# Supplementary material for: Comprehensive profiling of translation initiation in influenza virus infected cells
Source: PLoS Pathog. 2019 Jan 23;15(1):e1007518. doi: 10.1371/journal.ppat.1007518 (PMC6361465; doi:10.1371/journal.ppat.1007518)
Supplement: S1 Table — Sequencing counts and ratios calculated for cell culture and mouse 1wt43wt verses 1wt43GUA and 1wt43UUA virus competitions. (CSV) [file ppat.1007518.s019.csv]

mutant	biological replicate	technical replicate	cell culture 10 hr WT counts	cell culture 10 hr mutant counts	cell culture 10 hr ratio WT to mutant	cell culture 72 hr WT counts	cell culture 72 hr mutant counts	cell culture 72 hr ratio WT to mutant	cell culture enrichment of WT relative to mutant (72 hr:10 hr)	mouse WT counts	mouse mutant counts	mouse enrichment of WT relative to mutant (mouse:10 hr cell culture)
1ATG_43_GTA	1	a	21189	29234	0.725	14166	26457	0.535	0.738	3716	3766	1.361
1ATG_43_GTA	1	b								5382	3829	1.939
1ATG_43_GTA	1	c								4653	4458	1.44
1ATG_43_GTA	2	a	21891	13148	1.665	20470	14954	1.369	0.822	7616	1711	2.673
1ATG_43_GTA	2	b								7143	1346	3.187
1ATG_43_GTA	2	c								7702	2008	2.304
1ATG_43_GTA	3	a	12248	14892	0.822	13852	21245	0.652	0.793	6259	3687	2.066
1ATG_43_GTA	3	b								6674	3783	2.146
1ATG_43_GTA	3	c								3986	2620	1.85
1ATG_43_TTA	1	a	21617	8953	2.414	25257	10227	2.47	1.023	5334	1913	1.155
1ATG_43_TTA	1	b								4816	1678	1.189
1ATG_43_TTA	1	c								3489	1142	1.266
1ATG_43_TTA	2	a	16675	13711	1.216	19299	18413	1.048	0.862	6898	4957	1.145
1ATG_43_TTA	2	b								6493	5812	0.919
1ATG_43_TTA	2	c								6394	5200	1.012
1ATG_43_TTA	3	a	11289	18086	0.624	14134	25800	0.548	0.878	4267	8001	0.854
1ATG_43_TTA	3	b								4076	6213	1.051
1ATG_43_TTA	3	c								5572	5925	1.506
