# Supplementary material for: Comprehensive profiling of translation initiation in influenza virus infected cells
Source: PLoS Pathog. 2019 Jan 23;15(1):e1007518. doi: 10.1371/journal.ppat.1007518 (PMC6361465; doi:10.1371/journal.ppat.1007518)
Supplement: S1 File — Alignments of protein-coding sequences of influenza PB2, PA, NP, M and NS to the A/Brevig Mission/1/1918 virus. Alignments were performed by appending the seven protein coding sequences together for each viral strain. PB2 is from position 1 to 2280, PA is from position 2281 to 4431, NP from position 4432 to 5928, M1 from position 5929 to 6687, M2 from position 6688 to 6981, NS1 from position 6982 to 7674, NS2 from position 7675 to 8040. (ZIP) [file ppat.1007518.s020.zip]

Archive with 5 entries (5 files):
- S1_file_chicken_concatenated.fasta
- S1_file_duck_concatenated.fasta
- S1_file_human_concatenated.fasta
- S1_file_humanH5N1_concatenated.fasta
- S1_file_swine_concatenated.fasta
