# Supplementary material for: Comprehensive profiling of translation initiation in influenza virus infected cells
Source: PLoS Pathog. 2019 Jan 23;15(1):e1007518. doi: 10.1371/journal.ppat.1007518 (PMC6361465; doi:10.1371/journal.ppat.1007518)
Supplement: S1 File — Alignments of protein-coding sequences of influenza PB2, PA, NP, M and NS to the A/Brevig Mission/1/1918 virus. Alignments were performed by appending the seven protein coding sequences together for each viral strain. PB2 is from position 1 to 2280, PA is from position 2281 to 4431, NP from position 4432 to 5928, M1 from position 5929 to 6687, M2 from position 6688 to 6981, NS1 from position 6982 to 7674, NS2 from position 7675 to 8040. (ZIP) [file ppat.1007518.s020.zip › S1_file_chicken_concatenated.fasta]

>Concatenated PB2+PA+NP+M1+M2+NS1+NS2 STRAIN=A/chicken/Rostock/45/1934 YEAR=1934
ATGGAGAGAATAAAAGAACTAAGAGATTTAATGTCACAGTCTCGCACCCGCGAGATACTCACAAAAACCACAGTGGACCATATGGCCATAATTAAGAAATACACATCCGGAAGACAGGAGAAGAACCCTGCCCTCAGAATGAAATGGATGATGGCAATGAAATACCCAATCACAGCAGACAAGAGGATAATAGAAATGATTCCTGAAAAGAATGAACAAGGGCAGACGCTCTGGAGTAAAACAAATGATGCTGGGTCAGACCGGGTAATGGTATCACCTCTTGCTGTAACATGGTGGAACAGAAATGGGCCAACAACAAGTACAGTCCATTACCCAAAGGTTTACAAAACCTACTTTGAAAAAGTTGAAAGGTTGAAGCATGGAACCTTCGGCCCTGTCCACTTCCGAAACCAAGTCAAAATACGTCGCAGGGTTGATATAAACCCTGGCCATGCAAATCTCAGTGCTAAAGAGGCACAAGATGTCATCATGGAGGTCGTTTTCCCAAATGAAGTGGGAGCCAGGATACTAACATCAGAATCACAATTAACAATAACAAGAGAAAAGAAGGAAGAACTTCAGGACTGTAAAATTGCCCCCTTAATGGTGGCATACATGTTGGAAAGAGAACTGGTTCGCAAGACCAGATTTCTCCCAGTGGCTGGAGGAACAAGCAGTGTATACATCGAAGTATTGCATTTGACTCAAGGGACCTGCTGGGAACAAATGTACACTCCAGGTGGAGAAGTGAGAAACGATGATGTTGATCAGAGCTTGATCATTGCTGCTAGGAACATAGTTAGGAGAGCAACAGTGTCAGCAGACCCACTGGCATCACTGTTGGAGATGTGTCATAGCACACAAATTGGTGGGATAAAGATGGTAGACATCCTTAGACAAAATCCAACGGAAGAACAAGCCGTGGATATATGCAAGGCGGCAATGGGTTTGAGGATCAGCTCATCATTCAGCTTTGGAGGCTTCACTTTCAAAAGAACAAGTGGATCATCTGTCAACAGGAAAGAGGAAGTGCTTACGGGCAACCTCCAAACACTGAAAATAAGAGTACATGAAGGATATGAGGAATTCACAATGGTTGGGCGGAGAGCAACAGCTATCCTAAGGAAAGCAACCAGAAGGCTGATTCAGCTGATAGTAAGTGGAAGAGACGAACAGTCAATCGCTGAAGCAGTCATTGTAGCGATGGTGTTTTCACAAGAAGATTGTATGATAAAAGCAGTCCGAGGTGATCTGAACTTCGTGAACAGAGCGAACCAGCGGCTGAATCCCATGCACCAACTTTTGAGACACTTCCAAAAAGATGCAAAAACGTTATTTCAAAATTGGGGGATTGAACCCATTGACAATGTCATGGGAATGATAGGAATATTACCTGACATGACTCCGAGCACAGAGATGTCGCTGAGAGGGGTGAGGGTCAGTAAGATGGGAGTGGATGAATATTCCAGCACCGAGAGAGTGGTCGTGAGTATTGACCGTTTCTTAAGAGTTCGAGATCAGCGTGGAAATGTACTCCTGTCTCCTGAAGAGGTTAGCGAAACGCAGGGAACAGAGAAGTTGACCATAACATATTCATCATCAATGATGTGGGAAATTAATGGCCCTGAGTCAGTGCTAGTTAATACCTATCAATGGATCATCAGAAATTGGGAGACTGTGAAGATTCAGTGGTCCCAGGTCCCTGCAATACTATACAACAAAATGGAGTTTGAACCTTTCCAGTCCTTGGTACCTAAGGCTGCCAGAGGCCAATACAGTGGGTTTGTGAGAACACTGTTCCAACAGATGCGTGACGTTCTTGGGACATTCGACACAGTTCAGATAATAAAATTGCTTCCCTTTGCAGCGGCCCCACCGGAGCAGAGTAGGATGCAATTCTCTTCTCTAACTGTGAATGTAAGAGGGTCAGGAATGAGAATACTTGTGAGAGGTAATTCCCCTGTATTCAATTATAACAAGGCAACCAAGAGGCTTACAGTCCTCGGGAAGGACGCGGGTGCGTTAACAGAAGACCCAGGTGAAGGCACAGCTGGAGTGGAATCTGCTGTTTTGAGAGGGTTTCTAATTCTGGGCAAAGAAGACAAAAGATATGGACCAGCATTGAGCATCAATGAACTGAGCAATCTTGCGAAAGGGGAGAAAGCTAACGTGTTAATAGGGCAAGGAGACGTGGTGTTGGTAATGAAACGGAAACGGGACTCTAGCATACTTACTGACAGCCAGACAGCGACCAAAAGAATTCGGATGGCCATCAATTAAATGGAAGAATTTGTGCGACAATGCTTCAATCCAATGATCGTCGAGCTTGCGGAAAAGACAATGAAAGAATATGGAGAGGACCCGAAGATTGAAACAAACAAATTCGCCGCAATATGCACACATTTGGAAGTGTGTTTCATGTATTCAGATTTCCACTTTATTGATGAACGGGGAGAGTCAATGATTGTAGAATCTGGTGACCCAAATGCACTCTTGAAGCACCGATTTGAGATAATTGAAGGAAGAGATCGCACGATGGCCTGGACGGTGGTGAATAGCATTTGCAATACTACAGGGGTTGAGAAACCCAAGTTCCTTCCGGATTTGTATGATTATAAGGAGAACCGATTCATTGAAATTGGAGTGACAAGAAGGGAGGTCCACATATACTACTTAGAAAAAGCCAATAAGATAAAATCTGAGAAGACACACATCCACATCTTCTCATTCACTGGGGAAGAAATGGCCACTAAGGCGGACTACACTCTTGATGAAGAGAGCAGAGCAAGGATCAAAACCAGGCTATTCACCATAAGACAAGAAATGGCCAGTAGAGGCCTCTGGGATTCCTTTCGTCAGTCCGAGAGAGGCGAAGAGACAATTGAAGAAAGATTTGAAATCACAGGAACCATGCGCAGGCTTGCCGAACAAAGTCTCCCACCGAACTTCTCCAGCCTTGAAAACTTTAGAGCCTATGTGGATGGATTCAAACCGAACGGCTGCATTGAGGGCAAGCTTTCTCAAATGTCCAAAGAAGTAAATGCAAGAATCGAGCCATTCTTGAAGACAACACCACGCCCTCTCAGATTACCTGATGGGCCTCCCTGTTCTCAGCGGTCAAAATTCCTACTGATGGATGCTCTGAAATTAAGCATTGAAGACCCAAGTCATGAGGGGGAGGGGATACCACTACATGATGCAATCAAATGCATGAAGACATTTTTTGGCTGGAAAGAGCCCAATATTGTCAAACCGCATGAGAAGGGCATAAATCCCAACTATCTCCTGGCTTGGAACCAGGTGCTAGCAGAACTGAAGGATATTGAGAATGAGGAGAAAATTCCAAAAACAAAAAACATGAAGAAAACAAGCCAGTTAAAGTGGGCACTTGGTGAGAACATGGCACCAGAGAAAGTAGACTTTGAGGATTGCAAGGACATTAGCGATCTGAAGCAGTATGACAGTGATGAGCCAGAACAGAGATCACTAGCGAGTTGGATCCAGAGTGAATTCAACAAAGCATGTGAGCTGACCGATTCAGGTTGGATAGAACTTGATGAAATAGGAGAAGATGTAGCCCCAATCGAGCACATTGCAAGTATGAGGAGAAACTATTTCACAGCGGAAGTGTCTCACTGCAGGGCAACGGAGTACATAATGAAAGGGGTATACATAAACACGGCCTTGCTCAATGCATCTTGTGCAGCTATGGATGACTTCCAGCTGATCCCAATGATAAGCAAATGCAGGACCAAAGAAGGAAGACGGAAGACGAATCTGTATGGATTCATTATAAAAGGAAGATCTCACTTGAGGAATGATACTGATGTGGTGAATTTTGTGAGCATGGAGTTCTCTCTCACTGACCCGAGGCTTGAGCCACACAAGTGGGAGAAGTATTGTGTTCTTGAAATAGGAGACATGCTCCTGCGGACTGCAATAGGCCAAGTATCAAGGCCCATGTTCCTGTATGTGAGAACCAATGGAACCTCCAAAATCAAGATGAAATGGGGTATGGAGATGAGACGTTGCCTTCTTCAGTCCCTTCAACAGGTTGAAAGCATGGTTGAGGCTGAGTCCTCTGTCAAGGAGAAAGACATGACTAAAGAATTCTTTGAAAACAAGTCAGAGACGTGGCCCATTGGAGAATCACCTAAAGGAGTGGAAGAAGGTTCCATCGGGAAAGTGTGCAGGACCTTACTGGCGAAGTCTGTATTTAACAGCTTATATGCATCCCCACAACTTGAGGGATTTTCAGCGGAATCGAGAAAACTGCTCCTCATTGTTCAGGCTCTTAGAGACAACCTGGAACCTGGAACCTTCGATCTTGGAGGGCTATATGGAGCAATTGAGGAGTGCCTGATTAATGATCCCTGGGTTTTGCTTAATGCATCTTGGTTCAACTCCTTCCTCACACATGCACTGAAATAGATGGCGTCTCAAGGCACCAAACGATCTTATGAGCAGATGGAAACTGGTGGAGAGCGCCAGAATGCTACTGAGATCAGAGCATCTGTTGGGAGAATGGTTAGTGGAATCGGAAGATTCTACATACAGATGTGCACTGAACTCAAGCTCAGCGACTACGAAGGAAGGCTGATCCAGAACAGCATAACAATAGAGAGAATGGTTCTCTCTGCATTTGATGAAAGGAGGAATAGGTACCTGGAGGAACATCCCAGTGCTGGAAAGGACCCTAAGAAAACTGGAGGTCCAATCTATAGACGGAGAGATGGAAAATGGGTGAGAGAACTGATCTTGTACGACAAAGAGGAAATCAGGAGAATTTGGCGCCAAGCGAACAATGGAGAGGACGCAACTGCTGGTCTCACCCATTTGATGATCTGGCATTCCAATCTGAATGATGCCACGTATCAGAGAACAAGAGCCCTTGTGCGTACTGGGATGGACCCCAGAATGTGCTCTCTGATGCAAGGTTCAACTCTCCCGAGGAGATCTGGAGCTGCTGGTGCAGCGGTGAAGGGAGTTGGGACAATGGTAATGGAACTGATTCGGATGATAAAGCGGGGAATCAATGACCGGAATTTCTGGAGAGGCGAGAATGGACGGAGAACAAGAATTGCTTATGAGAGAATGTGCAACATCCTCAAAGGAAAATTTCAAACAGCAGCACAACGAGCAATGATGGATCAGGTGCGGGAAAGCCGGAATCCTGGGAATGCTGAAATTGAAGACCTCATCTTCCTGGCACGATCTGCACTCATACTTCGGGGATCAGTGGCTCATAAGTCCTGCCTGCCTGCTTGTGTATATGGACTTGCTGTGGCCAGTGGGTACGACTTTGAGAGAGAAGGATACTCTCTGGTCGGAATAGATCCTTTCCGTCTGCTCCAAAACAGCCAGGTATTCAGCCTCATCAGACCAAATGAAAATCCAGCACATAAGAGTCAACTGGTATGGATGGCATGCCATTCTGCAGCATTTGAAGACCTGAGAGTGTCAAGCTTCATCAGGGGGACAAGAGTGGTCCCAAGAGGACAACTATCCACCAGAGGAGTCCAAATTGCTTCAAATGAGAACATGGAGACAATGGATTCCAGCACTCTTGAACTGAGGAGCAGATACTGGGCTATAAGGACCAGAAGCGGAGGAAACACTAACCAGCAGAGGGCATCTGCAGGACAAATCAGCGTACAACCCACTTTCTCTGTACAGAGAAATCTCCCTTTCGAGAGAGCGACAATCATGGCAGCATTTACAGGGAACACTGAAGGCAGAACGTCGGACATGAGGACTGAGATCATAAGAATGATGGAGAGTGCCAGACCAGAAGATGTGTCTTTCCAGGGGCGGGGAGTCTTCGAGCTCTCGGACGAAAAGGCAACGAGCCCGATCGTGCCTTCCTTGGACATGAGTAATGAGGGATCTTATTTCTTCGGAGACAATGCAGAGGAGTATGACAATTAAATGAGTCTTCTAACCGAGGTTGAAACGTACGTTCTCTCTATCATCCCATCAGGCCCCCTCAAAGCCGAGATCGCGCAGAGACTTGAAGATGTCTTTGCAGGGAAAAACACAGACCTTGAGGTTCTCATGGAATGGCTAAAGACAAGACCAATCCTGTCACCTCTGACTAAAGGGATTTTGGGGTTTGTGTTTACGCTCACCGTGCCCAGTGAGCGAGGACTGCAGCGTAGACGCTTTGTCCAAAATGCCCTAAATGGGAATGGGGATCCAAATAACATGGATAAAGCCGTCAAACTATACAGGAAGTTGAAAAGGGAGATAACATTCTATGGAGCTAAGGAAGTGGCACTCAGTTACTCTACTGGAGCACTTGCCAGTTGTATGGGCCTCATATACAACAGAATGGGAACTGTGACCACAGAGGTGGCATTTGGCCTAGTGTGTGCCACTTGTGAGCAGATTGCTGATTCACAGCATCGGTCTCACAGACAGATGGTGGCTACCACCAATCCACTAATCAGGCATGAGAACAGAATGGTAATGGCCAGCACTACAGCTAAGGCTATGGAGCAAATGGCTGGGTCAAGTGAACAGGCAGCGGAGGCCATGGAGGTTGCTAGCCAGGCTAGGCAGATGGTGCAGGCAATGAGGACAATTGGGACTCATCCTAGCTCCAGTGCTGGTCTGAAAGATGATCTTCTTGAAAATTTGCAGGCCTACCAGAAACGGATGGGAGTGCAGATGCAACGATTCAAGTGAATGAGTCTTCTAACCGAGGTTGAAACGCCTACCAGAAACGGATGGGAGTGCAGATGCAACGATTCAAGTGACCCTCTCATTATTGCCGCAAGTATCATTGGGATCTTGCACTTGATATTGTGGATTCTTAATCGTCTTTTCTTCAAATGTATTTATCGTCGCCTTAAATACGGTTTGAAAAGAGGGCCTTCTACGGAAGGAGTGCCTGAGTCTATGAGGGAAGAATATCGGCAGGAACAGCAGAGTGCTGTGGATGTTGACGATGGTCATTTTGTCAACATAGAGCTGGAGTAAATGGATTCCAACACTGTGTCAAGCTTTCAGGTAGACTGCTTTCTTTGGCATGTCCGCAAACGATTTGCAGACCAAGAAATGGGTGATGCCCCGTTCCTTGACCGACTTCGCCGAGATCAGAAGTCCCTGAGGGGAAGAGGCAGCACTCTTGGTCTGGACATCGACACAGCTACTCGTGTTGGAAAGCAGATAGTGGAGCGGATTCTGGAGGAAGAATCCGATGAGGCACTTAAAATGACCATTGCCTCTGTACCTGCTACACGCTACCTAACTGACATGACTCTTGAAGAGATGTCAAGGGACTGGTTCATGCTCATGCCCAAACAGAAAGTGGCAGGCTCCCTTTGCATCAGAATGGACCAGGCGATCATGGATAAGAACATCATACTGAAAGCAAACTTCAGTGTGATTTTCGATCGGCTGGAAACTCTCATACTACTAAGGGCTTTAACCGATGAGGGAGCAATTGTCGGCGAAATTTCACCATTGCCTTCTCTTCCAGGACATACTGATGAGGATGTCAAAAATGCAATTGGGGTCCTCATCGGAGGACTTGAATGGAATGATAACACAGTTCGAGTCTCTGAAACTATACAGAGATTCGCTTGGAGAAGCAGTAATGAGAATGGGGGACCTCCACTCCCTCCAAAGCAGAAACGGAAAATGGCGAGAACAATTGAGTCAGAAATTTGAATGGATTCCAACACTGTGTCAAGCTTTCAGGACATACTGATGAGGATGTCAAAAATGCAATTGGGGTCCTCATCGGAGGACTTGAATGGAATGATAACACAGTTCGAGTCTCTGAAACTATACAGAGATTCGCTTGGAGAAGCAGTAATGAGAATGGGGGACCTCCACTCCCTCCAAAGCAGAAACGGAAAATGGCGAGAACAATTGAGTCAGAAATTTGAAGAAATAAGATGGTTAATTGAAGAAGTGAGACATAGATTGAAGATAACAGAGAATAGTTTTGAACAAATAACATTTATGCAAGCCTTACAACTACTGCTTGAAGTGGAGCAAGAGATAAGAACTTTCTCGTTTCAGCTTATTTAA
>Concatenated PB2+PA+NP+M1+M2+NS1+NS2 STRAIN=A/chicken/Germany/1934 YEAR=1934
ATGGAGAGAATAAAAGAACTAAGAGATTTAATGTCACAGTCTCGCACCCGCGAGATACTCACAAAAACCACAGTGGACCATATGGCCATAATTAAGAAATACACATCCGGAAGACAGGAGAAGAACCCTGCCCTCAGAATGAAATGGATGATGGCAATGAAATACCCAATCACAGCAGACAAGAGGATAATAGAAATGATTCCTGAAAAGAATGAACAAGGGCAGACGCTCTGGAGTAAAACAAATGATGCTGGGTCAGACCGGGTAATGGTATCACCTCTTGCTGTAACATGGTGGAACAGAAATGGGCCAACAACAAGTACAGTCCATTACCCAAAGGTTTACAAAACCTACTTTGAAAAAGTTGAAAGGTTGAAGCATGGAACCTTCGGCCCTGTCCACTTCCGAAACCAAGTCAAAATACGTCGCAGGGTTGATATAAACCCTGGCCATGCAAATCTCAGTGCTAAAGAGGCACAAGATGTCATCATGGAGGTCGTTTTCCCAAATGAAGTGGGAGCCAGGATACTAACATCAGAATCACAATTAACAATAACAAGAGAAAAGAAGGAAGAACTTCAGGACTGTAAAATTGCCCCCTTAATGGTGGCATACATGTTGGAAAGAGAACTGGTTCGCAAGACCAGATTTCTCCCAGTGGCTGGAGGAACAAGCAGTGTATACATCGAAGTATTGCATTTGACTCAAGGGACCTGCTGGGAACAAATGTACACTCCAGGTGGAGAAGTGAGAAACGATGATGTTGATCAGAGCTTGATCATTGCTGCTAGGAACATAGTTAGGAGAGCAACAGTGTCAGCAGACCCACTGGCATCACTGTTGGAGATGTGTCATAGCACACAAATTGGTGGGATAAAGATGGTAGACATCCTTAGACAAAATCCAACGGAAGAACAAGCCGTGGATATATGCAAGGCGGCAATGGGTTTGAGGATCAGCTCATCATTCAGCTTTGGAGGCTTCACTTTCAAAAGAACAAGTGGATCATCTGTCAACAGGAAAGAGGAAGTGCTTACGGGCAACCTCCAAACACTGAAAATAAGAGTACATGAAGGATATGAGGAATTCACAATGGTTGGGCGGAGAGCAACAGCTATCCTAAGGAAAGCAACCAGAAGGCTGATTCAGCTGATAGTAAGTGGAAGAGACGAACAGTCAATCGCTGAAGCAGTCATTGTAGCGATGGTGTTTTCACAAGAAGATTGTATGATAAAAGCAGTCCGAGGTGATCTGAACTTCGTGAACAGAGCGAACCAGCGGCTGAATCCCATGCACCAACTTTTGAGACACTTCCAAAAAGATGCAAAAACGTTATTTCAAAATTGGGGGATTGAACCCATTGACAATGTCATGGGAATGATAGGAATATTACCTGACATGACTCCGAGCACAGAGATGTCGCTGAGAGGGGTGAGGGTCAGTAAGATGGGAGTGGATGAATATTCCAGCACCGAGAGAGTGGTCGTGAGTATTGACCGTTTCTTAAGAGTTCGAGATCAGCGTGGAAATGTACTCCTGTCTCCTGAAGAGGTTAGCGAAACGCAGGGAACAGAGAAGTTGACCATAACATATTCATCATCAATGATGTGGGAAATTAATGGCCCTGAGTCAGTGCTAGTTAATACCTATCAATGGATCATCAGAAATTGGGAGACTGTGAAGATTCAGTGGTCCCAGGTCCCTGCAATACTATACAACAAAATGGAGTTTGAACCTTTCCAGTCCTTGGTACCTAAGGCTGCCAGAGGCCAATACAGTGGGTTTGTGAGAACACTGTTCCAACAGATGCGTGACGTTCTTGGGACATTCGACACAGTTCAGATAATAAAATTGCTTCCCTTTGCAGCGGCCCCACCGGAGCAGAGTAGGATGCAATTCTCTTCTCTAACTGTGAATGTAAGAGGGTCAGGAATGAGAATACTTGTGAGAGGTAATTCCCCTGTATTCAATTATAACAAGGCAACCAAGAGGCTTACAGTCCTCGGGAAGGACGCGGGTGCGTTAACAGAAGACCCAGGTGAAGGCACAGCTGGAGTGGAATCTGCTGTTTTGAGAGGGTTTCTAATTCTGGGCAAAGAAGACAAAAGATATGGACCAGCATTGAGCATCAATGAACTGAGCAATCTTGCGAAAGGGGAGAAAGCTAACGTGTTAATAGGGCAAGGAGACGTGGTGTTGGTAATGAAACGGAAACGGGACTCTAGCATACTTACTGACAGCCAGACAGCGACCAAAAGAATTCGGATGGCCATCAATTAAATGGAAGAATTTGTGCGACAATGCTTCAATCCAATGATCGTCGAGCTTGCGGAAAAGACAATGAAAGAATATGGAGAGGACCCGAAGATTGAAACAAACAAATTCGCCGCAATATGCACACATTTGGAAGTGTGTTTCATGTATTCAGATTTCCACTTTATTGATGAACGGGGAGAGTCAATGATTGTAGAATCTGGTGACCCAAATGCACTCTTGAAGCACCGATTTGAGATAATTGAAGGAAGAGATCGCACGATGGCCTGGACGGTGGTGAATAGCATTTGCAATACTACAGGGGTTGAGAAACCCAAGTTCCTTCCGGATTTGTATGATTATAAGGAGAACCGATTCATTGAAATTGGAGTGACAAGAAGGGAGGTCCACATATACTACTTAGAAAAAGCCAATAAGATAAAATCTGAGAAGACACACATCCACATCTTCTCATTCACTGGGGAAGAAATGGCCACTAAGGCGGACTACACTCTTGATGAAGAGAGCAGAGCAAGGATCAAAACCAGGCTATTCACCATAAGACAAGAAATGGCCAGTAGAGGCCTCTGGGATTCCTTTCGTCAGTCCGAGAGAGGCGAAGAGACAATTGAAGAAAGATTTGAAATCACAGGAACCATGCGCAGGCTTGCCGAACAAAGTCTCCCACCGAACTTCTCCAGCCTTGAAAACTTTAGAGCCTATGTGGATGGATTCAAACCGAACGGCTGCATTGAGGGCAAGCTTTCTCAAATGTCCAAAGAAGTAAATGCAAGAATCGAGCCATTCTTGAAGACAACACCACGCCCTCTCAGATTACCTGATGGGCCTCCCTGTTCTCAGCGGTCAAAATTCCTACTGATGGATGCTCTGAAATTAAGCATTGAAGACCCAAGTCATGAGGGGGAGGGGATACCACTACATGATGCAATCAAATGCATGAAGACATTTTTTGGCTGGAAAGAGCCCAATATTGTCAAACCGCATGAGAAGGGCATAAATCCCAACTATCTCCTGGCTTGGAACCAGGTGCTAGCAGAACTGAAGGATATTGAGAATGAGGAGAAAATTCCAAAAACAAAAAACATGAAGAAAACAAGCCAGTTAAAGTGGGCACTTGGTGAGAACATGGCACCAGAGAAAGTAGACTTTGAGGATTGCAAGGACATTAGCGATCTGAAGCAGTATGACAGTGATGAGCCAGAACAGAGATCACTAGCGAGTTGGATCCAGAGTGAATTCAACAAAGCATGTGAGCTGACCGATTCAGGTTGGATAGAACTTGATGAAATAGGAGAAGATGTAGCCCCAATCGAGCACATTGCAAGTATGAGGAGAAACTATTTCACAGCGGAAGTGTCTCACTGCAGGGCAACGGAGTACATAATGAAAGGGGTATACATAAACACGGCCTTGCTCAATGCATCTTGTGCAGCTATGGATGACTTCCAGCTGATCCCAATGATAAGCAAATGCAGGACCAAAGAAGGAAGACGGAAGACGAATCTGTATGGATTCATTATAAAAGGAAGATCTCACTTGAGGAATGATACTGATGTGGTGAATTTTGTGAGCATGGAGTTCTCTCTCACTGACCCGAGGCTTGAGCCACACAAGTGGGAGAAGTATTGTGTTCTTGAAATAGGAGACATGCTCCTGCGGACTGCAATAGGCCAAGTATCAAGGCCCATGTTCCTGTATGTGAGAACCAATGGAACCTCCAAAATCAAGATGAAATGGGGTATGGAGATGAGACGTTGCCTTCTTCAGTCCCTTCAACAGGTTGAAAGCATGGTTGAGGCTGAGTCCTCTGTCAAGGAGAAAGACATGACTAAAGAATTCTTTGAAAACAAGTCAGAGACGTGGCCCATTGGAGAATCACCTAAAGGAGTGGAAGAAGGTTCCATCGGGAAAGTGTGCAGGACCTTACTGGCGAAGTCTGTATTTAACAGCTTATATGCATCCCCACAACTTGAGGGATTTTCAGCGGAATCGAGAAAACTGCTCCTCATTGTTCAGGCTCTTAGAGACAACCTGGAACCTGGAACCTTCGATCTTGGAGGGCTATATGGAGCAATTGAGGAGTGCCTGATTAATGATCCCTGGGTTTTGCTTAATGCATCTTGGTTCAACTCCTTCCTCACACATGCACTGAAATAGATGGCGTCTCAAGGCACCAAACGATCTTATGAGCAGATGGAAACTGGTGGAGAGCGCCAGAATGCTACTGAGATCAGAGCATCTGTTGGGAGAATGGTTAGTGGAATCGGAAGATTCTACATACAGATGTGCACTGAACTCAAGCTCAGCGACTACGAAGGAAGGCTGATCCAGAACAGCATAACAATAGAGAGAATGGTTCTCTCTGCATTTGATGAAAGGAGGAATAGGTACCTGGAGGAACATCCCAGTGCTGGAAAGGACCCTAAGAAAACTGGAGGTCCAATCTATAGACGGAGAGATGGAAAATGGGTGAGAGAACTGATCTTGTACGACAAAGAGGAAATCAGGAGAATTTGGCGCCAAGCGAACAATGGAGAGGACGCAACTGCTGGTCTCACCCATTTGATGATCTGGCATTCCAATCTGAATGATGCCACGTATCAGAGAACAAGAGCCCTTGTGCGTACTGGGATGGACCCCAGAATGTGCTCTCTGATGCAAGGTTCAACTCTCCCGAGGAGATCTGGAGCTGCTGGTGCAGCGGTGAAGGGAGTTGGGACAATGGTAATGGAACTGATTCGGATGATAAAGCGGGGAATCAATGACCGGAATTTCTGGAGAGGCGAGAATGGACGGAGAACAAGAATTGCTTATGAGAGAATGTGCAACATCCTCAAAGGAAAATTTCAAACAGCAGCACAACGAGCAATGATGGATCAGGTGCGGGAAAGCCGGAATCCTGGGAATGCTGAAATTGAAGACCTCATCTTCCTGGCACGATCTGCACTCATACTTAGGGGATCAGTGGCTCATAAGTCCTGCCTGCCTGCTTGTGTATATGGACTTGCTGTGGCCAGTGGGTACGACTTTGAGAGAGAAGGATACTCTCTGGTCGGAATAGATCCTTTCCGTCTGCTCCAAAACAGCCAGGTATTCAGCCTCATCAGACCAAATGAAAATCCAGCACATAAGAGTCAACTGGTATGGATGGCATGCCATTCTGCAGCATTTGAAGACCTGAGAGTGTCAAGCTTCATCAGGGGGACAAGAGTGGTCCCAAGAGGACAACTATCCACCAGAGGAGTCCAAATTGCTTCAAATGAGAACATGGAGACAATGGATTCCAGCACTCTTGAACTGAGGAGCAGATACTGGGCTATAAGGACCAGAAGCGGAGGAAACACTAACCAGCAGAGGGCATCTGCAGGACAAATCAGCGTACAACCCACTTTCTCTGTACAGAGAAATCTCCCTTTCGAGAGAGCGACAATCATGGCAGCATTTACAGGGAACACTGAAGGCAGAACGTCGGACATGAGGACTGAGATCATAAGAATGATGGAGAGTGCCAGACCAGAAGATGTGTCTTTCCAGGGGCGGGGAGTCTTCGAGCTCTCGGACGAAAAGGCAACGAGCCCGATCGTGCCTTCCTTGGACATGAGTAATGAGGGATCTTATTTCTTCGGAGACAATGCAGAGGAGTATGACAATTAAATGAGTCTTCTAACCGAGGTTGAAACGTACGTTCTCTCTATCATCCCATCAGGCCCCCTCAAAGCCGAGATCGCGCAGAGACTTGAAGATGTCTTTGCAGGGAAAAACACAGACCTTGAGGTTCTCATGGAATGGCTAAAGACAAGACCAATCCTGTCACCTCTGACTAAAGGGATTTTGGGGTTTGTGTTTACGCTCACCGTGCCCAGTGAGCGAGGACTGCAGCGTAGACGCTTTGTCCAAAATGCCCTAAATGGGAATGGGGATCCAAATAACATGGATAAAGCCGTCAAACTATACAGGAAGTTGAAAAGGGAGATAACATTCTATGGAGCTAAGGAAGTGGCACTCAGTTACTCTACTGGAGCACTTGCCAGTTGTATGGGCCTCATATACAACAGAATGGGAACTGTGACCACAGAGGTGGCATTTGGCCTAGTGTGTGCCACTTGTGAGCAGATTGCTGATTCACAGCATCGGTCTCACAGACAGATGGTGGCTACCACCAATCCACTAATCAGGCATGAGAACAGAATGGTAATGGCCAGCACTACAGCTAAGGCTATGGAGCAAATGGCTGGGTCAAGTGAACAGGCAGCGGAGGCCATGGAGGTTGCTAGCCAGGCTAGGCAGATGGTGCAGGCAATGAGGACAATTGGGACTCATCCTAGCTCCAGTGCTGGTCTGAAAGATGATCTTCTTGAAAATTTGCAGGCCTACCAGAAACGGATGGGAGTGCAGATGCAACGATTCAAGTGAATGAGTCTTCTAACCGAGGTTGAAACGCCTACCAGAAACGGATGGGAGTGCAGATGCAACGATTCAAGTGACCCTCTCATTATTGCCGCAAGTATCATTGGGATCTTGCACTTGATATTGTGGATTCTTAATCGTCTTTTCTTCAAATGTATTTATCGTCGCCTTAAATACGGTTTGAAAAGAGGGCCTTCTACGGAAGGAGTGCCTGAGTCTATGAGGGAAGAATATCGGCAGGAACAGCAGAGTGCTGTGGATGTTGACGATGGTCATTTTGTCAACATAGAGCTGGAGTAAATGGATTCCAACACTGTGTCAAGCTTTCAGGTAGACTGCTTTCTTTGGCATGTCCGCAAACGATTTGCAGACCAAGAAATGGGTGATGCCCCGTTCCTTGACCGACTTCGCCGAGATCAGAAGTCCCTGAGGGGAAGAGGCAGCACTCTTGGTCTGGACATCGACACAGCTACTCGTGTTGGAAAGCAGATAGTGGAGCGGATTCTGGAGGAAGAATCCGATGAGGCACTTAAAATGACCATTGCCTCTGTACCTGCTACACGCTACCTAACTGACATGACTCTTGAAGAGATGTCAAGGGACTGGTTCATGCTCATGCCCAAACAGAAAGTGGCAGGCTCCCTTTGCATCAGAATGGACCAGGCGATCATGGATAAGAACATCATACTGAAAGCAAACTTCAGTGTGATTTTCGATCGGCTGGAAACTCTCATACTACTAAGGGCTTTAACCGATGAGGGAGCAATTGTCGGCGAAATTTCACCATTGCCTTCTCTTCCAGGACATACTGATGAGGATGTCAAAAATGCAATTGGGGTCCTCATCGGAGGACTTGAATGGAATGATAACACAGTTCGAGTCTCTGAAACTATACAGAGATTCGCTTGGAGAAGCAGTAATGAGAATGGGGGACCTCCACTCCCTCCAAAGCAGAAACGGAAAATGGCGAGAACAATTGAGTCAGAAATTTGAATGGATTCCAACACTGTGTCAAGCTTTCAGGACATACTGATGAGGATGTCAAAAATGCAATTGGGGTCCTCATCGGAGGACTTGAATGGAATGATAACACAGTTCGAGTCTCTGAAACTATACAGAGATTCGCTTGGAGAAGCAGTAATGAGAATGGGGGACCTCCACTCCCTCCAAAGCAGAAACGGAAAATGGCGAGAACAATTGAGTCAGAAATTTGAAGAAATAAGATGGTTAATTGAAGAAGTGAGACATAGATTGAAGATAACAGAGAATAGTTTTGAACAAATAACATTTATGCAAGCCTTACAACTACTGCTTGAAGTGGAGCAAGAGATAAGAACTTTCTCGTTTCAGCTTATTTAA
>Concatenated PB2+PA+NP+M1+M2+NS1+NS2 STRAIN=A/chicken/Germany/N/1949 YEAR=1949
ATGGAGAGAATAAAAGAACTAAGAGATCTGATGTCGCAGTCTCGCACTCGCGAGATATTAACAAAAACCACTGTGGACCATATGGCCATAATCAAGAAATACACATCAGGAAGACAGGAGAAGAACCCTGCTCTCAGGATGAAATGGATGATGGCAATGAAATATCCAATTACAGCAGACAAGAGAATAATGGAGATGATCCCTGAGAGAAATGAGCAAGGGCAGACGCTTTGGAGTAAGACAAATGATGCTGGATCGGACAGGGTGATGGTGTCGCCTCTAGCTGTAACATGGTGGAACAGAAATGGACCGACAACAAGTACAGTTCATTATCCAAAGGTCTACAAACCCTACTTTGAAAAGGTTGAAAGGTTAAAGCATGGAACCTTTGGTCCCGTCCATTTCCGAAACCAAGTTAAAATACGTCGCAGGGTTGACATAAACCCGGGCCATGCAGATCTCAGTGCTAAAGAAGCACAAGATGTTATCATGGAGGTCGTTTTCCCAAATGAAGTGGGAGCTAGAATATTAACGTCAGAGTCACAATTGACAATAACAAAAGAGAAAAAGGAGGAACTCCAGAACTGCAAGATCGCTCCTTTAATGGTGGCATACATGTTGGAAAGAGAACTGGTTCGCAAGACCAGATTCCTACCAGTAGCTGGCGGAACAAGCAGTGTGTATATCGAAGTATTGCATTTGACTCAAGGAACCTGCTGGGAACAGATGTACACTCCAGGTGGAGAAGTGAGAAATGATGATGTTGACCAGAGTTTAATCATCGCTGCCAGGAACATTGTTAGGAGAGCAACAGTATCAGCAGATCCACTGGCATCACTGTTGGAGATGTGCCATAGCACACAAATTGGCGGGATAAGAATGGTGGACATCCTTAGACAAAACCCAACAGAGGAGCAAGCTGTGGATATATGCAAGGCAGCAATGGGCCTAAGAATCAGCTCATCCTTTAGCTTTGGAGGCTTCACTTTCAAAAGAACAAGCGGATCATCTGTCAAAAGGGAAGAAGAAGTGCTTACAGGCAACCTCCAAACATTGAAAATAAGAGTACATGAAGGGTATGAGGAATTCACAATGGTTGGGCGGAGAGCAACAGCTATCCTAAGGAAAGCAACCAGAAGGCTGATCCAGTTGATAGTAAGTGGGAGAGATGAACAGTCGATTGCTGAAGCGATCATTGTGGCAATGGTGTTCTCACAAGAGGATTGCATGATAAAAGCAGTCCGGGGTGATCTGAATTTCGTAAACAGAGCGAACCAACGACTGAATCCCATGCATCAACTCCTGAGGCACTTCCAAAAGGATGCAAAAGTGCTGTTTCAAAACTGGGGAATTGAACCCATTGACAATGTCATGGGGATGATCGGAATACTGCCTGACATGACTCCAAGCACAGAGATGTCACTGAGAGGAGTGAGGGTCAGTAAGATGGGAGTGGATGAATATTCCAGCACTGAGAGAGTGGTCGTGAGTATTGACCGTTTCTTAAGGGTCCGAGATCAGCGAGGGAATGTACTCTTATCTCCTGAAGAGGTTAGTGAAACACAGGGAACAGAGAAATTGACAATAACATATTCATCATCAATGATGTGGGAGATCAACGGTCCTGAGTCAGTGCTAGTTAACACCTATCAATGGATCATCAGAAATTGGGAGACTGTGAAGATTCAATGGTCCCAAGACCCAACAATGCTATACAATAAGATGGAGTTTGAGCCATTCCAATCCTTGGTACCTAAAGCTGCCAGAGGCCAATACAGTGGATTTGTGAGGACACTATTCCAACAGATGCGTGATGTGCTGGGGACATTTGACACTGTCCAAATAATAAAGCTGCTACCATTTGCAGCAGCCCCACCGAAGCAGAGTAGGATGCAGTTCTCTTCTCTAACTGTGAATGTAAGAGGCTCAGGAATGAGAATACTCGTGAGGGGTAACTCCCCTGTGTTTAACTACAATAAGGCAACCAAAAGGCTTACAGTCCTCGGGAAGGACGCAGGTGCACTAACAGAAGACCCAGATGAGGGAACAGCGGGAGTGGAATCTGCGGTATTGAGAGGGTTTCTAATTCTAGGCAAGGAAGACAAAAGGTATGGGCCAGCATTGAGCATCAACGAACTGAGCAATCTTGCAAAGGGGGAGAAGGCTAACGTGTTGATAGGGCAAGGAGACGTAGTGTTGGTAATGAAACGGAAACGGGACTCTAGCATACTTACTGACAGCCAGACAGCGACCAAAAGGATTCGGATGGCCATCAATTAGATGGAAGACTTTGTGCGACAATGCTTCAATCCAATGATCGTCGAGCTTGCGGAAAAGGCAATGAAAGAATATGGAGAGGATCCGAAAATTGAAACTAACAAGTTCGCCGCGATATGCACACATTTAGAAGTGTGTTTCATGTATTCAGATTTCCATTTCATCGATGAACGGGGTGAATCAATAATTGTAGAATCTGGTGATCCAAATGCGCTCCTGAAGCACCGATTTGAGATAATTGAAGGAAGGGATCGCACAATGGCTTGGACGGTGGTGAATAGCATTTGCAACACCACAAGAGTTGAGAAACCCAAGTTTCTTCCGGATCTGTATGATTATAAGGAGAACCGATTCATTGAAATTGGAGTGACAAGAAGGGAGGTTCACATATACTACTTAGAAAAAGCCAATAAAATAAAATCTGAGAAGACACACATCCACATCTTCTCCTTCACTGGAGAGGAAATGGCCACTAAAGCGGACTACACTCTTGACGAAGAGAGTAGAGCAAGGATCAAGACCAGGCTATTCACCATAAGGCAAGAAATGGCCAGTAGGGGCCTCTGGGATTCCTTTCGTCAGTCCGAGAGAGGCGAAGAGACAATTGAAGAAAGATTTGAAATCACAGGAACCATGCGCAGGCTCGCCGACCAAAGTCTCCCACCGAACTTCTCCAGCCTTGAAAACTTTAGAGCCTATGTGGATGGATTCGAGCCGAACGGCTGCATTGAGGGCAAGCTTTCTCAAATGTCCAAAGAAGTAAATGCAAGAATTGAGCCGTTCCTGAAGACAACACCACGCCCTCTCAGATTACCTGATGGGCCTCCCTGTTCTCAGCGGTCAAAATTCCTATTGATGGACGCTCTGAAATTAAGCATTGAAGACCCAAGCCATGAGGGAGAGGGAATACCGCTTTATGATGCAATTAAGTGCATGAAGACATTTTTCGGCTGGAAGGAGCCCAATATTGTCAAACCACATGAAAAGGGCATAAACCCCAATTATCTCTTGGCTTGGAAACAAGTACTAGCAGAACTACAGTATATTGAAAATGAGGAGAAAATTCCAAAAACAAAGAACATGAAGAAAACAAGCCAATTAAAGTGGGCACTTGGTGAGAACATGGCACCAGAGAAAGTAGACTTTGAGGACTGCAAAAATATCAGTGATCTAAAGCAGTATGACAGTGATGAGCCAGAGCAGAGATCACTAGCGAGTTGGATCCAGAGTGAATTCAACAAGGCGTGTGAGCTGACCGATTCAAGTTGGATAGAACTTGATGAAATAGGGGAAGATGTCGCCCCAATTGAGCATATTGCAAGCATGAGGAGAAATTATTTCACAGCAGAAGTGTCTCATTGTAGGGCGACAGAATACATAATGAAGGGAGTATACATAAACACAGCCTTGCTTAATGCATCTTGTGCAGCCATGGACGACTTCCAGTTGATTCCGATGATAAGCAAATGCAGAACCAAAGAAGGAAGAAGAAAGACAAACTTATATGGATTCGTTATAAAAGGGAGATCTCACCTGAGAAATGACACCGATGTGGTAAATTTTGTGAGTATGGAGTTTTCTCTTACTGACCCCAGGCTGGAACCATACAAATGGGAGAAATACTGTGTTCTTGAGATAGGAGATATGCTCCTGCGGACTGCAATAGGCCAGGTATCAAGACCCATGTTCCTGTATGTGAGAACCAATGGCACCTCCAAGATCAAAATGAAATGGGGTATGGAGATGAGGCGCTGTCTTCTTCAATCCCTCCAACAGATTGAGAGCATGATCGAAGCCCAATCCTCTGTTAAAGAGAAAGACATGACTAAGGAATTCTTTGAAAACAAGTCGGAGACATGGCCCATTGGGGAATCACCTAAAGGAGTGGAAGAAGGCTCCATTGGGAAAGTGTGCAGGACCTTATTAGCGAAATCTGTATTCAACAGTTTATATGCATCTCCACAACTTGAGGGGTTTTCAGCTGAATCGAGGAAACTGCTCCTTATTGTTCAGGCACTTAGGGACAACCTGGAACCTGGAACTTTCGATCTTGGGGGGCTATACGAAGCAATTGAGGAGTGCCTGATTAATGATCCCTGGGTTTTGCTTAATGCATCTTGGTTCAACTCCTTCCTCACACATGCACTGAAATAGATGGCGTCTCAAGGCACCAAACGATCTTATGAGCAGATGGAAACTGGTGGAGAACGCCAGAATGCTACTGAAATCAGAGCATCTGTTGGGAGAATGGTTGGTGGAATTGGAAGATTCTACATACAGATGTGCACTGAACTCAAGCTCAGCGACTATGAAGGGAGGTTGATCCAGAACAGCATAACAATAGAGAGAATGGTTCTCTCTGCATTTGATGAGAGGAGGAACAAATACCTGGAAGAGCATCCCAGTGCTGGGAAAGACCCTAAGAAAACTGGAGGTCCAATCTATAGAAGGAGAGACGGAAAATGGATGAGAGAACTGACCCTGTATGACAAAGAGGAAATCAGGAGGATTTGGCGCCAAGCGAATAATGGGGAAGACGCAACTGCTGGTCTCACTCATTTGATGATTTGGCATTCCAATCTGAATGATGCCACGTATCAGAGAACAAGAGCTCTTGTGCGTACTGGGATGGACCCCAGAATGTGCTCTCTGATGCAAGGATCAACTCTTCCGAGGAGGTCTGGAGCTGCTGGTGCAGCAGTGAAGGGAGTTGGGACAATGGTAATGGAACTAATTCGGATGATAAAGCGAGGAATCAATGATCGGAATTTCTGGAGAGGCGAAAATGGACGAAGAACAAGAATTGCATATGAGAGAATGTGCAACATTCTCAAGGGAAAATTCCAAACAGCAGCGCAACGAGCAATTATGGACCAGGTGCGGGAGAGCCGGAATCCTGGAAATGCTGAAATTGAAGACCTCATCTTCTTGGCACGATCTGCACTCATTCTGAGAGGGTCAGTGGCTCACAAGTCCTGCCTGCCTGCTTGTGTATATGGACTTGCTGTGGCCAGTGGGTACGACTTTGAGAGAGAGGGATACTCACTAGTCGGAATAGATCCTTTCCGCCTGCTTCAAAACAGCCAGGTATTCAGCCTCATTAGACCAAATGAGAATCCAGCACATAAGAGCCAACTGGTTTGGATGGCATGCCACTCTGCAGCATTTGAAGATCTGAGGGTGTCAAGCTTCATCAGAGGGACAAGAGTGGTCCCAAGAGGACAACTGTCCACTAGAGGAGTTCAAATTGCCTCAAATGAGAACATGGAAACAATGGACTCCAGCACTCTTGAACTAAGGAGCAGATACTGGGCTATAAGGACCAGGAGCGGAGGGAACACCAACCAACAGAGGGCATCTGCAGGACAAATCAGCGTACAACCCACCTTCTCGGTACAGAGAAATCTTCCTTTCGAGAGAGCGACCATCATGGCAGCATTTACAGGGAACACTGAAGGCAGAACGTCTGACATGAGGACTGAGATCATAAGAATGATGGAGAGTGCTAGACCAGAAGATGTGTCTTTCCAGGGGCGGGGAGTCTTCGAGCTCTCGGACGAAAAGGCAACGAACCCGATCGTGCCTTCCTTTGACATGAGTAATGAGGGATCTTATTTCTTCGGAGACAATGCAGAGGAGTATGACAATTAAATGAGTCTTCTAACCGAGGTCGAAACGTACGTTCTCTCTATCGTCCCGTCAGGCCCCCTCAAAGCCGAGATCGCGCGGAGACTTGAAGATGTCTTTGCAGGGAAGAACACAGATCTCGAGGCTCTCATGGAATGGTTAAAGACAAGACCAATCCTGTCACCTCTGACTAAGGGGATTTTAGGATTTGTGTTTACGCTCACCGTGCCCAGTGAGCGAGGACTGCAGCGTAGACGCTTTGTCCAAAATGCCCTAAATGGGAATGGAGACCCGAACAACATGGATAGAGCAGTCAAACTATACAGGAAGCTGAAAAGAGAGATAACATTCCATGGAGCTAAGGAAGTGGCACTCAGCTACTCAACTGGTGCACTTGCCAGTTGCATGGGTCTCATATACAACAGGATGGGAACGGTGACCACAGAAGTGGCTTTTGGTCTAGTATGTGCCACTTGTGAGCAGATTGCTGATTCACAGCATCGGTCTCACAGACAGATGGTGACCACTACCAACCCACTAATCAGGCATGAAAACAGAATGGTGCTGGCCAGCACTACGGCTAAGGCTATGGAGCAGATGGCTGGATCGAGTGAGCAGGCAGCGGAAGCCATGGAGGTTGCTAGTCAGGCTAGGCAGATGGTGCAGGCGATGAGGACAATTGGGACTCACCCTAGCTCCAGTGCTGGTCTGAAAGATGATCTTCTTGAAAATTTGCAGGCCTACCAGAAACGGATGGGAGTGCAGATGCAGCGATTCAAGTGAATGAGTCTTCTAACCGAGGTCGAAACGCCTACCAGAAACGGATGGGAGTGCAGATGCAGCGATTCAAGTGATCCTCTCGTTATTGCCGCAAGTATCATTGGGATCTTGCACTTGATATTGTGGATTCTTGATCGTCTTTTCTTCAAATGTATTTATCGTCGCATTAAATACGGTTTGAAAAGAGGGCCTTCTACGGAAGGAGTGCCTGAGTCTATGAGGGAAGAATACCGGCAGGAACAGCAGAGTGCTGTGGATGTTGACGATAGTCATTTTGTCAACATAGAGCTGGAGTAAATGGATTCCAACACGATAACCTCGTTTCAGGTAGATTGTTATCTATGGCACATAAGAAAGCTGCTCAGTATGAGAGACATGTGTGATGCTCCCTTTGATGATAGACTCCGAAGAGACCAAAAGGCATTAAAGGGAAGAGGCAGCACACTTGGACTCGACCTAAGAGTGGCCACAATGGAAGGGAAAAAGATTGTTGAGGACATTCTAGAAAGCGAGACAGATGAAAATCTTAAAATAGCCATTGCCTCCAGTCCTGCTCCTCGATACATTATGGACATGAGCATAGAGGAGATAAGCCGAGAATGGTACATGCTGATGCCTAGGCAGAAAGTAACTGGAGGCCTAATGGTGAAAATGGACCAAGCCATAATGGGCAAGAGAATCATCCTCAAAGCAAATTTCTCAGTCCTGTTTGATCAATTAGAGACACTAGTCTCTCTGAGGGCATTTACAGAAGATGGTGCTATCGTGGCTGTAATATCTCCTATTCCCTCCATGCCAGGACATTCTACAGAGGATGTCAAAAATGCAATTGGAATCCTCATCGGTGGACTTGAATGGAATGATAACTCAATTCGAGCGTCTGAAAATATACAGAGATTCGCTTGGGGAATCCGTGATGAGGATGGGGGACCTCCACTCCCTCCAAAACAGAAACGCTACATGGCGAGAAGAATTGAGTCAGAAGTTTGAATGGATTCCAACACGATAACCTCGTTTCAGGACATTCTACAGAGGATGTCAAAAATGCAATTGGAATCCTCATCGGTGGACTTGAATGGAATGATAACTCAATTCGAGCGTCTGAAAATATACAGAGATTCGCTTGGGGAATCCGTGATGAGGATGGGGGACCTCCACTCCCTCCAAAACAGAAACGCTACATGGCGAGAAGAATTGAGTCAGAAGTTTGAAGAAATCAGATGGCTCATTGCTGAATGCAGAAATATACTGACAAAGACTGAAAACAGCTTTGAGCAAATAACATTCTTGCAGGCATTGCAACTCTTACTCGAGGTTGAGAGTGAAATAAGGACTTTTTCCTTTCAGCTTATTTAA
>Concatenated PB2+PA+NP+M1+M2+NS1+NS2 STRAIN=A/chicken/Scotland/1959 YEAR=1959
ATGGAGAGAATAAAAGAATTAAGAGATCTAATGTCGCAGTCTCGCACTCGCGAGATACTAACAAAGACCACTGTGGACCATATGGCCATAATCAAGAAATACACATCAGGGAGACAAGAGAAGAACCCTGCTCTCAGAATGAAATGGATGATGGCAATGAAATACCCAATCACAGCAGACAAGAGAATAATGGAGATGATTCCTGAAAGAAATGAACAAGGGCAGGCGCTTTGGAGCAAGACAAATGATGCTGGATCAGACAGGGTGATGGTGTCACCCCTAGCTGTAACCTGGTGGAACAGAAATGGACCGACAACAAGTACAGTCCATTATCCAAAGGTTTACAAAACATACTTTGAAAAGGTTGAAAGGTTGAAGCATGGAACTTTCGGTCCCGTTCATTTCCGAAACCAAGTTAAAATACGCCGCCGGGTTGACATAAACCCGGGCCATGCAGATCTCAGTGCTAAAGAAGCACAAGATGTTATCATGGAAGTCGTTTTCCCGAATGAAGTGGGAGCTAGAATATTGACATCAGAGTCACAATTGACAATAACAAAAGAGAAGAAGGAAGAGCTCCAGGATTGTAAGATTGCTCCTTTAATGGTGGCATACATATTGGAAAGAGAACTGGTTCGCAAAACCAGATTCCTACCGGTAGCGGGTGGAACAAGCAGTGTGTACATTGAAGTATTGCATTTGACTCAAGGAACCTGCTGGGAACAGATGTACACCCCAGGTGGAGAAGTGAGAAATGATGATGTTGACCAGAGTTTGATCATTGCTGCCAGAAACATTGTTAGGAGAGCAACAGTATCGGCAGATCCACTGGCATCACTATTGGAGATGTGCCATAGCACACAAATTGGTGGGATAAGGATGGTGGACATCCTTAGACAAAATCCAACAGAAGAGCAAGCCGTGGATATATGCAAAGCAGCAATGGGTCTGAGGATCAGCTCATCCTTTAGCTTTGGAGGCTTCACTTTCAAAAGAACAAGTGGATCATCTGTCAAAAGAGAAGAAGAAGTGCTTACAGGCAACCTCCAAACATTGAAAATAAGAGTACATGAGGGGTATGAGGAATTCACAATGGTTGGGCGGAGAGCAACAGCTATCTTAAGGAAAGCAACTAGAAGGCTGATTCAGCTGATAGTAAGTGGAAGAGATGAACAGTCAATCGCTGAAGCGATCATTGTAGCAATGGTGTTCTCACAAGAGGATTGCATGATAAAGGCAGTTCGAGGTGATCTGAATTTCGTAAACAGAGCGAACCAACGGCTGAACCCCATGCATCAACTCCTGAGGCACTTCCAAAAGGATGCAAAAGTGCTGTTTCAAAACTGGGGAATTGAACCCATTGACAATGTCATGGGGATGATCGGAATATTACCTGACATGACTCCAAGCACAGAGATGTCACTGAGAGGAGTAAGGGTTAGTAAAATGGGAGTGGATGAATATTCCAGCACTGAGAGAGTGGTTGTGAGTATTGACCGCTTCTTAAGGGTTCGAGATCAGAGAGGAAATGTACTCTTATCTCCTGAAGAGGTTAGTGAAACACAGGGAACAGAGAAATTGACAATAACATATTCATCATCAATGATGTGGGAGATCAACGGTCCTGAGTCAGTGCTTGTTAACACCTATCAATGGATCATCAGAAATTGGGAGGCTGTAAAGATTCAATGGTCCCAAGACCCTACAATGCTATACAATAAAATGGAGTTTGAGCCATTTCAATCCTTGGTACCTAAAGCTACCAGAGGCCAATACAGTGGATTTGTGAGAACACTATTCCAACAAATGCGTGATGTGCTGGGGACATTTGACACTGTCCAAATAATAAAGCTGCTACCATTTGCAGCAGCCCCACCGGAGCAGAGTAGAATGCAGTTCTCTTCTCTAACTGTGAATGTAAGAGGCTCAGGAATGAGAATACTCGTAAGGGGTAATTCCCCCGTGTTTAACTATAATAAGGCAACCAAAAGGCTTACAGTCCTCGGAAAGGACGCAGGTGCATTAACAGAAGACCCAGATGAGGGAACAGCTGGAGTGGAATCTGCGGTACTGAGAGGATTTCTAATTCTAGGCAAGGAGGACAAGAGATATGGACCAGCATTGAGCATCAATGAACTGAGCAATCTTGCGAAAGGGGAGAAAGCTAACGTGTTGATAGGGCAAGGAGACGTGGTGTTGGTAATGAAACGGAAACGGGACTCTAGCATACTTACTGACAGCCAGACAGCGACCAAAAGGATTCGGATGGCCATCAATTAGATGGAAGACTTTGTGCGACAATGCTTCAATCCAATGATCGTCGAGCTTGCGGAAAAGGCAATGAAAGAATATGGAGAGGACCCGAAAATCGAAACAAACAAATTTGCTGCAATATGCACACACTTGGAAGTTTGTTTCATGTATTCGGATTTCCACTTCATCGACGAACGAGGTGAATCAATAATTGTAGAATCTGGTGATCCAAATGCACTCCTGAAGCACCGATTTGAAATAATTGAAGGGAGGGACCGCACAATGGCATGGACAGTGGTGAATAGCATCTGCAATACCACAGGGGTCGAGAAGCCCAAGTTTCTTCCGGATCTGTATGACTATAGGGAGAACCGATTCATCGAAATTGGCGTGACAAGGAGGGAGGTTCACATATACTACTTAGAAAAAGCCAACAAGATAAAATCAGAGAAAACACACATCCACATTTTCTCATTTACTGGGGAGGAAATGGCCACTAAAGCGGACTACACTCTTGATGAGGAGAGCAGAGCAAGAATCAAGACCAGGCTATTCACCATCAGACAGGAAATGGCCAGTAGGGGCCTATGGGATTCCTTTCGTCAGTCCGAGAGAGGCGAAGAGACAATTGAAGAAAGATTTGAAATCACAGGAACCATGCGTAGGCTTGCCGATCAAAGTCTCCCACCGAACTTCTCCAGCCTTGAAAACTTTAGAGCCTATGTGGATGGATTCGAACCGAACGGCTGCATTGAGGGCAAGCTTTCTCAAATGTCCAAAGAAGTGAACGCCAGGATTGAGCCCTTCTTGAAGACAACACCACGTCCTCTCAGATTACCTGATGGGCCTCCCTGCTCTCAGCGATCAAAATTCTTGCTGATGGATGCCCTGAAATTAAGCATTGAGGACCCGAGTCACGAAGGAGAGGGGATTCCGCTATATGATGCAATCAAATGCATGAAAACATTCTTCGGCTGGAAAGAGCCCAACATTGTCAAGCCACATGAGAAGGGCATAAATCTCAATTATCTCCTGGCTTGGAAACAGGTACTAGCAGAACTGCAGGACATTGAAAATGAAGAGAAAATTCCAAAGACAAAAAACATGAAGAAAACAAGTCAGCTAAAGTGGGCACTTGGGGAAAACATGGCACCTGAAAAAGTGGACTTTGAGGATTGCAAAGATGTTGGCGATCTAAAACAGTATGACAGTGATGAGCCAGAGCCGAGATCGCTGGCGAGCTGGATCCAGAGTGAGTTCAACAAGGCATGTGAGCTGACCGATTCAAGTTGGATAGAGCTTGATGAAATAGGGGAAGATGTCGCCCCAATTGAGCATATTGCGAGTATGAGAAGGAATTATTTCACAGCGGAAGTGTCCCATTGCAGGGCTACTGAATACATAATGAAGGGAGTGTACATAAACACAGCCTTGCTCAATGCATCTTGCGCAGCCATGGATGACTTCCAGTTGATCCCAATGATAAGCAAATGCAGAACCAAGGAAGGAAGACGGAAGACAAATCTATATGGATTCATTATAAAAGGGAGATCTCATTTGAGGAATGATACTGACGTGGTAAATTATGTGAGTATGGAGTTTTCTCTTACTGACCCGAGGCTGGAGCCGCACAAGTGGGAGAAGTATTGTGTTCTTGAAATAGGAGATATGCTCTTACGGACTGCAATTGGCCAAGTGTCGAGGCCCATGTTTCTGTATATGAGAACCAATGGGACCTCCAAAATCAAAATGAAATGGGGTATGGAAATGAGACGCTGCCTTCTTCAATCCCTTCAACAGATTGAGAGCATGATCGAGGCCGAGTCCTCTGTCAAAGAGAAAGACATGACCAAGGAATTCTTTGAAAACAAGTCAGAAACATGGCCCATTGGAGAGTCACCCAAAGGAGTGGAGGAAGGATCCATTGGGAAAGTATGCAGGACCTTACTGGCAAAGTCTGTATTCAACAGCCTATACGCATCTCCACAACTTGAGGGATTTTCTGCTGAATCGAGAAAATTGCTTCTAATTGTTCAGGCACTTAGGGACAACCTGGAACCTGGGACCTTCGATCTTGGGGGGCTATATGAAGCAATTGAGGAGTGCCTGATTAATGATCCCTGGGTTTTGCTTAATGCGTCTTGGTTCAACTCCTTCCTCACACATGCACTGAAATAGATGGCGTCTCAAGGCACCAAACGATCTTATGAGCAGATGGAAACTGGTGGTGATCGCCAGAATGCTACTGAGATCAGAGCATCTGTTGGGAGAATGGTCGGTGGAATTGGAAGATTCTACATACAGATGTGCACTGAACTCAAACTCAGCGACTATGAAGGGAGGCTGATCCAGAACAGCATAACAATAGAGAGAATGGTTCTCTCTGCATTTGATGAAAGGAGGAACAGATACCTGGAAGAGCATCCCAGCGCTGGGAAGGACCCTAAGAAAACCGGAGGTCCAATCTATAGAAGGAGAAACGGAAAATGGGTGAGAGAACTGATCCTGTATGACAAAGAGGAGATCAGGAGAATTTGGCGCCAAGCGAACAATGGAGAAGACGCAACTGCTGGTCTCACTCATTTGATGATCTGGCATTCCAATCTGAATGATGCCACATATCAAAGAACAAGAGCTCTTGTGCGCACTGGAATGGACCCCAGAATGTGCTCCCTGATGCAAGGATCAACTCTCCCGAGGAGATCTGGAGCTGCTGGCGCAGCAGTAAAGGGAGTTGGAACAATGGTAATGGAGCTAATTCGGATGATAAAGCGGGGAATCAATGATCGGAATTTCTGGAGAGGCGAAAATGGACGAAGAACAAGGATTGCATATGAGAGAATGTGCAACATCCTTAAAGGGAAATTCCAAACAGCAGCACAACGAGCAATGATGGACCAGGTGCGGGAAAGCCGGAATCCTGGGAATGCTGAAATTGAAGACCTTATCTTCCTGGCACGATCTGCACTCATTCTGAGAGGATCAGTGGCTCATAAGTCCTGCCTGCCTGCTTGTGTATATGGGCTTGCTGTGGCCAGTGGATACGACTTTGAGAGAGAGGGGTACTCTCTGGTCGGAATAGATCCTTTCCGCCTGCTCCAAAACAGCCAGGTGTTCAGCCTCATTAGACCAAATGAGAATCCAGCACATAAGAGCCAACTAGTGTGGATGGCATGCCATTCTGCAGCATTTGAAGACCTGAGGGTATCAAGCTTCATCAGAGGGACAAGAGTGGTCCCAAGAGGACAACTGTCCACCAGAGGAGTCCAAATTGCTTCAAATGAAAACATGGAAACAATGGACTCCAGCACTCTTGAACTGAGGAGCAAATACTGGGCTATAAGGACCAGGAGCGGAGGAAACACCAACCAACAGAGAGCATCCGCAGGACAAATAAGTGTACAACCCACTTTCTCGGTACAGAGAAATCTTCCTTTCGAGAGAGCGACCATTATGGCGGCATTTACAGGGAACACTGAAGGCAGAACGTCTGACATGAGGACTGAGATCATAAGAATGATGGAGAGTGCCAGACCAGAAGATGTGTCTTTCCAGGGGCGGGGAGTCTTCGAGCTCTCGGACGAAAAGGCAACGAACCCGATCGTGCCTTCCTTTGACATGAGTAATGAGGGATCTTATTTCTTCGGAGACAATGCAGAGGAGTATGACAATTAAATGAGTCTTCTAACCGAGGTCGAAACGTACGTTCTCTCTATCGTTCCGTCAGGCCCCCTCAAAGCCGAGATCGCGCAGAGACTTGAAGATGTCTTTGCAGGGAAGAACACAGATCTCGAGGCTCTCATGGAATGGCTAAAGACAAGACCAATCCTGTCACCTCTGACTAAGGGGATTTTAGGATTTGTGTTCACGCTCACCGTGCCCAGTGAGCGAGGACTGCAGCGTAGACGCTTTGTCCAAAATGCCCTAAATGGGAATGGAGACCCGAACAACATGGATAGGGCAGTCAAACTATACAAGAAGCTGAAGAGAGAGATAACATTCCATGGAGCTAAGGAGGTGGCGCTCAGCTATTCAACTGGTGCACTTGCCAGTTGTATGGGTCTCATATACAACCGAATGGGAACGGTGACCACAGAAGTGGCTTTTGGCCTAGTATGTGCCACTTGTGAGCAGATTGCTGATTCACAGCATCGGTCTCACAGACAGATGGTGACTACCACCAACCCACTAATAAGGCATGAAAACAGAATGGTACTGGCCAGCACCACAGCTAAGGCTATGGAGCAGATGGCTGGATCGAGTGAGCAGGCAGCGGAAGCCATGGAGGTTGCTAGTCAGGCTAGGCAGATGGTGCAGGCGATGAGAACAATTGGGACTCACCCTAGCTCCAGTGCTGGTCTGAAAGATGATCTTCTTGAAAATTTGCAGGCCTACCAGAAACGGATGGGAGTGCAGATGCAGCGATTCAAGTGAATGAGTCTTCTAACCGAGGTCGAAACGCCTACCAGAAACGGATGGGAGTGCAGATGCAGCGATTCAAGTGATCCTCTCGTTATTGCCGCAAGTATCATTGGGATCTTGCACCTGATATTGTGGATTCTTGATTGTCTTTTCTTCAAATGTATTTATCGTCGCCTTAAATACGGTTTGAAAGGAGGGCCTTCTACGGAAGGAGTGCCTGAGTCTATGAGGGAAGAGTACCGGCAGGAACAGCAGAATGCTGTGGATGTTGACGATGGTCATTTTGTCAACATAGAGCTGGAGTAAATGGATTCCAACACTGTGTCAAGCTTTCAGGTAGACTGCTTTCTTTGGCATGTCCGCAAACGATTTGCAGACCAAGAACTGGGTGATGCCCCATTCCTTGACCGGCTTCGCCGAGATCAGAAGTCCCTAAGAGGAAGAGGCAGCACTCTTGGTCTGGACATCGAAACGGCCACTCGTGCGGGAAAGCAGATAGTGGAGCGGATTCTGGAGGAAGAATCCGATGAGGCACTTAAAATGACTATTGCTTCTGTGCCTGCTTCACGCTACCTAACTGACATGACTCTCGAAGAAATGTCAAGGGACTGGTTCATGCTTATGCCCAAACAGAAAGTGGCAGGTTCCCTTTGCATCCGAATGGACCAGGCAATAATGGATAAGAATATCATACTGAAAGCAAACTTCAGTGTGATTTCCGATCGGCTGGAAACTCTGATACTACTAAGGGCTTTCACAGAAGAAGGAGCAATTGTAGGCGAAATCTCACCGTTACCTTCTCTTCCAGGACATACTGATGAGGATGTCAAAAATGCAATTGGGGTCCTCATCGGAGGACTTGAATGGAATGATAACACAGTTCGAGTCTCTGAAACTCTACAGAGATTCGCTTGGAGAAGCAGTAATGAGGATGGGAGACCTCCACTCCCTCCAAAGCAGAAACGGAAAATGGCGAGAACAATTGAGTCAGAAGTTTGAATGGATTCCAACACTGTGTCAAGCTTTCAGGACATACTGATGAGGATGTCAAAAATGCAATTGGGGTCCTCATCGGAGGACTTGAATGGAATGATAACACAGTTCGAGTCTCTGAAACTCTACAGAGATTCGCTTGGAGAAGCAGTAATGAGGATGGGAGACCTCCACTCCCTCCAAAGCAGAAACGGAAAATGGCGAGAACAATTGAGTCAGAAGTTTGAAGAGATAAGATGGTTGATTGAAGAAGTGCGACATAGATTAAAAATTACAGAAAATAGCTTTGAACAAATAACGTTTATGCAAGCCTTACAACTATTGCTTGAAGTGGAGCAAGAGATAAGAACTTTCTCGTTTCAGCTTATTTAA
>Concatenated PB2+PA+NP+M1+M2+NS1+NS2 STRAIN=A/chicken/Alabama/1975 YEAR=1975
ATGGAGAGAATAAAAGAACTAAGAGATCTAATGTCACAGTCCCGCACTCGCGAGATACTCACTAAAACCACTGTGGACCATATGGCCATAATCAAAAAATACACATCAGGAAGACAAGAGAAGAACCCCGCACTCAGGATGAAGTGGATGATGGCAATGAAATATCCAATCACGGCAGATAAGAGGATAATGGAAATGATTCCTGAGAGGAATGAACAAGGACAAACCCTCTGGAGCAAAACAAATGATGCCGGCTCAGACCGAGTGATGGTATCACCTCTGGCCGTGACATGGTGGAATAGGAATGGACCAACAACAAGTACAGTTCACTATCCAAAGGTCTATAAAACTTATTTCGAAAAGGTCGAAAGGTTAAAAAATGGGACCTTTGGCCCCGTCCACTTTAGGAATCAAGTTAAGATAAGACGAAGAGTTGACATAAACCCTGGCCACGCAGACCTCAGTGCCAAAGAGGCACAGGATGTAATCATGGAAGTTGTTTTCCCAAATGAAGTGGGAGCCAGAATACTGACATCGGAATCACAACTGACGATAACAAAAGAGAAAAAGGAAGAACTCCAAGATTGTAAAATTGCCCCCATGATGGTAGCATACATGCTAGAAAGAGAATTAGTCCGCAAAACGAGGTTCCTCCCAGTGGCTGGTGGAACAAGCAGTGTGTATATTGAGGTGTTGCATTTAACCCAGGGAACATGTTGGGAGCAGATGTACACTCCAGGAGGGGAAGTGAGAAATGATGATGTTGACCAAAGCTTAATTATCGCTGCCAGGAACATAGTAAGAAGAGCAACGGTATCAGCAGACCCACTAGCATCTCTATTGGAGATGTGCCACAGCACACAGATTGGTGGAATAAGGATGGTTGACATCCTTAGGCAGAATCCAACAGAGGAACAAGCCGTGGATATATGCAAGGCAGCAATGGGCTTGAGGATTAGCTCATCTTTCAGTTTCGGTGGATTCACTTTTAAAAGAACAAGCGGGTCGTCAATCAAGAGAGAAGAAGAAGTGCTTACGGGCAACCTTCAAACACTGAAAATAAGAGTGCATGAGGGGTATGAAGAATTCACAATGGTTGGGAGAAGAGCAACAGCTATTCTAAGAAAGGCAACCAGGAGATTGATTCAGCTAATAGTAAGTGGAAGAGACGAACAGTCAATTGCTGAAGCAATAATTGTGGCCATGGTATTTTCACAAGAGGATTGCATGATCAAGGCAGTTCGGGGTGATCTGAATTTTGTTAATAGAGCAAACCAGCGACTGAACCCCATGCATCAACTCTTGAGATATTTCCAAAAAGATGCAAAAGTGCTTTTCCAAAACTGGGGAATTGAACCCATCGACAATGTGATGGGAATGATCGGAATACTGCCCGATATGACCCCAAGTACTGAGATGTCACTGAGAGGGATAAGAGTCAGCAAAATGGGAGTAGATGAGTACTCCAGCACAGAGAGAGTGGTGGTGAGCATTGACCGTTTTTTAAGGGTTCGGGACCAACGGGGAAACGTACTATTGTCACCAGAAGAAGTCAGCGAGACACAAGGGACGGAGAAGCTGACAATAACTTACTCATCATCAATGATGTGGGAGATCAATGGTCCTGAGTCAGTGTTGGTCAATACTTACCAGTGGATCATCAGGAACTGGGAGACTGTGAAAATTCAATGGTCACAGGATCCCACAATGTTATATAATAAGATGGAATTTGAGCCATTTCAGTCTCTGGTCCCTAAGGCAGCCAGAGGTCAATACAGCGGATTCGTGAGGACACTATTCCAACAGATGCGGGATGTGCTTGGAACGTTTGACACTGTTCAGATAATAAAACTTCTCCCCTTTGCTGCTGCTCCACCGGAACAGAGTAGGATGCAATTCTCCTCTTTGACTGTGAATGTAAGAGGATCAGGAATGAGGATACTGATAAGAGGCAATTCTCCAGTGTTCAATTACAACAAGGCCACCAAAAGGCTTACAGTCCTCGGGAAAGATGCAGGTGCATTAACTGAAGATCCAGATGAAGGCACAGCTGGAGTGGAGTCTGCTGTTCTGAGAGGATTCCTCATTTTGGGCAAAGAGGACAAGAGATATGGCCCAGCATTAAGCATCAATGAACTGAGCAATCTTGCAAAAGGGGAGAAGGCTAATGTGCTAATTGGGCAAGGAGACGTGGTGTTGGTCATGAAACGGAAACGGGACTCTAGCATACTTACTGACAGCCAGACAGCGACCAAAAGAATTCGGATGGCCATCAATTAGATGGAAGACTTTGTGCGACAATGCTTCAATCCAATGATTGTCGAGCTTGCGGAAAAGGCAATGAAGGAATATGGAGAGGACCCGAAAATCGAGACAAATAAATTCGCAGCAATATGCACTCACTTGGAAGTATGTTTCATGTATTCAGATTTTCACTTCATCGATGAGCGAGGAGAATCAATAATTGTAGAATCCGGAGACCCGAATGCCCTCTTGAAGCACAGATTTGAAATAATTGAGGGAAGAGATCGCACAATGGCCTGGACAGTGGTAAACAGCATTTGCAACACTACGGGGGTTGAGAAACCGAAGTTTCTCCCAGATCTATATGACTACAAGGAGAATAGATTCATTGAGATTGGAGTGACAAGGAGAGAAGTCCACATATACTACCTGGAGAAGGCCAACAAGATAAAATCAGAGAAGACACATATCCACATCTTCTCATTCACAGGAGAGGAAATGGCCACAAAGGCTGACTACACCCTCGATGAAGAAAGTAGGGCCAGAATCAAAACCAGACTATTCACCATAAGACAAGAAATGGCCAGCAGAGGTCTCTGGGATTCCTTTCGTCAGTCCGAGAGAGGCGAAGAGACAATTGAAGAAAGATTTGAAATCACAGGAACAATGCGCAGGCTTGCCGACCAAAGTCTCCCACCGAACTTCTCCAGCCTTGAAAACTTTAGAGCCTATGTGGATGGATTCGAACCGAACGGCTGCATTGAGGGCAAGCTTTCTCAAATGTCCAAAGAAGTAAATGCAAGAATTGAACCCTTTTTGAAAACAACACCACGCCCACTTAAACTACCGGATGGGCCACCCTGCTCTCAGAGGTCCAAATTCCTGCTGATGGACGCTTTGAAATTAAGCATTGAAGACCCAAGTCATGAAGGAGAGGGGATACCGCTATATGATGCAATCAAATGTATGAAAACATTTTTTGGGTGGAAAGAACCCAATATTGTTAAACCACATGAAAAGGGGATAAACCCGAACTATCTTTTGGCGTGGAAACAGGTACTAGCAGAACTACAGGATATTGAAAATGAGGAGAAAATCCCAAAGACTAAAAACATGAAGAAAACAAGCCAGTTGAAGTGGGCACTTGGTGAGAATATGGCACCAGAAAAAGTGGATTTTGAAGATTGCAAGGACGTCAGTGATCTAAAACAATATGACAGTGATGAACCGGAGCCGAGATCGCTTGCAAGCTGGATTCAAAGTGAGTTCAATAAGGCGTGTGAACTGACTGATTCAAGCTGGATAGAGCTTGATGAGATTGGAGAAGATGTTGCCCCAATTGAGCACATTGCAAGCATGAGGAGGAATTATTTCACAGCGGAGGTGTCTCATTGCAGAGCCACAGAGTACATAATGAAAGGAGTATACATCAATACTGCATTGCTCAATGCGTCCTGTGCGGCTATGGATGATTTCCAGCTGATTCCAATGATCAGCAAGTGTAGAACTAAGGAGGGAAGAAGAAAGACAAATTTGTACGGTTTCATCATAAAAGGGAGGTCCCATCTGAGAAACGATACCGATGTGGTAAACTTTGTGAGCATGGAGTTTTCCCTCACTGACCCGAGGCTTGAACCGCACAAATGGGAGAAGTACTGTGTTCTTGAAATAGGGGACATGCTTCTAAGAACTGCTATAGGCCAAGTTTCGAGGCCCATGTTCCTGTATGTGAGAACGAATGGAACCTCCAAAATCAAAATGAAATGGGGGATGGAAATGAGACGCTGTCTTCTCCAGTCCCTCCAACAAATCGAGAGTATGATTGAAGCCGAGTCCTCTGTCAAAGAGAAGGACATGACCAAAGAATTCTTTGAAAACAAATCAGAAACATGGCCCATTGGAGAGTCTCCCAAAGGAGTGGAGGAAGGATCCATTGGAAAAGTCTGTAGAACACTGTTGGCAAAATCTGTATTCAACAGCCTGTACGCATCTCCACAGCTAGAAGGTTTCTCAGCTGAATCAAGGAAACTGCTTCTTATTGTTCAGGCTCTTAGGGACAACCTGGAACCTGGAACCTTTGATCTTGGAGGACTATATGAAGCAATTGAGGAGTGCCTGATTAATGATCCCTGGGTTTTGCTTAATGCATCTTGGTTCAACTCCTTCCTCACACATGCACTGAGATAGATGGCGTCTCAAGGCACCAAACGATCTTATGAGCAGATGGAAACTGGTGGGGAACGCCAGAATGCCACTGAAATCAGAGCATCTGTCGGGAGAATGGTTGGTGGAATCGGGAGATTCTACATACAGATGTGCACTGAACTCAAACTCAGTGACTATGAAGGGAGGCTGATTCAAAACAGCATAACAATAGAGAGAATGGTTCTCTCGGCATTTGATGAGAGGAGAAACAGATATCTGGAAGAGCATCCCAGTGCTGGGAAAGACCCTAAGAAGACTGGGGGTCCAATCTACAGGAGGAGAGAAGGGAAATGGATGAGAGAATTGATCCTGTATGACAAAGAGGAGATCAGAAGGATTTGGCGTCAAGCGAATAATGGAGAAGACGCAACTGCTGGTCTCACTCATTTGATGATCTGGCATTCCAATCTGAATGATGCCACATATCAGAGAACAAGGGCACTTGTGCGTACTGGGATGGATCCCAGGATGTGCTCTCTGATGCAAGGCTCAACTCTTCCGAGGAGGTCTGGGGCTGCTGGAGCAGCAGTGAAAGGGGTTGGAACAATGGTGATGGAATTGACTCGGATGATCAAGCGAGGGATTAATGATCGGAATTTCTGGAGAGGCGAAAATGGACGGAGGACAAGAATTGCATACGAAAGAATGTGCAACATTCTCAAGGGGAAATTCCAAACAGCAGCACAACGAGCAATGATGGACCAGGTGAGGGAAAGCCGGAATCCTGGGAATGCTGAAATTGAAGATCTCATCTTTCTTGCACGGTCTGCTCTCATTCTGAGGGGATCAGTGGCTCATAAGTCCTGCCTGCCTGCTTGTGTGTATGGACTTGCTGTGGCCAGTGGATACGACTTTGAGAGGGAGGGATACTCCCTAGTCGGAATTGATCCTTTCCGTCTGCTCCAAAACAGTCAAGTCTTCAGTCTTATCAGACCAAACGAAAATCCAGCACATAAAAGTCAGCTGGTATGGATGGCATGTCACTCTGCAGCATTTGAAGATCTGAGAGTGTCAAGCTTCATCAGAGGAACAAGAGTGGTCCCAAGAGGACAACTGTCCACCAGAGGAGTTCAGATTGCTTCAAATGAGAACATGGAGACAATGGATTCCAGTACTCTTGAATTGAGGAGCAGATACTGGGCTATAAGAACTAGAAGCGGAGGGAACACCAACCAGCAGAGAGCATCTGCAGGACAAATCAGTGTACAGCCCACATTCTCTGTGCAGAGAAACCTCCCATTCGAGAGAGCAACCATTATGGCGGCATTTACAGGAAACACTGAAGGCAGAACTTCAGACATGAGAACTGAGATCATAAGGATGATGGAAAATGCCAGACCTGAAGATGTGTCTTTCCAGGGGCGGGGAGTCTTCGAGCTCTCGGACGAAAAGGCGACGAACCCGATCGTGCCTTCCTTTGACATGAGTAACGAGGGATCTTATTTCTTCGGAGACAACGCAGAGGAATATGACAATTAAATGAGTCTTCTAACCGAGGTCGAAACGTACGTTCTCTCTATCGTCCCGTCAGGCCCCCTCAAAGCCGAGATCGCGCAGAGACTTGAAGATGTTTTTGCAGGGAAGAACACCGATCTTGAGGCACTCATGGAATGGCTAAAGACAAGACCAATCCTGTCACCTCTGACTAAGGGGATTTTAGGATTTGTGTTCACGCTCACCGTGCCCAGTGAGCGAGGACTGCAGCGTAGACGCTTTGTCCAGAATGCTCTTAATGGGAATGGAGATCCAAACAACATGGACAGGGCAGTCAAACTGTACAGAAAGCTCAAAAGGGAAATTACATTCCATGGGGCCAAAGAGGTAGCACTCAGTTATTCCACCGGTGCACTTGCCAGTTGCATGGGCCTCATATACAACAGGATGGGAACTGTGACCACCGAAGTGGCATTTGGCCTGGTATGCGCCACATGTGAGCAGATTGCTGACTCCCAGCATCGGTCTCACAGACAGATGGTGACAACAACCAACCCACTAATCAGACATGAGAACAGGATGGTACTGGCTAGTACTACGGCTAAAGCCATGGAGCAAATGGCAGGGTCGAGTGAACAAGCAGCAGAGGCTATGGAGGTTGCCAGTCAGGCTAGGCAGATGGTGCAGGCAATGAGGACCATTGGGACTCATCCTAGCTCCAGTGCTGGTCTAAAAGATGATCTTCTTGAAAATTTGCAGGCCTACCAGAAACGGATGGGAGTGCAGATGCAGCGATTCAAGTGAATGAGTCTTCTAACCGAGGTCGAAACGCCTACCAGAAACGGATGGGAGTGCAGATGCAGCGATTCAAGTGATCCTCTCGTTATTGCCGCAAGTATCATTGGGATCTTGCACTTGATATTGTGGATTCTTGATCGTCTTTTCTTCAAATGCATTTATCGTCGCCTTAAATACGGATTGAAAAGAGGGCCTTCTACGGAAGGAGTGCCTGAGTCTATGAGGGAAGAATATCGGCAGGAACAGCAGAGTGCTGTGGATGTTGACGATGGTCATTTTGTCAACATAGAGCTGGAGTAAATGGATTCCAACACTGTGTCAAGCTTTCAGGTAGACTGCTTTCTTTGGCATGTCCGCAAACGATTTGCAGACCAAGAACTGGGTGATGCCCCATTCCTTGACCGGCTTCGCCGAGATCAGAAATCCCTAAGAGGAAGAGGCAGCACTCTTGGTCTGGACATCGAAACAGCCACCCGTGCTGGAAAGCAGATAGTGGAGCGGATTCTAGAGGAAGAATCCGACGAGGCACTTAAAATGACTATTGCCTCTGTACCTGCTTCACGCTACCTAACTGACATGACTCTTGAAGAAATGTCAAGGGACTGGTTCATGCTCATGCCCAAGCAAAAAGTAGCAGGCTCCCTCTGTATCAGAATGGACCAGGCAATCATGGATAAGAATATCATACTGAAAGCGAATTTCAGTGTGATTTTCGACCGGCTGGAGACGCTGATACTGCTCAGGGCTTTCACCGAAGAAGAGGCAATTGTCGGAGAAATTTCACCATTGCCTTCTCTTCCAGGACATAATGATGAGGATGTCAAAAATGCAATTGGGGTCCTCATCGGAGGACTTGAATGGAATGATAATACAGTTCGAGTCTCTGAAACTTTACAGAGATTCGCTTGGAGAAGCAGTAATGAGGATGGGAGACCTCCACTCCCTCCAAAGCAGAAACGGAAAATGGCGAGAACAATTGAGTCAGAAGTTTGAATGGATTCCAACACTGTGTCAAGCTTTCAGGACATAATGATGAGGATGTCAAAAATGCAATTGGGGTCCTCATCGGAGGACTTGAATGGAATGATAATACAGTTCGAGTCTCTGAAACTTTACAGAGATTCGCTTGGAGAAGCAGTAATGAGGATGGGAGACCTCCACTCCCTCCAAAGCAGAAACGGAAAATGGCGAGAACAATTGAGTCAGAAGTTTGAAGAAATAAGGTGGTTGATCGAAGAAGTGCGACATAGACTGAAGGTTACAGAGAATAGTTTTGAGCAGATAACATTTATGCAAGCCTTACAACTACTGCTTGAAGTGGAGCAAGAGATAAGAACTTTCTCGTTTCAGCTTATTTAA
>Concatenated PB2+PA+NP+M1+M2+NS1+NS2 STRAIN=A/chicken/Victoria/1976 YEAR=1976
ATGGAGAGAATAAAAGAACTAAGAGATTTAATGTCACAGTCTCGCACTCGCGAGATACTGACAAAAACCACTGTGGACCATATGGCCATAATCAAGAAATACACATCAGGAAGACAGGAGAAGAACCCTGCCCTCAGAATGAAATGGATGATGGCAATGAAATACCCAATAACGGCAGACAAGAGGATAATGGAGATGATTCCTGAAAGGAATGAACAAGGGCAAACACTCTGGAGTAAGACGAATGATGCAGGATCGGACAGGGTGATGGTATCACCTCTAGCCGTAACGTGGTGGAACAGGAATGGACCAACAACAAGTACAGTCCATTATCCAAAGGTCTACAAAACTTATTTTGAAAAGGTTGAAAGGTTAAAACATGGAACCTTTGGTCCCGTACACTTCCGAAACCAAGTTAAAATACGCCGCAGGGTTGACATAAACCCAGGCCATGCAGATCTGAGTGCTAAAGAAGCACAAGATGTTATCATGGAGGTCATTTTCCCAAATGAAGTGGGAGCCAGAATATTAACATCAGAGTCACAACTGACAATAACAAAAGAAAAGAAAGAAGAACTCCAGAACTGTAAGATTGCTCCCCTAATGGTGGCATACATGTTGGAAAGAGAACTGGTACGCAAGACCAGATTCCTCCCGGTAGCTGGCGGAACAAGCAGTGTGTACATCGAAGTATTGCACCTAACTCAAGGAACCTGCTGGGAACAGATGTATACCCCAGGTGGAGAAGTAAGAAATGATGATGTTGACCAGAGCCTAATCATCGCTGCAAGGAACATTGTCAGGAGGGCAACAGTGTCAGCAGATCCACTAGCATCACTATTAGAGATGTGCCATAGCACACAAATTGGGGGCATAAGGATGGTAGACATCCTTAGGCAAAACCCAACTGAGGAGCAAGCAGTGGATATATGTAAGGCAGCGATGGGCCTGAGAATCAGCTCTTCCTTCAGCTTCGGAGGCTTCACTTTCAAGAGAACAAGTGGATCATCTGTCAAGAGGGAGGAAGAAGTGCTCACAGGCAACCTCCAAACATTGAAAATAAGAGTACATGAAGGATATGAGGAATTCACAATGGTTGGGCGAAGAGCAACAGCTATCCTGAGGAAAGCGACCAGAAGGCTAATTCAGCTAATAGTAAGTGGAAGAGATGAACAGTCAATCGCTGAAGCGATCATTGTGGCAATGGTATTTTCACAAGAGGATTGCATGATAAAAGCAGTCCGAGGTGATCTGAATTTTGTAAACAGAGCGAACCAACGATTGAACCCCATGCACCAACTCTTGAGGCACTTCCAAAAGGATGCAAAAGTGCTGTTTCAAAACTGGGGAATTGAACCCATTGACAATGTCATGGGTATGATCGGGATATTGCCTGACATGACTCCAAGCACAGAGATGTCGCTGAGAGGGGTGAGGGTCAGCAAGATGGGGGTGGATGAATATTCCAGCACTGAGAGAGTAGTCGTAAGTATTGACCGCTTTTTAAGGGTTCGAGATCAGCGGGGAAATGTACTTTTATCTCCTGAGGAGGTTAGTGAAACACAGGGAACAGAGAAATTGACAATCACATATTCATCATCAATGATGTGGGAAATTAATGGGCCTGAGTCAGTGCTGGTTAACACCTATCAATGGATCATCAGAAATTGGGAGACTGTAAAGATCCAGTGGTCCCAGGACCCTACAATGTTATACAATAAGATGGAATTTGAACCATTTCAATCCTTGGTACCTAAAGCTGCCAGAGGCCAGTACAGTGGGTTTGTGAGGACTCTATTCCAGCAAATGCGTGATGTGTTGGGGACATTTGACACCGTCCAGATAATAAAGCTGCTACCATTTGCAGCAGCCCCACCGGAGCAGAGTAGGATGCAGTTCTCTTCTCTAACTGTGAATGTAAGGGGCTCAGGGATGAGAATACTCGTAAGAGGTAACTCTCCTGTGTTCAACTACAATAAGGCAACCAAAAGGCTTACGGTCCTCGGAAAGGATGCAGGCGCACTGACTGAAGACCCAGACGAGGGAACAGCTGGAGTAGAGTCTGCAGTATTGAGGGGATTTCTGATTCTAGGCAAAGAAGACAAAAGATATGGGCCAGCACTGAGCATCAACGAACTGAGCAATCTTGCGAAAGGGGAAAAGGCTAATGTATTGATAGGGCAAGGAGACGTAGTGTTGGTAATGAAACGGAAACGGGACTCTAGTATACTTACTGACAGCCAGACAGCGACCAAAAGAATTCGGATGGCCATCAATTAGATGGAAGACTTTGTGCGACAATGCTTCAATCCAATGATTGTCGAGCTTGCGGAAAAGGCAATGAAAGAATATGGGGAAGATCCGAAAATCGAAACGAACAAATTCGCTGCAATATGTACACACTTGGAAGTCTGTTTCATGTATTCGGATTTCCACTTCATTGACGAACGAGGCGAATCAGTAATTGTAGAATCTGGTGATCCAAATGCATTGCTAAAACATCGATTTGAGATAATTGAAGGAAGAGACCGAACAATGGCCTGGACAGTGGTAAATAGCATTTGCAACACCACAGGAGTCGAGAAGCCTAAATTTCTCCCGGATTTGTATGATTACAAGGAGAACAGGTTCATTGAAATTGGAGTGACACGGAGGGAAGTCCACATATACTACCTAGAAAAAACCAACAAAATAAAGTCCGAGAAGACACACATTCACATTTTTTCATTCACTGGAGAAGAGATGGCCACCAAAGCGGATTACACCCTTGATGAAGAAAGCAGAGCAAGAATAAAAACCAGGCTGTTCACCATAAGACAAGAAATGGCCAGTAGGGGTCTATGGGATTCCTTTCGTCAGTCCGAGAGAGGCGAAGAGACAATTGAAGAAAGATTTGAAATCACAGGAACCATGCGCAGGCTTGCCGACCAAAGTCTCCCGCCGAACTTCTCCAGCCTTGAAAACTTTAGAGCCTATGTGGATGGATTCGAACCGAACGGCTGCATTGAGGGCAAGCTTTCTCAAATGTCAAAAGAAGTGAATGCCAGAATTGAGCCATTTTTAAAGACAACACCACGCCCTCTCAGATTGCCTGATGGGCCTCCCTGCTCTCAGCGGTCAAAATTCTTGCTGATGGATGCCCTGAAACTAAGCATTGAGGACCCGAGTCATGAGGGAGAGGGAATACCGCTATATGATGCAATCAAATGCATGAAGACATTTTTCGGCTGGAAAGAGCCCAACATTGTCAAACCACATGAAAAAGGTATAAACCCCAATTACCTTCTGGCTTGGAAGCAGGTGCTGGCAGAACTTCAGGACATTGAAAATGAGGAGAAGATTCCAAAAACAAAGAACATGAAGAAAACAAGCCAATTGAAGTGGGCACTCGGTGAGAACATGGCACCGGAGAAAGTAGACTTTGAGGATTGCAAAGATGTCAGCGATCTGAAACAGTATGATAGTGATGAGCCCGAGTCTAGGTCACTAGCAAGTTGGATCCAGAGTGAATTCAACAAGGCATGTGAATTGACCGATTCAAGCTGGATAGAACTTGATGAAATAGGGGAAGATGTTGCCCCAATTGAGCACATTGCAAGCATGAGGAGGAACTATTTCACGGCAGAAGTGTCCCATTGCAGGGCCACTGAGTACATAATGAAGGGGGTGTACATAAATACAGCCTTGCTCAATGCATCTTGTGCAGCCATGGATGACTTCCAGCTAATTCCGATGATAAGCAAATGCAGGACCAAAGAAGGAAGACGGAAAACAAATCTGTATGGATTCATTATAAAAGGAAGGTCTCATTTGAGAAATGATACTGACGTGGTAAACTATGTGAGCATGGAGTTCTCCCTTACTGACCCGAGACTGGAGCCACGTAAGTGGGAGAAGTACTGTGTCCTTGAAGTGGGAGACATGCTCCTACGAACTGCAATAGGCCAAGTGTCAAGGCCTATGTTCCTGTATGTGAGAACCAATGGAACCTCAAAGATCAAGATGAAATGGGGCATGGACATGAGGCGCTGCCTTCTTCAATCTCTTCAACAGATTGAGAGCATGATTGAGGCCGAGTCTTCTGTCAAAGAGAAAGATATGACCAAAGAATTCTTTGAAAACAAATCAGAAACATGGCCAATTGGAGAGTCACCCAAGGGAGTGGAGGAAGGCTCCATCGGGAAAGTGTGCAGAACCTTACTAGCAAAATCTGTATTCAACAGTCTGTATGCATCTCCACAACTCGAAGGGTTTTCAGCTGAATCGAGAAAATTGCTCCTAATTGTTCAGGCACTTAGGGACAACCTGGAACCTGGAACCTTCGATCTTGGAGGGCTATATGAAGCAATCGAGGAGTGCCTGATTAATGATCCCTGGGTTTTGCTTAATGCGTCTTGGTTCAACTCCTTCCTCACACATGCACTGAAATAGATGGCGTCCCAAGGCACCAAACGATCCTATGAACAGATGGAAACTGGTGGAGAACGCCAGAATGCTACTGAGATCAGAGCTTCTGTTGGAAGGATGGTTGGTGGAATAGGAAGATTCTACATACAGATGTGCACTGAACTCAAACTCAGCGACTATGAAGGAAGGCTGATCCAAAATAGCATAACAATAGAGAGAATGGTTCTTTCTGCATTTGATGAGAGGAGGAACAAATACCTGGAAGAACATCCCAGTGCTGGAAAGGACCCTAAGAAAACTGGAGGTCCAATCTACAGAAGGAGAGATGGAAAATGGGTGAGAGAACTGATCCTGTACGACAAAGAGGAAATCAGGAGAATCTGGCACCAAGCGAATAATGGGGAGGACGCAACTGCTGGTCTTACCCATTTGATGATATGGCATTCCAACCTCAATGATGCCACTTATCAGAGAACAAGAGCCCTTGTGCGTACTGGGATGGATCCTAGGATGTGCTCTCTGATGCAAGGCTCAACTCTCCCAAGAAGGTCTGGAGCTGCTGGCGCTGCAGTAAAGGGAGTCGGGACAATGGTGATGGAACTGATTCGAATGATAAAACGAGGAATCAATGACCGAAATTTCTGGAGAGGCGAAAATGGACGAAGAACAAGAATTGCCTATGAGAGAATGTGCAACATTCTCAAAGGAAAATTCCAAACAGCAGCACAAAGAGCAATGATGGACCAGGTGCGGGAAAGCCGGAATCCTGGGAATGCTGAAATTGAAGACCTCATATTTCTGGCACGATCTGCACTCATCCTGAGGGGATCAGTGGCCCACAAGTCCTGCCTACCTGCCTGTGTGTATGGACTGGCCGTAGCCAGTGGATACGACTTTGAGAGAGAAGGGTACTCTCTAGTCGGGATAGATCCTTTCCGCCTACTCCAGAACAGCCAAGTGTTCAGCCTCATCAGGCCCAATGAAAACCCAGCACACAAGAGTCAATTGGTGTGGATGGCATGCCACTCTGCAGCATTTGAAGACCTGAGGGTGTCAAGCTTCATCAGGGGAACAAGAGTGGTCCCAAGAGGACAATTGTCCACCAGAGGAGTCCAAATTGCTTCAAATGAAAACATGGAAACAATGGACTCTAACACCCTTGAACTGAGAAGTAGGTACTGGGCGATAAGGACCAGAAGCGGGGGGAACACCAATCAGCAGCGAGCATCAGCAGGACAAATCAGCGTACAACCCACTTTCTCTGTGCAGAGGAATCTCCCATTCGAGAGAGCGACCATCATGGCAGCATTTACCGGGAACACTGAAGGCAGAACATCCGACATGAGAACTGAGATCATAAGAATGATGGAGAGTGCCAGACCAGAAGACGTGTCCTTCCAAGGGCGGGGAGTCTTCGAGCTCTCGGACGAAAAGGCAACGAACCCGATCGTGCCTTCCTTTGACATGAGTAACGAGGGATCTTATTTCTTCGGAGACAATGCAGAGGAGTATGACAATTAAATGAGTCTTCTAACCGAGGTCGAAACGTACGTTCTCTCTATCGTCCCGTCAGGCCCCCTCAAAGCCGAGATCGCGCAGAGACTTGAAGATGTCTTTGCAGGGAAGAACACTGATCTCGAGGCTCTCATGGAATGGCTAAAGACAAGACCAATCCTGTCACCTCTGACTAAGGGGATTTTAGGATTTGTGTTCACGCTCACCGTGCCCAGTGAGCGAGGACTGCAGCGTAGACGCTTTGTCCAAAATGCATTAAATGGGAATGGAGACCCAAACAACATGGACAGGGCAGTCAAACTATACAGGAAGCTGAAAAGGGAGATAACATTCCATGGTGCTAAAGAGGTTGCACTCAGCTACTCAACCGGCGCACTTGCCAGTTGCATGGGTCTCATATACAACAGGATGGGAACGGTAACCACAGAAGTGGCCTTTGGCCTAGTGTGTGCCACTTGTGAGCAGATTGCTGACTCACAGCATCGGTCCCATCGACAGATGGTAACTACCACCAATCCACTGATCAGGCATGAAAACAGGATGGTGCTGGCCAGCACTACGGCTAAGGCTATGGAGCAGATGGCTGGGTCGAGTGAGCAAGCAGCAGAAGCCATGGAGGTTGCTAGTCAGGCTAGGCAGATGGTGCAGGCGATGAGGACAATTGGGACTCATCCTAGCTCCAGTGCCGGTCTGAAAGATGATCTTCTTGAAAATTTGCAGGCCTACCAGAAACGGATGGGAGTGCAAATGCAGCGATTCAAGTGAATGAGTCTTCTAACCGAGGTCGAAACGCCTACCAGAAACGGATGGGAGTGCAAATGCAGCGATTCAAGTGATCCTCTCGTTATTGCCGCAAGTATCATTGGGATCTTGCACTTGATATTGTGGATTCTTGATCGTTTTTTCTTCAAATGCATTTATCGTCGCCTTAAATACGGTTTGAAAAGAGGGCCTTCTACGGAAGGAGTGCCTGAGTCTATGAGGGAAGAGTATCGGCAGGAACAGCAGAGTGCTGTGGATGTTGACAATGGTCATTTTGTCAACATAGAGCTGGAGTAAATGGATTCCAACACGATAACCTCGTTTCAGGTAGATTGTTATCTATGGCACATAAGGAAGCTGCTCAATATGAGAGACATGTGTGATGCTCCCTTTGATGACAGACTCAGAAGAGATCAGAAGGCATTAAAGGGAAGAGGCAGCACACTTGGACTCAATCTAAGAGTGGCCACAATGGAAGGGAAAAAGATCGTTGAGGACATTCTGAAGAGTGAAACAGATGAGAACCTCAAAATAGCCATTGCCTCCAGTCCTGCTCCTCGGTATATTACCGATATGAGCATAGAGGAGATAAGCCGAGAATGGTATATGCTGATGCCGAGGCAGAAAATAACTGGAGGCCTAATGGTGAAAATGGATCAAGCCATAATGGATAAGAGAATCATCCTTAAAGCAAATTTCTCAGTTCTATTTGACCAACTAGAAACATTAGTCTCTCTGAGGGCATTCACAGAGAATGGTGCTATAGTGGCTGAAATTTCTCCCATTCCCTCCATGCCAGGACATTCTACAGAGGATGTCAAAAATGCAATTGGAATCCTCATCGGTGGACTTGAATGGAATGATAACTCAATTCGAGCGTCTGAAAATATACAGAGGTTCGCTTGGGGAATCCGTGATGAGGATGGGGGACCTCCACTCCCTCCAAAACAGAAACGCTACATGGCGAGACGAGCTGAGTCAGAAGTTTGAATGGATTCCAACACGATAACCTCGTTTCAGGACATTCTACAGAGGATGTCAAAAATGCAATTGGAATCCTCATCGGTGGACTTGAATGGAATGATAACTCAATTCGAGCGTCTGAAAATATACAGAGGTTCGCTTGGGGAATCCGTGATGAGGATGGGGGACCTCCACTCCCTCCAAAACAGAAACGCTACATGGCGAGACGAGCTGAGTCAGAAGTTTGAAGAGATCAGATGGCTCATTGCTGAATGCAGAAATATACTGACAAAGACAGAAAACAGCTTTGAACAAATAACGTTCTTGCAGGCACTGCAACTCTTACTTGAAGTTGAGAGTGAGATAAGGACTTTCTCTTTTCAGCTTATTTGA
>Concatenated PB2+PA+NP+M1+M2+NS1+NS2 STRAIN=A/chicken/Hong Kong/17/1977 YEAR=1977
ATGGAGAGAATAAAAGAACTAAGAGATTTAATGTCGCAGTCCCGCACTCGCGAGATACTGACAAAAACCACTGTGGACCATATGGCCATAATCAAGAAATACACATCGGGGAGACAAGAGAAGAACCCTGCTCTCAGGATGAAGTGGATGATGGCAATGAAATATCCGATCACAGCAGACAAAAGAATAATGGAGATGATTCCTGAAAGAAATGAGCAAGGTCAGACTCTTTGGAGTAAGACAAATGACGCTGGATCGGACAGAGTGATGGTGTCGCCTCTAGCTGTGACATGGTGGAACAGGAATGGGCCTACGACAAGTACAGTCCATTACCCAAAGGTCTACAAAACCTATTTTGAAAAAGTTGAAAGGTTAAAACATGGAACCTTTGGCCCCGTCCACTTCAGAAATCAAGTTAAGATACGTCGCCGGGTTGACATAAACCCGGGCCATGCAGATCTCAGCGCTAAAGAGGCACAAGATGTCATCATGGAGGTCGTTTTCCCCAATGAAGTGGGAGCCAGGATATTGACATCAGAGTCACAGTTGACAATAACAAAAGAAAAGAAGGAGGAACTCCAAGACTGTAAGATCGCTCCTTTGATGGTGGCATACATGTTGGAAAGGGAACTGGTTCGCAAGACAAGATTCCTACCAGTAGCCGGCGGGACAAGCAGTGTGTATATCGAAGTATTGCATCTGACTCAAGGGACCTGCTGGGAACAAATGTACACCCCAGGAGGGGAGGTGAGAAATGATGACGTTGATCAGAGTTTAATCATTGCCGCCAGAAATATAGTTAGGAGAGCAACAGTATCAGCAGATCCACTGGCATCACTATTGGAGATGTGTCATAGCACACAGATTGGTGGGATAAGGATGGTGGACATCCTTAGACAGAACCCAACAGAAGAGCAAGCTGTGGACATATGTAAGGCAGCAATGGGTCTAAGGATCAGCTCATCCTTTAGCTTTGGAGGTTTCACTTTCAAAAGGACAAGTGGGTCGTCTGTCAAAAGAGAAGAAGAAGTGCTTACAGGCAACCTCCAAACATTGAAAATAAGGGTACATGAAGGGTATGAGGAATTCACAATGGTTGGACGAAGGGCAACAGCCATCTTAAGGAAAGCAACCAGAAGGCTTATTCAGCTGATAGTGAGTGGGAAGGATGGGCAATCAATCGCTGAAGCAATCATTGTAGCAATGGTGTTCTCACAGGAGGATTGCATGATAAAAGCAGTTCGAGGTGATCTGAACTTCGTGAACAGGGCGAACCAACGACTAAATCCCATGCACCAACTTCTGAGGCACTTCCAAAAGGATGCAAAAGTGCTATTCCAAAACTGGGGTGTTGAACCCATTGACAATGTTATGGGGATGATCGGAATATTGCCTGACATGACTCCCAGCACGGAGATGTCACTGAGAGGAGTGAGAGTAAGTAAGATGGGAGTGGATGAATATTCTAGTACTGAGAGAGTGGTAGTGAGTATTGATCGTTTCTTAAGGGTCCGAGATCAGAGGGGAAATGTGCTCTTATCTCCTGAAGAAGTTAGTGAAACACAAGGAACAGAAAAGCTGACGATAACATATTCATCGTCAATGATGTGGGAGATTAATGGCCCGGAGTCGGTGCTAGTCAATACCTATCAATGGATCATCAGGAATTGGGAGACTGTGAAGATTCAATGGTCCCAAGACCCCACGATGTTATATAATAAGATGGAGTTTGAGCCATTCCAGTCCTTGGTGCCTAAGGCCGCCAGAGGTCAATATAGTGGATTTGTGAGGACGCTATTCCAACAGATGCGTGATGTGTTGGGGACATTTGACACTGTCCAAATAATAAAGCTACTACCATTTGCAGCCGCCCCACCGGAGCAGAGCAGGATGCAGTTTTCTTCTTTAACTGTAAATGTGAGAGGCTCAGGGATGAGAATACTTGTGAGAGGTAACTCCCCTGTGTTCAACTATAACAAGGCAACCAAGAGGCTTACAGTCCTCGGAAAGGATGCAGGTGCACTCACAGAAGACCCAGATGAGGGGACAACAGGAGTGGAATCTGCAGTACTTAGAGGATTTCTAATTCTAGGCAAAGAAGACAAAAGATATGGACCAGCATTGAGCATCAACGAATTGAGCAATCTTGCGAAGGGGGAGAAAGCTAATGTGTTGATAGGGCAAGGAGACGTGGTGTTGGTAATGAAACGGAAACGGGACTCTAGCATACTTACTGACAGCCAGACAGCGACCAAAAGAATTCGGATGGCCATCAATTAGATGGAAGATTTTGTGCGACAATGCTTCAATCCAATGATCGTCGAGCTTGCGGAAAAGGCAATGAAAGAATATGGGGAGGATCCGAAAATCGAAACGAACAAATTCGCTGCAATATGCACACACCTGGAAGTCTGTTTCATGTATTCGGATTTCCACTTCATTGACGAAAGGGGCGAATCAATTATTGTAGAATCCGGTGACCCAAATGCATTACTGAAACACCGATTCGAGATAATTGAAGGAAGAGACCGGACAATGGCCTGGACAGTGGTTAATAGTATCTGCAACACCACAGGAGTCGAGAAGCCTAAATTTCTTCCAGATCTGTATGATTACAAAGAAAACCGATTCATTGAAATCGGAGTGACACGGAGAGAAGTCCACATCTATTACCTAGAAAAAGCCAACAAGATAAAGTCAGAAAAGACACACATTCACATTTTCTCATTCACTGGAGAGGAAATGGCCACCAAAGCAGATTACACCCTTGATGAAGAAAGTAGAGCAAGAATCAAAACCAGGCTGTTCACCATCAGACAAGAAATGGCCAGCAGGGGTTTGTGGGATTCCTTTCGTCAGTCCGAGAGAGGCGAAGAGACAATTGAAGAAAGATTTGAAATCACAGGGACCATGCGCAGGCTTGCCGACCAAAGTCTCCCACCGAACTTCTCCAGCCTTGAAAACTTTAGAGCCTATGTGGATGGATTCGAACCGAACGGCTGCATTGAGGGCAAGCTTTCTCAAATGTCAAAAGAAGTGAATGCCAGAATCGAGCCATTTTTGAAAACAACACCACGCCCTCTCAGATTACCTGATGGGCCTCCCTGCTCTCAGCGGTCGAAATTCTTGCTGATGGATGCTCTAAAATTGAGCATTGAGGATCCAAGTCATGAGGGAGAGGGGATACCGCTATATGATGCAATCAAATGCATGAAGACATTTTTCGGCTGGAAAGAGCCCAACATTGTCAAACCACATGAGAAAGGCATAAATCCCAATTACCTCCTGGCTTGGAAGCAGGTGCTGGCAGAACTTCAGGACATTGAAAATGAGGAGAAGATTCCAAAAACAAAGAACATGAAGAAAACAAGCCAATTGAAGTGGGCTCTTGGTGAGAATATGGCACCGGAGAAAGTAGACTTTGAGGACTGCAAAGATGTGAGCGACCTAAAACAGTATGACAGTGATGAGCCAGAGTCTAGATCGCTGGCAAGCTGGATTCAGAGCGAATTCAACAAGGCATGTGAATTGACTGATTCAAGCTGGATAGAACTCGATGAGATAGGAGAAGATGTTGCCCCAATTGAGCACATTGCAAGTATGAGGAGGAACTATTTTACAGCAGAAGTGTCCCACTGCAGGGCCACTGAGTACATAATGAAGGGAGTATACATAAACACAGCTTTGCTCAATGCATCTTGTGCAGCCATGGATGACTTCCAGCTGATCCCAATGATAAGCAAATGCAGAACCAAAGAAGGGAGACGAAAAACGAACCTGTATGGGTTCATCATAAAAGGAAGGTCTCATTTGAGGAATGACACTGATGTTGTGAACTTTGTGAGTATGGAATTTTCTCTTACTGACCCGAGGCTGGAGCCACACAAATGGGAAAAGTATTGTGTTCTTGAAATAGGAGACATGCTCCTACGAACAGCAATAGGCCAAGTGTCAAGGCCCATGTTTCTATACGTGAGAACCAATGGAACTTCCAAAATCAAGATGAAGTGGGGGATGGAAATGAGGCGCTGCCTTCTTCAGTCTCTTCAACAGATTGAGAGCATGATTGAGGCCGAGTCTTCTGTCAAAGAAAAAGACATGACCAAAGAGTTCTTTGAAAACAAATCGGAAACATGGCCAATTGGAGAGTCACCCAAGGGAGTGGAAGAAGGCTCCATCGGAAAAGTATGCAGAACCTTGTTAGCAAAATCTGTATTCAACAGTCTATATGCATCTCCACAGCTCGAGGGGTTTTCAGCTGAATCGAGAAAATTGCTTCTCATTGTTCAGGCACTTAGGGACAACCTGGAACCTGGAACCTTCGATCTTGGAGGGCTATATGAAGCAATCGAGGAGTGCCTGATTAATGATCCCTGGGTTTTGCTTAACGCATCTTGGTTCAACTCCTTCCTCACACATGCACTGAAATAGATGGCGTCTCAAGGCACCAAACGATCTTATGAACAGATGGAAACTGGTGGAGAGCGCCAGAATGCTACTGAGATCAGAGCATCTGTTGGGAGAATGGTCAGTGGAATTGGGAGATTCTACATACAGATGTGCACTGAACTCAAACTCAGCGACTATGAGGGGAGGCTGATTCAGAACAGCATAACAATAGAGAGAATGGTTCTCTCTGCATTTGATGAAAGAAGGAACAAATACCTAGAAGAGCATCCCAGCGCTGGGAAAGACCCTAAGAAAACAGGGGGTCCAATCTACAAAAGGAGAGACGGAAAATGGATGAGAGAACTAATCCTGTATGACAAAGAAGAGATCAGAAGGATTTGGCGCCAAGCGAACAATGGAGAAGACGCAACTGCTGGTCTCACCCACTTGATGATCTGGCATTCCAATCTGAATGATGCCACATACCAGAGAACAAGAGCCCTTGTGCGTACTGGGATGGACCCCAGAATGTGCTCTCTGATGCAAGGATCAACCCTCCCGAGAAGATCTGGAGCCGCTGGTGCAGCAGTGAAAGGAGTTGGGACAATGGTAATGGAGCTAATTCGGATGATAAAGCGGGGAATCAATGATCGGAATTTCTGGAGAGGCGAAAATGGACGAAGAACAAGGATTGCATATGAGAGAATGTGCAACATCCTCAAAGGGAAATTCCAAACAGCAGCACAACGAGCAATGATGGACCAGGTGCGGGAAAGCCGGAATCCTGGGAATGCTGAAATTGAAGACCTTATCTTCCTGGCACGGTCTGCACTCATTCTGAGAGGATCAGTGGCTCACAAGTCCTGCCTGCCTGCTTGTGTGTATGGACTTGCCGTGGCCAGTGGGTACAACTTTGAGAGAGAGGGGTACTCCCTGGTCGGAATAGACCCTTTCCGTCTGCTCCAAAACAGCCAGGTATTCAGCCTCATTCGACCAAATGAGAACCCAGCACATAAGAGCCAACTGGTATGGATGGCATGCCACTCTGCAGCATTTGAAGACCTGAGGGTATCAAGCTTCATCAGAGGGACAAGAGTGATCCCAAGAGGACAACTGTCCACCAGAGGAGTTCAAATTGCATCAAATGAGAACATGGAAACAATGGACTCCAGCACTCTTGAACTGAGGAGCAGATACTGGGCTATAAGGACCAGGAGCGGAGGAAACACCAACCAACAGAGAGCATCTGCAGGACAAATCAGTGTACAACCCACTTTCTCGGTACAGAGAAATCTTCCTTTCGAGAGAGCGACCATCATGGCGGCATTTACAGGGAACACCGAAGGCAGAACGTCCGACATGAGGACTGAGATCATAAGAATGATGGAGAGTGCCAGACCAGAAGATGTGTCTTTCCAGGGGCGGGGAGTCTTCGAGCTCTCGGACGAAAAGGCAACGAACCCGATCGTGCCTTCCTTTGACATGAGTAATGAGGGATCTTATTTCTTCGGAGACAATGCAGAGGAGTATGACAATTAAATGAGTCTTCTAACCGAGGTCGAAACGTACGTTCTCTCTATCGTCCCGTCAGGCCCCCTCAAAGCCGAGATCGCGCAGAGACTTGAAGATGTATTTGCAGGGAAGAACACAGATCTTGAGGCTCTCATGGAATGGCTAAAGACAAGACCAATCCTGTCACCTCTGACTAAAGGGATTTTGGGATTTGTGTTTACGCTCACCGTGCCCAGTGAGCGAGGACTGCAGCGTAGACGCTTTGTCCAAAATGCCCTAAATGGGAACGGAGACCCAAATAACATGGATAGAGCAGTCAAACTGTACAGGAAGTTGAAAAGAGAGATAACATTCCATGGAGCTAAAGAGGTGGCACTCAGCTACTCAACTGGTGCACTCGCCAGTTGCATGGGTCTCATATACAACAGGATGGGAACAGTGACCACAGAAGTGGCTTTTGGCCTAGTGTGTGCCACTTGTGAACAGATTGCTGATTCACAGCATCGGTCTCACAGACAGATGGTGACCACCACCAACCCACTAATCAGGCATGAAAACAGAATGGTGCTGGCCAGCACTACGGCTAAGGCTATGGAGCAGATGGCTGGGTCGAGTGAGCAGGCAGCGGAAGCCATGGAGGTCGCTAGTCAGGCTAGGCAGATGGTGCAAGCGATGAGGACAATCGGGACTCACCCTAGCTCCAGTGCTGGTCTGAAAGATGATCTTCTTGAAAATTTGCAGGCCTACCAGAAACGGATGGGAGTGCAGATGCAGCGATTCAAGTGAATGAGTCTTCTAACCGAGGTCGAAACGCCTACCAGAAACGGATGGGAGTGCAGATGCAGCGATTCAAGTGATCCTCTCGTTATTGCAGCAAGTATCATTGGGATCTTGCACTTGATATTGTGGATTCTTGATCGTCTTTTCTTCAAATGTATTTATCGTCGCCTTAAATACGGTTTGAAAAGAGGGCCTTCTACGGAAGGAGTGCCTGAGTCTATGAGGGAAGAATATCGGCAGGAACAGCAGAGTGCTGTGGATGTTGACGATGGTCATTTTGTCAACATAGAGCTGGAGTAAATGGATTCCAACACTGTGTCAAGCTTTCAGGTAGACTGCTTTCTTTGGCATGTCCGCAAACGATTTGCAGACCAAGAACTGGGTGATGCCCCATTCCTTGACCGGCTTCGCCGAGATCAGAAGTCCCTAAGAGGAAGAGGCAGCACTCTTGGTCTGGACATCGAAACAGCCACTCGTGCGGGAAAGCAGATAGTGGAGCGGGTTCTGGAGGAAGAATCCGATGAGGCACTTAAAATGACTATTGCTTCTGTGCCTTCTTCACGCTACCTAACTGACATGACTCTTGAAGAAATGTCAAGGGACTGGTTCATGCTCATGCCCAAGCAGAAAGTGGCAGGTTCCCTTTGCATCAGAATGGACCAGGCAATAATGGACAAAAACATCATATTGAAAGCAAACTTCAGTGTGATTTTTGATCGACTGGAAACCCTAATACTACTTAGAGCTTTCACAGAAGAAGGAGCAATTGTGGGTGAAATCTCACCGTTACCTTCTCTTCCAGGACATACTGATGAGGATGTCAAAAATGCAATTGGGGTCCTCATCGGAGGACTTGAATGGAATGATAACACAGTTCGAGTCTCTGAAACTCTACAGAGATTCGCTTGGAGAAGCAGTAATGAGGATGGGAGACCTCCACTTCCTCCAAAGCAGAAACGGAAAATGGCGAGAACAATTGAGTCAGAAGTTTGAATGGATTCCAACACTGTGTCAAGCTTTCAGGACATACTGATGAGGATGTCAAAAATGCAATTGGGGTCCTCATCGGAGGACTTGAATGGAATGATAACACAGTTCGAGTCTCTGAAACTCTACAGAGATTCGCTTGGAGAAGCAGTAATGAGGATGGGAGACCTCCACTTCCTCCAAAGCAGAAACGGAAAATGGCGAGAACAATTGAGTCAGAAGTTTGAAGAAATAAGATGGCTGATTGAAGAAATGCGACATAGATTAAAGATTACAGAGAATAGCTTTGAACAGATAACGTTTATGCAAGCCTTACAACTACTGCTTGAAGTGGAGCAAGAGATAAGAACTTTCTCGTTTCAGCTTATTTAA
>Concatenated PB2+PA+NP+M1+M2+NS1+NS2 STRAIN=A/chicken/Victoria/1/1985 YEAR=1985
ATGGAGAGAATAAAAGAATTAAGAGATTTAATGTCGCAGTCCCGCACTCGCGAGATACTAACAAAAACCACTGTGGACCATATGGCCATAATCAAGAAATACACATCAGGAAGACAAGAGAAGAACCCTGCTCTCAGAATGAAATGGATGATGGCAATGAAATATCCAATCACAGCGGACAAGAGAATAATGGAGATGATTCCTGAAAGGAATGAACAAGGGCAGACGCTTTGGAGCAAGACAAATGATGCTGGATCGGACAGGGTGATGGTGTCTCCCCTAGCTGTAACTTGGTGGAACAGGAATGGACCGACAACAAGCACAGTCCATTATCCAAAGGTTTACAAAACATACTTTGAGAAGGTTGAAAGGTTAAAACATGGAACCTTCGGTCCCGTTCATTTCCGAAACCAGGTTAAAATACGCCGCCGAGTTGATATAAACCCGGGCCATGCAGATCTCAGTGCTAAAGAAGCACAAGATGTTATCATGGAAGTCGTCTTCCCAAATGAAGTGGGAGCTAGAATATTGACATCAGAGTCGCAATTGACAATAACAAGAGAGAAGAAAGAAGAGCTCCAAGATTGTAAAATTGCTCCTTTAATGGTGGCATACATGTTGGAAAGGGAACTGGTTCGCAAAACCAGATTCCTACCGGTAGCAGGAGGAACAAGCAGTGTGTACATTGAAGTATTGCATTTGACCCAAGGGACCTGCTGGGAACAGATGTACACTCCAGGCGGAGAAGTAAGGAATGATGATGTTGACCAGAGTTTGATCATTGCTGCAAGAAACATTGTCAGGAGAGCAACGGTATCAGCGGATCCACTGGCATCACTATTAGAGATGTGCCACAGCACTCAAATTGGTGGGGTAAGGATGGTAGACATCCTTAGACAAAATCCGACTGAGGAGCAAGCTGTGGATATATGCAAAGCAGCAATGGGCTTGAGGATCAGTTCTTCCTTTAGCTTTGGAGGCTTCACTTTCAAAAGAACAAGTGGATCGTCCATCAAGAAGGAAGAAGAGGTGCTTACGGGCAACCTCCAAACATTGAAAATAAGAGTGCATGAGGGGTATGAGGAATTCACAATGGTTGGGCGAAGAGCAACAGCTATCCTGAGGAAATCAACTAAAAGGCTGGTTCAGTTGATAGTAAGTGGACGAGATGAGCAGTCAATTGCTGAAGCGATCATTGTAGCAATGGTGTTCTCACAAGAGGATTGCATGATAAAAGCAGTCCGAGGTGATCTGAATTTCGTAAATAGAGCAAACCAAAGATTGAACCCCATGCATCAACTCCTGAGGCACTTCCAAAAAGATGCCAAAGTGCTATTTCAGAACTGGGGAATTGAACCTATTGATAATGTCATGGGGATGATCGGAATATTACCTGACATGACTCCAAGCACAGAGATGTCACTAAGGGGTGTGAGAGTTAGTAAGATGGGAGTAGATGAATACTCCAGCACTGAGAGAGTGGTTGTGAGTATTGACCGTTTCTTGAGAGTTCGGGATCAGCGGGGGAATATACTCTTATCTCCCGAAGAGGTTAGTGAAACACAGGGAACAGAGAAGTTGACAATAACATATTCATCATCAATGATGTGGGAGATCAACGGTCCTGAATCAGTGCTTGTTAACACTTACCAATGGATCATCAGAAATTGGGAGGCTGTGAAGATTCAATGGTCTCAAGACCCCACAATGCTATACAATAAGATGGAGTTTGAACCGTTCCAATCCCTGGTACCTAAAGCTGCCAGAGGTCAATACAGTGGGTTTGTGAGAACACTGTTCCAACAAATGCGTGATGTACTGGGGACATTTGATACTGTCCAAATAATAAAGCTGCTACCATTTGCAGCAGCCCCACCGGAGCAAAGCAGAATGCAGTTTTCTTCCCTAACTGTGAATGTGAGAGGCTCAGGGATGAGAATACTCGTAAGGGGTAACTCCCCCGTGTTCAACTACAATAAGGCAACCAAAAGGCTTACAGTCCTCGGAAAAGACGCAGGTGCGTTAACGGAAGACCCAGATGAAGGAACAGCCGGAGTGGAATCTGCAGTACTGAGGGGATTCCTAATTCTCGGCAAAGAAGACAAAAGATATGGACCAGCATTGAGTATCAATGAACTGAGCAATCTTGCGAAAGGGGAGAAAGCTAATGTGCTGATAGGGCAAGGAGACGTGGTGTTGGTAATGAAACGGAAACGGGACTCTAGCATACTTACTGACAGCCAGACAGCGACCAAAAGGATTCGGATGGCCATCAATTAAATGGAAGACTTTGTGCGACAATGCTTCAATCCAATAATCGTCGAGCTTGCGGAAAAGGCAATGAAAGAATATGGGGAAGATCCAAAAATCGAAACGAACAAGTTCGCTGCAATATGCACACATTTGGAAGTCTGTTTCATGTATTCGGATTTCCACTTCATTGATGAACGAGGAGAATCAATAATTGTGGAGTCTGGTGATCCAAATGCATTATTAAAACACCGATTTGAGATAATAGAAGGGAGAGACCGAACAATGGCATGGACAGTGGTAAATAGTATCTGCAACACCACAGGAGTCGAAAAGCCCAAATTTCTTCCAGATCTGTACGATTACAAGGAGAACCGATTTGTCGAAATTGGAGTGACACGAAGGGAAGTCCACATATACTACCTAGAAAAAGCCAACAAAATAAAATCTGAAAAAACACACATCCACATCTTCTCATTCACTGGAGAGGAAATGGCCACCAAAGCGGATTACACTCTCGATGAGGAGAGCAGAGCAAGAATCAAAACCAGGCTGTTCACCATAAGACAAGAAATGGCCAGTAGGGGCTTATGGGATTCCTTTCGTCAGTCCGAGAGAGGCGAAGAAACAATTGAAGAAAGATTTGAAATTACAGGAACCATGCGCAGGCTTGCCGACCAAAGTCTCCCACCGAACTTCTCCAGCCTTGAAAACTTTAGAGCCTATGTGGATGGATTCGAACCGAACGGCTGCATTGAGGGCAAGCTTTCTCAAATGTCCAAAGAAGTGAACGCCAGAATTGAACCATTTTTAAAGACAACACCACGCCCTCTCAGACTACCTGATGGGCCTCCTTGCTTTCAGCGATCAAAATTTTTGCTGATGGATGCTCTGAAACTAAGTATTGAAGACCCAAGCCATGAAGGGGAGGGGATACCACTGTACGATGCAATTAAATGCATGAAGACCTTTTTCGGCTGGAAAGAGCCCAACATTGTCAAACCACATGAGAAAGGTATAAACCCCAATTACCTCCTGGCTTGGAAGCAGGTGTTGGCAGAACTTCAGGACATCGAAAATGAAGAAAAAATTCCGAAAACAAAGAATATGAAGAAAACAAGCCAATTGAAGTGGGCACTCGGCGAAAATATGGCACCAGAAAAAGTAGACTTTGAGGATTGCAAGGATGTTAGCGATCTGAAACAATATGACAGTGATGAGCCAGAGCCTAGGTCACTAGCAAGCTGGATTCAGAGTGAGTTCAACAAGGCATGTGAATTGACCGATTCAAGCTGGATAGAACTCGATGAGATAGGGGAAGATGTTGCCCCAATTGAGCATATTGCAAGCATGAGGAGAAACTACTTCACAGCGGAAGTGTCCCACTGCAGGGCCACTGAGTACATAATGAAGGGAGTGTACATAAACACAGCTTTGCTCAATGCATCTTGTGCAGCGATGGATGATTTCCAGCTGATTCCTATGATAAGTAAATGCAGAACAAAAGAAGGAAGACGGAAAACAAATCTGTATGGATTCATTATAAAAGGAAGGTCCCATTTAAGGAATGATACCGATGTGGTAAATTTCGTGAGCATGGAGTTTTCTCTTACTGACCCGAGGCTGGAGCCACACAAATGGGAAAAGTACTGCGTTCTTGAAATAGGAGACATGCTCTTGCGGACTGCAATAGGACAGGTGTCAAGGCCCATGTTCCTGTATGTGAGAACCAACGGGACCTCCAAGATCAAGATGAAATGGGGAATGGAAATGAGGCGCTGCCTTCTACAATCTCTCCAGCAGATTGAGAGCATGATTGAAGCTGAGTCTTCTGTCAAAGAGAAAGACATGACCAAAGAGTTCTTTGAAAACAAGTCAGAGACGTGGCCAATTGGAGAGTCACCCGAAGGAGTGGAGGAGGGATCCATCGGAAAAGTATGCAGGACCCTACTAGCAAAATCTGTATTCAACAGCCTGTATGCATCTCCACAACTTGAGGGGTTTTCAGCTGAATCAAGGAAATTGCTTCTCATTGTTCAGGCACTTAGGGACAACCTGGAACCTGGAACCTTCGATCTTGGGGGATTATATGAAGCAATTGAGGAGTGCCTGATTAACGATCCCTGGGTTTTGCTTAATGCATCTTGGTTCAACTCCTTCCTCACACATGCACTGAAATAGATGGCGTCTCAAGGCACCAAACGATCTTATGAGCAGATGGAAACTGGTGGAGAACGCCAGAATGCTACTGAGATCAGAGCATCTGTTGGGAGAATGGTTGGTGGAATTGGGAGATTCTACATACAAATGTGCACCGAACTCAAACTCAGCGACTATGAAGGGAGGCTGATCCAAAACAGCATAACAATAGAGAGAATGGTTCTTTCTGCATTTGATGAAAGGAGGAACAAATACCTGGAAGAACATCCCAGCGCGGGGAAGGATCCAAAGAAAACTGGAGGTCCAATCTACAGAAGGAGAAACGGAAAATGGGTGAGAGAGCTGATTCTATATGATAAAGAGGAGATCAGAAGGATTTGGCGCCAAGCGAATAATGGAGAAGACGCAACTGCTGGTCTCACTCACCTGATGATCTGGCATTCCAACTTGAATGATGCCACTTATCAGAGGACAAGAGCTCTCGTGCGTACCGGAATGGACCCCAGAATGTGCTCCCTGATGCAAGGATCAACTCTCCCGAGAAGATCTGGAGCTGCTGGTGCAGCAGTAAAGGGAGTCGGAACGATGGTGATGGAACTAATTCGGATGATAAAGCGAGGGATCAATGATCGGAATTTCTGGAGAGGCGAAAATGGACGAAGAACAAGGATTGCATATGAGAGAATGTGCAACATCCTCAAAGGAAAATTCCAAACAGCAGCACAACGAGCAATGATGGACCAAGTGCGAGAAAGCAGGAATCCTGGGAATGCTGAAATTGAAGACCTCATCTTTCTGGCACGGTCTGCACTCATTCTGAGAGGATCAGTGGCTCATAAGTCCTGCTTGCCTGCTTGTGTATACGGACTTGCTGTGGCCAGTGGATACGACTTTGAGAGGGAGGGATACTCTCTGGTCGGAATAGATCCTTTCCGTCTGCTTCAAAACAGCCAGGTGTTCAGCCTCATTAGACCAAATGAGAATCCAGCACACAAGAGTCAACTGGTATGGATGGCATGCCATTCTGCAGCATTTGAAGACCTGAGAGTATCAAGCTTCATCAGAGGGACAAGAGTGGTCCCAAGAGGACAACTGTCCACCAGAGGAGTTCAAATAGCTTCAAATGAGAACATGGAAACAATGGACTCCAGTACTCTTGAACTAAGAAGCAGGTACTGGGCTATAAGGACCAGGAGTGGAGGAAACACCAACCAACAGAGAGCATCTGCTGGGCAAATCAGTGTGCAACCCACTTTCTCTGTACAGAGAAATCTCCCTTTCGAGAGAGCAACCATCATGGCGGCATTTACAGGGAACACTGAAGGCAGAACATCTGACATGAGGACTGAAATCATAAGAATGATGGAAAGTGCCAGACCAGAAGATGTGTCTTTCCAGGGGCGGGGAGTCTTCGAGCTCTCGGACGAAAAGGCAACGAACCCGATCGTGCCTTCCTTTGACATGAGTAATGAGGGATCTTATTTCTTCGGAGACAATGCAGAGGAGTATGACAATTAAATGAGTCTTCTAACCGAGGTCGAAACGTACGTTCTCTCTATCGTCCCGTCAGGCCCCCTCAAAGCCGAGATTGCGCAGAGACTTGAAGATGTTTTTGCAGGGAAAAACACCGATCTCGAGGCTCTCATGGAATGGTTAAAGACAAGACCAATCCTGTCACCTCTGACTAAGGGGATTTTAGGATTTGTGTTCACGCTCACCGTGCCCAGTGAGCGAGGACTGCAGCGTAGACGCTTTGTCCAAAATGCCCTAAATGGGAATGGAGACCCAAACAACATGGACAGGGCAGTCAAACTGTACAGGAAATTGAAAAGAGAGATAACATTCCATGGAGCCAAAGAAGTTGCACTCAGCTACTCAACCGGTGCACTTGCCAGTTGTATGGGTCTCATATACAACAGGATGGGAACGGTGACCACAGAAGTGGCTTTTGGCCTAGTGTGTGCCACTTGTGAGCAGATTGCTGATTCACAGCATCGGTCCCACAGGCAGATGGTAACTACCACCAATCCACTAATCAGGCACGAAAACAGGATGGTGCTGGCCAGCACTACTGCTAAAGCTATGGAGCAGATGGCTGGATCGAGTGAGCAGGCAGCGGAAGCCATGGAGGTTGCTAGTCAGGCTAGGCAGATGGTGCAAGCGATGAGGACTATTGGAACTCACCCTAGCTCCAGTGCCGGTCTGAAAGATGATCTTCTTGAAAATTTGCAGGCCTACCAGAAACGGATGGGAGTGCAAATGCAGCGATTCAAGTGAATGAGTCTTCTAACCGAGGTCGAAACGCCTACCAGAAACGGATGGGAGTGCAAATGCAGCGATTCAAGTGATCCTCTCGTTATCGCCGCAAGTATCATTGGGATCTTGCACTTGATATTGTGGATTCTTGATCGTCTTTTCTTCAAATGTATTTATCGTCGCCTTAAATACGGTTTGAAAAGAGGGCCTTCTACGGAAGGAGTGCCTGAGTCTATGAGGGAAGAGTATCGGCAGGAACAGCAGAGTGCTGTGGATGTTGACGATGGTCATTTTGCCAACATAGAGCTGGAGTAAATGGATTCCAATACTGTGTCAAGCTTTCAGGTAGACTGCTTTCTTTGGCATGTCCGCAAACGATTTGCAGACCAAGAACTGGGTGATGCCCCATTCCTTGATCGACTTCGCCGAGATCAGAAATCCCTGAGGGGAAGAGGCAGCACTCTTGGTCTGGACATCGAAACAGCCACTCGTGCAGGGAAGCAGATAGTGGAGCGGATTCTGGAAGAAGAATCCGATGAGGCACTTAAAATGACTATTGCTTCTGTGCCTGCTTCACGCTACCTAACTGACATGACTCTTGAAGAAATGTCAAGGGACTGGTTCATGCTAATGCCCAAACAGAAAGTAGCAGGCTCCCTTTGCATCAGAATGGACCAAGCGATAATGGACAAGAACATCATACTGAAAGCAAATTTCAGTGTGATTTTCGATCGGCTGGAGACACTAATACTACTGAGGGCTTTCACTGAAGAAGGAGCAATTGTTGGCGAAATCTCACCACTACCTTCTCTTCCAGGACATACTGATGAGGATGTCAAAAATGCAATTGGGGTCCTCATCGGAGGACTTGAATGGAATGATAACACAGTTCGAGTCTCTGAGACTCTACAGAGATTCACTTGGAGAAGCAGTAATGAGGATGGGAGACCTCCACTCCCTCCAAAACAGAAACGGAAAATGGCGAGAACAATTGAGTCAGAAGTTTGAATGGATTCCAATACTGTGTCAAGCTTTCAGGACATACTGATGAGGATGTCAAAAATGCAATTGGGGTCCTCATCGGAGGACTTGAATGGAATGATAACACAGTTCGAGTCTCTGAGACTCTACAGAGATTCACTTGGAGAAGCAGTAATGAGGATGGGAGACCTCCACTCCCTCCAAAACAGAAACGGAAAATGGCGAGAACAATTGAGTCAGAAGTTTGAAGAGATAAGGTGGCTGATTGAAGAAGTACGACACAGATTGAAGATTACAGAGAATAGCTTTGAACAAATAACATTCATGCAAGCCTTACAACTACTGCTTGAGGTGGAGCAAGAGATAAGAACTTTCTCGTTTCAGCTTATTTAA
>Concatenated PB2+PA+NP+M1+M2+NS1+NS2 STRAIN=A/chicken/Victoria/1985 YEAR=1985
ATGGAGAGAATAAAAGAATTAAGAGATTTAATGTCGCAGTCCCGCACTCGCGAGATACTAACAAAAACCACTGTGGACCATATGGCCATAATCAAGAAATACACATCAGGAAGACAAGAGAAGAACCCTGCTCTCAGAATGAAATGGATGATGGCAATGAAATATCCAATCACAGCGGACAAGAGAATAATGGAGATGATTCCTGAAAGGAATGAACAAGGGCAGACGCTTTGGAGCAAGACAAATGATGCTGGATCGGACAGGGTGATGGTGTCTCCCCTAGCTGTAACTTGGTGGAACAGGAATGGACCGACAACAAGCACAGTCCATTATCCAAAGGTTTACAAAACATACTTTGAGAAGGTTGAAAGGTTAAAACATGGAACCTTCGGTCCCGTTCATTTCCGAAACCAGGTTAAAATACGCCGCCGAGTTGATATAAACCCGGGCCATGCAGATCTCAGTGCTAAAGAAGCACAAGATGTTATCATGGAAGTCGTCTTCCCAAATGAAGTGGGAGCTAGAATATTGACATCAGAGTCGCAATTGACAATAACAAGAGAGAAGAAAGAAGAGCTCCAAGATTGTAAAATTGCTCCTTTAATGGTGGCATACATGTTGGAAAGGGAACTGGTTCGCAAAACCAGATTCCTACCGGTAGCAGGAGGAACAAGCAGTGTGTACATTGAAGTATTGCATTTGACCCAAGGGACCTGCTGGGAACAGATGTACACTCCAGGCGGAGAAGTAAGGAATGATGATGTTGACCAGAGTTTGATCATTGCTGCAAGAAACATTGTCAGGAGAGCAACGGTATCAGCGGATCCACTGGCATCACTATTAGAGATGTGCCACAGCACTCAAATTGGTGGGGTAAGGATGGTAGACATCCTTAGACAAAATCCGACTGAGGAGCAAGCTGTGGATATATGCAAAGCAGCAATGGGCTTGAGGATCAGTTCTTCCTTTAGCTTTGGAGGCTTCACTTTCAAAAGAACAAGTGGATCGTCCATCAAGAAGGAAGAAGAGGTGCTTACGGGCAACCTCCAAACATTGAAAATAAGAGTGCATGAGGGGTATGAGGAATTCACAATGGTTGGGCGAAGAGCAACAGCTATCCTGAGGAAATCAACTAAAAGGCTGGTTCAGTTGATAGTAAGTGGACGAGATGAGCAGTCAATTGCTGAAGCGATCATTGTAGCAATGGTGTTCTCACAAGAGGATTGCATGATAAAAGCAGTCCGAGGTGATCTGAATTTCGTAAATAGAGCAAACCAAAGATTGAACCCCATGCATCAACTCCTGAGGCACTTCCAAAAAGATGCCAAAGTGCTATTTCAGAACTGGGGAATTGAACCTATTGATAATGTCATGGGGATGATCGGAATATTACCTGACATGACTCCAAGCACAGAGATGTCACTAAGGGGTGTGAGAGTTAGTAAGATGGGAGTAGATGAATACTCCAGCACTGAGAGAGTGGTTGTGAGTATTGACCGTTTCTTGAGAGTTCGGGATCAGCGGGGGAATATACTCTTATCTCCCGAAGAGGTTAGTGAAACACAGGGAACAGAGAAGTTGACAATAACATATTCATCATCAATGATGTGGGAGATCAACGGTCCTGAATCAGTGCTTGTTAACACTTACCAATGGATCATCAGAAATTGGGAGGCTGTGAAGATTCAATGGTCTCAAGACCCCACAATGCTATACAATAAGATGGAGTTTGAACCGTTCCAATCCCTGGTACCTAAAGCTGCCAGAGGTCAATACAGTGGGTTTGTGAGAACACTGTTCCAACAAATGCGTGATGTACTGGGGACATTTGATACTGTCCAAATAATAAAGCTGCTACCATTTGCAGCAGCCCCACCGGAGCAAAGCAGAATGCAGTTTTCTTCCCTAACTGTGAATGTGAGAGGCTCAGGGATGAGAATACTCGTAAGGGGTAACTCCCCCGTGTTCAACTACAATAAGGCAACCAAAAGGCTTACAGTCCTCGGAAAAGACGCAGGTGCGTTAACGGAAGACCCAGATGAAGGAACAGCCGGAGTGGAATCTGCAGTACTGAGGGGATTCCTAATTCTCGGCAAAGAAGACAAAAGATATGGACCAGCATTGAGTATCAATGAACTGAGCAATCTTGCGAAAGGGGAGAAAGCTAATGTGCTGATAGGGCAAGGAGACGTGGTGTTGGTAATGAAACGGAAACGGGACTCTAGCATACTTACTGACAGCCAGACAGCGACCAAAAGGATTCGGATGGCCATCAATTAAATGGAAGACTTTGTGCGACAATGCTTCAATCCAATAATCGTCGAGCTTGCGGAAAAGGCAATGAAAGAATATGGGGAAGATCCAAAAATCGAAACGAACAAGTTCGCTGCAATATGCACACATTTGGAAGTCTGTTTCATGTATTCGGATTTCCACTTCATTGATGAACGAGGAGAATCAATAATTGTGGAGTCTGGTGATCCAAATGCATTATTAAAACACCGATTTGAGATAATAGAAGGGAGAGACCGAACAATGGCATGGACAGTGGTAAATAGTATCTGCAACACCACAGGAGTCGAAAAGCCCAAATTTCTTCCAGATCTGTACGATTACAAGGAGAACCGATTTGTCGAAATTGGAGTGACACGAAGGGAAGTCCACATATACTACCTAGAAAAAGCCAACAAAATAAAATCTGAAAAAACACACATCCACATCTTCTCATTCACTGGAGAGGAAATGGCCACCAAAGCGGATTACACTCTCGATGAGGAGAGCAGAGCAAGAATCAAAACCAGGCTGTTCACCATAAGACAAGAAATGGCCAGTAGGGGCTTATGGGATTCCTTTCGTCAGTCCGAGAGAGGCGAAGAAACAATTGAAGAAAGATTTGAAATTACAGGAACCATGCGCAGGCTTGCCGACCAAAGTCTCCCACCGAACTTCTCCAGCCTTGAAAACTTTAGAGCCTATGTGGATGGATTCGAACCGAACGGCTGCATTGAGGGCAAGCTTTCTCAAATGTCCAAAGAAGTGAACGCCAGAATTGAACCATTTTTAAAGACAACACCACGCCCTCTCAGACTACCTGATGGGCCTCCTTGCTTTCAGCGATCAAAATTTTTGCTGATGGATGCTCTGAAACTAAGTATTGAAGACCCAAGCCATGAAGGGGAGGGGATACCACTGTACGATGCAATTAAATGCATGAAGACCTTTTTCGGCTGGAAAGAGCCCAACATTGTCAAACCACATGAGAAAGGTATAAACCCCAATTACCTCCTGGCTTGGAAGCAGGTGTTGGCAGAACTTCAGGACATCGAAAATGAAGAAAAAATTCCGAAAACAAAGAATATGAAGAAAACAAGCCAATTGAAGTGGGCACTCGGCGAAAATATGGCACCAGAAAAAGTAGACTTTGAGGATTGCAAGGATGTTAGCGATCTGAAACAATATGACAGTGATGAGCCAGAGCCTAGGTCACTAGCAAGCTGGATTCAGAGTGAGTTCAACAAGGCATGTGAATTGACCGATTCAAGCTGGATAGAACTCGATGAGATAGGGGAAGATGTTGCCCCAATTGAGCATATTGCAAGCATGAGGAGAAACTACTTCACAGCGGAAGTGTCCCACTGCAGGGCCACTGAGTACATAATGAAGGGAGTGTACATAAACACAGCTTTGCTCAATGCATCTTGTGCAGCGATGGATGATTTCCAGCTGATTCCTATGATAAGTAAATGCAGAACAAAAGAAGGAAGACGGAAAACAAATCTGTATGGATTCATTATAAAAGGAAGGTCCCATTTAAGGAATGATACCGATGTGGTAAATTTCGTGAGCATGGAGTTTTCTCTTACTGACCCGAGGCTGGAGCCACACAAATGGGAAAAGTACTGCGTTCTTGAAATAGGAGACATGCTCTTGCGGACTGCAATAGGACAGGTGTCAAGGCCCATGTTCCTGTATGTGAGAACCAACGGGACCTCCAAGATCAAGATGAAATGGGGAATGGAAATGAGGCGCTGCCTTCTCCAATCTCTCCAGCAGATTGAGAGCATGATTGAAGCTGAGTCTTCTGTCAAAGAGAAAGACATGACCAAAGAGTTCTTTGAAAACAAGTCAGAGACGTGGCCAATTGGAGAGTCACCCGAAGGAGTGGAGGAGGGATCCATCGGAAAAGTATGCAGGACCCTACTAGCAAAATCTGTATTCAACAGCCTGTATGCATCTCCACAACTTGAGGGGTTTTCAGCTGAATCAAGGAAATTGCTTCTCATTGTTCAGGCACTTAGGGACAACCTGGAACCTGGAACCTTCGATCTTGGGGGATTATATGAAGCAATTGAGGAGTGCCTGATTAACGATCCCTGGGTTTTGCTTAATGCATCTTGGTTCAACTCCTTCCTCACACATGCACTGAAATAGATGGCGTCTCAAGGCACCAAACGATCTTATGAGCAGATGGAAACTGGTGGAGAACGCCAGAATGCTACTGAGATCAGAGCATCTGTTGGGAGAATGGTTGGTGGAATTGGGAGATTCTACATACAAATGTGCACCGAACTCAAACTCAGCGACTATGAAGGGAGGCTGATCCAAAACAGCATAACAATAGAGAGAATGGTTCTTTCTGCATTTGATGAAAGGAGGAACAAATACCTGGAAGAACATCCCAGCGCGGGGAAGGATCCAAAGAAAACTGGAGGTCCAATCTACAGAAGGAGAGACGGAAAATGGGTGAGAGAGCTGATTCTATATGATAAAGAGGAGATCAGAAGGATTTGGCGCCAAGCGAATAATGGAGAAGACGCAACTGCTGGTCTCACTCACCTGATGATCTGGCATTCCAACTTGAATGATGCCACTTATCAGAGGACAAGAGCTCTCGTGCGTACCGGAATGGACCCCAGAATGTGCTCCCTGATGCAAGGATCAACTCTCCCGAGAAGATCTGGAGCTGCTGGTGCAGCAGTAAAGGGAGTCGGAACGATGGTGATGGAACTAATTCGGATGATAAAGCGAGGGATCAATGATCGGAATTTCTGGAGAGGCGAAAATGGACGAAGAACAAGGATTGCATATGAGAGAATGTGCAACATCCTCAAAGGAAAATTCCAAACAGCAGCACAACGAGCAATGATGGACCAAGTGCGAGAAAGCAGGAATCCTGGGAATGCTGAAATTGAAGACCTCATCTTTCTGGCACGGTCTGCACTCATTCTGAGAGGATCAGTGGCTCATAAGTCCTGCTTGCCTGCTTGTGTATACGGACTTGCTGTGGCCAGTGGATACGACTTTGAGAGGGAGGGATACTCTCTGGTCGGAATAGATCCTTTCCGTCTGCTTCAAAACAGCCAGGTGTTCAGCCTCATTAGACCAAATGAGAATCCAGCACACAAGAGTCAACTGGTATGGATGGCATGCCATTCTGCAGCATTTGAAGACCTGAGAGTATCAAGCTTCATCAGAGGGACAAGAGTGGTCCCAAGAGGACAACTGTCCACCAGAGGAGTTCAAATAGCTTCAAATGAGAACATGGAAACAATGGACTCCAGTACTCTTGAACTAAGAAGCAGGTACTGGGCTATAAGGACCAGGAGTGGAGGAAACACCAACCAACAGAGAGCATCTGCTGGGCAAATCAGTGTGCAACCCACTTTCTCTGTACAGAGAAATCTCCCTTTCGAGAGAGCAACCATCATGGCGGCATTTACAGGGAACACTGAAGGCAGAACATCTGACATGAGGACTGAAATCATAAGAATGATGGAAAGTGCCAGACCAGAAGATGTGTCTTTCCAGGGGCGGGGAGTCTTCGAGCTCTCGGACGAAAAGGCAACGAACCCGATCGTGCCTTCCTTTGACATGAGTAATGAGGGATCTTATTTCTTCGGAGACAATGCAGAGGAGTATGACAATTAAATGAGTCTTCTAACCGAGGTCGAAACGTACGTTCTCTCTATCGTCCCGTCAGGCCCCCTCAAAGCCGAGATCGCGCAGAGACTTGAAGATGTTTTTGCAGGGAAAAACACCGATCTCGAGGCTCTCATGGAATGGTTAAAGACAAGACCAATCCTGTCACCTCTGACTAAGGGGATTTTAGGATTTGTGTTCACGCTCACCGTGCCCAGTGAGCGAGGACTGCAGCGTAGACGCTTTGTCCAAAATGCCCTAAATGGGAATGGAGACCCAAACAACATGGACAGGGCAGTCAAACTGTACAGGAAATTGAAAAGAGAGATAACATTCCATGGAGCCAAAGAAGTTGCACTCAGCTACTCAACTGGTGCACTTGCCAGTTGTATGGGTCTCATATACAACAGGATGGGAACGGTGACCACAGAAGTGGCTTTTGGCCTAGTGTGTGCCACTTGTGAGCAGATTGCTGATTCACAGCATCGGTCCCACAGGCAGATGGTAACTACCACCAATCCACTAATCAGGCACGAGAACAGGATGGTGCTGGCCAGCACTACTGCTAAAGCTATGGAGCAGATGGCTGGATCGAGTGAGCAGGCAGCGGAAGCCATGGAGGTTGCTAGTCAGGCTAGGCATATGGTGCAAGCGATGAGGACTATTGGAACTCACCCTAGCTCCAGTGCCGGTCTGAAAGATGATCTTCTTGAAAATTTGCAGGCCTACCAGAAACGGATGGGAGTGCAAATGCAGCGATTCAAGTGAATGAGTCTTCTAACCGAGGTCGAAACGCCTACCAGAAACGGATGGGAGTGCAAATGCAGCGATTCAAGTGATCCTCTCGTTATCGCCGCAAGTATCATTGGGATCTTGCACTTGATATTGTGGATTCTTGATCGTCTTTTCTTCAAATGTATTTATCGTCGCCTTAAATACGGTTTGAAAAGAGGGCCTTCTACGGAAGGAGTGCCTGAGTCTATGAGGGAAGAGTATCGGCAGGAACAGCAGAGTGCTGTGGATGTTGACGATGGTCATTTTGCCAACATAGAGCTGGAGTAAATGGATTCCAATACTGTGTCAAGCTTTCAGGTAGACTGCTTTCTTTGGCATGTCCGCAAACGATTTGCAGACCAAGAACTGGGTGATGCCCCATTCCTTGATCGACTTCGCCGAGATCAGAAATCCCTGAGGGGAAGAGGCAGCACTCTTGGTCTGGACATCGAAACAGCCACTCGTGCAGGGAAGCAGATAGTGGAGCGGATTCTGGAAGAAGAATCCGATGAGGCACTTAAAATGACTATTGCTTCTGTGCCTGCTTCACGCTACCTAACTGACATGACTCTTGAAGAAATGTCAAGGGACTGGTTCATGCTAATGCCCAAACAGAAAGTAGCAGGCTCCCTTTGCATCAGAATGGACCAAGCGATAATGGACAAGAACATCATACTGAAAGCAAATTTCAGTGTGATTTTCGATCGGCTGGAGACACTAATACTACTGAGGGCTTTCACTGAAGAAGGAGCAATTGTTGGCGAAATCTCACCACTACCTTCTCTTCCAGGACATACTGATGAGGATGTCAAAAATGCAATTGGGGTCCTCATCGGAGGACTTGAATGGAATGATAACACAGTTCGAGTCTCTGAGACTCTACAGAGATTCACTTGGAGAAGCAGTAATGAGGATGGGAGACCTCCACTCCCTCCAAAACAGAAACGGAAAATGGCGAGAACAATTGAGTCAGAAGTTTGAATGGATTCCAATACTGTGTCAAGCTTTCAGGACATACTGATGAGGATGTCAAAAATGCAATTGGGGTCCTCATCGGAGGACTTGAATGGAATGATAACACAGTTCGAGTCTCTGAGACTCTACAGAGATTCACTTGGAGAAGCAGTAATGAGGATGGGAGACCTCCACTCCCTCCAAAACAGAAACGGAAAATGGCGAGAACAATTGAGTCAGAAGTTTGAAGAGATAAGGTGGCTGATTGAAGAAGTACGACACAGATTGAAGATTACAGAGAATAGCTTTGAACAAATAACATTCATGCAAGCCTTACAACTACTGCTTGAGGTGGAGCAAGAGATAAGAACTTTCTCGTTTCAGCTTATTTAA
>Concatenated PB2+PA+NP+M1+M2+NS1+NS2 STRAIN=A/chicken/Taiwan/G2/87 YEAR=1987
ATGGAGAGAATAAAAGAACTAAAAGACTTAATGTCACAGTCTCGCACTCGCGAGATACTGGCAAAAACCACTGTGGGCCATATGGCCATAATCAAGAAGTACACATCAGGAAGACAGGAGAAGAACCCTGCCCTCAGGATGAAATGGATGATGGCAATGAAATACCCAATAACGGCAGACAAGAGAATAATGGAGATGATTCCTGAAAGAAATGAACAAGGGCAAACGCTTTGGAGTAAGACGAATGATGCAGGGTCTGACAGGGTGATGGTATCACCTCTAGCTGTAACATGGTGGAACAGGAATGGACCGACAACAAGTACAGTCCATTATCCAAAGGTCTACAAGACTTACTTTGAAAAGGTTGAAAGGTTAAAGCATGGAACCTTTGGTCCCGTCCACTTCCGAAACCAAGTTAAAATACGCCGCAGGGTTGACATAAACCCAGGCCACGCAGATCTAAGTGCTAAGGAAGCACAAGATGTTATCATGGAGGTCGTTTTCCCAAATGAAGTGGGAGCTAGAATATTAACGTCAGAGTCACAATTGACAATAACAAAAGAAAAGAAAGAGGAACTCCAGGACTGCAAGATTGCTCTCTTAATGGTGGCATACATGTTGGAAAGAGAACTGGTGCGCAAGACCAGATTCCTCCCAGTAGCTGGCGGAACAAGCAGTGTGTACATCGAAGTATTGCACCTAACTCAAGGGACATGCTGGGAACAGATGTACACCCCAGGTGGAGAAGTAAGAAATGATGATGTTGACCAGAGTTTAATCATTGCTGCAAGGAACATTGTCAGGAGGGCAACAGTATCAGCAGATCCACTAGCATCACTGTTAGAGATGTGCCATAGCACTCAAATTGGCGGTATAAGGATGGTAGACATCCTTAGGCAAAACCCAACAGAGGAGCAAGCCGTGGATATATGCAAGGCAGCGATGGGTCTGAGGATCAGCTCTTCCTTCAGCTTTGGAGGATTCACTTTCAAAAGAACAAGTGGATCATCTGTCAAGAGGGAAGAAGAAATGCTCACAGGCAACCTCCAAACATTGAGAATAAGAGTACATGAAGGATATGAGGAATTCACAATGGTTGGGCGAAGGGCAACAGCTATCCTAAGGAAAGCAACCAGAAGGCTGATTCAGCTAATAGTAAGTGGAAGAGATGAACAGTCAATCGCTGAAGCGATCATTGTGGCAATGGTATTTTCACAAGAGGATTGCATGATAAAAGCAGTCCGAGGTGATCTGAATTTCGTAAACAGAGCGAACCAACGATTGAATCCCATGCACCAACTCTTGAGACATTTCCAAAAGGATGCAAAAGTGCTGTTTCAGAACTGGGGAATTGAACCCATTGACAATGTCATGGGTATGATCGGAATATTGCCTGACATGACTCCAAGCACAGAGATGTCACTGAGAGGAGTGAGGGTCAGCAAGATGGGGGTGGATGAATATTCCAGCACTGAGAGAGTGGTCGTGAGTATTGACCGCTTTTTGAGGGTTCGAGACCAGCGGGGAAATGTACTATTGTCTCCTGAGGAGGTTAGTGAAACACAGGGAACAGAGAAATTGACAATAACATATTCATCATCAATGATGTGGGAAATTAATGGTCCTGAGTCAGTGCTGGTCAACACCTATCAATGGATCATCAGAAAATGGGAGACTGTGAAGATCCAATGGTCCCAAGACCCTCCAATGTTATACAATAAGATGGAGTTTGAGCCATTTCAATCCTTGGTACCTAAAGCTGCCAGGGGCCAATACAGTGGATTTGTAAGGACGCTATTCCAGCAGATGCGTGATGTGTTGGGGACATTTGACACCGTCCAGATAATAAAGCTGCTACCATTTGCAGCAGCCCCACCGGAGCAGAGCAGGATGCAGTTCTCTTCTCTAACTGTGAATGTAAGAGGCTCAGGGATGAGAATACTCGTAAGAGGTAACTCTCCTGTGTTTAACTACAATAAGGCAACCAAGAGGCTTACGGTCCTCGGAAAAGATGCAGGCGCACTAACTGAAGACCCAGATGAGGGGACTGCTGGAGTAGAATCTGCGGTATTGAGAGGATTTCTGATTCTAGGCAAAGAAGACAAAAGATATGGACCAGCATTGAGCATCAATGAACTGAGCAATCTTGCGAAAGGGGAGAAGGCTAATGTATTGATAGGGCAAGGAGACGTAGTGTTGGTAATGAAACGGAAACGGGACTCTAGCATACTTACTGACAGCCAGACAGCGACCAAAAGAATTCGGATGGCCATCAATTAGATGGAAGATTTTGTGCGACAATGCTTCAATCCGATGATCGTCGAGCTTGCGGAAAAGGCAATGAAAGAATATGGGGAAGATCCGAAAGTCGAAACGAACAAATTCGCTGCAATATGCACACACTTGGAAGTCTGTTTCATGTATTCGGATTTCCACTTCATTGACGAACGGGGCGAATCAATAATTGTACAATCCGGTGACCCAAATGCATTACTGAAACACCGATTCGAGATAATTGAAGGAAGAGACCGGACAATGGCCTGGACAGTGGTGAATAGTATCTGCAACATCACAGGAGTCGAGAAGCCTAAATTTCTTCCGGATCTATATGATTACAAGGAAAATCGATTCATTGAAATCGGAGTGACACGGAGGGAAGTCCACATATATTACCTAGAAAAAGCCAACAAGATAAAGTCCGAGAAGACACACATTCACATTTTCTCATTCACCGGAGAGGAAATGGCCACCAAAGCAGATTACACCCTTGATGAGGAGAGTAGAGCAAGAATCAAAACCAGGCTGTTCACAATAAGACAAGAAATGGCCAGCAGGGGTCTATGGGATTCCTTTCGTCAGTCCGAGAGAGGCGAAGAGACAATTGAAGAAAGATTTGAAATCACAGGAACCATGCGCAGGCTTGCCGACCAAAGTCTCCCACCGAACTTCTCCAGCCTTGAAAACTTTAGAGCCTATGTGGATAGATTCGAACCGAACGGCTGCATTGAGGGCAAGCTTTCTCAATGGTCAAAAGAAGTGAACGCCATAATCGAGCCATTTTTGAAAACAACACCACGCCCTCTCAGATTACCTGATGGGCCTCCCTGCTCTCAGCGGTGGAAATTCTTGCTGATGGATGCTCTAAAATTAAGCATTGAGGACCCGAGTCATGAGGGAGAGGGGATACCGCTATATGATTCAATCAAATGCATGAAGACATTTTTTGGCTGGAAAGAGCCCAACATTGTCAAACCCCTTGAGAAAGGCTTAAACCCCAATTACCTCCTGGCTTGGAAGCAGGTGCTGGCAGAGATTCAGGACATTGAAAATGAGGAGAGGATTCCAAAAACAAAGAACATGAAGAAAACAAGCCAATTGAAATGGGCTGTCGGCGAGAATATGGCACCGGAGAAAGTAGACTTTGAGGATTGCAAAGACGTGAGCGATGTAAAACAGTATGACAGTGATGAACCAGAGTCTAGATCGCTGGCAAGCTGGATCCAGAAGGAATTCAACAAGGCATGTGAGTTGACTGATTCAAGCTGGATAGAACTCGATGAGATAGGAGAAGATGTTGCCCCAATTGAGCACATTGCAAGCATGAGGAGGAACTATTTCACAGCAGAAGTGTCCCATTGCAGGGCTACTGAGTACATAATGAAGGGAGTGTACATAAATACAGCTTTGCTCAATGCATCTTGTGCAGCCATGGATGACTTCCAGCTGATTCCAATGATAAGCAAATGCAGAACCAAAGAAGGAAGACGGAAAACGAATCTGTATGGATTCATTATAAAGGGAAGGTCTCATTTGAGGAATGATACTGATGTTGTGAACTTTGTGAGTATGGAGTTTTCTCTTACTGACCCGAGGCTGGAGCCACACAAGTGGGAAAAGTATTGTGTTCTTGAAATAGGAGACATGCTCCTACGAACAGCAATAGGCCAAGTGTCAAGGCCCATGTTCCTGTATGTGAGAACCAATGGAACTTCCAAAATCAAAATGAAGTGGGGGATGGAAATGAGGCGCTGCCTTCTTCAGTCTCTCCAACAGATTGAGAGCATGATTGAGGCTGAGTCTTCTGTCAAAGAAAAAGACATGACAAAAGAGTTCTTTGAAAACAAATCGGAAACATGGCCAATTGGAGAGTCACCCAAGGGAGTGGAAGAAGGCTCCATCGGGAAAGTGTGCAGAACCTTGTTAGCAAAATCTGTATTCAACAGTTTGTATGCATCTCCACAGCTCGAGGGGTTTTCAGCTGAATCGAGAAAATTGCTTCTCATTGTTCAGGCACTTAGGGACAACCTGGAACCTGGAACCTTCGATCTTGGAGGGCTATATGAAGCAATCGAGGAGTGCCTGATTAATGACCCCTGGGTTTTGCTTAATGCATCTTGGTTCAACTCCTTCCTCACACATGCACTGAAATAGATGGCGTCTCAAGGCACCAAACGATCTTATGAGCAGATGGAGACTGGTGGGGAGCGCCAGAATGCTACTGAAATCAGAGCATCTGTTGGGAGAATGGTCGGTGGAATTGGGAGGTTCTACATACAGATGTGTACTGAACTCAAACTCAGCGACTATGAAGGGAGATTGATTCAGAACAGCATAACAATAGAGAGAATGGTTCTCTCTGCATTTGATGAAAGGAGGAACAAATACCTGGAAGAGCATCCCAGCGCTGGAAAGGACCCCAAGAAGACTGGAGGCCCAATCTATAGAAGAAGAGACGGAAAATGGATGAGAGAACTGATCCTATATGACAAAGAGGAGATCAGGAGGATTTGGCGCCAAGCAAACAATGGAGAAGACGCAACTGCTGGTCTCACTCACTTGATGATCTGGCATTCCAATCTGAATGATGCCACATATCAGAGAACAAGAGCCCTTGTGCGCACTGGGATGGATCCCAGAATGTGCTCTCTGATGCAAGGATCAACCCTCCCGAGAAGATCTGGAGCCGCTGGTGCAGCAGTGAAGGGAGTTGGAACAATGGTAATGGAGCTAATCCGGATGATAAAGAGGGGAATCAATGATCGGAATTTCTGGAGAGGTGAAAATGGACGAAGGACAAGGATTGCATATGAGAGAATGTGCAACATCCTCAAAGGGAAATTCCAAACAGCAGCACAACGAGCAATGATGGACCAAGTGCGGGAGAGCCGGAATCCTGGAAATGCTGAAATTGAAGACCTTATCTTCTCGGCACGGTCTGCACTCATTCTGAGAGGGTCAGTGGCTCACAAGTCCTGTCTGCCTGCTTGTGTGTATGGACTTGCTGTGGCCAGTGGGTACGATTTTGAGAGAGAAGGGTACTCTCTGGTTGGAATAGATCCTTTCCGTCTGCTCCAAAACAGCCAGGTGTTCAGCCTCATTCGACCAAATGAGAATCCAGCACATAAGAGCCAACTGGTATGGATGGCATGCCATTCTGCTGTATTTGAAGACCTAAGGGTATCAAGCTTCATCAGAGGAACAAGAGTGGTCCCAAGAGGACAACTGTCCACAAGAGGAGTCCAAATTGCATCAAAAGAAAACATGGAAACAATGGACTCCAGCACTCTTGAACTGAGAAGCAGATACTGGGCTATAAGAACCAGGAGTGGAGGAAACACCAACCAACAGAGAGCCTCTGCAGGACAAATCAGTGTACAACCCACTTTCTCAGTACAGAGAAATCTTCCTTTCGAAAGAGCAACCATCATGGCGGCATTTACAGGGAACACTGAAGGCAGGACGTCTGACATGAGGACCGAGATCATAAGAATGATGGAAAGTGCCAGACCAGAAGATGTGTCTTTCCAAGGGCGGGGAGTCTTCGAGCTCTCGGACGAAAAGGCAACGAACCCGATCGTGCCTTCCTTTGACATGAGTAATGAGGGATCTTATTTCTTCGGAGACAATGCAGAGGAGTATGACAATTAAATGAGTCTTCTAACCGAGGTCGAAACGTACGTTCTCTCTATCGTCCCGTCAGGCCCCCTCAAAGCCGAGATCGCGCAGAGACTTGAAGATGTCTTTGCAGGGAAGAACACTGATCTCGAGGCTCTCATGGAATGGCTAAAGACAAGACCAATCCTGTCACCTCTGACTAAGGGGATTTTAGGGTTTGTGTTCACGCTCACCGTGCCCAGTGAGCAAGGACTGCAGCGTAGACGCTTTGTCCAAAATGCCCTGAATGGGAATGGAGACCCAAACAACATGGACAGGGCGGTCAAACTATACAAGAAGCTGAAAAGAGAGATAACATTCCATGGGGCCAAAGAGGTTGCACTCAGCTACTCACCCGGTGCACTTGCCAGTTGCATGGGTCTCATATACAACAGGATGGGAACGGTAACCACAGAAGTGGCTTTCGGCCTAGTGTGTGCCACTTGTGAGCAGATTGCTGACTCACAGCATCGGTCTCACAGACAGATGGTAACTACCACCAACCCACTAATCAGGCATGAAAACAGAATGGTGTTGGCCAGCACTACAGCTAAGGCTATGGAGCAGATGGCTGGATCGAGTGAGCAGGCAGCGGAAGCCATGGAGGTTGCTAGTCAGGCTAGGCAGATGGTGCAGGCGATGAGGACAATTGGGACTCACCCTAGCTCCAGTGCCGGTCTGAAAGATGATCTTCTTGAAAATTTGCAGGCCTACCAGAAACGGATGGGAGTGCAAATGCAGCGATTCAAGTGAATGAGTCTTCTAACCGAGGTCGAAACGCCTACCAGAAACGGATGGGAGTGCAAATGCAGCGATTCAAGTGATCCTCTCGTTATTGCCGCAAGTATCATTGGGATCTTGCACTTGATATTGTGGATTCTTGATCGTCTTTTCTTCAAATGTATTTATCGTCGCCTTAAATACGGTTTGAAAAGAGGGCCTTCTACGGAAGGAGTGCCTGAGTCTATGAGGGAAGAGTATCGGCAGGAACAGCAGAGTGCTGTGGATGTTGACGATGGTCATTTTGTCAACATAGAGCTGGAGTAAATGGATTCCAACACGATAACCTCGTTTCAGGTAGATTGTTATCTATGGCACATAAGAAAGCTGCTCAGTATGAGAGACATGTGTGATGCTCCCTTTGATGACAGGCTCCGAAGAGACCAAAAGGCATTAAAGGGAAGAGGCAGCACACTTGGACTCGACCTAAGAGCGGCTACAATGGAAGGGAAAAAGATTCTTGAGGACATTCTGAAAAGTGAGACAGATGAAAACCTCAAAATAGCCATTGCCTCCAGTCCTGCTCCCCGGTATATTACTGACATGAGCATAGAGGAGATAAGCCGAGAATGGTATATGCTGATGCCTAGGCAGAAAATAACTGGAGGCCTAATGGTGAAAATGGACCAAGCCATAATGGATAAGAGAATCATCCTTAAAGCAAATTTCTCAGTTCTATTTGACCAACTAGAGACATTAATCTCTCTGAGGGCATTCACAGAAGATGGTGCTATCGTAGCTGAAATATCTCCCATTCCCTCCATGCCAGGACATTCTACAGAGGATGTCAAAAATGCAATTGGAATCCTCATCGGCGGACTTGAGTGGAATGATAACTCAATTCGAGCGTCTGAAAATATACAGAGATTCGCTTGGGGAATCCGTGATGAGAATGGGGGACCTCCACTCCCTCCAAAGCAGAAACGCTACATGGCGAGACGAGTTGAGTCAGAAGTTTGAATGGATTCCAACACGATAACCTCGTTTCAGGACATTCTACAGAGGATGTCAAAAATGCAATTGGAATCCTCATCGGCGGACTTGAGTGGAATGATAACTCAATTCGAGCGTCTGAAAATATACAGAGATTCGCTTGGGGAATCCGTGATGAGAATGGGGGACCTCCACTCCCTCCAAAGCAGAAACGCTACATGGCGAGACGAGTTGAGTCAGAAGTTTGAAGAGATCAGATGGCTCATTGCTGAATGCAGAAATATACTGACAAAGACTGAAAACAGCTTTGAGCAGATAACATTCTTGCAAGCATTGCAACTCTTACTTGAAGTTGAGAGTGAGATAAGGACTTTTTCTTTTCAGCTTATTTAA
>Concatenated PB2+PA+NP+M1+M2+NS1+NS2 STRAIN=A/chicken/Taiwan/G23/87 YEAR=1987
ATGGAGAGAATAAAAGAACTAAAAGACTTAATGTCACAGTCTCGCACTCGCGAGATACTGGCAAAAACCACTGTGGACCATATGGCCATAATCAAGAAGTACACATCAGGAAGACAGGAGAAGAACCCTGCCCTCAGGATGAAATGGATGATGGCAATGAAATACCCAATAACGGCAGACAAGAGAATAATGGAGATGATTCCTGAAAGAAATGAACAAGGGCAAACGCTTTGGAGTAAGACGAATGATGCAGGGTCTGACAGGGTGATGGTATCACCTCTAGCTGTAACATGGTGGAACAGGAATGGACCGACAACAAGTACAGTCCATTATCCAAAGGTCTACAAGACTTACTTTGAAAAGGTTGAAAGGTTAAAGCATGGAACCTTTGGTCCCGTCCACTTCCGAAACCAAGTTAAAATACGCCGCAGGGTTGACATAAACCCAGGCCACGCAGATCTAAGTGCTAAGGAAGCACAAGATGTTATCATGGAGGTCGTTTTCCCAAATGAAGTGGGAGCTAGAATATTAACGTCAGAGTCACAATTGACAATAACAAAAGAAAAGAAAGAGGAACTCCAGGACTGCAAGATTGCTCCCTTAATGGTGGCATACATGTTGGAAAGAGAACTGGTGCGCAAGACCAGATTCCTCCCAGTAGCTGGCGGAACAAGCAGTGTGTACATCGAAGTATTGCACCTAACTCAAGGGACATGCTGGGAACAGATGTACACCCCAGGTGGAGAAGTAAGAAATGATGATGTTGACCAGAGTCTAATCATTGCTGCAAGGAACATTGTCAGGAGGGCAACAGTATCAGCAGATCCACTAGCATCACTGTTAGAGATGTGCCATAGCACTCAAATTGGCGGTATAAGGATGGTAGACATCCTTAGGCAAAACCCAACAGAGGAGCAAGCCGTGGATATATGCAAGGCAGCGATGGGTCTGAGGATCAGCTCTTCCTTCAGCTTTGGAGGATTCACTTTCAAAAGAACAAGTGGATCATCTGTCAAGAGGGAAGAAGAAATGCTCACAGGCAACCTCCAAACATTGAGAATAAGAGTACATGAAGGATATGAGGAATTCACAATGGTTGGGCGAAGGGCAACAGCTATCCTAAGGAAAGCAACCAGAAGGCTGATTCAGCTAATAGTAAGTGGAAGAGATGAACAGTCAATCGCTGAAGCGATCATTGTGGCAATGGTATTTTCACAAGAGGATTGCATGATAAAAGCAGTCCGAGGTGATCTGAATTTCGTAAACAGAGCGAACCAACGATTGAATCCCATGCACCAACTCTTGAGACATTTCCAAAAGGATGCAAAAGTGCTGTTTCAGAACTGGGGAATTGAGCCCATTGACAATGTCATGGGTATGATCGGAATATTGCCTGACATGACTCCAAGCACAGAGATGTCACTGAGAGGAGTGAGGGTCAGCAAGATGGGGGTGGATGAATATTCCAGCACTGAGAGAGTGGTCGTGAGTATTGACCGCTTTTTGAGGGTTCGAGACCAGCGGGGAAATGTACTATTGTCTCCTGAGGAGGTTAGTGAAACACAGGGAACAGAGAAATTGACAATAACATATTCATCATCAATGATGTGGGAAATTAATGGTCCTGAGTCAGTGCTGGTTAACACCTATCAATGGATCATCAGAAATTGGGAGACTGTGAAGATCCAATGGTCCCAAGACCCTACAATGTTATACAATAAGATGGAGTTTGAGCCATTTCAATCCTTGGTACCTAAAGCTGCCAGGGGCCAATACAGTGGATTTGTAAGGACGCTATTCCAGCAGATGCGTGATGTGCTGGGGACATTTGACACCGTCCAGATAATAAAGCTGCTACCATTTGCAGCAGCCCCACCGGAGCAGAGCAGGATGCAGTTCTCTTCTCTAACTGTGAATGTAAGAGGCTCAGGGATGAGAATACTCGTAAGAGGTAACTCTCCTGTGTTTAACTACAATAAGGCAACCAAGAGGCTTACGGTCCTCGGAAAAGATGCAGGCGCACTAACTGAAGACCCAGATGAGGGGACTGCTGGAGTAGAATCTGCGGTATTGAGAGGATTTCTGATTCTAGGCAAAGAAGACAAAAGATATGGACCAGCATTGAGCATCAATGAACTGAGCAATCTTGCGAAAGGGGAGAAGGCTAATGTATTGATAGGGCAAGGAGACGTAGTGTTGGTAATGAAACGGAAACGGGACTCTAGCATACTTACTGACAGCCAGACAGCGACCAAAAGAATTCGGATGGCCATCAATTAGATGGAAGATTTTGTGCGACAATGCTTCAATCCGATGATCGTCGAGCTTGCGGAAAAGGCAATGAAAGAATATGGGGAAGATCCGAAAGTCGAAACGAACAAATTCGCTGCAATATGCACACACTTGGAAGTCTGTTTCATGTATTCGGATTTCCACTTCATTGACGAACGGGGCGAATCAATAATTGTAGAATCCGGTGACCCAAATGCATTACTGAAACACCGATTCGAGATAATTGAAGGAAGAGACCGGACAATGGCCTGGACAGTGGTGAATAGTATCTGCAACACCACAGGAGTCGAGAAGCCTAAATTTCTTCCGGATCTATATGATTACAAGGAAAATCGATTCATTGAAATCGGAGTGACACGGAGGGAAGTCCACATATATTACCTAGAAAAAGCCAACAAGATAAAGTCCGAGAAGACACACATTCACATTTTCTCATTCACCGGAGAGGAAATGGCCACCAAAGCAGATTACACCCTTGATGAGGAGAGTAGAGCAAGAATCAAAACCAGGCTGTTCACAATAAGACAAGAAATGGCCAGCAGGGGTCTATGGGATTCCTTTCGTCAGTCCGAGAGAGGCGAAGAGACAATTGAAGAAAGATTTGAAATCACAGGAACCATGCGCAGGCTTGCCGACCAAAGTCTCCCACCGAACTTCTCCAGCCTTGAAAACTTTAGAGCCTATGTGGATAGATTCGAACCGAACGGCTGCATTGAGGGCAAGCTTTATCAAATGTCAAAAGAAGTGAACGCCAGAATCGAGCCATTTTTGAAAACAACACCACGCCCTCTCAGATTACCTGATGGGCCTCCCTGCTCTCAGCGGTCGAAATTCTTGCTGATGGATGCTCTAAAATTAAGCATTGAGGACCCGAGTCATGAGGGAGAGGGGATACCGCTATATGATGCAATCAAATGCATGAAGACATTTTTCGGCTGGAAAGAGCCCAACATTGTCAAACCACATGAGAAAGGCATAAACCCCAATTACCTCCTGGCTTGGAAGCAGGTGCTGGCAGAGCTTCAGGACATTGAAAATGAGGAGAGGATTCCAAAAACAAAGAACATGAAGAAAACAAGCCAATTGAAATGGGCTCTCGGCGAGAATATGGCACCGGAGAAAGTAGACTTTGAGGATTGCAAAGACGTGAGCGATCTAAAACAGTATGACAGTGATGAGCCAGAGTCTAGATCGCTGGCAAGCTGGATCCAGAGTGAATTCAACAAGGCATGTGAGTTGACTGATTCAAGCTGGATAGAACTCGATGAGATAGGAGAAGATGTTGCCCCAATTGAGCACATTGCAAGTATGAGGAGGAACTATTTCACAGCAGAAGTGTCCCATTGCAGGGCTACTGAGTACATAATGAAGGGAGTGTACATAAATACAGCTTTGCTCAATGCATCTTGTGCAGCCATGGATGACTTCCAGCTGATTCCAATGATAAGCAAATGCAGAACCAAAGAAGGAAGACGGAAAACGAATCTGTATGGATTCATTATAAAGGGAAGGTCTCATTTGAGGAATGATACTGATGTTGTGAACTTTGTGAGTATGGAGTTTTCTCTTACTGACCCGAGGCTGGAGCCACACAAGTGGGAAAAGTATTGTGTTCTTGAAATAGGAGACATGCTCCTACGAACAGCAATAGGCCAAGTGTCAAGGCCCATGTTCCTGTATGTGAGAACCAATGGAACTTCCAAAATCAAAATGAAGTGGGGGATGGAAATGAGGCGCTGCCTTCTTCAGTCTCTCCAACAGATTGAGAGCATGATTGAGGCTGAGTCTTCTGTCAAAGAAAAAGACATGACAAAAGAGTTCTTTGAAAACAAATCGGAAACATGGCCAATTGGAGAGTCACCCAAGGGAGTGGAAGAAGGCTCCATCGGGAAAGTGTGCAGAACCTTGTTAGCAAAATCTGTATTCAACAGTTTGTATGCATCTCCACAGCTCGAGGGGTTTTCAGCTGAATCGAGAAAATTGCTTCTCATTGTTCAGGCACTTAGGGACAACCTGGAACCTGGAACCTTCGATCTTGGAGGGCTATATGAAGCAATCGAGGAGTGCCTGATTAATGACCCCTGGGTTTTGCTTAATGCATCTTGGTTCAACTCCTTCCCCACACATGCACTGAAATAGATGGCGTCTCAAGGCACCAAACGATCTTATGAGCAGATGGAGACTGGTGGGGAGCGCCAGAATGCTACTGAAATCAGAGCATCTGTTGGGAGAATGGTCGGTGGAATTGGGAGGTTCTACATACAGATGTGTACTGAACTCAAACTCAGCGACTATGAAGGGAGATTGATTCAGAACAGCATAACAATAGAGAGAATGGTTCTCTCTGCATTTGATGAAAGGAGGAACAAATACCTGGAAGAGCATCCCAGCGCTGGAAAGGACCCCAAGAAGACTGGAGGCCCAATCTATAGAAGAAGAGACGGAAAATGGATGAGAGAACTGATCCTATATGACAAAGAGGAGATCAGGAGGATTTGGCGCCAAGCAAACAATGGAGAAGACGCAACTGCTGGTCTCACTCACTTGATGATCTGGCATTCCAATCTGAATGATGCCACATATCAGAGAACAAGAGCCCTTGTGCGCACTGGGATGGATCCCAGAATGTGCTCTCTGATGCAAGGATCAACCCTCCCGAGAAGATCTGGAGCCGCTGGTGCAGCAGTGAAGGGAGTTGGAACAATGGTAGTGGAGCTAATCCGGATGATAAAGAGGGGAATCAATGATCGGAATTTCTGGAGAGGTGAAAATGGACGAAGGACAAGGATTGCATATGAGAGAATGTGCAACATCCTCAAAGGGAAATTCCAAACAGCAGCACAACGAGCAATGATGGACCAAGTGCGGGAGAGCCGGAATCCTGGAAATGCTGAAATTGAAGACCTTATCTTCTCGGCACGGTCTGCACTCATTCTGAGAGGGCCAGTGGCTCACAAGTCCTGTCTGCCTGCTTGTGTGTATGGACTTGCTGTGGCCAGTGGGTACGATTTTGAGAGAGAAGGGTACTCTCTGGTTGGAATAGATCCTTTCCGTCTGCTCCAAAACAGCCAGGTGTTCAGCCTCATTCGACCAAATGAGAATCCAGCACATAAGAGCCAACTGGTATGGATGGCATGCCATTCTGCTGTATTTGAAGACCTAAGGGTATCAAGCTTCATCAGAGGAACAAGAGTGGTCCCAAGAGGACAACTGTCCACAAGAGGAGTCCAAATTGCATCAAAAGAAAACATGGAAACAATGGACTCCAGCACTCTTGAACTGAGAAGCAGATACTGGGCTATAAGAACCAGGAGTGGAGGAAACACCAACCAACAGAGAGCCTCTGCAGGACAAATCAGTGTACAACCCACTTTCTCAGTACAGAGAAATCTTCCTTTCGAAAGAGCAACCATCATGGCGGCATTTACAGGGAACACTGAAGGCAGGACGTCTGACATGAGGACCGAGATCATAAGAATGATGGAAAGTGCCAGACCAGAAGATGTGTCTTTCCAAGGGCGGGGAGTCTTCGAGCTCTCGGACGAAAAGGCAACGAACCCGATCGTGCCTTCCTTTGACATGAGTAATGAGGGATCTTATTTCTTCGGAGACAATGCAGAGGAGTATGACAATTAAATGAGTCTTCTAACCGAGGTCGAAACGTACGTTCTCTCTATCGTCCCGTCAGGCCCCCTCAAAGCCGAGATCGCGCAGAGACTTGAAGATGTCTTTGCAGGGAAGAACACTGATCTCGAGGCTCTCATGGAATGGCTAAAGACAAGACCAATCCTGTCACCTCTGACTAAGGGGATTTTAGGGTTTGTGTTCACGCTCACCGTGCCCAGTGAGCAAGGACTGCAGCGTAGACGCTTTGTCCAAAATGCCCTGAATGGGAATGGAGACCCAAACAACATGGACAGGGCAGTCAAACTATACAAGAAGCTGAAAAGAGAGATAACATTCCATGGGGCCAAAGAGGTTGCACTCAGCTACTCACCCGGTGCACTTGCCAGTTGCATGGGTCTCATATACAACAGGATGGGAACGGTAACCACAGAAGTGGCTTTCGGCCTAGTGTGTGCCACTTGTGAGCAGATTGCTGACTCACAGCATCGGTCTCACAGACAGATGGTAACTACCACCAACCCACTAATCAGGCATGAAAACAGAATGGTGTTGGCCAGCACTACAGCTAAGGCTATGGAGCAGATGGCTGGATCGAGTGAGCAGGCAGCGGAAGCCATGGAGGTTGCTAGTCAGGCTAGGCAGATGGTGCAGGCGATGAGGACAATTGGGACTCACCCTAGCTCCAGTGCCGGTCTGAAAGATGATCTTCTTGAAAATTTGCAGGCCTACCAGAAACGGATGGGAGTGCAAATGCAGCGATTCAAGTGAATGAGTCTTCTAACCGAGGTCGAAACGCCTACCAGAAACGGATGGGAGTGCAAATGCAGCGATTCAAGTGATCCTCTCGTTATTGCCGCAAGTATCATTGGGATCTTGCACTTGATATTGTGGATTCTTGATCGTCTTTTCTTCAAATGTATTTATCGTCGCCTTAAATACGGTTTGAAAAGAGGGCCTTCTACGGAAGGAGTGCCTGAGTCTATGAGGGAAGAGTATCGGCAGGAACAGCAGAGTGCTGTGGATGTTGACGATGGTCATTTTGTCAACATAGAGCTGGAGTAAATGGATTCCAACACGATAACCTCGTTTCAGGTAGATTGTTATCTATGGCACATAAGAAAGCTGCTCAGTATGAGAGACATGTGTGATGCTCCCTTTGATGACAGGCTCCGAAGAGACCAAAAGGCATTAAAGGGAAGAGGCAGCACACTTGGACTCGACCTAAGAGCGGCTACAATGGAAGGGAAAAAGATTCTTGAGGACATTCTGAAAAGTGAGACAGATGAAAACCTCAAAATAGCCATTGCCTCCAGTCCTGCTCCCCGGTATATTACTGACATGAGCATAGAGGAGATAAGCCGAGAATGGTATATGCTGATGCCTAGGCAGAAAATAACTGGAGGCCTAATGGTGAAAATGGACCAAGCCATAATGGATAAGAGAATCATCCTTAAAGCAAATTTCTCAGTTCTATTTGACCAACTAGAGACATTAATCTCTCTGAGGGCATTCACAGAAGATGGTGCTATCGTAGCTGAAATATCTCCCATTCCCTCCATGCCAGGACATTCTACAGAGGATGTCAAAAATGCAATTGGAATCCTCATCGGCGGACTTGAGTGGAATGATAACTCAATTCGAGCGTCTGAAAATATACAGAGATTCGCTTGGGGAATCCGTGATGAGAATGGGGGACCTCCACTCCCTCCAAAGCAGAAACGCTACATGGCGAGACGAGTTGAGTCAGAAGTTTGAATGGATTCCAACACGATAACCTCGTTTCAGGACATTCTACAGAGGATGTCAAAAATGCAATTGGAATCCTCATCGGCGGACTTGAGTGGAATGATAACTCAATTCGAGCGTCTGAAAATATACAGAGATTCGCTTGGGGAATCCGTGATGAGAATGGGGGACCTCCACTCCCTCCAAAGCAGAAACGCTACATGGCGAGACGAGTTGAGTCAGAAGTTTGAAGAGATCAGATGGCTCATTGCTGAATGCAGAAATATACTGACAAAGACTGAAAACAGCTTTGAGCAGATAACATTCTTGCAAGCATTGCAACTCTTACTTGAAGTTGAGAGTGAGATAAGGACTTTTTCTTTTCAGCTTATTTAA
>Concatenated PB2+PA+NP+M1+M2+NS1+NS2 STRAIN=A/chicken/New York/28263/1989 YEAR=1989
ATGGAGAGAATAAAAGAACTAAGAGATCTAATGTCACAATCCCGCACTCGCGAGATACTCATCAAAACCACTGTGGACCATATGGCCATAATCAAAAAATACACATCAGGAAGACAAGAGAAGAACCCCGCACTCAGAATGAAATGGATGATGGCAATGAAATATCCAATTACAGCAGATAAGAGGATAATGGAGATGATTCCCGAGAGGAATGAACAGGGGCAAACCCTCTGGAGCAAAACAAATGATGCCGGATCAGACCGAGTAATGGTATCACCTCTAGCTGTGACATGGTGGAATAGGAATGGGCCAACAACAAGTACAGTTCACTACCCAAAGGTCTATAAAACCTATTTCGAAAAGGTCGAAAGGTTAAAGCATGGAACCTTTGGCCCCGTTCACTTCAGGAATCAAGTTAAGATAAGACGGAGAGTTGATATAAATCCTGGCCATGCAGACCTCAGTGCCAAAGAGGCACAGGATGTAATCATGGAGGTTGTTTTCCCAAATGAAGTGGGGGCCAGGATATTAACATCGGAATCACAACTGACAATAACAAAAGAGAAAAAGGAAGAACTCCAGGATTGTAAAATTGCCCCCTTGATGGTAGCATACATGCTAGAAAGAGAGTTAGTCCGCAAGACGAGGTTCCTCCCAGTGGCTGGTGGAACAAGCAGTGTGTATATTGAAGTGTTACATTTAACCCAAGGAACATGCTGGGAGCAGATGTACACCCCAGGAGGGGAAGTGAGAAATGATGATGTTGACCAAAGCCTAATTATCGCTGCCAGGAATATAGTAAGAAGGGCAACGGTATCAGCAGACCCACTAGCGTCTCTACTGGAGATGTGCCACAGCACACAGATTGGTGGAATAAGGATGGTAGACATCCTTAGGCAGAACCCAACAGAGGAACAAGCCGTGGATATATGCAAAGCGGCAATGGGCTTGAGGATTAGCTCATCTTTCAGCTTCGGTGGATTCACTTTTAAAAGAACAAGTGGGTCGTCAATCAAAAGAGAAGAAGAAGTGCTTACAGGCAACCTTCAAACACTGAAAATAAGAGTGCATGAGGGGTATGAAGAATTCACAATGGTTGGGAGAAGAGCAACAGCTATTCTCAGGAAGGCAACCAGGAGATTGATTCAGCTAATAGTCAGTGGTAGAGATGAACAGTCAATTGCTGAAGCAATAATTGTGGCCATGGTATTTTCACAGGAGGATTGCATGATCAAGGCAGTTCGGGGTGATCTGAACTTTGTCAATAGAGCAAACCAGCGGCTAAATCCTATGCATCAACTCTTGAGGCATTTTCAAAAAGATGCAAAAGTGCTTTTCCAAAATTGGGGAATTGAACCCATTGACAATGTGATGGGAATGATTGGAATACTACCCGATATGACCCCAAGCACTGAGATGTCATTGAGAGGGATAAGAGTCAGCAAAATGGGAGTGGATGAATACTCCAGCACAGAAAGAGTGGTGGTGAGCATTGACCGTTTTTTAAGGGTTCGGGATCAACGGGGAAATGTACTACTGTCACCTGAAGAAGTCAGCGAGACGCAAGGGACGGAGAAGTTGACAATAACTTACTCATCATCAATGATGTGGGAGATCAATGGTCCTGAGTCAGTGTTGGTCAATACTTACCAGTGGATCATCAGAAACTGGGAGACTGTGAAAATTCAGTGGTCACAGGATCCCACAATGTTGTACAATAAGATGGAATTCGAGCCATTTCAGTCTTTGGTCCCTAAGGCAGCTAGAGGTCAATACAGCGGATTCGTGAGGACACTGTTTCAACAAATGCGGGATGTGCTTGGAACATTTGACACTGTTCAGATAATAAAACTTCTCCCCTTTGCTGCTTCCCCACCAGAACAGAGCAGGATGCAGTTCTCCTCCTTGACTGTGAATGTAAGAGGATCAGGGATGAGGATACTGGTAAGAGGCAATTCTCCAGTGTTCAATTACAACAAGGCCACCAAAAGGCTTACAGTCCTTGGAAAGGATGCGGGCGCGTTAACTGAAGACCCAGATGAAGGCACAGCTGGAGTGGAATCTGCTGTTCTGAGAGGATTCCTCATTTTGGGCAAAGAAGACAAGAGATATGGCCCAGCATTGAGCATCAATGAACTGAGCAATCTTGCAAAAGGTGAGAAGGCTAATGTGCTAATTGGGCAAGGAGACGTGGTGTTGGTAATGAAACGGAAACGGGACTCTAGCATACTTACTGACAGCCAGACAGCGACCAAAAGGATTCGGATGGCCATCAATTAGATGGAAGACTTTGTGCGACAATGCTTCAATCCAATGATCGTCGAGCTTGCGGAAAAGGCAATGAAAGAATATGGGGAAGATCCAAAAATCGAAACTAACAAATTTGCTGCAATATGCACACACTTGGAAGTCTGTTTCATGTATTCGGATTTCCACTTCATTGACGAACGGGGCGAATCAATAATTGTAGAGTCTGGTGATCCAAATGCATTATTGAAGCATCGATTTGAGATAATTGAAGGAAGAGACCGAACAATGGCCTGGACAGTAGTGAATAGCATCTGCAACACCACAGGGGTCGAGAAGCCTAAATTTCTTCCGGATCTGTATGATTACAAGGAAAACCGATTCATTGAGATTGGAGTGACACGGAGGGAGGTCCACATATACTACCTAGAGAAAGCCAACAAAATAAAATCCGAAAAGACACACATTCACATTTTTTCATTTACTGGAGAGGAAATGGCCACTAAAGCGGACTACACTCTTGATGAAGAGAGCAGGGCAAGAATCAAAACTAGACTGTTCACTATAAGACAAGAAATGGCCAGCAGGGGTCTATGGGATTCCTTTCGTCAGTCCGAAAGAGGCGAAGAGACAATTGAGGAAAGATTTGAAATCACAGGAACCATGCGTAGGCTTGCCGACCAAAGTCTCCCACCGAACTTCTCCAGCCTTGAAAACTTTAGAGCCTATGTGGATGGATTCGAACCGAACGGCTGCATTGAGGGCAAGCTTTCTCAAATGTCAAAAGAAGTGAACGCCAGAATTGAACCATTTTTGAAGACAACACCACGCCCTCTCAGATTACCTGATGGGCCTCCTTGCTCTCAACGGTCAAAATTCCTGCTGATGGATGCCCTGAAACTAAGCATTGAAGACCCGAGTCATGAGGGGGAGGGGATACCGCTATATGATGCAATCAAATGCATGAAGACATTCTTCGGCTGGAAAGAGCCCAACATAATCAAACCACATGAGAAAGGCATAAATCCCAATTACCTTCTGGCTTGGAAGCAGGTGCTGGCAGAACTTCAGGACATTGAAAATGAGGAAAAGATCCCAAAGACAAAAAACATGAAGAAAACAAGTCAATTGAAGTGGGCACTTGGTGAGAACATGGCACCAGAAAAAGTAGACTTTGAGGACTGTAAGGATGTTAGAGATCTAAAACAGTATGATAGTGATGAGCCAGAGTCTAGATCGCTAGCAAGCTGGATCCAGAATGAATTCAATAAGGCATGTGAATTGACCGATTCGAGCTGGATAGAGCTTGATGAGATAGGGGAAGATATTGCCCCAATTGAGCACATTGCAAGTACGAGGAGGAATTATTTCACAGCAGAAGTATCCCATTGCAGGGCTACTGAATACATAATGAAGGGAGTGTACATAAATACAGCTTTGCTCAATGCATCTTGTGCTGCCATGGATGACTTTCAGCTGATTCCAATGATAAGCAAATGCAGAACAAAAGAAGGAAGACGGAAAACAAACCTGTATGGGTTCATTATAAAAGGAAGATCTCACTTGAGAAATGATACTGACGTGGTAAACTTTGTGAGCATGGAGTTTTCTCTCACTGACCCAAGACTGGAACCACACAAATGGGAGAAATACTGTGTTCTTGAAATAGGAGATATGCTCCTAAGGACTGCAATAGGCCAAGTATCAAGGCCCATGTTCCTGTATGTTAGAACCAATGGAACCTCCAAGATCAAGATGAAATGGGGTATGGAAATGAGGCGCTGCCTTCTTCAATCTCTTCAGCAAATTGAGAGCATGATTGAGGCCGAGTCTTCTGTCAAAGAGAAAGACATGACAAAAGAATTCTTTGAAAACAAATCAGAGACATGGCCAATTGGAGAGTCACCCAAGGGGGTAGAAGAGGGCTCAATCGGAAAAGTGTGCAGGACCTTGCTGGCAAAATCTGTATTCAACAGTCTGTATGCATCTCCACAACTCGAGGGATTTTCAGCTGAATCTAGGAAATTACTTCTCATTGTTCAGGCACTTAGGGACAACCTGGAACCTGGAACCTTCGATCTTGGAGGGCTATATGAAGCAATTGAGGAGTGCCTGATTAATGATCCCTGGGTTTTGCTTAATGCATCTTGGTTCAACTCCTTCCTCACACATGCACTGAAGTAGATGGCGTCTCAAGGCACCAAACGATCTTATGAGCAGATGGAAACTGGTGGGGAACGCCAGAATGCCACTGAAATCAGAGCATCTGTTGGGAGAATGGTTGGTGGAATCGGGAGGTTCTACATACAGATGTGCACTGAACTCAAACTCGGCGACTATGAAGGGAGGCTGATCCAAAACAGCATAACAATAGAGAGAATGGTTCTCTCAGCATTTGATGAGAGGAGAAACAAATATCTGGAAGAGCATCCCAGTGCTGGGAAAGACCCTAAGAAGACTGGGGGTCCAATCTACAGGAGGAGAGATGGGAAATGGATGAGAGAATTGATCCTATATGACAAGGAGGAGATCAGAAGAATTTGGCGTCAAGCAAATAATGGAGAAGACGCAACTGCTGGTCTCACCCATTTGATGATCTGGCATTCCAATCTGAATGATGCCACATATCAGAGAACAAGGGCACTTGTGCGCACTGGGATGGATCCCAGAATGTGCTCTCTGATGCAAGGTTCAACTCTTCCAAGGAGGTCAGGGGCTGCTGGAGCGGCAGTGAAAGGAGTTGGAACAATGGTGATGGAACTGATTCGGATGATCAAAAGAGGAATCAATGATCGGAACTTCTGGAGAGGCGAAAATGGACGGAGGACAAGAATTGCATACGAAAGAATGTGCAACATTCTCAAGGGGAAATTCCAAACAGCAGCACAACGAGCAATGATGGACCAAGTGAGGGAAAGCCGGAATCCTGGGAATGCTGAAATTGAAGATCTCATCTTTCTTGCACGGTCTGCTCTCATCCTGAGGGGATCAGTGGCTCATAAATCCTGCCTGCCTGCTTGTGTGTATGGACTTGCTGTGGCCAGTGGATACGACTTTGAGAGGGAGGGATACTCCCTAGTCGGAATTGATCCTTTCCGTCTGCTCCAAAACAGTCAAGTCTTCAGTCTTATCAGACCAAACGAAAATCCAGCACATAAAAGTCAGCTGGTATGGATGGCATGTCACTCTGCAGCATTTGAAGATCTGAGAGTGTCAAGCTTCATCAGAGGGACAAGAGTGGTCCCAAGAGGACAATTGTCCACCAGAGGAGTTCAGATTGCTTCAAATGAGAACATGGAGACAATGGACTCCAGTACTCTCGAACTGAGGAGCAGATACTGGGCTATAAGAACCAGAAGCGGAGGGAACACCAACCAGCAGAGAGCATCTGCAGGACAAATCAGCGTACAGCCCACATTCTCTGTGCAGAGAAACCTCCCATTCGAGAGAGCAACCATTATGGCGGCATTTACAGGAAACACTGAAGGCAGAACTTCAGACATGAGAACTGAGATCATAAGGATGATGGAAAATGCCAGACCTGAAGATGTGTCTTTCCAGGGGCGGGGAGTCTTCGAGCTCTCGGACGAAAAGGCAACGAACCCGATCGTGCCTTCCTTTGACATGAGTAACGAGGGGTCTTATTTCTTCGGAGACAATGCAGAGGAATATGACAATTAAATGAGTCTTCTAACCGAGGTCGAAACGTATGTTCTCTCTATCATTCCGTCAGGCCCCCTCAAAGCCGAAATCGCGCAGAGACTTGAAGATGTTTTTGCAGGAAAGAATACCGATCTTGAAGCACTCATGGAGTGGCTAAAGACAAGACCAATCCTGTCACCTCTGACCAAAGGGATTTTAGGGTTCGTGTTCACGCTCACCGTGCCCAGTGAGCGAGGACTGCAGCGTAGACGCTTTGTTCAAAATGCCCTTAATGGGAATGGAGATCCGAGCAACATGGACAGAGCAGTTAAGCTGTACAGGAAACTCAAAAGGGAGATAACATTCCATGGGGCCAAAGAGGTATCACTCAGTTATTCCACTGGTGCTCTTGCAAGTTGCATGGGCCTCATATACAACAGAATGGGGACTGTGACCACTGAAAGCGCATTTGGCCTGGTGTGCGCCACTTGTGAGCAAATTGCGGATTCCCAACATCGTTCTCACAGGCAGATGGTGACAACAACCAATCCACTAATCAGACATGAGAACAGAATGGTGCTAGCCAGCACTACAGCTAAAGCAATGGAACAAATGGCAGGGTCGAGTGAGCAGGCAGCAGAGGCAATGGAAGTTGCCAGCCAGGCCAGGCAGATGGTACAAGCGATGAGAACAGTTGGTACTCATCCCAATTCCAGTGCCGGTCTGAAAGATAATCTTCTTGAAAATTTGCAGGCCTACCAGAAGCGGATGGGAGTGCAAATGCAACGATTCAAGTGAATGAGTCTTCTAACCGAGGTCGAAACGCCTACCAGAAGCGGATGGGAGTGCAAATGCAACGATTCAAGTGATCCTTTGATTTTTGCTGCAAGTATCATTGGGATCTTGCACTTGATATTGTGGATTCTTGATCGTCTTTTCTTCAAATACATTTATCGTCGCTTTAAATACGGTTTGAAAAGAGGGCCTTCTACGGAAGGAGTGCCTGAGTCTATGAGGGAAGAATACCGGCAGGAACAGCAGAGTGCTGTGGACGTTGACGATGGTCATTTTGTCAACATAGAGCTGGAATAAATGGATTCCAACACTGTGTCAAGCTTTCAGGTAGACTGCTTTCTTTGGCACGTCCGCAAACGATTTGCAGACCAAGAACTGGGTGATGCCCCATTCCTTGACCGGCTTCGCCGAGATCAGAAATCTCTAAGAGGAAGAGGCAGCACTCTTGGTCTGGACATCGAAACAGCCACTCGTGCTGGAAAGCAGATAGTGGAGAGGATTCTGGAGGAAGAATCCGACGAGGCACTCAAAATGACTATTGCCTCTGTACCTGCTTCACGCTACCTAACTGACATGACTCTTGAAGAGATGTCAAGGGACTGGTTCATGCTCATGCCCAAGCAAAAAATAGCAGGCTCCCTCTGTATCAGAATGGACCAAGCGATTATGGATAAGAACATCATACTGAAAGCGAACTTCAGTGTGATCTTCAATCGGCTGGAGACACTAATACTACTCAGGGCTTTCACTGAAGAGGGAGCAATTGTCGGCGAAATTTCACCATTGCCTTCTCTTCCAGGACATACTGATGAGGATGTCAAAAATGCAATTGGGGTCCTCATCGGAGGGCTTGAATGGAATGATAACACAGTTCGAGTCTCTGAAACTCTACAGAGATTCGCTTGGAGAAGCAGTAATGAGGATGGGAGACCTCCACTCCCTCCAAAGCAGAAACGGAAAATGGCGAGAACAATTGAGTCAGAAGTTTGAATGGATTCCAACACTGTGTCAAGCTTTCAGGACATACTGATGAGGATGTCAAAAATGCAATTGGGGTCCTCATCGGAGGGCTTGAATGGAATGATAACACAGTTCGAGTCTCTGAAACTCTACAGAGATTCGCTTGGAGAAGCAGTAATGAGGATGGGAGACCTCCACTCCCTCCAAAGCAGAAACGGAAAATGGCGAGAACAATTGAGTCAGAAGTTTGAAGAAATAAGGTGGCTGATTGAAGAAGTGCGGCATAAACTAAAGATTACAGAGAATAGTTTTGAACAAATAACATTTATGCAAGCCTTACAACTACTGCTTGAAGTGGAGCAAGAGATAAGAACTTTCTCGTTTCAGCTTATTTAA
>Concatenated PB2+PA+NP+M1+M2+NS1+NS2 STRAIN=A/chicken/Victoria/224/1992 YEAR=1992
ATGGAGAGAATAAAAGAATTAAGAGATCTAATGTCGCAGTCCCGCACTCGCGAGATACTAACAAAAACCACTGTGGACCATATGGCCATAATCAAGAAATACACATCAGGAAGACAAGAGAAGAACCCCGCTCTCAGAATGAAATGGATGATGGCAATGAAATATCCAATCACAGCAGACAAGAGAATAATGGAGATGATTCCTGAAAGAAATGAACAAGGGCAGACACTTTGGAGCAAGACAAATGATGCTGGATCGGACAGAGTGATGGTGTCTCCCTTAGCCGTAACTTGGTGGAACAGAAATGGGCCGACAACAAGTACAGTCCATTATCCGAAGGTTTACAAAACGTACTTCGAGAAGGTTGAAAGGCTGAAACATGGAACCTTCGGTCCAGTTCACTTCCGAAACCAAGTTAAAATACGCCGCCGAGTTGACATAAACCCGGGCCATGCAGATCTCAGTGCTAAAGAAGCACAAGATGTTATCATGGAGGTCGTTTTCCCAAATGAAGTGGGGGCTAGAATATTGACGTCAGAGTCACAGTTGACAATAACGAAAGAGAAGAAAGAAGAACTCCAGAATTGTAAGATTGCCCCTCTAATGGTGGCATACATGTTAGAAAGGGAACTGGTCCGCAAAACCAGATTCCTACCTGTAGCAGGCGGAACAGGCAGTGTGTACATTGAGGTGTTGCATTTGACTCAAGGGACCTGCTGGGAACAGATGTACACTCCGGGCGGAGAAGTGAGAAATGATGATGTTGACCAGAGTTTGATCATCGCTGCCAGAAACATTGTTAGGAGAGCAACAGTATCAGCAGATCCACTGGCATCACTACTAGAGATGTGCCACAGCACACAAATTGGTGGGATAAGAATGGTGGATATCCTAAGGCAAAATCCAACTGAGGAGCAAGCTGTGGATATATGCAAAGCAGCAATGGGCTTGAGGATCAGTTCATCCTTTAGCTTTGGAGGCTTCACTTTCAAAAGAACAAGTGGATCATCTGTCAAGAAGGAAGAGGAAGTGCTTACAGGCAACCTCCAAACATTGAAAATAGGAGTACATGAGGGGTATGAGGAATTCACAATGGTTGGGCGGAGAGCAACAGCTATCCTGAGGAAAGCAACTAGAAGGCTGATTCAGTTGATAGTAAGTGGAAGAGATGAACAATCAATCGCTGAAGCGATCATTGTAGCAATGGTGTTCTCACAGGAGGATTGCATGATAAAGGCAGTCCGAGGCGATTTGAATTTCGTAAACAGGGCAAACCAAAGATTGAATCCCATGCACCAACTCCTGAGGCACTTCCAAAAAGATGCAAAAGTGCTGTTTCAGAACTGGGGAATTGAATCTATTGACAATGTCATGGGGATGATCGGAATATTACCTGACATGACCCCAAGCACAGAGATGTCACTGAGAGGAGTGAGAGTTAGTAAGATGGGAGTGGATGAATATTCCAGTACTGAGAGAGTGGTTGTGAGTATTGACCGTTTCTTAAGGGTTCGAGATCAGCGGGGGAACGTACTCTTATCTCCCGAAGAGGTTAGTGAAACACAGGGAACAGAGAAATTGACAATAACATATTCATCATCAATGATGTGGGAAATCAATGGTCCTGAGTCAGTGCTTGTTAACACCTATCAATGGATCATCAGAAATTGGGAGACTGTGAAGATTCAATGGTCTCAAGACCCTACAATGCTATACAATAAGATGGAGTTTGAACCGTTCCAATCCTTGGTACCTAAAGCTGCCAGAGGTCAATACAGTGGGTTTGTGAGAACACTATTCCAACAAATGCGTGACGTACTGGGGACATTTGATACTGTCCAAATAATAAAGCTGCTACCATTTGCAGCAGCCCCGCCGGAGCAGAGCAGAATGCAGTTTTCTTCTCTAACTGTGAATGTGAGAGGCTCAGGAATGAGAATACTCGTAAGGGGTAACTCCCCCGTGTTCAACTACAATAAGGCAACCAAAAGGCTTACAGTCCTCGGAAAGGACGCAGGTTCATTAACAGAAGATCCAGATGAGGGAACAGCCGGAGTGGAATCTGCGGTACTGAGGGGATTCCTAATTCTAGGCAAGGAGGACAAAAGATATGGACCAGCATTGAGCATCAATGAATTGAGCAATCTTGCGAAAGGGGAGAAAGCTAATGTGCTGATAGGGCAAGGAGACGTGGTGTTGGTAATGAAACGGAAACGGGACTCTAGCATACTTACTGACAGCCAGACAGCGACCAAAAGGATTCGGATGGCCATCAATTAGATGGAAGACTTTGTGCGACAATGCTTCAATCCGATGATCGTCGAGCTTGCGGAAAAGGCAATGAAAGAATATGGGGAAGATCCGAAGATCGAAACGAACAAATTCGCAGCAATATGCACACACTTAGAAGTCTGCTTCATGTATTCAGATTTCCATTTCATTGATGAAAGAGGCGAATCAATAATTGTAGAATCTGGCGATCCAAATGCATTATTGAAACACCGATTTGAAATAATTGAAGGAAGGGACCGAACAATGGCCTGGACAGTGGTGAATAGTATCTGCAACACCACAGGGGTCGAGAAACCCAAATTTCTTCCGGACCTGTATGACTACAAAGAGAACCGATTCATTGAAATTGGAGTGACACGGAGGGAAGTCCACATATACTACCTAGAAAAAGCCAACAAGATAAAATCTGAGAAGACACACATTCACATCTTCTCATTCACTGGAGAAGAAATGGCCACAAAAGCGAATTACACTCTTGATGAAGAGAGCAGGGCAAGAATCAAAACCAGACTGTTCACCATAAGACAGGAAATGGCCAGCAGGGGTCTATGGGATTCCTTTCGTCAGTCCGAAAGAGGCGAAGAGACAATTGAAGAAAGATTTGAAATTACAGGAACCATGCGCAGGCTTGCCGACCAAAGTCTCCCACCGAACTTCTCCAGCCTTGAAAACTTTAGAGCCTATGTGGATGGATTCGAACCGAACGGCTGCATTGAGGGCAAGCTTTCTCAAATGTCAAAAGACGTGAACGCTAGGATTGAGCCATTTCTGAAGACAACACCACGTCCCCTCAGATTGCCCGACGGGCCTCCCTGCTATCAGCGATCGAAATTCTTGCTGATGGATGCTCTGAAATTAAGCATTGAGGACCCGAGCCATGAGGGGGAGGGAATACCGCTATATGATGCGATCAAATGCATGAAAACATTCTTCGGCTGGAAAGAGCCCAACATTATCAAACCACATGAGAAAGGCATAAATCCCAATTACCTCCTGGCTTGGAAGCAGGTACTAGCAGAACTTCAAGATATTGAAAATGAAGAGAAAATCCCAAAGACAAAGAACATGAAGAAAACAAGCCAATTGAAGTGGGCACTCGGTGAAAATATGGCACCGGAAAAAGTGGACTTTGAAGATTGCAAAGATGTCAGCGATCTGAAACAGTATGACAGTGAGGAGCCAGAGCCCAGATCGCTAGCAAGCTGGATCCAGAATGAGTTCAACAAGGCATGTGAATTGACTGATTCCAGCTGGATAGAGCTTGATGAGATAGGAGAAGATGTGGCCCCAATTGAGCACATTGCGAGCATGAGAAGGAACTATTTCACAGCGGAAGTGTCCCATTGCAGGGCTACTGAGTACATAATGAAGGGAGTGTATATAAATACAGCTTTGCTTAATGCATCTTGTGCGGCCATGGATGATTTTCAACTGATTCCAATGATAAGCAAATGCAGAACCAAGGAAGGAAGACGGAAGACAAACCTGTATGGATTCATTATAAAAGGAAGATCTCATTTGAGGAATGATACTGATGTGGTAAACTTTGTGAGTATGGAGTTTTCTCTTACTGACCCTAGGCTGGAGCCACACAAATGGGAAAAGTACTGTGTTCTTGAAATAGGGGACATGCTCCTGCGAACTGCAATAGGCCAAGTGTCGAGGCCCATGTTCCTGTATGTAAGAACCAATGGGACTTCCAAAATCAAGATGAAATGGGGTATGGAAATGAGGCGCTGCCTTCTTCAATCTCTCCAACAGATTGAGAGCATGATTGAGGCTGAATCTTCTGTCAAAGAGAAAGACATGACCAAAGAATTCTTTGAAAACAAATCAGAAACATGGCCAATTGGAGAGTCACCCAAGGGAGTGGAGGAAGGCTCCATCGGAAAGGTGTGCAGGACCTTATTAGCAAAATCCGTATTCAACAGTTTATATGCATCTCCACAACTCGAGGGGTTCTCAGCTGAATCGAGAAAACTGCTACTCATTGTTCAGGCACTTAGGGATAATCTGGAACCTGGAACTTTCGATCTTGGAGGGCTATATGAAGCAATCGAGGAGTGCCTGATTAATGATCCCTGGGTTTTGCTTAATGCATCTTGGTTCAACTCCTTCCTCACACATGCACTGAGATAGATGGCGTCTCAAGGCACCAAACGATCTTATGAACAGATGGAAACTGGTGGAGAACGCCAGAACGCTACTGAAATCAGAGCATCTGTTGGAAGAATGGTTGGTGGAATTGGGAGGTTTTACATACAGATGTGCACTGAACTCAAACTCAGCGACTATGAAGGAAGGCTGATCCAGAACAGCATAACAATAGAGAGAATGGTCCTCTCAGCATTTGATGAAAGGAGGAACAAATACCTGGAAGAGCATCCCAGTGCGGGGAAGGACCCGAAGAAAACTGGAGGTCCAATCTACCGAAGGAGAGACGGGAAATGGATGAGAGAGCTGATTCTGTATGACAAGGAGGAGATCAGGAGGATTTGGCGTCAAGCGAACAATGGAGAAGACGCAACTGCTGGTCTCACTCACCTGATGATCTGGCATTCTAATCTAAACGATGCCACATACCAGAGAACAAGAGCTCTCGTACGTACTGGGATGGACCCCAGAATGTGCTCCCTGATGCAAGGATCAACTCTCCCGAGGAGATCTGGGGCTGCTGGTGCTGCAGTGAAGGGAGTCGGGACGATGGTGATGGAACTAATTCGGATGATAAAGCGAGGGATTAATGATCGGAATTTCTGGAGAGGTGAAAACGGGCGAAGAACAAGGATTGCATATGAGAGAATGTGCAACATCCTCAAAGGGAAATTCCAAACAGCAGCACAAAGAGCAATGATGGACCAGGTGCGAGAAAGCAGAAATCCTGGGAATGCTGAAATTGAAGATCTCATCTTTCTGGCACGATCTGCACTCATCCTGAGAGGATCAGTGGCTCATAAGTCTTGCTTGCCTGCTTGTGTGTACGGACTTGCCGTGGCCAGTGGATATGACTTTGAGAGAGAAGGATACTCTCTGGTTGGAATAGATCCTTTCCGTCTGCTTCAAAACAGCCAGGTCTTCAGTCTCATTAGACCAAATGAGAATCCAGCACATAAGAGTCAATTGGTGTGGATGGCATGCCATTCTGCAGCATTTGAGGACCTGAGAGTCTCAAGTTTCATTAGAGGGGCAAGAGTAGTCCCAAGAGGACAGCTATCCACCAGAGGAGTTCAAATTGCTTCAAATGAGAACATGGAAACAATGGATTCCAGCACTCTTGAACTGAGAAGCAGATATTGGGCTATAAGAACCAGAAGTGGAGGAAACACCAACCAACAGAGAGCATCTGCAGGACAAATCAGTGTACAACCTACTTTTTCGGTACAGAGAAATCTTCCTTTCGAGAGAGCGACCATTATGGCGGCGTTTACAGGAAATACTGAAGGCAGAACATCTGACATGAGAACTGAAATCATAAGAATGATGGAAAATGCCAGACCAGAAGATGTGTCTTTCCAGGGGCGGGGAGTCTTCGAGCTCTCGGACGAAAAGGCAACGAACCCGATCGTGCCTTCCTTTGACATGAATAATGAAGGATCTTATTTTTTCGGAGACAATGCAGAGGAGTATGACAATTAAATGAGTCTTCTAACCGAGGTCGAAACGTACGTTCTCTCTATCGTTCCGTCGGGCCCCCTCAAAGCCGAGATCGCGCAGAGACTTGAAGATGTCTTTGCAGGGAAGAACACCGATCTTGAGGCTCTCATGGAATGGCTAAAGACAAGACCAATCCTGTCACCTCTGACTAAAGGGATTTTAGGGTTTGTGTTCACGCTCACCGTGCCCAGTGAGCGAGGACTGCAGCGTAGACGCTTTGTTCAAAATGCCCTAAATGGGAATGGAGACCCAAACAACATGGACAGGGCAGTCAAACTGTACAGGAAGTTGAAAAGAGAGATAACATTCCATGGGGCTAAAGAAGTTGCACTCAGCTACTCAACCGGTGCACTTGCCAGTTGTATGGGCCTCATATACAATAGGATGGGAACGGTGACCACAGAAGTGGCTTTTGGTCTAGTGTGTGCCACCTGTGAGCAGATTGCTGATTCACAGCATCGGTCCCACAGGCAGATGGTAACTACCACCAACCCACTAATCAGGCATGAAAACAGAATGGTGCTGGCCAGCACTACGGCTAAGGCTATGGAGCAGATGGATGGATCGAGTGAGCAGGCAGCGGAAGCAATGGAGATTGCTAGTCAGGCTAGGCAGATGGTGCAGGCGATGAGGACAATTGGAACTCATCCTAGCTCCAGTGCCGGTCTGAAAGATGATCTTCTTGAAAATTTGCAGGCCTACCAGAAACGGATGGGAGTGCAAATGCAGCGATTCAAGTGAATGAGTCTTCTAACCGAGGTCGAAACGCCTACCAGAAACGGATGGGAGTGCAAATGCAGCGATTCAAGTGATCCTCTCGTTATTGCCGCAAGTATCATTGGGATCTTGCACTTGATATTGTGGATTCTTGATCGTCTTTTCTTCAAATGTATTTATCGTCGCCTTAAATACGGTTTGAAAAGAGGGCCTTCTACGGAAGGAGTGCCTGAGTCTATGAGGGAAGAGTATCGGCAGGAACAGCAGAGTGCTGTGGATGTTGACGATGGTCATTTTGTCAACATAGAGCTGGAATAAATGGATTCCAACACTGTGTCAAGCTTTCAGGTAGACTGTTTTCTTTGGCATGTCCGCAAACGATTTGCAGACCAAGAACTGGGTGATGCCCCATTCCTTGACCGGCTTCGCCGAGATCAGAAGTCCCTAAGAGGAAGAGGCAGCACTCTTGGTCTGGACATCGAAACAGCTACTCGTGCGGGAAAGCAGATAGTGGAGCGGATTCTGGAGGAAGAATCCGATGAGGCACTTAAAATGACTATTGCTTCTGTGCCGGATTCACGCTATCTAACTGACATGACTCTTGAAGAGATGTCAAGGGACTGGCTCATGCTCATGCCCAAGCAGAAAGTGGCAGGTTCCCTTTGCATCAGAATGGACCAGGCAATAATGGACAAAAACATCATACTGAAAGCAAACTTCAGTGTGATTTTTGAACGACTGGAAACCCTAATACTACTTAGAGCTTTCACAGAAGAAGGAGCAATTGTGGGAGAAATCTCACCGTTACCTTCTCTTCCAGGACATACTAACGAGGATGTCAAAAATGCAATTGGGGTCCTCATCGGAGGACTTGAATGGAATGATAACACAGTTCGAGTCTCTGAAACTCTACAGAGATTCGCTTGGAGAAGCAGTAATGAGGATGGGGGACCTCCACTCCCTCCAAAGCAGAAACGGAAAATGGCGAGAACAATTGAGTCAGAAGTTTGAATGGATTCCAACACTGTGTCAAGCTTTCAGGACATACTAACGAGGATGTCAAAAATGCAATTGGGGTCCTCATCGGAGGACTTGAATGGAATGATAACACAGTTCGAGTCTCTGAAACTCTACAGAGATTCGCTTGGAGAAGCAGTAATGAGGATGGGGGACCTCCACTCCCTCCAAAGCAGAAACGGAAAATGGCGAGAACAATTGAGTCAGAAGTTTGAAGAAATAAGATGGCTGATTGAGGAAGTACGACATAGATTAAAGATTACAGAAAACAGCTTTGAACAGATAACGTTTATGCAAGCCCTACAACTATTGCTTGAAGTGGAGCAAGAGATAAGGACTTTCTCGTTTCAGCTTATTTAA
>Concatenated PB2+PA+NP+M1+M2+NS1+NS2 STRAIN=A/chicken/Victoria/9306-04-0930/1992 YEAR=1992
ATGGAGAGAATAAAAGAACTAAGAGGTCTAATGTCACAGTCTCGCACCCGCGAGATACTCACAAAAACCACTGTGGACCATATGGCCATAATCAAGAAATACACATCAGGAAGACAAGAGAAGAACCCTGCACTTAGGATGAAGTGGATGATGGCAATGAAATATCCAATTACAGCAGATAAGAGGATAATGGAAATGATTCCCGAAAGGAATGAACAAGGGCAGACCCTCTGGAGCAAAACGAACGATGCCGGCTCAGACCGAATAATGGTATCACCTCTGGCTGTAACATGGTGGAATAGAAATGGACCAACAACAAGTACAGTCCATTATCCAAAAGTCTACAAAACTTATTTTGAAAAAGTCGAAAGGTTAAAGCATGGAACCTTTGGTCCCGTCCACTTCAGAAATCAAGTTAAGATAAGACGGAGAGTTGATATAAACCCTGGCCATGCGGACCTCAGTGCTAAGGAGGCACAAGATGTCATCATGGAAGTTGTTTTCCCAAATGAAGTGGGTGCCAGAATACTAACGTCGGAATCACAACTGACAATAACTAAAGAGAAAAAGGAAGAACTCCAGGATTGTAAAATTGCCCCCTTAATGGTAGCATACATGCTAGAGAGAGAGTTGGTCCGCAAAACAAGATTCCTCCCAGTAGCTGGTGGGACAAGCAGTGTGTACATTGAGGTGTTGCATTTGACTCAGGGGACATGCTGGGAGCAAATGTACACCCCAGGAGGGGAAGTGAGAAACGATGACGTTGACCAAAGCCTAATTATTGCTGCCAGGAACATAGTGAGAAGAGCAACAGTATCAGCAGACCCACTAGCATCTCTATTGGAGATGTGCCACAGTACACAGATTGGTGGGATAAGAATGGTGGATATCCTAAGGCAAAATCCAACTGAGGAGCAAGCTGTGGATATATGCAAAGCAGCAATGGGCTTGAGGATCAGTTCATCCTTTAGCTTTGGAGGCTTCACTTTCAAAAGAACAAGTGGATCATCTGTCAAGAAGGAAGAGGAAGTGCTTACAGGCAACCTCCAAACATTGAAAATAGGAGTACATGAGGGGTATGAGGAATTCACAATGGTTGGGCGGAGAGCAACAGCTATCCTGAGGAAAGCAACTAGAAGGCTGATTCAGTTGATAGTAAGTGGAAGAGATGAACAATCAATCGCTGAAGCGATCATTGTAGCAATGGTGTTCTCACAGGAGGATTGCATGATAAAGGCAGTCCGAGGCGATTTGAATTTCGTAAACAGGGCAAACCAAAGATTGAATCCCATGCACCAACTCCTGAGGCACTTCCAAAAAGATGCAAAAGTGCTGTTTCAGAACTGGGGAATTGAATCTATTGACAATGTCATGGGGATGATCGGAATATTACCTGACATGACCCCAAGCACAGAGATGTCACTGAGAGGAGTGAGAGTTAGTAAGATGGGAGTGGATGAATATTCCAGTACTGAGAGAGTGGTTGTGAGTATTGACCGTTTCTTAAGGGTTCGAGATCAGCGGGGGAACGTACTCTTATCTCCCGAAGAGGTTAGTGAAACACAGGGAACAGAGAAATTGACAATAACATATTCATCATCAATGATGTGGGAAATCAATGGTCCTGAGTCAGTGCTTGTTAACACCTATCAATGGATCATCAGAAATTGGGAGACTGTGAAGATTCAATGGTCTCAAGACCCTACAATGCTATACAATAAGATGGAGTTTGAACCGTTCCAATCCTTGGTACCTAAAGCTGCCAGAGGTCAATACAGTGGGTTTGTGAGAACACTATTCCAACAAATGCGTGACGTACTGGGGACATTTGATACTGTCCAAATAATAAAGCTGCTACCATTTGCAGCAGCCCCGCCGGAGCAGAGCAGAATGCAGTTTTCTTCTCTAACTGTGAATGTGAGAGGCTCAGGAATGAGAATACTCGTAAGGGGTAACTCCCCCGTGTTCAACTACAATAAGGCAACCAAAAGGCTTACAGTCCTCGGAAAGGACGCAGGTTCATTAACAGAAGATCCAGATGAGGGAACAGCCGGAGTGGAATCTGCGGTACTGAGGGGATTCCTAATTCTAGGCAAGGAGGACAAAAGATATGGACCAGCATTGAGCATCAATGAATTGAGCAATCTTGCGAAAGGGGAGAAAGCTAATGTGCTGATAGGGCAAGGAGACGTGGTGTTGGTAATGAAACGGAAACGGGACTCTAGCATACTTACTGACAGCCAGACAGCGACCAAAAGGATTCGGATGGCCATCAATTAGATGGAAGACTTTGTGCGACAATGCTTCAATCCGATGATCGTCGAGCTTGCGGAAAAGGCAATGAAAGAATATGGGGAAGATCCGAAGATCGAAACGAACAAATTCGCAGCAATATGCACACACTTAGAAGTCTGCTTCATGTATTCAGATTTCCATTTCATTGATGAAAGAGGCGAATCAATAATTGTAGAATCTGGCGATCCAAATGCATTATTGAAACACCGATTTGAAATAATTGAAGGAAGGGACCGAACAATGGCCTGGACAGTGGTGAATAGTATCTGCAACACCACAGGGGTCGAGAAACCCAAATTTCTTCCGGACCTGTATGACTACAAAGAGAACCGATTCATTGAAATTGGAGTGACACGGAGGGAAGTCCACATATACTACCTAGAAAAAGCCAACAAGATAAAATCTGAGAAGACACACATTCACATCTTCTCATTCACTGGAGAAGAAATGGCCACAAAAGCGAATTACACTCTTGATGAAGAGAGCAGGGCAAGAATCAAAACCAGACTGTTCACCATAAGACAGGAAATGGCCAGCAGGGGTCTATGGGATTCCTTTCGTCAGTCCGAAAGAGGCGAAGAGACAATTGAAGAAAGATTTGAAATTACAGGAACCATGCGCAGGCTTGCCGACCAAAGTCTCCCACCGAACTTCTCCAGCCTTGAAAACTTTAGAGCCTATGTGGATGGATTCGAACCGAACGGCTGCATTGAGGGCAAGCTTTCTCAAATGTCAAAAGACGTGAACGCTAGGATTGAGCCATTTCTGAAGACAACACCACGTCCCCTCAGATTGCCCGACGGGCCTCCCTGCTATCAGCGATCGAAATTCTTGCTGATGGATGCTCTGAAATTAAGCATTGAGGACCCGAGCCATGAGGGGGAGGGAATACCGCTATATGATGCGATCAAATGCATGAAAACATTCTTCGGCTGGAAAGAGCCCAACATTATCAAACCACATGAGAAAGGCATAAATCCCAATTACCTCCTGGCTTGGAAGCAGGTACTAGCAGAACTTCAAGATATTGAAAATGAAGAGAAAATCCCAAAGACAAAGAACATGAAGAAAACAAGCCAATTGAAGTGGGCACTCGGTGAAAATATGGCACCGGAAAAAGTGGACTTTGAAGATTGCAAAGATGTCAGCGATCTGAAACAGTATGACAGTGAGGAGCCAGAGCCCAGATCGCTAGCAAGCTGGATCCAGAATGAGTTCAACAAGGCATGTGAATTGACTGATTCCAGCTGGATAGAGCTTGATGAGATAGGAGAAGATGTGGCCCCAATTGAGCACATTGCGAGCATGAGAAGGAACTATTTCACAGCGGAAGTGTCCCATTGCAGGGCTACTGAGTACATAATGAAGGGAGTGTATATAAATACAGCTTTGCTTAATGCATCTTGTGCGGCCATGGATGATTTTCAACTGATTCCAATGATAAGCAAATGCAGAACCAAGGAAGGAAGACGGAAGACAAACCTGTATGGATTCATTATAAAAGGAAGATCTCATTTGAGGAATGATACTGATGTGGTAAACTTTGTGAGTATGGAGTTTTCTCTTACTGACCCTAGGCTGGAGCCACACAAATGGGAAAAGTACTGTGTTCTTGAAATAGGGGACATGCTCCTGCGAACTGCAATAGGCCAAGTGTCGAGGCCCATGTTCCTGTATGTAAGAACCAATGGGACTTCCAAAATCAAGATGAAATGGGGTATGGAAATGAGGCGCTGCCTTCTTCAATCTCTCCAACAGATTGAGAGCATGATTGAGGCTGAATCTTCTGTCAAAGAGAAAGACATGACCAAAGAATTCTTTGAAAACAAATCAGAAACATGGCCAATTGGAGAGTCACCCAAGGGAGTGGAGGAAGGCTCCATCGGAAAGGTGTGCAGGACCTTACTAGCAAAATCCGTATTCAACAGTTTATATGCATCTCCACAACTCGAGGGGTTCTCAGCTGAATCGAGAAAACTGCTACTCATTGTTCAGGCACTTAGGGATAATCTGGAACCTGGAACTTTCGATCTTGGAGGGCTATATGAAGCAATCGAGGAGTGCCTGATTAATGATCCCTGGGTTTTGCTTAATGCATCTTGGTTCAACTCCTTCCTCACACATGCACTGAGATAGATGGCGTCTCAAGGCACCAAACGATCTTATGAACAGATGGAAACTGGTGGAGAACGCCAGAACGCTACTGAAATCAGAGCATCTGTTGGAAGAATGGTTGGTGGAATTGGGAGGTTTTACATACAGATGTGCACTGAACTCAAACTCAGCGACTATGAAGGAAGGCTGATCCAGAACAGCATAACAATAGAGAGAATGGTCCTCTCAGCATTTGATGAAAGGAGGAACAAATACCTGGAAGAGCATCCCAGTGCGGGGAAGGACCCGAAGAAAACTGGAGGTCCAATCTACCGAAGGAGAGACGGGAAATGGATGAGAGAGCTGATTCTGTATGACAAGGAGGAGATCAGGAGGATTTGGCGTCAAGCGAACAATGGAGAAGACGCAACTGCTGGTCTCACTCACCTGATGATCTGGCATTCTAATCTAAACGATGCCACATACCAGAGAACAAGAGCTCTCGTACGTACTGGGATGGACCCCAGAATGTGCTCCCTGATGCAAGGATCAACTCTCCCGAGGAGATCTGGGGCTGCTGGTGCTGCAGTGAAGGGAGTCGGGACGATGGTGATGGAACTAATTCGGATGATAAAGCGAGGGATTAATGATCGGAATTTCTGGAGAGGTGAAAACGGGCGAAGAACAAGGATTGCATATGAGAGAATGTGCAACATCCTCAAAGGGAAATTCCAAACAGCAGCACAAAGAGCAATGATGGACCAGGTGCGAGAAAGCAGAAATCCTGGGAATGCTGAAATTGAAGATCTCATCTTTCTGGCACGATCTGCACTCATCCTGAGAGGATCAGTGGCTCATAAGTCTTGCTTGCCTGCTTGTGTGTACGGACTTGCCGTGGCCAGTGGATATGACTTTGAGAGAGAAGGATACTCTCTGGTTGGAATAGATCCTTTCCGTCTGCTTCAAAACAGCCAGGTCTTCAGTCTCATTAGACCAAATGAGAATCCAGCACATAAGAGTCAATTGGTGTGGATGGCATGCCATTCTGCAGCATTTGAGGACCTGAGAGTCTCAAGTTTCATTAGAGGGGCAAGAGTAGTCCCAAGAGGACAGCTATCCACCAGAGGAGTTCAAATTGCTTCAAATGAGAACATGGAAACAATGGATTCCAGCACTCTTGAACTGAGAAGCAGATATTGGGCTATAAGAACCAGAAGTGGAGGAAACACCAACCAACAGAGAGCATCTGCAGGACAAATCAGTGTACAACCTACTTTTTCGGTACAGAGAAATCTTCCTTTCGAGAGAGCGACCATTATGGCGGCGTTTACAGGAAATACTGAAGGCAGAACATCTGACATGAGAACTGAAATCATAAGAATGATGGAAAATGCCAGACCAGAAGATGTGTCTTTCCAAGGGCGGGGAGTCTTCGAGCTCTCGGACGAAAAGGCAACGAACCCGATCGTGCCTTCCTTTGACATGAGTAATGAAGGATCTTATTTTTTCGGAGACAATGCAGAGGAGTATGACAATTAAATGAGTCTTCTAACCGAGGTCGAAACGTACGTTCTCTCTATCGTTCCGTCGGGCCCCCTCAAAGCCGAGATCGCGCAGAGACTTGAAGATGTCTTTGCAGGGAAGAACACCGATCTTGAGGCTCTCATGGAATGGCTAAAGACAAGACCAATCCTGTCACCTCTGACTAAAGGGATTTTAGGGTTTGTGTTCACGCTCACCGTGCCCAGTGAGCGAGGACTGCAGCGTAGACGCTTTGTTCAAAATGCCCTAAATGGGAATGGAGACCCAAACAACATGGACAGGGCAGTCAAACTGTACAGGAAGTTGAAAAGAGAGATAACATTCCATGGGGCTAAAGAAGTTGCACTCAGCTACTCAACCGGTGCACTTGCCAGTTGTATGGGCCTCATATACAATAGGATGGGAACGGTGACCACAGAAGTGGCTTTTGGTCTAGTGTGTGCCACCTGTGAGCAGATTGCTGATTCACAGCATCGGTCCCACAGGCAGATGGTAACTACCACCAACCCACTAATCAGGCATGAAAACAGAATGGTGCTGGCCAGCACTACGGCTAAGGCTATGGAGCAGATGGCTGGATCGAGTGAGCAGGCAGCGGAAGCAATGGAGGTTGCTAGTCAGGCTAGGCAGATGGTGCAGGCGATGAGGACAATTGGAACTCATCCTAGCTCCAGTGCCGGTCTGAAAGATGATCTTCTTGAAAATTTGCAGGCCTACCAGAAACGGATGGGAGTGCAAATGCAGCGATTCAAGTGAATGAGTCTTCTAACCGAGGTCGAAACGCCTACCAGAAACGGATGGGAGTGCAAATGCAGCGATTCAAGTGATCCTCTCGTTATTGCCGCAAGTATCATTGGGATCTTGCACTTGATATTGTGGATTCTTGATCGTCTTTTCTTCAAATGTATTTATCGTCGCCTTAAATACGGTTTGAAAAGAGGGCCTTCTACGGAAGGAGTGCCTGAGTCTATGAGGGAAGAGTATCGGCAGGAACAGCAGAGTGCTGTGGATGTTGACGATGGTCATTTTGTCAACATAGAGCTGGAATAAATGGATTCCAACACTGTGTCAAGCTTTCAGGTAGACTGTTTTCTTTGGCATGTCCGCAAACGATTTGCAGACCAAGAACTGGGTGATGCCCCATTCCTTGACCGGCTTCGCCGAGATCAGAAGTCCCTAAGAGGAAGAGGCAGCACTCTTGGTCTGGACATCGAAACAGCTACTCGTGCGGGAAAGCAGATAGTGGAGCGGATTCTGGAGGAAGAATCCGATGAGGCACTTAAAATGACTATTGCTTCTGTGCCGGATTCACGCTATCTAACTGACATGACTCTTGAAGAGATGTCAAGGGACTGGCTCATGCTCATGCCCAAGCAGAAAGTGGCAGGTTCCCTTTGCATCAGAATGGACCAGGCAATAATGGACAAAAACATCATACTGAAAGCAAACTTCAGTGTGATTTTTGAACGACTGGAAACCCTAATACTACTTAGAGCTTTCACAGAAGAAGGAGCAATTGTGGGAGAAATCTCACCGTTACCTTCTCTTCCAGGACATACTAACGAGGATGTCAAAAATGCAATTGGGGTCCTCATCGGAGGACTTGAATGGAATGATAACACAGTTCGAGTCTCTGAAACTCTACAGAGATTCGCTTGGAGAAGCAGTAATGAGGATGGGGGACCTCCACTCCCTCCAAAGCAGAAACGGAAAATGGCGAGAACAATTGAGTCAGAAGTTTGAATGGATTCCAACACTGTGTCAAGCTTTCAGGACATACTAACGAGGATGTCAAAAATGCAATTGGGGTCCTCATCGGAGGACTTGAATGGAATGATAACACAGTTCGAGTCTCTGAAACTCTACAGAGATTCGCTTGGAGAAGCAGTAATGAGGATGGGGGACCTCCACTCCCTCCAAAGCAGAAACGGAAAATGGCGAGAACAATTGAGTCAGAAGTTTGAAGAAATAAGATGGCTGATTGAGGAAGTACGACATAGATTAAAGATTACAGAAAACAGCTTTGAACAGATAACGTTTATGCAAGCCCTACAACTATTGCTTGAAGTGGAGCAAGAGATAAGGACTTTCTCGTTTCAGCTTATTTAA
>Concatenated PB2+PA+NP+M1+M2+NS1+NS2 STRAIN=A/chicken/New Jersey/4236-18/1993 YEAR=1993
ATGGAGAGAATAAAAGAACTAAGAGATCTAATGTCGCAGTCCCGCACCCGCGAGATACTCACTAAGACCACTGTGGACCATATGGCCATAATCAAAAAGTACACATCAGGAAGGCAAGAGAAGAACCCCGCACTCAGGATGAAGTGGATGATGGCAATGAAATACCCAATTACAGCAGACAAAAGAATAATGGAAATGATTCCTGAGAGGAATGAACAAGGACAAACCCTCTGGAGCAAAACAAATGATGCTGGATCAGACCGAGTGATGGTGTCACCTCTGGCCGTAACATGGTGGAATAGGAATGGACCGACAACAAGTACAGTTCATTACCCGAAAGTATATAAAACTTATTTCGAAAAAGTCGAAAGGTTAAAACATGGTACCTTTGGCCCCGTCCACTTCAGAAATCAAGTTAAGATAAGAAGGAGAGTTGACGTAAACCCTGGTCACGCAGATCTCAGTGCCAAGGAGGCACAGGATGTGATCATGGAAGTTGTCTTCCCAAATGAAGTGGGAGCAAAAATACTAACATCGGAGTCACAGCTGACAATAACAAAAGAGAAGAAAGAAGAGCTCCAGGATTGTAAAATTGCTCCCCTGATGGTAGCATACATGCTAGAAAGAGAGTTGGTCCGCAAAACGAGGTTCCTCCCAGTGGCTGGTGGGACAAGCAGTGTTTATATTGAGGTGCTGCATTTAACCCAGGGGACATGCTGGGAGCAGATGTACACTCCAGGAGGAGAAGTGAGAAATGATGATATTGACCAAAGTTTGATTATCGCTGCTAGGAACATAGTAAGAAGAGCAACGGTATCAGCAGATCCATTAGCATCTCTCTTGGAAATGTGCCACAGCACACAGATTGGAGGAATAAGGATGGTGGACATCCTTAGACAGAATCCAACAGAGGAACAAGCTGTAGACATATGCAAGGCAGCAATTGGATTGAGGATTAGCTCATCTTTCAGCTTCGGTGGATTCACTTTCAAAAGAACAAGCGGATCGTCAGTCAAGAAAGAAGAAGAAGTGCTCACGGGCAATCTTCAAACACTGAAGATAAGAGTACATGAAGGGTATGAAGAATTCACAATGGTCGGAAGAAGAGCAACAGCTATTCTCAGAAAGGCAACCAGGAGATTGATCCAGCTAATAGTAAGTGGGAGAGACGAGCAGTCAATTGCTGAGGCAATAATCGTGGCAATGGTATTTTCACAAGAGGACTGTATGATCAAGGCAGTTCGGGGCGATCTGAACTTTGTCAATAGGGCAAACCAGCGACTGAATCCCATGCATCAACTCTTGAGACATTTCCAAAAAGATGCAAAAGTGCTTTTCCAAAACTGGGGAATTGAACCCATCGACAATGTGATGGGAATGATCGGAATATTGCCCGATATGACCCCAAGTACAGAAATGTCGCTGAGGGGGATAAGAGTCAGCAAAATGGGAGTAGATGAATACTCCAGCACGGAGAGAGTGGTGGTGAGCATTGACCGATTTTTGAGAGTTCGGGATCAACGGGGGAACGTACTATTGTCTCCTGAAGAAGTCAGCGAGACACAAGGGACGGAGAAGCTGACAATAACCTATTCGTCATCAATGATGTGGGAGATCAATGGTCCTGAGTCAGTGCTGGTTAACACTTATCAGTGGATCATCAGGAACTGGGAGACTGTGAAAATTCAATGGTCACAAGATCCCACGATATTATACAATAAAATGGAATTCGAACCATTTCAGTCTCTTGTCCCTAAGGCAGCCAGAAGTCAATACAGCGGATTCGTGAGGACACTGTTCCAGCAAATGCGGGATGTGCTTGGAACATTTGACACTGTTCAAATAATAAAACTTCTCCCCTTTGCTGCCGCTCCACCAGAGCAGAGTAGGATGCAGTTCTCCTCATTGACTGTGAATGTGAGAGGATCAGGGATGAGGATACTGGTAAGAGGCAATTCTCCAGTGTTCAATTACAACAAGGCAACCAAAAGGCTTACAGTTCTTGGAAAGGATGCAGGTGCATTAACCGAAGATCCAGATGAAGGCACAGCTGGAGTGGAGTCTGCTGTTCTGAGAGGATTCCTCATTTTGGGCAAAGAAGACAAGAGATATGGCCCAGCATTAAGCATCAATGAACTGAGCAATCTTGCAAAAGGAGAGAAGGCTAATGTGCTAATTGGGCAAGGAGACGTAGTGTTGGTAATGAAACGGAAACGGGACTCTAGCATACTTACTGACAGCCAGACAGCGACCAAAAGAATTCGGATGGCCATCAATTAGATGGAAGATTTTGTGCGACAATGCTTCAATCCAATGATCGTCGAGCTTGCGGAAAAGGCAATGAAAGAATATGGGGAAGATCCAAAAATCGAGACAAACAAATTCGCTGCAATATGCACACACTTGGAAGTGTGTTTCATGTATTCAGATTTCCATTTCATTGATGAGCGGGGTGAGTCGATAATCGTGGAGTCTGGCGATCCAAATGCACTCCTAAAACACCGATTTGAAATAATCGAAGGGAGAGATCGTACTATGGCCTGGACAGTAGTGAATAGTATTTGCAACACCACAGGAGTTGAAAAACCCAAGTTTCTCCCGGATTTATACGATTACAAAGAGAATCGTTTCATTGAAATTGGAGTGACCAGGAGGGAGGTCCATATATACTATTTAGAAAAGGCCAATAAGATAAAATCTGAGAAGACACACATCCACATCTTTTCATTCACTGGGGAAGAGATGGCTACTAAAGCAGACTACACTCTTGATGAAGAAAGTAGAGCAAGGATCAAAACCAGACTATTCACCATAAGACAAGAGATGGCCAGTAGAGGTCTCTGGGATTCCTTTCGTCAGTCCGAGAGAGGCGAGGAGACAATTGAAGAAAGATTTGAAATTACAGGAACCATGCGCAGGCTCGCCGACCAAAGTCTCCCACCGAACTTCTCCAGCCTTGAAAACTTTAGAGCCTATGTGGATGGATTCGAACCGAACGGCTGCATTGAGGGCAAGCTTTCTCAAATGTCCAAAGAAGTAAATGCAAGAATTGAACCATTTTTGAAGACAACACCACGTCCCCTGAGGTTACCAGAAGGGCCTCCCTGCTCTCAGCGGTCGAAATTTCTGCTGATGGATGCTCTGAAGCTTAGCATTGAAGACCCGAGTCATGAGGGCGAGGGGATACCACTGTATGATGCAATCAAATGTATGAAGACCTTTTTCGGCTGGAAAGAACCCAACATTGTCAAACCACATGAAAAGGGCATAAACCCCAATTATCTCCTGGCTTGGAAGCAAGTGCTAGCAGAGCTACAGGATATTGAAAATGAGGAGAAGATTCCAAAAACGAAGAACATGAAGAAAACAAGCCAACTAAAGTGGGCACTTGGTGAGAACATGGCACCAGAGAAAGTGGACTTTGAAGATTGCAAGAATATCAGCGATTTGAGACAGTATGACAGCGATGAGCCAGAGCAAAGATCGCTAGCAAGTTGGATTCAAAGTGAATTCAACAAAGCTTGTGAATTGACTGATTCAAGTTGGATAGACCTCGATGAAATAGGGGAAGATGTTGCCCCAATCGAGCACATTGCAAGCATGAGGAGGAATTACTTTACAGCTGAAGTGTCCCACTGCAGGGCAACAGAATACATAATGAAGGGAGTATACATAAACACAGCTTTACTCAACGCTTCTTGTGCAGCCATGGATGATTTTCAGTTGATCCCAATGATAAGCAAATGCAGAACCAAAGAAGGGCGACGGAAGACAAATCTGTATGGGTTCATCATAAAGGGGAGGTCTCATTTGAGGAACGATACTGATGTAGTGAATTTTGTGAGCATGGAATTTTCTCTTACTGACCCTAGGTTAGAGCCACATAAATGGGAGAAATATTGTGTCCTTGAAATAGGGGACATGCTCCTGCGGACTGCAATAGGCCAAGTATCGAGACCCATGTTTCTATATGTGAGGACCAATGGAACTTCCAAAATCAAAATGAAATGGGGTATGGAGATGAGGCGTTGTCTTCTCCAATCCCTTCAGCAAATTGAAAGCATGATTGAGGCCGAGTCCTCTGTCAAGGAGAAAGACATGACTAAAGAATTCTTTGAAAACAAATCGGAGACATGGCCCATTGGGGAATCACCCAAAGGAGTAGAGGAAGGTTCCATTGGAAAGGTGTGCAGGACTCTGCTGGCAAAATCTGTATTCAACAGTTTGTATGCATCTCCACAACTTGAGGGATTTTCAGCTGAGTCAAGAAAGCTGCTCCTCATTGTTCAGGCACTTAGGGACAACCTGGAACCTGGTACCTTCGATCTTGGAGGGCTATATGAAGCAATTGAGGAGTGCCTGATTAATGATCCCTGGGTTTTGCTTAATGCATCTTGGTTCAACTCCTTCCTCACACATGCACTGAAATAGATGGCGTCTCAAGGCACCAAACGATCTTATGAGCAGATGGAAACTGGTGGGGAACGCCAGAATGCCACTGAAATCAGAGCATCTGTTGGGAGAATGGTTGGTGGAATTGGGAGATTCTACATACAAATGTGCACTGAACTCAAACTCAGTGACTACGAAGGGAGACTGATCCAAAACAGCGTAACAATAGAGAGAATGGTTCTCTCAGCATTTGATGAGAGGAGAAACAAATATCTGGAAGAGCATCCCAGTGCTGGGAAAGACCCCAAGAAGACTGGAGGTCCAATCTACAGAAGGAGAGATGGGAAATGGACGAGAGAATTGATCCTGTACGACAAAGAAGAGATCAGAAGGATTTGGCGTCAAGCAAATAATGGAGAAGACGCAACTGCCGGTCTCACCCATTTGATGATCTGGCACTCCAATCTGAATGACGCCACGTACCAGAGAACAAGGGCACTTGTGCGTACTGGAATGGATCCCAGGATGTGCTCTCTGATGCAAGGCTCAACTCTTCCGAGGAGGTCTGGAGCTGCTGGAGCAGCAGTAAAAGGGGTTGGAACAATGGTGATGGAATTGATCCGGATGATCAAGCGGGGAATCAATGATCGGAATTTCTGGAGAGGCGAAAATGGACGGAGGACAAGAATTGCCTACGAAAGAATGTGCAACATCCTCAAGGGAAAATTCCAAACAGCAGCACAACGAGCAATGATGGACCAGGTGAGAGAGAGCCGGAATCCTGGGAATGCTGAAATTGAAGATCTCATCTTTCTCGCACGGTCTGCTCTCATTCTGAGAGGGTCAGTGGCTCATAAGTCCTGCCTGCCTGCTTGTGTGTATGGACTTGCTGTAGCCAGTGGATACGACTTTGAAAGGGAGGGATACTCCCTAGTCGGAATCGACCCTTTCCGTCTGCTCCAAAACACTCAAGTCTTCAGTCTCATCAGACCAAACGAAAATCCAGCACATAAAAGTCAACTGGTATGGATGGCATGTCACTCTGCAGCATTTGAAGATCTGAGAGTGTCAAGCTTCATCAGAGGGACAAGAGTAGTCCCAAGAGGGCAACTGTCCACCAGAGGAGTTCAGATTGCTTCAAATGAGAACATGGAGACAATGGACTCCAGTACTCTGGAATTGAGGAGCAGATACTGGGCTATAAGGACCAGAAGCGGAGGGAACACTAACCAGCAGAGAGCATCTGCAGGACAAATCAGCGTACAGCCCACATTCTCTGTGCAGAGAAACCTCCCGTTTGAGAGAGCAACCATTATGGCGGCATTTACAGGAAACACTGAAGGCAGGACTTCAGACATGAGAACTGAGATCATACGGATGATGGAAAATGCCAGACCTGAAGATGTGTCTTTCCAGGGGCGGGGAGTCTTCGAGCTCTCGGACGAAAAGGCAACGAACCCGATCGTGCCTTCCTTTGACATGAGTAATGAAGGATCTTATTTCTTCGGAGACAATGCAGAGGAGTATGACAGTTAAATGAGTCTTCTAACCGAGGTCGAAACGTACGTTCTCTCTATCGTCCCGTCAGGCCCCCTCAAAGCCGAAATCGCGCAGAGACTTGAAGATGTATTTGCAGGGAAGAACACCGATCTTGAGGCACTCATGGAATGGCTAAAGACAAGACCAATCCTGTCACCTCTGACTAAGGGGATTTTAGGATTTGTGTTCACGCTCACCGTGCCCAGTGAGCGAGGACTGCAGCGTAGACGCTTTGTCCAAAATGCCCTTAATGGGAATGGGGATCCAAACAACATGGACAGAGCGGTCAAACTGTACAGGAAGCTAAAGAGGGAAATAACATTCCATGGGGCAAAAGAAGTGGCACTCAGTTATTCAACTGGTGCACTTGCCAGTTGCATGGGCCTCATATACAACAGGATGGGGACCGTGACCACCGAAGTGGCATTTGGCCTGGTGTGCGCCACATGTGAGCAGATTGCTGATTCCCAGCATCGGTCTCACAGACAAATGGTGACAACAACCAACCCACTAATCAGACATGAGAACAGAATGGTACTGGCCAGTACTACGGCTAAAGCCATGGAGCAAATGGCAGGGTCAAGTGAGCAGGCAGCAGAGGCTATGGAGGTTGCTAGTCAGGCTAGACAGATGGTGCAGGCAATGAGGACCATTGGAACTCACCCTAGCTCCAGTGCTGGTCTAAAAGATGATCTTCTTGAAAATTTGCAGGCCTACCAGAAACGGATGGGAGTGCAAATGCAGCGATTCAAGTGAATGAGTCTTCTAACCGAGGTCGAAACGCCTACCAGAAACGGATGGGAGTGCAAATGCAGCGATTCAAGTGATCCTCTCGTTATTGCCGCAAGTATCATTGGGATCTTGCACTTGATATTGTGGATTCTTGATCGTCTTTTCTTCAAATGCATTTATCGTCGCCTTAAATACGGTTTGAAAAGAGGACCTTCTACGGAAGGGGTGCCTGAGTCTATGAGGGAAGAGTATCGGCAGGAACAGCAGAATGCTGTGGATGTCGACGATGGTCATTTTGTCAACATAGAGCTGGAGTAAATGGATTCCAACACTGTGTCAAGCTTTCAGGTAGACTGCTTTCTTTGGCATGTCCGCAAACGATTTGCAGACCAAGAACTGGGTGATGCCCCATTCCTTGACCGGCTTCGCCGAGATCAGAAATCTCTAAGAGGAAGAGGCAGCACTCTTGGTCTGGACATCGAAACGGCCACTCGTGCTGGAAAGCAGATAGTGGAGATGATTCTGGAGGAAGAATCCGACGAGGCACTCAAAATGACTATTGCCTCTGTGCCTGCTTCACGCTACCTAACTGGCATGACTCTTGAAGAGATGTCAAGAGACTGGTTCATGCTCATGCCCAAGCAAAAAGTGGCAGGCTCCCTCTGTATTAGAATGGACCAGGCGATTATGGATAAGAACATCATACTGAAGGCAAACTTCAGTGTGATCTTCGATCGACTGGAGACACTAATACTACTCAGAGCTTTCACTGAAGAAGGAGCAATTGTCGGCGAAATTTCACCATTGCCTTCTCTTCCAGGACATACTGATGAGGATGTCAAAAATGCAATTGGGGTCCTCATCGGAGGACTTGAATGGAATGATAACACAGTTCGAGTCTCTGAAACTCTACAGAGATTCGCTTGGAGAAGCAGTAATGAGGATGGGAGACCTCCACTCCCTCCAAAGCAGAAACGGAAAATGGCGAGAACAATTGAGTCAGAAGTTTGAATGGATTCCAACACTGTGTCAAGCTTTCAGGACATACTGATGAGGATGTCAAAAATGCAATTGGGGTCCTCATCGGAGGACTTGAATGGAATGATAACACAGTTCGAGTCTCTGAAACTCTACAGAGATTCGCTTGGAGAAGCAGTAATGAGGATGGGAGACCTCCACTCCCTCCAAAGCAGAAACGGAAAATGGCGAGAACAATTGAGTCAGAAGTTTGAAGAAATCAGGTGGCTGATTGAAGAAGTGCGACATAGACTAAAGATTACAGAAAATAGTTTTGAACAAATAACATTTATGCAAGCCTTACAACTACTGCTTGAAGTGGAGCAAGAGATAAGAACTTTCTCGTTTCAGCTTATTTAA
>Concatenated PB2+PA+NP+M1+M2+NS1+NS2 STRAIN=A/chicken/NJ/17169/1993 YEAR=1993
ATGGAGAGAATAAAAGAACTAAGAGATCTAATGTCACAGTCCCGCACCCGCGAGATACTCACTAAGACCACTGTGGACCATATGGCCATAATCAAAAAATACACATCAGGGAGGCAAGAGAAGAACCCCGCACTTAGAATGAAGTGGATGATGGCAATGAAATATCCAATTACAGCAGACAAGAGAATAATGGAAATGATTCCTGAGAGGAATGAACAGGGGCAAACCCTCTGGAGCAAAACAAATGATGCCGGCTCAGACCGAGTGATGGTATCACCTCTGGCCGTGACGTGGTGGAATAGAAATGGACCAACAACAAGCACAATTCACTATCCAAAGGTATATAAAACTTACTTCGAAAAAGTCGAAAGGTTAAAACATGGGACCTTTGGCCCCGTCCACTTCAGAAATCAAGTTAAAATAAGAAGGAGAGTCGACATTAACCCTGGCCACGCAGATCTCAGTGCCAAGGAGGCGCAGGATGTGATCATGGAGGTCGTTTTTCCAAATGAAGTAGGAGCTAGAATACTAACATCGGAGTCACAGCTGATAATAACAAAGGAGAAGAAAGAAGAGCTCCAGGATTGTAAAATTGCCCCCTTGATGGTAGCATACATGTTAGAAAGAGAGTTGGTCCGCAAAACGAGGTTCCTCCCAGTGGCTGGTGGGACAAGCAGTGTCTATATTGAGGTGCTGCATCTAACTCAGGGAACATGCTGGGAGCAGATGTACACTCCAGGAGGAGAAGTGAGAAACGATGATGTTGACCAAAGTTTGATTATCGCTGCCAGGAACATAGTAAGAAGAGCAACAGTATCGGCAGATCCATTAGCATCTCTGTTGGAAATGTGCCACAGCACGCAGATTGGAGGAATAAGGATGGTGGACATCCTTAGGCAGAACCCAACAGAGGAACAAGCCGTGGACATATGCAAGGCGGCAATGGGATTGAGGATTAGCTCATCTTTCAGCTTCGGCGGATTCACTTTCAAAAGAACAAGCGGATCGTCAGTCAAGAAAGAAGAAGAAGTGCTTACGGGCAACCTTCAAACACTGAAAATAAGAGTACATGAAGGGTATGAAGAATTCACAATGGTTGGGAGAAGAGCAACGGCTATTCTCAGAAAGGCAACCAGAAGATTGATCCAGCTAATAGTGAGTGGGAGAGATGAGCAGTCAATTGCTGAGGCAATAATTGTGGCCATGGTATTTTCACAGGAGGATTGCATGGTCAAAGCAGTTCGGGGCGATCTGAACTTTGTCAATAGGGCAAACCAGCGACTGAATCCCATGCATCAACTCTTGAGACATTTCCAAAAGGATGCAAAAGTGCTTTTTCAGAACTGGGGAATTGAAACCATCGACAATGTAATGGGAATGGTTGGAATATTACCCGACATGACCCCAAGTACTGAGATGTCGCTGAGAGGGATAAGGGTCAGCAAAATGGGAGTAGATGAATACTCCAGCACGGAGAGAGTGGTGGTGAACATTGACCGATTTTTGAGGGTCCGGGACCAACGGGGGAATGTACTATTGTCTCCCGAAGAAGTCAGCGAGACACAAGGAACAGAGAAACTGACTATAACTTATTCGTCATCAATGATGTGGGAGATCAACGGTCCTGAGTCGGTGCTGGTCAATACTTATCAGTGGATCATTAGGAACTGGGAAACTGTGAAAATCCAATGGTCACAAGATCCCACAATGTTATACAATAAGATGGAATTCGAACCATTTCAGTCCCTTGTCCCTAAGGCGGCCAGAAATCAATACAGCGGATTCGTGAGAACACTGTTCCAACAGATGCGAGATGTGCTTGGAACATTTGACACTGTTCAAATAATAAAACTTCTCCCTTTTGCTGCTGCTCCACCAGAGCAAAGTAGGATGCAATTCTCCTCACTGACTGTGAATGTGAGAGGATCAGGAATGAGGATACTGGTAAGAGGCAATTCTCCAGTGTTCAATTACAACAAAGCCACTAAGAGGCTCACAGTCCTTGGGAAAGATGCAGGTGAATTGATCGAAGATCCTGATGAAGGCACAGCTGGAGTGGAATCTGCTGTCCTGAGAGGATTCCTCATTTTGGGCAAGGAAGACAAGAGGTATGGCCCAGCATTAAGCATCAATGAATTGAGCAATCTTGCAAAAGGAGAGAAGGCTAATGTGCTAATTGGGCAAGGAGACGTAGTGTTGGTAATGAAACGGAAACGGGACTCTAGCATACTTACTGACAGTCAGACAGCGACCAAAAGAATTCGGATGGCCATCAATTAGATGGAAGACTTTGTGCGACAATGCTTCAATCCAATGATCGTCGAGCTTGCGGAAAAGGCAATGAAAGAATATGGGGAGGATCCGAAAATCGAAACTAACAAATTTGCTGCAATATGCACACACCTGGAAGTCTGCTTCATGTATTCGGATTTCCACTTCATTGACGAACGGGGCGAATCACTAATTGTAGAACCTGGTGATCCGAATGCATTACTGAAGCATCGATTTGAGATAATTGAAGGAAGAGACCGAACAATGGCCTGGACAGTAGTGAATAGTATCTGCAACACCACAGGGGTCGAGAAGCCTAAATTTCTTCCGGATCTGTACGATTACAAGGAGAATCGATTCATTGAAATTGGAGTGACAAGGAGGGAGGTCCACATATACTATCTAGAGAAAGCCAACAAGATAAAATCCGAGAAGACGCATATTCACATTTTTTCATTCACTGGAGAGGAAATGGCCACCAAAACGGACTACACCCTTGATGAAGAGAGCAGGGCAAGAATCAAAACCAGACTGTTCACTATAAGACAAGAAATGGCCAGCAGGGGTCTATGGGATTCCTTTCGTCAGTCCGAAAGAGGCGAAGAGACAATTGAAGAAAGATTTGAAATCACAGGAACCATGCGCAGGCTTGCCGACCAAAGTCTCCCACCGAATTTCTCCAGCCTTGAAAACTTTAGAGCCTATGTGGATGGATTCGAACCGAACGGCTGCATTGAGGGCAAGCTTTCCCAAATGTCAAAAGAAGTGAACGCCAGAATTGAACCATTTTTGAAGACAACACCACGCCCCCTCAAATTACCAAATGGGCCTCCTTGCTCTCAACGATCGAAATTCTTGCTGATGGATGCCCTGAAACTAAGCATTGAAGACCCGAGTTATGAGGGAGAAGGGATACCGCTATACGATGCAATCAAATGCATGAAGACTTTTTTTGGCTGGAAAGAGCCTAACATAGTAAAGCCACATGAAAAAGGCATAAATCCCAATTACCTTCTGGCTTGGAAGCAGGTGCTAGCAGAACTCCAGGACATTGAAACTGAGGAAAAGATCCCAAAGACAAAGAACATGAAGAAAACAAGTCAATTGAAGTGGGCACTTGGTGAGAACATGGCACCAGAAAAAGTAGACTTCGAGGATTGCAAGGATGTTAGCGATCTAAAACAGTATGATAGTGATGAGCCAGAGTCTAGATCGCTAGCAAGCTGGATTCAGAGTGAGTTCAATAAGGCATGTGAATTGACCGACTCGAGCTGGATAGAGCTTGATGAGATAGGGGAAGATATCGCCCCAATTGAGCACATTGCAAGTATGAGGAGGAACTATTTTACAGCGGAAGTGTCCCATTGCAGGGCTACTGAATACATAATGAAGGGAGTGTACATAAATACAGCCTTGCTCAATGCATCTTGTGCTGCCATGGATGACTTTCAGCTGATTCCAATGATAAGCAAATGCAGGACGAAAGAAGGAAGACGGAAAACAAACCTGTATGGGTTCATTATAAAAGGAAGGTCTCACTTGAGAAATGATACTGACGTGGTAAACTTTGTGAGCATGGAGTTTTCTCTCACTGACCCGAGACTGGAACCACACAAATGGGAGAAATACTGTGTTCTTGAAATAGGAGATATGCTCCTAAGGACTGCAATAGGCCAAGTATCAAGGCCCATGTTCCTGTATGTTAGAACCAATGGAACCTCCAAGATCAAGATGAAATGGGGTATGGAAATGAGGCGCTGCCTTCTTCAATCTCTTCAGCAGATCGAGAGCATGATCGAGGCAGAGTCTTCTGTCAAAGAGAAAGACATGACAAAGGAATTCTTTGAAAACAAATCGGAAACATGGCCAATTGGAGAGTCACCCAAGGGGGTTGAAGAGGGCTCCATCGGAAAGGTGTGCAGAACCTTGCTGGCAAAATCTGTATTCAACAGTCTGTATGCATCTCCACAACTCGAGGGGTTTTCAGCTGAATCGAGGAAATTGCTTCTCATTGTTCAGGCACTTAGGGACAACCTGGAACCTGGAACCTTCGATCTTGGAGGGCTATATGAAGCAATTGAGGAGTGCCTGATTAATGATCCCTGGGTTTTGCTTAATGCATCTTGGTTCAACTCCTTCCTCACACATGCACTGAAATAGATGGCGTCTCAAGGCACCAAACGATCTTATGAGCAGATGGAAACTGGTGGGGAACGCCAGAATGCCACTGAAATCCGAGCATCTGTTGGTAGAATGGTTGGTGGAATCGGAAGATTCTACATACAGATGTGTACGGAACTCAAACTCAGTGACTATGAAGGGAGACTGATCCAAAACAGCATAACAATAGAGAGAATGGTCCTCTCTGCATTTGATGAGAGGAGAAACAGATATCTGGAGGAACACCCCAGTGCTGGAAAAGACCCTAAGAAGACTGGGGGTCCAATCTATAGGAGGAGAGATGGAAAATGGATAAGAGAATTGATCCTATATGACAAAGAGGAGATCAGAAGAATTTGGCGCCAAGCAAATAATGGAGAAGACGCAACTGCTGGTCTCACTCATTTGATGATCTGGCATTCCAACCTGAATGATGCCACATATCAGAGGACAAGGGCACTTGTACGCACTGGGATGGATCCCAGAATGTGTTCTCTAATGCAAGGCTCAACTCTTCCGAGGAGGTCTGGAGCTGCTGGAGCAGCAGTGAAAGGAGTTGGAACAATGGTGATGGAATTGATCAGGATGATCAAGCGAGGAATAAATGATCGGAATTTCTGGAGAGGCGAAAACGGACGGAGGACAAGAATTGCTTATGAAAGAATGTGCAACATTCTCAAAGGGAAATTCCAAACAGCAGCACAACGAGCAATGATGGACCAAGTGAGGGAAAGCCGGAATCCTGGGAATGCTGAAATTGAAGATCTCATCTTTCTTACACGGTCTGCTCTAATTCTGAGGGGGTCAGTAGCTCACAAGTCCTGCCTGCCTGCTTGTGTGTATGGACTTGCTGTTGCCAGTGGATACGACTTTGAAAGGGAGGGATACTCCCTAGTCGGAATTGATCCTTTCCGTCTGCTCCAAAACAGTCAAGTCTTTAGTCTCATCAGACCAAACGAAAATCCAGCACATAAAAGTCAGCTGGTATGGATGGCATGCCATTCTGCAGCATTTGAAGATCTGAGAGTATCAAGCTTCATCAGAGGGACAAGAGTGGTCCCAAGAGGACAACTGTCCACCAGAGGAGTTCAGATTGCTTCAAATGAGAACATGGAGACAATGGACTCCAGCACTCTTGAATTGAGGAGCAGATACTGGGCTATAAGAACCAGGAGCGGAGGAAACACTAACCAGCAGAGAGCATCTGCAGGGCAAATCAGCGTACAGCCCACATTCTCTGTGCAGAGAAACCTCCCGTTTGAGAGAGCAACCATTATGGCAGCATTTACAGGGAACACTGAAGGCAGAACTTCTGACATGAGAACTGAGATCATAAGAATGATGGAAAATGCCAGACCTGAAGATGTGTCTTTCCAGGGGCGGGGAGTCTTCGAGCTCTCGGACGAAAAGGCGACGAACCCGATCGTGCCTTCCTTTGACATGAGTAACGAAGGATCTTATTTCTTCGGAGACAATGCAGAGGAATATGAAAATTAAATGAGTCTTCTAACCGAGGTCGAAACGTACGTTCTCTCTATCATCCCGTCAGGCCCCCTCAAAGCCGAGATCGCGCAGAGACTTGAAGATGTCTTTGCAGGGAAGAACACTGATCTTGAGGCACTCATGGAATGGCTAAAGACAAGACCAATCCTGTCACCTCTGACTAAGGGGATTTTAGGATTTGTGTTTACGCTCACCGTGCCCAGTGAGCGAGGACTGCAGCGTAGACGTTTTGTCCAAAATGCCCTTGATGGGAATGGGGATCCAAACAACATGGACAGAGCAGTCAAACTGTACAGGAAGCTCAAAAGAGAAATAACATTCCATGGGGCAAAAGAAGTAGCACTCAGTTATTCAACTGGTGCACTTACCAGCTGCATGGGCCTCATATACAATAGGATGGGGACTGTGACCACTGAAGTGGCATTTGGACTGGTATGCGCCACATGTGAGCAAATTGCTGATTCCCAGCATCGGTCTCACAGACAAATGGTGACAACAACCAACCCACTGATCAGACATGAGAACAGAATGGTACTGGCTAGCACTACGGCTAAAGCCATGGAGCAAATGGCAGGGTCAAGTGAACAAGCAGCAGAAGCTATGGAGGTTGCTAGTCAAGCTAGGCAGATGGTGCAGGCAATGAGGACCATTGGGACTCATCCTAGCTCCAGTGCTGGCCTAAAAGATGATCTTCTTGGAAATTTGCAGGCCTACCAGAAACGGATGGGAGTGCAAATGCAGCGATTCAAGTGAATGAGTCTTCTAACCGAGGTCGAAACGCCTACCAGAAACGGATGGGAGTGCAAATGCAGCGATTCAAGTGATCCTCTCACTGTTGCCGCAAGTATCATTGGGATCATGCACTTGATATTGTGGATTCTTGATCGTCTTTTCTTCAAATGCATTTATCGTCGCCTTAAATACGGTTTGAAAAGAGGGCCTTCTACGGAAGGGGTGCCTGAGTCTATGAGGGAAGAATATCGGCAGGAACAGCAGAATGCTGTGGGTGTTGACGATGGTCATTTTGTCAACATAGAGCTGGAGTAAATGGATTCCAACACGATAACCTCGTTTCAGGTAGATTGCTATCTATGGCATATAAGAAAGCTGCTCAGCATGAGAGACATGTGTGATGCTCCCTTTGATGATAGACTCAGAAGAGATCAAAAGGCATTAAAGGGAAGAAGCAGCACACTTGGGCTCGACTTGCGAGTGGCCACAACGGAAGGCAAAAAGATTGTTGAAGACATACTAAAGAGTGAGACGGATGAAAATCTCAAAATTACAATTGCATCCAGCCCTGCTCCTCGGTACGTTACTGATATGAGCATAGAGGAAATAAGCAGGGAATGGTACATGCTCATGCCAAGGCAGAAGATGACAGGGGGTCTGATGGTGAAAATGGATCATGCCATTATGGACAAGAGGATAATACTCAAAGCAAACTTCTCTGTCCTATTTGATCAACTGGAAACATTAGTCTCACTGAGGGCTTTCACAGACGATGGCGCCATTGTAGCTGAAATATCTCCCATTCCTTCTATGCCAGGACATTCTACAGAGGATGTCAAAAATGCAATTGGAATCCTCATCGGTGGACTTGAATGGAATGATAACTCAATTCGAGCGTCTGAAAATATACAGAGATTCGCTTGGGGAGTCCGTGATGAGAATGGGGGACCTCCACTCCCTCCGAAACAGAAACGCTACATGGCGAGACGAGTTGGGTCAGAAGTTTGAATGGATTCCAACACGATAACCTCGTTTCAGGACATTCTACAGAGGATGTCAAAAATGCAATTGGAATCCTCATCGGTGGACTTGAATGGAATGATAACTCAATTCGAGCGTCTGAAAATATACAGAGATTCGCTTGGGGAGTCCGTGATGAGAATGGGGGACCTCCACTCCCTCCGAAACAGAAACGCTACATGGCGAGACGAGTTGGGTCAGAAGTTTGAAGAGATCAGATGGCTAATTGCAGAATGCAGAAACATATTAACCAAGACTGAGAACAGCTTCGAGCAAATAACGTTCTTGCAAGCATTGCAACTCTTACTTGAAGTTGAGAGTGAGATAAGAACATTTTCTTTTCAGCTTATTTAG
>Concatenated PB2+PA+NP+M1+M2+NS1+NS2 STRAIN=A/chicken/Florida/25717/1993 YEAR=1993
ATGGAGAGAATAAAAGAACTAAGAGATCTAATGTCACAGTCCCGCACCCGCGAGATACTCACTAAGACCACTGTGGACCATATGGCCATAATCAAAAAATACACATCAGGGAGGCAAGAGAAGAACCCCGCACTTAGAATGAAGTGGATGATGGCAATGAAATATCCAATTACAGCAGACAAGAGAATAATGGAAATGATTCCTGAGAGGAATGAACAGGGGCAAACCCTCTGGAGCAAAACAAATGATGCCGGCTCAGACCGAGTGATGGTATCACCTCTGGCCGTGACGTGGTGGAATAGAAATGGACCAACAACAAGCACAATTCACTATCCAAAGGTATATAAAACTTACTTCGAAAAAGTCGAAAGGTTAAAACATGGGACCTTTGGCCCTGTCCACTTCAGAAATCAAGTTAAAATAAGAAGGAGAGTCGACATTAACCCTGGCCACGCAGATCTCAGTGCCAAGGAGGCGCAGGATGTGATCATGGAGGTCGTCTTTCCAAATGAAGTAGGAGCTAGAATACTAACATCGGAGTCACAGCTGACAATAACAAAGGAGAAGAAAGAAGAGCTCCAGGATTGTAAAATTGCCCCCTTGATGGTAGCATACATGTTAGAAAGAGAGTTGGTCCGCAAAACGAGGTTCCTCCCAGTGGCTGGTGGGACAAGCAGTGTCTATATTGAGGTGCTGCATCTAACTCAGGGAACATGCTGGGAGCAGATGTACACTCCAGGAGGAGAAGTGAGAAACGATGATGTTGACCAAAGTTTGATTATCGCTGCCAGGAACATAGTAAGAAGAGCAACAGTATCGGCAGATCCATTAGCATCTCTGTTGGAAATGTGCCACAGCACGCAGATTGGAGGAATAAGGATGGTGGACATCCTTAGGCAGAACCCAACAGAGGAACAAGCCGTGGACATATGCAAGGCGGCAATGGGATTGAGGATTAGCTCATCTTTCAGCTTCGGCGGATTCACTTTCAAAAGAACAAGCGGATCGTCAGTCAAGAAAGAAGAAGAAGTGCTTACGGGCAACCTTCAAACACTGAAAATAAGAGTACATGAAGGGTACGAAGAATTCACAATGGTTGGGAGAAGAGCAACGGCTATTCTCAGAAAGGCAACCAGAAGATTGATCCAGCTAATAGTGAGTGGGAGAGATGAGCAGTCAATTGCTGAGGCAATAATTGTGGCCATGGTATTTTCACAGGAGGATTGCATGGTCAAAGCAGTTCGGGGCGATCTGAACTTTGTCAATAGGGCAAACCAGCGACTGAATCCCATGCATCAACTCTTGAGACATTTCCAAAAGGATGCAAAAGTGCTTTTTCAGAACTGGGGAATTGAAACCATCGACAATGTAATGGGAATGGTTGGAATATTACCCGACATGACCCCAAGTACTGAGATGTCGCTGAGAGGGATAAGGGTCAGCAAAATGGGAGTAGATGAATACTCCAGCACGGAGAGAGTGGTGGTGAACATTGACCGATTTTTGAGGGTCCGAGACCAACGGGGGAATGTACTATTGTCTCCCGAAGAAGTCAGCGAGACACAAGGAACGGAGAAACTGACTATAACTTATTCGTCATCAATGATGTGGGAGATCAACGGTCCTGAGTCGGTGCTGGTCAATACTTATCAGTGGATCATTAGGAACTGGGAAACTGTGAAAATCCAATGGTCACAAGATCCCACAATGTTATACAATAAGATGGAATTCGAACCATTTCAGTCCCTTGTCCCTAAGGCGGCCAGAAATCAATACAGCGGATTCGTGAGAACACTGTTCCAACAGATGCGAGATGTGCTTGGAACATTTGACACTGTTCAAATAATAAAACTTCTCCCTTTTGCTGCTGCTCCACCAGAGCAAAGTAGGATGCAATTCTCCTCACTGACTGTGAATGTGAGAGGGTCAGGAATGAGGATACTGGTAAGAGGCAATTCTCCAGTGTTCAATTACAACAAAGCCACTAAGAGGCTCACAGTCCTTGGGAAAGATGCAGGTGAATTGATTGAAGATCCTGATGAAGGCACAGCTGGAGTGGAATCTGCTGTCCTGAGAGGATTCCTCATTTTGGGCAAGGAAGACAAGAGGTATGGCCCAGCATTAAGCATCAATGAATTGAGCAATCTTGCAAAAGGAGAGAAGGCTAATGTGCTAATTGGGCAAGGAGACGTAGTGTTGGTAATGAAACGGAAACGGGACTCTAGCATACTTACTGACAGTCAGACAGCGACCAAAAGAATTCGGATGGCCATCAATTAGATGGAAGACTTTGTGCGACAATGCTTCAATCCAATGATCGTCGAGCTTGCGGAAAAGGCAATGAAAGAATATGGGGAGGATCCGAAAATTGAAACTAACAAATTTGCTGCAATATGCACACACCTGGAAGTCTGCTTCATGTATTCGGATTTCCACTTCATTGACGAACGGGGCGAATCACTAATTGTAGAACCTGGTGATCCGAATGCATTACTGAAGCATCGATTTGAGATAATTGAAGGAAGAGACCGAACAATGGCCTGGACAGTAGTGAATAGTATCTGCAACACCACAGGGGTCGAGAAGCCCAAATTTCTTCCGGATCTGTACGATTACAAGGAGAATCGATTCATTGAAATTGGAGTGACAAGGAGGGAGGTCCACATATACTATCTAGAGAAAGCCAACAAGATAAAATCCGAGAAGACGCATATTCACATTTTTTCATTCACTGGAGAGGAAATGGCCACCAAAACGGACTACACCCTTGATGAAGAGAGCAGGGCAAGAATCAAAACCAGACTGTTCACTATAAGGCAAGAAATGGCCAGCAGGGGTCTATGGGATTCCTTTCGTCAGTCCGAAAGAGGCGAAGAGACAATTGAAGAAAGATTTGAAATCACAGGAACCATGCGCAGGCTTGCCGACCAAAGTCTCCCACCGAATTTCTCCAGCCTTGAAAACTTTAGAGCCTATGTGGATGGATTCGAACCGAACGGCTGCATTGAGGGCAAGCTTTCCCAAATGTCAAAAGAAGTGAACGCCAGAATTGAACCATTTTTGAAGACAACACCACGCCCCCTCAAATTACCAAATGGGCCTCCTTGCTCTCAACGATCGAAATTCTTGCTGATGGATGCCCTGAAACTAAGCATTGAAGACCCGAGTCATGAGGGAGAAGGGATACCGCTATACGATGCAATCAAATGCATGAAGACATTTTTTGGCTGGAAAGAGCCTAACATAGTAAAGCCACATGAAAAAGGCATAAATCCCAATTACCTTCTGGCTTGGAAGCAGGTGCTAGCAGAACTCCAGGACATTGAAACTGAGGAAAAGATCCCAAAGACAAAGAACATGAAGAAAACAAGTCAATTGAAGTGGGCACTTGGTGAAAACATGGCACCAGAAAAAGTAGACTTCGAGGATTGCAAGGATGTTAGCGATCTAAAACAGTATGATAGTGATGAGCCAGAGTCTAGATCGCTAGCAAGCTGGATTCAGAGTGAGTTCAATAAGGCATGTGAATTGACCGACTCGAGCTGGATAGAGCTTGATGAGATAGGGGAAGATATCGCCCCAATTGAGCACATTGCAAGTATGAGGAGGAACTATTTTACAGCGGAAGTGTCCCATTGCAGGGCTACTGAATACATAATGAAGGGAGTGTACATAAATACAGCCTTGCTCAATGCATCTTGTGCTGCCATGGATGACTTTCAGCTGATTCCAATGATAAGCAAATGCAGGACGAAAGAAGGAAGACGGAAAACAAACCTGTATGGGTTCATTATAAAAGGAAGGTCTCACTTGAGAAATGATACTGACGTGGTAAACTTTGTGAGCATGGAGTTTTCTCTCACTGACCCGAGACTGGAACCACACAAATGGGAGAAATACTGTGTTCTTGAAATAGGAGATATGCTCCTAAGGACTGCAATAGGCCAAGTATCAAGGCCCATGTTCCTGTATGTTAGAACCAATGGAACCTCCAAGATCAAGATGAAATGGGGTATGGAAATGAGGCGCTGCCTTCTTCAATCTCTTCAGCAGATCGAGAGCATGATCGAGGCAGAGTCTTCTGTCAAAGAGAAAGACATGACAAAGGAATTCTTTGAAAACAAATCGGAAACATGGCCAATTGGAGAGTCACCCAAGGGGGTTGAAGAGGGCTCCATCGGAAAGGTGTGCAGAACCTTGCTGGCAAAATCTGTATTCAACAGTCTGTATGCATCTCCACAACTCGAGGGATTTTCAGCTGAATCGAGGAAATTGCTTCTCATTGTTCAGGCACTTAGGGACAACCTGGAACCTGGAACCTTCGATCTTGGAGGGCTATATGAAGCAATTGAGGAGTGCCTGATTAATGATCCCTGGGTTTTGCTTAATGCATCTTGGTTCAACTCCTTCCTCACACATGCACTGAAATAGATGGCGTCTCAAGGCACCAAACGATCTTATGAGCAGATGGAAACTGGTGGGGAACGCCAGAATGCCACTGAAATCCGAGCATCTGTTGGTAGAATGGTTGGTGGAATCGGAAGATTCTACATACAGATGTGTACGGAACTCAAACTCAGTGACTATGAAGGGAGACTGATCCAAAACAGCATAACAATAGAGAGAATGGTCCTATCTGCATTTGATGAGAGGAGAAACAGATATCTGGAGGAACACCCCAGTGCTGGAAAAGACCCTAAGAAGACTGGGGGTCCAATCTATAGGAGGAGAGATGGAAAATGGATAAGAGAATTGATCCTATATGACAAAGAGGAGATCAGAAGAATTTGGCGCCAAGCAAATAATGGAGAAGACGCAACTGCTGGTCTCACTCATTTGATGATCTGGCATTCCAACCTGAATGATGCCACATATCAGAGGACAAGGGCACTTGTACGCACTGGGATGGATCCCAGAATGTGTTCTCTAATGCAAGGCTCAACTCTTCCGAGGAGGTCTGGAGCTGCTGGAGCAGCAGTGAAAGGAGTTGGAACAATGGTGATGGAATTGATCAGGATGATCAAGCGAGGAATAAATGATCGGAATTTCTGGAGAGGCGAAAACGGACGGAGGACAAGAATTGCTTATGAAAGAATGTGCAACATTCTCAAAGGGAAATTCCAAACAGCAGCACAACGAGCAATGATGGACCAAGTGAGGGAAAGCCGGAATCCTGGGAATGCTGAAATTGAAGATCTCATCTTTCTTACACGGTCTGCTCTAATTCTGAGGGGGTCAGTAGCTCACAAGTCCTGCCTGCCTGCTTGTGTGTATGGACTTGCTGTTGCCAGTGGATACGACTTTGAAAGGGAGGGATACTCCCTAGTCGGAATTGATCCTTTCCGTCTGCTCCAAAACAGTCAAGTCTTTAGTCTCATCAGACCAAACGAAAATCCAGCACATAAAAGTCAGCTGGTATGGATGGCATGCCATTCTGCAGCATTTGAAGATCTGAGAGTATCAAGCTTCATCAGAGGGACAAGAGTGGTCCCAAGAGGACAACTGTCCACCAGAGGAGTTCAGATTGCTTCAAATGAGAACATGGAGACAATGGACTCCAGCACTCTTGAATTGAGGAGCAGATACTGGGCTATAAGAACCAGGAGCGGAGGAAACACTAACCAGCAGAGAGCATCTGCAGGGCAAATCAGCGTACAGCCCACATTCTCTGTGCAGAGAAACCTCCCGTTTGAGAGAGCAACCATTATGGCAGCATTTACAGGGAACACTGAAGGCAGAACTTCTGACATGAGAACTGAGATCATAAGAATGATGGAAAATGCCAGACCTGAAGATGTGTCTTTCCAGGGGCGGGGAGTCTTCGAGCTCTCGGACGAAAAGGCGACGAACCCGATCGTGCCTTCCTTTGACATGAGTAACGAAGGATCTTATTTCTTCGGAGACAATGCAGAGGAATATGAAAATTAAATGAGTCTTCTAACCGAGGTCGAAACGTACGTTCTCTCTATCATCCCGTCAGGCCCCCTCAAAGCCGAGATCGCGCAGAGACTTGAAGATGTCTTTGCAGGGAAGAACACTGATCTTGAGGCACTCATGGAATGGCTAAAGACAAGACCAATCCTGTCACCTCTGACTAAGGGGATTTTAGGATTTGTGTTTACGCTCACCGTGCCCAGTGAGCGAGGACTGCAGCGTAGACGTTTTGTCCAAAATGCCCTTGATGGGAATGGGGATCCAAACAACATGGACAGAGCAGTCAAACTGTACAGGAAGCTCAAAAGAGAAATAACATTCCATGGGGCAAAAGAAGTAGCACTCAGTTACTCAACTGGTGCACTTACCAGCTGCATGGGCCTCATATACAATAGGATGGGGACTGTGACCACTGAAGTGGCATTTGGACTGGTATGCGCCACATGTGAGCAAATTGCTGATTCCCAGCATCGGTCTCACAGACAAATGGTGACAACAACCAACCCACTGATCAGACATGAGAACAGAATGGTACTGGCTAGCACTACGGCTAAAGCCATGGAGCAAATGGCAGGGTCAAGTGAACAAGCAGCAGAAGCTATGGAGGTTGCTAGTCAAGCTAGGCAGATGGTGCAGGCAATGAGGACCATTGGGACTCATCCTAGCTCCAGTGCTGGCCTAAAAGATGATCTTCTTGGAAATTTGCAGGCCTACCAGAAACGGATGGGAGTGCAAATGCAGCGATTCAAGTGAATGAGTCTTCTAACCGAGGTCGAAACGCCTACCAGAAACGGATGGGAGTGCAAATGCAGCGATTCAAGTGATCCTCTCACTGTTGCCGCAAGTATCATTGGGATTTTGCACTTGATATTGTGGATTCTTGATCGTCTTTTCTTCAAATGCATTTATCGTCGCCTTAAATACGGTTTGAAAAGAGGGCCTTCTACGGAAGGGGTGCCTGAGTCTATGAGGGAAGAATATCGGCAGGAACAGCAGAATGCTGTGGGTGTTGACGATGGTCATTTTGTCAACATAGAGCTGGAGTAAATGGATTCCAACACGATAACCTCGTTTCAGGTAGATTGCTATCTATGGCATATAAGAAAGCTGCTCAGCATGAGAGACATGTGTGATGCTCCCTTTGATGATAGACTCAGAAGAGATCAAAGGGCATTAAGGGGAAGAAGCAGCACACTTGGGCTCGACTTGCGAGTGGCCACAACGGAAGGCAAAAAGATTGTTGAAGACATCCTAAAGAGTGAAACGGATGAAAATCTCAAAATTGCAATTGCATCCAGCCCTGCTCCTCGGTACGTTACTGATATGAGCATAGAGGAAATAAGCAGGGAATGGTACATGCTCATGCCAAGGCAGAAGATGACAGGGGGTCTGATGGTGAAAATGGATCATGCCATTATGGACAAGAGGATAATACTCAAAGCAAACTTCTCTGTCCTATTTGATCAACTGGAAACACTAGTCTCACTGAGGGCTTTCACAGACGATGGCGCCATTGTAGCTGAAATATCTCCCATTCCTTCTATGCCAGGACATTCTACAGAGGATGTCAAAAATGCAATTGGAATCCTCATCGGTGGACTTGAATGGAATGATAACTCAATTCGAGCGTCTGAAAATATACAGAGATTCGCTTGGGGAGTCCGTGATGAGACTGGGGGACCTCCACTCACTCCGAAACAGAAACGCTACATGGCGAGACGAGTTGGGTCAGAAGTTTGAATGGATTCCAACACGATAACCTCGTTTCAGGACATTCTACAGAGGATGTCAAAAATGCAATTGGAATCCTCATCGGTGGACTTGAATGGAATGATAACTCAATTCGAGCGTCTGAAAATATACAGAGATTCGCTTGGGGAGTCCGTGATGAGACTGGGGGACCTCCACTCACTCCGAAACAGAAACGCTACATGGCGAGACGAGTTGGGTCAGAAGTTTGAAGAGATCAGATGGCTAATTGCAGAATGCAGAAACATATTAACCAAGACTGAGAACAGCTTCGAGCAAATAACGTTCTTGCAAGCATTGCAACTCTTACTTGAAGTTGAGAGTGAGATAAGAACATTTTCTTTTCAGCTTATTTAG
>Concatenated PB2+PA+NP+M1+M2+NS1+NS2 STRAIN=A/chicken/NY/14009/1993 YEAR=1993
ATGGAGAGAATAAAAGAACTAAGAGATCTAATGTCACAGTCCCGCACCCGCGAGATACTCACTAAGACCACTGTGGACCATATGGCCATAATCAAAAAATACACATCAGGGAGGCAAGAGAAGAACCCCGCACTTAGAATGAAGTGGATGATGGCAATGAAATATCCAATTACAGCAGACAAGAGAATAATGGAAATGATTCCTGAGAGGAATGAACAGGGGCAAACCCTCTGGAGCAAAACAAATGATGCCGGCTCAGACCGAGTGATGGTATCACCTCTGGCCGTGACGTGGTGGAATAGAAATGGACCAACAACAAGCACAATTCACTATCCAAAGGTATATAAAACTTACTTCGAAAAAGTCGAAAGGTTAAAACATGGGACCTTTGGCCCCGTCCACTTCAGAAATCAAGTTAAAATAAGAAGGAGAGTCGACATTAACCCTGGCCACGCAGATCTCAGTGCCAAGGAGGCGCAGGATGTGATCATGGAGGTCGTTTTTCCAAATGAAGTAGGAGCTAGAATACTAACATCGGAGTCACAGCTGATAATAACAAAGGAGAAGAAAGAAGAGCTCCAGGATTGTAAAATTGCCCCCTTGATGGTAGCATACATGTTAGAAAGAGAGTTGGTCCGCAAAACGAGGTTCCTCCCAGTGGCTGGTGGGACAAGCAGTGTCTATATTGAGGTGCTGCATCTAACTCAGGGAACATGCTGGGAGCAGATGTACACTCCAGGAGGAGAAGTGAGAAACGATGATGTTGACCAAAGTTTGATTATCGCTGCCAGGAACATAGTAAGAAGAGCAACAGTATCGGCAGATCCATTAGCATCTCTGTTGGAAATGTGCCACAGCACGCAGATTGGAGGAATAAGGATGGTGGACATCCTTAGGCAGAACCCAACAGAGGAACAAGCCGTGGACATATGCAAGGCGGCAATGGGATTGAGGATTAGCTCATCTTTCAGCTTCGGCGGATTCACTTTCAAAAGAACAAGCGGATCGTCAGTCAAGAAAGAAGAAGAAGTGCTTACGGGCAACCTTCAAACACTGAAAATAAGAGTACATGAAGGGTATGAAGAATTCACAATGGTTGGGAGAAGAGCAACGGCTATTCTCAGAAAGGCAACCAGAAGATTGATCCAGCTAATAGTGAGTGGGAGAGATGAGCAGTCAATTGCTGAGGCAATAATTGTGGCCATGGTATTTTCACAGGAGGATTGCATGGTCAAAGCAGTTCGGGGCGATCTGAACTTTGTCAATAGGGCAAACCAGCGACTGAATCCCATGCATCAACTCTTGAGACATTTCCAAAAGGATGCAAAAGTGCTTTTTCAGAACTGGGGAATTGAAACCATCGACAATGTAATGGGAATGGTTGGAATATTACCCGACATGACCCCAAGTACTGAGATGTCGCTGAGAGGGATAAGGGTCAGCAAAATGGGAGTAGATGAATACTCCAGCACGGAGAGAGTGGTGGTGAACATTGACCGATTTTTGAGGGTCCGGGACCAACGGGGGAATGTACTATTGTCTCCCGAAGAAGTCAGCGAGACACAAGGAACAGAGAAACTGACTATAACTTATTCGTCATCAATGATGTGGGAGATCAACGGTCCTGAGTCGGTGCTGGTCAATACTTATCAGTGGATCATTAGGAACTGGGAAACTGTGAAAATCCAATGGTCACAAGATCCCACAATGTTATACAATAAGATGGAATTCGAACCATTTCAGTCCCTTGTCCCTAAGGCGGCCAGAAATCAATACAGCGGATTCGTGAGAACACTGTTCCAACAGATGCGAGATGTGCTTGGAACATTTGACACTGTTCAAATAATAAAACTTCTCCCTTTTGCTGCTGCTCCACCAGAGCAAAGTAGGATGCAATTCTCCTCACTGACTGTGAATGTGAGAGGATCAGGAATGAGGATACTGGTAAGAGGCAATTCTCCAGTGTTCAATTACAACAAAGCCACTAAGAGGCTCACAGTCCTTGGGAAAGATGCAGGTGAATTGATCGAAGATCCTGATGAAGGCACAGCTGGAGTGGAATCTGCTGTCCTGAGAGGATTCCTCATTTTGGGCAAGGAAGACAAGAGGTATGGCCCAGCATTAAGCATCAATGAATTGAGCAATCTTGCAAAAGGAGAGAAGGCTAATGTGCTAATTGGGCAAGGAGACGTAGTGTTGGTAATGAAACGGAAACGGGACTCTAGCATACTTACTGACAGTCAGACAGCGACCAAAAGAATTCGGATGGCCATCAATTAGATGGAAGACTTTGTGCGACAATGCTTCAATCCAATGATCGTCGAGCTTGCGGAAAAGGCAATGAAAGAATATGGGGAGGATCCGAAAATCGAAACTAACAAATTTGCTGCAATATGCACACACCTGGAAGTCTGCTTCATGTATTCGGATTTCCACTTCATTGACGAACGGGGCGAATCACTAATTGTAGAACCTGGTGATCCGAATGCATTACTGAAGCATCGATTTGAGATAATTGAAGGAAGAGACCGAACAATGGCCTGGACAGTAGTGAATAGTATCTGCAACACCACAGGGGTCGAGAAGCCTAAATTTCTTCCGGATCTGTACGATTACAAGGAGAATCGATTCATTGAAATTGGAGTGACAAGGAGGGAGGTCCACATATACTATCTAGAGAAAGCCAACAAGATAAAATCCGAGAAGACGCATATTCACATTTTTTCATTCACTGGAGAGGAAATGGCCACCAAAACGGACTACACCCTTGATGAAGAGAGCAGGGCAAGAATCAAAACCAGACTGTTCACTATAAGACAAGAAATGGCCAGCAGGGGTCTATGGGATTCCTTTCGTCAGTCCGAAAGAGGCGAAGAGACAATTGAAGAAAGATTTGAAATCACAGGAACCATGCGCAGGCTTGCCGACCAAAGTCTCCCACCGAATTTCTCCAGCCTTGAAAACTTTAGAGCCTATGTGGATGGATTCGAACCGAACGGCTGCATTGAGGGTAAGCTTTCCCAAATGTCAAAAGAAGTGAACGCCAGAATTGAACCATTTTTGAAGACAACACCACGCCCCCTCAAATTACCAAATGGGCCTCCTTGCTCTCAACGATCGAAATTCTTGCTGATGGATGCCCTGAAACTAAGCATTGAAGACCCGAGTCATGAGGGAGAAGGGATACCGCTATACGATGCAATCAAATGCATGAAGACATTTTTTGGCTGGAAAGAGCCTAACATAGTAAAGCCACATGAAAAAGGCATAAATCCCAATTACCTTCTGGCTTGGAAGCAGGTGCTAGCAGAACTCCAGGACATTGAAACTGAGGAAAAGATCCCAAAGACAAAGAACATGAAGAAAACAAGTCAATTGAAGTGGGCACTTGGTGAGAACATGGCACCAGAAAAAGTAGACTTCGAGGATTGCAAGGATGTTAGCGATCTAAAACAGTATGATAGTGATGAGCCAGAGTCTAGATCGCTAGCAAGCTGGATTCAGAGTGAGTTCAATAAGGCATGTGAATTGACCGACTCGAGCTGGATAGAGCTTGATGAGATAGGGGAAGATATCGCCCCAATTGAGCACATTGCAAGTATGAGGAGGAACTATTTTACAGCGGAAGTGTCCTATTGCAGGGCTACTGAATACATAATGAAGGGAGTGTACATAAATACAGCCTTGCTCAATGCATCTTGTGCTGCCATGGATGACTTTCAGCTGATTCCAATGATAAGCAAATGCAGGACGAAAGAAGGAAGACGGAAAACAAACCTGTATGGGTTCATTATAAAAGGAAGGTCTCACTTGAGAAATGATACTGACGTGGTAAACTTTGTGAGCATGGAGTTTTCTCTCACTGACCCGAGACTGGAACCACACAAATGGGAGAAATACTGTGTTCTTGAAATAGGAGATATACTCCTAAGGACTGCAATAGGCCAAGTATCAAGGCCCATGTTCCTGTATGTTAGAACCAATGGAACCTCCAAGATCAAGATGAAATGGGGTATGGAAATGAGGCGCTGCCTTCTTCAATCTCTTCAGCAGATCGAGAGCATGATCGAGGCAGAGTCTTCTGTCAAAGAGAAAGACATGACAAAGGAATTCTTTGAAAACAAATCGGAAACATGGCCAATTGGAGAGTCACCCAAGGGGGTTGAAGAGGGCTCCATCGGAAAGGTGTGCAGAACCTTGCTGGCAAAATCTGTATTCAACAGTCTGTATGCATCTCCACAACTCGAGGGATTTTCAGCTGAATCGAGGAGATTGCTTCTCATTGTTCAGGCACTTAGGGACAACCTGGAACCTGGAACCTTCGATCTTGGAGGGCTATATGAAGCAATTGAGGAGTGCCTGATTAATGATCCCTGGGTTTTGCTTAATGCATCTTGGTTCAACTCCTTCCTCACACATGCACTGAAATAGATGGCGTCTCAAGGCACCAAACGATCTTATGAGCAGATGGAAACTGGTGGGGAACGCCAGAATGCCACTGAAATCCGAGCATCTGTTGGTAGAATGGTTGGTGGAATCGGAAGATTCTACATACAGATGTGTACGGAACTCAAACTCAGTGACTATGAAGGGAGACTGATCCAAAACAGCATAACAATAGAGAGAATGGTCCTCTCTGCATTTGATGAGAGGAGAAACAGATATCTGGAGGAACACCCCAGTGCTGGAAAAGACCCTAAGAAGACTGGGGGTCCAATCTATAGGAGGAGAGATGGAAAATGGATAAGAGAATTGATCCTATATGACAAAGAGGAGATCAGAAGAATTTGGCGCCAAGCAAATAATGGAGAAGACGCAACTGCTGGTCTCACTCATTTGATGATCTGGCATTCCAACCTGAATGATGCCACATATCAGAGGACAAGGGCACTTGTACGCACTGGGATGGATCCCAGAATGTGTTCTCTAATGCAAGGCTCAACTCTTCCGAGGAGGTCTGGAGCTGCTGGAGCAGCAGTGAAAGGAGTTGGAACAATGGTGATGGAATTGATCAGGATGATCAAGCGAGGAATAAATGATCGGAATTTCTGGAGAGGCGAAAACGGACGGAGGACAAGAATTGCTTATGAAAGAATGTGCAACATTCTCAAAGGGAAATTCCAAACAGCAGCACAACGAGCAATGATGGACCAAGTGAGGGAAAGCCGGAATCCTGGGAATGCTGAAATTGAAGATCTCATCTTTCTTACACGGTCTGCTCTAATTCTGAGGGGGTCAGTAGCTCACAAGTCCTGCCTGCCTGCTTGTGTGTATGGACTTGCTGTTGCCAGTGGATACGACTTTGAAAGGGAGGGATACTCCCTAGTCGGAATTGATCCTTTCCGTCTGCTCCAAAACAGTCAAGTCTTTAGTCTCATCAGACCAAACGAAAATCCAGCACATAAAAGTCAGCTGGTATGGATGGCATGCCATTCTGCAGCATTTGAAGATCTGAGAGTATCAAGCTTCATCAGAGGGACAAGAGTGGTCCCAAGAGGACAACTGTCCACCAGAGGAGTTCAGATTGCTTCAAATGAGAACATGGAGACAATGGACTCCAGCACTCTTGAATTGAGGAGCAGATACTGGGCTATAAGAACCAGGAGCGGAGGAAACACTAACCAGCAGAGAGCATCTGCAGGGCAAATCAGCGTACAGCCCACATTCTCTGTGCAGAGAAACCTCCCGTTTGAGAGAGCAACCATTATGGCAGCATTTACAGGGAACACTGAAGGCAGAACTTCTGACATGAGAACTGAGATCATAAGAATGATGGAAAATGCCAGACCTGAAGATGTGTCTTTCCAGGGGCGGGGAGTCTTCGAGCTCTCGGACGAAAAGGCGACGAACCCGATCGTGCCTTCCTTTGACATGAGTAACGAAGGATCTTATTTCTTCGGAGACAATGCAGAGGAATATGAAAACTAAATGAGTCTTCTAACCGAGGTCGAAACGTACGTTCTCTCTATCATCCCGTCAGGCCCCCTCAAAGCCGAGATCGCGCAGAGACTTGAAGATGTCTTTGCAGGGAAGAACACTGATCTTGAGGCACTCATGGAATGGCTAAAGACAAGACCAATCCTGTCACCTCTGACTAAGGGGATTTTAGGATTTGTGTTTACGCTCACCGTGCCCAGTGAGCGAGGACTGCAGCGTAGACGTTTTGTCCAAAATGCCCTTGATGGGAATGGGGATCCAAACAACATGGACAGAGCAGTCAAACTGTACAGGAAGCTCAAAAGAGAAATAACATTCCATGGGGCAAAAGAAGTAGCACTCAGTTATTCAACTGGTGCACTTACCAGCTGCATGGGCCTCATATACAATAGGATGGGGACTGTGACCACTGAAGTGGCATTTGGACTGGTATGCGCCACATGTGAGCAAATTGCTGATTCCCAGCATCGGTCTCACAGACAAATGGTGACAACAACCAACCCACTGATCAGACATGAGAACAGAATGGTACTGGCTAGCACTACGGCTAAAGCCATGGAGCAAATGGCAGGGTCAAGTGAACAAGCAGCAGAAGCTATGGAGGTTGCTAGTCAAGCTAGGCAGATGGTGCAGGCAATGAGGACCATTGGGACTCATCCTAGCTCCAGTGCTGGCCTAAAAGATGATCTTCTTGGAAATTTGCAGGCCTACCAGAAACGGATGGGAGTGCAAATGCAGCGATTCAAGTGAATGAGTCTTCTAACCGAGGTCGAAACGCCTACCAGAAACGGATGGGAGTGCAAATGCAGCGATTCAAGTGATCCTCTCACTGTTGCCGCAAGTATCATTGGGATCTTGCACTTGATATTGTGGATTCTTGATCGTCTTTTATTCAAATGCATTTATCGTCGCCTTAAATACGGTTTGAAAAGAGGGCCTTCTACGGAAGGGGTGCCTGAGTCTATGAGGGAAGAATATCGGCAGGAACAGCAGAATGCTGTGGGTGTTGACGATGGTCATTTTGTCAACATAGAGCTGGAGTAAATGGATTCCAACACGATAACCTCGTTTCAGGTAGATTGCTATCTATGGCATATAAGAAAGCTGCTCAGCATGAGAGACATGTGTGATGCTCCCTTTGATGATAGACTCAGAAGAGATCAAAAGGCATTAAAGGGAAGAAGCAGCACACTTGGGCTCGACTTGCGAGTGGCCACAACGGAAGGCAAAAAGATTGTTGAAGACATCCTAAAGAGTGAGACGGATGAAAATCTCAAAATTACAATTGCATCCAGCCCTGCTCCTCGGTACGTTACTGATATGAGCATAGAGGAAATAAGCAGGGAATGGTACATGCTCATGCCAAGGCAGAAGATGACAGGGGGTCTGATGGTGAAAATGGATCATGCCATTATGGACAAGAGGATAATACTCAAAGCAAACTTCTCTGTCCTATTTGATCAACTGGAAACACTAGTCTCACTGAGGGCTTTCACAGACGATGGCGCCATTGTAGCTGAAATATCTCCCATTCCTTCTATGCCAGGACATTCTACAGAGGATGTCAAAAATGCAATTGGAATCCTCATCGGTGGACTTGAATGGAATGATAACTCAATTCGAGCGTCTGAAAATATACAGAGATTCGCTTGGGGAGTCCGTGATGAGAATGGGGGACCTCCACTCACTCCGAAACAGAAACGCTACATGGCGAGACGAGTTGGGTCAGAAGTTTGAATGGATTCCAACACGATAACCTCGTTTCAGGACATTCTACAGAGGATGTCAAAAATGCAATTGGAATCCTCATCGGTGGACTTGAATGGAATGATAACTCAATTCGAGCGTCTGAAAATATACAGAGATTCGCTTGGGGAGTCCGTGATGAGAATGGGGGACCTCCACTCACTCCGAAACAGAAACGCTACATGGCGAGACGAGTTGGGTCAGAAGTTTGAAGAGATCAGATGGCTAATTGCAGAATGCAGAAACATATTAACCAAGACTGAGAACAGCTTCGAGCAAATAACGTTCTTGCAAGCATTGCAACTCTTACTTGAAGTTGAGAGTGAGATAAGAACATTTTCTTTTCAGCTTATTTAG
>Concatenated PB2+PA+NP+M1+M2+NS1+NS2 STRAIN=A/chicken/Puebla/14587-644/1994 YEAR=1994
ATGGAGAGAATAAAAGAACTAAGAGATCTAATGTCACAGTCCCGCACCCGCGAGATACTCACCAAAACCACTGTGGACCATATGGCCATAATCAAAAAATACACATCAGGAAGACAAGAGAAGAACCCCGCACTCAGAATGAAGTGGATGATGGCAATGAAATATCCAATAACAGCAGACAAGAAAATAATGGAAATGATTCCTGAGAGGAATGAACAGGGACAAACCCTCTGGAGCAAAACAAATGATGCCGGCTCAGACCGAGTGATGGTATCGCCTCTGGCCGTGACATGGTGGAATAGGAATGGACCGACAACAAACACAGTTCACTATCCGAAGGTATACCGGACTTATTTCGAAAAAGTCGAGAGGTTAAAGCATGGGACCTTTGGCCCCGTCCACTTCAGAAATCAAGTTAAGATAAGAAGGAGAGTTGACATAAACCCTGGCCACGCAGATCTCAGTGCCAAGGAGGCGCAGGATGTAATCATGGAAGTTGTCTTCCCAAATGAAGTGGGAGCTAGAATACTAACATCGGAGTCACAGCTGACAATAACGAAAGAGAAGAAAGAAGAGCTCCAAAATTGCAAAATCGCCCCTTTGATGGTGGCATACATGCTAGAAAGAGAGTTAGTCCGCAAAACAAGATTCCTCCCAGTGGCTGGCGGGACAAGCAGTGTCTATATTGAGGTGTTGCACTTAACCCAGGGGACGTGCTGGGAGCAGATGTACACTCCAGGAGGAGAAGTGAGAAATGATGATGTCGACCAAAGTTTGATTATTGCTGCCAGGAATATAGTGAGAAGAGCAACGGTATCGGCAGACCCATTAGCATCTCTATTGGAAATGTGCCACAGCACACAGATTGGAGGAATAAGGATGGTGGACATCCTTAGGCAGAATCCAACAGAGGAACAAGCTGTGGACATATGCAAGGCAGCAATGGGACTGAGGATTAGCTCATCTTTCAGCTTCGGCGGGTTCACTTTCAAAAGAACAAGTGGATCGTCAGTCAAGAAAGAAGAAGAAGTGCTCACGGGCAACCTTCAAACACTGAAAATAAGAGTACATGAGGGGTATGAAGAATTCACAATGGTTGGAAGAAGAGCAACAGCTATTCTCAGAAAGGCAACCAGGAGATTGATTCAGCTAATAGTAAGTGGAAGGGATGAACAGTCAATTGCCGAGGCAATAATCGTGGCCATGGTATTTTCGCAAGAAGATTGCATGATCAAAGCAGTTCGAGGCGATTTGAACTTTGTCAACAGGGCAAACCAGCGACTGAATCCTATGCATCAACTCTTGAGACACTTCCAAAAAGATGCTAAGGTGCTTTTCCAGAACTGGGGAACTGAACCCATAGATAATGTGATGGGAATGATCGGAATATTGTCTGACATGACCCCAAGTGCTGAGATGTCGCTGAGGGGAATAAGAATTAGCAAAATGGGAGTAGATGAGTACTCCAGCACGGAGAGAGTGGTGGTGAGCATTGACCGATTTTTGAGGGTTAGGGACCAACGGGGAAATGTATTATTGTCTCCCGAAGAAGTCAGCGAGACACAAGGAACAGAGAAGTTGACAATAACTTACTCGTCATCAATGATGTGGGAGGTCAACGGTCCTGAGTCAGTGCTGGTCAATACTTATCAGTGGATCATTAGAAACTGGGAAACAGTAAAAATTCAATGGTCACAAGATCCCACAATGTTATACAATAAGATGGAATTCGAACCATTTCAGTCTCTTGTTCCTAAAGCAGCCAGAAGTCAATACAGCGGATTCGTGAGGACACTGTTCCAACAGATGCGAGATGTGCTTGGAACATTTGACACTGTTCAAATAATAAAACTTCTCCCTTTTGCTGCCGCTCCACCAGAGCAGAGTAGGATGCAATTCTCCTCACTGACTGTGAATGTGAGAGGATCAGGAATGAGGATATTGGTAAGAGGCAATTCTCCAGTGTTCAACTACAACAAGGCCACCAAGAGGCTTACAGTCCTTGGAAAAGATGCTGGTACATTGACCGAAGATCCTGATGAAGGAACAGCTGGAGTGGAGTCTGCTGTCCTAAGAGGATTCCTCATTTTGGGCAAAGAAGACAAGAGATATGGCCCAGCATTAAGCATCAATGAATTGAGCAATCTTGCAAAAGGAGAGAAGGCTAATGTGCTAATTGGACAGGGAGACGTGGTGTTGGTAATGAAACGGAAACGGGACTCTAGCATACTTACTGACAGCCAGACAGCGACCAAAAGGATTCGGATGGCCATCAATTAGATGGAAGACTTTGTGCGACAATGCTTCAATCCAATGATCGTCGAGCTAGCGGAAAAGGCAATGAAAGAATATGGGGAGGATCCGAAAATCGAAACTAACAAATTTGCTGCAATATGCACACATTTGGAGGTCTGTTTCATGTATTCGGATTTCCACTTCATTGACGAACGGGGCGAATCAAAAATTGTAGAATCTGGTGATCCAAATGCATTACTTAAGCACCGATTTGAGATAATTGAAGGACGAGACCGAACAGTGGCCTGGACTGTGGTGAATAGTATCTGCAACACCACAAGGGTTGACAAGCCTAAATTTCTCCCGGATCTGTATGACTACAAAGAGAACCGATTCATTGAAATTGGAGTGACACGGAGGGAGGTCCATATATACTACTTAGAGAAAGCCAACAAGATAAAATCCGAGAAGACACATATTCACATCTTCTCATTCACTGGAGAGGAAATGGCCACTAAGGCGGACTACACCCTTGATGAAGAGAGCAGAGCAAGAATCAAAACCAGGCTGTTCACTATAAGGCAAGAAATGGCCAGCAGGGGTCTGTGGGATTCCTTTCGTCAATCCGAAAGAGGCGAAGAAACAATTGAAGAAAGATTTGAAATCACAGGAACCATGCGCAGGCTTGCCGACCAAAGCCTCCCACCGAACTTCTCCAGCCTTGAAAACTTTAGAGCCTATGTGGATGGATTCGAACCGAACGGCTGCATTGAGGGCAAGCTTTCTCAAATGTCAAAAGAAGTGAATGCCAGAATTGAGCCATTTTTGAAGACAACACCACGCCCTCTCAGATTACCTGATGGGCCTCCTTGCTCTCAACGGTCAAAATTCCTGCTGATGGATGCCTTGAAGCTAAGCATTGAAGACCCGAGTCATGAGGGAGAGGGAATACCGCTATATGATGCATTCAAATGCATGAAGACATTTTTCGGCTGGAAAGAGCCAAACATAATTAAACCACATGAGAAAGGCATAAATCCCAATTACCTTCTGGCTTGGAAGCAGGTGCTAACGGAACTCAATGACATTGAAACTGAGGAGAAGATCCCAAAAACAAAGAACATGAAGAAAACAAGCCAATTGAAGTGGGCACTTGGTGAGAACATGGCACCAGAAAAGGTAGATTTTGATGATTGCAAAGATGTCAGCGATCTAAAACAGTATGATAGTGATGAACCAGAGTCTAGGGCGCTAGCAAGCTGGATCCAAAGTGAATTCAACAAGGCTTGTGAATTGACCGATTCGAGCTGGATAGAGCTTGATGAGATAGGGGAAGATATTGCCCCAATTGAGCACATTGCAAGTATGAGGAGAAATTATTTTACAGCGGAAGTGTCCCATTGCAGGGCTACTGAGTACTTAATGAAGGGAGTGTACATAAATACAGCTTTGCTCAATGCATCTTGTGCAGCTATGGATGATTTCCAGCTGATTCCAATGATAAGCAAGTGCAGGACAAAGGAAGGGAGACGGAAAACAAACCTGTATGGATTCATTATAAAAGGAAAGTCTCACCTGAGAAATGATACTGACGTGGTGAACTTTGTAAGTATGGAATTTTCTCTCACTGACCCTAGGCTGGAACCACACAAATGGGAGAAATACTGTGTTCTTGAAATAGGAGACATGCTCCTGAGAACTTCAATAGGCCAGGTGTCAAGGCCCATGTTCCTGTATGTTAGAACCAATGGAACCTCCAAGATCAAGATGAAGTGGGGTATGGAAATGAGACGCTGCCTTCTCCAATCTCTTCAACAGATTGAGAGCATGATTGAGGCCGAATCTTCTGTCAAAGAGAAAGACATGACAAAAGAATTCTTTGAAAACAAATCGGAAACATGGCCAATTGGAGAGTCACCCAAGGGAGTGGAAGAAGGCTCCATTGGCAAAGTGTGCAGAACCTTATTGGCAAAATCTGTATTCAACAGTCTGTATGCATCCCCACAACTCGAGGGGTTTTCAGCTGAATCGAGGAAATTGCTTCTCATTGTTCAGGCACTCAGGGACAACCTGGAACCTGGAACCTTCGACATTGGAGGGCTATATGAAGCAATTGAGGAGTGCCTGATTAATGATCCCTGGGTTTTGCTTAATGCATCTTGGTTCAACTCCTTCCTCACACATGCACTGAGATAGATGGCGTCTCAAGGCACCAAACGATCTTATGAGCAGATGGAAACTGGTGGGGAACGCCAGAATGCCACTGAAATCAGAGCATCTGTTGGGAGAATGGTTGGTGGAATCGGAAGATTCTACATTCAGATGTGCACTGAACTCAGACTCAGTGACTATGAAGGGAGACTGATCCAAAACAGCATAACAATAGAGAGAATGGTTCTCTCGGCATTTGATGAGAGGAGAAACAGATATCTGGAAGAACACCCCAGTGCAGGGAAAGACCCCAAAAAGACTGGAGGTCCAATCTACAAGAGAAGAGATGGGAAATGGATGAGAGAATTGATCCTATATGACAAAGAAGAGATCAGAAGGATTTGGCGTCAAGCAAATAATGGTGAAGACGCAACTGCTGGTCTCACCCATTTAATGATCTGGCATTCCAATCTAAATGATGCCACATACCAGAGAACGAGGGCACTTGTGCGTACTGGGATGGACCCCAGGATGTGCTCTCTGATGCAAGGCTCAACTCTTCCGAGGAGGTCTGGGGCTGCTGGAGCAGCAGTGAAAGGAGTTGGAACAATGGTGATGGAATTGATCCGGATGATAAAGCGAGGAATCAATGATCGGAATTTCTGGAGAGGAGAAAATGGACGGAGGACAAGAATTGCTTATGAAAGAATGTGCAACATCCTCAAAGGAAAATTCCAAACAGCGGCACAACGAGCAATGATGGACCAAGTGAGAGAGAGCCGGAATCCTGGGAATGCTGAAATTGAAGATCTCATCTTTCTCGCACGGTCTGCTCTCATCTTGAGGGGATCAGTGGCTCACAAGTCCTGTCTGCCTGCTTGTGTGTATGGCCTTGCTGTAGCCAGTGGATATGACTTTGAAAGGGAAGGATACTCCCTAGTCGGAATTGATCCTTTCCGTTTGCTCCAAAACAGTCAAGTCTTCAGTCTCATCAGACCAAATGAGAATCCAGCACATAAAAGTCAACTAGTATGGATGGCATGTCACTCTGCAGCATTTGAAGATTTACGAGTGTCAAGCTTCATCAGAGGAACAAGAATAGTCCCAAGAGGACAACTGTCCACCAGAGGAGTTCAGATTGCTTCAAATGAGAACATGGAGACAATGGACTCCAGTACTCTGGAATTGAGGAGCAGATATTGGGCTATAAGAACCAGAAGCGGAGGAAACACTAATCAGCAGAGAGCATCTGCTGGGCAAATCAGCGTACAACCTACATTCTCTGTCCAGAGAAACCTTCCGTTCGAGAGAGCAACCATTATGGCGGCATTTACAGGAAACACTGAAGGTAGGACTTCAGACATGAGAACTGAGATCATAAGGATAATGGAAAATGCCAGACCTGAAGATGTGTCTTTCCAGGGGCGGGGAGTCTTCGAGCTCTCGGACGAAAAGGCAACGAACCCGATCGTGCCTTCCTTTGACATGAGTAATGAGGGATCTTATTTCTTCGGAGACAATGCTGAGGAGTATGAAAATTAAATGAGTCTTCTAACCGAGGTCGAAACGTACGTTCTCTCTATCGTCCCGTCAGGCCCCCTCAAAGCCGAGATCGCACAGAGACTTGAAGATGTCTTTGCAGGGAAGAACACTGATCTTGAGGCACTCATGGAATGGCTAAAGACAAGACCAATCCTGTCACCTCTGACTAAGGGGATTTTAGGATTTGTGTTCACGCTCACCGTGCCCAGTGAGCGAGGACTGCAGCGTAGACGCTTTGTCCAAAATGCCCTTAATGGGAATGGGGATCCAAACAACATGGACAGAGCGGTCAAACTGTATAGGAAGCTAAAAAGGGAAATAACATTCCATGGGGCAAAAGAAGTGGCATTCAGTTACTCAGCTGGTGCACTTGCCAGTTGCATGGGCCTCATATACAACAGAATGGGGTCTGTGACCACCGAAGTGGCATTTGGTCTGGTGTGCGCCACATGTGAGCAAATTGCTGATTCCCAGCATCGGTCTCATAGACAAATGGTGGCAACAACCAACCCACTGATTAGACATGAAAACAGAATGGTACTGGCCAGTACTACGGCAAAAGCCATGGAGCAAATGGCAGGATCAAGTGAACAGGCAGCAGAGGCTATGGAGGTTGCTAGTCAGGCTAGACAGATGGTGCAGGCAATGAGGACCATTGGAACCCATCCTAGCTCCAGTGCTGGTCTAAGAGATGATCTTCTTGAAAATTTACAGGCCTACCAGAAGCGGATGGGAGTGCAAATGCAGCGATTCAAGTGAATGAGTCTTCTAACCGAGGTCGAAACGCCTACCAGAAGCGGATGGGAGTGCAAATGCAGCGATTCAAGTGATCCTCTCGTTATTGCCGCAAGCATCATTGGGATCTTGCACTTGATATTGTGGATTCTTAATCGTCTTTTATTCAAATGCATTTATCGTCGCTTTAAATACGGTTTGAAAAGAGGGCCTTCTACGGAAGGAGTGCCTGAATCCATGAGGGAAGAGTATCGGCAGGAACAGCAGAGTGCTGTGGATGTTGACGATGGTCATTTTGTCAACATAGAGCTGGAGTAAATGGACTCCAACACGATAACCTCATTTCAGGTAGATTGCTATCTATGGCACATACGAAAGCTGCTCAGCATGAAAGACATGTGTGATGCTCCCTTTGATGACAGACTCAGAAGAGATCAAAAGGCATTAAAGGGAAGAGGCAGCACACTTGGACTCGACCTGCGAGTGGCCACCATGGAAGGCAAAAAGATTGTTGAAGACATCCTAAAGAGTGAGACGGATGAAAATCTCAAAATTGCAATTGCATCCAGCCCTGCTCCTCGGTATATTACCGATATGAGCATAGAGGAAATAAGCAGGGAATGGTACATGCTCATGCCAAGGCAGAAAATAACAGGAGGCCTGATAATAAAAATGGATCAGGCCATCATGGACAAGAGAATAATACTCAAGGCAAACTTCTCTGTCTTATTAGATCAACTGGAAACATTAGTCTCACTGAGGGCTTTCACAGACGATGGCGCCATTGTAGCTGAAATATCTCCCTTTCCTTCTATGCCAGGACATTCTACAGAGGATGTCAAAAATGCAATTGGAATCCTCATCGGTGGACTTGAATGGAATGATAACTCAATTCGAGCGTCTGAAAATATACAGAGATTTGCTTGGGGAGTCCGTGATGAGAATGGGGGACCTTCACTCCCTCCAAAGCAGAAACGCTACATGGCGAGAAGAGTTGAGTCAAAAGTTTGAATGGACTCCAACACGATAACCTCATTTCAGGACATTCTACAGAGGATGTCAAAAATGCAATTGGAATCCTCATCGGTGGACTTGAATGGAATGATAACTCAATTCGAGCGTCTGAAAATATACAGAGATTTGCTTGGGGAGTCCGTGATGAGAATGGGGGACCTTCACTCCCTCCAAAGCAGAAACGCTACATGGCGAGAAGAGTTGAGTCAAAAGTTTGAAGAGATCAGATGGCTAATTGCAGAGTGTAGAAACATATTAACCAAAACTGAGAACAGCTTCGAGCAGATAACGTTCTTGCAGGCATTGCAACTCTTACTTGAAGTTGAGAGTGAGATAAGGACATTTTCTTTTCAGCTTATTTAG
>Concatenated PB2+PA+NP+M1+M2+NS1+NS2 STRAIN=A/chicken/Mexico/31381-7/1994 YEAR=1994
ATGGAGAGAATAAAAGAACTAAGAGATCTAATGTCACAGTCCCGCACCCGCGAGATACTCACCAAGACCACTGTGGACCATATGGCCATAATCAAAAAATACACATCAGGAAGACAAGAGAAGAACCCCGCACTCAGAATGAAGTGGATGATGGCAATGAAATATCCAATCACAGCAGACAAGAAAATAATGGAAATGATTCCTGAGAGGAATGAACAGGGACAGACCCTCTGGAGCAAAACAAATGATGCCGGCTCAGACCGAGTGATGGTATCGCCTCTGGCCGTGACATGGTGGAATAGGAATGGACCGACAACAAACACAGTTCACTATCCGAAGGTATATAGGACTTATTTCGAAAAAGTCGAAAGGTTAAAGCATGGGACCTTTGGCCCCGTCCACTTCAGAAATCAAGTTAAGATAAGAAGGAGAGTTGACATAAACCCTGGCCATGCAGATCTCAGTGCCAAGGAGGCGCAGGATGTGATCATGGAAGTTGTCTTCCCAAATGAAGTGGGAGCTAGAATACTAACGTCAGAGTCACAGCTGACAATAACGAAAGAGAAGAAAGAAGAGCTCCAAGATTGCAAAATCGCCCCTTTGATGGTAGCATACATGCTAGAAAGAGAGTTAGTCCGCAAAACAAGATTCCTCCCAGTGGCTGGTGGGACAAGCAGTGTCTATATTGAGGTGTTGCATTTAACCCAGGGAACGTGCTGGGAGCAAATGTACACTCCAGGAGGAGAAGTGAGAAATGATGATGTCGACCAAAGTTTGATTATCGCTGCCAGGAATATAGTAAGAAGAGCAACGGTATCGGCAGACCCATTAGCATCCCTATTGGAAATGTGCCACAGCACACAGATTGGAGGAATAAGGATGGTGGACATCCTTAGGCATAATCCAACAGAGGAACAAGCTGTGGACATATGCAAGGCAGCAATGGGACTGAGGATTAGCTCATCTTTCAGCTTCGGCGGATTCACTTTCAAAAGAACAAGTGGATCGTCAGTCAAGAAAGAAGAAGAAGTGCTCACGGGCAACCTTCAAACACTGAAAATAAAAGTACATGAGGGGCATGAAGAATTCACAATGGTTGGAAGAAGAGCAACAGCTATTCTCAGAAAGGCAACCAGGAGATTGATCCAGCTAATAGTAAGTGGAAGGGATGAACAGTCAATTGCTGAGGCAATAATCGTGGCCATGGTATTTTCGCAAGAAGATTGCATGATCAAAGCAGTTCGAGGCGATCTGAACTTTGTCAACAGGGCAAACCAGCGACTGAATCCCATGCATCAACTCTTGAGACACTTCCAAAAAGATGCAAAGGTGCTTTTCCAGAACTGGGGAATTGAACCCATTGACAATGTGATGGGAATGATCGGAATATTGCCTGACATGACCCCAAGTACTGAGATGTCGCTGAGGGGGATAAGAGTTAGCAAAATGGGAGTAGATGAGTACTCCAGCACGGAGAGAGTGGTGGTGAGCATTGACCGATTTTTGAGGGTTCGGGACCAACGGGGAAATGTATTATTGTCTCCCGAAGAAGTCAGTGAGACACAAGGAACAGAGAAGTTGACAATAACTTACTCGTCATCAATGATGTGGGAGATCAACGGTCCTGAGTCAGTGCTGGTCAATACTTATCAGTGGATCATTAGAAACTGGGAAACAGTGAAAATTCAATGGTCACAAGATCCCACAATGTTATACAATAAGATGGAATTCGAACCATTTCAGTCTCTTGTCCCTAAAGCAGCCAGAAGTCAATACAGCGGATTCGTGAGAACACTGTTCCAACAGATGCGAGATGTGCTTGGAACATTTGACACTGTTCAAATAATAAAACTTCTCCCTTTTGCTGCTGCTCCACCAGAGCAGAGTAGGATGCAATTCTCCTCATTGACTGTGAATGTGAGAGGATCAGGAATGAGGATACTGGTAAGAGGCAATTCTCCAGTGTTCAACTACCACAAGGCTACCAAGAGGCTTACAGTCCTTGGAAAGGATGCTGGTGCATTGACCGAAGATCCTGATGAAGGCACAGCCGGAGTGGAGTCTGCTGTCCTAAGAGGATTCCTCATTTTGGGCAAAGAAGACAAGAGATATGGCCCAGCATTAAGCATCAATGAATTGAGCAATCTTGCAAAAGGAGAGAAGGCTAATGTGCTAATTGGACAGGGAGACGTAGTGTTGGTAATGAAACGGAAACGGGACTCTAGCATACTTACTGACAGCCAGACAGCGACCAAAAGAATTCGGATGGCCATCAATTAGATGGAAGACTTTGTGCGACAGTGCTTCAATCCAATGATCGTCGAGCTAGCGGAAAAGGCAATGAAAGAATATGGGGAGGATCCGAAAATCGAAACTAACAAATTTGCTGCAATATGCACACACTTGGAGGTCTGTTTCATGTATTCGGATTTCCACTTCATTGACGAACAGGGCGAATCAATAATTGTAGAATCTGGTGATCCAAATGCATTACTTAAGCACCGATTTGAGATAATTGAAGGGAGAGACCGAACGATGGCCTGGACTGTGGTGAATAGTATCTGCAACACCACAGGGGTTGACAAGCCTAAATTTCTCCCGGATCTGTATGACTACAAGGAGAACCGATTCGTTGAAATTGGAGTGACACGGAGGGAGGTCCACATATACTACCTAGAGAAAGCCAACAAGATAAAATCCGAGAAGACACATATTCACATCTTTTCATTCACTGGAGAGGAAATGGCCACTAAGGCGGACTACACCCTTGATGAAGAGAGCAGGGCAAGAATCAAAACCAGGCTGTTCACTATAAGGCAAGAAATGGCCAGCAGGGGTCTGTGGGATTCCTTTCGTCAGTCCGAAAGAGGCGAAGAAACAATTGAAGAAAGATTTGAAATCACAGGAGCCATGCGCAGGCTTGCCGACCAAAGTCTCCCACCGAACTTCTCCAGCCTTGGAAACTTTAGAGCCTATGTGGATGGATTCGAACCGAACGGCTGCATTGAGGGCAAGCTTTCTCAAATGTCAAAAGAAGTGAATGCCAGAATTGAGCCGTTTTTGAAGACAACACCACGTCCTCTCAGATTACCTGATGGGCCTCCTTGCGCTCAACGGTCAAAATTCCTGCTGATGGATGCCTTGAAGCTAAGCATTGAAGACCCGAGTCATGAGGGAGAGGGAATACCGCTATATGATGCAATCAAATGCATGAAGACATTTTTTGGCTGGAAAGAGCCAAACATAATTAAACCACATGAGAAAGGCATAAATCCCAATTACCTTCTGGCTTGGAAGCAGGTGCTAGCAGAACTCCATGACATTGAAAATGAGGAGAAGATCCCAAAGACAAAGAACATGAAGAAAACAAGCCAATTGAAGTGGGCACTTGGTGAGAACATGGCACCAGAAAAGGTAGATTTTGAGGATTGCAAAGATGTCAGCGATCTAAAACAGTATGATAGTGATGAACCAGAGTCTAGGTCGCTAGCAAGCTGGATCCAAAGTGAATTCAACAAGGCTTGTGAATTGACCGATTCGAGCTGGATAGAGCTTGATGAGATAGGGGAAGATATTGCCCCAATTGAGCACATTGCAAGTATGAGGAGAAATTATTTTACAGCGGAAGTGTCCCATTGCAGGGCTACTGAGTACATAATGAAGGGAGTGTACATAAATACAGCTTTGCTCAATGCATCTTGTGCAGCCATGGATGATTTCCAGCTGATTCCAATGATAAGCAAATGCAGGACAAAAGAAGGGAGACGGAAAACAAACCTGTATGGATTCATTATAAAAGGAAGGTCTCACTTGAGAAATGATACTGACGTAGTGAACTTTGTGAGTATGGAATTTTCTCTCACTGACCCTAGGCTGGAACCACACAAATGGGAGAAGTACTGTGTTCTTGAAATAGGAGACATGCTCCTGAGAACTGCAATAGGCCAAGTGTCAAGGCCCATGTTCCTGTATGTTAGAACCAATGGAACCTCCAAGATCAAAATGAAATGGGGTATGGAAATGAGACGCTGCCTTCTCCAATCTCTTCAACAGATTGAGAGCATGGTTGAGGCCGAATCTTCTGTCAAAGAGAAAGACATGACAAAAGAATTCTTTGAAAACAAGTCGGAAACATGGCCAATTGGAGAGTCACCCAAGGGAGTGGAAGAAGGCTCCATTGGCAAAGTGTGCAGAACCTTATTGGCAAAATCTGTATTCAACAGTCTGTATGCATCCCCACAACTCGAGGGGTTTTCAGCTGAATCGAGGAAATTGCTTCTCATTGTTCAGGCACTCAGGGACAACCTGGAACCTGGAACCTTCGATCTTGAAGGGCTATATGAAGCAATTGAGGAGTGCCTGATTAATGATCCCTGGGTTTTGCTTAATGCATCTTGGTTCAACTCCTTCCTCACACATGCACTGAGATAGATGGCGTCTCAAGGCACCAAACGATCTTATGAGCAGATGGATACTGGTGGGGAACGCCAGAATGCCACTGAAATCAGAGCTTCTGTTGGGAGAATGGTTGGTGGAATCGGAAGATTCTACATTCAGATGTGCACTGAACTCAAACTCAGTGACTATGAAGGGAGACTGATCCAAAACAGCATAACAATAGAGAGAATGGTTCTCTCGGCATTTGATGAGAGGAGAAACAAATATCTGGAAGAACACCCCAGTGCTGGGAAAGACCCCAAGAAGACTGGAGGTCCAATCTACAAGAGAAGAGATGGGAAATGGATGAGAGAATTGATCCTATATGACAAAGAAGAGATCAGAAGGATTTGGCGTCAAGCGAATAATGGTGAAGACGCAACTGCTGGTCTCACCCATTTGATGATCTGGCATTCCAATCTGAATGATGCCACATACCAGAGAACGAGGGCACTTGTGCGTACTGGGATGGACCCCAGGATGTGCTCTCTGATGCAAGGCTCAACTCTTCCGAGGAGGTCTGGGGCTGCTGGAGCAGCAGTGAAAGGAGTTGGAACAATGGTGATGGAATTGATCCGGATGATAAAGCGAGGGATCAATGATCGGAATTTCTGGAGAGGAGAAAATGGACGGAGAACAAGAATTGCTTATGAAAGGATGTGCAACATCCTCAAGGGAAAATTCCAAACAGCGGCACAACGAGCAATGATGGACCAAGTGAGAGAGAGCCGGAATCCTGGGAATGCTGAAATTGAAGATCTCATCTTTCTCGCACGGTCTGCTCTCATCCTGAGGGGATCAGTGGCTCACAAGTCCTGCTTGCCTGCTTGTGTGTATGGTCTTGCTGTAGCCAGTGGATATGACTTTGAAAGGGAAGGATACTCCCTAGTCGGAATCGATCCTTTCCGTTTGCTCCAAAACAGTCAAGTCTTCAGTCTCATCAGACCAAATGAGAATCCAGCACATAAAAGTCAACTGATATGGATGGCATGTCACTCTGCAGCATTTGAGGATTTAAGAGTGTCAAGCTTCATCAGAGGAACAAGAGTAGTCCCAAGAGGACAACTGTCCACCAGAGGAGTTCAGATTGCTTCAAATGAGAACATGGAGACAATGGACTCCAGCACTCTGGAATTGAGGAGCAGATATTGGGCTATAAGAACCAGAAGCGGAGGAAACACTAATCAGCAGAGAGCATCTGCTGGGCAAATCAGCGTGCAACCTACATTCTCTGTGCAGAGAAACCTCCCGTTCGAGAGAGCAACCATTATGGCGGCATTTACAGGAAACACTGAAGGCAGGACTTCAGACATGAGAACTGAGATCATAAGGATGATGGAAAATGCCAGACCTGAAGATGTGTCTTTCCAGGGGCGGGGAGTCTTCGAGCTCTCGGACGAAAAGGCAACGAACCCGATCGTGCCTTCCTTTGACATGAGTAATGAGGGATCTTATTTCTTCGGAGACAATGCAGAGGAGTATGAAAATTAAATGAGTCTTCTAACCGAGGTCGAAACGTACGTTCTCTCTATCGTCCCGTCAGGCCCCCTCAAAGCCGAGATCGCGCAGAGACTTGAAGATGTCTTTGCAGGGAAGAACACCGATCTTGAGGCACTCATGGAATGGCTAAAGACAAGACCAATCCTGTCACCTCTGACTAAGGGGATTTTAGGACTTGTGTTCACGCTCACCGTGCCCAGTGAGCGAGGACTGCAGCGTAGACGCTTTGTCCAAAATGCCCTTAATGGGAATGGGGATCCAAACAACATGGACAGAGCGGTCAAACTGTACAGGAAGCTAAAAAGGGAAATAACATTCCATGGGGCAAAAGAAGTGGCACTCAGTTACTCAGCTGGTGCACTTGCCAGTTGCATGGGCCTCATATACAACAGAATGGGGACTGTGACCACCGAAGTGGCATTTGGCCTGGTGTGCGCCACATGTGAGCAAATTGCTGATTCCCAGCATCGGTCTCACAGACAAATGGTGACAACAACCAACCCACTGATTAGACATGAAAACAGGATGGTACTGGCCAGTACTACGGCAAAAGCCATGGAGCAAATGGCAGGGTCAAGTGAACAGGCAGCAGAGGCTATGGAGACTGCTAGTCAGGCTAGACAGATGGTGCAGGCAATGAGGACCATTGGAACCCATCCTAGCTCCAGTGCTGGTTTAAAAGATGATCTTCTTGAAAATTTGCAGGCCTACCAGAAACGGATGGGAGTGCAAATGCAGCGATTCAAGTGAATGAGTCTTCTAACCGAGGTCGAAACGCCTACCAGAAACGGATGGGAGTGCAAATGCAGCGATTCAAGTGATCCTCTCGTTATTGCCGCAAGCATCATTGGGATCTTGCACTTGATATTGTGGATTCTTGATCGTCTTTTCTTCAAATGCATTTATCGTCGCTTTAAATACGGTTTGAAAAGAGGGCCTTCTACGGAAGGAGTGCCTGAATCTATGAGGGAAGAATATCGGCAGGAACAGCAGAGTGCTGTGGATGTTGACGATGGTCATTTTGTCAACATAGAGCTGGAGTAAATGGACTCCAACACGATAACCTCGTTTCAGGTAGATTGCTATCTATGGCACATACGAAAGCTGCTCAGCATGAGAGACATGTGTGATGCTCCCTTTGATGACAGACTCAGAAGAGATCAAAAGGCATTAAAGGGAAGAGGCAGCACACTTGGACTCGAACTGCGAGTGGCCACAATGGAAGGCAAAAAGATTGTTGAAGACATCCTAAAGAGTGAGACGGATGAAAATCTCAAAATTGCAATTGCATCCAGCCCTGCTCCTCGGTACATTACCGATATGAGCATAGAGGAAATAAGCAGGGAATGGTACATGCTCATGCCAAGGCAGAAAATAACAGGAGGCCTGATAGTGAAAATGGATCAGGCCATCATGGACAAGAGAATAATACTCAAGGCAAACTTCTCTGTCCTATTTGATCAACTGGAAACACTAGTCTCACTGAGGGCTTTCACAGAAGATGGCGCCATTGTAGCTGAAATATCTCCCTTTCCTTCTATGCCAGGACATTCTACAGAGGATGTCAAAAATGCAATTGGAATCCTCACCGGTGGACTTGAATGGAATGATAACTCAATTCGAGCGTCTGAAAATATACAGAGATTCGCTTGGGGAGTCCGTGATGAGAATGGGGGACCTTCACTCCCTCCAAAGCAGAAACGCCACATGGCGAGAAGAGTTGAGTCAAAAGTTTGAATGGACTCCAACACGATAACCTCGTTTCAGGACATTCTACAGAGGATGTCAAAAATGCAATTGGAATCCTCACCGGTGGACTTGAATGGAATGATAACTCAATTCGAGCGTCTGAAAATATACAGAGATTCGCTTGGGGAGTCCGTGATGAGAATGGGGGACCTTCACTCCCTCCAAAGCAGAAACGCCACATGGCGAGAAGAGTTGAGTCAAAAGTTTGAAGAGATCAGATGGCTAATTGCAGAGTGTAGAAACATATTAACCAAAACTGAGAACAGCTTCGAGCAGATAACGTTCTTGCAGGCATTGCAACTCTTACTTGAAGTTGAGAGTGAGATAAGGACATTTTCTTTCCAGCTTATTTAG
>Concatenated PB2+PA+NP+M1+M2+NS1+NS2 STRAIN=A/chicken/Puebla/14585-622/1994 YEAR=1994
ATGGAGAGAATAAAAGAACTAAGAGATCTAATGTCACAGTCCCGCACCCGCGAGATACTCACCAAAACCACTGTGGACCATATGGCCATAATCAAAAAATACACATCAGGAAGACAAGAGAAGAACCCCGCACTCAGAATGAAGTGGATGATGGCAATGAAATATCCAATAACAGCAGACAAGAAAATAATGGAAATGATTCCTGAGAGGAATGAACAGGGACAAACCCTCTGGAGCAAAACAAATGATGCCGGCTCAGACCGAGTGATGGTATCGCCTCTGGCCGTGACATGGTGGAATAGGAATGGACCGACAACAAACACAGTTCACTATCCGAAGGTATACCGGACTTATTTCGAAAAAGTCGAGAGGTTAAAGCATGGGACCTTTGGCCCCGTCCACTTCAGAAATCAAGTTAAGATAAGAAGGAGAGTTGACATAAACCCTGGCCACGCAGATCTCAGTGCCAAGGAGGCGCAGGATGTAATCATGGAAGTTGTCTTCCCAAATGAAGTGGGAGCTAGAATACTAACATCGGAGTCACAGCTGACAATAACGAAAGAGAAGAAAGAAGAGCTCCAAAATTGCAAAATCGCCCCTTTGATGGTGGCATACATGCTAGAAAGAGAGTTAGTCCGCAAAACAAGATTCCTCCCAGTGGCTGGCGGGACAAGCAGTGTCTATATTGAGGTGTTGCACTTAACCCAGGGGACGTGCTGGGAGCAGATGTACACTCCAGGAGGAGAAGTGAGAAATGATGATGTCGACCAAAGTTTGATTATTGCTGCCAGGAATATAGTGAGAAGAGCAACGGTATCGGCAGACCCATTAGCATCTCTATTGGAAATGTGCCACAGCACACAGATTGGAGGAATAAGGATGGTGGACATCCTTAGGCAGAATCCAACAGAGGAACAAGCTGTGGACATATGCAAGGCAGCAATGGGACTGAGGATTAGCTCATCTTTCAGCTTCGGCGGGTTCACTTTCAAAAGAACAAGTGGATCGTCAGTCAAGAAAGAAGAAGAAGTGCTCACGGGCAACCTTCAAACACTGAAAATAAGAGTACATGAGGGGTATGAAGAATTCACAATGGTTGGAAGAAGAGCAACAGCTATTCTCAGAAAGGCAACCAGGAGATTGATTCAGCTAATAGTAAGTGGAAGGGATGAACAGTCAATTGCTGAGGCAATAATCGTGGCCATGGTATTTTCGCAAGAAGATTGCATGATCAAAGCAGTTCGAGGCGATTTGAACTTTGTCAACAGGGCAAACCAGCGACTGAATCCTATGCATCAACTCTTGAGACACTTCCAAAAAGATGCTAAGGTGCTTTTCCAGAACTGGGGAACTGAACCCATAGATAATGTGATGGGAATGATCGGAATATTGTCTGACATGACCCCAAGTGCTGAGATGTCGCTGAGGGGAATAAGAATTAGCAAAATGGGAGTAGATGAGTACTCCAGCACGGAGAGAGTGGTGGTGAGCATTGACCGATTTTTGAGGGTTAGGGACCAACGGGGAAATGTATTATTGTCTCCCGAAGAAGTCAGCGAGACACAAGGAACAGAGAAGTTGACAATAACTTACTCGTCATCAATGATGTGGGAGGTCAACGGTCCTGAGTCAGTGCTGGTCAATACTTATCAGTGGATCATTAGAAACTGGGAAACAGTAAAAATTCAATGGTCACAAGATCCCACAATGTTATACAATAAGATGGAATTCGAACCATTTCAGTCTCTTGTCCCTAAAGCAGCCAGAAGTCAATACAGCGGATTCGTGAGGACACTGTTCCAACAGATGCGAGATGTGCTTGGAACATTTGACACTGTTCAAATAATAAAACTTCTCCCTTTTGCTGCCGCTCCACCAGAGCAGAGTAGGATGCAATTCTCCTCACTGACTGTGAATGTGAGAGGATCAGGAATGAGGATATTGGTAAGAGGCAATTCTCCAGTGTTCAACTACAACAAGGCCACCAAGAGGCTTACAGTCCTTGGAAAAGATGCTGGTACATTGACCGAAGATCCTGATGAAGGAACAGCTGGAGTGGAGTCTGCTGTCCTAAGAGGATTCCTCATTTTGGGCAAAGAAGACAAGAGATATGGCCCAGCATTAAGCATCAATGAATTGAGCAATCTTGCAAAAGGAGAGAAGGCTAATGTGCTAATTGGACAGGGAGACGTGGTGTTGGTAATGAAACGGAAACGGGACTCTAGCATACTTACTGACAGCCAGACAGCGACCAAAAGGATTCGGATGGCCATCAATTAGATGGAAGACTTTGTGCGACAATGCTTCAATCCAATGATCGTCGAGCTAGCGGAAAAGGCAATGAAAGAATATGGGGAGGATCCGAAAATCGAAACTAACAAATTTGCTGCAATATGCACACATTTGGAGGTCTGTTTCATGTATTCGGATTTCCACTTCATTGACGAACGGGGCGAATCAAAAATTGTAGAATCTGGTGATCCAAATGCATTACTTAAGCACCGATTTGAGATAATTGAAGGAAGAGACCGAACAGTGGCCTGGACTGTGGTGAATAGTATCTGCAACACCACAAGGGTTGACAAGCCTAAATTTCTCCCGGATCTGTATGACTACAAAGAGAACCGATTCATTGAAATTGGAGTGACACGGAGGGAGGTCCATATATACTACTTAGAGAAAGCCAACAGGATAAAATCCGAGAAGACACATATTCACATCTTCTCATTCACTGGAGAGGAAATGGCCACTAAGGCGGACTACACCCTTGATGAAGAGAGCAGAGCAAGAATCAAAACCAGGCTGTTCACTATAAGGCAAGAAATGGCCAGCAGGGGTCTGTGGGATTCCTTTCGTCAATCCGAAAGAGGCGAAGAAACAATTGAAGAAAGATTTGAAATCACAGGAACCATGCGCAGGCTTGCCGACCAAAGCCTCCCACCGAACTTCCCCAGCCTTGAAAACTTTAGAGCCTATGTGGATGGATTCGAACCGAACGGCTGCATTGAGGGCAAGCTTTCTCAAATGTCAAAAGAAGTGAATGCCAGAATTGAGCCATTTTTGAAGACAACACCACGCCCTCTCAGATTACCTGATGGGCCTCCTTGCTCTCAACGGTCAAAATTCCTGCTGATGGATGCCTTGAAGCTAAGCATTGAAGACCCGAGTCATGAGGGAGAGGGAATACCGCTATATGATGCATTCAAATGCATGAAGACATTTTTCGGCTGGAAAGAGCCAAACATAATTAAACCACATGAGAAAGGCATAAATCCCAATTACCTTCTGGCTTGGAAGCAGGTGCTAACGGAACTCAATGACATTGAAACTGAGGAGAAGATCCCAAAAACAAAGAACATGAAGAAAACAAGCCAATTGAAGTGGGCACTTGGTGAGAACATGGCACCAGAAAAGGTAGATTTTGATGATTGCAAAGATGTCAGCGATCTAAAACAGTATGATAGTGATGAACCAGAGTCTAGGGCGCTAGCAAGCTGGATCCAAAGTGAATTCAACAAGGCTTGTGAATTGACCGATTCGAGCTGGATAGAACTTGATGAGATAGGGGAAGATATTGCCCCAATTGAGCACATTGCAAGTATGAGGAGAAATTATTTTACAGCAGAAGTGTCCCATTGCAGGGCTACTGAGTACTTAATGAAGGGAGTGTACATAAATACAGCTTTGCTCAATGCATCTTGTGCAGCTATGGATGATTTCCAGCTGATTCCAATGATAAGCAAGTGCAGGACAAAGGAAGGGAGACGGAAAACAAACCTGTATGGATTCATTATAAAAGGAAAGTCTCACCTGAGAAATGATACTGACGTGGTGAACTTTGTAAGTATGGAGTTTTCTCTCACTGACCCTAGGCTGGAACCACACAAATGGGAGAAATACTGTGTTCTTGAAATAGGAGACATGCTCCTGAGAACTTCAATAGGCCAAGTGTCAAGGCCCATGTTCCTGTATGTTAGAACCAATGGAACCTCCAAGATCAAGATGAAGTGGGGTATGGAAATGAGACGCTGCCTTCTCCAATCTCTTCAACAGATTGAGAGCATGATTGAGGCCGAATCTTCTGTCAAAGAGAAAGACATGACAAAAGAATTCTTTGAAAACAAATCGGAAACATGGCCAATTGGAGAGTCACCCAAGGGAGTGGAAGAAGGCTCCATTGGCAAAGTGTGCAGAACCTTATTGGCAAAATCTGTATTCAACAGTCTGTATGCATCCCCACAACTCGAGGGGTTTTCAGCTGAATCGAGGAAATTGCTTCTCATTGTTCAGGCACTCAGGGACAACCTGGAACCTGGAACCTTCGATATTGGAGGGCTATATGAAGCAATTGAGGAGTGCCTGATTAATGATCCCTGGGTTTTGCTTAATGCATCTTGGTTCAACTCCTTCCTCACACATGCACTGAGATAGATGGCGTCTCAAGGCACCAAACGATCTTATGAGCAGATGGAAACTGGTGGGGAACGCCAGAATGCCACTGAAATCAGAGCATCTGTTGGGAGAATGGTTGGTGGAATCGGAAGATTCTACATTCAGATGTGCACTGAACTCAAACTCAGTGACTATGAAGGGAGACTGATCCAAAACAGCATAACAATAGAGAGAATGGTTCTCTCGGCATTTGATGAGAGGAGAAACAGATATCTGGAAGAACACCCCAGTGCAGGGAAAGACCCCAAAAAGACTGGAGGTCCAATCTACAAGAGAAGAGATGGGAAATGGATGAGAGAATTGATCCTATATGACAAAGAAGAGATCAGAAGGATTTGGCGTCAAGCAAATAATGGTGAAGACGCAACTGCTGGTCTCACCCATTTAATGATCTGGCATTCCAATCTAAATGATGCCACATACCAGAGAACGAGGGCACTTGTGCGTACTGGAATGGACCCCAGGATGTGCTCTCTGATGCAAGGCTCAACTCTTCCGAGGAGGTCTGGGGCTGCTGGAGCAGCAGTGAAAGGAGTTGGAACAATGGTGATGGAATTGATCCGGATGATAAAGCGAGGAATCAATGATCGGAATTTCTGGAGAGGAGAAAATGGACGGAGGACAAGAATTGCTTATGAAAGAATGTGCAACATCCTCAAAGGAAAATTCCAAACAGCGGCACAACGAGCAATGATGGACCAAGTGAGAGAGAGCCGGAATCCTGGGAATGCTGAAATTGAAGATCTCATCTTTCTCGCACGGTCTGCTCTCATCTTGAGGGGATCAGTGGCTCACAAGTCCTGTCTGCCTGCTTGTGTGTATGGCCTTGCTGTAGCCAGTGGATATGACTTTGAAAGGGAAGGATACTCCTTAGTCGGAATTGATCCTTTCCGTTTGCTCCAAAACAGTCAAGTCTTCAGTCTCATCAGACCAAATGAGAATCCAGCACATAAAAGTCAACTAGTATGGATGGCATGTCACTCTGCAGCATTTGAAGATTTACGAGTGTCAAGCTTCATCAGAGGAACAAGAATAGTCCCAAGAGGACAACTGTCCACCAGAGGAGTTCAGATTGCTTCAAATGAGAACATGGAGACAATGGACTCCAGTACTCTGGAATTGAGGAGCAGATATTGGGCTATAAGAACCAGAAGCGGAGGAAACACTAATCAGCAGAGAGCATCTGCTGGGCAAATCAGCGTACAACCTACATTCTCTGTCCAGAGAAACCTCCCGTTCGAGAGAGCAACCATTATGGCGGCATTTACAGGAAACACTGAAGGTAGGACTTCAGACATGAGAACTGAGATCATAAGGATAATGGAAAATGCCAGACCTGAAGATGTGTCTTTCCAGGGGCGGGGAGTCTTCGAGCTCTCGGACGAAAAGGCAACGAACCCGATCGTGCCTTCCTTTGACATGAGTAATGAGGGATCTTATTTCTTCGGAGACAATGCTGAGGAGTATGAAAATTAAATGAGTCTTCTAACCGAGGTCGAAACGTACGTTCTCTCTATCGTCCCGTCAGGCCCCCTCAAAGCCCAGATCGCACAGAGACTTGAAGATGTCTTTGCAGGGAAGAACACTGATCTTGAGGCACTCATGGAATGGCTAAAGACAAGACCAATCCTGTCACCTCTGACTAAGGGGATTTTAGGATTTGTGTTCACGCTCACCGTGCCCAGTGAGCGAGGACTGCAGCGTAGACGCTTTGTCCAAAATGCCCTTAATGGGAATGGGGATCCAAACAACATGGACAGAGCGGTCAAACTGTATAGGAAGCTAAAAAGGGAAATAACATTCCATGGGGCAAAAGAAGTGGCATTCAGTTACTCAGCTGGTGCACTTGCCAGTTGCATGGGCCTCATATACAACAGAATGGGGACTGTGACCACCGAAGTGGCATTTGGTCTGGTGTGCGCCACATGTGAGCAAATTGCTGATTCCCAGCATCGGTCTCATAGACAAATGGTGACAACAACCAACCCACTGATTAGACATGAAAACAGAATGGTACTGGCCAGTACTACGGCAAAAGCCATGGAGCAAATGGCAGGATCAAGTGAACAGGCAGCAGAGGCTATGGAGGTTGCTAGTCAAGCTAGACAGATGGTGCAGGCAATGAGGACCATTGGAACCCATCCTAGCTCCAGTGCTGGTCTAAGAGATGATCTTCTTGAAAATTTACAGGCCTACCAGAAGCGGATGGGAGTGCAAATGCAGCGATTCAAGTGAATGAGTCTTCTAACCGAGGTCGAAACGCCTACCAGAAGCGGATGGGAGTGCAAATGCAGCGATTCAAGTGATCCTCTCGTTATTGCCGCAAGCATCATTGGGATCTTGCACTTGATATTGTGGATTCTTGATCATCTTTTATTCAAATGCATTTATCGTCGCTTTAAATACGGTTTGAAAAGAGGGCCTTCTACGGAAGGAGTGCCTGAATCCATGAGGGAAGAGTATCGGCAGGAACAGCAGAGTGCTGTGGATGTTGACGATGGTCATTTTGTCAACATAGAGCTGGAGTAAATGGACTCCAACACGATAACCTCGTTTCAGGTAGATTGCTATCTATGGCACATACGAAAGCTGCTCAGCATGAAAGACATGTGTGATGCTCCCTTTGATGACAGACTCAGAAGAGATCAAAAGGCATTAAAGGGAAGAGGCAGCACACTTGGACTCGACCTGCGAGTGGCCACCATGGAAGGCAAAAAGATTGTTGAAGACATCCTAAAGAGTGAGACGGATGAAAATCTCAAAATTGCAATTGCATCCAGCCCTGCTCCTCGGTATATTACCGATATGAGCATAGAGGAAATAAGCAGGGAATGGTACATGCTCATGCCAAGGCAGAAAATAACAGGAGGCCTGATAATAAAAATGGATCAGGCCATCATGGACAAGAGAATAATACTCAAGGCAAACTTCTCTGTCTTATCCGATCAACTGGAAACATTAGTCTCACTGAGGGCTTTCACAGACGATGGCGCCATTGTAGCTGAAATATCTCCCTTTCCTTCTATGCCAGGACATTCTACAGAGGATGTCAAAAATGCAATTGGAATCCTCATCGGTGGACTTGAATGGAATGATAACTCAATTCGAGCGTCTGAAAATATACAGAGATTTGCTTGGGGAGTCCGTGATGAGAATGGGGGACCTTCACTCCCTCCAAAGCAGAAACGCTACATGGCGAGAAGAGTTGAGTCAAAAGTTTGAATGGACTCCAACACGATAACCTCGTTTCAGGACATTCTACAGAGGATGTCAAAAATGCAATTGGAATCCTCATCGGTGGACTTGAATGGAATGATAACTCAATTCGAGCGTCTGAAAATATACAGAGATTTGCTTGGGGAGTCCGTGATGAGAATGGGGGACCTTCACTCCCTCCAAAGCAGAAACGCTACATGGCGAGAAGAGTTGAGTCAAAAGTTTGAAGAGATCAGATGGCTAATTGCAGAGTGTAGAAACATATTAACCAAAACTGAGAACAGCTTCGAGCAGATAACGTTCTTGCAGGCATTGCAACTCTTCCTTGAAGTTGAGAGTGAGATAAGGACATTTTCTTTTCAGCTTATTTAG
>Concatenated PB2+PA+NP+M1+M2+NS1+NS2 STRAIN=A/chicken/Jalisco/14589-660/1994 YEAR=1994
ATGGAGAGAATAAAAGAACTAAGAGATCTAATGTCACAGTCCCGCACCCGCGAGATACTCACCAAAACCACTGTGGACCATATGGCCATAATCAAAAAATACACATCAGGAAGGCAAGAGAAGAACCCCGCACTCAGAATGAAGTGGATGATGGCAATGAAATATCCAATCACAGCAGACAAGAAAATAATGGAAATGATTCCTGAGAGGAATGAACAGGGACAAACCCTCTGGAGCAAAACAAATGATGCCGGCTCAGACCGAGTGATGGTATCGCCTCTGGCCGTGACATGGTGGAATAGGAATGGACCGACAACAAACACAGTTCACTACCCGAAGGTATACCGGACTTATTTCGAAAAAGTCGAAAGGTTAAAGCATGGGACCTTTGGCCCCATCCACTTCAGAAATCAAGTTAAGATAAGAAGGAGAGTTGACATAAACCCTGGCCACGCAGATCTCAGTGCCAAGGAGGCGCAGGATGTAATCATGGAAGTTGTCTTCCCAAATGAAGTGGGAGCTAGAATACTAACATCGGAGTCACAGCTGACAATAACGAAAGAGAAGAAAGAAGAGCTCCAACATTGCAAAATCGCCCCTTTGATGGTAGCATACATGCTAGAAAGAGAGTTAGTCCGCAAAACAAGATTCCTCCCAGTGGCTGGCGGGACAAGCAGTGTCTATATTGAGGTGTTGCATTTAACCCAGGGAACGTGCTGGGAGCAGATGTACACTCCAGGAGGAGGAGTGAGAAATGATGATGTTGACCAAAGTTTGATTATCGCTGCCAGGAATATAGTAAGAAGAGCAACGGTATCAGCAGACCCATTAGCATCTCTATTGGAAATGTGCCACAGCACACAGATTGGAGGAATAAAGATGGTGGACATCCTTAGGCAGAATCCAACAGAGGAACAAGCTGTGGACATATGCAAGGCAGCAATGGGACTGAGGATTAGCTCATCTTTCAGCTTCGGCGGATTCACTTTCAAAAGAACAAGTGGATCGTCAATTAAGAAAGAAGAAGAAGTGCTCACGGGCAACCTTCAAACACTGAAAATAAGAGTACATGAGGGGTATGAAGAATTCACAATGGTTGGAAGAAGAGCAACAGCTATTCTCAGAAAGGCAACCAGGAGATTGATCCAGCTAATAGTAAGTGGAAGGGATGAACAGTCAATTGCTGAGGCAATAATCGTGGCCATGGTATTTTCGCAAGAAGATTGCATGATCAAAGCAGTTCGAGGCGATTTGAACTTTGTCAATAGGGCAAACCAGCGACTGAATCCCATGCATCAACTCTTGAGACACTTCCAAAAAGATGCTAAGGTGCTTTTTCAGAACTGGGGAATTGAACCCATTGACAATGTGATGGGAATGATCGGAATATTGTCTGACATGACCCCAAGTACTGAGATGTCGCTGAGGGGGATAAGAGTTAGCAAAATGGGAGTAGATGAATACTCCAGCACGGAGAGAGTGATGGTGAGCATTGACCGATTTTTGAGGGTTAGGGACCAGCGGGGAAATGTATTATTGTCTCCCGAAGAAGTCAGTGAGACACAAGGAACAGAGAAGTTGACAATAACTTACTCGTCATCAATGATGTGGGAGATAAACGGTCCTGAGTCAGTGCTGGTCAATACTTATCAGTGGATCATTAGAAACTGGGAAACAGTAAAAATTCAATGGTCACAAGATCCCACAATGTTATACAATAAGATGGAATTCGAACCATTTCAGTCTCTTGTCCCTAAAGCAGCCAGAAGTCAATACAGCGGATTCGTGAGGACACTGTTCCAACAGATGCGAGATGTGCTTGGAACATTTGACACTGTTCAAATAATAAAACTTCTCCCTTTTGCTTCTGCTCCACCAGAGCAGAGTAGGATGCAATTCTCCTCACTGACTGTGAATGTGAGAGGGTCAGGAATGAGGATACTGGTAAGAGGCAATTCTCCAGTGTTCAACTACAACAAGGCCACCAAGAGACTTACAGTCCTTGGAAAGGATGCTGGTGCATTGACCGAAGATCCTGATGAAGGAACAGCTGGAGTGGAGTCTGCTGTCCTAAGAGGATTCCTCATTTTGGGCAAAGAAGACAAGAGATATGGCCCAGCATTAAGCATCAATGAATTGAGCAATCTTGCAAAAGGAGAGAAGGCTAATGTGTTAATTGGACAGGGAGACGTGGTGTTGGTAATGAAACGGAAACGGGACTCTAGCATACTTACTGACAGCCAGACAGCGACCAAAAGGATTCGGATGGCCATCAATTAGATGGAAGACTTTGTGCGACAATGCTTCAATCCAATGATCGTCGAGCTAGCGGAAAAGGCAATGAAAGAATATGGGGAGGATCCGAAAATCGAGACTAACAAATTTGCTGCAATATGCACACACTTGGAGGTCTGTTTCATGTATTCGGATTTCCACTTCATTGACGAACGGGGCGAATCAATAATTGTGGAATCTGGTGATCCAAATGCATTACTTAAGCACCGATTTGAGATAATTGAAGGAAGAGACCGAACGATGGCCTGGACTGTGGTGAATAGCATCTGCAACACCACAGGGGTTGACAAGCCTAAATTTCTCCCGGATCTGTATGACTACAAAGAGAACCGATTCGTAGAAATTGGAGTGACACGGAGGGAGGTCCACATATACTACCTAGAGAAAGCCAACAAGATAAAATCCGAGAAGACACATATTCACATCTTCTCATTCACTGGGGAGGAAATGGCAACTAAGGCGGACTACACCCTTGATGAAGAGAGCAGAGCAAGAATCAAAACCAGGCTGTTCACTATAAGGCAAGAAATGGCAAGCAGGGGTCTGTGGGATTCCTTTCGTCAGTCCGAAAGAGGCGAAGAAACAATTGAAGAAAGATTTGAAATCACAGGAGCCATGCGCAGGCTTGCCGACCAAAGTCTCCCACCGAACTTCTCCAGCCTTGAAAACTTTAGAGCCTATGTGGATGGATTCGAACCGAACGGCTGCATTGAGGGCAAGCTTTCTCAAATGTCAAAAGAAGTGAATGCCCGAATTGAGCCATTTTTGAAGACAACACCACGTCCTCTCAGATTACCTGATGGGCCTCTTTGCTCCCAACGGTCAAAATTCCTGCTGATGGATGCCTTGAAGCTAAGCATTGAAGACCCGAGTCATGAAGGAGAGGGAATACCGCTATATGATGCAATCAAATGCATGAAGACATTTTTCGGCTGGAAAGAACCAAACATAATTAAACCACATGAGAAAGGCATAAATCCCAATTACCTTCTGGCTTGGAAGCAGGTGCTAGCAGAACTTCATGACATTGAAACTGAGGAGAAGATCCCAAAGACAAAGAACATGAAGAAAACAAGCCAATTGAAGTGGGCACTTGGTGAGAACATGGCACCAGAAAAGGTAGATTTTGAGGATTGCAAAGATGTCAGCGATCTAAAACAGTATGACAGTGATGAACCAGAGTCTAGGTCGCTAGCAAGCTGGATCCAAAGTGAATTCAACAAGGCTTGTGAATTGACCGATTCGAGCTGGATAGAGCTTGATGAGATAGGGGAAGATGTTGCCCCAATCGAGCACATTGCAAGTATGAGGAGAAATTATTTTACAGCGGAAGTGTCCCATTGCAGGGCTACTGAGTACATAATGAAGGGAGTGTACATAAATACAGCTTTGCTCAATGCATCTTGTGCAGCCATGGATGATTTCCAGCTGATTCCAATGATAAGCAAATGCAGGACAAAAGAAGGGAGACGGAAAACAAACCTGTATGGATTCATTATAAAAGGAAGGTCTCACTTGAGAAATGATACTGACGTGGTGAACTTTGTAAGTATGGAATTTTCTCTCACTGACCCTAGGCTGGAACCACACAAATGGGAGAAATACTGTGTTCTTGAAATAGGAGACATGCTCCTGAGAACTGCAATAGGCCAAGTGTCAAGGCCCATGTTCCTGTATGTTAGAACCAATGGAACCTCCAAGATCAAGATGAAATGGGGTATGGAAATGAGACGCTGCCTTCTCCAATCTCTTCAACAGATTGAGAGCATGATTGAGGCCGAATCTTCTGTCAAAGAGAAAGACATGACAAAAGAATTCTTTGAAAACAAATCGGAAACATGGCCAATTGGAGAGTCACCCAAAGGAGTGGAAGAAGGCTCCATTGGCAAAGTGTGCAGAACCTTATTGGCAAAATCTGTATTCAACAGTCTGTATGCATCCCCACAACTCGAGGGGTTTTCAGCTGAATCGAGGAAATTGCTTCTCATTGTTCAGGCACTCAGGGACAACCTGGAACCTGGAACCTTCGATCTTGGAGGGCTATATGAAGCAATTGAGGAGTGCCTGATTAATGATCCCTGGGTTTTGCTTAATGCATCTTGGTTAAACTCCTTCCTCACACATGCACTGAGATAGATGGCGTCTCAAGGCACCAAACGATCTTATGAGCAGATGGAAACTGGTGGGGAACGCCAGAATGCCACTGAAATCAGAGCATCTGTTGGGAGAATGGTTGGTGGAATCGGAAGATTCTACGTTCAGATGTGCACTGAACTCAAACTCAGTGACTATGAAGGGAGACTGATCCAAAACAGCATAACAATAGAGAGAATGGTTCTCTCGGCATTTGATGAGAGGAGAAACAGGTATCTGGAAGAACATCCCAGTGCTGGGAAAGACCCCAAGAAGACTGGAGGTCCAATCTACAAGAGAAGAGATGGGAAATGGATGAGAGAATTGATCCTATATGACAAAGAAGAGATCAGGAGGATTTGGCGTCAAGCAAATAATGGTGAAGACGCAACTGCTGGTCTCACTCATTTGATGATCTGGCATTCCAATCTGAATGATGCCACATACCAGAGAACGAGGGCACTTGTGCGTACTGGGATGGACCCCAGGATGTGCTCTCTGATGCAAGGCTCAACTCTTCCGAGGAGGTCTGGGGCTGCTGGAGCAGCAGTGAAAGGAGTTGGAACAATGGTGATGGAATTGATCCGGATGATAAAGCGAGGAATCAATGATCGGAATTTCTGGAGAGGAGAAAATGGACGGAGAACAAGAATTGCTTATGAAAGAATGTGCAACATCCTCAAGGGAAAATTCCAAACAGCGGCACAACGAGCAATGATGGACCAGGTGAGAGAGAGCCGGAATCCTGGGAATGCTGAAATTGAAGATCTCATCTTTCTCGCACGGTCTGCTCTCATCCTGAGGGGATCAGTGGCTCACAAGTCCTGTCTGCCTGCTTGTGTGTATGGCCTTGCTGTAGCTAGTGGTTATGACTTTGAAAGGGAAGGATACTCCCTAGTCGGAATCGATCCTTTCCGTTTGCTCCAAAACAGTCAAGTCTTCAGTCTCATCAGACCAAATGAGAATCCAGCACATAAAAGTCAACTGGTATGGATGGCATGTCACTCTGCAGCATTTGAAGATTTAAGAGTGTCAAGCTTCATCAGAGGAACAAGAATAGTCCCAAGAGGACAACTGTCCACCAGAGGAGTCCAGATTGCTTCAAATGAGAACATGGAGACAATGGACTCCAGTACTCTGGAATTGAGGAGCAGATATTGGGCTATAAGAACCAGAAGCGGAGGAAACACTAATCAGCAGAGAGCATCTGCTGGGCAAATCAGCGTTCAACCTACATTCTCTGTCCAGAGGAACCTCCCGTTCGAGAGAGCAACCATTATGGCGGCATTTACAGGAAATACTGAAGGCAGGACTTCAGACATGAGAACTGAGATCATAAGGATGATGGAAAATGCCAGACCTGAAGATGTGTCTTTCCAGGGGCGGGGAGTCTTCGAGCTCTCGGACGAAAAGGCAACGAACCCGATCGTGCCTTCCTTTGACATGAGTAATGAGGGATCTTATTTCTTCGGAGACAATGCTGAGGAGTATGAAAATTAAATGAGTCTTCTAACCGAGGTCGAAACGTACGTTCTCTCTATCGTCCCGTCAGGCCCCCTCAAAGCCGAGATCGCGCAGAGACTTGAAGATGTCTTTGCAGGGAAGAACACCGATCTTGAGGCACTCATGGAATGGCTAAAGACAAGACCAATCCTGTCACCTCTGACTAAGGGGATTTTAGGATTTGTGTTCACGCTCACCGTGCCCAGTGAGCGAGGACTGCAGCGTAGACGCTTTGTCCAAAACGCCCTTAATGGGAATGGGGATCCAAACAACATGGACAGAGCGGTCAAACTGTACAGGAAGCTAAAAAGGGAAATAACATTCCATGGAGCAAAAGAAGTGGCACTCAGTTACTCAGCTGGTGCACTTGCCAGTTGCATGGGCCTCATATACAACAGAATGGGGACTGTGACCACCGAAGTGGCATTTGGCCTGGTGTGCGCCACATGTGAGCAAATTGCTGATTCCCAGCATCGGTCTCACAGACAAATGGTGACAACAACCAACCCACTGATTAGACATGAAAACAGAATGGTGCTGGCCAGTACTACGGCAAAAGCCATGGAGCAAATGGCAGGGTCAAGTGAACAGGCAGCAGAGGCTATGGAGGTTGCTAGTCAGGCTAGACAGATGGTGCAGGCAATGAGGACCATTGGAACCCATCCTAGCTCCAGTGCTGGTTTAAAAGATGATCTTCTTGAAAATTTGCAGGCCTACCAGAAACGGATGGGAGTGCAAATGCAGCGATTCAAGTGAATGAGTCTTCTAACCGAGGTCGAAACGCCTACCAGAAACGGATGGGAGTGCAAATGCAGCGATTCAAGTGATCCTCTCGTTATTGCCGCAAACATCATTGGGATCTTGCACTTGATATTGTGGATTCTTGATCGTCTTTTCTTCAAATGCATTTATCGTCGCTTTAAATACGGTTTGAAAAGAGGGCCTTCTACGGAAGGAGTGCCTGAATCTATGAGGGAAGAATATCGGCAGGAACAGCAGAGTGCTGTGGATGTTGACGATGGTCATTTTGTCAACATAGAGCTGGAGTAAATGGACTCCAACACGATAACCTCGTTTCAGGTAGATTGCTATCTATGGCACATACGAAAGCTGCTCAGCATGAGAGACATGTGTGATGCTCCCTTTGATGACAGACTCAGAAGAGATCAAAAGGCATTAAAGGGAAGAGGCAGCACACTTGGACTCGACCTGCGAGTGGCCACCATGGAAGGCAAAAAGATTGTTGAAGACATCCTAAAGAGTGAGACGGATGAAAATCTCAAAATTGCAATTGCATCCAGCCCTGCTCCTCGGTATATTACCGATATGAGCATAGAGGAAATAAGCAGGGAATGGTACATGCTCATGCCAAGGCAGAAAATAACAGGAGGCCTGATAGTAAAAATGGATCAGGCCATCATGGACAAGAGAATAATACTCAAGGCAAACTTCTCTGTCATATTTGATCAACTGGAAACATTAGTCTCACTGAGGGCTTTCACAGACGATGGCGCCATTGTAGCTGAAATTTCTCCCTTTCCTTCTATGCCAGGACATTCTACAGAGGATGTCAAAAATGCAATTGGAATCCTCATCGGTGGACTTGAATGGAATGATAACTCAATTCGAGCGTCTGAAAATATACAGAGATTTGCTTGGGGAGTCCGTGATGAGAGTGGGGGACCTTCACTCCCTCCAAAGCAGAAATGCTGCATGGCGAGAAGAGTTGAGTCAAAAGTTTGAATGGACTCCAACACGATAACCTCGTTTCAGGACATTCTACAGAGGATGTCAAAAATGCAATTGGAATCCTCATCGGTGGACTTGAATGGAATGATAACTCAATTCGAGCGTCTGAAAATATACAGAGATTTGCTTGGGGAGTCCGTGATGAGAGTGGGGGACCTTCACTCCCTCCAAAGCAGAAATGCTGCATGGCGAGAAGAGTTGAGTCAAAAGTTTGAAGAGATCAGATGGCTAATTGCAGAGTGTAGAAACATATTAACCAAAACTGAGAACAGCTTCGAGCAGATAACGTTCTTGCAGGCATTGCAACTCTTACTTGAAGTTGAGAGTGAGATAAGGACATTTTCTTTTCAGCTTATTTAG
>Concatenated PB2+PA+NP+M1+M2+NS1+NS2 STRAIN=A/chicken/Mexico/31381-3/1994 YEAR=1994
ATGGAGAGAATAAAAGAACTAAGAGATCTAATGTCACAGTCCCGCACCCGCGAGATACTCACCAAAACCACTGTGGACCATATGGCCATAATCAAAAAATACACATCAGGAAGGCAAGAGAAGAACCCCGCACTCAGAATGAAGTGGATGATGGCAATGAAATATCCAATCACAGCAGACAAGAAAATAATGGAAATGATTCCTGAGAGGAATGAACAGGGACAAACCCTCTGGAGCAAAACAAATGATGCCGGATCAGACCGAGTGATGGTATCGCCTCTGGCTGTGACATGGTGGAATAGGAATGGACCGACAGCAAACACAGTTCACTACCCGAAGGTATACCGGACTTATTTCGAAAAAGTCGAAAGGTTAAAGCATGGGACCTTTGGCCCCGTCCACTTCAGAAATCAAGTTAAGATAAGAAGGAGAGTTGACATAAACCCTGGCCACGCAGATCTCAGTGCCAAGGAGGCGCAGGATGTAATCATGGAAGTTGTCTTCCCAAATGAAGTGGGAGCTAGAATACTAACATCGGAGTCACAGCTGACAATAACGAAAGAGAAGAAAGAAGAGCTCCAATATTGCAAAATCGCCCCTTTGATGGTAGCATACATGCTAGAAAGAGAGTTAGTCCGCAAAACAAGATTCCTCCCAGTGGCAGGCGGGACAAGCAGTGTCTACATTGAGGTGTTGCATTTAACCCAGGGAACGTGCTGGGAGCAGATGTACACTCCAGGAGGAGAAGTGAGAAATGATGATGTTGACCAAAGTTTGATTATCGCTGCCAGGAATATAGTAAGAAGAGCAACGGTATCGGCAGACCCATTAGCATCTCTATTGGAAATGTGCCACAGCACACAGATTGGAGGAATAAAGATGGTGGACATCCTTAGGCAGAATCCAACCGAGGAACAAGCTGTGGACATATGCAAGGCAGCAATGGGACTGAGGATTAGCTCATCTTTCAGCTTCGGCGGATTCACTTTCAAAAGAACAAGTGGATCGTCAGTCAAGAAAGAAGAAGAAGTGCTCACGGGCAATCTTCAAACACTGAAAATAAGAGTACATGAGGGGTATGAAGAATTCACAATGGTTGGAAGAAGAGCAACAGCTATTCTCAGAAAGGCAACCAGGAGATTGATCCAGCTAATAGTAAGTGGAAGGGATGAACAGTCAATTGCTGAGGCAATAATCGTGGCCATGGTATTTTCGCAAGAAGATTGCATGATCAAAGCAGTTCGAGGCGATTTGAACTTTGTCAATAGGGCAAACCAGCGACTGAATCCCATGCATCAACTCTTGAGACACTTCCAAAAAGATGCTAAGGTGCTTTTTCAGAACTGGGGAATTGAACCCATTGACAATGTGATGGGAATGATCGGAATATTGTCTGACATGACCCCAAGTACTGAGATGTCGCTGAGGGGGATAAGAGTTAGCAAAATGGGAGTAGATGAGTACTCCAGCACGGAGAGAGTGGTGGTGAGCATTGACCGATTTTTGAGGGTTAGGGACCAACGGGGAAATGTATTATTGTCTCCCGAAGAAGTCAGCGAGACACAAGGAACAGAGAAGTTGACAATAACTTACTCGTCATCAATGATGTGGGAGATAAACGGTCCTGAGTCAGTACTGGTCAATACTTATCAGTGGATCATTAGAAACTGGGAAACAGTAAAAATTCAATGGTCACAAGATCCCACAATGTTATACAATAAGATGGAATTCGAACCATTTCAGTCTCTTGTCCCTAAAGCAGTCAGAAGTCAATACAGCGGATTCGTGAGGACACTGTTCCAACAGATGCGAGATGTGCTTGGAACATTTGACACTGTTCAAATAATAAAACTTCTCCCTTTTGCTTCTGCTCCACCAGAGCAGAGTAGGATGCAATTCTCCTCACTGACTGTGAATGTGAGAGGATCAGGAATGAGGATACTGGTAAGAGGCAATTCTCCAGTGTTCAACTACAACAAGGCCACCAAGAGGCTTACAGTCCTTGGAAAGGACGCTGGTGCATTGACCGAAGATCCTGATGAAGGAACAGCTGGAGTGGAGTCTGCTGTCCTAAGAGGATTCCTCATTTTGGGCAAAGAAGACAAGAGATATGGCCCAGCATTAAGCATCAATGAATTGAGCAATCTTGCAAAAGGAGAGAAGGCTAATGTGTTAATTGGACAGGGAGACGTGGTGTTGGTAATGAAACGGAAACGGGACTCTAGCATACTTACTGACAGCCAGACAGCGACCAAAAGGATTCGGATGGCCATCAATTAGATGGAAGACTTTGTGCGACAATGCTTCAATCCAATGATCGTCGAGCTAGCGGAAAAGGCAATGAAAGAATATGGGGAGGATCCGAAAATCGAAACTAACAAATTTGCTGCAATATGCACACACTTGGAGGTCTGTTTCATGTATTCGGATTTCCACTTCATTGACGAACGGGGCGAATCAATAATTGTAGAATCTGGTGATCCAAATGCATTACTTAAGCACCGATTTGAGATAATTGAAGGAAGAGACCGAACGATGGCCTGGACTGTGGTGAATAGTATCTGCAACACCACAGGGGTTGACAAGCCTAAATTTCTCCCGGATCTGTATGACTACAAAGAGAACCGGTTCGTGGAAATTGGAGTGACACGGAGGGAGGTCCACATATACTACCTAGAGAAAGCCAACAAGATAAAATCTGAGAAGACACATATTCACATCTTCTCATTCACTGGGGAGGAAATGGCCACTAAGGCGGACTACACCCTTGATGAAGAGAGCAGAGCAAGAATCAAAACCAGGCTGTTCACTATAAGGCAAGAAATGGCAAGCAGGGGTCTGTGGGATTCCTTTCGTCAATCCGAAAGAGGCGAAGAAACAATTGAAGAAAGATTTGAAATCACAGGAGCCATGCGCAGGCTTGCCGACCAAAGTCTCCCACCGAACTTCTCCAGCCTTGAAAACTTTAGAGCCTATGTGGATGGATTCGAACCGAACGGCTGCATTGAGGGCAAGCTTTCTCAAATGTCAAAAGAAGTGAATGCCCGAATTGAGCCATTTTTGAAGACAACACCACGTCCTCTCAGATTACCTGATGGGCCTCTTTGCTCTCAACGGTCAAAATTCCTGCTGATGGATGCCTTGAAGCTAAGCATTGAAGACCCGAGTCATGAGGGAGAGGGAATACCGCTATATGATGCAATCAAATGCATGAAGACATTTTTCGGCTGGAAAGAACCAAACATAATTAAACCACATGAGAAAGGCATAAATCCCAATTACCTTCTGGCTTGGAAGCAGGTGCTAGCAGAACTCCATGACATTGAAACTGAGGAGAAGATCCCAAAGACAAAGAACATGAAGAAAACAAGCCAATTGAAGTGGGCACTTGGTGAGAACATGGCACCAGAAAAGGTAGATTTTGAGGATTGCAAAGATGTCAGCGATCTAAAACAGTATGATAGTGATGAACCAGAGTCTAGGTCGCTAGCAAGCTGGATCCAAAGTGAATTCAACAAGGCTTGTGAATTGACCGATTCGAGCTGGATAGAGCTTGATGAGATAGGGGAAGACATTGCCCCAATTGAGCACATTGCAAGTATGAGGAGAAATTATTTTACAGCGGAAGTGTCCCATTGCAGGGCCACTGAGTACATAATGAAGGGAGTGTACATAAATACAGCTTTGCTCAATGCATCTTGTGCAGCCATGGATGACTTCCAGCTGATTCCAATGATAAGCAAATGCAGGACAAAAGAAGGGAGACGGAAAACAAACCTGTATGGATTCATTATAAAAGGAAGGTCTCACTTGAGAAATGATACCGACGTGGTGAACTTTGTAAGTATGGAATTTTCTCTCACTGACCCTAGGCTGGAACCACACAAATGGGAGAAATACTGTGTTCTTGAAATAGGAGACATGCTCCTGAGAACTGCAATAGGCCAAGTGTCAAGGCCCATGTTCCTGTATGTTAGGACCAATGGAACCTCCAAGATCAAGATGAAATGGGGTATGGAAATGAGACGCTGCCTTCTCCAATCTCTTCAACAGATTGAGAGCATGATTGAGGCCGAATCTTCTGTCAAAGAGAAAGACATGACAAAAGAATTCTTTGAAAACAAATCGGAAACATGGCCAATTGGAGAGTCACCCAAGGGAGTAGAAGAAGGCTCCATTGGCAAAGTGTGCAGAACCTTATTGGCAAAATCTGTATTCAACAGTCTGTATGCATCCCCACAACTCGAGGGGTTTTCAGCTGAATCGAGGAAATTGCTTCTCATTGTTCAGGCACTCAGGGACAACCTGGAACCTGGAACCTTCGATCTTGGAGGGCTATATGAAGCAATTGAGGAGTGCCTGATTAATGATCCCTGGGTTTTGCTTAATGCATCTTGGTTAAACTCCTTCCTCACACATGCACTGAGATAGATGGCGTCTCAAGGCACCAAACGATCTTATGAGCAGATGGAAACTGGTGGGGAACGCCAGAATGCCACTGAAATCAGAGCATCTGTTGGGAGAATGGTTGGTGGAATCGGAAGATTCTACATTCAGATGTGCACTGAACTCAAACTCAGTGACTATGAAGGGAGACTGATCCAAAACAGCATAACAATAGAGAGAATGGTTCTCTCGGCATTTGATGAGAGGAGAAACAGGTATCTGGAAGAACATCCCAGTGCTGGGAAAGACCCCAAGAAGACTGGAGGTCCAATCTACAAGAGAAGAGATGGGAAATGGATGAGAGAATTGATCCTATATGACAAAGAAGAGATCAGGAGGATTTGGCGTCAAGCAAATAATGGTGAAGACGCAACTGCTGGTCTCACCCATTTGATGATCTGGCATTCCAATCTGAATGATGCCACATACCAGAGAACGAGGGCACTTGTGCGTACTGGGATGGACCCCAGGATGTGCTCTCTGATGCAAGGCTCAACTCTTCCGAGGAGGTCTGGGGCTGCTGGAGCAGCAGTGAAAGGAGTTGGAACAATGGTGATGGAATTGATCCGGATGATAAAGCGAGGAATCAATGATCGGAATTTCTGGAGAGGAGAAAATGGACGGAGGACAAGAATTGCTTATGAAAGAATGTGCAACATCCTCAAGGGAAAATTCCAAACAGCGGCACAACGAGCAATGATGGACCAGGTGAGAGAGAGCCGGAATCCTGGGAATGCTGAAATTGAAGATCTCATCTTTCTCGCACGGTCTGCTCTCATCCTGAGGGGATCAGTGGCTCACAAGTCCTGTCTGCCTGCTTGTGTGTATGGCCTTGCTGTAGCCAGTGGATATGACTTTGAAAGGGAAGGATACTCCCTAGTCGGAATCGATCCTTTCCGTTTGCTCCAAAACAGTCAAGTCTTCAGTCTCATCAGACCAAATGAGAATCCAGCACATAAAAGTCAACTGGTATGGATGGCATGTCACTCTGCAGCATTTGAAGATTTAAGAGTGTCAAGCTTCATCAGAGGAACAAGAATAGTCCCAAGAGGACAACTGTCCACCAGAGGAGTTCAGATTGCTTCAAATGAGAACATGGAGACAATGGATTCCAGTACTCTGGAATTGAGGAGCAGATATTGGGCTATAAGAACCAGAAGCGGAGGAAACACTAATCAGCAGAGAGCATCTGCTGGGCAAATCAGCGTTCAACCTACATTCTCTGTCCAGAGGAACCTCCCGTTCGAGAGAGCAACCATTATGGCAGCATTTACAGGAAACACTGAAGGCAGGACTTCAGACATGAGAACTGAGATCATAAGGATGATGGAAAATGCCAGACCTGAAGATGTGTCTTTCCAGGGGCGGGGAGTCTTCGAGCTCTCGGACGAAAAGGCAACGAACCCGATCGTGCCTTCCTTTGACATGAGTAATGAGGGATCTTATTTCTTCGGAGACAATGCTGAGGAGTATGAAAATTAAATGAGTCTTCTAACCGAGGTCGAAACGTACGTTCTCTCTATCGTCCCGTCAGGCCCCCTCAAAGCCGAGATCGCGCAGAGACTTGAAGATGTCTTTGCAGGGAAGAACACCGATCTTGAGGCACTCATGGAATGGCTAAAGACAAGACCAATCCTGTCACCTCTGACTAAGGGGATTTTAGGATTTGTGTTCACGCTCACCGTGCCCAGTGAGCGAGGACTGCAGCGTAGACGCTTTGTCCAAAATGCCCTTAATGGGAATGGGGATCCAAACAACATGGACAAAGCGGTCAAACTGTACAGGAAGCTAAAAAGGGAAATAACATTTCATGGGGCAAAAGAAGTGGCACTCAGTTACTCAGCTGGTGCACTTGCCAGTTGCATGGGCCTCATATACAACAGAATGGGGACTGTGACCACCGAAGTGGCATTTGGCCTGGTGTGCGCCACATGTGAGCAAATTGCTGATTCCCAACATCGGTCTCACAGACAAATGGTGACAACGACCAACCCACTGATTAGACATGAAAACAGAATGGTACTGGCCAGTACTACGGCAAAAGCCATGGAGCAAATGGCAGGGTCAAGTGAACAGGCAGCAGAGGCTATGGAGGTTGCTAGTCAGGCTAGACAGATGGTGCAGGCAATGAGGACCATTGGAACCCATCCTAGCTCCAGTGCTGGTCTAAAAGATGATCTTCTTGAAAATTTGCAGGCCTACCAGAAACGGATGGGAGTGCAAATGCAGCGATTCAAGTGAATGAGTCTTCTAACCGAGGTCGAAACGCCTACCAGAAACGGATGGGAGTGCAAATGCAGCGATTCAAGTGATACTCTCGTTATTGCCGCAAGCATCATTGGGATCCTGCACTTGATATTGTGGATTCTTGATCGTCTTTTCTTCAAATGCATTTATCGTCGCTTTAAATACGGTTTGAAAAGAGGGCCTTCTACGGAAGGAGTGCCTGAATCTATGAGGGAAGAATATCGGCAGGAACAGCAGAGTGCTGTGGATGTTGACGATGGTCATTTTGTCAACATAGAGCTGGAGTAAATGGACTCCAACACGATAACCTCGTTTCAGGTAGATTGCTATCTATGGCACATACGAAAACTACTCAGCATGAGAGACATGTGTGATGCTCCCTTTGATGACAGACTCAGAAGAGACCAAAAGGCATTAAAGGGAAGAGGCAGCACACTTGGACTCGACCTGCGAGCGGCCACAATAGAAGGCAAAAAGATTGTTGAAGACATCCTAAAGAGTGAGACGGATGAAATTCTCAAAATTGCAATTGCATCCAGCCCTGCTCCTCGGTATATTACCGATATGAGCATAGAGGAAATAAGCAGGGAATGGTACATGCTCATGCCAAAGCAGAAAATAACAGGAGGCCTGATAATAAAAATGGATCAGGCCATCATGGACAAGAGAATAATACTCAAGGCAAACTTCTCTGTCCTATTTGATCAACTGGAAACATTAGTCTCACTGAGGGCTTTCACAGACGATGGCTCCATTGTAGCTGAAATATCTCCCTTTCCTTCTATGCCAGGACATTCTACAGAGGATGTCAAAAATGCAATTGGAATCCTCATCGGTGGACTTGAATGGAATGATAACTCAATTCGAGCGTCTGAAAATATACAGAGATTTGCTTGGGGAGTCCGTGATGAGAATGGGGGACCTTCACTCTCTCCAAAGCAGAAACGCTACATGGCGAGAAGAGTTGAGTCAAAAGTTTGAATGGACTCCAACACGATAACCTCGTTTCAGGACATTCTACAGAGGATGTCAAAAATGCAATTGGAATCCTCATCGGTGGACTTGAATGGAATGATAACTCAATTCGAGCGTCTGAAAATATACAGAGATTTGCTTGGGGAGTCCGTGATGAGAATGGGGGACCTTCACTCTCTCCAAAGCAGAAACGCTACATGGCGAGAAGAGTTGAGTCAAAAGTTTGAAGAGATCAGATGGCTAATTGCAGAGTGTAGAAACATATTAACAAAAACTGAGAACAGCTTCGAGCAGATAACGTTCTTGCAGGCATTGCAACTCTTACTTGAAGTTGAGAGTGAGATAAGGACATTTTCTTTTCAGCTTATTTAG
>Concatenated PB2+PA+NP+M1+M2+NS1+NS2 STRAIN=A/chicken/Hidalgo/28159-232/1995 YEAR=1995
ATGGAGAGAATAAAAGAACTAAGAGATCTAATGTCACAGTCCCGCACCCGCGAGATACTCACCAAGACCACTGTGGACCATATGGCCATAATCAAAAAATACACATCAGGAAGGCAAGAGAAGAACCCCGCACTCAGAATGAAGTGGATGATGGCAATGAAATATCCAATCACAGCAGACAAGAAAATAATGGAAATGATTCCTGAGAGGAATGAACAGGGACAAACCCTCTGGAGCAAAACAAATGATGCCGGCTCAGACCGAGTGATGGTATCGCCTCTGGCCGTGACATGGTGGAATAGGAATGGACCGACAACAAACACAGTTCACTACCCGAAGGTATACCGGACTTATTTCGAAAAAGTCGAAAGGTTAAAGCATGGAACCTTTGGCCCCGTCCACTTCAGAAATCAAGTTAAGATAAGAAGGAGAGTTGACATAAACCCGGGTCACGCAGATCTCAGTGCCAAGGAGGCGCAGGATGTAATCATGGAAGTTGTCTTCCCAAATGAAGTGGGAGCTAGAATACTAACATCGGAGTCACAGCTGACAATAACGAAAGAGAAGAAAGAAGAGCTCCAATATTGCAGAATCGCCCCTTTGATGGTAGCATACATGCTAGAAAGAGAGTTAGTCCGCAAAACAAGATTCCTCCCAGTGGCTGGCGGGACAAGCAGTGTCTATATTGAGGTGTTGCATTTAACCCAGGGAACGTGCTGGGAGCAGATGTACACTCCAGGAGGAGAAGTGAGAAATGATGATGTTGACCAAAGTTTGATTATCGCTGCCAGGAATATAGTAAGAAGAGCAACGGTATCGGCAGACCCATTAGCATCTCTATTGGAAATGTGCCACAGCACACAGATTGGAGGAATAAAGATGGTGGACATCCTTAGGCAGAATCCAACAGAGGAACAAGCTGTGGACATATGCAAGGCAGCAATGGGACTGAGGATTAGCTCATCTTTCAGCTTCGGCGGATTCACTTTCAAAAGAACAAGTGGATCGTCAGTCAAGAAAGAAGAAGAAGTGCTCACGGGCAACCTTCAAACACTGAAAATAAGAGTACATGAGGGGTATGAAGAATTCACAATGGTTGGAAGAAGAGCAACAGCTATTCTCAGAAAGGCAACCAGGAGATTGATCCAGCTAATAGTAAGTGGAAGGGATGAACAGTCAATTGCTGAGGCAATAATCGTGGCCATGGTATTTTCGCAAGAAGATTGCATGATCAAAGCAGTTCGAGGCGATTTGAACTTTGTCAATAGGGCAAACCAGCGACTGAATCCCATGCATCAACTCTTGAGACACTTCCAAAAAGATGCTAAGGTGCTTTTTCAGAACTGGGGAATTGAACCCATTGACAATGTGATGGGAATGATCGGAATATTGTCTGACATGACCCCAAGTACTGAGATGTCGCTGAGGGGGATAAGAGTTAGCAAAATGGGAGTAGATGAGTACTCCAGCACGGAGAGAGTGGTGGTGAGTATTGACCGATTTTTGAGGGTTAGGGACCAACGGGGAAATGTATTATTGTCTCCCGAAGAAGTCAGCGAGACACAAGGAACAGAGAAGTTGACAATAACTTACTCGTCATCAATGATGTGGGAGATAAACGGTCCTGAGTCAGTGCTGGTCAATACTTATCAGTGGATCATTAGAAACTGGGAAACAGTAAAAATTCAATGGTCACAAGATCCCACAATGTTATACAATAAGATGGAATTCGAACCATTTCAGTCTCTTGTCCCTAAAGCAGCCAGAAGTCAATACAGCGGATTCGTGAGAACACTGTTCCAACAGATGCGAGATGTGCTTGGAACATTTGACACTGTTCAAATAATAAAACTTCTCCCTTTTGCTTCTGCTCCACCAGAGCAGAGTAGGATGCAATTCTCCTCACTGACTGTGAATGTGAGAGGATCAGGAATGAGGATACTGGTAAGAGGCAATTCTCCAGTGTTCAACTACAACAAGGCCACCAAGAGGCTTACAGTCCTTGGAAAGGATGCTGGTGCATTGACCGAAGATCCTGATGAAGGAACAGCTGGAGTGGAGTCTGCTGTCCTAAGAGGATTCCTCATTTTGGGCAAAGAAGACAAGAGATATGGCCCAGCATTAAGCATCAATGAATTGAGCAATCTTGCAAAAGGAGAGAAGGCTAATGTGTTGATTGGACAGGGAGACGTGGTGTTGGTAATGAAACGGAAACGGGACTCTAGCATACTTACTGACAGCCAGACAGCGACCAAAAGGATTCGGATGGCCATCAATTAGATGGAAGACTTTGTGCGACAATGCTTCAATCCAATGATCGTCGAGCTAGCGGAAAAGGCAATGAAAGAATATGGGGAGGATCCGAAAATCGAAACTAACAAATTTGCTGCAATATGCACACACTTGGAGGTCTGTTTCATGTATTCGGATTTCCACTTCATTGACGAACGGGGCGAATCAATAATTGTAGAATCTGGTGATCCAAATGCATTACTTAAGCACCGATTTGAGATAATTGAAGGAAGAGACCGAACGATGGCCTGGACTGTGGTGAATAGTATCTGCAACACCACAGGGGTTGACAAGCCTAAATTTCTCCCGGATCTGTATGACTACAAAGAGAACCGATTCGTAGAAATTGGAGTGACACGGAGGGAGGTCCACATATACTACCTAGAGAAAGCCAACAAGATAAAATCCGAGAAGACACATATTCACATCTTCTCATTCACTGGAGAGGAAATGGCCACTAAGGCGGACTACACCCTTGATGAAGAGAGCAGAGCAAGAATCAAAACCAGGCTGTTCACTATAAGGCAAGAAATGGCAAGCAGGGGTCTGTGGGATTCCTTTCGTCAGTCCGAAAGAGGCGAAGAAACAATTGAAGAAAGATTTGAAATCACAGGAGCCATGCGCAGGCTTGCCGACCAAAGTCTCCCACCGAACTTCTCCAGCCTTGAAAACTTTAGAGCCTATGTGGATGGATTCGAACCGAACGGCTGCATTGAGGGCAAGCTTTCTCAAATGTCAAAAGAAGTGAATGCCCGAATTGAGCCATTTTTGAAGACAACACCACGTCCTCTCAGATTACCTGATGGGCCTCTTTGCTCTCAACGGTCAAAATTCCTGCTGATGGATGCCTTGAAGCTAAGCATTGAAGACCCGAGTCATGAGGGAGAGGGAATACCGCTATATGATGCAATCAAATGCATGAAGACATTTTTCGGCTGGAAAGAACCAAACATAATTAAACCACATGAGAAAGGCATAAATCCCAATTACCTTCTGGCTTGGAAGCAGGTGCTAGCAGAACTCCATGACATTGAAACTGAGGAGAAGATCCCAAAGACAAAGAACATGAAGAAAACAAGCCAATTGAAGTGGGCACTTGGTGAGAACATGGCACCAGAAAAGGTAGATTTTGAGGATTGCAAAGATGTAAGCGATCTAAAACAGTATGATAGTGATGAACCAGAGTCTAGGTCGCTAGCAAGCTGGATCCAAAGTGAATTCAACAAGGCTTGTGAATTGACCGATTCGAGCTGGATAGAGCTTGATGAGATAGGGGAAGATATTGCCCCAATTGAGCACATTGCAAGTATGAGGAGAAATTATTTTACAGCGGAAGTGTCCCATTGCAGGGCTACTGAGTACATAATGAAGGGAGTGTACATAAATACAGCTTTGCTCAATGCATCTTGTGCAGCCATGGATGATTTCCAGCTGATTCCAATGATAAGCAAATGCAGGACAAAAGAAGGGAGACGGAAAACAAACCTGTATGGATTCATTATAAAAGGAAGGTCTCACTTGAGAAATGATACCGACGTGGTGAACTTTGTAAGTATGGAATTTTCTCTCACTGACCCTAGGCTGGAACCACACAAATGGGAGAAATACTGTGTTCTTGAAATAGGAGACATGCTCCTGAGAACTGCAATAGGCCAAGTGTCAAGGCCCATGTTCCTGTATGTTAGAACCAATGGAACCTCCAAGATCAAGATGAAATGGGGTATGGAAATGAGACGCTGCCTTCTCCAATCTCTTCAACAGATTGAGAGCATGATTGAGGCCGAATCTTCTGTCAAAGAGAAAGACATGACAAAAGAATTCTTTGAAAACAAATCGGAAACATGGCCAATTGGAGAGTCACCCAAGGGAGTGGAAGAAGGCTCCATTGGCAAAGTGTGCAGAACCTTATTGGCAAAATCTGTATTCAACAGTCTGTATGCATCCCCACAACTCGAGGGGTTTTCAGCTGAATCGAGGAAATTGCTTCTCATTGTTCAGGCACTCAGGGACAACCTGGAACCTGGAACCTTCGATCTTGGAGGGCTATACGAAGCAATTGAGGAGTGCCTGATTAATGATCCCTGGGTTTTGCTTAATGCATCTTGGTTAAACTCCTTCCTCACACATGCACTGAGATAGATGGCGTCTCAAGGCACCAAACGATCTTATGAGCAGATGGAAACTGGTGGGGAACGCCAGAATGCCACTGAAATCAGAGCATCTGTTGGGAGAATGGTTGGTGGAATCGGAAGATTCTACATTCAGATGTGCACTGAACTCAAACTCAGTGACTATGAAGGGAGACTGATCCAAAACAGCATAACAATAGAGAGAATGGTTCTCTCGGCATTTGATGAGAGGAGAAACAGGTATCTGGAAGAACATCCCAGTGCTGGGAAAGACCCCAAGAAGACTGGAGGTCCAATCTACAAGAGAAGAGATGGGAAATGGATGAGAGAATTGATCCTATATGACAAAGAAGAGATCAGGAGGATTTGGCGTCAAGCAAATAATGGTGAAGACGCAACTGCTGGTCTCACCCATTTGATGATCTGGCATTCTAATCTGAATGATGCCACATACCAGAGAACGAGGGCACTTGTGCGTACTGGGATGGACCCCAGGATGTGCTCTCTGATGCAAGGCTCAACTCTTCCGAGGAGGTCTGGGGCTGCTGGAGCAGCAGTGAAAGGAGTTGGAACAATGGTGATGGAATTGATCCGGATGATAAAGCGAGGAATCAATGATCGGAATTTCTGGAGAGGAGAAAATGGACGAAGGACAAGAATTGCTTATGAAAGAATGTGCAACATCCTCAAGGGAAAATTCCAAACAGCGGCACAACGAGCAATGATGGACCAGGTGAGAGAGAGCCGGAATCCTGGGAATGCTGAAATTGAAGATCTCATCTTTCTCGCACGGTCTGCTCTCATCCTGAGGGGATCAGTGGCTCACAAGTCCTGTCTGCCTGCTTGTGTGTATGGCCTTGCTGTAGCCAGTGGATATGACTTTGAAAGGGAAGGATACTCCCTAGTCGGAATCGATCCTTTCCGTTTGCTCCAAAACAGTCAAGTCTTCAGTCTCATCAGACCAAATGAGAATCCAGCACATAAAAGTCAACTGGTATGGATGGCATGTCACTCTGCAGCATTTGAAGATTTAAGAGTGTCAAGCTTCATCAGAGGAACAAGAATAGTCCCAAGAGGGCAACTGTCCACCAGAGGAGTTCAGATTGCTTCAAATGAGAACATGGAGACAATGGACTCCAGTACTCTGGAATTGAGGAGCAGATATTGGGCTATAAGAACCAGAAGCGGAGGAAACACTAATCAGCAGAGAGCATCTGCTGGGCAAATCAGCGTTCAACCTACATTCTCTGTCCAGAGAAACCTCCCGTTCGAGAGAGCAACCATTATGGCGGCATTTACAGGAAACACTGAAGGCAGGACTTCAGACATGAGAACTGAGATCATAAGGATGATGGAAAATGCCAGACCTGAAGATGTGTCTTTCCAGGGGCGGGGAGTCTTCGAGCTCTCGGACGAAAAGGCAACGAACCCGATCGTGCCTTCCTTTGACATGAGTAATGAGGGATCTTATTTCTTCGGAGACAATGCTGAGGAGTATGAAAATTAAATGAGTCTTCTAACCGAGGTCGAAACGTACGTTCTCTCTATCGTCCCGTCAGGCCCCCTCAAAGCCGAGATCGCGCAGAGACTTGAAGATGTCTTTGCAGGGAAGAACACCGATCTTGAGGCACTCATGGAATGGCTAAAGACAAGACCAATCCTGTCACCTCTGACTAGGGGGATTTTAGGATTTGTGTTCACGCTCACCGTGCCCAGTGAGCGAGGACTGCAGCGTAGACGCTTTGTCCAAAATGCCCTTAATGGGAATGGGGATCCAAACAACATGGACAGAGCGGTCAAACTGTACAGGAAGCTAAAAAGGGAAATAACATTCCATGGGGCAAAAGAAGTGGCACTCAGTTACTCAGCTGGTGCACTTGCCAGTTGCATGGGCCTCATATACAACAGAATGGGGACTGTGACCACCGAAGTGGCATTTGGCCTGGTGTGCGCCACATGTGAGCAAATTGCTGATTCCCAGCATCGGTCTCACAGACAAATGGTGACAACGACCAACCCACTGATTAGACATGAAAACAGAATGGTACTGGCCAGTACTACGGCAAAAGCCATGGAGCAAATGGCAGGGTCAAGTGAACAGGCAGCAGAGGCTATGGAGGTTGCTAGTCAGGCTAGACAGATGGTGCAGGCAATGAGGACCATTGGAACCCATCCTAGCTCCAGTGCTGGTCTAAAAGATGATCTTCTTGAAAATTTGCAGGCCTACCAGAAACGGATGGGAGTGCAAATACAGCGATTCAAGTGAATGAGTCTTCTAACCGAGGTCGAAACGCCTACCAGAAACGGATGGGAGTGCAAATACAGCGATTCAAGTGATACTCTCGTTATTGCCGCAAGCATCATTGGGATCCTGCACTTGATATTGTGGATTCTTGATCGTCTTTTCTTCAAATGCATTTATCGTCGCTTTAAATACGGTTTGAAAAGAGGGCCTTCTACGGAAGGAGTGCCTGAATCTATGAGGGAAGAATATCGGCAGGAACAGCAGAGTGCTGTGGATGTTGACGATGGTCATTTTGTCAACATAGAGCTGGAGTAAATGGACTCCAACACGATAACCTCGTTTCAGGTAGATTGCTATCTATGGCACATACGAAAGCTACTCAGCATGAGAGACATGTGTGATGCTCCCTTTGATGACAGACTCAGAAGAGACCAAAAGGCATTGAAGGGAAGAGGCAGCACACTTGGACTCGACCTGCGAGCGGCCACAATAGAAGGCAAAAAGATTGTTGAAGACATCCTAAAGAGTGAGACGGATGAAATTCTCAAAATTGCAATTGCATCCAGCCCTGCTCCTCGGTATATTACCGATATGAGCATAGAGGAAATAAGCAGGGAATGGTACATGCTCATGCCAAGGCAGAAAATAACAGGAGGCCTGATAGTAAAAATGGATCAGGCCATCATGGACAAGAGAATAATACTCAAGGCAAACTTCTCTGTCCTATTTGATCAACTGGAAACATTAGTCTCACTGAGGGCTTTCACAGACGATGGCGCCATTGTAGCTGAAATATCTCCCTTTCCTTCTATGCCAGGACATTCTACAGAGGATGTCAAAAATGCAATTGGAATCCTCATCGGTGGACTTGAATGGAATGATAACTCAATTCGAGCGTCTGAAAATATACAGAGATTTGCTTGGGGAGTCCGTGATGAGAATAGGGGACCTTCACTCCCTCCAAAGCAGAAACGCTACATGGCGAGAAGAGTTGAGTCAAAAGTTTGAATGGACTCCAACACGATAACCTCGTTTCAGGACATTCTACAGAGGATGTCAAAAATGCAATTGGAATCCTCATCGGTGGACTTGAATGGAATGATAACTCAATTCGAGCGTCTGAAAATATACAGAGATTTGCTTGGGGAGTCCGTGATGAGAATAGGGGACCTTCACTCCCTCCAAAGCAGAAACGCTACATGGCGAGAAGAGTTGAGTCAAAAGTTTGAAGAGATCAGATGGCTAATTGCAGAGTGTAGAAACATATTAACCAAAACTGAGAACAGCTTCGAGCAGATAACGTTCTTGCAGGCATTGCAACTCTTACTTGAAGTTGAGAGTGAGATAAGGACATTTTCTTTTCAGCTTATTTAG
>Concatenated PB2+PA+NP+M1+M2+NS1+NS2 STRAIN=A/chicken/Guanajuato/28159-331/1995 YEAR=1995
ATGGAGAGAATAAAAGAACTAAGAGATCTAATGTCACAGTCCCGCACCCGCGAGATACTCACCAAAACCACTGTGGACCATATGGCCATAATCAAAAAATACACATCAGGAAGACAAGAGAAGAACCCCGCACTCAGAATGAAGTGGATGATGGCAATGAAATATCCAATCACAGCAGACAAGAAAATAATGGAAATGATTCCTGAGAGGAATGAACAGGGACAAACCCTCTGGAGCAAAACAAATGATGCCGGCTCAGACCGAGTGATGGTATCGCCTCTGGCCGTGACATGGTGGAATAGGAATGGACCGACAACAAACACAGTTCACTACCCGAAGGTATACCGGACTTATTTCGAAAAAGTCGAAAGGTTAAAGCATGGGACCTTTGGCCCCGTCCACTTCAGAAATCAAGTTAAGATAAGAAGGAGAGTTGACATAAACCCTGGCCACGCAGATCTCAGTGCCAAGGAGGCGCAAGATGTAATCATGGAAGTTGTCTTCCCAAATGAAGTGGGAGCTAGAATACTAACATCGGAGTCACAGCTGACAATAACGAAAGAGAAGAAAGAAGAGCTCCAATATTGCAAAATCGCCCCTTTGATGGTAGCATACATGCTAGAAAGAGAGTTAGTCCGCAAAACAAGATTCCTCCCAGTGGCTGGCGGGACAAGCAGTGTCTATATTGAGGTGTTGCATTTAACCCAGGGAACGTGCTGGGAGCAGATGTACACTCCAGGAGGAGAAGTGAGAAATGATGATGTTGACCAAAGTTTGATTATCGCTGCCAGGAATATAGTAAGAAGAGCAACGGTATCAGCAGACCCATTAGCATCTCTATTGGAAATGTGCCACAGCACACAGATTGGAGGAATAAAGATGGTGGACATCCTTAGGCAGAATCCAACAGAGGAACAAGCTGTGGACATATGCAAGGCAGCAATGGGACTGAGGATCAGCTCATCTTTCAGCTTCGGCGGATTCACTTTCAAAAGAACAAGTGGATCGTCAGTCAAGAAAGAAGAAGAAGTGCTCACGGGCAACCTTCAAACACTGAAAATAAGAGTACATGAGGGGTATGAAGGATTCACAATGGTTGGAAGAAGAGCAACAGCTATTCTCAGAAAGGCAACCAGGAGATTGATCCAGCTAATAGTAAGTGGAAGGGATGAACAGTCAATTGCTGAGGCAATAATCGTGGCCATGGTATTTTCGCAAGAAGATTGCATGATCAAAGCAGTTCGAGGCGATTTGAACTTTGTCAATAGGGCAAACCAGCGACTGAATCCCATGCATCAACTCTTGAGACACTTCCAAAAAGATGCTAAGGTGCTTTTTCAGAACTGGGGAATTGAACCCATTGACAATGTGATGGGAATGATCGGAATATTGTCTGACATGACCCCAAGTACTGAGATGTCGCTGAGGGGGATAAGAGTTAGCAAAATGGGAGTAGATGAGTACTCCAGCACGGAGAGAGTGGTGGTGAGCATTGACCGATTTTTGAGGGTTAGGGACCAACGGGGAAATGTATTATTGTCTCCCGAAGAAGTCAGTGAGACACAAGGAACAGAGAAGTTGACAATAACTTACTCGTCATCAATGATGTGGGAGATAAACGGTCCTGAGTCAGTGCTGGTCAATACTTATCAGTGGATCATTAGAAACTGGGAAACAGTAAAAATTCAATGGTCACAAGATCCCACAATGTTATACAATAAGATGGAATTCGAACCATTTCAGTCTCTTGTCCCTAAAGCAGCCAGAAGTCAATACAGCGGATTCGTGAGGACACTGTTCCAACAGATGCGAGATGTGCTTGGAACATTTGACACTGTTCAAATAATAAAACTTCTCCCTTTTGCTTCTGCTCCACCAGAGCAGAGTAGGATGCAATTCTCCTCACTGACTGTGAACGTGAGAGGGTCAGGAATGAGGATACTGGTAAGAGGCAATTCTCCAGTGTTCAACTACAACAAGGCCACCAAGAGACTTACAGTCCTTGGAAAGGATGCTGGTGCATTGACCGAAGATCCTGATGAAGGAACAGCTGGAGTGGAGTCTGCTGTCCTAAGAGGATTCCTCATTTTGGGCAAAGAAGACAAGAGATATGGCCCAGCATTAAGCATCAATGAATTGAGCAATCTTGTAAAAGGAGAGAAGGCTAATGTGTTAATTGGACAGGGAGACGTGGTGTTGGTAATGAAACGGAAACGGAACTCTAGCATACTTACTGACAGCCAGACAGCGACCAAAAGGATTCGGATGGCCATCAATTAGATGGAAGACTTTGTGCGACAATGCTTCAATCCAATGATCGTCGAGCTAGCGGAAAAGGCAATGAAAGAATATGGGGAGGATCCGAAAATCGAAACTAACAAATTTGCTGCAATATGCACACACTTGGAGGTCTGTTTCATGTATTCGGATTTCCACTTCATTGACGAACGGGGCGAATCAATAATTGTGGAATCTGGTGATCCAAATGCATTACTTAAGCACCGATTTGAGATAATTGAAGGAAGAGACCGAACGATGGCCTGGACTGTGGTGAATAGCATCTGCAACACCACAGGGGTTGACAAGCCTAAATTCCTCCCGGATCTGTATGACTACAAAGAGAACCGATTCGTAGAAATTGGAGTGACACGGAGGGGGGTCCACATATACTACCTAGAGAAAGCCAACAAGATAAAATCCGAGAAGACACATATTCACATCTTCTCATTCACTGGGGAGGAAATGGCAACTAAGGCGGACTACACCCTTGATGAAGAGAGCAGAGCAAGAATCAAAACCAGGCTGTTCACTATAAGGCAAGAAATGGCAAGCAGGGGTCTGTGGGATTCCTTTCGTCAGTCCGAAAGAGGCGAAGAAACAATTGAAGAAAGATTTGAAATCACAGGAGCCATGCGCAGGCTTGCCGACCAAAGTCTCCCACCGAACTTCTCCAGCCTTGAAAACTTTAGAGCCTATGTGGATGGATTCGAACCGAACGGCTGCATTGAGGGCAAGCTTTCTCAAATGTCAAAAGAAGTGAATGCCCGAATTGAGCCATTTTTGAAGACAACACCACGTCCACTCAGATTACCTGATGGGCCTCTTTGCTCTCAACGGTCAAAATTCCTACTGATGGATGCCTTGAAGCTAAGCATTGAAGACCCGAGTCATGAAGGAGAGGGAATACCGCTATATGATGCAATCAAATGCATGAAGACATTTTTCGGCTGGAAAGAACCAAACATAATTAAACCACATAAGAAAGGCATAAATCCCAATTACCTTCTGGCTTGGAAGCAGGTGCTAGCAGAACTCCATGACATTGAAACTGAGGAGAAGATCCCAAAGACAAAGAACATGAAGAAAACAAGCCAATTGAAGTGGGCACTTGGTGAGAACATGGCACCAGAAAAGGTGGATTTTGAGGATTGCAAAGATGTCAGCGATCTAAAACAGTATGATAGTGATGAACCCGAGTCTAGGTCGCTAGCAAGCTGGATCCAAAGTGAATTCAACAAGGCTTGTGAATTGACCGATTCGAGCTGGATAGAGCTTGATGAGATAGGGGAAGATATTGCCCCAATTGAGCACATTGCAAGTATGAGGAGAAATTATTTTACAGAGGAAGTGTCCCATTGCAGGGCTACTGAGTACATAATGAAGGGAGTGTACATAAATACAGCTTTGCTCAATGCATCTTGTGCAGCCATGGATGACTTCCAGCTGATTCCAATGATAAGCAAATGCAGAACAAAAGAAGGGAGACGGAAAACAAACCTGTATGGATTCATTATAAAAGGGAGGTCTCACTTGAGAAATGATACTGACGTGGTGAACTTTGTAAGTATGGAATTTTCTCTCACTGACCCTAGGCTGGAACCACACAAATGGGAGAAATACTGTGTTCTTGAAATAGGAGACATGCTCCTGAGAACTGCAATAGGCCAAGTGTCAAGGCCCATGTTCCTGTATGTTAGAACCAATGGAACCTCCAAGATCAAGATGAAATGGGGTATGGAAATGAGACGCTGCCTTCTCCAATCTCTTCAACAGATTGAGAGCATGATTGAGGCCGAATCTTCTGTCAAAGAGAAAGACATGACAAAAGAATTCTTTGAAAACAAATCGGAAACATGGCCAATTGGAGAGTCACCCAATGGAGTGGAAGAAGGATCCATTGGCAAAGTGTGCAGAACCTTGTTGGCAAAATCCGTATTCAACAGTCTATATGCATCCCCACAACTCGAGGGGTTTTCAGCTGAATCGAGGAAATTGCTTCTCATTGTTCAGGCACTCAGGGACAACCTGGAACCTGGAACCTTCGATCTTGGAGGGCTATATGAAGCAATTGAGGAGTGCCTGATTAATGATCCCTGGGTTTTGCTTAATGCATCTTGGTTCAACTCCTTCCTCACACATGCACTGAGATAGATGGCGTCTCAAGGCACCAAACGATCTTATGAACAGATGGAAACTGGTGGGGAACGCCAGAATGCCACTGAAATCAGAGCATCTGTTGGGAGAATGGTTGGTGGAATCGGAAGATTCTACATTCAGATGTGCACTGAACTCAAACTCAGTGACTATGAAGGGAGACTGATCCAAAACAGCATAACAATAGAGAGAATGGTTCTCTCGGCATTTGATGAGAGGAGAAACAGGTATCTGGAAGAACATCCCAGTGCTGGGAAAGACCCCAAGAAGACTGGAGGTCCAATCTACAAGAGAAGAGATGGGAAATGGATGAGAGAATTGATCCTATATGACAAAGAAGAGATCAGGAGGATTTGGCGTCAAGCAAATAATGGTGAAGACGCAACTGCTGGTCTCACCCATTTGATGATCTGGCATTCCAATCTTAATGATGCCACATACCAGAGAACGAGGGCACTTGTGCGTACTGGGATGGACCCCAGGATGTGCTCTCTGATGCAAGGCTCAACTCTTCCGAGGAGGTCTGGGGCTGCTGGAGCAGCAGTGAAAGGAGTTGGAACAATGGTGATGGAATTGATCCGGATGATAAAGCGAGGAATCAATGATCGGAATTTCTGGAGAGGAGAAAATGGACGGAGGACAAGAATTGCTTATGAAAGAATGTGCAACATCCTCAAGGGAAAATTCCAAACAGCGGCACAACGAGCAATGATGGACCAGGTGAGAGAGAGCCGGAATCCTGGGAATGCTGAAATTGAAGATCTCATCTTTCTCGCACGGTCTGCTCTCATCCTGAGGGGATCAGTGGCTCACAAGTCCTGTCTGCCTGCTTGTGTGTATGGCCTTGCTGTAGCCAGTGGATATGACTTTGAAAGGGAAGGATATTCCCTAGTTGGAATCGATCCTTTCCGTTTGCTCCAAAACAGTCAAGTCTTCAGTCTCATCAGACCAAATGAGAATCCAGCACATAAAAGTCAACTGGTATGGATGGCATGTCACTCTGCAGCATTTGAAGATTTAAGAGTGTCAAGCTTCATCAGAGGAACAAGAATGGTCCCAAGAGGACAACTGTCCACCAGAGGAGTTCAGATTGCTTCAAATGAGAGCATGGAGACAATGGACTCCAGTACTCTGGAATTGAGGAGCAGATATTGGGCTATAAGAACCAGAAGCGGAGGAAACACTAATCAGCAAAGAGCATCTGCTGGGCAAATCAGCGTTCAACCTACATTCTCTGTCCAGAGGAACCTCCCGTTCGAGAGAGCAACCATTATGGCGGCATTTACAGGAAACACTGAAGGCAGGACTTCAGACATGAGAACTGAGATCATAAGGATGATGGAAAATGCCAGACCTGAAGATGTGTCTTTCCAGGGGCGGGGAGTCTTCGAGCTCTCGGACGAAAAGGCAACGAACCCGATCGTGCCTTCCTTTGACATGAGTAATGAGGGATCTTATTTCTTCGGAGACAATGCTGAGGAGTATGAAAATTAAATGAGTCTTCTAACCGAGGTCGAAACGTACGTTCTCTCTATCGTCCCGTCAGGCCCCCTCAAAGCCGAGATCGCGCAGAGACTTGAAGATGTATTTGCAGGGAAGAACACCGATCTTGAGGCACTCATGGAATGGCTAAAGACAAGACCAATCCTGTCACCTCTGACTAAGGGGATTTTAGGATTTGTGTTCACGCTCACCGTGCCCAGTGAGCGAGGACTGCAGCGTAGACGCTTTGTCCAAAACGCCCTCAATGGGAATGGGGATCCAAACAACATGGACAGAGCGGTCAAACTGTACAGGAAGCTAAAAAGGGAAATAACATTCCATGGAGCAAAAGAAGTGGCACTCAGTTACTCAGCTGGTGCACTTGCCAGTTGCATGGGCCTCATATACAACAGAATGGGGACTGTGACCACCGAAGTGGCATTTGGCTTGGTGTGCGCCACATGTGAGCAAATTGCTGATTCCCAGCATCGGTCTCACAGACAAATGGTGACAACAACCAACCCACTGATTAGACATGAAAACAGAATGGTGCTGGCCAGTACTACGGCAAAAGCCATGGAGCAAATGGCAGGGTCAAGTGAACAGGCAGCAGAGGCTATGGAAGTTGCTAGTCAGGCTAGACAGATGGTGCAGGCAATGAGGACCATTGGAACCCATCCTAGCTCCAGTGCTGGTTTAAAAGATGATCTTCTTGAAAATTTGCAGGCCTACCAGAAACGGATGGGAGTGCAAATGCAGCGATTCAAGTGAATGAGTCTTCTAACCGAGGTCGAAACGCCTACCAGAAACGGATGGGAGTGCAAATGCAGCGATTCAAGTGATCCTCTCGTTATTGCCGCAAACATCATTGGGATCTTGCACTTGATATTGTGGATGCTTGATCGTCTTTTCTTCAAATGCATTTATCGTCGCTTTAAATACGGTTTGAAAAGAGGGCCTTCTACGGAAGGAGTGCCTGAATCTATGAGGGAAGAATATCGGCAGGAACAGCAGAGTGCTGTGGATGTTGACGATGGTCATTTTGTCAACATAGAGCTGGAGTAAATGGACTCCAACACGATAACCTCGTTTCAGGTAGATTGCTATCTATGGCACATACGAAAGCTGCTCAGCATGAGAGACATGTGTGATGCTCCCTTTGATGACAGACTCAGAAGAGATCAAAAGGCATTAAAGGGAAGAGGCAGCACACTTGGACTCGACCTGCGAGTGGCCACCATGGAAGGCAAAAAGATTGTTGAAGACATCCTAAAGAGTGAGACGGATGAAAATCTCAAAATTGCAATTGCATCCAGCCCTGCTCCTCGGTATATTACCGATATGAGCATAGAGGAAATAAGCAGGGAATGGTACATGCTCATGCCAAGGCAGAAAATAACAGGAGGCCTGATAGTAAAAATGGATCAGGCCATCATGGACAAGAGAATAATACTCAAGGCAAATTTCTCTGTCCTATTTGATCAACTGGAAACATTAGTCTCACTGAGGGCTTTCACAGACGATGGCGCCATTGTAGCTGAAATTTCTCCCTTTCCTTCTATGCCAGGACATTCTACAGAGGATGTCAAAAATGCAATTGGAATCCTCATCGGTGGACTTGAATGGAATGATAACTCAATTCGAGCGTCTGAAAATATACAGAGATTTGCTTGGGGAGTCCGTGATGAGAATGGGGGACCTTCACTCCCTCCAAAGCAGAAACGCTGCATGGCGAGAAGAGTTGAGTCAAAAGTTTGAATGGACTCCAACACGATAACCTCGTTTCAGGACATTCTACAGAGGATGTCAAAAATGCAATTGGAATCCTCATCGGTGGACTTGAATGGAATGATAACTCAATTCGAGCGTCTGAAAATATACAGAGATTTGCTTGGGGAGTCCGTGATGAGAATGGGGGACCTTCACTCCCTCCAAAGCAGAAACGCTGCATGGCGAGAAGAGTTGAGTCAAAAGTTTGAAGAGATCAGATGGCTAATTGCAGAGTGTAGAAACATATTAACCAAAACTGAGAACAGCTTCGAGCAGATAACGTTCTTACAGGCATTGCAACTCTTACTTGAAGTTGAGAGTGAGATAAGGACATTTTCTTTTCAGCTTATTTAG
>Concatenated PB2+PA+NP+M1+M2+NS1+NS2 STRAIN=A/chicken/New York/13828-3/1995 YEAR=1995
ATGGAGAGAATAAAGGAATTAAGAGATCTAATGTCACAGTCCCGCACCCGCGAGATACTCGCCAAGACCACTGTGGACCATATGGCCATAATCAAAAAATACACATCAGGAAGACAAGAGAAGAACCCCGCACTCAGAATGAAGTGGATGATGGCAATGAAATATCCAATCACAGCAGACAAGAGAATAATGGAAATGATTCCTGAGAGGAATGAACAGGGGCAAACCCTCTGGAGCAAAACAAATGACGCCGGCTCAGACCGAGTGATGGTATCGCCCCTGGCCGTGACATGGTGGAATAGGAATGGACCGACAACAAGCACAGTTCACTATCCGAAGGTATATAAAACTTATTTCGAAAAGGTCGAAAGGTTAAAGCATGGGACCTTTGGCCCCGTCCACTTCAGAAATCAAGTTAAGATAAGAAGGAGAGTTGACATAAACCCTGGTCACGCGGATCTCAGTGCCAAGGAGGCGCAGGATGTAATCATGGAAGTTGTCTTCCCAAATGAAGTAGGAGCTAGAATACTAACATCGGAGTCACAGCTGACAATAACGAAGGAGAAGAAAGAAGAGCTCCAGGATTGTAAAATCGACCCCTTGATGGTAGCATACATGCTAGAAAGAGAGTTAGTCCGCAAAACAAGATTCCTCCCAGTGGCTGGTGGGACAAGCAGTGTCTATATTGAGGTGTTGCATTTAACCCAGGGAACGTGCTGGGAACAGATGTACACTCCAGGAGGAGAAGTGAGAAATGATGATGTCGACCAAAGTTTGATTATCGCTGCCAGGAACATAGTAAGAAGAGCAACGGTATCAGCAGACCCATTAGCATCTCTGTTGGAAATGTGCCACAGCACGCAGATTGGAGGAATAAGGATGGTGGACATACTTAGGCAGAATCCAACAGAGGAACAAGCCGTGGACATATGCAAGGCAGCAATGGGACTGAGGATTAGCTCATCTTTCAGCTTCGGCGGATTCACTTTCAAAAGAACAAGTGGATCGTCAGTCAAGAAAGAAGAAGAAGTGCTTACAGGCAACCTTCAAACGCTGAAAATAAGAGTACACGAGGGGTATGAAGAATTCACAATGGTTGGAAGAAGAGCAACGGCTATTCTTAGAAAGGCAACCAGGAGACTGATCCAGCTAATAGTAAGTGGGAGGGATGAGCAGTCAATTGCTGAGGCAATAATAGTGGCCATGGTATTTTCGCAAGAGGATTGCATGATCAAAGCAGTTCGAGGCGATCTGAACTTTGTCAATAGAGCAAACCAGCGACTGAATCCCATGCATCAACTCTTGAGACACTTCCAAAAAGATGCAAAGGTGCTTTTCCAGAACTGGGGAATTGAACCCATTGACAATGTAATGGGAATGATCGGAATATTACCTGACATGACACCAAGTACTGAGATGTCGCTGAGGGGGGTAAGAGTTAGCAAAATGGGAGTAGATGAGTACTCCAGCACGGAGAGAGTGGTGGTGAGCATTGACCGATTTTTGAGGGTTCGGGACCAACGGGGAAATGTATTATTGTCTCCCGAAGAAGTTAGCGAGACACAAGGAACAGAGAAATTGACAATAACTTATTCGTCATCAATGATGTGGGAGGTCAACGGTCCTGAGTCAGTGCTGGTCAATACTTATCAGTGGATCATTAGAAACTGGGAAACTGTGAAAATTCAATGGTCACAAGATCCCACCATGTTATACAATAAGATGGAATTCGAACCATTTCAGTCTCTTGTCCCCAAAGCAGCCAGAAGCCAATACAGCGGATTCGTGAGAACACTTTTCCAACAGATGCGAGATGTGCTTGGAACATTTGACACTGTTCAAATAATAAAACTTCTCCCTTTTGCTGCTGCTCCACCAGAGCAGAGTAGGATGCAATTCTCCTCACTGACTGTGAATGTGAGAGGATCAGGGATGAGGATACTGGTAAGAGGCAATTCTCCAGTGTTCAACTACAACAAAGCTACCAAGAGGCTTACAGTTCTTGGAAAGGATGCTGGTGCATTGACCGAAGATCCTGATGAAGGCACAGCTGGGGTGGAGTCTGCTGTCCTGAGAGGATTCCTCATTTTGGGCAAAGAAGACAAGAGATATGGCCCAGCATTAAGCATCAATGAATTGAGCAATCTTGCAAAAGGAGAGAAGGCTAATGTGCTAATTGGGCAGGGAGACGTAGTGTTGGTAATGAAACGGAAACGGGACTCTAGCATACTTACTGACAGCCAGACAGCGACCAAAAGAATTCGGATGGCCATCAATTAGATGGAAGACTTTGTGCGACAATGTTTCAATCCAATGATCGTCGAGCTTGCGGAAAAGGCAATGAAAGAGTATGGGGAGGATCCGAAAATCGAAACTAACAAATTTGCTGCAATATGCACACACCTAGAAGTCTGCTTCATGTATTCAGATTTCCACTTCATTGACGAACGGGGCGAATCAATAATTGTAGAATCTGGTGATCCAAATGCATTACTGAAGCATCGATTTGAGATAATTGAAGGAAGAGACCGAACAATGGCCTGGACAGTAGTGAATAGTATCTGCAACACCACAGGGGCCGAGAAGCCTAAATTTCTTCCGGATCTGTACGATTACAAAGAGAATCGATTCATTGAAATTGGAGTGACAAGGAGGGAGGTCCACATATACTATCTAGAGAAAGCCAACAAGATAAAATCCGAGAAGACTCATATTCACATTTTTTCATTCACCGGAGAGGAAATGGCCACCAGAGCGGACTACACCCTTGATGAAGAGAGCAGGGCAAGAATCAAAACAAGACTGTTCACTATAAGACAAGAAATGGCCAGCAGGGGTCTATGGGATTCCTTTCGTCAGTCCGAAAGAGGCGAAGATACAATTGAAGAAAGATTTGAAATCACAGGAACCATGCGCAGGCTTGCCGACCAAAGTCTCCCACCGAATTTCTCCAGCCTTGAAAACTTTAGAGCCTATGTGGATGGATTCGAACCGAACGGCTGCATTGAGGGCAAGCTTTCTCAAATGTCAAAAGAAGTGAACGCCAGAATTGAACCATTTTTGAAGACAACACCACGCCCTCTCAAATTACCAAATGGCCCTCCCTGCTCTCAACGGTCGAAATTCTTGCTGATGGATGCCCTGAAATTAAGCATTGAAGACCCGAGTCATGAGGGAGAAGGGATACCGCTATACGATGCAATCAAATGCATGAAGACATTTTTTGGCTGGAAAGAGCCTAACATAGTAAAGCCACATGAGAAAGGCATTAATCCCAATTACCTTCTGGCTTGGAAGCAGGTGCTAGCAGAACTCCAGGACATTGAAACTGAGGAAAAGATCCCAAAGACAAAGAACATGAAGAAAACAAGCCAACTGAAATGGGCACTTGGTGAGAACATGGCACCAGAGAAAGTAGACTTCGAGGATTGCAAGGATGTCAGCGATCTAAAACAGTATAATAGTGATGAGCCAGATTCTAGATCGCTAGCAAGCTGGATTCAGAGTGAATTCAATAAGGCATGTGAATTGACCGACTCGAGCTGGATAGAGCTTGATGAGATAGGGGAAGATATCGCCCCAATTGAGCACATTGCAAGTATGAGGAGGAACTATTTTACAGCGGAAGTGTCCCATTGCAGGGCTACTGAATACATAATGAAGGGAGTGTACATAAATACAGCCTTGCTCAATTCATCTTGTGCTGCCATGGATGACTTTCAGCTGATTCCAATGATAAGCAAATGCAGAACGAAAGAAGGTAGACGGAAAACGAACCTGTATGGGTTCATTATAAAAGGAAGGTCTCACTTGCGAAATGATACTGATGTGGTAAACTTTGTGAGCATGGAGTTTTCTCTCACTGACCCGAGACTGGAACCACACAAATGGGAGAAATACTGTGTTCTTGAAATAGGAGATATGCTCCTAAGGACTGCAATAGGCCAAGTATCAAGGCCCATGTTCCTGTATGTTAGAACCAATGGAACCTCCAAGATCAAGATGAAATGGGGTATGGAAATGAGGCGCTGCCTTCTCCAATCTCTTCAACAGATCGAGAGCATGATCGAGGCAGAGTCTTCTGTCAAAGAGAAAGACATGACAAAGGAATTCTTTGAAACCAAATCTGAAATGTGGCCAATTGGAGAGTCACCCAAGGGGGTAGAAGAGGGCTCCATCGGAAAGGTGTGCAGGACCTTGCTGGCAAAATCTGTATTCAACAGTCTGTATGCATCTCCACAACTCGAGGGATTTTCGGCTGAATCGAGGAAATTGCTTCTCATTGTTCAGGCACTTAGGGACAACCTGGAACCTGGAACCTTCGATCTTGGAGGGCTATATGAAGCAATTGAGGAGTGCCTGATTAATGATCCCTGGGTTTTGCTTAATGCATCTTGGTTCAACTCCTTCCTCACACATGCACTGAAATAGATGGCGTCTCAAGGCACCAAACGATCTTATGAGCAGATGGAAACTGGTGGGGAACGCCAGAATGCCACTGAAATCAGAGCATCTGTTGGGAGAATGGTTGGTGGAATCGGGAGATTCTACATACAGATGTGTACTGAACTCAAACTCAGTGACTATGAAGGGAGACTGATCCAAAACAGCATAACAATAGAGAGAATGGTTCTCTCGGCATTTGATGAGAGAAGAAACAGATATCTGGAAGAGCATCCCAGTGCTGGAAAAGACCCTAAGAAAACTGGGGGTCCAATCTATAGGAGGAGAGATGGGAAATGGGTGAGAGAATTGATCCTGTATGACAAGGAGGAGATCAGAAGGATTTGGCGTCAAGCGAATAATGGAGAAGATGCGACTGCTGGTCTCACCCATTTGATGATCTGGCATTCCAATCTGAATGACGCCACATATCAGAGGACAAGGGCACTTGTGCGCAGTGGGATGGATCCCAGAATGTGCTCTCTGATGCAAGGCTCAACTCTTCCGAGGAGATCTGGAGCTGCCGGAGCAGCAGTAAAGGGAGTTGGAACAATGGTGATGGAATTGGTCCGGATGATCAAGCGAGGGATCAATGATCGGAATTTCTGGAGAGGCGAAAATGGACGGAGAACAAGAATTGCTTACGAAAGAATGTGCAACATTCTCAAGGGGAAATTCCAGACAGCAGCACAACGAGCAATGATGGACCAGGTGAGGGAAAGCCGGAATCCTGGGAATGCTGAAATTGAAGACCTCATCTTCCTTGCACGATCTGCTCTCATTCTGAGAGGATCAGTGGCTCATAAATCCTGCCTACCTGCTTGTGTGTATGGACTTGCTGTGGCCAGTGGATACGACTTTGAAAGAGAGGGATACTCCCTAGTCGGAATTGATCCTTTCCGCCTGCTTCAAAACAGTCAAGTCTTCAGTCTTATCAGGCCAAACGAAAATCCAGCACATAAAAGTCAACTGGTATGGATGGCATGCCACTCTGCAGCATTTGAAGATCTGAGAGTGTCAAGCTTCATCAGAGGAACAAGAGTGGTTCCAAGAGGACAACTGTCCACCAGAGGAGTCCAAGTTGCTTCAAATGAGAACATGGAGACAATGGATTCCAGCACTCTTGAATTGAGAAGTAGATACTGGGCTATAAGAACCAGAAGTGGAGGAAACACTAATCAGCAGAGAGCATCCGCAGGGCAAATCAGCGTACAGCCAACATTCTCTGTTCAGAGAAACCTCCCATTCGAGAGAGCAACCATTATGGCGGCATTTACAGGGAACACTGAAGGCAGAACTTCAGACATGAGAACTGAGATCATAAGGATGATGGAAAATGCCAGACCTGAAGATGTGTCTTTCCAAGGGCGGGGAGTCTTCGAGCTCTCGGACGAAAAGGCAACGAACCCGATCGTGCCTTCCTTTGACATGAGTAACGAAGGATCTTATTTCTTCGGAGACAATGCCGAGGAGTATGACAATTAAATGAGCCTTCTAACCGAGGTCGAAACGTACGTTCTCTCTATCATCCCGTCAGGCCCCCTCAAAGCCGAGATCGCGCAGAGACTTGAAGATGTCTTTGCAGGGAAGAACACAGATCTTGAGGCACTCATGGAATGGCTAAAGACAAGACCAATCCTGTCACCTCTGACTAAGGGGATTTTAGGATTTGTGTTCACGCTCACCGTGCCCAGTGAGCGAGGACTGCAGCGTAGACGCTTTGTCCAAAATGCTCTTAATGGGAATGGAGATCCAAACAACATGGACAGGGCAGTCAAACTGTATAGGAAGCTCAAAAGGGAAATTACATTCCATGGGGCCAAAGAGGTAGCACTCAGTTATTCCACTGGTGCACTTGCCAGTTGCATGGGCCTCATATACAACAGAATGGGAACTGTGACCACCGAAGTGGCATTTGGCCTGGTGTGCGCCACATGTGAGCAGATTGCTGACTCCCAGCATCGGTCTCACAGGCAGATGGTAACAACAACCAACCCACTGATCAGACATGAGAACAGAATGGTACTGGCTAGTACTACAGCTAAAGCCATGGAACAGATGGCAGGGTCGAGCGAACAAGCAGCAGAGGCTATGGATGTTGCCAGTCAGGCTAGGCAGATGGTGCAGGCAATGAGGACCATTGGGACTCATCCTAGCTCCAGTGCCGGTCTAAAAGATGATCTTCTTGAAAATTTGCAGGCCTACCAGAAACGGATGGGAGTGCAGATGCAGCGATTCAAATGAATGAGCCTTCTAACCGAGGTCGAAACGCCTACCAGAAACGGATGGGAGTGCAGATGCAGCGATTCAAATGATCCTCTCGTTATTGCCGCAAGTATCGTTGGGATCTTGCACTTGATATTGTGGATTCTTGATCGCCTTTTTTTCAAATGCGTTTATCGTCGCTTTAAATACGGATTGAAAAGAGGGCCTTCTACGGAAGGAGTGCCTGAGTCTATGAGGGAAGAATATCGGCAGGAACAGCAGAGTGCTGTGGATGTTGACGATGGTCATTTTGTCAACATAGAGCTGGAGTAAATGGATTCCAACACGATAACCTCGTTTCAGGTAGATTGCTATCTATGGCACATAAGAAAGCTGCTCAGCATGAGAGACATGTGTGATGCTCCCTTTGATGATAGACTCAGAAGAGATCAAAAGGCATTAAAGGGAAGAAGCAGCACACTTGGGCTCGATCTGCGAGTGGCCACAATGGAAGGCAAAAAGGTTGTTGAAGAAATCCTAAAGAGTGAGACGGATGAAAATCTCAAAATTGCAATTGCATCCAGCCCTGCACCTCGGTACATTACTGATATGAGCATTGAGGAAATAAGCAGGGAATGGTACATGCTCATGCCAAGGCAGAAGATTACAGGGGGTTTGATGGTGAAAATGGATCAAGCCATTATGGACAAGAGGATAATGCTCAAAGCAAACTTCTCTGTCCTATTTGATCAACTGGAAACACTAGTCTCACTGAGGGCTTTCACAGACGATGGCGCCATTGTAGCTGAAATATATCCCATTCCTTCTATGCCAGGACATTCTACTGAGGATGTCAAAAATGCAATTGGAATCCTCATCAGTGGACTTGAATGGAATGATAACTCAATTCGAGCGTCTGAAAATATACAGAGATTCGCTTGGGGAGTTCGTGATGAGAATGGGGGACCTCCACTCCCTCCAAAACAGAAACGCTACATGGCGAGAAGAGTTGAGTCAGAAGTTTGAATGGATTCCAACACGATAACCTCGTTTCAGGACATTCTACTGAGGATGTCAAAAATGCAATTGGAATCCTCATCAGTGGACTTGAATGGAATGATAACTCAATTCGAGCGTCTGAAAATATACAGAGATTCGCTTGGGGAGTTCGTGATGAGAATGGGGGACCTCCACTCCCTCCAAAACAGAAACGCTACATGGCGAGAAGAGTTGAGTCAGAAGTTTGAAGAGATCAGATGGCTGATTGCAGAATGCAGAAACATATTAACTAAAACTGAAAACAGCTTCGAGCAGATAACGTTCTTGCAAGCATTGCAACTCTTACTTGAAGTTGAGAGTGAGATAAGAACATTTTCTTTTCAGCTTATTTAG
>Concatenated PB2+PA+NP+M1+M2+NS1+NS2 STRAIN=A/chicken/Queretaro/14588-19/1995 YEAR=1995
ATGGAGAGAATAAAAGAACTAAGAGATCTAATGTCACAGTCCCGCACCCGCGAGATACTCACCAAAACCACTGTGGACCATATGGCCATAATCAAAAAATACACATCAGGAAGGCAAGAGAAGAACCCCGCACTCAGAATGAAGTGGATGATGGCAATGAAATATCCAATCACAGCAGACAAGAAAATAATGGAAATGATTCCTGAGAGGAATGAACAGGGACAAACCCTCTGGAGCAAAACAAATGATGCCGGCTCAGACCGAGTGATGGTATCGCCTCTGGCCGTGACATGGTGGAATAGGAATGGACCGACAACAAACACAGTTCACTACCCGAAGGTATACCGGACTTACTTCGAAAAAGTCGAAAGGTTAAAGCATGGGACCTTTGGCCCCGTCCACTTCAGAAATCAAGTTAAGATAAGAAGGAGAGTTGACATAAACCCTGGCCACGCAGATCTCAGTGCCAAGGAGGCGCAGGATGTAATCATGGAAGTTGTCTTCCCAAATGAAGTGGGAGCTAGAATACTAACATCGGAGTCACAGCTGACAATAACGAAAGAGAAGAAAGAAGAGCTCCAATATTGCAAAATCGCCCCTTTGATGGTAGCATACATGCTAGAAAGAGAGTTAGTCCGCAAAACAAGATTCCTCCCAGTGGCTGGCGGGACAAGCAGTGTCTATATTGAGGTGTTGCATTTAACCCAGGGAACGTGCTGGGAGCAGATGTACACTCCAGGAGGAGAAGTGAGAAATGATGATGTTGACCAAAGTTTGATTATCGCTGCCAGGAATATAGTAAGAAGAGCAACGGTATCAGCAGACCCATTAGCATCTCTATTGGAAATGTGCCACAGCACACAGATTGGAGGAATAAAGATGGTGGATATCCTTAGGCAGAATCCAACAGAGGAACAAGCTGTGGACATCTGCAAGGCAGCAATGGGACTGAGGATTAGCTCATCTTTCAGCTTCGGCGGATTCACTTTCAAAAGAACAAGTGGATCGTCAGTCAAGAAAGAAGAAGAAGTGCTCACGGGCAACCTTCAAACACTGAAAATAAGAGTACATGAGGGGTATGAAGAATTCACAATGGTTGGAAGAAGAGCAACAGCTATTCTCAGAAAGGCAACCAGGAGATTGATCCAGCTAATAGTAAGTGGAAGGGATGAACAGTCAATTGCTGAGGCAATAATCGTGGCCATGGTATTTTCGCAAGAAGATTGCATGATCAAAGCAGTTCGAGGCGATTTGAACTTTGTCAATAGGGCAAACCAGCGACTGAATCCCATGCATCAACTCTTGAGACACTTCCAAAAAGATGCTAAGGTGCTTTTTCAGAACTGGGGAATTGAACCCATTGACAATGTGATGGGAATGATCGGAATATTGTCTGACATGACCCCAAGTACTGAGATGTCGCTGAGGGGGATAAGAGTTAGCAAAATGGGAGTAGATGAGTACTCCAGCACAGAGAGAGTGGTGGTGAGCATTGACCGATTTTTAAGGGTTAGGGACCAACGGGGAAATGTATTATTGTCTCCCGAGGAAGTCAGTGAGACACAAGGAACAGAGAAGTTGACAATAACTTACTCATCATCAATGATGTGGGAGATAAACGGTCCTGAGTCAGTGCTGGTCAATACTTATCAGTGGATCATTAGAAACTGGGAAACAGTAAAAATTCAATGGTCACAAGATCCCACAATGTTATACAATAAGATGGAATTCGAACCATTTCAGTCTCTTGTCCCTAAAGCAGCCAGAAGTCAATACAGCGGATTCGTGAGGACACTGTTTCAACAGATGCGAGATGTGCTTGGAACATTTGACACTGTTCAAATAATAAAACTTCTCCCTTTTGCTTCTGCTCCACCAGAGCAGAGTAGGATGCAATTCTCCTCACTGACTGTGAATGTGAGAGGATCAGGAATGAGGATACTGGTAAGAGGCAATTCTCCAGTGTTCAACTACAACAAGGCCACCAAGAGACTTACAGTCCTTGGAAAGGATGCTGGTGCATTGACCGAAGATCCTGATGAAGGAACAGCTGGAGTGGAGTCTGCTGTCCTAAGAGGATTCCTCATTTTGGGCAAAGAAGACAAGAGATATGGCCCAGCATTAAGCATCAATGAATTGAGCAATCTTGCAAAAGGAGAGAAGGCTAATGTGTTAATTGGACAGGGAGACGTGGTGTTGGTAATGAAACGGAAACGGGACTCTAGCATACTTACTGACAGCCAGACAGCGACCAAAAGGATTCGGATGGCCATCAATTAGATGGAAGACTTTGTGCGACAATGCTTCAATCCAATGATCGTCGAGCTAGCGGAAAAGGCAATGAAAGAATATGGGGAGGATCCGAAAATCGAAACTAACAAATTTGCTGCAATATGCACACACTTGGAGGTCTGTTTCATGTATTCGGATTTCCACTTCATTGACGAACGGGGCGAATCAATAATTGTAGAATCTGGTGATCCAAATGCATTACTTAAGCACCGATTTGAGATAATTGAAGGAAGAGACCGAACGATGGCCTGGACTGTGGTGAATAGTATCTGCAACACCACAGGGGTTGACAAGCCTAAATTTCTCCCGGATCTGTATGACTACAAAGAGAACCGATTCGTAGAAATTGGAGTGACACGGAGGGAGGTCCACATATACTACCTAGAGAAAGCCAACAAGATAAAATCCGAGAAGACACATATTCACATCTTCTCATTCACTGGAGAGGAAATGGCCACTAAGGCGGACTACACCCTTGATGAAGAGAGCAGAGCAAGAATCAAAACCAGGCTGTTCACTATAAGGCAAGAAATGGCAAGCAGGGGTCTGTGGGATTCCTTTCGTCAGTCCGAAAGAGGCGAAGAAACAATTGAAGAAAGATTTGAAATCACAGGAGCCATGCGCAGGCTTGCCGACCAAAGTCTCCCACCGAACTTCTCCAGCCTTGAAAACTTTAGAGCCTATGTGGATGGATTCGAACCGAACGGCTGCATTGAGGGCAAGCTTTCTCAAATGTCAAAAGAAGTGAATGCCCGAATTGAGCCATTTTTGAAGACAACACCACGTCCTCTCAGATTACCTGATGGGCCTCTTTGCTCTCAACGGTCAAAATTCCTGCTGATGGATGCCTTGAAGCTAAGCATTGAAGACCCGAGTCATGAGGGAGAGGGAATACCGCTATATGATGCAATCAAATGCATGAAGACATTTTTCGGCTGGAAAGAACCAAACATAATTAAACCACATGAGAAAGGCATAAATCCCAATTACCTTCTGGCTTGGAAGCAGGTGCTAGCAGAACTCCATGACATTGAAACTGAGGAGAAGATCCCAAAGACAAAGAACATGAAGAAAACAAGCCAATTGAAGTGGGCACTTGGTGAGAACATGGCACCAGAAAAGGTAGATTTTGAGGATTGCAAAGATGTAAGCGATCTAAAACAGTATGATAGTGATGAACCAGAGTCTAGGTCGCTAGCAAGCTGGATCCAAAGTGAATTCAACAAGGCTTGTGAATTGACCGATTCGAGCTGGATAGAGCTTGATGAGATAGGGGAAGATATTGCCCCAATTGAGCACATTGCAAGTATGAGGAGAAATTATTTTACAGCGGAAGTGTCCCATTGCAGGGCTACTGAGTACATAATGAAGGGAGTGTACATAAATACAGCTTTGCTCAATGCATCTTGTGCAGCCATGGATGATTTCCAGCTGATTCCAATGATAAGCAAATGCAGGACAAAAGAAGGGAGACGGAAAACAAACCTGTATGGATTCATTATAAAAGGAAGGTCTCACTTGAGAAATGATACCGACGTGGTGAACTTTGTAAGTATGGAATTTTCTCTCACTGACCCTAGGCTGGAACCACACAAATGGGAGAAATACTGTGTTCTTGAAATAGGAGACATGCTCCTGAGAACTGCAATAGGCCAAGTGTCAAGGCCCATGTTCCTGTATGTTAGAACCAATGGAACCTCCAAGATCAAGATGAAATGGGGTATGGAAATGAGACGCTGCCTTCTCCAATCTCTTCAACAGATTGAGAGCATGATTGAGGCCGAATCTTCTGTCAAAGAGAAAGACATGACAAAAGAATTCTTTGAAAACAAATCGGAAACATGGCCAATTGGAGAGTCACCCAAGGGAGTGGAAGAAGGCTCCATTGGCAAAGTGTGCAGAACCTTATTGGCAAAATCTGTATTCAACAGTCTGTATGCATCCCCACAACTCGAGGGGTTTTCAGCTGAATCGAGGAAATTGCTTCTCATTGTTCAGGCACTCAGGGACAACCTGGAACCTGGAACCTTCGATCTTGGAGGGCTATACGAAGCAATTGAGGAGTGCCTGATTAATGATCCCTGGGTTTTGCTTAATGCATCTTGGTTAAACTCCTTCCTCACACATGCACTGAGATAGATGGCGTCTCAAGGCACCAAACGATCTTATGAGCAGATGGAAACTGGTGGGGAACGCCAGAATGCCACTGAAATCAGAGCATCTGTTGGGAGAATGGTTGGTGGAATCGGAAGATTCTACATTCAGATGTGCACTGAACTCAAACTCAGTGACTATGAAGGGAGACTGATCCAAAACAGCATAACAATAGAGAGAATGGTTCTCTCGGCATTTGATGAGAGGAGAAACAGGTATCTGGAAGAACATCCCAGTGCTGGGAAAGACCCCAAGAAGACTGGAGGTCCAATCTACAAGAGAAGAGATGGGAAATGGATGAGAGAATTGATCCTATATGACAAAGAAGAGATCAGGAGGATTTGGCGTCAAGCAAATAATGGTGAAGACGCAACTGCTGGTCTCACCCATTTGATGATCTGGCATTCTAATCTGAATGATGCCACATACCAGAGAACGAGGGCACTTGTGCGTACTGGGATGGACCCCAGGATGTGCTCTCTGATGCAAGGCTCAACTCTTCCGAGGAGGTCTGGGGCTGCTGGAGCAGCAGTGAAAGGAGTTGGAACAATGGTGATGGAATTGATCCGGATGATAAAGCGAGGAATCAATGATCGGAATTTCTGGAGAGGAGAAAATGGACGAAGGACAAGAATTGCTTATGAAAGAATGTGCAACATCCTCAAGGGAAAATTCCAAACAGCGGCACAACGAGCAATGATGGACCAGGTGAGAGAGAGCCGGAATCCTGGGAATGCTGAAATTGAAGATCTCATCTTTCTCGCACGGTCTGCTCTCATCCTGAGGGGATCAGTGGCTCACAAGTCCTGTCTGCCTGCTTGTGTGTATGGCCTTGCTGTAGCCAGTGGATATGACTTTGAAAGGGAAGGATACTCCCTAGTCGGAATCGATCCTTTCCGTTTGCTCCAAAACAGTCAAGTCTTCAGTCTCATCAGACCAAATGAGAATCCAGCACATAAAAGTCAACTGGTATGGATGGCATGTCACTCTGCAGCATTTGAAGATTTAAGAGTGTCAAGCTTCATCAGAGGAACAAGAATAGTCCCAAGAGGGCAACTGTCCACCAGAGGAGTTCAGATTGCTTCAAATGAGAACATGGAGACAATGGACTCCAGTACTCTGGAATTGAGGAGCAGATATTGGGCTATAAGAACCAGAAGCGGAGGAAACACTAATCAGCAGAGAGCATCTGCTGGGCAAATCAGCGTTCAACCTACATTCTCTGTCCAGAGAAACCTCCCGTTCGAGAGAGCAACCATTATGGCGGCATTTACAGGAAACACTGAAGGCAGGACTTCAGACATGAGAACTGAGATCATAAGGATGATGGAAAATGCCAGACCTGAAGATGTGTCTTTCCAGGGGCGGGGAGTCTTCGAGCTCTCGGACGAAAAGGCAACGAACCCGATCGTGCCTTCCTTTGACATGAGTAATGAGGGATCTTATTTCTTCGGAGACAATGCTGAGGAGTATGAAAATTAAATGAGTCTTCTAACCGAGGTCGAAACGTACGTTCTCTCTATCGTCCCGTCAGGCCCCCTCAAAGCCGAGATCGCGCAGAGACTTGAAGATGTCTTTGCAGGGAAGAACACCGATCTTGAGGCACTCATGGAATGGCTAAAGACAAGACCAATCCTGTCACCTCTGACTAAGGGGATTTTAGGATTTGTGTTCACGCTCACCGTGCCCAGTGAGCGAGGACTGCAGCGTAGACGCTTTGTCCAAAACGCCCTTAATGGGAATGGGGATCCAAACAACATGGACAGAGCAGTCAAACTGTACAGGAAGCTAAAAAGGGAAATAACATTCCATGGAGCAAAAGAAGTGGCACTCAGTTACTCAGCTGGTGCACTTGCCAGTTGCATGGGCCTCATATACAACAGAATGGGGACTGTGACCACCGAAGTGGCATTTGGCCTGGTGTGCGCCACATGTGAGCAAATTGCTGATTCCCAGCATCGGTCTCACAGACAAATGGTGACAACAACCAACCCACTGATTAGACATGAAAACAGAATGGTGCTGGCCAGTACTACGGCAAAAGCCATGGAGCAAATGGCAGGGTCAAGTGAACAGGCAGCAGAAGCTATGGAGGTTGCTAGTCAGGCTAGACAGATGGTGCAGGCAATGAGAACGATTGGAACCCATCCTAGCTCCAGTGCTGGTTTAAAAGATGATCTTCTTGAAAATTTGCAGGCCTACCAGAAACGGATGGGAGTGCAAATGCAGCGATTCAAGTGAATGAGTCTTCTAACCGAGGTCGAAACGCCTACCAGAAACGGATGGGAGTGCAAATGCAGCGATTCAAGTGATCCTCTCGTTATTGCCGCAAACATCATTGGGATCTTGCACTTGATATTGTGGATTCTTGATCGTCTTTTCTTCAAATGCATCTATCGTCGCTTTAAATACGGTTTGAAAAGAGGGCCTTCTACGGAAGGAGTGCCTGAATCTATGAGGGAAGAATATCGGCAGGAACAGCAGAGTGCTGTGGATGTTGACGATGGTCATTTTGTCAACATAGAGCTGGAGTAAATGGACTCCAACACGATAACCTCGTTTCAGGTAGATTGCTATCTATGGCACATACGAAAGCTGCTCAGCATGAGAGACATGTGTGATGCTCCCTTTGATGACAGACTCAGAAGAGATCAAAAGGCATTAAAGGGAAGAGGCAGCACACTTGGACTCGACCTGCGAGTGGCCACCATGGGAGGCAAAAAGATTGTTGAAGACATCCTAAAGAGTGAGACGGATGAAAATCTCAAAATTGCAATTGCATCCAGCCCTGCTCCTCGGTATATTACCGATATGAGCATAGAGGAAATAAGCAGGGAATGGTACATGCTGATGCCAAGGCAGAAAATAACAGGAGGCCTGATAGTAAAAATGGATCAGGCCATCATGGACAAGAGAATAATACTCAAGGCAAACTTCTCTGTCCTATTTGATCAACTGGAAACATTAGTCTCACTGAGGGCTTTCACAGACGATGGTGCCATTGTAGCTGAAATTTCTCCCTTTCCTTCTATGCCAGGACATTCTACAGAGGATGTCAAAAATGCAATTGGAATCCTCATCGGTGAACTTGAATGGAATGATAACTCAATTCGAGCGTCTGAAAATATACAGAGATTTGCTTGGGGAGTCCGTGATGAGAGTGGGGGACCTTCACTCCTTCCAAAGCAGAAACGCTGCATGGCGAGAAGAGTTGAGTCAAAAGTTTGAATGGACTCCAACACGATAACCTCGTTTCAGGACATTCTACAGAGGATGTCAAAAATGCAATTGGAATCCTCATCGGTGAACTTGAATGGAATGATAACTCAATTCGAGCGTCTGAAAATATACAGAGATTTGCTTGGGGAGTCCGTGATGAGAGTGGGGGACCTTCACTCCTTCCAAAGCAGAAACGCTGCATGGCGAGAAGAGTTGAGTCAAAAGTTTGAAGAGATCAGATGGCTAATTGCAGAGTGTAGAAATATATTAACCAAAACTGAGAACAGCTTCGAGCAGATAACGTTCTTGCAGGCATTGCAACTCTTACTTGAAGTTGAGAGTGAGATAAGGACATTTTCTTTTCAGCTTATTTAG
>Concatenated PB2+PA+NP+M1+M2+NS1+NS2 STRAIN=A/chicken/Hidalgo/28159-460/1995 YEAR=1995
ATGGAGAGAATAAAAGAACTAAGAGATCTAATGTCACAGTCCCGCACCCGCGAGATACTCACCAAAACCACTGTGGACCATATGGCCATAATCAAAAAATACACATCAGGAAGGCAAGAGAAGAACCCCGCACTCAGAATGAAGTGGATGATGGCAATGAAATATCCAATCACAGCAGACAAGAAAATAATGGAAATGATTCCTGAGAGGAATGAACAGGGACAAACCCTCTGGAGCAAAACAAATGATGCCGGCTCAGACCGAGTGATGGTATCGCCTCTGGCCGTGACATGGTGGAATAGGAATGGACCGACAACAAACACAGTTCACTACCCGAAGGTATACCGGACTTATTTCGAAAAAGTCGAAAGGTTAAAGCATGGGACCTTTGGCCCCATCCACTTCAGAAATCAAGTTAAGATAAGAAGGAGAGTTGACATAAACCCTGGCCACGCAGATCTCAGTGCCAAGGAGGCGCAGGATGTAATCATGGAAGTTGTCTTCCCAAATGAAGTGGGAGCTAGAATACTAACATCGGAGTCACAGCTGACAATAACGAAAGAGAAGAAAGAAGAGCTCCAACATTGCAAAATCGCCCCTTTGATGGTAGCATACATGCTAGAAAGAGAGTTAGTCCGCAAAACAAGATTCCTCCCAGTGGCTGGCGGGACAAGCAGTGTCTATATTGAGGTGTTGCATTTAACCCAGGGAACGTGCTGGGAGCAGATGTACACTCCAGGAGGAGGAGTGAGAAATGATGATGTTGACCAAAGTTTGATTATCGCTGCCAGGAATATAGTAAGAAGAGCAACGGTATCAGCAGACCCATTAGCATCTCTATTGGAAATGTGTCACAGCACACAAATTGGAGGAATAAAGATGGTGGACATCCTTAGGCAGAATCCAACAGAGGAACAAGCTGTGGACATATGCAAGGCAGCAATGGGACTGAGGATTAGCTCATCTTTCAGCTTCGGCGGATTCACTTTCAAAAGAACAAGTGGATCGTCAATCAAGAAAGAAGAAGAAGTGCTCACGGGCAACCTTCAAACACTGAAAATAAGAGTACATGAGGGGTATGAAGAATTCACAATGGTTGGAAGAAGAGCAACAGCTATTCTCAGAAAGGCAACCAGGAGATTGATCCAGCTAATAGTAAGTGGAAGGGATGAACAGTCAATTGCTGAGGCAATAATCGTGGCCATGGTATTTTCGCAAGAAGATTGCATGATCAAAGCAGTTCGAGGCGATTTGAACTTTGTCAATAGGGCAAACCAGCGACTGAATCCCATGCATCAACTCTTGAGACACTTCCAAAAGGATGCTAAGGTGCTTTTTCAGAACTGGGGAATTGAACCCATTGACAATGTGATGGGAATGATCGGAATATTGTCTGACATGACCCCAAGTACTGAGATGTCGCTGAGGGGGATAAGAGTTAGCAAAATGGGAGTAGATGAATACTCCAGCACGGAGAGAGTGATGGTGAGCATTGACCGATTTTTGAGGGTTAGGGACCAGCGGGGAAATGTATTATTGTCTCCCGAAGAAGTCAGTGAGACACAAGGAACAGAGAAGTTGACAATAACTTACTCGTCATCAATGATGTGGGAGATAAACGGTCCTGAGTCAGTGCTGGTCAATACTTATCAGTGGATCATTAGAAACTGGGAAACAGTAAAAATTCAATGGTCACAAGATCCCACAATGTTATACAATAAGATGGAATTCGAACCATTTCAGTCTCTTGTCCCTAAAGCAGCCAGAAGTCAATACAGCGGATTCGTGAGGACACTGTTCCAACAGATGCGAGATGTGCTTGGAACATTTGACACTGTTCAAATAATAAAACTTCTCCCTTTTGCTTCTGCTCCACCAGAGCAGAGTAGGATGCAATTCTCCTCACTGACTGTGAATGTGAGAGGGTCAGGAATGAGGATACTGGTAAGAGGCAATTCTCCAGTGTTCAACTACAACAAGGCCACCAAGAGACTTACAGTCCTTGGAAAGGATGCTGGTGCATTGACCGAAGATCCTGATGAAGGAACAGCTGGAGTGGAGTCTGCTGTCCTAAGAGGATTCCTCATTTTGGGCAAAGAAGACAAGAGATATGGCCCAGCATTAAGCATCAATGAATTGAGCAATCTTGCAAAAGGAGAGAAGGCTAATGTGTTAATTGGACAGGGAGACGTGGTGTTGGTAATGAAACGGAAACGGGACTCTAGCATACTTACTGACAGCCAGACAGCGACCAAAAGGATTCGGATGGCCATCAATTAGATGGAAGACTTTGTGCGACAATGCTTCAATCCAATGATCGTCGAGCTAGCGGAAAAGGCAATGAAAGAATATGGGGAGGATCCGAAAATCGAAACTAACAAATTTGCTGCAATATGCACACACTTGGAGGTCTGTTTCATGTATTCGGATTTCCACTTCATTGACGAACGGGGCGAATCAATAATTGTGGAATCTGGTGATCCAAATGCATTACTTAAGCACCGATTTGAGATAATTGAAGGAAGAGACCGAACGATGGCCTGGACTGTGGTGAATAGCATCTGCAACACCACAGGGGTTTACAAGCCTAAATTTCTCCCGGATCTGTATGACTACAAAGAGAACCGATTCGTAGAAATTGGAGTGACACGGAGGGAGGTCCACATATACTACCTAGAGAAAGCCAACAAGATAAAATCCGATAAGACACATATTCACATCTTCTCATTCACTGGGGAGGAAATGGCAACTAAGGCGGACTACACCCTTGATGAAGAGAGCAGAGCAAGAATCAAAACCAGGCTGTTCACTATAAGGCAAGAAATGGCAAGCAGGGGTCTGTGGGATTCCTTTCGTCAGTCCGAAAGAGGCGAAGAAACAATTGAAGAAAGATTTGAAATCACAGGAGCCATGCGCAGGCTTGCCGACCAAAGTCTCCCACCGAACTTCTCCAGCCTTGAAAACTTTAGAGCCTATGTGGATGGATTCGAACCGAACGGCTGCATTGAGGGCAAGCTTTCTCAAATGTCAAAAGAAGTGAATGCCCGAATTGAGCCATTTTTGAAGACAACACCACGTCCTCTCAGATTACCTGATGGGCCTCCTTGCTCTCAACGGTCAAAATTCCTGCTGATGGATGCCTTGAAGCTAAGCATTGAAGACCCGAGTCATGAAGGAGAGGGAATACCGCTATATGATGCAATCAAATGCATGAAGACATTTTTCGGCTGGAAAGAACCAAACATAATTAAACCACATGAGAAAGGCATAAATCCCAATTACCTTCTGGCTTGGAAGCAGGTGCTAGCAGAACTTCATGACATTGAAACTGAGGAGAAGATCCCAAAGACAAAGAACATGAAGAAAACAAGCCAATTGAAGTGGGCACTTGGTGAGAACATGGCACCAGAAAAGGTAGATTTTGAGGATTGCAAAGATGTCAGCGATCTAAAACAGTATGATAGTGATGAACCAGAGTCTAGGTCGCTAGCAAGCTGGATCCAAAGTGAATTCAATAAGGCTTGTGAATTGACCGATTCGAGCTGGATAGAGCTTGATGAGATAGGGGAAGATGTTGCCCCAATTGAGCACATTGCAAGTATGAGGAGAAATTATTTTACAGCGGAAGTGTCCCATTGCAGGGCTACTGAGTACATAATGAGGGGAGTGTACATAAATACAGCTTTGCTCAATGCATCTTGTGCAGCCATGGATGATTTCCAGCTGATTCCAATGATAAGCAAATGCAGGACAAAAGAAGGGAGACGGAAAACAAACCTGTATGGATTCATTATAAAAGGAAGGTCTCACTTGAGAAATGATACTGACGTGGTGAACTTTGTAAGTATGGAATTTTCTCTCACTGACCCTAGGCTGGAACCACACAAATGGGAGAAATACTGTGTTCTTGAAATAGGAGACATGCTCCTGAGAACTGCAATAGGCCAAGTGTCAAGGCCCATGTTCCTGTATGTTAGAACCAATGGAACCTCCAAGATCAAGATGAAATGGGGTATGGAAATGAGACGCTGCCTTCTCCAATCTCTTCAACAGATTGAGAGCATGATTGAGGCCGAATCTTCTGTCAAAGAGAAAGACATGACAAAAGAATTCTTTGAAAACAAATCGGAAACATGGCCAATTGGAGAGTCACCCAAAGGAGTGGAAGAAGGCTCCATTGGCAAAGTGTGCAGAACCTTATTGGCAAAATCTGTATTCAACAGTCTGTATGCATCCCCACAACTCGAGGGGTTTTCAGCTGAATCGAGGAAATTGCTTCTCATTGTTCAGGCACTCAGGGACAACCTGGAACCTGGAACCTTCGATCTTGGAGGGCTATATGAAGCAATTGAGGAGTGCCTGATTAATGATCCCTGGGTTTTGCTTAATGCATCTTGGTTAAACTCCTTCCTCACACATGCACTGAGATAGATGGCGTCTCAAGGCACCAAACGATCTTATGAGCAGATGGAAACTGGTGGGGAACGCCAGAATGCCACTGAAATCAGAGCATCTGTTGGGAGAATGGTTGGTGGAATCGGAAGATTCTACATTCAGATGTGCACTGAACTCAAACTCAGTGACTATGAAGGGAGACTGATCCAAAACAGCATAACAATAGAGAGAATGGTTCTCTCGGCATTTGATGAGAGGAGAAACAGGTATCTGGAAGAACATCCCAGTGCTGGGAAAGACCCCAAGAAGACTGGAGGTCCAATCTACAAGAGAAGAGATGGGAAATGGATGAGAGAATTGATCCTATATGACAAAGAAGAGATCAGGAGGATTTGGCGTCAAGCAAATAATGGTGAAGACGCAACTGCTGGTCTCACCCATTTGATGATCTGGCATTCCAATTTGAATGATGCCACATACCAGAGAACGAGGGCACTTGTGCGTACTGGGATGGACCCCAGGATGTGCTCTCTGATGCAAGGCTCAACTCTTCCGAGGAGGTCTGGGGCTGCTGGAGCAGCAGTGAAAGGAGTTGGAACAATGGTGATGGAATTGATCCGGATGATAAAGCGAGGAATCAATGATCGGAATTTCTGGAGAGGAGAAAATGGACGGAGGACAAGAATTGCTTATGAAAGAATGTGCAACATCCTCAAGGGAAAATTCCAAACAGCGGCACAACGAGCAATGATGGACCAGGTGAGAGAGAGCCGGAATCCTGGGAATGCTGAAATTGAAGATCTCATCTTTCTCGCACGGTCTGCTCTCATCCTGAGGGGATCAGTGGCTCACAAGTCCTGTCTGCCTGCTTGTGTGTATGGCCTTGCCGTAGCTAGTGGATATGACTTTGAAAGGGAAGGATACTCCCTAGTCGGAATCGATCCTTTCCGTTTGCTCCAAAACAGTCAAGTCTTCAGTCTCATCAGACCAAATGAGAATCCAGCACATAAAAGTCAACTGGTATGGATGGCATGTCACTCTGCAGCATTTGAAGATTTAAGAGTGTCAAGCTTCATCAGAGGAACAAGAATAATCCCAAGAGGACAACTGTCCACCAGAGGAGTCCAGATTGCTTCAAATGAGAACATGGAGACAATGGACTCCAGTACTCTGGAATTGAGGAGCAGATATTGGGCTATAAGAACCAGAAGCGGAGGAAACACTAATCAGCAGAGAGCATCTGCTGGGCAAATCAGCGTTCAACCTACATTCTCTGTCCAGAGGAACCTCCCGTTCGAGAGAGCAACCATTATGGCAGCATTTACAGGAAATACTGAAGGCAGGACTTCAGACATGAGAACTGAGATCATAAGGATGATGGAAAATGCCAGACCTGAAGATGTGTCTTTCCAGGGGCGGGGAGTCTTCGAGCTCTCGGACGAAAAGGCAACGAACCCGATCGTGCCTTCCTTTGACATGAGTAATGAGGGATCTTATTTCTTCGGAGACAATGCTGAGGAGTATGAAAATTAAATGAGTCTTCTAACCGAGGTCGAAACGTACGTTCTCTCTATCGTCCCGTCAGGCCCCCTCAAAGCCGAGATCGCGCAGAGACTTGAAGATGTCTTTGCAGGGAAGAACACCGATCTTGAGGCACTCATGGAATGGCTAAAGACAAGACCAATCCTGTCACCTCTGACTAAGGGGATTTTAGGATTTGTGTTCACGCTCACCGTGCCCAGTGAGCGAGGACTGCAGCGTAGACGCTTTGTCCAAAACGCCCTTAATGGGAATGGGGATCCAAACAACATGGACAGAGCGGTCAAACTGTACAGGAAGCTAAAAAGGGAAATAACATTCCATGGAGCAAAAGAAGTGGCACTCAGTTACTCAGCTGGTGCACTTGCCAGTTGCATGGGCCTCATATACAACAGAATGGGGACTGTGACCACCGAAGTGGCATTTGGCCTGGTGTGCGCCACATGTGAGCAAATTGCTGATTCCCAGCATCGGTCTCACAGACAAATGGTGACAACAACCAACCCACTGATTAGACATGAAAACAGAATGGTGCTGGCCAGTACTACGGCAAAAGCCATGGAGCAAATGGCAGGGTCAAGTGAACAGGCAGCAGAGGCTATGGAGGTTGCTAGTCAGGCTAGACAGATGGTGCAGGCAATGAGGACCATTGGAACCCATCCTAGCTCCAGTGCTGGTTTAAAAGATGATCTTCTTGAAAATTTGCAGGCCTACCAGAAACGGATGGGAGTGCAAATGCAGCGATTCAAGTGAATGAGTCTTCTAACCGAGGTCGAAACGCCTACCAGAAACGGATGGGAGTGCAAATGCAGCGATTCAAGTGATCCTCTCGTTATTGCCGCAAACATCATTGGGATCTTGCACTTGATATTGTGGATTCTTGATCGTCTTTTCTTCAAATGCATTTATCGTCGCTTTAAATACGGTTTGAAAAGAGGGCCTTCAACGGAAGGAGTGCCTGAATCTATGAGGGAAGAATATCGGCAGGAACAGCAGAGTGCTGTGGATGTTGACGATGGTCATTTTGTCAACATAGAGTTGGAGTAAATGGACTCCAACACGATAACCTCGTTTCAGGTAGATTGCTATCTATGGCACATACGAAAGCTGCTCAGCATGAGAGACATGTGTGATGCTCCCTTTGATGACAGACTCAGAAGAGATCAAAAGGCATTAAAGGGAAGAGGCAGCACACTTGGACTCGACCTGCGAGTGGCCACCATGGAAGGCAAAAAGATTGTTGAAGACATCCTAAAGAGTGAGACGGATGAAAATCTCAAAATTGCAATTGCATCCAGCCCTGCTCCTCGGTATATTACCGATATGAGCATAGAGGAAATAAGCAGGGAATGGTACATGCTCATGCCAAGGCAGAAAATAACAGGAGGCCTGATAGTAAAAATGGATCAGGCCATCATGGACAAGAGAATAATACTCAAGGCAAACTTCTCTATCATATTTGATCAACTGGAAACATTAGTCTCACTGAGGGCTTTCACAGACGATGGCGCCATTGTAGCTGAAATTTCTCCCTTTCCTTCTATGCCAGGACATTCTACAGAGGATGTCAAAAATGCAATTGGAATCCTCATCGGTGGACTTGAATGGAATGATAACTCAATTCGAGCGTCTGAAAATATACAGAGATTTGCTTGGGGAGTCCGTGATGAGAGTGGGGGACCTTCACTCCCTCCAAAGCAGAAATGCTGCATGGCGAGAAGAGTTGAGTCAAAAGTTTGAATGGACTCCAACACGATAACCTCGTTTCAGGACATTCTACAGAGGATGTCAAAAATGCAATTGGAATCCTCATCGGTGGACTTGAATGGAATGATAACTCAATTCGAGCGTCTGAAAATATACAGAGATTTGCTTGGGGAGTCCGTGATGAGAGTGGGGGACCTTCACTCCCTCCAAAGCAGAAATGCTGCATGGCGAGAAGAGTTGAGTCAAAAGTTTGAAGAGATCAGATGGCTAATTGCAGAGTGTAGAAACATATTAACCAAAACTGAGAACAGCTTCGAGCAGATAACGTTCTTGCAGGCATTGCAACTCTTACTTGAAGTTGAGAGTGAGATAAGGACATTTTCTTTTCAGCTTATTTAG
>Concatenated PB2+PA+NP+M1+M2+NS1+NS2 STRAIN=A/chicken/Queretero/22019-853/1996 YEAR=1996
ATGGAGAGAATAAAAGAACTAAGAGATCTAATGTCACAGTCCCGCACCCGCGAGATACTCACCAAAACCACTGTGGACCATATGGCCATAATCAAAAAATACACATCAGGAAGGCAAGAGAAGAACCCCGCACTCAGAATGAAGTGGATGATGGCAATGAAATATCCAATCACAGCAGACAAGAAAATAATGGAAATGATTCCTGAGAGGAATGAACAGGGACAAACCCTCTGGAGCAAAACAAATGATGCCGGCTCAGACCGAGTGATGGTATCGCCTCTGGCCGTGACATGGTGGAATAGGAATGGACCGACAACAAACACAGTTCACTACCCGAAGGTATACCGGACTTACTTCGAAAAAGTCGAAAGGTTAAAGCATGGGACCTTTGGCCCCGTCCACTTCAGAAATCAAGTTAAGATAAGAAGGAGAGTTGACATAAACCCTGGCCACGCAGATCTCAGTGCCAAGGAGGCGCAGGATGTAATCATGGAAGTTGTCTTCCCAAATGAAGTGGGAGCTAGAATACTAACATCGGAGTCACAGCTGACAATAACGAAAGAGAAGAAAGAAGAGCTCCAATATTGCAAAATCGCCCCTTTGATGGTAGCATACATGCTAGAAAGAGAGTTAGTCCGCAAAACAAGATTCCTCCCAGTGGCTGGCGGGACAAGCAGTGTCTATATTGAGGTGTTGCATTTAACCCAGGGAACGTGCTGGGAGCAGATGTACACTCCAGGAGGAGAAGTGAGAAATGATGATGTTGACCAAAGTTTGATTATCGCTGCCAGGAATATAGTAAGAAGAGCAACGGTATCAGCAGACCCATTAGCATCTCTATTGGAAATGTGCCACAGCACACAGATTGGAGGAATAAAGATGGTGGATATCCTTAGGCAGAATCCAACAGAGGAACAAGCTGTGGACATCTGCAAGGCAGCAATGGGACTGAGGATTAGCTCATCTTTCAGCTTCGGCGGATTCACTTTCAAAAGAACAAGTGGATCGTCAGTCAAGAAAGAAGAAGAAGTGCTCACGGGCAACCTTCAAACACTGAAAATAAGAGTACATGAGGGGTATGAAGAATTCACAATGGTTGGAAGAAGAGCAACAGCTATTCTCAGAAAGGCAACCAGGAGATTGATCCAGCTAATAGTAAGTGGAAGGGATGAACAGTCAATTGCTGAGGCAATAATCGTGGCCATGGTATTTTCGCAAGAAGATTGCATGATCAAAGCAGTTCGAGGCGATTTGAACTTTGTCAATAGGGCAAACCAGCGACTGAATCCCATGCATCAACTCTTGAGACACTTCCAAAAAGATGCTAAGGTGCTTTTTCAGAACTGGGGAATTGAACCCATTGACAATGTGATGGGAATGATCGGAATATTGTCTGACATGACCCCAAGTACTGAGATGTCGCTGAGGGGGATAAGAGTTAGCAAAATGGGAGTAGATGAGTACTCCAGCACAGAGAGAGTGGTGGTGAGCATTGACCGATTTTTAAGGGTTAGGGACCAACGGGGAAATGTATTATTGTCTCCCGAGGAAGTCAGTGAGACACAAGGAACAGAGAAGTTGACAATAACTTACTCATCATCAATGATGTGGGAGATAAACGGTCCTGAGTCAGTGCTGGTCAATACTTATCAGTGGATCATTAGAAACTGGGAAACAGTAAAAATTCAATGGTCACAAGATCCCACAATGTTATACAATAAGATGGAATTCGAACCATTTCAGTCCCTTGTCCCTAAAGCAGCCAGAAGTCAATACAGCGGATTCGTGAGGACACTGTTTCAACAGATGCGAGATGTGCTTGGAACATTTGACACTGTTCAAATAATAAAACTTCTCCCTTTTGCTTCTGCTCCACCAGAGCAGAGTAGGATGCAATTCTCCTCACTGACTGTGAATGTGAGAGGATCAGGAATGAGGATACTGGTAAGAGGCAATTCTCCAGTGTTCAACTACAACAAGGCCACCAAGAGACTTACAGTCCTTGGAAAGGATGCTGGTGCATTGACCGAAGATCCTGATGAAGGAACAGCTGGAGTGGAGTCTGCTGTCCTAAGAGGATTCCTCATTTTGGGCAAAGAAGACAAGAGATATGGCCCAGCATTAAGCATCAATGAATTGAGCAATCTTGCAAAAGGAGAGAAGGCTAATGTGTTAATTGGACAGGGAGACGTGGTGTTGGTAATGAAACGGAAACGGGACTCTAGCATACTTACTGACAGCCAGACAGCGACCAAAAGGATTCGGATGGCCATCAATTAGATGGAAGACTTTGTGCGACAATGCTTCAATCCAATGATCGTCGAGCTAGCGGAAAAGGCAATGAAAGAATATGGGGAGGATCCGAAAATCGAAACTAACAAATTCACTGCAATATGCACACACTTGGAGGTCTGTTTCATGTATTCGGATTTCCACTTCATTGACGAACGGGGCGAATCAATAATTGTGGAATCTGGTGATCCAAATGCATTACTTAAGCACCGATTTGAGATAATTGAAGGAAGAGACCGAACGATGGCCTGGACTGTGGTGAATAGCATCTGCAACACCACAGGGGTTGACAAGCCTAAATTTCTCCCGGATCTGTATGACTACAAAGAGAACCGATTCGTAGAAATTGGAGTGACACGGAGGGAGGTTCACATGTACTACCTAGAGAAAGCCAATAAGATAAAATCCGAAAAGACACATATTCACATCTTCTCATTCACTGGGGAGGAAATGGCAACTAAGGCGGACTACACCCTTGATGAAGAGAGCAGAGCAAGAATCAAAACCAGGCTGTTCACTATAAGGCCAGAAATGGCAAGCAGGGGTCTGTGGGATTCCTTTCGTCAGTCCGAAAGAGGCGAAGAAACAATTGAAGAAAGATTTGAGATCACAGGAGCCATGCGCAGGCTTGCCGACCAAAGTCTCCCACCGAACTTCTCCAGCCTTGAAAACTTTAGAGCCTATGTGGATGGATTCGAACCGAACGGCTGCATTGAGGGCAAGCTTTCTCAAATGTCAAAAGAAGTGAATGCCCGAATTGAACCATTTTTGAAGACAACACCACGTCCTCTCAGATTACCTGATGGGCCTCTTTGCTCTCAACGGTCAAAATTCCTGCTGATGGATGCCTTGAAGCTAAGCATTGAAGACCCGAGTCATGAAGGAGAGGGAATACCGCTATATGATGCAATCAAATGCATGAAGACATTTTTCGGCTGGAAAGAACCAAACATAATTAAACCACATGAGAAAGGCATAAATTCCAATTACCTTCTGGCTTGGAAGCAGGTGCTAGCAGAACTCCATGACATTGAAACTGAGGAGAAGATCCCAAAGACAAAGAACATGAAGAAAACAAGCCAATTGAAGTGGGCACTTGGTGAGAACATGGCACCAGAAAAGGTAGATTTTGAGGATTGCAAAGATGTCAGCGATCTAAAACAGTATGATAGTGATGAACCAGAGTCTAGGTCTCTAGCAAGCTGGATCCAAAGTGAATTCAACAAGGCTTGTGAATTGACCGATTCAAGCTGGATAGAGCTTGATGAGATAGGGGAAGATATTGCCCCAATTGAGCACATTGCAAGTGTGAGGAGAAATTATTTTACAGCGGAAGTGTCCCATTGCAGGGCTACTGAGTACATAATGAAGGGAGTGTACATAAATACAGCTTTGCTCAATGCATCTTGTGCAGCCATGGATGACTTTCAGCTGATTCCAATGATAAGCAAATGCAGGACAAAAGAAGGGAGACGGAAAACAAACCTGTATGGATTCATTATAAAAGGAAGGTCTCACTTGAGAAATGATACTGACGTGGTGAACTTTGTGAGTATGGAATTTTCTCTCACTGACCCTAGGCTGGAACCACACAAATGGGAGAAATACTGTGTTCTTGAAATAGGAGACATGCTCCTGAGAACTGCAATAGGCCAAGTGTCAAGGCCCATGTTCCTGTATGTTAGAACCAATGGAACCTCCAAGATCAAGATGAAATGGGGTATGGAAATGAGACGCTGCCTTCTCCAATCTCTTCAACAGATTGAGAGCATGATTGAGGCCGAATCTTCTGTCAAAGAGAAAGACATGACAAAAGAATTCTTTGAAAACAAATCGGAAACATGGCCAATTGGAGAATCACCCAAGGGAGTGGAAGAAGGCTCCATTGGCAAAGTGTGCAGAACCTTATTGGCAAAATCTGTATTCAACAGTCTGTATGCATCCCCACAACTCGAGGGGTTTTCAGCTGAATCGAGGAAATTGCTTCTCATTGTTCAGGCACTCAGGGACAACCTGGAACCTGGAACCTTCGATCTTGGAGGGCTATATAAAGCAATTGAGGAGTGCCTGATTAATGATCCCTGGGTTTTGCTTAATGCATCTTGGTTCAACTCCTTCCTCACACATGCACTGAGATAGATGGCGTCTCAAGGCACCAAACGATCTTATGAGCAGATGGAAACTGGTGGGGAACGCCAGAATGCCACTGAAATCAGAGCATCTGTTGGGAGAATGGTTGGTGGAATCGGAAGATTCTACATTCAGATGTGCACTGAACTAAAACTCAGTGACTATGAAGGGAGACTGATCCAAAACAGCATAACAATAGAGAGAATGGTTCTCTCGGCATTTGATGAGAGGAGAAACAGGTATCTGGAAGAACATCCCAGTGCTGGGAAAGACCCCAAGAAGACTGGAGGTCCAATCTACAAGAGAAGAGATGGGAAATGGATGAGAGAATTGATCCTATATGACAAAGAAGAGATCAGGAGGATTTGGCGTCAAGCAAATAATGGTGAAGACGCAACTGCTGGTCTCACCCATTTGATGATCTGGCATTCCAATCTGAATGATGCCACATACCAGAGAACGAGGGCACTTGTGCGTACTGGGATGGATCCCAGGATGTGCTCTCTGATGCAAGGCTCAACTCTTCCGAGGAGGTCTGGGGCTGCTGGAGCAGCAGTGAAAGGAGTTGGAACAATGGTGATGGAATTGATCCGGATGATAAAGCGAGGAATCAATGATCGGAATTTCTGGAGAGGAGAAAATGGACGGAGGACAAGAATTGCTTATGAAAGAATGTGCAACATCCTCAAGGGAAAATTCCAAACAGCGGCACAACGAGCAATGATGGACCAGGTGAGAGAGAGCCGGAATCCTGGGAATGCTGAAATTGAAGATCTCATCTTTCTCGCACGGTCTGCTCTCATCCTGAGGGGATCAGTGGCTCACAAGTCCTGTCTGCCTGCTTGTGTGTATGGCCTTGCTGTAGCCAGTGGATATGACTTTGAAAGGGAAGGATACTCCCTAGTCGGAATCGATCCTTTTCGTTTGCTCCAAAACAGTCAAGTCTTCAGTCTCATCAGACCAAATGAGAATCCAGCACATAAAAGTCAACTGGTATGGATGGCATGTCACTCTGCAGCATTTGAAGATTTAAGAGTGTCAAGCTTCATCAGAGGAACAAGAATAGTCCCAAGAGGACAACTGTCCACCAGAGGAGTTCAGATTGCTTCAAATGAGAACATGGAGACAATGGACTCCAGTACTCTGGAATTGAGGAGCAGATATTGGGCTATAAGAACCAGAAGCGGAGGAAACACTAATCAGCAGAGAGCATCTGCTGGGCAAATCAGCGTTCAACCTACATTCTCTGTCCAGAGGAACCTCCCGTTTGAGAGAGCAACCATTATGGCGGCATTTACAGGAAATACTGAAGGCAGGACTTCAGACATGAGAACTGAGATCATAAGGATGATGGAAAATGCCAGACCTGAAGATGTGTCTTTCCAGGGGCGGGGAGTCTTCGAGCTCTCGGATGAAAAGGCAACGAACCCGATCGTGCCTTCCTTTGACATGAGTAATGAGGGATCTTATTTCTTCGGAGACAATGCTGAGGAGTATGAAAATTAAATGAGTCTTCTAACCGAGGTCGAAACGTACGTTCTCTCTATCGTCCCGTCAGGCCCCCTCAAAGCCGAGATCGCGCAGAGACTTGAAGATGTCTTTGCAGGGAAGAACACCGATCTTGAGGCACTCATGGAATGGCTAAAGACAAGACCAATCCTGTCACCTCTGACTAAGGGGATTTTAGGATTTGTGTTCACGCTCACCGTGCCCAGTGAGCGAGGACTGCAGCGTAGACGCTTTGTCCAAAACGCCCTTAATGGGAATGGGGATCCAAACAACATGGACAGAGCAGTCAAACTGTACAGGAAGCTAAAAAGGGAAATAACATTCCATGGAGCAAAAGAAGTGGCACTCAGTTACTCAGCTGGTGCACTTGCCAGTTGCATGGGCCTCATATACAACAGAATGGGGACTGTGACCACCGAAGTGGCATTTGGCCTGGTGTGCGCCACATGTGAGCAAATTGCTGATTCCCAGCATCGGTCTCACAGACAAATGGTGACAACAACCAACCCACTGATTAGACATGAAAACAGAATGGTGCTGGCCAGTACTACGGCAAAAGCCATGGAGCAAATGGCAGGGTCAAGTGAACAGGCAGCAGAAGCTATGGAGGTTGCTAGTCAGGCTAGACAGATGGTGCAGGCAATGAGAACGATTGGAACCCATCCTAGCTCCAGTGCTGGTTTAAAAGATGATCTTCTTGAAAATTTGCAGGCCTACCAGAAACGGATGGGAGTGCAAATGCAGCGATTCAAGTGAATGAGTCTTCTAACCGAGGTCGAAACGCCTACCAGAAACGGATGGGAGTGCAAATGCAGCGATTCAAGTGATCCTCTCGTTATGGCCGCAAACATCATTGGGATCTTGCACTTGATATTGTGGATTCTTAATCGTCTTTTCTTCAAATGCATCTATCGTCGCTTTAAATACGGTTTGAAAAGAGGGCCTTCTACGGAAGGAGTGCCTGAATCTATGAGGGAAGAATATCGGCAGGAACAGCAGAGTGCTGTGGATGTTGACGATGGTCATTTTGTCAACATAGAGCTGGAGTAAATGGACTCCAACACGATAACCTCGTTTCAGGTAGATTGCTATCTATGGCACATACGAAAGCTGCTCAGCATGAGAGACATGTGTGATGCTCCCTTTGATGACAGACTCAGAAGAGATCAAAAGGCATTAAAGGGAAGAGGCAGCACACTTGGACTCGACCTGCGAGTGGCCACCATGGAAGGCAAAAAGATTGTTGAAGACATCCTAAAGAGTGAAACGGATGAAAATCTCAAAATTGCAATTGCATCCAGCCCTGCTCCTCGGTATATTACCGATATGAGCATAGAGGAAATAAGCAGGGAATGGTACATGCTGATGCCAAGGCAGAAAATAACAGGAGGCCTGATAGTAAAAATGGATCAGGCCATCATGGACAAGAGAATAATACTCAAGGCAAACTTCTCTGTCCTGTTTGATCAACTGGAAACATTAGTCTCACTGAGGGCTTTCACAGACGATGGTGCCATTGTAGCTGAAATTTCTCCCTTTCCTTCTATGCCAGGACATTCTACAGAGGATGTCAAAAATGCAATTGGAATCCTCATCGGTGGACTTGAATGGAATGATAACTCAATTCGAGCGTCTGAAAATATACAGAGATTTGCTTGGGGAGTCCGTGATGAGAGTGGGGGACCTTCACTCCTTCCAAAGCAGAAACGCTGCATGGCGAGAAGAGTTGAGTCAAAAGTTTGAATGGACTCCAACACGATAACCTCGTTTCAGGACATTCTACAGAGGATGTCAAAAATGCAATTGGAATCCTCATCGGTGGACTTGAATGGAATGATAACTCAATTCGAGCGTCTGAAAATATACAGAGATTTGCTTGGGGAGTCCGTGATGAGAGTGGGGGACCTTCACTCCTTCCAAAGCAGAAACGCTGCATGGCGAGAAGAGTTGAGTCAAAAGTTTGAAGAGATCAGATGGCTAATTGCAGAGTGTAGAAATATATTAACCAAAACTGAGAACAGCTTCGAGCAGATAACGTTCTTGCAGGCATTGCAACTCTTACTTGAAGTTGAGAGTGAGATAAGGACATTTTCTTTTCAGCTTATTTAG
>Concatenated PB2+PA+NP+M1+M2+NS1+NS2 STRAIN=A/chicken/Mexico/37821-771/1996 YEAR=1996
ATGGAGAGAATAAGAGAACTAAGAGATCTAATGTCACAGTCCCGCACCCGCGAGATACTCACCAAGACCACTGTGGACCACATGGCCATAATCAAAAAATACACATCAGGAAGACAGGAGAAGAACCCAGCACTCAGAATGAAATGGATGATGGCAATGAAATATCCAATCACAGCAGACAAGAAAATAATGGAAATGATTCCTGAAAGGAATGAACAGGGACAAACCCTCTGGAGCAAAACAAATGATGCCGGCTCAGACCGAGTGATGGTATCGCCTCTGGCCGTGACATGGTGGAATAGGAATGGACCGACAACAAACACAGTCCACTACCCGAAGGTATACCGGACTTATTTCGAAAAAATCGAGAGGTTAAAGCATGGGACCTTTGGCCCCGTCCACTTCAGAAATCAAGTTAAGATAAGAAGGAGAGTTGACATAAACCCTGGCCACGCAGATCTCAGTGCCAAGGAGGCGCAGGATGTAATCATGGAAGTTGTCTTCCCAAATGAAGTGGGAGCTAGAATACTAACATCGGAGTCACAGCTGACAATAACAAAAGAGAAGAAGGAAGAGCTCCAAGATTGCAAAATCGCCCCTTTGATGGTAGCATACATGCTAGAAAGAGAGTTAGTCCGCAAAACAAGATTCCTCCCAGTGGCTGGCGGGACAAGCAGTGTCTATATTGAGGTGTTGCATTTAACCCAGGGAACGTGCTGGGAGCAGATGTACACTCCTGGAGGAGAAGTGAGAAATGATGATGTCGACCAAAGTTTGATTATCGCTGCCAGGAATATAGTAAGAAGAGCAACGGTATCGGCTGACCCATTAGCATCTCTATTGGAAATGTGCCACAGCACACAGATTGGAGGAATAAGGATGGTGGACATCCTTAGGCAGAATCCAACAGAGGAACAAGCTGTGGACATATGCAAGGCAGCAATGGGACTGAGGATTAGCTCATCTTTCAGCTTCGGCGGATTCACTTTCAAAAGAACAAGTGGATCGTCAGTCAAGAAAGAAGAAGAAGTGCTCACGGGCAACCTTCAAACACTGAAAATAAGAGTACATGAGGGGTATGAAGAATTCACAATGGTTGGAAGAAGAGCAACAGCTATTCTCAGAAAGGCAACCAGGAGATTGATCCAGTTAATAGTAAGTGGAAGGGATGAACAGTCAATTGCTGAGGCAATAATCGTGGCCATGGTATTTTCGCAAGAGGATTGCATGATCAAAGCAGTTCGAGGCGATTTGAACTTTGTCAACAGGGCAAACCAGCGACTGAATCCCATGCATCAACTCTTGAGACACTTCCAAAAAAATGCTAAGGTGCTTTTCCAGAACTGGGGAATTGAACCCATTGACAATGTGATGGGAATGATCGGAATATTGTCTGATATGACCCCAAGTACTGAGATGTCGCTAAGGGGGATAAGGGTTAGCAAAATGGGAGTAGATGAGTACTCCAGCACGGAGAAAGTGGTGGTGAGCATTGACCGGTTTTTGAGGGTTAGGGACCAACGGGGAAATGTATTACTGTCTCCCGAAGAAGTCAGCGAGACACAAGGAACAGAGAAGTTGACAATAACTTACTCGTCATCAATGATGTGGGAGATCAATGGTCCTGAGTCAGTGCTGGTCAATACTTATCAGTGGATCATTAGAAACTGGGAAATAGTAAAAATCCAATGGTCACAAGATCCCACAATGTTATACAATAAGATGGAATTCGAACCATTTCAGTCTCTTGTCCCTAAAGCAGCCAGAAGTCAATACAGCGGATTCGTGAGGACACTGTTCCAACAGATGCGAGATGTGCTTGGAACGTTTGACACTGTTCAAATAATAAAACTTCTCCCTTTTGCTGCTGCTCCACCAGAGCAGAGTAGGATGCAATTCTCCTCACTGACTGTGAATGTGAGAGGATCAGGAATGAGGATACTGGTAAGAGGCAATTCTCCAGTGTTCAACTACAACAAGACCACCAAGAGGCTTACCATCCTTGGAAAGGATGCTGGTGCATTGACCGAAGATTCTGATGAAGGTACAGCTGGAGTGGAGTCTGCTGTCCTAAGAGGGTTCCTCATTTTAGGCAAAGAAGACAAGAGATATGGCCCAGCATTAAGCATCAATGAATTGAGCAATCTTGTAAAAGGAGAGAAGGCTAATGTGCTAATTGGACAGGGAGACGTGGTGTTGGTAATGAAACGGAAACGGGACTCTAGCATACTTACTGACAGTCAGACAGCGACCAAAAGGATCCGGATGGCCATCAATTAGATGGAAGACTTTGTGCGACAATGCTTCAATCCAATGATCGTCGAGCTAGCGGAAAAGGCAATGAAAGAATATGGGGAGGATCCGAAAATCGAAACTAACAAATTTGCTGCAATATGCACACACTTGGAGGTCTGTTTCATGTATTCGGATTTCCACTTCATTGACGAACGGGGCGAATCAATAATTGTAGAATCTGGAGATCCAAATGCTTTACTTAAGCACCGGTTTGAGATAATTGAAGGGAGAGACCGAACGATGGCCTGGACTGTGGTGAATAGTATCTGCAACACCACAGGGGTTGACAAGCCTAAATTTCTCCCGGATCTGTATGACTACAAGGAGAACCGATTCGTTGAAATTGGAGTGACACGGAGGGAGGTCCACATATACTATCTAGAGAAAGCCAACAAGATAAAATCTGAGAAGACACATATTCACATCTTCTCGTTCACTGGAGAGGAAATGGCCACTAAGGCGGACTACATTCTTGATGAAGAGAGCAGAGCAAGAATCAAAACCAGGCTGTTCACTATAAGGCAAGAAATGGCCAGTAGGGGTCTGTGGGATTCCTTTCGTCAATCCGAGAGAGGCGAAGAAACAATTGAAGAAAGATTTGAAATCACAGGAACCATGCGCAGGCTTGCCGATCAAAGTCTCCCACCGAACTTCTCCAGCCTTGAAAACTTTAGAGCCTATGTGGATGGATTCGAACCGAACGGCTGCATTGAGGGCAAGCTTTCTCAAATGTCAAAAGAAGTGAATGCTAGAATTGAGCCATTTTTGAAGACAACACCACGTCCTCTCAAATTACCTGACGGCCCTCCTTGCTCTCAACGGTCTAAATTCCTGCTGATGGATGCCTTGAAGCTAAGCATTGAAGACCCGAGTCATGAAGGAGAAGGAATACCACTATATGATGCAATCAAATGCATGAAGACATTTTTCGGCTGGAAAGAGCCAAACATAATTAAACCACATAAGAAAGGCATAAATCCCAATTACCTTCTGGCTTGGAAGCAAGTGCTAGCTGAACTCCATGACATTGAAACTGAGGAGAAGATCCCAAAGACAAAAAACATGAAGAAAACAAGCCAATTGAAGTGGGCACTTGGTGAGAACATGGCACCAGAAAAGGTAGATTTTGAGGATTGCAAAGATGTCAGCGATCTAAAACAGTATGATAGTGATGAACCAGAGTCTAGGTCGCTAGCAAGCTGGATCCAAAGTGAATTCAACAAGGCTTGTGAATTAACCGATTCGAGCTGGATAGAGCTTGATGAAATAGGGGAAGATATTGCCCCAATTGAGCACATTGCAAGTATGAGGAGAAATTATTTTACAGCGGAAGTGTCCCATTGCAGGGCCACTGAGTATATAATGAAGGGAGTGTACATAAATACAGCTTTGCTCAATGCATCTTGTGCAGCAATGGACGATTTCCAGCTGATTCCAATGATAAGCAAATGTAGAACAAAAGAAGGGAGACGGAAAACAAACCTGTATGGGTTCATTATAAAAGGAAGGTCTCACTTGAGAAATGATACTGACGTAGTAAATTTTGTAAGTATGGAATTTTCTCTCACTGACCCTAGGCTGGAACCACACAAATGGGAGAAGTACTGTGTTCTTGAAATAGGAGACATGCTCCTGAGGACTGCAATAGGCCAAGTATCAAGGCCCATGTTCTTGTATGTTAGAACCAATGGAACCTCCAAGATCAAGATGAAATGGGGTATGGAAATGAGACGCTGCCTTCTCCAATCTCTTCAACAGATTGAGAGCATGATTGAGGCCGAATCTTCTGTCAAAGAGAAGGACATGACAAAAGAGTTCTTTGAAAACAAATCGGAAACATGGCCAATTGGAGAGTCACCCAAGGGAGTGGAAGAAGGCTCCATTGGCAAAGTGTGCAGAACCTTATTGGCAAAATCTGTATTCAACAGTCTGTATGCATCCCCACAACTCGAGGGGTTTTCAGCTGAATCGAGGAAATTGCTTCTCATTGTTCAGGCACTCAGGGACAACCTGGAACCTGGAACCTTCGATCTTGGAGGGCTATATGAAGCAATTGAGGAGTGCCTGATTAATGATCCCTGGGTTTTGCTTAATGCATCTTGGTTCAACTCCTTCCTCACACATGCACTGAGATAGATGGCGTCTCAAGGCACCAAACGATCTTATGAGCAGATGGAAACTGGTGGGGAACGCCAGAATGCCACTGAAATTAGAGCATCTGTTGGGAGAATGGTTGGTGGAATCGGAAGATTCTACATTCAGATGTGCACTGAACTCAAACTCAGTGACTATGAAGGGAGACTGATCCAAAATAGCATAACCATAGAGAGAATGGTTCTCTCGGCATTTGATGAGAGGAGAAACAGATATCTGGAAGAACACCCCAGTGCTGGGAAAGACCCCAAGAAGACTGGAGGTCCAATCTACAAGAGAAGAGATGGGAAATGGATGAGAGAATTGATCCTATATGACAAAGAAGAGATCAGAAGGATTTGGCGTCAAGCAAATAATGGGGAAGACGCAACTGCTGGCCTCACCCATTTGATGATCTGGCATTCCAATCTAAATGATGCCACATACCAAAGAACGAGGGCACTTGTGCGTACTGGAATGGACCCCAGGATGTGCTCTCTGATGCAAGGCTCAACTCTCCCGAGGAGATCTGGGGCTGCCGGAGCAGCAGTAAAAGGAGTTGGAACAATGGTGATGGAATTGATCCGGATGATAAAGCGAGGAATCAATGATCGGAATTTCTGGAGAGGAGAAAATGGACGGAGAACAAGAATTGCATATGAAAGAATGTGCAACATCCTCAAGGGAAAATTCCAAACAGCTGCACAACGAGCAATGATGGACCAAGTAAGAGAGAGCCGGAATCCTGGGAATGCTGAAATTGAAGATCTCATCTTTCTTGCACGGTCTGCTCTCATCCTAAGGGGATCAGTGGCTCACAAATCCTGTCTGCCTGCTTGTGTGTATGGCCTTGCTGTGGCCAGTGGATATGACTTTGAAAGGGAAGGATACTCCCTAGTCGGAATCGATCCTTTTCGTTTGCTCCAAAACAGTCAAGTCTTCAGTCTCATCAGACCAAATGAGAATCCAGCACATAAAAGTCAACTGGTATGGATGGCATGTCACTCTGCAGCATTTGAAGATTTAAGAGTGTCAAGTTTCATCAGAGGAACAAGAATAGTACCAAGAGGACAACTGTCCACCAGAGGAGTCCAGATTGCGTCAAATGAGAACATGGAGACAATGGACTCCAGTACTCTGGAATTGAGGAGCAGATATTGGGCTATAAGAACCAGAAGTGGAGGAAACACTAATCAGCAGAGAGCATCTGCTGGGCAAATCAGCGTGCAACCTACATTCTCTGTCCAGAGAAATCTCCCGTTCGAGAGAGCAACCATTATGGCGGCATTTACAGGAAACACTGAAGGTAGAACTTCAGACATGAGAACTGAAATCATAAGGATGATGGAAAATGCCAGACCTGAGGATGTGTCTTTCCAGGGGCGGGGAGTCTTCGAGCTCTCAGACGAAAAGGCAACGAACCCGATCGTGCCTTCCTTTGACATGAGTAATGAGGGATCTTATTTCTTCGGAGACAATGCTGAGGAGTATGAAAATTAAATGAGTCTTCTAACCGAGGTCGAAACGTACGTTCTCTCTATCATCCCGTCAGGCCCCCTCAAAGCCGAGATCGCGCAGAGACTTGAAGATGTCTTTGCAGGGAAGAACACCGATCTTGAGGCAATCATGGAATGGCTAAAGACAAGACCAATCCTGTCACCTCTGACTAAGGGGATTTTAGGACTTGTATTCACGCTCACCGTGCCCAGTGAGCGAGGACTGCAGCGTAGACGCTTTGTCCAAAATGCCCTTAATGGGAATGGGGATCCAAACAACATGGACAGAGCGGTCAAACTGTACAGGAAGCTAAAAAGGGAAATAACATTCCATGGGGCAAAAGAAGTGGCACTCAGTTACTCAGCTGGTGCACTTGCCAGTTGCATGGGCCTCATATACAACAGAATGGGGACTGTGACCACCGAAGTGGCATTTGGCTTGGTGTGCGCCACATGTGAGCAAATTGCTGATTCCCAGCATCGGTCTCACAGACAAATGGTGACAACAACCAACCCACTGATTAGACATGAGAACAGGATGGTACTGGCCAGTACTACGGCAAAAGCCATGGAGCAAATGGCAGGATCAAGTGAACAAGCAGCGGAGGCTATGGAGACTGCTAGTCAGGCTAGACAGATGGTGCAGGCAATGAGGACCATTGGAACCCATCCTAGTTCCAGTGCTGGTTTAAAAGATGATCTTCTTGAAAATTTGCAGGCCTACCAGAAACGGATGGGAGTGCAAATGCAGCGATTCAAGTGAATGAGTCTTCTAACCGAGGTCGAAACGCCTACCAGAAACGGATGGGAGTGCAAATGCAGCGATTCAAGTGATCCTCTCGTTACTGCCGCAAGCATCATTGGGATCTTGCACTTGATATTGTGGATTCTTAATCGTCTTTTCTTCAAATGCATTTATCGTCGCTTTAAATACGGTTTAAAAAGAGGGCCTTCTGCGGAAGGAGTGCCTGAGTCCATGAGGGAAGAATATCGGCAGGAACAGCAGAGTGCTGTGGATGTTGACGATGGTCATTTTGTCAACATAGAGTTGGAGTAAATGGACTCCAACACGATAACCTCGTTTCAGGTAGATTGCTATCTATGGCACATACGAAAGCTACTCAGCATGAGAGACATGTGTGATGCTCCCTTTGATGACAGGCTCAGAAGAGATCAAAAGGCATTAAAGGGAAGAGGCAGCACACTTGGACTCGACCTGCGAGTGGCCACTATGGAAGGCAAAAAGATTGTTGAAGACATCCTAAAGAGTGAGACGGATGAAAATCTCAAAATTGCAATTGCATCTAGCCCTGCTCCTCGGTATGTTACCGATATGAGCATAGAGGAAATAAGCAGGGAATGGTATATGCTCATGCCAGGGCAGAAAATAACAGGAGGCCTGGTAGTAAAAATGGATCAGGCAATCATGGACAAGAGAATAATACTCAAGGCAAACTTTTCTGTCCTATTTGATCAACTGGAAACATTAGTATCACTGAGGGCTTTCACAGACGATGGCGCCATTGTAGCTGAAATATCTCCCTTTCCTTCTATACCAGGACATTCTACAGAGGATGTCAAAAATGCAATTGGAATCCTCATCGGTGGACTTGAATGGAATGATAACTCAATTCGAGCGTCTGAAAATATACAGAGATTTGCTTGGGGAGTCCGTGATGAGAATGGGGGACCTTCACTCCCTCCAGAGCAGAAACGCTACATGGCGAGAAGAGTTGAGTCAAAAGTTTGAATGGACTCCAACACGATAACCTCGTTTCAGGACATTCTACAGAGGATGTCAAAAATGCAATTGGAATCCTCATCGGTGGACTTGAATGGAATGATAACTCAATTCGAGCGTCTGAAAATATACAGAGATTTGCTTGGGGAGTCCGTGATGAGAATGGGGGACCTTCACTCCCTCCAGAGCAGAAACGCTACATGGCGAGAAGAGTTGAGTCAAAAGTTTGAAGAGATCAGATGGCTAATTGCAGAGTGTAGGAACATATTAAACAAAACTGAGAACAGCTTCGAGCAGATAACGTTCTTGCAGGCATTGCAACTCTTACTTGAAGTTGAGAGTGAGATAAGGACATTTTCTTTTCAGCTTATTTAG
>Concatenated PB2+PA+NP+M1+M2+NS1+NS2 STRAIN=A/chicken/New Jersey/15906-9/1996 YEAR=1996
ATGGAGAGAATAAAAGAACTAAGGGATCTAATGTCACAGTCCCGCACTCGCGAGATACTCACCAAAACCACTGTGGATCATATGGCCATAATCAAAAAATACACATCAGGAAGACAAGAGAAGAATCCCGCACTCAGGATGAAATGGATGATGGCAATGAAATATCCAATTACAGCGGATAAGAGAATAATGGAGATGATTCCCGAGAGGAATGAACAAGGGCAAACCCTCTGGAGCAAAACAAATGATGCCGGCTCAGACCGAGTAATGGTATCACCTCTGGCTGTGACATGGTGGAATAGGAATGGACCAACAACAAGTACAGTTCACTACCCAAAGGTATATAAAACCTATTTCGAAAAGGTCGAAAGGTTAAAACATGGGACCTTTGGCCCCGTTCACTTCAGGAATCAAGTTAAGATAAGACGGAGAGTTGACATAAACCCTGGCCATGCAGACCTCAGTGCTAAAGAGGCACAGGATGTAATCATGGAAGTTGTTTTCCCAAATGAAGTGGGAGCCAGGATATTAACATCGGAGTCACAGCTGACAATAACAAGAGAGAAAAAGGAAGAACTCCAAGATTGCAAAATTGCCCCCTTGATGGTAGCATACATGCTAGAAAGAGAGTTAGTCCGCAAAACGAGGTTCCTCCCAGTAGCTGGTGGAACAAGCAGTGTTTATATTGAAGTGTTGCATTTGACCCAGGGAACATGCTGGGAGCAGATGTACACTCCAGGAGGGGAAGTGAGAAATGATGATGTTGACCAAAGTTTAATTATCGCTGCCAGGAATATAGTAAGAAGAGCAACGGTATCAGCAGACCCACTAGCGTCTCTATTGGAGATGTGCCACAGCACGCAGATTGGTGGAATAAGGATGGTAGACATCCTTAGGCAGAATCCAACAGAGGAACAAGCCGTAGATATATGCAAGGCGGCAATGGGATTGAGGATTAGCTCATCTTTCAGCTTCGGTGGATTCACTTTTAAAAGAACAAGTGGGTCGTCAGTCAAAAGAGAAGAAGAAGTGCTTACAGGCAACCTTCAAACACTGAAAATAAGAGTGCATGAGGGGTATGAAGAATTCACAATGGTTGGGAGAAGAGCAACAGCCATTCTCAGGAAGGCAACCAGGAGATTGATTCAGCTAATAGTCAGTGGGAGAGATGAACAGTCAATTGCTGAAGCAATAATTGTAGCTATGGTATTTTCACAAGAGGATTGCATGATCAAGGCAGTTCGGGGTGATCTGAACTTTGTCAATAGAGCAAACCAGCGCCTAAACCCCATGCATCAACTCTTGAGACATTTCCAAAAGGATGCAAAAGTGCTTTTCCAAAATTGGGGAATTGAAACCATTGACAATATGATGGGAATGATCGGAATACTACCCGACATGACTCCAAGTACTGAGATGTCATTGAGAGGGATAAGAGTCAGCAAAATGGGAGTAGATGAATACTCCAGCACAGAGAGAGTGGTGGTGAGCATTGACCGTTTTTTAAGGGTTCGGGATCAACGGGGAAATGTACTGTTGTCACCTGAAGAAGTCAGCGAGACGCAAGGAACGGAAAAGTTGACAATAACTTACTCATCATCAATGATGTGGGAGATCAATGGTCCTGAATCAGTGTTGGTCAATACTTACCAGTGGATCATCAGAAACTGGGAGACTGTGAAAATTCAATGGTCACAGGATCCCACAATGTTGTACAATAAGATGGAATTCGAGCCATTTCAGTCTCTGGTCCCTAAGGCAGCTAGAGGTCAATACAGCGGATTCGTGAGGACACTGTTCCAACAAATGCGGGATGTGCTTGGAACATTTGATACTGTTCAGATAATAAAACTTCTCCCCTTTGCTGCTGCCCCACCAGAACAGAGTAGGATGCAATTCTCCTCCTTGACTGTGAATGTAAGAGGATCAGGAATGAGGATACTGGTAAGAGGCAACTCTCCAGTGTTCAATTACAACAAGGCCACCAAGAGGCTTACAGTCCTCGGGAAAGATGCAGGTGCATTAATTGAAGACCCAGATGAAGGCACAGCTGGAGTGGAATCTGCTGTTCTGAGAGGATTCCTCATTTTGGGCAAAGAAGACAAAAGATATGGCCCAGCATTGAGCATCAATGAACTGAGCAATCTTGCAAAAGGGGAGAAGGCTAACGTGCTAATTGGGCAAGGAGACGTAGTGTTGGTAATGAAACGGAAACGGGACTCTAGCATATTTACTGACAGCCAGACAGCGACCAAAAGGATTCGGATGGCCATCAATTAGATGGAAGACTTTGTGCGACAATGCTTCAATCCAATGATCGTCGAGCTTGCGGAAAAGGCAATGAAAGAATATGGGGAAGATCCGAAAATCGAAACTAACAAATTTGCTGCAATATGCACACACTTGGAGGTCTGTTTCATGTATTCGGATTTCCACTTCATTGACGAACGGGGCGAATCAATAATTGTAGAATCTGGTGATCCAAATGCATTACTGAAGCATAGATTTGAGATAATTGAAGGAAGAGACCGAACAATGGCCTGGACAGTGGTGAATAGCATCTGTAACACCACAGGGGTTGAGAAGCCTAAATTTCTTCCGGACCTGTATGATTACAAGGAAAACCGATTCATTGAAATCGGAGTGACACGGAGGGAGGTTCATATATACTACCTAGAGAAAGCCAACAAGATAAAATCCGAGAAGACACACATTCACATTTTTTCATTTACTGGAGAGGAAATGGCCACCAAAGCGGATTACACCCTTGACGAAGAGAGCAGGGCAAGAATCAAAACCAGGCTGTTCACTATAAGACAAGAAATGGCCAGCAGGGGTCTTTGGGATTCCTTTCGTCAGTCCGAAAGAGGCGAAGAGACAATTGAAGAAAGATTTGAAATCACAGGAACCATGCGCAGGCTCGCCGACCAAAGTCTCCCACCGAACTTCTCCAGCCTTGAAAACTTTAGAGCCTATGTGGATGGATTCGAACCGAACGGCTGCATTGAGGGCAAGCTTTCTCAGATGTCAAAAGAAGTGAACGCCAGGATCGAGCCATTTCTGAAAACAACACCACGCCCTCTCAGATTACCTGATGGGCCTCCTTGCTCTCAGCGGTCAAAATTCTTGCTGATGGATGCTTTGAAACTAAGCATTGAAGACCCGAGTCATGAGGGAGAGGGGATACCGCTATACGATGCAATCAAATGCATGAAGACATTCTTCGGCTGGAAAGAGCCCAACGTGATCAAACCACATGAGAAAGGCATAAATCCCAATTACCTTCTGGCTTGGAAGCAAGTGCTAGCAGAACTCCAGGACATTGAAAATGAGGAGAAGATCCCAAAGACAAAGAACATGAAGAAAACAAGCCAATTGAAGTGGGCACTTGGTGAGAACATGGCACCAGAAAAAGTAGACTTTGAGGATTGCAAGGACGTTAGCGACCTGAAACAGTATGATAGTGATGAGCCAGAGCCCAGATCGCTAGCAAGCTGGATCCAGAGTGAATTCAACAAGGCATGTGAATTGACCGATTCGAGCTGGATAGAACTTGATGAGATAGGGGAAGATGTTGCCCCGATTGAACACATTGCAAGTATGAGGAGGAACTATTTTACAGCGGAAGTGTCCCATTGCAGGGCTACTGAATACATAATGAAGGGAGTATACATAAATACAGCTTTGCTCAATGCATCTTGTGCAGCCATGGATGACTTCCAGCTAATTCCAATGATAAGCAAATGCAGGACAAAGGAGGGAAGACGGAAAACAAACCTGTATGGGTTCATTATAAAAGGAAGGTCTCATTTGAGAAATGATACTGACGTGGTAAACTTTGTGAGCATGGAGTTTTCTCTCACTGACCCGAGGCTGGAACCACACAAATGGGAAAAGTACTGTGTTCTTGAAATAGGAGATATGCTCCTGAGGACTGCAATAGGCCAAGTGTCAAGGCCCATGTTCCTGTACGTTAGAACCAATGGGACCTCCAAGATCAAGATGAAGTGGGGTATGGAAATGAGGCGCTGCCTTCTTCAATCTCTTCAGCAGATCGAGAGCATGATTGAAGCCGAGTCTTCTGTCAAGGAGAAGGACATGACCAAAGAATTCTTTGAAAACAAATCGGAAACATGGCCAATTGGAGAGTCCCCCAAGGGGGTGGAGGAAGGCTCTATTGGGAAAGTGTGCAGAACCTTACTGGCAAAATCTGTATTCAACAGTCTATATGCATCTCCACAACTCGAGGGGTTTTCAGCTGAATCGAGGAAATTGCTTCTCATTGTTCAGGCACTTAGGGACAACCTGGAACCTGGAACCTTCGATCTTGGAGGGCTATATGAAGCAATTGAGGAGTGCCTGATTAATGATCCCTGGGTTTTGCTTAATGCATCTTGGTTCAACTCCTTCCTCACACATGCACTGAAATAGATGGCGTCTCAAGGCACCAAACGATCTTATGAGCAGATGGAAACTGGTGGGGAACGCCAGAATGCCACTGAAATCAGAGCATCTGTTGGGAGAATGGTTGGTGGAATCGGGAGATTCTACATACAGATGTGCACTGAACTCAAACTCAGTGACTATGAAGGGAGACTGATCCAAAACAGCATAACAATAGAGAAAATGGTTCTCTCGGCATTTGATGAGAGGAGAAACAAATACCTGGAGGAGCATCCCAGTGCTGGGAAAGACCCCAAGAAGACTGGAGGTCCAATCTACAGGAGGAGAGATGGGAAATGGGTGAGAGAATTGATCCTATATGACAAGGAAGAGATCAGAAGAATTTGGCGTCAAGCGAATAATGGAGAAGACGCAACTGCTGGTCTCACCCATTTGATGATCTGGCATTCCAATCTGAATGATGCCACATACCAGAGAACAAGGGCACTTGTGCGTACTGGGATGGATCCCAGGATGTGCTCTCTGATGCAAGGCTCAACTCTTCCGAGGAGGTCTGGGGCTGCTGGAGCAGCAGTGAAAGGGGTTGGAACAATGGTGATGGAATTGATCCGGATGATCAAGCGAGGGATCAATGATCGGAATTTCTGGAGAGGCGAAAATGGACGGAGGACGAGAATTGCTTACGAAAGAATGTGCAACATTCTCAAGGGGAAATTTCAAACAGCAGCACAACGAGCAATGATGGACCAAGTGAGAGAAAGCCGGAATCCTGGGAACGCTGAAATTGAAGATCTCATCTTTCTCGCACGGTCTGCTCTCATTCTGAGGGGATCAGTGGCTCATAAGTCCTGCCTGCCTGCTTGTGTGTATGGACTTGCTGTAGCCAGTGGATACGACTTTGAAAGAGAGGGATACTCCCTAGTCGGAATTGACCCTTTCCGTCTGCTCCAAAACAGTCAAGTCTTCAGTCTCATCAGACCAAACGAAAATCCAGCGCATAAAAGTCAACTGGTATGGATGGCATGTCACTCTGCAGCATTTGAAGATCTGAGAGTGTCAAGCTTCATCAGAGGGACAAGAGTAGTCCCAAGAGGACAACTGTCCACCAGAGGAGTTCAGATTGCTTCAAATGAGAACATGGAGACAATGGACTCCAGTACCCTTGAATTGAGGAGCAGATACTGGGCTATAAGGACAAGAAGCGGAGGGAACACTAACCAGCAGAGAGCATCTGCAGGGCAAATCAGCGTGCAGCCCACATTCTCTGTGCAGAGAAACCTCCCGTTCGAGAGAGCAACCATTATGGCGGCATTTACAGGAAACACTGAAGGCAGAACTTCAGACATGAGAACTGAGATCATAAGGATGATGGAAAATGCCAGACCTGAAGATGTGTCTTTCCAGGGGCGGGGAGTCTTCGAGCTCTCGGACGAAAAGGCAACGAACCCGATCGTGCCTTCCTTTGACATGAGTAATGAAGGATCTTATTTCTTCGGAGACAATGCAGAGGAGTATGACAATTAAATGAGTCTTCTAACCGAGGTCGAAACGTACGTTCTCTCTATCGTCCCGTCAGGCCCCCTCAAAGCCGAGATCGCGCAGAGACTTGAAGATGTCTTTGCAGGGAAGAACACAGATCTTGAGGCACTCATGGAATGGCTAAAGACAAGACCAATCCTGTCACCTCTGACTAAGGGGATTTTAGGATTTGTGTTCACGCTCACCGTGCCCAGTGAGCGAGGACTGCAGCGTAGACGCTTTGTCCAAAATGCTCTTAATGGGAATGGAGATCCAAACAACATGGACAGGGCAGTCAAACTGTATAGGAAGCTCAAAAGGGAAATTACATTCCATGGGGCCAAAGAGGTAGCACTCAGTTATTCCACTGGTGCACTTGCCAGTTGCATGGGCCTCATATACAACAGAATGGGAACTGTGACCACCGAAGTGGCATTTGGCCTGGTGTGCGCCACATGTGAACAGATTGCTGACTCCCAGCATCGATCTCACAGACAGATGGTGACAACAACCAACCCACTGATCAGACATGAGAACAGGATGGTACTGGCTAGTACTACGGCTAAAGCCATGGAGCAGATGGCAGGGTCGAGCGAACAAGCAGCAGAGGCTATGGAGGTTGCCAGTCAGGCTAGGCAGATGGTGCAGGCAATGAGGACCATTGGGACTCATCCTAGCTCCAGTGCCGGTCTAAAAGATGATCTTCTTGAAAATTTGCAGGCCTACCAGAAACGGATGGGAGTGCAAATGCAGCGATTCAAGTGAATGAGTCTTCTAACCGAGGTCGAAACGCCTACCAGAAACGGATGGGAGTGCAAATGCAGCGATTCAAGTGATCCTCTCGTTATTGCCGCAAGTATCATTGGGATCTTGCACTTGATATTGTGGATTCTTGATCGTCTTTTTTTCAAATGCATTTATCGTCGCCTTAAATACGGATTGAAAAGAGGGCCTTCTACGGAAGGAGTGCCTGAGTCTATGAGGGAAGAATATCGGCAGGAACAGCAGAGTGCTGTGGATGTTGACGATGGTCATTTTGTCAACATAGAGCTGGAGTAAATGGATTCCAACACTGTGTCAAGCTTTCAGGTAGACTGCTTTCTTTGGCATGTCCGCAAACGATTTGCAGACCAAGAACTGGGTGATGCCCCATTCCTTGACCGGCTTCGCCGAGATCAGAAATCTCTAAGAGGAAGAGGCAGCACTCTTGGTCTGGACATCGAAACAGCCACTCGTGCTGGAAAGCAGATAGTGGAGAGGATTCTGGAGGAAGAATCCGACGAGGCACTCAAAATGACTATTGCCTCTGTACCTGCTTCACGCTACCTAACTGACATGACTCTTGAAGAGATGTCAAGAGACTGGTTCATGCTCATGCCCAAGCAAAAAGTAGCAGGCTCCCTCTGTATCAGAATGGACCAGGCGATTATGGATAAGAACATCATACTGAAAGCGAACTTCAGTGTGATCTTCGATCGGCTGGAGACACTAATACTACTCAGGGCTTTCACTGAAGAAGGAGCAATTGTCGGCGAAATTTCACCATTGCCTTCTCTTCCAGGACATACTGATGAGGATGTCAAAAATGCAATTGGGGTCCTCATCGGAGGACTTGAATGGAATGATAACACAGTTCGAGTCTCTGAAACTCTACAGAGATTCGCTTGGAGAAGCAGTAATGAGGATGGGAGACCTCCACTCCCTCCAAAGCAGAAACGGAAAATGGCGAGAACAATTGAGTCAGAAGTTTGAATGGATTCCAACACTGTGTCAAGCTTTCAGGACATACTGATGAGGATGTCAAAAATGCAATTGGGGTCCTCATCGGAGGACTTGAATGGAATGATAACACAGTTCGAGTCTCTGAAACTCTACAGAGATTCGCTTGGAGAAGCAGTAATGAGGATGGGAGACCTCCACTCCCTCCAAAGCAGAAACGGAAAATGGCGAGAACAATTGAGTCAGAAGTTTGAAGAAATAAGGTGGCTGATTGAAGAAGTGCGACATAGACTAAAGATTACAGAAAATAGTTTTGAACAAATAACATTTATGCAAGCCTTACAACTACTGCTTGAAGTGGAGCAAGAGATAAGAACTTTCTCGTTTCAGCTTATTTAA
>Concatenated PB2+PA+NP+M1+M2+NS1+NS2 STRAIN=A/chicken/Chis/15224/1997 YEAR=1997
ATGGAGAGAATAAAAGAACTAAGAGATCTAATGTCACAGTCCCGCACCCGCGAGATACTCACTAAGACCACTGTGGACCATATGGCCATAATCAAAAAATACACATCAGGAAGACAAGAGAAGAACCCCGCACTCAGAATGAAGTGGATGATGGCAATGAAATATCCAATCACAGCAGACAAGAAAATAATGGAAATGATCCCTGAAAGGAATGAACAGGGACAAACCCTCTGGAGCAAAACAAATGATGCCGGCTCAGACCGAGTGATGGTATCGCCTTTGGCCGTGACATGGTGGAATAGGAATGGACCGACAACAAACACAGTTCACTACCCGAAGGTATACCGGACTTATTTCGAAAAAGTCGAAAGGTTAAAGCATGGGACCTTTGGCCCCGTCCACTTCAGAAATCAAGTTAAGATAAGAAGGAGAGTTGACATAAACCCTGGCCACGCAGATCTCAGTGCCAAGGAGGCGCAGGATGTAATCATGGAAGTTGTATTCCCAAATGAAGTGGGAGCTAGAATACTAACATCGGAGTCACAGCTGACAATAACGAAAGAGAAGAAAAAAGAGCTCCAAGATTGCAAAATAGCCCCTTTGATGGTAGCATACATGCTAGAAAGAGAGTTAGTCCGCAAAACAAGATTCCTCCCAGTGGCGGGCGGGACAAGCAGTATCTATGTTGAGGTGTTGCATTTAACCCAGGGAACGTGCTGGGAGCAGATGTACACTCCAGGAGGAGAAGTGAGAAATGATGATGTTGACCAAAGTTTGATTATCGCTGCCAGGAATATAGTAAGAAGAGCAACGGTATCGGCAGACCCATTAGCATCTCTATTGGAAATGTGCCATAGCACACAGATCGGAGGAATAAGGATGGTGGACATCCTTAGGCAGAATCCAACAGAGGAACAAGCTGTGGACATATGCAAGGCAGCAATGGGACTGAGGATTAGCTCATCTTTCAGCTTCGGCGGATTCACTTTCAAAAGAACAAGTGGATCGTCAGTCAAGAAAGAAGAAGAAGTGCTCACGGGCAACCTTCAAACACTGAAAATAAGAGTACATGAGGGGTATGAAGAATTCACAATGGTTGGGAGAAGAGCAACAGCTATTCTCAGAAAGGCAACCAGGAGATTGATCCAGCTAATAGTAAGTGGAAGGGATGAACAGTCAATTGCTGAGGCAATAATCGTAGCCATGGTGTTTTCTCAAGAAGATTGCATGATCAAAGCAGTTCGAGGCGATTTGAACTTTGTCAACAGGGCAAACCAGCGACTGAATCCCATGCACCAACTATTGAGACACTTCCAAAAAGATGCTAAGGTGCTTTTTCAGAACTGGGGAATTGAACCCATTGACAATGTGATGGGAATGATCGGAATCTTGTCTGACATGACCCCAAGTACTGAGATGTCGCTGAGGGGAATAAGAGTTAGCAAAATGGGAGTAGATGAGTACTCCAACACAGAGAGAGTGGTGGTAAGCATTGACCGATTTTTGAGGGTTAGGGACCAACGGGGAAATGTATTATTGTCTCCCGAAGAAGTCAGCGAGACACAAGGAACAGAGAAGTTGACAATAACTTACTCATCATCAATGATGTGGGAAATCAACGGTCCTGAATCAGTGCTGGTCAATACTTATCAGTGGATCATTAGAAACTGGGAAACAGTAAAAATTCAATGGTCACAAGATCCCACAATGTTATACAATAAGATGGAGTTCGAACCATTTCAGTCTCTTGTCCCTAAAGCAGTCAGAAGTCAATACAGCGGATTCGTGAGGACACTGTTCCAACAGATGCGAGATGTGTTTGGAACATTTGACACTGTTCAAATAATAAAACTTCTCCCTTTTGCTGCTGCTCCACCAGAGCAGAGTAGGATGCAATTCTCCTCATTGACTGTTAATGTGAGAGGATCAGGAATGAGAATACTGATAAGAGGCAATTCTCCAGTGTTCAACTACAACAAGGCCACCAAGAGGCTTACAGTCCTTGGAAAGGATGCTGGTGCATTGACCGAAGATCCTGATGAAGGGACAGCTGGAGTAGAGTCTGCTGTCCTAAGAGGATTCCTAATTTTGGGCAAAGAAGACAAGAGATATGGACCAGCATTAAGCATCAATGAATTGAGCAATCTTGCAAAAGGAGAGAAGGCTAATGTGCTAATTGGACAGGGAGACGTGGTGTTAGTAATGAAACGGAAACGGGACTCTAGCATACTTACTGACAGCCAGACAGCGACCAAAAGGATTCGGATGGCCATCAATTAGATGGAAGACTTTGTGCGACAATGCTTCAATCCAATGATCGTCGAGCTAGCGGAAAAGGCAATGAAAGAATATGGGGAAGATCCGAAAATCGAAACTAACAAATTTGCTGCAATATGCACACACTTGGAGGTCTGTTTCATGTATTCGGATTTCCACTTCATTGACGAACGGGGCGAATCAATAATTGTAGAATCTGGTGATCCAAATGCATTACTTAAGCACCGATTTGAGATAATTGAAGGAAGAGACCGAACGATGGCCTGGACTGTGGTGAATAGTATCTGCAACACCACAGGGGTTGACAAGCCCAAATTTCTCCCGGATCTGTATGACTACAAAGAGAACCGATTCGTTGAAATTGGAGTGACACGGAGAGAGGTCCACATATACTACCTAGAGAAAGCCAACAAGATAAAATCCGAGAAGACACATATTCACATCTTCTCATTCACTGGAGAGGAAATGGCCACTAAGGCGGACTACACCCTTGATGAAGAGAGCAGAGCAAGAATCAAAACCAGGCTGTTCACTATAAGGCAAGAAATGGCCAGCAGGGGTCTGTGGGATTCCTTTCGTCAATCCGAAAGAGGCGAAGAAACAATTGAAGAAAGATTTGAAATCACAGGAACCATGCGCATGCTTGCCGACCAAAGTCTCCCACCGAACTTCTCCAGCCTTGAAAACTTTAGAGCCTATGTGGATGGATTCGAACCGAACGGCTGCATTGAGGGCAAGCTTTCTCAAATGTCAAAAGAAGTGAATGCCAGAATTGAGCCATTTTTGAAGACAACACCACGTCCCCTCAGATTGCCTGATGGGCCTCCTTGCTCTCAACGGTCAAAATTCTTACTGATGGATGCCTTGAAGCTAAGCATTGAAGACCCGAATCATGAGGGAGAGGGAATACCGCTATATGATGCAATCAAATGCATGAAGACTTTTTTCGGCTGGAAAGAGCCAAACATAATTAAACCACATGAGAAAGGCGTAAATTCCAATTACCTTCTGGCTTGGAAGCAGGTGCTAGCAGAACTCCATGATCTTGAAGATGAGGAGAAGATCCCAAAGACAAAGAACATGAAGAAAACAAACCAATTAAAGTGGGCACTTGGTGAGAACATGGCACCAGAAAAGGTAGATTTTGAGGATTGCAAAGATGTCAGCGATCTAAAACAGTATGATAGTGATGAACCAGAGTCTAGGTCGCTAGCAAGCTGGATCCAAAGTGAATTCAACAAGGCTTGTGAATTGACCGATTCAAGCTGGATAGAGCTTGATGAAATAGGGGAAGATATCGCCCCAATTGAGCACATTGCAAGTACGAGGAGAAATTATTTTACAGCGGAAGTGTCCCATTGCAGGGCTACTGAATACATAATGAAAGGGGTGTACATAAATACAGCTTTGCTCAATGCATCCTGTGCAGCCATGGATGATTTCCAGTTGATTCCAATGATAAGCAAATGCAGGACAAAAGAAGGGAGACGGAAAACAAACCTGTATGGATTCATTATAAAAGGAAGGTCTCACTTGAGAAATGATACTGACGTGGTGAACTTTGTAAGTATGGAATTTTCTCTTACTGACCCTAGGCTGGAACCACACAAGTGGGAGAAATACTGTGTTCTTGAAATAGGAGACATGCTCCTGAGAACTGCAATAGGCCAAGTGTCAAGGCCCATGTTCCTGTATGTTAGAACCAATGGAACCTCCAAGATCAAGATGAAATGGGGTATGGAAATGAGACGCTGCCTTCTCCAATCTCTTCAACAGATTGAGAGCATGATCGAGGCCGAATCTTCTGTCAAAGAGAAAGACATGACAAAAGAATTCTTTGAAAACAGATCGGAAACATGGCCAATTGGAGAGTCACCCAAGGGAGTGGAAGAAGGGGCCATTGGCAAAGTGTGCAGAACATTATTGGCAAAATCTGTATTCAACAGTCTGTATGCATCCCCACAACTCGAGGGGTTTTCAGCTGAATCGAGGAAATTGCTTCTCATTGTTCAGGCACTCAGGGACAACCTGGAACCTGGAACCTTCGATCTTGGAGGGCTATATGAAGCAATTGAGGAGTGCCTGATTAATGATCCCTGGGTTTTGCTTAACGCATCTTGGTTCAACTCCTTCCTCACACATGCACTGAGATAGATGGCGTCTCAAGGCACCAAACGATCTTATGAGCAGATGGAAACTGGTGGGGAACGCCAGAATGCCACTGAAATCAGAGCATCTGTTGGGAGAATGGTTGGTGGAATCGGAAGATTCTACATTCAGATGTGCACTGAACTCAGACTCAGTGACTATGAAGGGAGACTGATCCAAAACAGCATAACAATAGAGAGAATGGTTCTCTCGGCATTTGATGAGAGGAGAAACAGGTATCTGGAAGAACATCCCAGTGCTGGGAAAGACCCCAAGAAGACTGGAGGTCCAATCTACAAGAGAAGAGATGGGAAATGGATGAGAGAATTGATCCTATATGACAAAGAAGAGATCAGGAGGATTTGGCGTCAAGCAAATAATGGTGAAGACGCAACTGCTGGTCTCACCCATTTGATGATCTGGCATTCTAATCTGAATGATGCCACATACCAGAGAACGAGGGCACTTGTGCGTACTGGGATGGACCCCAGGATGTGCTCTCTGATGCAAGGCTCAACTCTTCCGAGGAGGTCTGGGGCTGCTGGAGCAGCAGTGAAAGGAGTTGGAACAATGGTGATGGAATTGATCCGGATGATAAAGCGAGGAATCAATGATCGGAATTTCTGGAGAGGAGAAAATGGACGAAGGACAAGAATTGCTTATGAAAGAATGTGCAACATCCTCAAGGGAAAATTCCAAACAGCGGCACAACGAGCAATGATGGACCAGGTGAGAGAGAGCCGGAATCCTGGGAATGCTGAAATTGAAGATCTCATCTTTCTCGCACGGTCTGCTCTCATCCTGAGGGGGTCAGTGGCTCACAAGTCCTGTCTGCCTGCTTGTGTGTATGGCCTTGCTGTAGCCAGTGGATACGACTTTGAAAGGGAAGGATACTCCCTAGTCGGACTCGATCCTTTTCGTTTGCTCCAAAACAGTCAAGTCTTAAGTCTCATCAGACCAAATGAGAATCCAGCACATAAAAGTCAACTGGTATGGATGGCATGTCACTCTGCAGCATTTGAAGATTTAAGAGTGTCAAGCTTCATCAGAGGAACAAGAATAATCCCAAGAGGGCAACTGTCCACCAGAGGAGTTCAGATTGCTTCAAATGAGAACATGGAGACAATGGACTCCAGTACTCTGGAATTGAGGAGCAGATATTGGGCTATAAGAACCAGAAGCGGAGGAAACACTAATCAGCAGAGAGCATCTGCTGGGCAAATCAGCGTTCAACCTACATTCTCTGTCCAGAGAAACCTCCCGTTCGAGAGAGCAACCATTATGGCGGCATTTACAGGAAACACTGAAGGCAGGACTTCAGACATGAGAACTGAGATCATAAGGATGATGGAAAATGCCAGACCTGAAGATGTGTCTTTCCAGGGGCGGGGAGTCTTCGAGCTCTCAGACGAAAAGGCAACGAACCCGATCGTGCCTTCCTTTGACATGAGTAATGAGGGATCTTATTTCTTCGGAGACAATGCTGAGGAGTATGAAAATTAAATGAGTCTTCTAACCGAGGTCGAAACGTACGTTCTCTCTATCATCCCGTCAGGCCCCCTCAAAGCCGAGATCGCACAGAGACTTGAAGATGTCTTTGCAGGGAAAAACACTGATCTTGAGGCACTCATGGAATGGCTAAAGACAAGACCAATCCTGTCACCTCTGACTAAGGGGATTTTAGGATTTGTGTTCACGCTCACCGTGCCCAGTGAGCGAGGACTGCAGCGTAGACGCTTTGTACAAAATGCCCTTAATGGAAATGGGGATCCAAACAACATGGATAGAGCGGTCAAACTGTACAGGAAGCTAAAAAGGGAAATAACATTCCATGGTGCAAAAGAAGTGGCACTTAGTTACTCAGCTGGTGCACTTGCCAGTTGTATGGGCCTCATATACAACAGAATGGGGACTGTGACCACCGAAGTGGCATTTGGCCTGGTGTGTGCCACATGTGAGCAAATTGCTGATTCCCAGCATCGGTCTCACAGACAAATGGTAACAACGACCAACCCACTGATTAGACATGAAAACAGAATGGTAATGGCCAGTACTACGGCAAAAGCCATGGAGCAAATGGCAGGGTCAAGTGAACAGGCAGCAGAGGCTATGGAGGTTGCTAGTCAGGCTAGACAGATGGTGCAGGCAATGAGGACCATTGGAACCCATCCTAGCTCCAGTGCTGGTCTAAAAGATGATCTTCTTGAAAATTTGCAGGCCTACCAGAAACGGATGGGAGTGCAAATGCAGCGATTCAAGTGAATGAGTCTTCTAACCGAGGTCGAAACGCCTACCAGAAACGGATGGGAGTGCAAATGCAGCGATTCAAGTGATCCTCTCGTTATTGCCGCAAGCATCATTGGGATTTTGCACTTGATATTGTGGATTGCTGATCGTCTTTTCTTCAAATGCATTTACCGTTGTTTTAAATACGGTTTGAAAAGAGGGCCTTCTACGGAAGGAGTGCCTGAATCTATGAGGGAAGAATATCGGCAGGAACAGCAGAGTGCTGTGGATGTTGACAATGGTCATTTTGTCAACATAGAGCTGGAGTAAATGGACTCCAACACGATAACCTCGTTTCAGGTAGATTGCTATCTATGGCACATACGAAAGCTGCTCAGCATGAGAGACATGTGTGATGCTCCCTTTGATGACAGACTCAGAAGAGATCAAAAGGCATTAAAGGGAAGAGGCAGCACACTTGGACTCGACCTGCGAGTGGCCACAATAGAAGGCAAAAAGGTTGTTGAAGACATCCTAAAGAGTGAACCGGATGAAATTCTCAAAATTGCAATTGCATCCATTCCTGCTCCTCGATATATTACCGACATGAGCATGGAGGAAATAAGCAGGGAATGGTACATGCTAATGCCAAGGCAGAAAATAACAGGAGGCCTGATAGTAAAAATGGATCAGGCCATCATGGACAAGAGAATAATACTCAAGGCAAACTTCTCTGTCTTATTTGATCAACTGGAAACATTAGTCTCACTGAGGGCTTTCACTGACGATGGCGCCATTGTAGCTGAAATATCTCCCTTTCCTTCTATGCCAGGACATTCTGCAGAGGATGTCAAAAATGCAATTGGAATCCTCATCGGTGGACTTGAATGGAATGATAACTCAATTCGAGCGTCTGAAAATATACAGAGATTTGCTTGGGGAGTCTGTGATGAGAATAGGGGACCTTCACTCCCTCCAAATCAGAAATGCTACATGGCGGGAAGAGTTGAGTCAAAAGTTTGAATGGACTCCAACACGATAACCTCGTTTCAGGACATTCTGCAGAGGATGTCAAAAATGCAATTGGAATCCTCATCGGTGGACTTGAATGGAATGATAACTCAATTCGAGCGTCTGAAAATATACAGAGATTTGCTTGGGGAGTCTGTGATGAGAATAGGGGACCTTCACTCCCTCCAAATCAGAAATGCTACATGGCGGGAAGAGTTGAGTCAAAAGTTTGAAGAGATCAGATGGCTAATTGCAGAGTGTAGAAACATATTAACCAAAACTGAGAACAGCTTCGAGCAGATAACGTTCTTGCAGGCATTGCAACTCTTACTTGAAGTTGAGAGTGAGATAAGGACATTTTCTTTTCAGCTTATTTAG
>Concatenated PB2+PA+NP+M1+M2+NS1+NS2 STRAIN=A/chicken/Chiapas/15408/1997 YEAR=1997
ATGGAGAGAATAAAAGAGCTAAGAGATCTAATGTCACAGTCCCGCACCCGCGAGATACTCACCAAGACCACTGTGGACCATATGGCCATAATCAAAAAATACACATCAGGAAGACAAGAGAAGAACCCCGCACTCAGAATGAAATGGATGATGGCAATGAAATATCCAATCACAGCAGACAAGAAAATAATGGAAATGATTCCTGAAAGGAATGAACAGGGACAAACCCTCTGGAGCAAAACAAATGATGCCGGCTCAGACCGAGTGATGGTATCGCCTCTGGCCGTAACATGGTGGAATAGGAATGGACCGACAACAAACACAGTTCACTACCCGAAGGTATACCGGACTTATTTCGAAAAAATTGAGAGGTTAAAGCATGGGACCTTTGGCCCCGTCCACTTCAGAAATCAGGTTAAGATAAGAAGGAGAGTTGACATAAACCCTGGCCACGCAGATCTCAATGCCAAGGAGGCGCAGGATGTAATCATGGAAGTTGTCTTCCCAAATGAAGTGGGAGCTAGAATACTAACATCGGAGTCACAGCTGACAATAACAAAAGAGAAGAAAGAAGAGCTCCAAGATTGCAAAATCGCCCCTTTGATGGTAGCATACATGCTAGAAAGAGAGTTAGTCCGCAAAACAAGATTCCTCCCAGTGGCTGGCGGGACAAGCAGTGTCTATATTGAGGTGTTGCATTTAACCCAGGGAACGTGCTGGGAACAGATGTACACTCCTGGAGGAGAAGTGAGAAATGATGATGTCGACCAAAGTTTGATTATCGCTGCCAGGAATATAGTAAGAAGAGCAACAGTATCGGCTGACCCATTAGCATCTCTATTGGAAATGTGCCACAGCACACAGATTGGAGGAATAAGGATGGCGGACATCCTTAGGCAGAATCCAACAGAGGAACAAGCTGTGGATATATGCAAGGCAGCAATGGGACTGAGGATTAGCTCATCTTTCAGCTTCGGCGGATTCACTTTCAAAAGGACAAGTGGATCGTCAGTCAAGAAAGAAGAAGAAGTGCTCACGGGCAACCTTCAAACACTGAAAATAAGAGTACATGAGGGGTATGAAGAATTCACAATGGTTGGAAGAAGAGCAACAGCTATTCTCAGAAAGGCAACCAGGAGATTGATTCAGCTAATAGTAAGTGGAAGGGATGAACAGTCAATTGCTGAGGCAATAATCGTGGCCATGGTATTTTCGCAAGAGGATTGCATGATCAAAGCAGTTCGAGGCGATTTAAACTTTGTCAACAGGGCAAACCAGCGACTGAATCCTATGCATCAACTCTTGAGACACTTCCAAAAGAATGCTAAGGTGCTTTTCCAGAACTGGGGAATTGAACCCATTGACAATGTGATGGGAATGGTCGGAATATTGCCTGACATGACCCCAAGTACGGAGATGTCGCTGAGGGGGATAAGAGTTAGCAAAATGGGAGTAGATGAGTACTCCAGCACGGAGAAAGTGGTGGTGAGCATTGACCGATTTTTGAGGGTTAGGGACCAACGGGGAAATGTATTACTGTCTCCCGAAGAAGTCAGCGAGACACAAGGAACAGAGAAGTTGACAATAACTTACTCGTCATCAATGATGTGGGAGATCAACGGCCCTGAGTCAGTGCTGGTCAATACTTATCAGTGGATCATTAGAAACTGGGAAACAGTAAAAATTCAATGGTCACAAGATCCCACAATGTTATACAATAAGATGGAATTCGAACCATTTCAGTCTCTTGTTCCTAAAGCAGCCAGAAGTCAATACAGCGGATTCGTGAGGACACTGTTCCAACAGATGCGAGATGTGCTTGGAACATTTGACACTGTTCAAATAATAAAACTTCTCCCTTTTGCTGCTGCTCCACCAGAGCAGAGTAGGATGCAATTCTCCTCACTGACTGTGAATGTGAGAGGATCAGGAATGAGGATACTGGTAAGAGGCAATTCTCCAGTGTTCAACTACAACAAGACCACCAAGAGGCTTACCATCCTAGGAAAGGATGCTGGTGCATTGACCGAAGATCCTGATGAAGGAACAGCTGGAGTGGAGTCTGCTGTCTTAAGAGGGTTTCTCATTTTGGGCAAAGAAGACAAGAGATATGGCCCAGCATTAAGCATCAATGAATTGAGCAATCTTGTAAAAGGAGAGAAGGCTAATGTACTAATTGGACAGGGAGACGTGGTGTTGGTAATGAAACGGAAACGGGACTCTAGCATACTTACTGACAGCCAGACAGCGACCAAAAGGATTCGAATGGCCATCAATTAGATGGAAGACTTTGTGCGACAATGCTTCAATCCAATGATCGTCGAGCTAGCGGAAAAGGCAATGAAAGAATATGGGGAGGATCCGAAAATCGAAACCAACAAATTTGCTGCAATATGCACACACTTGGAGGTCTGCTTCATGTATTCGGATTTCCACTTCATTGACGAACGGGGCGAATCAATAATTGTGGAATCTGGTGATCCAAATGCATTACTTAAGCACCGATTTGAGATAATTGAAGGAAGAGACCGAGCGATGGCCTGGACTGTGGTGAATAGCATCTGCAACACAACAGGGGTTGACAAGCCTAAATTTCTCCCGGATCTGTATGACTACAAAGAGAACCGATTCGTAGAAATTGGAGTGACACGGAGGGAGGTCCATATATACTACCTAGAGAAAGCCAACAAGATAAAATCTGAGAAGACACATATTCACATCTTCTCATTCACTGGGGAGGAAATGGCAACTAAGGCGGACTACACCCTTGATGAAGAGAGCAGAGCAAGAATCAAAACCCGGCTGTTCAATATAAGGCAAGAAGTGGCAAGCAGGGGTATGTGGGATTCCTTTCGTCAGTCCGAAAGAGGCGAAGAAACAATTGAAGAAAGATTTGAAATCACAGGAGCCATGCGCAGGCTTGCCGATCAAAGTCTCCCACCGAACTTCTCCAGCCTTGAAAACTTTAGAGCCTATGTGGATGGATTCGAACCGAACGGCTGCATTGAGGGCAAGCTTTCTCAAATGTCAAAAGAAGTGAATGCCCGAATTGAGCCATTTTTGAAGACAACACCACGTCCTCTCAGATTACCTGATGGGCCTCTTTGCTCTCAACGGTCAAAATTCCTGCTGATGGATGCCTTGAAGCTAAGCATTGAAGACCCGAGTCATGAAGGGGAGGGAATACCGCTATATGATGCAATCAAATGCATGAAGACATTTTTCGGCTGGAAAGAACCAAATGTAATTAAACCACATAAGAAAGGCATAAATCCCAATTACCTTCTGGCTTGGAAGCAGGTGCTAGCAGAACTCCATGACATTGAAACAGAGGAGAAGATCCCAAAGACAAAGAACATGAAGAAAACAAGCCAATTGAAGTGGGCACTTGGTGAGAACATGGCACCAGAAAAGGTAGATTTTGAGGATTGCAAGGATGTTAGCGATCTAAAACAGTATGATAGTGATGAACCAGAGTCTAGGTCGCTAGCAAGCTGGATCCAAAGTGAATTCAACAAGGCTTGTGAATTGACCGATTCTAGCTGGATAGAGCTTGATGAGATAGGGGAAGATATTGCCCCAATTGAGCACATTGCAAGTATGAGGAGAAATTATTTTACAGCGGAAGTGTCCCATTGCAGGGCTACTGAGTACATAATGAAGGGTGTGTACATAAATACAGCTTTGCTCAATGCATCTTGTGCAGCCATGGATGACTTCCAGCTGATTCCAATGATAAGCAAATGCAGGACAAAAGAAGGGAGACGGAAAACAAACCTGTATGGATTCATTATAAAAGGAAGGTCTCACTTGAGAAATGATACTGACGTGGTGAACTTTGTAAGTATGGAATTTTCTCTCACTGACCCTAGGCTGGAACCACACAAATGGGAGAAATACTGTGTTCTTGAAATAGGAGACATGCTCCTGAGAACTGCAATAGGCCAAGTGTCAAGGCCCATGTTCCTGTATGTTAGAACCAATGGAACCTCCAAGATCAAGATGAAATGGGGTATGGAAATGAGACGCTGCCTTCTCCAATCTCTTCAACAGATCGAGAGCATGATTGAGGCCGAATCTTCTGTCAAAGAGAAAGACATGACAAAAGAATTCTTTGAGAACAAATCTGAAACATGGCCAATTGGAGAGTCACCCAAGGGGGTGGAAGAAGGCTCCATTGGCAAAGTGTGCAGAACCTTATTGGCAAAATCTGTATTCAACAGTCTGTATGCATCCCCACAACTCGAGGGGTTTTCAGCTGAATCGAGAAAATTGCTTCTTATTGTTCAGGCACTCAGGGACAACCTGGAACCTGGAACCTTCGATCTTGGAGGGCTATATGAAGCAATTGAGGAGTGCCTGATTAATGATCCCTGGGTTTTGCTTAATGCATCTTGGTTAAACTCCTTCCTCACACATGCACTGAGATAGATGGCGTCTCAAGGCACCAAACGATCTTATGAGCAGATGGAAACTGGTGGGGAACGCCAGAATGCCACTGAAATCAGGGCATCTGTTGGGAGGATGGTTGGTGGGATCGGAAGATTCTACATTCAGATGTGCACTGAACTCAAACTCAGTGACTATGAAGGGAGACTGATCCAAAACAGCATAACAATAGAGAGGATGGTTCTCTCAGCGTTTGATGAGAGGAGAAACAGATATCTGGAAGAACACCCCAGTGCTGGGAAAGATCCCAAGAAGACTGGAGGTCCAATCTACAGGAGAAAAGATGGGAAATGGATGAGAGAATTAATCCTATATGACAAAGAAGAGATCAGAAGGATTTGGCGTCAGGCAAATAATGGGGAAGACGCAACTGCTGGCCTCACCCATTTGATGATCTGGCATTCCAATCTGAATGATGCCACATACCAGAGAACGAGGGCACTCGTGCGCACTGGGATGGACCCCAGGATGTGCTCTCTGATGCAAGGCTCAACTCTTCCGAGGAGGTCTGGGGCTGCTGGAGCAGCAGTGAAGGGAGTTGGAACAATGGTGATGGAATTGATCAGGATGATAAAGCGGGGAATCAATGATCGGAATTTCTGGAGAGGAGAAAATGGACGGAGGACAAGAATTGCTTATGAAAGAATGTGCAACATCCTCAAGGGAAAATTCCAAACAGCGGCACAACGAGCAATGATGGACCAAGTAAGAGAGAGCCGGAATCCTGGGAATGCTGAAATTGAAGATCTCATCTTTCTCGCACGGTCTGCTCTCATACTGAGGGGATCAGTGGCTCACAAGTCCTGTCTGCCTGCTTGTGTGTATGGCCTTGCTGTAGCCAGTGGATATGACTTTGAAAGGGAAGGATACTCCCTAGTCGGAATCGATCCTTTTCGTTTGCTCCAAAACAGTCAAGTCTTCAGTCTCATCAGACCAAATGAGAATCCAGCACATAAAAGTCAACTAGTATGGATGGCATGTCACTCTGCAGCATTTGAAGATTTAAGAGTGTCAAGCTTCATCAGAGGAACAAGAATAGTACCAAGAGGACAACTGTCCACCAGAGGAGTTCAGATTGCTTCAAATGAGAACATGGAGACAATGGACTCCAGTACTCTGGAATTGAGGAGCAGATATTGGGCTATAAGAACCAGAAGCGGAGGAAACACTAATCAGCAGAGAGCATCTGCTGGGCAAATCAGCGTGCAACCTACATTCTCTGTCCAGAGAAACCTCCCATTCGAGAGATCAACCATTATGGCGGCATTTACAGGAAACACTGAAGGTAGAACTTCAGACATGAGAACTGAGATCATAAGGATGATGGAAAATGCCAGACCTGAAGATGTGTCTTTCCAAGGGCGGGGAGTCTTCGAGCTCTCGGACGAAAAGGCAACGAACCCGATCGTGCCTTCCTTTGACATGAGTAATGAGGGATCTTATTTCTTCGGAGACAATGCTGAAGAGTATGAAAATTAAATGAGTCTTCTAACCGAGGTCGAAACGTACGTTCTCTCTATCATCCCATCAGGCCCCCTCAAAGCCGAGATCGCGCAGAGACTTGAAGATGTCTTTGCAGGGAAGAACACCGATCTTGAGGCAATCATGGAATGGCTAAAGACAAGACCAATCCTGTCACCTCTGACTAAGGGGATTTTAGGACTTGTGTTCACGCTCACCGTGCCCAGTGAGCGAGGACTGCAGCGTAGACGCTTTGTCCAAAATGCCCTTAATGGGAATGGGGATCCAAACAACATGGACAGAGCGGTCAAACTGTACAGGAAGCTAAAAAGGGAGATAACATTCCATGGGGCAAAAGAAGTGGCACTCAGTTACTCAGCTGGTGCACTTGCCAGTTGCATGGGCCTCATATACAACAGAATGGGGACTGTGACCACCGAAGTGGCGTTTGGCCTGGTGTGCGCCACATGTGAGCAAATTGCTGATTCCCAGCATCGGTCTCACAGGCAAATGGTGACAACAACCAACCCACTGATTAGACATGAAAACAGGATGGTACTGGCCAGTACCACGGCAAAAGCCATGGAGCAAATGGCAGGATCAAGTGAACAAGCAGCAGAGGCTATGGAGACTGCTAGTCAGGCTAGACAGATGGTGCAGGCAATGAGGACCATTGGAACCCATCCTAGTTCCAGTGCTGGTTTAAAAGATGATCTTCTTGAAAATTTGCAGGCCTACCAGAAACGGATGGGAGTGCAAATGCAACGATTCAAGTGAATGAGTCTTCTAACCGAGGTCGAAACGCCTACCAGAAACGGATGGGAGTGCAAATGCAACGATTCAAGTGATCCTCTCGTTACTGCCGCAAGCATCATTGGGATCTTGCACTTGATATTGTGGATTCTTAATCGTCTTTTCTTCAAATGCATTTATCGTCGCTTTAAATACGGTTTGAAAAGAGGGCCTTCTACGGAAGGAGTGCCTGAATCTATGAGGGAAGAATATCGGCAGGAACAGCAGAGTGCTGTGGATGTTGACGATGGTCATTTTGTCAACATAGAACTGGAGTAAATGGACTCCAACACGATAACCTCGTTTCAGGTAGATTGCTATCTATGGCACATACGAAAGCTGCTCAGCATGAGAGACATGTGTGATGCTCCCTTTGATGACAGACTCAGAAGAGATCAAAAGGCATTAAAGGGAAGAGGCAGCACACTTGGACTCGATCCGCGAGTGGCCACAATGGAGGGCAAAAAGATTGTTGAAGACATCCTAAAGAGTGAGACGGATGAAAATCTCAAAATTGCAATTGCATCCAGCCCTGCCCCTCGGTATATTACCGATATGAGCATAGAGGAAATAAGCAGGGAATGGTACATGCTAATGCCAAGGCAGAAAATAACAGGAGGCCTGATAGTAAAAATGGATCAGGCCATCATGGACAAGAGAATAATACTCAAGGCAAACTTCTCTGTCCTATTTGATCAACTGGAAACATTAGTCTCACTGAGGGCTTTCACTGAAGATGGCGCCATTGTAGCTGAAATTTCTCCCTTTCCTTCTATGCCAGGACATTCTACAGAGGATGTCAAAAATGCAATTGGAATCCTCATCGGTGGACTTGAATGGAATGATAACTCAATTCGAGCGTCTGAAAATATACAGAGATTTGCTTGGGGAGTCCGTGATGAGAGTGGGGGACCTTCACTCTCTCCAAAGCAGAAACGCTGCATGGCGAGAAGAGTTGAGTCAAAAGTTTGAATGGACTCCAACACGATAACCTCGTTTCAGGACATTCTACAGAGGATGTCAAAAATGCAATTGGAATCCTCATCGGTGGACTTGAATGGAATGATAACTCAATTCGAGCGTCTGAAAATATACAGAGATTTGCTTGGGGAGTCCGTGATGAGAGTGGGGGACCTTCACTCTCTCCAAAGCAGAAACGCTGCATGGCGAGAAGAGTTGAGTCAAAAGTTTGAAGAGATCAGATGGCTAATTGCAGAATGTAGAAACATATTAACCAAAACTGAGAACAGCTTCGAGCAGATAACGTTCTTACAGGCATTGCAACTCTTACTTGAAGTTGAGAGTGAGATAAGGACATTTTCTTTTCAGCTTATTTAG
>Concatenated PB2+PA+NP+M1+M2+NS1+NS2 STRAIN=A/chicken/PA/19241/1997 YEAR=1997
ATGGAGAGAATAAAAGAATTAAGAGATCTAATGTCACAGTCCCGCACTCGCGAGATACTCACTAAAACCACTGTGGACCATATGGCCATAATTAAAAAATACACGTCAGGAAGGCAAGAGAAGAACCCTGCGCTAAGAATGAAGTGGATGATGGCAATGAAATATCCAATTACGGCGGATAAGAGAATAATGGAGATGATCCCTGAGAGGAATGAGCAAGGACAAACCCTCTGGAGCAAAACAAATGATGCCGGTTCAGACAGAGTGATGGTATCACCTCTGGCTGTGACATGGTGGAATAGAAATGGACCAACAACAAGTACAGTTCACTACCCAAAGGTCTATAAAACCTACTTCGAAAAGGTTGAAAGATTGAAACATGGGACCTTTGGCCCTGTCCACTTCAGAAACCAAGTCAAAATAAGACGAAGAGTTGACATAAACCCTGGCCATGCAGACCTCAGTGCCAAAGAGGCACAGGATGTAATCATGGAAGTTGTTTTCCCAAATGAAGTGGGGGCCAGAATACTAACATCAGAATCACAGCTGACAATAACAAAAGAGAAAAAGGAAGAACTCCAAGATTGCAAAATTGCCCCCTTGATGGTAGCATACATGCTAGAAAGAGAGTTGGTTCGCAAGACGAGATTCCTCCCAGTGGCTGGTGGAACAAGCAGTGTGTATATTGAGGTCTTGCACTTGACCCAGGGGACATGCTGGGAGCAGATGTACACCCCAGGAGGGGGAGTAAGAAATGATGATGTTGACCAAAGTTTGATTATCGCTGCCAGAAATATAGTAAGAAGAGCAACAGTATCAGCAGACCCACTAGCGTCTTTATTGGAGATGTGCCACAGCACACAGATTGGTGGAATAAAAATGGTAGACATTCTTAGGCAGAATCCAACAGAGGAACAAGCTGTGGATATATGCAAGGCAGCAATGGGACTGAGAATTAGCTCATCTTTCAGCTTTGGTGGATTCACCTTCAAAAGAACAAGTGGATCATCAGTCAAAAGAGAAGAAGAAGTGCTTACGGGCAACCTTCAAACACTGAAAATAAGGGTGCATGAGGGGTATGAAGAATTCACAATGGTTGGGAGAAGAGCAACAGCTATTCTCAGAAAAGCAACCAGGAGGTTAATTCAATTAATAGTAAGTGGGAGAGATGAGCAATCGATTGCTGAAGCAATAATAGTAGCCATGGTATTTTCACAAGAGGACTGCATGATAAAGGCAGTTCGAGGTGATCTGAATTTTGTCAATAGAGCTAACCAGCGACTGAACCCCATGCATCAGCTCTTGAGACATTTCCAAAAGGATGCAAAAGTGCTCTTCCAGAACTGGGGGATTGAATCAATCGACAATGTAATGGGAATGATCGGAATACTACCCGATATGACCCCAAACACTGAGGTGTCACTACGAGGAATAAGAGTCAGCAAAATGGGAGTAGATGAATACTCCAGCACAGAGAGAGTGGTGGTGAGCATTGACCGCTTTTTAAGGGTTCGGGACCAACGGGGGAACGTACTATTGTCACCCGAAGAAGTTAGCGAAACACAAGGGACAGAAAAGTTGACAATAACTTACTCATCATCAATGATGTGGGAGATCAATGGTCCTGAGTCAGTGTTGGTCAACACCTATCAGTGGATCATCAGAAACTGGGAGACTGTGAAAATCCAATGGTCACAGGACCCCACAATGTTGTACAATAAGATAGAATTTGAGCCATTTCAGTCTCTGGTTCCTAAGGCTGCTAGAGGCCAATACAGTGGATTCGTGAGGACACTGTTCCAACAGATGCGAGATGTACTTGGAACTTTTGACACAGTTCAGATAATAAAACTTCTCCCCTTTGCTGCTGCCCCACCGGAGCAAAGTAGGATGCAGTTCTCCTCTCTAACTGTGAATGTAAGAGGATCAGGAATGAGGATACTAGTGAGAGGTAATTCTCCAGTATTCAATTACAATAAGGCCACCAAGAGGCTTACAGTTCTCGGGAAAGATGCGGGTGCATTAACTGACGACCCAGATGAAGGCGCAGCTGGAGTTGAGTCTGCTGTTCTGAGAGGATTTCTCATTTTGGGCAAAGAAGACAAGAGATATGGCCCAGCATTGAGCATCAACGAACTAAGCAATCTTGCAAAAGGAGAGAAGGCTAACGTGCTAATTGGGCAAGGAGACGTGGTGTTGGTAATGAAACGGAAACGGGACTCTAGCATACTTACTGACAGTCAGACAGCGACCAAAAGGATTCGGATGGCCATCAATTAGATGGAAGACTTTGTGCGACAATGCTTCAATCCAATCATCGTCGAGCTTGCGGAAAAGGCAATGAAAGAATATGGGGAGGATCCGAAAATCGAAACTAACAAATTTGCTGCAATATGCACTCACCTGGAAGTATGCTTCATGTATTCGGATTTCCACTTCATTGACGAACGGGGCGAATCAATAATTGTAGAATCTGGTGATCCAAACGCATTACTGAAGCATCGATTTGAGATAATTGAAGGAAGAGACCGAACAATGGCCTGGACAGTAGTGAATAGTATCTGCAACACCACAGGGGTAGAGAAGCCTAAGTTCCTTCCGGATCTGTATGATTACAAGGAAAATCGATTCATTGAAATTGGAGTGACACGGAGGGAGGTTCACATATACTATCTAGAGAAAGCCAACAAGATAAAATCTGAGAAGACACACATTCACATTTTCTCATTCACTGGAGAGGAAATGGCCACCAAAGCGGACTACACACTCGATGAAGAGAGCAGGGCAAGAATAAAAACCAGACTGTTCACTATAAGACAAGAAATGGCCAGCAGGGGCTTATGGGATTCCTTCCGTCAGTCCGAAAGAGGCGAAGATACAATTGAAGAAAGATTTGAAATCACAGGAACCATGCGAAGGCTTGCCGACCAAAGTCTTCCACCGAACTTCTCCAGCCTTGAAAACTTTAGAGCCTATGTGGATGGATTCGAACCGAACGGCTGCATTGAGGGCAAGCTTTCTCAAATGTCAAAAGAAGTGAACGCAAGAATTGAACCATTTTTGAAGACAACACCACGCCCTCTCAAATTACCAGATGGGCCTCCTTGCTCTCAACGATCGAAATTCTTGCTGATGGATGCCCTGAAACTAAGCATTGAAGACCCGAGTCATGAGGGAGAGGGGATACCGCTATACGATGCAATCAAATGCATGAAGACATTTTTTGGCTGGAAAGAGCCTAACATAGTCAAGCCACATGAGAAAGGCATAAATCCCAATTACCTTCTGGCTTGGAAGCAGGTGCTAGCAGAACTCCAAGACATTGAAAATGATGAAAAGATCCCAAAGACGAAGAACATGAAGAAAACGAGCCAATTGAAGTGGGCACTTGGTGAGAACATGGCACCAGAAAAGGTAGACTTCGAGGATTGCAAGGATGTTAGCGATCTAAAACAATATGATAGTGATGAGCCAAAGTCTAGATCTCTAGCAAGTTGGATCCAGAGTGAATTCAATAAGGCATGTGAATTGACCGATTCGAGCTGGATAGAGCTTGATGAGATAGGGGAAGATATTGCCCCAATTGAGTACATTGCAAGTATGAGGAGGAACTATTTTACAGCGGAAGTGTCCCATTGTAGGGCTACTGAATACATAATGAAAGGAGTGTACATAAATACAGCTTTGCTCAATGCATCTTGTGCTGCCATGGATGACTTTCAGCTGATTCCAATGATAAGCAAATGCAGGACAAAAGAAGGGAGACGGAAAACAAACCTGTATGGGTTCATTATAAAAGGAAGGTCTCATTTGAGAAATGACACAGACGTGGTAAACTTTGTGAGCATGGAGTTTTCTCTCACTGACCCGAGACTGGAGCCACACAAATGGGAGAGATACTGTGTTCTTGAAATAGGAGATATGCTCCTAAGGACTGCAATAGGCCAAGTATCAAGGCCCATGTTCCTGTATGTTAGAACCAATGGAACTTCCAAAATCAAGATGAAATGGGGTATGGAAATGAGGCGCTGCCTTCTTCAATCCCTTCAACAGATTGAAAGCATGATTGAGGCCGAGTCTTCCGTCAAAGAAAAGGACATGACTAAAGAATTCTTTGAAAACAAGTCGGAAACGTGGCCAATTGGAGAATCCCCCAGAGGGGTAGAGGAAGGCTCTATCGGGAAAGTATGCAGAACATTACTGGCAAAATCTGTGTTCAACAGTCTATACGCATCTCCCCAACTAGAGGGATTTTCAGCAGAGTCGAGGAAATTGCTTCTCATTGTTCAGGCACTTAGGGACAACCTGGAACCTGGAACCTTCGATCTTGGAGGGCTATACGAAGCAATTGAGGAGTGCCTGATTAATGATCCCTGGGTTTTGCTTAATGCATCTTGGTTCAACTCCTTCCTCACACATGCACTGGAATAGATGGCGTCTCAAGGCACCAAACGATCTTATGAGCAGATGGAAACTGGTGGGGAACGCCAGAATGCCACTGAGATCAGAGCATCTGTTGGGAGAATGGTTGGTGGAATCGGGAGATTCTACATACAGATGTGTACTGAACTCAAACTCAGTGACTATGAAGGAAGACTGATCCAAAACAGCATAACAATAGAGAGAATGGTTCTCTCGGCATTTGATGAGAGAAGAAATAGATATCTGGAAGAGCATCCCAGTGCTGGAAAAGACCCTAAGAAAACTGGAGGTCCAATCTACAGGAGGAGAGATGGGAAATGGGTGAGAGAATTGATCCTGTATGACAAGGAGGAGATCAGGAGGATTTGGCGTCAAGCGAATAATGGAGAAGATGCGACTGCTGGTCTCACCCATTTGATGATCTGGCATTCCAATCTGAATGATGCCACATATCAGAGGACAAGGGCACTTGTGCGCAGTGGGATGGATCCCAGAATGTGCTCTCTGATGCAAGGCTCGACTCTTCCGAGGAGATCTGGGGCTGCCGGAGCAGCAGTAAAGGGAGTTGGAACAATGGTGATGGAATTGGTCCGGATGATCAAGCGAGGAATCAATGATCGGAATTTCTGGAGAGGCGAAAATGGACGGAGAACAAGAATTGCTTACGAAAGAATGTGCAACATTCTCAAGGGGAAATTCCAAACAGCAGCACAACGAGCAATGATGGACCAGGTGAGGGAAAGCCGGAATCCTGGGAATGCTGAAATTGAAGATCTCATCTTCCTTGCACGATCTGCTCTCATTCTGAGAGGATCAGTGGCTCATAAATCCTGCCTGCCTGCTTGTGTGTATGGACTTGCTGTGGCCAGTGGATACGATTTTGAAAGAGAGGGATACTCCCTAGTCGGAATTGATCCTTTCCGCCTGCTTCAAAACAGTCAAGTCTTCAGTCTTATCAGGCCAAACGAAAATCCAGCACATAAAAGTCAACTGGTATGGATGGCATGCCACTCTGCAGCATTTGAAGATCTGAGAGTGTCAAGCTTCATCAGAGGAACAAGAGTGGTTCCAAGAGGACAACTGTCCACCAGGGGAGTCCAAGTCGCTTCAAATGAAAACATGGAGACGATGGATTCCAGCACTCTTGAATTGAGAAGTAGATACTGGGCTATAAGAACCAGAAGTGGAGGAAACACAAATCAGCAGAGAGCGTCCGCAGGGCAAATCAGCGTACAGCCAACATTCTCTGTTCAGAGAAACCTCCCATTCGAGAGAGCAACCATTATGGCGGCATTTACAGGAAACACTGAAGGCAGAACTTCAGACATGAGAACTGAGATCATAAGGATGATGGAAAATGCCAGACCTGAAGATGTGTCTTTCCAAGGGCGGGGAGTCTTCGAGCTCTCGGACGAAAAGGCAACGAACCCGATCGTGCCTTCCTTTGACATGAGTAACGAAGGATCTTATTTCTTCGGAGACAATGCAAAGGAGTATGAAAATTAAATGAGTCTTCTAACCGAGGTCGAAACGTACGTTCTCTCTATCATCCCGTCAGGCCCCCTCAAAGCCGAGATCGCGCAGAGACTTGAAGATGTCTTTGCAGGGAAGAACACAGATCTTGAGGCACTCATGGAATGGCTAAAGACAAGACCAATCCTGTCACCTCTGACTAAGGGGATTTTAGGATTTGTGTTCACGCTCACCGTGCCCAGTGAGCGAGGACTGCAGCGTAGACGCTTTGTCCAAAATGCTCTTAATGGGAATGGAGATCCAAACAACATGGACAGGGCAGTCAAACTGTACAGGAAGCTAAAAAGGGAAATTACATTCCATGGGGCCAAAGAGGTAGCACTCAGTTATTCCACTGGTGCACTTGCCAGTTGCATGGGCCTCATATACAACAGAATGGGAACTGTGACCACTGAAGGGGCATTTGGCCTGGTGTGCGCCACATGTGAGCAGATTGCTGACTCCCAGCATCGGTCTCACAGACAGATGGTGACAACAACCAACCCACTGATCAGACATGAAAACAGGATGGTACTGGCTAGTACTACAGCTAAAGCCATGGAACAGGTGGCAGGGTCGAGCGAACAAGCAGCAGAAGCTATGGAGGTTGCCAGTCAGGCTAGGCAGATGGTGCAGGCAATGAGGACCATTGGGACTCATCCTAGCTCCAGTGCCGGTCTAAAAGATGATCTTCTTGAAAATTTGCAGGCCTACCAGAAACGGATGGGAGTGCAAATGCAGCGGTTCAAGTGAATGAGTCTTCTAACCGAGGTCGAAACGCCTACCAGAAACGGATGGGAGTGCAAATGCAGCGGTTCAAGTGATCCTCTCGTTATTGCCGCAAGTATCGTTGGGATCTTGCACTTGATATTGTGGATTCTTGATCGCCTTTTTTTCAAATGCGTTTACCGTCGCCTTAAATACGGATTGAAAAGAGGGCCTTCTACGGAAGGAGTGCCTGAGTCTATGAGGGAGGAATATCGGCAGGAACAGCAAAGTGCTGTGGATGTTGACGATGGTCATTTTGTCAACATAGAGCTGGAGTAAATGGACTCCAACACGATAACCTCGTTTCAGGTAGATTGCTATTTATGGCACATAAGAAAGCTGCTCAGCATGAGAGACATGTGTGATGCTCCCTTTGATGATAGACTAAGAAGAGATCAAAAGGCATTAAAGGGAAGAGGCAGCACACTTGGACTCGACCTGCGAGTGGCCACAATGGAAGGCAAAAAGATTGTTGAGGAAATCCTAAAGAGTGAGACGGATGAAAATCTCAAAATTGCAATTGCATCCAGCCCTGCTCCTCGGTACATTACCGATATGAGCATAGAAGAAATAAGCAGGGAATGGTACATGCTCAGGCCAAGGCAGAAAATAACAGGGGGTCTGATGGTGAAAATGGATCAGGCCATAATGGACAAGAGAATAATACTCAAGGCAAACTTCTCTGTCCTATTTGATCAACTGGAAACATTAGTCTCACTGAGAGCTTTCACAGACGATGGCGCCATTGTAGCTGAAATATCTCCCATTCCTTCTATGCCAGGACATTCTGCAGAGGATGTCAAAAATGCAATTGGAATCCTCATCGGTGGACTTGAATGGAATGATAACTCAATTCGAGCGTCTGAAAATATACAGAGATTCGCTTGGGGAGTCCGTGATGAGAATAGGGGACCTCCACTCTCTCCAAAACAGAAACGCTATATGGAGAGAAGAGTTGAGTCAGAAATTTGAATGGACTCCAACACGATAACCTCGTTTCAGGACATTCTGCAGAGGATGTCAAAAATGCAATTGGAATCCTCATCGGTGGACTTGAATGGAATGATAACTCAATTCGAGCGTCTGAAAATATACAGAGATTCGCTTGGGGAGTCCGTGATGAGAATAGGGGACCTCCACTCTCTCCAAAACAGAAACGCTATATGGAGAGAAGAGTTGAGTCAGAAATTTGAAGAGATCAGATGGCTAATTGCAGAATGCAGAAACATATTAACCAAAACTGAGAACAGCTTCGAGCAGATAACGTTCTTGCAAGCATTGCAACTCTTACTTGAAGTTGAGAGTGAGATAAGAACATTTTCTTTTCAGCTTATTTAG
>Concatenated PB2+PA+NP+M1+M2+NS1+NS2 STRAIN=A/chicken/New South Wales/2/1997 YEAR=1997
ATGGAGAGAATAAAAGAACTAAGAGATCTAATGTCGCAGTCCCGCACTCGCGAGATACTAACAAAGACCACTGTGGACCATATGGCCATAATCAAGAAGTACACATCAGGAAGACAGGAGAAGAACCCCGCTCTAAGAATGAAGTGGATGATGGCAATGAAATACCCAATCACAGCAGACAAGAGGATAATGGAGATGATCCCCGAAAGAAATGAGCAAGGGCAGACGCTCTGGAGCAAGACAAACGATGCTGGATCGGACAGGGTGATGGTGTCTCCTCTAGCTATAACTTGGTGGAACAGGAATGGGCCAACAACAAGTACAGTCCATTATCCGAAGGTTTACAAAACATATTTTGAGAAAGTTGAGAGGCTGAAACATGGAACCTTCGGTCCTGTTCACTTCCGGAATCAAGTTAAAATACGCCGCCGAGTTGATATAAACCCGGGCCATGCAGATCTCAGTGCTAAAGAAGCACAAGATGTTATCATGGAGGTCGTTTTCCCAAATGAAGTGGGAGCTAGAATACTGACATCAGAGTCGCAGTTGACAATAACAAAAGAGAAGAAAGAAGAGCTCCAAGATTGTAAGATTGCCCCTCTAATGGTGGCATATATGTTAGAAAGGGAATTGGTCCGCAAAACCAGATTCCTACCTGTAGCAGGCGGGACAAGCAGTGTGTACATTGAGGTGTTACATTTGACTCAAGGGACCTGCTGGGAACAGATGTACACCCCGGGAGGAGAGGTGAGAAATGATGATGTTGACCAGAGTTTGATCATTGCTGCCAGAAACATTGTTAGAAGAGCAACAGTATCAGCAGATCCACTGGCATCACTACTGGAGATGTGCCACAGCACGCAAATTGGTGGGGTAAGAATGGTGGACATCCTAAGGCAAAATCCAACTGAGGAGCAAGCTGTGGATATATGCAAGGCAGCAATGGGCTTAAGGATCAGTTCATCCTTTAGCTTTGGAGGCTTCACTTTTAAAAGGACAAGTGGATCATCGGTTAAGAAAGAAGAAGAAGTGCTTACAGGCAACCTCCAAACATTGAAAATAAGAGTACATGAGGGGTATGAGGAATTCACAATGGTTGGGCGGAGAGCAACAGCCATCCTGAGGAAAGCAACTAGAAGGCTGATTCAGTTGATAGTAAGTGGAAGAGATGAACAATCAATCGCCGAAGCGATCATTGTAGCAATGGTGTTCTCACAGGAGGACTGCATGATAAAGGCAGTCCGAGGCGATCTGAACTTTGTGAACAGAGCAAACCAGAGGTTGAACCCCATGCATCAACTTCTGAGGCACTTCCAAAAAGATGCAAAAGTGCTGTTTCAGAACTGGGGAATTGAACCTATTGATAATGTCATGGGGATGATCGGGATATTGCCTGACATGACTCCAAGCACAGAGATGTCACTAAGAGGGGTGAGAGTTAGTAAGATGGGAGTTGATGAATACTCCAGTACTGAGAGAGTGGTTGTGAGTATTGACCGTTTCTTAAGGGTTCGGGATCAACGGGGGAATGTACTCCTATCCCCCGAAGAGGTTAGTGAAACACAGGGAACAGAGAAGTTGACAATAACATATTCATCATCAATGATGTGGGAAATCAACGGTCCGGAGTCAGTGCTTGTCAATACCTATCAATGGATCATCAGAAATTGGGAGACTGTGAAAATTCAATGGTCTCAAGACCCTACAATGCTATACAATAAGATGGAGTTTGAGCCATTCCAATCCTTGGTACCTAAAGCTGCCAGAGGGCAATACAGTGGATTTGTGAGAACATTATTCCAACAAATGCGTGACGTACTGGGGACATTTGATACTGTCCAAATAATAAAACTGCTACCATTTGCAGCAGCTCCACCGGAGCAGAGCAGAATGCAGTTTTCTTCTCTAACTGTGAATGTGAGAGGCTCAGGAATGAGAATACTTGTAAGGGGCAACTCCCCCGTGTTCAATTACAATAAGGCAACCAAAAGGCTCACAGTTCTCGGAAAGGACGCAGGTGCATTAACAGAAGATCCAGATGAGGGAACAGCCGGAGTGGAATCTGCTGTACTGAGGGGATTTCTAATTCTAGGCAAGGAGGACAAAAGATATGGACCAGCATTAAGCATCAATGAGTTGAGCAATCTTGCAAAAGGGGAGAAAGCTAATGTGCTGATAGGGCAAGGAGACGTGGTGTTGGTCATGAAACGGAAACGGGACTCTAGCATACTTACTGACAGCCAGACAGCGACCAAAAGAATTCGGATGGCCATCAATTAGATGGAAGACTTCGTGCGACAATGCTTCAATCCGATGATTGTCGAGCTTGCGGAAAAGGCAATGAAAGAATATGGGGAAGATCCGAAAATCGAAACGAACAAATTTGCAGCAATATGCACGCACTTAGAAGTCTGCTTCATGTATTCGGATTTCCACTTTATTGATGAGCGAGGCGAATCAATAATTGTAGAATCTGGCGACCCAAATGCGTTGTTAAAACACCGATTTGAAATAATTGAAGGGAGGGACCGAACAATGGCCTGGACAGTGGTGAATAGTATCTGCAACACCACAGGAGTCGAGAAGCCTAAATTTCTCCCAGATTTGTATGACTACAAAGAAAACCGATTCATTGAAATTGGAGTGACACGGAGGGAAGTTCACATATACTATCTAGAAAAAGCCAACAAGATAAAATCCGAAAAAACACATATTCACATATTCTCATTCACTGGAGAGGAAATGGCCACCAAAGCGGACTACACCCTTGATGAAGAGAGCAGGGCAAGAATCAAAACCAGGCTATTCACTATAAGGCAGGAAATGGCCAGTAGGGGTCTATGGGATTCCTTTCGTCAGTCCGAGAGAGGCGAAGAGACAATTGAAGAAAGATTTGAAATCACAGGAACCATGCGCAGGCTTGCCGACCAAAGTCTCCCACCGAACTTCTCCAGCCTTGAAAACTTTAGAGCCTATGTGGATGGATTCGAACCGAACGGCTGCATTGAGGGCAAGCTTTCTCAAATGTCAAAAGAAGTGAACGCCAGAATTGAGCCATTTTTGAAGACAACACCACGCCCTCTCAGATTGCCTGGTGGGCCTCTCTGCTCCCAGCGGTCGAAATTCTTGCTGATGGATGCTCTTAAATTAAGCATTGAAGACCCGAGTCATGAGGGGGAGGGGATACCGCTGTATGATGCTATCAAGTGCATGAAGACATTTTTCGGCTGGAAAGAGCCCAACATCGTAAAACCACATGAAAAGGGCATAAACCCCAATTACCTCCTAGCTTGGAAACAGGTATTGGCAGAGCTCCAAGATATTGAAAATGAGGAGAAAATCCCAAAAACAAAGAACATGAAAAAAACAAGCCAGTTGAAGTGGGCACTTGGTGAGAACATGGCACCAGAGAAAGTAGACTTTGAGGACTGCAAGGATGTTAGTGATCTAAGACAGTATGACAGTGATGAACCGGAGTCTAGATCGCTAGCAAGCTGGATCCAGAGTGAATTCAATAAGGCATGCGAATTGACAGATTCAAGCTGGATTGAACTTGATGAAATAGGGGAAGACGTTGCTCCAATTGAGCACATTGCAAGTATGAGAAGGAACTATTTCACAGCGGAAGTATCCCATTGCAGGGCTACTGAATACATAATGAAAGGAGTGTACATAAATACAGCTTTGTTGAATGCATCCTGCGCAGCCATGGATGACTTCCAACTGATTCCAATGATAAGCAAGTGCAGAACCAAAGAGGGAAGAAGGAAAACTAATCTATATGGATTCATCATAAAAGGAAGATCCCATTTGAGAAATGACACCGATGTGGTGAATTTTGTGAGTATGGAATTCTCTCTTACTGACCCGAGGCTGGAGCCACACAAGTGGGAAAAGTACTGCGTTCTCGAGATAGGAGACATGCTCCTACGGACTGCAATAGGCCAAGTATCAAGGCCCATGTTCCTGTATATGAGAACCAATGGAACCTCCAAAATCAAGATGAAATGGGGTATGGAAATGAGGCGATGCCTTCTTCAATCCCTTCAACAGATTGAGAGCATGATTGAGGCCGAGTCCTCTGTCAAAGAGAAGGATATGACCAAAGAATTCTTTGAAAACAAATCGGAAACATGGCCAATTGGAGAATCACCCAAAGGGGTGGAGGAAGGCTCTATTGGGAAGGTGTGCAGAACCTTACTGGCAAAATCTGTGTTTAACAGTCTATATGCATCTCCACAACTCGAGGGGTTTTCAGCTGAATCAAGAAAATTGCTTCTTATTGTTCAGGCACTTAGGGACAACCTGGAACCTGGTACCTTCGATCTTGGGGGGCTATATGAAGCAATTGAGGAGTGCCTGATTAACGATCCCTGGGTTTTGCTTAATGCATCTTGGTTCAACTCCTTCCTCACACATGCACTGAAGTAGATGGCGTCTCAAGGCACCAAACGATCTTATGAACAGATGGAAACTGGTGGGGAACGCCAGAATGCTACTGAGATTAGAGCATCTGTTGGAAGAATGGTTGGTGGAATTGGGAGGTTTTACATACAGATGTGCACTGAACTCAAACTCAGCGACTATGAAGGAAGGCTAATCCAGAACAGCATAACGATAGAGAGAATGGTTCTTTCAGCATTTGATGAAAGGAGAAACAAATACCTGGAAGAACACCCCAGTGCAGGGAAAGACCCGAAGAAAACCGGAGGTCCAATCTACCGAAGGAGAGACGGGAAATGGATAAGAGAGCTGATTCTGTATGACAAGGAAGAGATCAGGAGGATTTGGCGTCAAGCAAACAATGGAGAAGATGCAACTGCTGGTCTCACTCACTTGATGATCTGGCATTCCAATCTAAATGATGCCACATACCAGAGAACAAGAGCTCTTGTACGCACCGGGATGGACCCCAGGATGTGCTCCCTGATGCAAGGATCAACTCTCCCGAGGAGATCTGGGGCTGCTGGTGCTGCAGTAAAAGGAGTCGGGACGATGGTGATGGAACTAATTCGGATGATAAAGCGAGGGATTAATGATCGGAATTTCTGGAGAGGAGAAAACGGACGAAGAACAAGGATTGCATATGAAAGAATGTGCAACATCCTCAAGGGGAAATTCCAAACAGCAGCACAAAGAGCAATGATGGACCAAGTGCGAGAAAGCAGAAATCCTGGAAATGCTGAAATTGAAGATCTCATCTTTCTGGCACGATCTGCACTCATCCTGAGAGGATCAGTGGCTCATAAGTCTTGCTTGCCTGCATGTGTGTACGGACTTGCCGTGGCCAGTGGATATGACTTTGGGAGAGAGGGGTATTCTCTGGTTGGAATAGATCCTTTTCGTCTGCTTCAAAACAGCCAGGTCTTCAGTCTCATTAGACCGAATGAGAATCCTGCACATAAGAGTCAATTGGTGTGGATGGCATGCCATTCTGCAGCATTTGAGGACCTGAGAGTCTCAAGTTTCATCAGAGGGACAAGAGTAGTCCCAAGAGGACAGCTATCCACCAGAGGAGTTCAAATTGCTTCAAATGAGAACATGGAAACAATGGACTCCAGCACTCTTGAACTGAGAAGCAGATATTGGGCTATAAGAACCAGAAGCGGAGGAAACACCAACCAACAGAGAGCATCTGCAGGACAAATCAGTGTACAGCCTACTTTCTCGGTACAGAGAAACCTTCCTTTTGAGAGAGCGACCATTATGGCGGCATTTACAGGAAACACTGAAGGCAGAACATCCGACATGAGAACCGAAATCATAAGAATGATGGAAAGTGCCAGACCAGAAGATGTGTCTTTCCAGGGGCGGGGAGTCTTCGAGCTCTCGGACGAAAAGGCAACGAACCCGATCGTGCCTTCCTTTGACATGAGTAATGAAGGATCTTATTTCTTCGGAGACAATGCAGAGGAGTATGACAATTAAATGAGTCTTCTAACCGAGGTCGAAACGTACGTTCTCTCTATCGTTCCGTCAGGCCCCCTCAAAGCCGAGATCGCGCAGAGACTTGAAGATGTCTTTGCAGGGAAGAACACCGATCTCGAGGCTCTCATGGAATGGCTAAAGACAAGGCCAATCCTGTCACCTCTGACTAAGGGGATTTTAGGATTTGTGTTCACGCTCACCGTGCCCAGTGAGCGAGGACTGCAGCGTAGACGCTTTGTCCAAAATGCCCTAAATGGGAATGGAGACCCAAACAATATGGACAGGGCAGTCAAACTGTACAGGAAGTTGAAAAGAGAGATAACATTCCATGGGGCTAAAGAGGTTGCACTCAGCTATTCAACAGGTGCACTTGCCAGTTGTATGGGCCTCATATACAACAGAATGGGAACAGTCACCACAGAAGTGGCTTTCGGTCTAGTGTGTGCCACTTGTGAGCAAATTGCTGATTCACAGCATCGGTCCCACAGGCAGATGGTAACTACCACTAACCCACTAATCAGGCATGAAAACAGAATGGTGCTGGCCAGCACCACGGCTAAGGCTATGGAGCAGATGGCTGGATCGAGCGAGCAGGCAGCGGAAGCCATGGAGGTTGCTAGTCAGGCTAGGCAGATGGTGCAGGCGATGAGGACAATTGGAACTCATCCCAGCTCCAGTGCCGGTCTGAAAGATGATCTTCTTGAAAATTTGCAGGCCTACCAGAAACGGATGGGAGTGCAAATGCAGCGATTCAAGTGAATGAGTCTTCTAACCGAGGTCGAAACGCCTACCAGAAACGGATGGGAGTGCAAATGCAGCGATTCAAGTGATCCTCTCGTTATTGCCGCAAGTATCATTGGGATCTTGCACTTGATATTGTGGATTCTTGATCGTCTTTTCTTCAAATGTATTTATCGTCGCCTTAAATACGGTTTGAAAAGAGGGCCTTCTACGGAAGGAGTGCCTGAGTCTATGAGGGAAGAGTATCGGCAGGAGCAGCAGAGTGCTGTAGATGTTGACGATGGTCATTTTGTCAACATAGAGCTGGAGTAAATGGATTCCAACACTGTGTCAAGCTTTCAGGTAGACTGCTTTCTTTGGCATGTCCGCAAACGATTTGCAGACCAAGAACTGGGTGATGCCCCATTCCTTGACCGGCTGCGCCGAGATCAGAAGTCCCTAAGAGGAAGAGGCAGCACTCTTGGTCTGGACATCGAAACAGCTACTCGTGCGGGAAAGCAGATAGTGGAGCGGATTCTGGAGGAAGAATCCGATGAAGCACTTAAAATGACTATTGCTTCTGTGCCGGCTTCACGCTACCTAACTGACATGACTCTTGAAGAAATGTCGAGGGACTGGTTCATGCTCATGCCCAAACAGAAAGTGGCAGGTTCCCTTTGCATCAGAATGGACCAGGCAATAATGGATAAGAACATCATATTGAAAGCAAACTTCAGTGTGATTTTTGACCGGCTGGAAACCCTAATACTACTCAGAGCTTTCACTGACGAGGGAGCAATTGTGGGAGAAATCTCACCGTTACCTTCTCTTCCAGGACATACTGACGAGGATGTCAAAAATGCAATTGGGGTCCTCATCGGAGGACTTGAATGGAATGATAACACAGTTCGAGTCTCTGAAACTCTACAGAGATTCGCTTGGAGAAGCAGTAATGAGGATGGGAGACCTACACTTCCTCCAAAGCAGAAACGGAAAATGGCGAGAACAATTGAGTCAGAAGTTTGAATGGATTCCAACACTGTGTCAAGCTTTCAGGACATACTGACGAGGATGTCAAAAATGCAATTGGGGTCCTCATCGGAGGACTTGAATGGAATGATAACACAGTTCGAGTCTCTGAAACTCTACAGAGATTCGCTTGGAGAAGCAGTAATGAGGATGGGAGACCTACACTTCCTCCAAAGCAGAAACGGAAAATGGCGAGAACAATTGAGTCAGAAGTTTGAAGAAATAAGATGGCTGATTGAAGAAGTACGACATAGATTAAAGGTTACAGAGAACAGCTTTGAACAGATAACGTTTATGCAAGCCTTACAACTACTACTTGAAGTAGAGCAAGAGATAAGAACTTTCTCGTTTCAGCTTATTTAA
>Concatenated PB2+PA+NP+M1+M2+NS1+NS2 STRAIN=A/chicken/NSW/1688/1997 YEAR=1997
ATGGAGAGAATAAAAGAACTAAGAGATCTAATGTCGCAGTCCCGCACTCGCGAGATACTAACAAAGACCACTGTGGACCATATGGCCATAATCAAGAAGTACACATCAGGAAGACAGGAGAAGAACCCCGCTCTAAGAATGAAGTGGATGATGGCAATGAAATACCCAATCACAGCAGACAAGAGGATAATGGAGATGATCCCCGAAAGAAATGAGCAAGGGCAGACGCTCTGGAGCAAGACAAACGATGCTGGATCGGACAGGGTGATGGTGTCTCCTCTAGCTATAACTTGGTGGAACAGGAATGGGCCAACAACAAGTACAGTCCATTATCCGAAGGTTTACAAAACATATTTTGAGAAAGTTGAGAGGCTGAAACATGGAACCTTCGGTCCTGTTCACTTCCGGAATCAAGTTAAAATACGCCGCCGAGTTGATATAAACCCGGGCCATGCAGATCTCAGTGCTAAAGAAGCACAAGATGTTATCATGGAGGTCGTTTTCCCAAATGAAGTGGGAGCTAGAATACTGACATCAGAGTCGCAGTTGACAATAACAAAAGAGAAGAAAGAAGAGCTCCAAGATTGTAAGATTGCCCCTCTAATGGTGGCATATATGTTAGAAAGGGAATTGGTCCGCAAAACCAGATTCCTACCTGTAGCAGGCGGGACAAGCAGTGTGTACATTGAGGTGTTACATTTGACTCAAGGGACCTGCTGGGAACAGATGTACACCCCGGGAGGAGAGGTGAGAAATGATGATGTTGACCAGAGTTTGATCATTGCTGCCAGAAACATTGTTAGAAGAGCAACAGTATCAGCAGATCCACTGGCATCACTACTGGAGATGTGCCACAGCACGCAAATTGGTGGGGTAAGAATGGTGGACATCCTAAGGCAAAATCCAACTGAGGAGCAAGCTGTGGATATATGCAAGGCAGCAATGGGCTTAAGGATCAGTTCATCCTTTAGCTTTGGAGGCTTCACTTTTAAAAGGACAAGTGGATCATCGGTTAAGAAAGAAGAAGAAGTGCTTACAGGCAACCTCCAAACATTGAAAATAAGAGTACATGAGGGGTATGAGGAATTCACAATGGTTGGGCGGAGAGCAACAGCCATCCTGAGGAAAGCAACTAGAAGGCTGATTCAGTTGATAGTAAGTGGAAGAGATGAACAATCAATCGCCGAAGCGATCATTGTAGCAATGGTGTTCTCACAGGAGGACTGCATGATAAAGGCAGTCCGAGGCGATCTGAACTTTGTGAACAGAGCAAACCAGAGGTTGAACCCCATGCATCAACTTCTGAGGCACTTCCAAAAAGATGCAAAAGTGCTGTTTCAGAACTGGGGAATTGAACCTATTGATAATGTCATGGGGATGATCGGGATATTGCCTGACATGACTCCAAGCACAGAGATGTCACTAAGAGGGGTGAGAGTTAGTAAGATGGGAGTTGATGAATACTCCAGTACTGAGAGAGTGGTTGTGAGTATTGACCGTTTCTTAAGGGTTCGGGATCAACGGGGGAATGTACTCCTATCCCCCGAAGAGGTTAGTGAAACACAGGGAACAGAGAAGTTGACAATAACATATTCATCATCAATGATGTGGGAAATCAACGGTCCGGAGTCAGTGCTTGTCAATACCTATCAATGGATCATCAGAAATTGGGAGACTGTGAAAATTCAATGGTCTCAAGACCCTACAATGCTATACAATAAGATGGAGTTTGAGCCATTCCAATCCTTGGTACCTAAAGCTGCCAGAGGGCAATACAGTGGATTTGTGAGAACATTATTCCAACAAATGCGTGACGTACTGGGGACATTTGATACTGTCCAAATAATAAAACTGCTACCATTTGCAGCAGCTCCACCGGAGCAGAGCAGAATGCAGTTTTCTTCTCTAACTGTGAATGTGAGAGGCTCAGGAATGAGAATACTTGTAAGGGGCAACTCCCCCGTGTTCAATTACAATAAGGCAACCAAAAGGCTCACAGTTCTCGGAAAGGACGCAGGTGCATTAACAGAAGATCCAGATGAGGGAACAGCCGGAGTGGAATCTGCTGTACTGAGGGGATTTCTAATTCTAGGCAAGGAGGACAAAAGATATGGACCAGCATTAAGCATCAATGAGTTGAGCAATCTTGCAAAAGGGGAGAAAGCTAATGTGCTGATAGGGCAAGGAGACGTGGTGTTGGTCATGAAACGGAAACGGGACTCTAGCATACTTACTGACAGCCAGACAGCGACCAAAAGAATTCGGATGGCCATCAAT---ATGGAAGACTTCGTGCGACAATGCTTCAATCCGATGATTGTCGAGCTTGCGGAAAAGGCAATGAAAGAATATGGGGAAGATCCGAAAATCGAAACGAACAAATTTGCAGCAATATGCACGCACTTAGAAGTCTGCTTCATGTATTCGGATTTCCACTTTATTGATGAGCGAGGCGAATCAATAATTGTAGAATCTGGCGACCCAAATGCGTTGTTAAAACACCGATTTGAAATAATTGAAGGGAGGGACCGAACAATGGCCTGGACAGTGGTGAATAGTATCTGCAACACCACAGGAGTCGAGAAGCCTAAATTTCTCCCAGATTTGTATGACTACAAAGAAAACCGATTCATTGAAATTGGAGTGACACGGAGGGAAGTTCACATATACTATCTAGAAAAAGCCAACAAGATAAAATCCGAAAAAACACATATTCACATATTCTCATTCACTGGAGAGGAAATGGCCACCAAAGCGGACTACACCCTTGATGAAGAGAGCAGGGCAAGAATCAAAACCAGGCTATTCACTATAAGGCAGGAAATGGCCAGTAGGGGTCTATGGGATTCCTTTCGTCAGTCCGAGAGAGGCGAAGAGACAATTGAAGAAAGATTTGAAATCACAGGAACCATGCGCAGGCTTGCCGACCAAAGTCTCCCACCGAACTTCTCCAGCCTTGAAAACTTTAGAGCCTATGTGGATGGATTCGAACCGAACGGCTGCATTGAGGGCAAGCTTTCTCAAATGTCAAAAGAAGTGAACGCCAGAATTGAGCCATTTTTGAAGACAACACCACGCCCTCTCAGATTGCCTGGTGGGCCTCCCTGCTCCCAGCGGTCGAAATTCTTGCTGATGGATGCTCTTAAATTAAGCATTGAAGACCCGAGTCATGAGGGGGAGGGGATACCGCTGTATGATGCTATCAAGTGCATGAAGACATTTTTCGGCTGGAAAGAGCCCAACATCGTAAAACCACATGAAAAGGGCATAAACCCCAATTACCTCCTAGCTTGGAAACAGGTATTGGCAGAGCTCCAAGATATTGAAAATGAGGAGAAAATCCCAAAAACAAAGAACATGAAAAAAACAAGCCAGTTGAAGTGGGCACTTGGTGAGAACATGGCACCAGAGAAAGTAGACTTTGAGGACTGCAAAGATGTTAGTGATCTAAGACAGTATGACAGTGATGAACCGGAGTCTAGATCGCTAGCAAGCTGGATCCAGAGTGAATTCAATAAGGCATGCGAATTGACAGATTCAAGCTGGATTGAACTTGATGAAATAGGGGAAGACGTTGCTCCAATTGAGCACATTGCAAGTATGAGAAGGAACTATTTCACAGCGGAAGTATCCCATTGCAGGGCTACTGAATACATAATGAAAGGAGTGTACATAAATACAGCTTTGTTGAATGCATCCTGCGCAGCCATGGATGACTTCCAACTGATTCCAATGATAAGCAAGTGCAGAACCAAAGAGGGAAGAAGGAAAACTAATCTATATGGATTCATCATAAAAGGAAGATCCCATTTGAGAAATGACACCGATGTGGTGAATTTTGTGAGTATGGAATTCTCTCTTACTGACCCGAGGCTGGAGCCACACAAGTGGGAAAAGTACTGCGTTCTCGAGATAGGAGACATGCTCCTACGGACTGCAATAGGCCAAGTATCAAGGCCCATGTTCCTGTATATGAGAACCAATGGAACCTCCAAAATCAAGATGAAATGGGGTATGGAAATGAGGCGATGCCTTCTTCAATCCCTTCAACAGATTGAGAGCATGATTGAGGCCGAGTCCTCTGTCAAAGAGAAGGATATGACCAAAGAATTCTTTGAAAACAAATCGGAAACATGGCCAATTGGAGAATCACCCAAAGGGGTGGAGGAAGGCTCTATTGGGAAGGTGTGCAGAACCTTACTGGCAAAATCTGTGTTTAACAGTCTATATGCATCTCCACAACTCGAGGGGTTTTCAGCTGAATCAAGAAAATTGCTTCTTATTGTTCAGGCACTTAGGGACAACCTGGAACCTGGTACCTTCGATCTTGGGGGGCTATATGAAGCAATTGAGGAGTGCCTGATTAACGATCCCTGGGTTTTGCTTAATGCATCTTGGTTCAACTCCTTCCTCACACATGCACTGAAGTAAATGGCGTCTCAAGGCACCAAACGATCTTATGAACAGATGGAAACTGGTGGGGAACGCCAGAATGCTACTGAGATTAGAGCATCTGTTGGAAGAATGGTTGGTGGAATTGGGAGGTTTTACATACAGATGTGCACTGAACTCAAACTCAGCGACTATGAAGGAAGGCTAATCCAGAACAGCATAACGATAGAGAGAATGGTTCTTTCAGCATTTGATGAAAGGAGAAACAAATACCTGGAAGAACACCCCAGTGCAGGGAAAGACCCGAAGAAAACCGGAGGTCCAATCTACCGAAGGAGAGACGGGAAATGGATAAGAGAGCTGATTCTGTATGACAAGGAAGAGATCAGGAGGATTTGGCGTCAAGCAAACAATGGAGAAGATGCAACTGCTGGTCTCACTCACTTGATGATCTGGCATTCCAATCTAAATGATGCCACATACCAGAGAACAAGAGCTCTTGTACGCACCGGGATGGACCCCAGGATGTGCTCCCTGATGCAAGGATCAACTCTCCCGAGGAGATCTGGGGCTGCTGGTGCTGCAGTAAAAGGAGTCGGGACGATGGTGATGGAACTAATTCGGATGATAAAGCGAGGGATTAATGATCGGAATTTCTGGAGAGGAGAAAACGGACGAAGAACAAGGATTGCATATGAAAGAATGTGCAACATCCTCAAGGGGAAATTCCAAACAGCAGCACAAAGAGCAATGATGGACCAAGTGCGAGAAAGCAGAAATCCTGGAAATGCTGAAATTGAAGATCTCATCTTTCTGGCACGATCTGCACTCATCCTGAGAGGATCAGTGGCTCATAAGTCTTGCTTGCCTGCATGTGTGTACGGACTTGCCGTGGCCAGTGGATATGACTTTGGGAGAGAGGGGTATTCTCTGGTTGGAATAGATCCTTTTCGTCTGCTTCAAAACAGCCAGGTCTTCAGTCTCATTAGACCGAATGAGAATCCTGCACATAAGAGTCAATTGGTGTGGATGGCATGCCATTCTGCAGCATTTGAGGACCTGAGAGTCTCAAGTTTCATCAGAGGGACAAGAGTAGTCCCAAGAGGACAGCTATCCACCAGAGGAGTTCAAATTGCTTCAAATGAGAACATGGAAACAATGGACTCCAGCACTCTTGAACTGAGAAGCAGATATTGGGCTATAAGAACCAGAAGCGGAGGAAACACCAACCAACAGAGAGCATCTGCAGGACAAATCAGTGTACAGCCTACTTTCTCGGTACAGAGAAACCTTCCTTTTGAGAGAGCGACCATTATGGCGGCATTTACAGGAAACACTGAAGGCAGAACATCCGACATGAGAACCGAAATCATAAGAATGATGGAAAGTGCCAGACCAGAAGATGTGTCTTTCCAGGGGCGGGGAGTCTTCGAGCTCTCGGACGAAAAGGCAACGAACCCGATCGTGCCTTCCTTTGACATGAGTAATGAAGGATCTTATTTCTTCGGAGACAATGCAGAGGAGTATGACAATTAAATGAGTCTTCTAACCGAGGTCGAAACGTACGTTCTCTCTATCGTTCCGTCAGGCCCCCTCAAAGCCGAGATCGCGCAGAGACTTGAAGATGTCTTTGCAGGGAAGAACACCGATCTCGAGGCTCTCATGGAATGGCTAAAGACAAGGCCAATCCTGTCACCTCTGACTAAGGGGATTTTAGGATTTGTGTTCACGCTCACCGTGCCCAGTGAGCGAGGACTGCAGCGTAGACGCTTTGTCCAAAATGCCCTAAATGGGAATGGAGACCCAAACAATATGGACAGGGCAGTCAAACTGTACAGGAAGTTGAAAAGAGAGATAACATTCCATGGGGCTAAAGAGGTTGCACTCAGCTATTCAACAGGTGCACTTGCCAGTTGTATGGGCCTCATATACAACAGAATGGGAACAGTCACCACAGAAGTGGCTTTCGGTCTAGTGTGTGCCACTTGTGAGCAAATTGCTGATTCACAGCATCGGTCCCACAGGCAGATGGTAACTACCACTAACCCACTAATCAGGCATGAAAACAGAATGGTGCTGGCCAGCACCACGGCTAAGGCTATGGAGCAGATGGCTGGATCGAGCGAGCAGGCAGCGGAAGCCATGGAGGTTGCTAGTCAGGCTAGGCAGATGGTGCAGGCGATGAGGACAATTGGAACTCATCCCAGCTCCAGTGCCGGTCTGAAAGATGATCTTCTTGAAAATTTGCAGGCCTACCAGAAACGGATGGGAGTGCAAATGCAGCGATTCAAGTGAATGAGTCTTCTAACCGAGGTCGAAACGCCTACCAGAAACGGATGGGAGTGCAAATGCAGCGATTCAAGTGATCCTCTCGTTATTGCCGCAAGTATCATTGGGATCTTGCACTTGATATTGTGGATTCTTGATCGTCTTTTCTTCAAATGTATTTATCGTCGCCTTAAATACGGTTTGAAAAGAGGGCCTTCTACGGAAGGAGTGCCTGAGTCTATGAGGGAAGAGTATCGGCAGGAGCAACAGAGTGCTGTAGATGTTGACGATGGTCATTTTGTCAACATAGAGCTGGAGTAAATGGATTCCAACACTGTGTCAAGCTTTCAGGTAGACTGCTTTCTTTGGCATGTCCGCAAACGATTTGCAGACCAAGAACTGGGTGATGCCCCATTCCTTGACCGGCTGCGCCGAGATCAGAAGTCCCTAAGAGGAAGAGGCAGCACTCTTGGTCTGGACATCGAAACAGCTACTCGTGCGGGAAAGCAGATAGTGGAGCGGATTCTGGAGGAAGAATCCGATGAAGCACTTAAAATGACTATTGCTTCTGTGCCGGCTTCACGCTACCTAACTGACATGACTCTTGAAGAAATGTCGAGGGACTGGTTCATGCTCATGCCCAAACAGAAAGTGGCAGGTTCCCTTTGCATCAGAATGGACCAGGCAATAATGGATAAGAACATCATATTGAAAGCAAACTTCAGTGTGATTTTTGACCGGCTGGAAACCCTAATACTACTCAGAGCTTTCACTGACGAGGGAGCAATTGTGGGAGAAATCTCACCGTTACCTTCTCTTCCAGGACATACTGACGAGGATGTCAAAAATGCAATTGGGGTCCTCATCGGAGGACTTGAATGGAATGATAACACAGTTCGAGTCTCTGAAACTCTACAGAGATTCGCTTGGAGAAGCAGTAATGAGGATGGGAGACCTACACTTCCTCCAAAGCAGAAACGGAAAATGGCGAGAACAATTGAGTCAGAAGTTTGAATGGATTCCAACACTGTGTCAAGCTTTCAGGACATACTGACGAGGATGTCAAAAATGCAATTGGGGTCCTCATCGGAGGACTTGAATGGAATGATAACACAGTTCGAGTCTCTGAAACTCTACAGAGATTCGCTTGGAGAAGCAGTAATGAGGATGGGAGACCTACACTTCCTCCAAAGCAGAAACGGAAAATGGCGAGAACAATTGAGTCAGAAGTTTGAAGAAATAAGATGGCTGATTGAAGAAGTACGACATAGATTAAAGGTTACAGAGAACAGCTTTGAACAGATAACGTTTATGCAAGCCTTACAACTACTACTTGAAGTAGAGCAAGAGATAAGAACTTTCTCGTTTCAGCTTATTTAA
>Concatenated PB2+PA+NP+M1+M2+NS1+NS2 STRAIN=A/chicken/NY/11602-12/1998 YEAR=1998
ATGGAGAGAATAAAAGAACTAAGAGATCTAATGTCACAGTCCCGCACCCGCGAGATACTCACCAAGACCACTGTGGACCATATGGCCATAATCAAAAAATACACATCAGGAAGACAAGAGAAGAATCCCGCACTCAGAATGAAGTGGATGATGGCAATGAAATATCCAATTACAGCAGACAAGAGAATAATGGAAATGATTCCTGAAAGGAATGAACAGGGACAGACCCTCTGGAGCAAAACAAATGATGCCGGCTCAGACCGAGTGATGGTATCACCTCTGGCTGTGACATGGTGGAATAGGAATGGACCGACAACAAGCACAGTTCACTATCCGAAGGTATATAAAACTTATTTTGAAAAAGTCGAAAGGTTAAAACATGGGACCTTTGGCCCCGTCCACTTCAGAAATCAAGTTAAGATAAGAAGGAGAGTTGACATAAACCCTGGCCATGCAGATCTCAGTGCCAAGGAGGCGCAGGATGTAATCATGGAAGTTGTCTTCCCAAATGAAGTAGGAGCTAGAATACTAACGTCGGAGTCACAGCTGACAATAACAAAAGAGAAGAAAGAAGAGCTCCAGGATTGTAAAATTGCCCCTTTGATGGTAGCATACATGCTAGAAAGAGAGTTAGTCCGCAAAACAAGATTCCTCCCAGTGGCTGGTGGGACAAGCAGCGTCTATATTGAGGTGTTGCACTTAACTCAGGGAACATGCTGGGAGCAGATGTACACTCCAGGAGGAGAAGTGAAAAATGATGATGTCGACCAAAGTTTGATTATCGCTGCCAGAAACATAGTGAGAAGAGCAACAGTATCGGCAGACCCATTAGCATCTCTGCTGGAAATGTGCCACAGCACACAGATTGGAGGAATAAGGATGGTAGACATCCTTAGGCAGAATCCAACAGAGGAACAAGCCGTGGACATATGCAAAGCAGCAATGGGACTGAGAATTAGCTCATCTTTCAGCTTCGGCGGATTCACTTTCAAAAGGACAAGTGGATCGTCAGTCAAGAAAGAAGAAGAAGTGCTTACGGGTAATCTTCAAACACTGAAAATAAGAGTACATGAGGGGTATGAAGAATTCACAATGGTTGGGAAAAGAGCAACGGCTATTCTCAGAAAGGCAACCAGGAGGTTGATCCAGCTAATAGTAAGTGGGAGGGATGAGCAGTCAATTGCGGAGGCAATAATCGTTGCCATGGTATTTTCACAAGAGGATTGCATGATCAAAGCAGTTCGAGGCGATCTGAACTTTGTCAATAGGGCAAACCAGCGACTGAATCCCATGCATCAACTCTTGAGACACTTCCAAAAAGATGCAAAGGTACTTTTCCAGAACTGGGGAATTGAACCCATTGACAATGTAATGGGAATGATCGGAATATTACCCGACATGACCCCAAGTACTGAGATGTCGCTGAGGGGAATAAGAGTTAGCAAAATGGGAGTAGATGAGTACTCCAGCACGGAGAGAGTGGTGGTGAGCATTGACCGATTTTTGAGGGTTCGGGACCAACGGGGAAATGTACTATTGTCTCCCGAAGAAGTCAGCGAGACACAAGGAACAGAGAAGTTGACAATAACTTATTCGTCATCAATGATGTGGGAGATCAACGGTCCTGAGTCAGTGCTGGTCAACACTTATCAATGGATCATTAGGAACTGGGAAACTGTGAAAATTCAATGGTCACAAGATCCCACAATGTTATACAATAAGATGGAATTCGAACCATTCCAGTCTCTTGTCCCTAAAGCAGCCAGAGGTCAATACAGTGGATTCGTGAGAACACTGTTCCAACAGATGCGAGATGTACTTGGAACATTTGACACTGTTCAAATAATAAAACTTCTCCCTTTTGCTGCTGCTCCACCAGAGCAGAGTAAGATGCAATTCTCCTCATTGACTGTGAATGTGAGAGGATCAGGAATGAGGATACTGGTAAGAGGCAATTCTCCAGTGTTCAATTACAACAAGGCTACCAAGAGACTTACAGTTCTTGGAAAAGATGCTGGTGCGTTGACCGAAGATCCTGATGAGGGCACAGCAGGAGTGGAGTCTGCTGTCCTGAGAGGGTTCCTCATTTTGGGTAAAGAAGACAAGAGATATGGCCCAGCATTAAGCATCAATGAATTGAGCAATCTTGCAAAAGGAGAGAAGGCTAATGTGCTAATTGGGCAAGGAGACGTAGTGTTGGTAATGAAACGGAAACGGGACTCTAGCATACTTACTGACAGCCAGACAGCGACCAAAAGAATTCGGATGGCCATCAATTAGATGGAAGACTTTGTGCGACAATGCTTCAATCCAATGGTCGTCGAGCTTGCGGAAAGGGCAATGAAAGAATATGGGGAAGATCCAAAAATTGAAACTAACAAATTCGCTGCAATATGCACTCACTTGGAAGTCTGTTTCATGTATTCAGATTTCCACTTCATAGACGAACGAGGCGAATCAATAATTGTGGAATCTGGTGATCCAAATGCATTATTGAAGCATCGATTTGAGATAATTGAAGGAAGAGACCGAGCAATGGCCTGGACGGTGGTGAATAGCATCTGCAACACCACAGGGGTCGAGAAGCCTAAATTTCTTCCAGATCTGTATGATTACAAGGAGAATCGATTCATTGAAATTGGAGTGACACGGAGAGAGGTCCATGTATACTACCTAGAGAAAGCCAACAAGATAAAATCCGAAAAGACACACATTCACATTTTTTCATTTACTGGAGAAGAAATGGCCACCAAAGCAGACTACACCCTTGACGAAGAAAGCAGGGCAAGAATCAAAACCAGGCTGTTCACTATAAGACAAGAAATGGCCAGCAGGGGTATATGGGATTCCTTTCGTCAGTCCGAAAGAGGCGAAGAGACAATTGAAGAAAGATTTGAAATCACAGGAACCATGCGTAGGCTTGCCGACCAAAGTCTCCCACCGAACTTCTCCAGCCTTGAAAACTTTAGAGCCTATGTGGATGGATTCGAACCGAACGGCTGCATTGAGGGCAAGCTTTCTCAGATGTCAAAAGAAGTGAACGCCAGGATTGAACCATTTCTGAAGACAACACCACGCCCTCTCAAATTACCTGATGGGCCCCCTTGCTCTCAGCGGTCAAAATTCTTGTTGATGGATGCCTTGAAACTAAGCATTGAAGACCCAAGTCACGAGGGAGAGGGGATACCACTATACGATGCAATCAAATGCATGAAGACATTTTTCGGTTGGAAAGAGCCCAACATAATCAAACCACATAAGAAAGGCATAAATCCCAATTACCTTCTGGCTTGGAAGCAAGTGCTAGCAGAACTCCAGGACCTTGAAAGTGAGGAGAAGATCCCAAAGACAAAGAACATGAAAAAAACAAGCCAATTGAAGTGGGCACTTGGTGAGAACATGGCACCAGAAAAAGTGGACTTTGAAGATTGCAAGGACATTGGCGATCTAAAACAGTACGATAGTGATGAGCCAGAGGCTAGATCGCTAGCAAGCTGGGTCCAGAGTGAATTCAATAAGGCATGTGAATTGACCGACTCAAGTTGGATAGAACTTGATGAAATAGGAGAAGATGTTGCTCCGATTGAACACATTGCAAGTATGAGGAGGAACTATTTCACAGCAGAAGTGTCCCATTGCAGGGCCACTGAGTACATAATGAAGGGAGTCTACATAAATACAGCTCTGCTCAATGCATCTTGTGCAGCCATGGATGACTTCCAGCTGATTCCAATGATAAGCAAATGTAGGACAAAGGAAGGAAGACGGAAAACAAACCTGTATGGGTTCATCGTAAAAGGAAGGTCTCATTTGAGAAATGATACTGATGTGGTAAACTTTGTGAGCATGGAATTTTCTCTCACTGACCCAAGACTAGAACCACACAAATGGGAAAAGTACTGTGTTCTTGAAATAGGAGATATGCTCCTGAGGACTGCAATAGGCCAAGTATCAAGGCCCATGTTCCTGTACATTAGAACCAATGGGACCTCCAAGATCAAGATGAAATGGGGTATGGAAATGAGGCGCTGCCTTCTTCAATCTCTTCAACAAATTGAGAGCATGATTGAGGCCGAGTCTTCTGTCAAAGAAAAGGACATGACTAAAGAATTCTTTGAAAACAAGTCGGAGACGTGGCCAATTGGAGAATCCCCCAGAGGGGTAGAAGAAGGCTCTATCGGGAAAGTATGTAGAACATTACTGGCAAAATCTGTATTCAACAGTCTATACGCATCTCCACAACTTGAGGGATTTTCAGCTGAATCGAGGAAATTGCTTCTCATTGTTCAGGCACTTAGGGACAACCTGGAACCTGGAACCTTCGATCTTGGAGGGCTATACGAAGCAATTGAGGAGTGCCTGATTAATGATCCCTGGGTTTTGCTTAATGCATCTTGGTTCAACTCCTTCCTCACACATGCACTGAAATAGATGGCGTCTCAAGGCACCAAACGATCTTATGAGCAGATGGAAACTGGTGGGGAACGCCAGAATGCCACTGAAATCAGAGCATCTGTTGGAAGAATGGTTGGTGGAATCGGGAGATTCTACATACAGATGTGCACTGAACTCAAACTCAGTGACTACGAAGGGAGACTGATTCAAAACAGCATAACCATAGAGAGAATGGTTCTCTCGGCATTTGATGAGAGAAGAAACAAATACCTGGAGGAGCATCCCAGTGCTGGGAAAGACCCCAAGAAGACTGGAGGTCCAATCTACAGGAGAAGAGATGGGAAATGGGTGAGAGAATTGATCCTATATGACAAAGAAGAGATCAGAAGGATTTGGCGTCAAGCGAATAATGGAGAAGACGCTACTGCTGGTCTCACCCACTTGATGATTTGGCATTCCAATCTGAATGATGCCACATACCAGAGAACAAGGGCACTTGTGCGTACTGGGATGGATCCCAGGATGTGCTCTCTGATGCAAGGCTCAACTCTTCCGAGGAGATCTGGGGCTGCTGGAGCAGCAGTGAAAGGGGTTGGAACAATGGCGATGGAATTGATCCGGATGATCAAACGAGGGATCAATGATCGGAATTTCTGGAGGGGCGAAAATGGACGGAGGACGAGAATTGCTTACGAAAGAATGTGCAACATCCTCAAGGGGAAATTCCAAACAGCAGCACAACGAGCAATGATGGACCAAGTTAGAGAAAGCCGGAATCCTGGGAATGCTGAAATTGAAGATCTCATCTTTCTCGCACGGTCTGCTCTCATTCTGAGGGGATCAGTGGCGCATAAGTCCTGCCTGCCTGCTTGTGTGTATGGACTTGCTGTAGCCAGTGGATATGACTTTGAAAGAGAGGGATACTCCCTAGTCGGAATTGACCCTTTCCGTCTGCTCCAAAACAGTCAAGTCTTCAGCCTCATCAGACCAAACGAAAATCCAGCGCATAAAAGTCAACTGGTATGGATGGCATGCCACTCTGCAGCATTTGAAGATCTGAGAGTGTCAAGCTTCATCAGAGGAACAAGAGTAGTTCCAAGAGGACAACTGTCCACCAGGGGAGTTCAGATTGCTTCAAATGAGAACATGGAAACAATGGACTCCAGTACTCTTGAACTGAGGAGCAGATACTGGGCTATAAGGACAAGAAGCGGAGGGAACACTAACCAGCAAAGAGCATCTGCAGGGCAAATCAGCGTACAGCCCACATTCTCTGTGCAGAGAAACCTCCCGTTCGAGAGAGCAACCATTATGGCGGCATTTACAGGAAACACTGAAGGCAGAACTTCAGACATGAGAACTGAGATCATAAGGATGATGGAAAATGCCAGACCTGAAGATGTGTCTTTCCAGGGGCGGGGAGTCTTCGAGCTCTCGGACGAAAAGGCAACGAACCCGATCGTGCCTTCCTTTGACATGAATAACGAAGGATCTTATTTCTTCGGAGACAATGCAGAGGAGTATGACAATTAAATGAGTCTTCTAACCGAGGTCGAAACGTACGTTCTCTCTATCGTCCCGTCAGGCCCCCTCAAAGCCGAGATCGCGCAGAGACTTGAAGATGTCTTTGCAGGGAAGAACACCGATCTTGAGGCACTCATGGAATGGCTAAAGACAAGACCAATCCTGTCACCTCTGACTAAGGGGATTTTAGGATTTGTGTTCACGCTCACCGTGCCCAGTGAGCGGGGACTGCAGCGTAGACGCTTTGTTCAAAATGCCCTTAATGGGAATGGGGATCCAAACAACATGGACAGAGCGGTCAAACTGTACAGGAAGCTAAAAAGGGAAATAACATTCCATGGGGCAAAAGAAGTGGCACTCAGTTATTCAACTGGTGCACTTGCCAGTTGCATGGGCCTCATATACAACAGAATGGGAACTGTAACCACCGAAGTAGCATTTGGCCTGGTGTGCGCCACATGCGAGCAAATTGCTGATTCCCAGCACCGGTCTCACAGACAAATGGTGACAACAACCAACCCACTGATCAGACATGAGAACAGAATGGTGCTGGCCAGTACTACGGCTAAAGCCATGGAGCAAATGGCAGGGTCAAGTGAGCAGGCAGCAGAGGCTATGGAGGTTGCTAGTCAGGCTAGACAGATGGTACAGGCAATGAGGACCATTGGGACTCATCCTAGCTCCAGTGCTGGTCTAAAAGATGATCTTCTTGAAAATTTGCAGGCCTACCAGAAACGGATGGGAGTGCAAATGCAGCGATTCAAGTGAATGAGTCTTCTAACCGAGGTCGAAACGCCTACCAGAAACGGATGGGAGTGCAAATGCAGCGATTCAAGTGATCCTCTCGTTATTGCCGCAAGTATCATTGGGATTTTGCACTTGATATTGTGGATTCTTGATCGTCTTTTCTTCAAATGTATTTATCGTCGCCTTAAATACGGTTTGAAAAGAGGGCCTTCTACGGAAGGAGTGCCTGAGTCTATGAGGGAAGAATATCGGCAGGAACAGCAGAGTGCTGTGGATGTTGACGATGGTCATTTTGTCAACATAGAGCTGGAATAAATGGATTCCAACACTGTGTCAAGCTTTCAGGTAGACTGCTTTCTTTGGCATGTCCGCAAACGATTTGCAGACCAAGAACTGGGTGATGCCCCATTCCTTGACCGGCTTCGCCGAGATCAGAAATCTCTAAGAGGAAGAGGCAGCACTCTTGGTCTGGACATCGAAACATCCACTCGTGCTGGAAAGCAGATAGTGGAGAGGATTCTGGAGGAAGAATCCGACGAGGCACTCAAAATGACTATTGCCTCTGTACCTGCTTCACGCTATCTAACTGATATGAATCTTGAAGAGATGTCAAGGGACTGGTTCATGCTCATGCCCAAGCAAAAAGTAGCAGGCTCCCTCTGTATCAGAATGGATCAGGCGATTATGGATAAGAACATCATACTGAAAGCGAACTTCAGTGTGATTTTCGATCGGCTGGAGACACTAATACTACTCAGGGCTTTCACTGAAGAAGGAGCAATTGTCGGCGAAATTTCACCATTGCCTTCTCTTCCAGGACATACTGATGAGGATGTCAAAAATGCAATTGGGGTCCTCATCGGAGGACTTGAATGGAATGATAACACAGTTCGAGTCTCTGAAACTTTACAGAGATTCGCTTGGAGAAGCAGTAATGAGAATGGGAGACCTCCACTCCCTCCAAAGCAGAAACGGAAAATGGCGAGAACAATTGAGTCAGAAGTTTGAATGGATTCCAACACTGTGTCAAGCTTTCAGGACATACTGATGAGGATGTCAAAAATGCAATTGGGGTCCTCATCGGAGGACTTGAATGGAATGATAACACAGTTCGAGTCTCTGAAACTTTACAGAGATTCGCTTGGAGAAGCAGTAATGAGAATGGGAGACCTCCACTCCCTCCAAAGCAGAAACGGAAAATGGCGAGAACAATTGAGTCAGAAGTTTGAAGAAATAAGGTGGCTGATTGAAGAAGTGCGGCATAGACTAAAGATTACAGAGAATAGTTTCGAACAAATAACATTTATGCAAGCCTTACAACTACTGCTTGAAGTGGAGCAAGAGATAAGAACTTTCTCGTTTCAGCTTATTTAA
>Concatenated PB2+PA+NP+M1+M2+NS1+NS2 STRAIN=A/chicken/Tabasco/234-8289/1998 YEAR=1998
ATGGAGAGAATAAAAGAACTAAGAGATCTAATGTCACAGTCCCGCACTCGCGAGATACTCACCAAGACCACTGTAGACCATATGGCCATAATCAAAAAGTACACGTCAGGAAGACAAGAGAAGAACCCCGCACTCAGAATGAAGTGGATGATGGCAATGAAATATCCAATCACAGCAGACAAGAAAATAATGGAAATGATTCCCGAGAGGAATGAGCAGGGGCAAACCCTCTGGAGCAAAACAAATGATGCCGGCTCAGACCGAGTGATGGTATCGCCTCTGGCCGTGACATGGTGGAATAGGAACGGACCGACAACAAACACAGTTCACTATCCAAAGGTATATAGGACTTACTTCGAAAAAGTCGAAAGGTTAAAGCATGGGACCTTTGGCCCCGTCCACTTTAGAAATCAAGTTAAGATAAGAAGGAGAGTTGACATAAATCCTGGACACGCAGATCTCAGTGCCAAGGAGGCGCAGGATGTAATTATGGAAGTTGTCTTCCCAAATGAAGTGGGAGCTAGAATACTAACGTCGGAGTCACAGCTGACAATAACAAAAGAAAAGAAAGAAGAGCTCCAAGATTGTAAAATAGCCCCTTTAATGGTAGCATACATGCTAGAAAGAGAGTTGGTCCGCAAAACAAGGTTCCTCCCAGTGTCTGGTGGAACAAGCAGTGTCTATATTGAGGTATTGCATTTAACCCAGGGAACGTGCTGGGAGCAGATGTACACTCCAGGAGGGGATGTGAGAAATGATGATATCGATCAAAGTTTGATTATTGCTGCCAGGAATATAGTAAGAAGAGCAACGGTATCGGCAGACCCATTAGCTTCTCTATTGGAAATGTGCCACAGCACACAGATTGGAGGAATAGGGATGGTGGACATCCTTAGGCAAAATCCAACGGAGGAACAAGCCGTGGACATATGCAAGGCAGCAATGGGGCTGAGGATTAGCTCATCTTTCAGCTTTGGCGGATTCACTTTCAAAAGAACAAATGGATCATCAGTCAAGAAAGAAGAAGAAGTGCTCACGGGTAACCTTCAAACACTGAAAATAAGAGTACATGAGGGGTATGAGGAATTCACAATGGTTGGAAGAAGAGCAACAGCCATTCTCAGAAAAGCAACCAGGAGATTGGTCCAGCTAATAGTAAGTGGAAGAGATGAACAGTCAATTGCTGAGGCAATAATCGTGGCAATGGTGTTTTCGCAAGAAGATTGCATGATCAAAGCAGTTCGAGGCGATCTGAACTTTGTCAACAGGGCAAACCAGCGACTGAATCCCATGCATCAACTCTTGAGACACTTCCAAAAGGATGCAAAGGTGCTTTTCCAGAACTGGGGAATTGAACCCATTGACAATGTGATGGGGATGATAGGAATATTGCCCGACATGACCCCAAGTACTGAAATGTCGCTGAGGGGAATAAGAGTTAGCAAGATGGGAGTAGATGAGTACTCCAGCACGGAGAGAGTGGTGGTGAGCATTGACCGATTTTTGAGGGTTCGGGACCAACGGGGAAATGTATTATTGTCTCCCGAAGAAGTTAGTGAAACACAAGGAACAGAGAAGTTAACAATAACTTATTCATCATCAATGATGTGGGAGATCAACGGTCCTGAGTCAGTGCTGGTCAATACTTATCAGTGGATCATTAGAAACTGGGAAACAGTGAAAATTCAATGGTCACAAGATCCCACAATGCTATACAATAAGATGGAGTTCGAGCCATTTCAGTCTCTTGTTCCTAAAGCAGCCAGAAGTCAATACAGTGGATTCGTGAGAACACTGTTCCAGCAGATGCGGGATGTGCTTGGAACATTTGACACTGTTCAAATAATAAAACTTCTCCCTTTTGCTGCTGCTCCACCAGAGCAGAGTAGGATGCAATTCTCCTCACTGACTGTGAATGTGAGAGGATCAGGAATGAGGATACTGGTAAGGGGCAATTCTCCATTGTTCAATTACAACAAGACTACCAAGAGACTTACAGTCCTTGGAAAGGATGCTGGTGCATTGACTGAAGATCCTGACGAAGGCACAGCCGGAGTGGAGTCTGCTGTCCTGAGAGGATTCCTCATTTTGGGTAAAGAAGATAAGAGATATGGTCCGGCATTGAGCATCAATGAATTGAGCAATCTTGCAAAAGGAGAGAAGGCTAATGTGTTAATTGGGCAAGGAGACGTGGTGTTGGTAATGAAACGGAAACGGGACTCTAGCATACTTACTGACAGCCAGACAGCGACCAAAAGAATTCGGATGGCCACCAATTAGATGGAAGACTTCGTGCGACAATGCTTCAATCCAATGATCGTCGAGCTAGCGGAAAAGGCAATGAAAGAATATGGGGAGGATCCGAAAATTGAAACTAACAAATTTGCTGCAATATGCACACATTTGGAGGTCTGTTTCATGTATTCAGACTTCCACTTCATTGACGAACAAGGAGAATCAATAATTGTAGAATCTGGTGATCCAAATGCATTACTCAAGCACCGATTTGAGATAATTGAAGGAAGAGACCGAACGATGGCCTGGACAGTGGTGAATAGCATCTGCAACACCACAGGGGTTGACAAGCCTAAATTTCTCCCGGACCTGTATGATTACAAGGAGAACAGATTCGTTGAAATTGGAGTAACCCGGAGGGAGGTCCACATATACTACCTAGAGAAAGCCAACAAGATAAAATCCGAGAAGACACATATTCATATCTTTTCATTCACTGGAGAGGAAATGGCCACTAAGGCGGACTACACCCTTGATGAAGAGAGCAGAGCAAGGATCAAAACCAGGCTGTTCACTATAAGGCAAGAAATGGCCAGCAGGGGTTTGTGGGATTCCTTTCGTCAGTCCGAAAGAGGCGAAGAAACAATTGAAGAAAGATTTGAAATCACAGGAGCCATGCGTAGGCTTGCTGACCAAAGCCTTCCACCTAACTTCTCCAGCCTTGAAAACTTTAGAGCCTATGTGGATGGATTCGAGCCGAACGGCTGCATTGAGGGCAAGCTTTCTCAAATGTCAAAAGAAGTAAATGCCAGAATTGAGCCATTTTTAAATACAACACCACGCCCTCTCAGATTACCTGATGGGCCTCCTTGCTCTCAACGGTCAAAATTCCTGCTAATGGATGCCTTGAAGCTAAGCATTGAAGACCCGAGTCATGAGGGAGAGGGAATACCGCTATATGATGCAATTAAATGCATGAAGACATTTTTCGGCTGGAAAGAGCCAAGCATAATTAAACCACATGAGAAAGGCATAAATCCCAATTACCTTCTGGCTTGGAAACAGGTGTTAACAGAACTCCATGATATTGAAAATGATGAGAAGATCCCAAAGACAAAGAACATGAAGAAAACAAGCCAATTGAAGTGGGCACTTGGTGAGAACATGGCGCCAGAAAAGGTAGATTTTGAGGATTGCAAGGATGTCAGCGATCTAAAACAGTATGATAGTGATGAACCAGAGTATAGGTCGCTAGCATGCTGGATCCAGAGTGAGTTCAACAAGGCTTGTGAATTGACCGATTCGAGCTGGATAGAGCTCGATGAGATAGGGGAAGATATTGCCCCAATTGAGCACATTGCAAGTATGAGGAGGAACTATTTTACTGCGGAAGTGTCCCATTGCAGGGCTACTGAGTACATAATGAAGGGAGTGTACATAAATACAGCTTTGCTCAATGCATCGTGTGCAGCCATGGATGATTTCCAACTGATTCCAATGATAAGCAAATGCAGGACAAAAGAAGGGAGACGGAAAACAAACCTGTATGGATTCATTATTAAAGGAAGGTCTCACTTGAGAAATGATACTGACGTGGTGAACTTTGTGAGTATGGAATTTTCTCTCACTGATCCAAGGCTGGAACCACACAAATGGGAGAAATACTGTGTTCTTGAAATAGGAGACATGCTTCTGAGAACTGCAATAGGCCAAGTGTCAAGGCCCATGTTCCTGTATGTTAGAACAAATGGAACCTCCAAGATCAAAATGAAATGGGGTATGGAAATGAGACGCTGCCTTCTCCAATCTCTTCAACAGATTGAGAGCATGATTGAGGCCGAATCTTCTGTCAAGGAGAAAGACATGACAAAAGAATTCTTTGAAAACAAATCTGAAACATGGCCAATTGGAGAGTCACCCAAGGGAGTGGAAGAAGGCTCCATTGGCAAAGTGTGCAGAACCCTATTAGCAAAATCTGTATTCAACAGCCTGTATGCATCCCCTCAACTCGAGGGATTTTCAGCTGAATCGAGGAAATTGCTTCTCATTGTTCAGGCACTCAGGGATAACCTGGAACCTGGAACCTTCGATCTTGGAGGGCTATATGAAGCAATCGAGGAGTGCCTGATTAATGATCCCTGGGTTTTGCTTAATGCATCTTGGTTCAACTCCTTCCTCACACATGCACTGAGATAGATGGCGTCTCAAGGCACCAAACGATCTTATGAGCAGATGGAAACTGGTGGGGAACGCCAGAATGCCACTGAAATCAGAGCATCTGTTGGGAGAATGGTTGGTGGAATCGGAAGATTCTACATTCAGATGTGCACTGAACTCAGACTCAGTGACTATGAAGGGAGACTGATCCAAAACAGCATAACAATAGAGAGAATGGTTCTCTCGGCATTTGATGAGAGGAGAAACAGGTATCTGGAAGAACATCCCAGTGCTGGGAAAGACCCCAAGAAGACTGGAGGTCCAATCTACAAGAGAAGAGATGGGAAATGGATGAGAGAATTGATCCTATATGACAAAGAAGAGATCAGGAGGATTTGGCGTCAAGCAAATAATGGCGAAGACGCAACTGCTGGTCTCACCCATTTGATGATCTGGCATTCTAATCTGAATGATGCCACATACCAGAGAACGAGGGCACTTGTGCGTACTGGGATGGACCCCAGGATGTGCTCTCTGATGCAAGGCTCAACTCTTCCAAGGAGGTCTGGAGCTGCTGGAGCAGCAGTGAAAGGAATTGGAACAATGGTGATGGAATTGATCCGTATGATAAAGCGAGGAATCAATGATCGGAATTTCTGGAGAGGAGAAAATGGACGAAGGACAAGAATTGCTTATGAAAGAATGTGCAACATCCTCAAGGGAAAATTCCAAACAGCGGCACAACGAGCAATGATGGACCAGGTGAGAGAGAGCCGAAATCCTGGGAATGCTGAAATTGAAGATCTCATCTTTCTCGCACGGTCTGCTCTCATACTGAGGGGGTCAGTGGCTCACAAGTCCTGTCTGCCTGCTTGTGTGTATGGCCTTGCTGTAGCCAGTGGATATGACTTTGAAAGGGAAGGATACTCCCTAGTCGGACTCGATCCTTTTCGTTTGCTCCAAAACAGTCAAGTCTTAAGTCTCATCAGACCAAATGAGAATCCAGCACATAAAAGTCAACTGGTATGGATGGCATGTCATTCTGCAGCATTTGAAGATTTAAGAGTGTCAAGCTTCATCAGAGGGACAAGAATAATCCCAAGGGGGCAACTGTCCACCAGAGGAGTTCAGATTGCCTCAAATGAGAACGTGGAGACAATGGACTCCAGTACTCTGGAATTGAGGAGCAGATATTGGGCTATAAGAACCAGAAGCGGAGGAAACACTAATCAGCAGAGGGCATCTGCTGGGCAAATCAGCGTTCAACCTACATTCTCTGTCCAGAGAAACCTCCCGTTCGAGAGAGCAACCATTATGGCGGCATTTACAGGAAACACTGAAGGCAGGACTTCAGACATGAGAACTGAGATCATAAGGATGATGGAAAATGCCAGACCAGAAGATGTGTCTTTCCAGGGGCGGGGAGTCTTCGAGCTCTCAGACGAAAAGGCAACGAACCCGATCGTGCCTTCCTTTGACATGAGTAATGAGGGATCTTATTTCTTCGGAGACAATGCTGAGGAGTATGAAAATTGAATGAGTCTTCTAACCGAGGTCGAAACGTACGTTCTCTCTATCGTACCGTCAGGCCCCCTCAAAGCCGAGATCGCGCAGAGACTTGAAGATGTTTTTGCAGGGAAGAACACCGATCTTGAGGCACTCATGGAATGGCTAAAGACAAGACCAATCCTGTCACCTCTGACTAAGGGGATTTTAGGATTTGTGTTCACGCTCACCGTGCCCAGTGAGCGAGGACTGCAGCGTAGACGCTTTGTCCAAAATGCCCTTAATGGGAATGGAGACCCAAATAACATGGACAAAGCGGTCAAACTGTACAGGAAGCTAAAAAGGGAAATAACATTCCATGGGGCAAAAGAAGTGGCAATCAGTTACTCAGCTGGTGCACTTGCCAGTTGCATGGGCCTCATATACAACAGAATGGGAACTGTGACCACCGAAGTGGCATTTGGCCTGGTGTGCGCCACGTGTGAGCAAATTGCTGATTCCCAACATAGGTCTCACAGACAAATGGTGACAACAACCAACCCACTGATTAGACATGAAAACAGAATGGTACTTGCCAGTACTACGGCAAAAGCCATGGAGCAGATAGCAGGGTCAAGTGAGCAGGCAGCAGAAGCTATGGAGGTTGCTAGTCAGGCTAGGCAGATGGTGCAGGCAATGAGGACCATCGGGACCCATCATAGTTCCAGTGCTGGGCTAAGGGATGATCTTCTTGAAAATTTGCAGGCCTACCAGAAACGGATGGGAGTGCAAATGCAGCGATTCAAGTGAATGAGTCTTCTAACCGAGGTCGAAACGCCTACCAGAAACGGATGGGAGTGCAAATGCAGCGATTCAAGTGATCCTCTCGTTATTGCCGCAAACATCATTGGAATCTTGCACTTGACATTGTGGATTCTTGATCGCCTTTTCTTCAAATGCATTTATCGTCGCTTTAAATACGGTTTGAAAAGAGGGCCTTCTACGGAAGGAGTGCCTGAGTCTATGAGGGAAGAATATCGGCAGGAGCAGCAGAGTGCTGTGGATGTTGACGATGGTCATTTTGTCAACATAGAAATGGAGTAAATGGACTCCAACACGATAACCTCGTTTCAGGTAGATTGCTATCTATGGCACATACGAAAGCTGCTCAGCATGAGAGACATGTGTGATGCTCCCTTTGATGACAGACTCAGAAGAGATCAAAAGGCATTAAAGGGAAGAGGCAGCACACTTGGACTCGACCTGCGAGTGGCCACAATAGAAGGCAAAAAGATTGTTGAAGACATCCTAAAGAGTGAACCGGATGAAATTCTCAAAATTGCAATTGCATCCATTCCTGCTCCTCGGTATATTACCGACATGAGCATGGAGGAAATAAGCAGGGAATGGTACATGCTAATGCCAAGGCAGAAAATAACAGGAGGACTGATCGTAAAAATGGATCAGGCCATCATGGACAAGAGAATAATACTCAAGGCAAACTTCTCTGTCTTGTTTGATCAACTGGAAACATTAGTCTCACTGAGGGCTTTCACTGACGATGGCGCCATTGTAGCTGAAATATCTCCCTTTCCTTCTATGCCAGGACATTCTGCAGAGGATGTCAAAAATGCAATTGGAATCCTCATCGGTGGACTTGAATGGAATGATAACTCAATTCGAGCGTCTGAAAACATACAGAGATTCGCTTGGGGAGTCTGTGATGAGAATAGGGGACCTTCACTCCCTCCAAATCAGAAATGCTACATGGAGGGAAGAGTTGAGTCAAAAGTTTGAATGGACTCCAACACGATAACCTCGTTTCAGGACATTCTGCAGAGGATGTCAAAAATGCAATTGGAATCCTCATCGGTGGACTTGAATGGAATGATAACTCAATTCGAGCGTCTGAAAACATACAGAGATTCGCTTGGGGAGTCTGTGATGAGAATAGGGGACCTTCACTCCCTCCAAATCAGAAATGCTACATGGAGGGAAGAGTTGAGTCAAAAGTTTGAAGAGATCAGATGGCTAATTGCAGAGTGTAGAAACATATTAACCAAAACTGAGAACAGCTTCGAGCAGATAACGTTCTTGCAGGCATTGCAACTCTTACTTGAAGTTGAGAGTGAGATAAGGACATTTTCTTTTCAGCTTATTTAG
>Concatenated PB2+PA+NP+M1+M2+NS1+NS2 STRAIN=A/chicken/Morales/227-4353/1998 YEAR=1998
ATGGAGAGAATAAAAGAGCTAAGAGATCTAATGTCACAGTCCCGCACCCGCGAGATACTCACCAAGACCACTGTGGACCATATGGCCATAATCAAAAAATACACATCAGGAAGACAAGAGAAGAACCCCGCACTCAGAATGAAATGGATGATGGCAATGAAATATCCAATCACAGCAGACAAGAAAATAATGGAAATGATTCCTGAAAGGAATGAACAGGGACAAACCCTCTGGAGCAAAACAAATGATGCCGGCTCAGACCGAGTGATGGTATCGCCTCTGGCCGTAACATGGTGGAACAGAAATGGACCGACAACAAACACAGTTCACTACCCGAAGGTATACCGGACTTATTTCGAAAAAATTGAGAGGTTAAAGCATGGGACCTTTGGCCCCGTCCACTTCAGAAATCAGGTTAAGATAAGAAGGAGAGTTGACATAAACCCTGGCCACACAGATCTCAGTGCCAAAGAGGCGCAGGATGTAATCATGGAAGTTGTCTTCCCAAATGAAGTGGGAGCTAGAATACTAACATCGGAGTCACAGTTGACAATAACAAAAGAGAAGAAAGAAGAGCTCCAAGATTGCAAAATCGCCCCTTTGATGGTAGCATACATGCTAGAAAGAGAGTTAGTCCGCAAAACAAGATTCCTCCCAGTGGCTGGCGGGACAAGCAGTGTCTATATTGAGGTGTTGCATTTAACCCAGGGAACGTGCTGGGAACAGATGTACACTCCTGGAGGAGAAGTGAGAAATGATGATGTCGACCAAAGTTTGATTATCGCTGCCAGGAATATAGTAAGAAGAGCAACAGTATCGGCTGACCCATTAGCATCTCTATTGGAAATGTGCCACAGCACACAGATTGGAGGAATAAGGATGGTGGACATCCTTAGGCAGAATCCAACAGAGGAACAAGCTGTGGATATATGCAAGGCAGCAATGGGACTGAGGATTAGCTCATCTTTCAGCTTCGGCGGATTCACTTTCAAAAGGACAAGTGGATCGTCAGTCAAGAAAGAAGAAGAAGTGCTCACGGGCAACCTTCAAACACTGAAAATAAGAGTACATGAGGGGTATGAAGAATTCACAATGGTTGGAAGAAGAGCAACAGCTATTCTCAGAAAGGCAACCAGGAGATTGATTCAGCTAATAGTAAGTGGAAGGGATGAACAGTCAATTGCTGAGGCAATAATCGTGGCCATGGTATTTTCACAAGAGGATTGCATGATCAAAGCGGTTCGAGGCGATTTAAACTTTGTCAACAGGGCAAACCAGCGACTGAATCCTATGCATCAACTCTTGAGACACTTCCAAAAGAATGCTAAGGTGCTTTTTCAGAACTGGGGAATTGAACCCATTGACAATGTGATGGGAATGGTCGGAATATTACCTGACATGACCCCAAGTACGGAGATGTCGCTGAGGGGGATAAGAGTTAGCAAAATGGGAGTAGATGAGTACTCCAGCACGGAGAAAGTGGTGGTGAGCATTGACCGATTTTTGAGGGTTAGGGACCAACGGGGAAATGTATTACTGTCTCCCGAAGAAGTCAGCGAGACACAAGGAACAGAGAAGTTGACAATAACTTACTCGTCATCAATGATGTGGGAGATCAACGGCCCTGAGTCAGTGCTGGTCAATACTTATCAGTGGATCATTAGAAACTGGGAAACAGTAAAAATTCAATGGTCACAAGATCCCACAATGTTATACAACAAGATGGAATTCGAACCATTTCAGTCTCTTGTTCCTAAAGCAGCCAGAAGTCAATACAGCGGATTCGTGAGGACACTGTTCCAACAGATGCGAGATGTGCTTGGAACATTTGACACTGTCCAAATAATAAAACTTCTCCCTTTTGCTGCTGCTCCACCAGAGCAGAGTAGGATGCAATTCTCCTCACTGACTGTGAATGTGAGAGGATCAGGAATGAGGATACTGGTAAGAGGCAATTCTCCAGTGTTCAACTACAACAAGACCACCAAGAGGCTTACCATCCTAGGAAAGGATGCTGGTACATTGACCGAAGATCCTGATGAAGGGACAGCTGGAGTGGAGTCTGCTGTTTTAAGAGGGTTTCTCATTTTGGGAAAAGAAGACAAGAGATATGGCCCAGCATTAAGCATCAGTGAATTGAGCAATCTTGTAAAAGGAGAGAAGGCTAATGTACTAATTGGACAGGGAGACGTGGTGTTGGTAATGAAACGGAAACGGGACTCTAGCATACTTACTGACAGCCAGACAGCGACCAAAAGGATTCGAATGGCCATCAATTAGATGGAAGACTTTGTGCGACAATGCTTCAATCCAATGATCGTCGAGCTAGCGGAAAAGGCAATGAAAGAATATGGGGAGGATCCGAAAATCGAAACCAACAAATTTGCTGCAATATGCACACACTTGGAGGTCTGCTTCATGTATTCGGATTTCCACTTCATTGACGAACGGGGCGAATCAATAATTGTGGAATCTGGTGATCCAAATGCATTACTTAAGCACCGATTTGAGATAATTGAAGGAAGAGACCGAGCGATGGCCTGGACTGTGGTGAATAGCATCTGCAACACAACAGGGGTTGACAAGCCTAAATTTCTCCCGGATCTGTATGACTACAAAGAGAACCGATTCGTAGAAATTGGAGTGACACGGAGGGAGATCCACATATACTACCTAGAGAAAGCCAACAAGATAAAATCTGAGAAGACACATATTCACATCTTCTCATTCACTGGGGAGGAAATGGCAACTAAGGCGGACTACACCCTTGATGAAGAGAGCAGAGCAAGAATCAAAACCCGGCTGTTCACTATAAGGCAAGAAATGGCAAGCAGGGGTATGTGGGATTCCTTTCGTCAGTCCGAAAGAGGCGAAGAAACAATTGAAGAAAGATTTGAAATCACAGGAACCATGCGCAGGCTTGCCGATCAAAGTCTCCCACCGAACTTCTCCAGCCTTGAAAACTTTAGAGCCTATGTGGATGGATTCGAACCGAACGGCTGCATTGAGGGCAAGCTTTCTCAAATGTCAAAAGAAGTGAATGCCCGAATTGAGCCATTTTTGAAGACAACACCACGTCCTCTCAGATTACCTGATGGGCCTCCTTGCTCTCAACGGTCAAAGTTCCTACTGATGGATGCCTTGAAGCTAAGCATTGAAGACCCGAGTCATGAAGGGGAGGGAATACCGCTATATGATGCAATCAAATGCATGAAGACATTTTTCGGCTGGAAAGAACCAAATGTAATTAAACCACATAAGAAAGGCATAAATCCCAATTACCTTCTGGCCTGGAAGCAGGTGCTAGCAGAACTCCATGACATTGAAACAGAGGAGAAGATCCCAAAGACAAAGAACATGAAGAAAACAAGCCAATTGAAGTGGGCACTTGGTGAAAACATGGCACCAGAAAAGGTAGATTTTGAGGATTGCAAGGATGTTATCGATCTAAAACAGTATGATAGTGATGAACCAGAGTCCAGGTCGCTAGCAAGCTGGATCCAAAGTGAATTCAACAAGGCTTGTGAATTGACCGATTCTAGCTGGATCGAGCTTGATGAGATAGGGGAAGATATTGCCCCAATTGAGCACATTGCAAGTATGAGGAGAAATTATTTTACAGCGGAAGTGTCCCATTGCAGGGCTACTGAGTACATAATGAAGGGTGTGTACATAAATACAGCTTTGCTCAATGCATCTTGTGCAGCCATGGATGACTTCCAGCTGATTCCAATGATAAGCAAATGCAGGACAAGAGAAGGGAGACGGAAAACAAACCTGTATGGATTCATTATAAAAGGAAGGTCTCACTTGAGAAATGATACTGACGTGGTGAACTTTGTAAGTATGGAATTTTCTCTCACTGACCCTAGGCTGGAACCACACAAATGGGAGAAATACTGTGTTCTTGAAATAGGAGACATGCTCCTGAGAACTGCAATAGGCCAAGTGTCAAGGCCCATGTTCCTGTATGTTAGAACAAATGGAACCTCCAAGATCAAGATGAAATGGGGTATGGAAATGAGACGCTGCCTTCTCCAATCTCTTCAACAGATTGAGAGCATGATTGAGGCCGAATCTTCTGTCAAAGAGAAAGACATGACAAAAGAATTCTTTGAGAACAAATCTGAAACATGGCCAATTGGAGAGTCACCCAAGGGGGTGGAAGAAGGCTCCATTGGCAAAGTGTGCAGAACCTTATTAGCAAAATCTGTATTCAACAGTCTGTATGCATCCCCACAACTCGAGGGGTTTTCAGCTGAATCAAGGAAATTGCTTCTTATTGTTCAGGCACTCAGGGACAACCTGGAACCTGGAACCTTCGATCTTGGGGGGCTATATGAAGCAATTGAGGAGTGCCTGATTAATGATCCCTGGGTTTTGCTTAATGCATCTTGGTTAAACTCCTTCCTCACACATGCACTGAGATAGATGGCGTCTCAAGGCACCAAACGATCTTATGAGCAGATGGAGACTGGTGGGGAACGCCAGAATGCCACTGAAATCAGGGCATCTGTTGGGAGAATGGTTGGTGGGATCGGAAGATTCTACATTCAGATGTGCACTGAACTCAAACTCAGTGACTATGAAGGGAGACTGATCCAAAACAGTGTAACAATAGAGAGGATGGTTCTCTCAGCGTTTGATGAGAGGAGAAACAGATATCTGGAAGAACACCCCAGTGCTGGGAAAGATCCCAAGAAGACTGGAGGTCCAATCTACAGGAGAAAAGATGGAAAATGGATGAGAGAATTAATCCTATATGACAAAGAAGAGATCAGGAGGATTTGGCGTCAGGCAAATAATGGGGAAGACGCAACTGCTGGCCTCACCCATTTGATGATCTGGCATTCCAATCTAAATGATGCCACATACCAGAGAACGAGGGCACTCGTGCGCACTGGGATGGACCCCAGGATGTGCTCTCTGATGCAAGGCTCAACTCTTCCGAGGAGGTCTGGGGCTGCTGGAGCAGCAGTGAAAGGAGTTGGAACAATGGTAATGGAATTGATCAGGATGATAAAGCGGGGAATCAATGATCGGAATTTCTGGAGAGGAGAAAATGGACGGAGAACAAGAATTGCTTATGAAAGAATGTGCAACATCCTCAAGGGAAAATTCCAAACAGCGGCACAACGAGCAATGATGGACCAAGTAAGAGAGAGCCGGAATCCTGGGAACGCTGAAATTGAAGATCTCATCTTTCTCGCACGGTCTGCTCTCATACTGAGAGGATCAGTGGCTCACAAGTCCTGTCTGCCTGCTTGTGTGTATGGCCTTGCTGTAGCCAGTGGATATGACTTTGAAAGGGAAGGATACTCCCTAGTCGGAATCGATCCTTTTCGTTTGCTCCAAAACAGTCAAGTCTTCAGTCTCATCAGACCAAATGAGAATCCAGCACATAAAAGTCAACTAGTATGGATGGCATGTCACTCTGCAGCATTTGAAGATTTAAGGGTGTCAAGCTTCATCAGAGGAACAAGAATAGTACCAAGAGGACAACTGTCCACCAGAGGAGTTCAGATTGCCTCAAATGAGAACATGGAGACAATGGACTCCAGTACTCTGGAATTGAGGAGCAGATATTGGGCTATAAGAACCAGAAGCGGAGGAAACACTAATCAGCAGAGAGCATCTGCTGGGCAAATCAGCGTGCAACCTACATTCTCTGTCCAGAGAAACCTCCCATTCGAGAGATCAACCATTATGGCAGCATTTACAGGAAACACTGAAGGTAGAACTTCAGACATGAGAACTGAGATCATAAGGATGATGGAAAATGCCAGACCTGAAGACGTGTCTTTCCAAGGGCGGGGAGTCTTCGAGCTCTCGGACGAAAAGGCAACGAACCCGATCGTGCCTTCCTTTGACATGAACAATGAGGGATCTTATTTCTTCGGAGACAATGCTGAAGAGTATGAAAATTAAATGAGTCTTCTAACCGAGGTCGAAACGTACGTTCTCTCTATCATCCCATCAGGCCCCCTCAAAGCCGAGATCGCGCAGAGACTTGAAGATGTCTTTGCAGGGAAGAACACCGATCTTGAGGCAATCATGGAATGGCTAAAGACAAGACCAATCCTGTCACCTCTGACTAAGGGGATTTTAGGACTTGTGTTCACGCTCACCGTGCCCAGTGAGCGAGGACTGCAGCGTAGACGCTTTGTTCAAAATGCCCTTGATGGGAATGGGGATCCAAACAACATGGACAGAGCAGTCAAACTGTACAGGAAGCTAAAAAGGGAGATAACATTCCATGGGGCAAAAGAAGTGGCACTCAGTTACTCAGCTGGTGCACTTGCCAGTTGCATGGGCCTCATATACAACAGAATGGGGACTGTGACCACCGAAGTGGCGTTTGGCCTGGTGTGCGCCACATGTGAGCAAATTGCTGATTCCCAGCATCGGTCTCACAGGCAAATGGTGACAACAACCAACCCACTGATTAGACATGAAAACAGGATGGTACTGGCTAGTACCACGGCAAAAGCAATGGAGCAAATGGCAGGATCAAGTGAACAAGCAGCAGAGGCTATGGAGGCTGCTAGTCAGGCTAGACAGATGGTTCAGGCAATGAGGACCATTGGAACCCATCCTAGTTCCAGTGCTGGTTTAAGAGATGATCTTCTTGAAAATTTGCAGGCCTACCAGAAACGGATGGGAGTGCAAATGCAGCGATTCAAGTGAATGAGTCTTCTAACCGAGGTCGAAACGCCTACCAGAAACGGATGGGAGTGCAAATGCAGCGATTCAAGTGATCCTCTCGTTACTGCCGCAAGCATCATTGGGATCTTGCACTTGATATTGTGGATTCTTAATCGTCTTTTCTTCAAATGCATTTATCGTCGCTTTAAATACGGTTTGAAAAGAGGGCCTTCTACGGAAGGAGTGCCTGAATCTATGAGGGAAGAATATCGGCAGGAACAGCAGAGTGCTGTGGATGTTGACGATGGTCATTTTGTCAACATAGAACTGGAGTAAATGGACTCCAACACGATAACCTCATTTCAGGTAGATTGCTATCTATGGCACATACGAAAGCTGCTCAGCATGAGAGACATGTGTGATGCTCCCTTTGATGACAGACTCAGAAGAGATCAAAAGGCATTAAAGGGAAGAGGCAGCACACTTGGACTCGATCCGCGAGTGGCCAC----GATGGAAGGCAGATTGTTGAAGACATCCTAAAGAGTGAGACGGATGAAAATCTCAAAATTGCAATTGCATCCAGCCCTGCCCCTCGGTATATTACCGATATGAGCATAGAAGAAATAAGCAGGGAATGGTATATGCTAATGCCAAGGCAGAAAATAACAGGAGGCCTGATAGTAAAAATGGATCAGGCCATCATGGACAAGAGAATAATACTCAAGGCAAATTTCTCTGTCCTATTTGATCAACTGGAAACATTAGTCTCACTGAGGGCTTTCACTGAAGATGGCGCCATTGTAGCTGAAATTTCTCCCTTTCCTTCTATGCCAGGACATTCTACAGAGGATGTCAAAAATGCAATTGGAATCCTCATCGGTGGACTTGAATGGAATGATAACTCAATTCGAGCGTCTGAAAATATACAGAGATTTGCTTGGGGAGTCCGTGATGAGAGTGGGGGACCTTCACTCTCTCCAAAGCAGAAACGCTGCATGGCGAGAAGAGTTGAGTCAAAAGTTTGAATGGACTCCAACACGATAACCTCATTTCAGGACATTCTACAGAGGATGTCAAAAATGCAATTGGAATCCTCATCGGTGGACTTGAATGGAATGATAACTCAATTCGAGCGTCTGAAAATATACAGAGATTTGCTTGGGGAGTCCGTGATGAGAGTGGGGGACCTTCACTCTCTCCAAAGCAGAAACGCTGCATGGCGAGAAGAGTTGAGTCAAAAGTTTGAAGAGATCAGATGGCTAATTGCAGAATGTAGAAACATATTAACCAAAACTGAGAACAGCTTCGAGCAGATAACGTTCTTACAGGCATTGCAACTCTTACTTGAAGTTGAGAGTGAGATAAGGACATTTTCTTTTCAGCTTATTTAG
>Concatenated PB2+PA+NP+M1+M2+NS1+NS2 STRAIN=A/chicken/Jalisco/230-4956/1998 YEAR=1998
ATGGAGAGAATAAAAGAGCTAAGAGATCTAATGTCACAGTCCCGCACCCGCGAGATACTCACCAAGACCACTGTGGACCATATGGCCATAATCAAAAAATACACATCAGGAAGACAAGAGAAGAACCCCGCACTCAGAATGAAATGGATGATGGCAATGAAATATCCAATCACAGCAGACAAGAAAATAATGGAAATGATTCCTGAAAGGAATGAACAGGGACAAACCCTCTGGAGCAAAACAAATGATGCCGGCTCAGACCGAGTGATGGTATCGCCTCTGGCCATAACATGGTGGAATAGAAATGGACCGACAACAAACACAGTTCACTACCCGAAGGTATACCGGACTTATTTCGAAAAAATTGAGAGGTTAAAGCATGGGACCTTTGGCCCCGTCCACTTCAGAAATCAGGTTAAGATAAGAAGGAGAGTTGACATAAACCCTGGCCACGCAGATCTCAGTGCCAAAGAGGCGCAGGATGTAATCATGGAAGTTGTCTTCCCAAATGAAGTGGGAGCTAGAATACTAACATCGGAGTCACAGCTGACAATAACAAAAGAGAAGAAAGAAGAGCTCCAAGATTGCAAAATCGCCCCTTTGATGGTAGCATACATGCTAGAAAGAGAGTTAGTCCGCAAAACAAGATTCCTCCCAGTGGCTGGCGGGACAAGCAGTGTCTATATTGAGGTGTTGCACTTAACCCAGGGAACGTGCTGGGAACAGATGTACACTCCTGGAGGAGAAGTGAGAAATGATGATGTCGACCAAAGTTTGATTATCGCTGCCAGGAATATAGTAAGAAGAGCAACAGTATCGGCTGACCCATTAGCATCTCTATTGGAAATGTGCCACAGCACACAGATTGGAGGAATAAGGATGGTGGACATCCTTAGGCAGAATCCAACAGAGGAACAAGCTGTGGATATATGCAAGGCAGCAATGGGACTGAGGATTAGCTCATCTTTCAGCTTCGGCGGATTCACTTTCAAAAGGACAAGTGGATCGTCAGTAAAGAAAGAAGAAGAAGTGCTCACGGGCAACCTTCAAACACTGAAAATAAGAGTACATGAGGGGTATGAAGAATTCACAATGGTTGGAAGAAGAGCAACAGCTATTCTCAGAAAGGCAACCAGGAGATTGATTCAGCTAATAGTAAGTGGAAGGGATGAACAGTCAATTACTGAGGCAATAATCGTTGCCATGGTATTTTCACAAGAGGATTGCATGATCAAAGCAGTTCGAGGCGATTTAAACTTTGTCAACAGGGCAAACCAGCGACTGAATCCTATGCATCAACTCTTGAGACACTTCCAAAAGAATGCTAAGGTGCTTTTTCAGAACTGGGGAATTGAACCCATTGACAATGTGATGGGAATGGTCGGGATATTGCCTGACATGACCCCAAGTACGGAGATGTCGCTGAGGGGGATAAGAGTTAGCAAAATGGGAGTAGATGAGTACTCCAGCACTGAGAAAGTGGTGGTGAGCATTGACCGATTTTTGAGGGTTAGGGACCAACGGGGAAATGTATTACTGTCTCCCGAAGAAGTCAGCGAGACACAAGGAACAGAGAAGTTGACAATAACTTACTCGTCATCAATGATGTGGGAGATCAACGGCCCTGAGTCAGTGCTGGTCAATACTTATCAGTGGATCATTAGAAATTGGGAAACAGTAAAAATTCAATGGTCACAAGATCCCACAGTGTTATACAACAAGATGGAATTCGAACCGTTTCAGTCTCTTGTTCCTAAAGCAGCCAGAAGTCAATACAGCGGATTCGTGAGGGCACTGTTCCAACAGATGCGAGATGTGCTTGGAACATTTGACACTGTTCAAATAATAAAACTTCTCCCTTTTGCTGCTGCTCCACCAGAGCAGAGTAGGATGCAATTCTCCTCACTGACTGTGAATGTGAGAGGATCAGGAATGAGGATACTGGTAAGAGGCAATTCTCCAGTGTTCAACTACAACAAGACCACCAAGAGGCTTACCATCCTAGGAAAGGATGCTGGTGCATTGACCGAAGATCCTGATGAAGGGACAGCTGGAGTGGAGTCTGCTGTTTTAAGAGGGTTTCTCATTTTGGGAAAAGAAGACAAGAGATATGGCCCAGCATTAAGCATCAGTGAATTGAGCAATCTTGTAAAAGGAGAGAAGGCTAATGTACTAATTGGACAGGGAGACGTGGTGTTGGTAATGAAACGGAAACGGGACTCTAGCATACTTACTGACAGCCAGACAGCGACCAAAAGGATTCGAATGGCCATCAATTAGATGGAAGACTTTGTGCGACAATGCTTCAATCCAATGATCGTCGAGCTAGCGGAAAAGGCAATGAAAGAATATGGGGAGGATCCGAAAATCGAAACCAACAAATTTGCTGCAATATGCACACACTTGGAGGTCTGCTTCATGTATTCGGATTTCCACTTCATTGACGAACGGGGCGAATCAATAATTGTGGAATCTGGTGATCCAAATGCATTACTTAAGCACCGATTTGAGATAATTGAAGGAAGAGACCGAGCGATGGCCTGGACTGTGGTGAATAGCATCTGCAACACAACAGGGGTTGACAAGCCTAAATTTCTCCCGGATCTGTATGACTACAAAGAGAACCGATTCGTAGAAATTGGAGTGACACGGAGGGAGGTCCACATATACTACCTAGAGAAAGCCAACAAGATAAAATCTGAGAAGACACATATTCACATCTTCTCATTCACTGGGGAGGAAATGGCAACTAAGGCGGACTACACCCTTGATGAAGAGAGCAGAGCAAGAATCAAAACCCGGCTGTTCACTATAAGGCAAGAAATGGCAAGCAGGGGTATGTGGGATTCCTTTCGTCAGTCCGAAAGAGGCGAAGAAACAATTGAAGAAAGATTTGAAATCACAGGAGCCATGCGCAGGCTTGCCGATCAAAGTCTCCCACCGAACTTCTCCAGCCTTGAAAACTTTAGAGCCTATGTGGATGGATTCGAACCGAACGGCTGCATTGAGGGCAAGCTTTCTCAAATGTCAAAAGAAGTGAATGCCCGAATTGAGCCATTTTTGAAGACAACACCACGTCCTCTCAGATTACCTGATGGGCCTCCTTGCTCTCAACGGTCAAAATTCCTACTGATGGATGCCTTGAAGCTAAGCATTGAAGACCCGAGTCATGAAGGGGAGGGAATACCGCTATATGATGCAATCAAATGCATGAAGACATTTTTCGGCTGGAAAGAACCAAATGTAATTAAACCACATAAGAAAGGCATAAATCCCAATTACCTTCTGGCCTGGAAGCAGGTGCTAGCAGAACTCCATGACATTGAAACAGAGGAGAAGATTCCAAAGACAAAGAACATGAAGAAAACAAGCCAATTGAAGTGGGCACTTGGTGAGAACATGGCACCAGAAAAGGTAGATTTTGAGGATTGCAAGGATGTTAGCGATCTAAAACAGTATGATAGTGATGAACCAGAGTCTAGGTCGCTAGCAAGCTGGATCCAAAGTGAATTCAACAAGGCTTGTGAATTGACCGATTCTAGCTGGATCGAGCTTGATGAGATAGGGGAAGATATTGCCCCAATTGAGCACATTGCAAGTATGAGGAGAAATTATTTTACAGCGGAAGTGTCCCATTGCAGGGCTACTGAGTACATAATGAAGGGTGTGTACATAAATACAGCTTTGCTCAATGCATCTTGTGCAGCCATGGATGACTTCCAGCTGATTCCAATGATAAGCAAATGCAGGACAAGAGAAGGGAGACGGAAAACAAGCCTGTATGGATTCATTATAAAAGGAAGGTCTCACTTGAGAAATGATACTGACGTGGTGAACTTTGTAAGTATGGAATTTTCTCTCACTGACCCTAGGCTGGAACCATACAAATGGGAGAAATACTGTGTTCTTGAAGTAGGAGACATGCTCCTGAGAACTGCAATAGGCCAAGTGTCAAGGCCAATGTTCCTGTATATTAGAACAAATGGAACCTCCAAGATCAAGATGAAATGGGGTATGGAAATGAGACGCTGCCTTCTCCAATCTCTTCAACAGATTGAGAGCATGATTGAGGCCGAATCTTCTGTCAAAGAGAAAGACATGACAAAAGAATTCTTTGAGAACAAATCTGAAACATGGCCAATTGGAGAGTCACCCAAGGGGGTGGAAGAAGGCTCCATTGGCAAAGTGTGCAGAACCCTATTGGCAAAATCTGTATTCAACAGTCTGTATGCATCCCCACAACTCGAGGGGTTTTCAGCTGAATCAAGGAAATTGCTTCTTATTGTTCAGGCACTCAGGGACAACCTGGAACCTGGAACCTTCGATCTTGGGGGGCTATATGAAGCAATTGAGGAGTGCCTGATTAATGATCCCTGGGTTTTGCTTAATGCATCTTGGTTAAACTCCTTCCTCACACATGCACTGAGATAGATGGCGTCTCAAGGCACCAAACGATCTTATGAGCAGATGGAGACTGGTGGGGAACGCCAGAATGCCACTGAAATCAGGGCATCTGTTGGGAGAATGGTTGGTGGGATCGGAAGATTCTACATTCAGATGTGCACTGAACTCAAACTCAGTGATTATGAAGGGAGACTGATCCAAAACAGTGTAACAATAGAGAGGATGGTTCTCTCAGCGTTTGATGAGAGGAGAAACAGATATCTGGAAGAACACCCCAGTGCTGGGAAAGATCCCAAGAAGACTGGAGGTCCAATCTACAGGAGAAAAGATGGGAAATGGATGAGAGAATTAATCCTATATGACAAAGAAGAGATCAGGAGGGTTTGGCGTCAGGCAAATAATGGGGAAGACGCAACTGCTGGCCTCACCCATTTGATGATCTGGCATTCCAATCTGAATGATGCCACATACCAGAGAACGAGGGCACTCGTGCGCACTGGGATGGACCCCAGGATGTGCTCTCTGATGCAAGGCTCAACTCTTCCGAGGAGGTCTGGGGCTGCTGGAGCAGCAGTGAAAGGAGTTGGAACAATGGTGATGGAATTGATCAGGATGATAAAGCGGGGAATCAATGATCGGAATTTCTGGAGAGGAGAAAATGGACGGAGAACAAGAATTGCTTATGAAAGAATGTGCAACATCCTCAAGGGAAAATTCCAAACAGCGGCACAACGAGCAATGATGGACCAAGTAAGAGAGAGCCGGAATCCTGGGAATGCTGAAATTGAAGATCTCATCTTTCTCGCACGGTCTGCTCTCATACTGAGAGGATCAGTGGCTCACAAGTCCTGTCTGCCTGCTTGTGTGTATGGCCTTGCTGTAGCCAGTGGATATGACTTTGAAAGGGAAGGATACTCCCTAGTCGGAATCGATCCTTTTCGTTTGCTCCAAAACAGTCAAGTCTTCAGTCTCATCAGACCAAATGAGAATCCAGCACATAAAAGTCAACTAGTATGGATGGCATGTCACTCTGCAGCATTTGAAGATTTAAGAGTATCAAGCTTCATCAGAGGAACAAGAATAGTACCAAGAGGACAACTGTCCACCAGAGGAGTTCAGATTGCCTCAAATGAGAACATGGAGACAATGGACTCCAGTACTCTGGAATTGAGGAGCAGATATTGGGCTATAAGAACCAGAAGCGGAGGAAACACTAATCAGCAGAGAGCATCTGCTGGGCAAATCAGCGTGCAACCTACATTCTCTGTCCAGAGAAACCTCCCATTCGAGAGATCAACCATTATGGCAGCATTTACAGGAAACACTGAAGGTAGAACTTCAGACATGAGAACTGAGATCATAAGGATGATGGAAAATGCCAGACCTGAAGACGTGTCTTTCCAAGGGCGGGGAGTCTTCGAGCTCTCGGACGAAAAGGCAACGAACCCGATCGTGCCTTCCTTTGACATGAGCAATGAGGGATCTTATTTCTTCGGAGACAATGCTGAAGAGTATGAAAATTAAATGAGTCTTCTAACCGAGGTCGAAACGTACGTTCTCTCTATCATCCCATCAGGCCCCCTCAAAGCCGAGATCGCGCAGAGACTTGAAGATGTCTTTGCAGGGAAGAACACCGATCTTGAGGCAATCATGGAATGGCTAAAGACAAGACCAATCCTGTCACCTCTGACTAAGGGGATTTTAGGACTTGTGTTCACGCTCACCGTGCCCAGTGAGCGAGGACTGCAGCGTAGACGCTTTGTCCAAAATGCCCTTGATGGGAATGGGGATCCAAACAACATGGACAGAGCAGTCAAACTGTACAGGAAGCTAAAAAGGGAGATAACATTCCATGGGGCAAAAGAAGTGGCACTCAGTTACTCAGCTGGTGCACTTGCCAGTTGCATGGGCCTCATATACAACAGAATGGGGACTGTGACCACCGAAGTGGCGTTTGGCCTGGTGTGCGCCACATGTGAGCAAATTGCTGATTCCCAGCATCGGTCTCACAGGCAAATGGTGACAACAACCAACCCACTGATTAAACATGAAAACAGAATGGTACTGGCCAGTACCACGGCAAAAGCCATGGAGCAAATGGCAGGATCAAGTGAACAAGCAGCAGAGGCTATGGAGGCTGCTAGTCAGGCTAGACAGATGGTTCAGGCAATGAGGACCATTGGAACCCATCCTAGTTCCAGTGCTGGTTTAAGAGATGATCTTCTTGAAAATTTGCAGGCCTACCAGAAACGGATGGGAGTGCAAATGCAGCGATTCAAGTGAATGAGTCTTCTAACCGAGGTCGAAACGCCTACCAGAAACGGATGGGAGTGCAAATGCAGCGATTCAAGTGATCCTCTCGTTACTGCCGCAAGCATCATTGGGATCTTGCACTTGATATTGTGGATTCTTAATCGTCTTTTCTTCAAATGCATCTATCGTCGCTTTAAATACGGTTTGAAAAGAGGGCCTTCTACGGAAGGAGTGCCTGAATCTATGAGGGAAGAATATCGGCAGGAACAGCAGAGTGCTGTGGATGTTGACGATGGTCATTTTGTCAACATAGAACTGGAGTAAATGGACTCCAACACGATAACCTCATTTCAGGTAGATTGCTATCTATGGCACATACGAAAGCTGCTCAGCATGAGAGACATGTGTGATGCTCCCTTTGATGACAGACTCAGAAGAGATCAAAAGGCATTAAAGGGAAGAGGCAGCACACTTGGACTCGATCCGCGAGTGGCCACAATGGAAGGCAAAAAGATTGTTGAAGACATCCTAAAGAGTGAGACGGATGAAAATCTCAAAATTGCAATTGCATCCAGCCCTGCCCCTCGGTATATTACCGATATGAGCATAGAAGAAATAAGCAGGGAATGGTACATGCTAATGCCAAGGCAGAAAATAACAGGAGGCCTGATAGTAAAAATGGATCAAGCCATCATGGACAAGAGAATAATACTCAAGGCAAATTTCTCTGTCCTATTTGATCAACTGGAAACATTAGTCTCACTGAGGGCTTTCACTGAAGATGGCGCCATTGTAGCTGAAATTTCTCCCTTTCCTTCTATGCCAGGACATTCTACAGAGGATGTCAAAAATGCAATTGGAATCCTCATCGGTGGACTTGAATGGAATGATAACTCAATTCGAGCGTCTGAAAATATACAGAGATTTGCTTGGGGAGTCCGTGATGAGGGTGGGGGACCTTCACTCTCTCCAAAGCAGAAACGCTGCATGGCGAGAAGAGTTGAGTCAAAAGTTTGAATGGACTCCAACACGATAACCTCATTTCAGGACATTCTACAGAGGATGTCAAAAATGCAATTGGAATCCTCATCGGTGGACTTGAATGGAATGATAACTCAATTCGAGCGTCTGAAAATATACAGAGATTTGCTTGGGGAGTCCGTGATGAGGGTGGGGGACCTTCACTCTCTCCAAAGCAGAAACGCTGCATGGCGAGAAGAGTTGAGTCAAAAGTTTGAAGAGATCAGATGGCTAGTTGCAGAATGTAGAAACATATTAACCAAAACTGAGAACAGCTTCGAGCAGATAACGTTCTTACAGGCATTGCAACTCTTACTTGAAGTTGAGAGTGAGATAAGGACATTTTCTTTTCAGCTTATTTAG
>Concatenated PB2+PA+NP+M1+M2+NS1+NS2 STRAIN=A/chicken/New York/14677-13/1998 YEAR=1998
ATGGAGAGAATAAAAGAACTAAGAGATCTAATGTCACAGTCCCGCACCCGCGAGATACTCACCAAGACCACTGTGGACCATATGGCCATAATCAAAAAATACACATCAGGAAGACAAGAGAAGAATCCCGCACTCAGAATGAAGTGGATGATGGCAATGAAATATCCAATTACAGCAGACAAGAGAATAATGGAAATGATTCCTGAAAGGAATGAACAGGGACAAACCCTCTGGAGCAAAACAAATGATGCCGGCTCAGACCGGGTGATGGTATCACCTCTGGCTGTGACATGGTGGAATAGGAATGGACCGACAACAAGCACAGGTCACTATCCGAAGGTATATAAAACTTATTTTGAAAAAGTCGAAAGGTTAAAACATGGGACCTTTGGCCCCGTCCACTTCAGAAATCAAGTTAAGATAAGAAGGAGAGTTGACATAAACCCTGGCCATGCAGATCTCAGTGCCAAGGAGGCGCAGGATGTAATCATGGAAGTTGTCTTCCCAAATGAAGTAGGAGCTAGAATACTAACGTCGGAGTCACAGCTGACAATAACAAAAGAGAAGAAAGAAGAGCTCCAGGATTGTAAAATTGCCCCTTTGATGGTAGCATACATGCTAGAAAGAGAATTAGTCCGCAAAACAAGATTCCTCCCAGTGGCTGGTGGGACAAGCAGCGTCTATATTGAGGTGTTGCACTTAACTCAGGGAACATGCTGGGAGCAGATGTACACTCCAGGAGGAGAAGTGAAAAATGATGATGTCGACCAAAGTTTGATTATCGCTGCCAGAAACATAGTGAGAAGAGCAACAGTATCGGCAGACCCATTAGCATCTCTGCTGGAAATGTGCCACAGCACACAGATTGGAGGAATAAGGATGGTAGACATCCTTAGGCAGAATCCAACAGAGGAACAAGCCGTGGACATATGCAAGGCAGCAATGGGACTGAGAATTAGCTCATCTTTCAGCTTCGGCGGATTCACTTTCAAAAGGACAAGTGGATCGTCAGTCAAGAAAGAAGAAGAAGTGCTTACGGGCAATCTTCAAACACTGAAAATAAGAGTACATGAGGGGTATGAAGAATTCACAATGGTTGGGAAAAGAGCAACGGCTATTCTCAGAAAGGCAACCAGGAGGTTGATCCAGCTAATAGTAAGTGGGAGGGATGAGCAGTCAATTGCGGAGGCAATAATCGTTGCCATGGTATTTTCACAGGAGGATTGCATGATCAAAGCAGTTCGAGGCGATCTGAATTTTGTCAATAGGGCAAACCAGCGACTGAATCCCATGCATCAACTCTTGAGACACTTCCAAAAAGATGCAAAGGTGCTTTTCCAGAACTGGGGAATTGAACCCATTGACAATGTAATGGGAATGATCGGAATATTACCCGACATGACCCCAAGTACTGAGATGTCGCTGAGGGGAATAAGAGTTAGCAAAATGGGAGTAGATGAGTACTCCAGCACGGAGAGAGTGGTGGTGAGCATTGACCGATTTTTGAGGGTTCGGGACCAACGGGGAAATGTACTATTGTCTCCCGAAGAAGTCAGCGAGACACAAGGAACAGAGAAGTTGACAATAACTTATTCGTCATCAATGATGTGGGAGATCAACGGTCCTGAGTCAGTGCTGGTCAACACTTATCAATGGATCATTAGGAACTGGGAAACTGTGAAAATTCAATGGTCACAAGATCCCACAATGTTATACAATAAGATGGAATTCGAACCATTCCAGTCTCTTGTCCCTAAAGCAGCCAGAGGTCAATACAGTGGATTCGTGAGAACACTGTTCCAACAGATGCGAGATGTACTTGGAACATTTGACACTGTTCAAATAATAAAACTTCTCCCTTTTTCTGCTGCTCCACCAGAGCAGAGTAAGATGCAATTCTCCTCACTGACTGTGAATGTGAGAGGATCAGGAATGAGGATACTGGTAAGAGGCAATTCTCCAGTGTTCAATTACAACAAGGCTACCAAGAGACTTACAGTTCTTGGAAAAGATGCTGGTGCGTTGATTGAAGATCCTGATGAGGGCACAGCAGGAGTGGAGTCTGCTGTCCTGAGAGGGTTCCTCATTTTGGGTAAAGAAGACAAGAGATATGGCCCAGCATTAAGCATCAATGAATTGAGCAATCTTGCAAAAGGAGAGAAGGCTAATGTACTAATTGGGCAAGGAGACGTAGTGTTGGTAATGAAACGGAAACGGGACTCTAGCATACTTACTGACAGCCAGACAGCGACCAAAAGAATTCGGATGGCCATCAATTAGATGGAAGACTTTGTGCGACAATGCTTCAATCCAATGGTCGTCGAGCTTGCGGAAAGGGCAATGAAAGAATATGGGGAAGATCCAAAAATTGAAACTAACAAATTCGCTGCAATATGCACTCACTTGGAAGTCTGTTTCATGTATTCAGATTTCCACTTCATAGACGAACGAGGCGAATCAATAATTGTGGAATCTGGTGATCCAAATGCATTATTGAAGCATCGATTTGAGATAATTGAAGGAAGAGACCGAGCAATGGCCTGGACGGTGGTGAATAGCATCTGCAACACCACAGAGGTCGAGAAGCCTAAATTTCTTCCAGATCTGTATGATTACAAGGAGAATCGATTCATTGAAATTGGAGTGACACGGAGAGAGGTCCATGTATACTACCTAGAGAAAGCCAACAAGATAAAATCCGAAAAGACACACATTCACATTTTTTCATTTACTGGAGAAGAAATGGCCACCAAAGCAGACTACACCCTTGACGAAGAAAGCAGGGCAAGAATCAAAACCAGGCTGTTCACTATAAGACAAGAAATGGCCAGCAGGGGTATATGGGATTCCTTTCGTCAGTCCGAAAGAGGCGAAGAGACAATTGAAGAAAGATTTGAAATCACAGGAACCATGCGTAGGCTTGCCGACCAAAGTCTCCCACCGAACTTCTCCAGCCTTGAAAACTTTAGAGCCTATGTGGATGGATTCGAACCGAACGGCTGCATTGAGGGCAAGCTTTCTCAGATGTCAAAAGAAGTGAACGCCAGGATTGAACCATTTCTGAAGACAACACCACGCCTTCTCAAATTACCTGATGGGCCCCCTTGCTCTCAGCGGTCAAAATTCTTGCTGATGGATGCCTTGAAACTAAGCATTGAAGACCCAAGTCACGAGGGAGAGGGGATACCACTATACGATGCAATCAAATGCATGAAGACATTTTTCGGTTGGAAAGAGCCCAACATAATCAAACCACATGAGAAAGGCATAAATCCCAATTACCTTCTGGCTTGGAAGCAAGTGCTAGCAGAACTCCAGGACCTTGAAAGTGAGGAGAAGATCCCAAAGACAAAGAACATGAAAAAAACAAGCCAATTGAAGTGGGCACTTGGTGAGAACATGGCACCAGAAAAAGTGGACTTTGAAGATTGCAAGGACATTAGCGATCTAAAACAGTACGATAGTGATGAACCAGAGCCTAGATCGCTAGCAAGCTGGGTCCAGAGTGAATTCAATAAGGCATGTGAATTGACCGACTCAAGTTGGATAGAACTTGATGAAATAGGAGAAGATCTTGCTCCGATTGAACACATTGCAAGTATGAGGAGGAACTATTTCACAGCAGAAGTGTCCCATTGCAGGGCCACTGAGTACATAATGAAGGGAGTCTACATAAATACAGCCTTGCTCAATGCATCTTGTGCAGCCATGGATGACTTCCAGCTGATTCCAATGATAAGCAAATGTAGGACAAAGGAAGGAAGACGGAAAACAAACCTGTATGGGTTCATTGTAAAAGGAAGGTCTCATTTGAGAAATGATACTGATGTGGTAAACTTTGTGAGCATGGAATTTTCTCTCACTGACCCAAGACTAGAACCACACAAATGGGAAAAGTACTGTGTTCTTGAAATAGGAGATATGCTCCTGAGGACTGCAATAGGCCAAGTATCAAGGCCCATGTTCCTGTACATTAGAACCAATGGGACCTCCAAGATCAAGATGAAATGGGGTATGGAAATGAGGCGCTGCCTTCTTCAATCTCTTCAACAGATTGAGAGCATGATTGAGGCCGAGTCTTCTGTCAAAGAAAAGGACATGACTAAAGAATTCTTTGAAAACAAGTCGGAGACGTGGCCAATTGGAGAATCCCCCGGAGGGGTAGAAGAAGGCTCTATCGGGAAAGTATGTAGAACATTACTGGCAAAATCTGTATTCAACAGTCTATACGCATCTCCACAACTTGAGGGATTTTCAGCTGAATCGAGGAAATTGCTTCTCATTGTTCAGGCACTTAGGGACAACCTGGAACCTGGGACCTTCGATCTTGGAGGGCTATATGAAGCAATTGAGGAGTGCCTGATTAATGATCCCTGGGTTTTGCTTAATGCATCTTGGTTCAACTCCTTCCTCACACATGCACTGAAATAGATGGCGTCTCAAGGCACCAAACGATCTTATGAGCAGATGGAAACTGGTGGGGAACGCCAGAATGCCACTGAAATCAGAGCATCTGTTGGGAGAATGGTTGGTGGAATCGGGAGATTCTACATACAGATGTGCACTGAACTCAAACTCAGTGACTACGAAGGGAGACTGATCCAAAACAGCATAACCATAGAGAGAATGGTTCTCTCGGCATTTGATGAGAGAAGAAACAAATACCTGGAGGAGCATCCCAGTGCTGGGAAAGACCCCAAAAAGACTGGAGGTCCAATCTACAGGAGAAGAGATGGGAAATGGGTGAGAGAATTGATCCTATATGACAAAGAAGAGATCAGAAGAATTTGGCGTCAAGCGAATAATGGAGAAGACGCTACTGCTGGTCTCACCCACTTGATGATTTGGCATTCCAATCTGAATGATGCCACATACCAGAGAACAAGGGCACTTGTGCGTACTGGGATGGATCCCAGGATGTGCTCTCTGATGCAAGGCTCAACTCTTCCGAGGAGATCTGGGGCTGCTGGAGCAGCAGTGAAAGGGGTTGGAACAATGGCGATGGAATTGATCCGGATGATCAAACGAGGGATCAATGATCGGAATTTCTGGAGGGGCGAAAATGGACGGAGGACGAGAATTGCTTACGAAAGAATGTGCAACATCCTCAAGGGGAAATTCCAAACAGCAGCACAACGAGCAATGATGGACCAAGTTAGAGAAAGCCGGAATCCTGGGAATGCTGAAATTGAAGATCTCATCTTTCTCGCACGGTCTGCTCTCATTCTGAGGGGATCAGTGGCGCATAAGTCCTGCCTGCCTGCTTGTGTGTATGGACTTGCTGTAGCCAGTGGATATGACTTTGAAAGAGAGGGATACTCCCTAGTCGGAATTGACCCTTTCCGTCTGCTCCAAAACAGTCAAGTCTTCAGCCTCATCAGACCAAACGAAAATCCAGCGCATAAAAGTCAACTGGTATGGATGGCATGCCACTCTGCAGCATTTGAAGATCTGAGAGTGTCAAGCTTCATCAGAGGAACAAGGGTAGTTCCAAGAGGACAACTGTCCACCAGGGGAGTTCAGATTGCTTCAAATGAGAACATGGAAACAATGGACTCCAGTACTCTTGAACTGAGGAGCAGATACTGGGCTATAAGGACAAGAAGCGGAGGGAACACTAACCAGCAAAGAGCATCTGCAGGGCAAATCAGCGTACAGCCCACATTCTCTGTGCAGAGAAACCTCCCGTTCGAGAGAGCAACCATTATGGCGGCATTTACAGGAAACACTGAAGGCAGAACTTCAGACATGAGAACTGAGATCATAAGGATGATGGAAAATGCCAGATCTGAAGATGTGTCTTTCCAGGGGCGGGGAGTCTTCGAGCTCTCGGACGAAAAGGCAACGAACCCGATCGTGCCTTCCTTTAACATGAGTAACGAAGGATCTTATTTCTTCGGAGACAATGCAGAGGAGTATGACAATTAAATGAGTCTTCTAACCGAGGTCGAAACGTACGTTCTCTCTATCGTCCCGTCGGCCCCCCTCAAAGCCGAGATCGCGCAGAGACTTGAAGATGTCTTTGCAGGGAAGAACACCGATCTTGAGGCACTCATGGAATGGCTAAAGACAAGACCAATCCTGTCACCTCTGACTAAGGGGATTTTAGGATTTGTGTTCACGCTCACCGTGCCCAGTGAGCGGGGACTGCAGCGTAGACGCTTTGTTCAAAATGCCCTTAATGGGAATGGGGATCCAAACAACATGGACAGAGCGGTCAAACTGTACAGGAAGCTAAAAAGGGAAATAACATTCCATGGGGCAAAAGAAGTGGCACTCAGTTATTCAACCGGTGCACTTGCCAGTTGCATGGGCCTCATATACAACAGAATGGGAACTGTGACCACCGAAGTAGCATTTGGCCTGGTGTGCGCCACATGCGAGCAAATTGCTGATTCCCAGCACCGGTCTCACAGACAAATGGTGACAACAACCAACCCACTGATCAGACATGAGAACAGAATGGTGCTGGCCAGTACTACGGCTAAAGCCATGGAGCAAATGGCAGGGTCAAGTGAGCAGGCAGCAGAGGCTATGGAGGTTGCTAGTCAGGCTAGACAGATGGTACAGGCAATGAGGACCATTGGGACTCATCCTAGCTCCAGTGCTGGTCTAAAAGATGATCTTCTTGAAAATTTGCAGGCCTACCAGAAACGGATGGGAGTGCAAATGCAGCGATTCAAGTGAATGAGTCTTCTAACCGAGGTCGAAACGCCTACCAGAAACGGATGGGAGTGCAAATGCAGCGATTCAAGTGATCCTCTCGTTATTGCCGCAAGTATCATTGGGATCTTGCACTTGATATTGTGGATTCTTGATCGTCTTTTCTTCAAATGTATTTATCGTCGCCTTAAATACGGTTTGAAAAGAGGGCCTTCTACGGAAGGAGTGCCTGAGTCTATGAGGGAAGAATATCGGCAGGAACAGCAGAGTGCTGTGGATGTTGACGATGGTCATTTTGTCAACATAGAGCTGGAATAAATGGATTCCAACACTGTGTCAAGCTTTCAGGTAGACTGCTTTCTTTGGCATGTCCGCAAACGATTTGCAGACCAAGAACTGGGTGATGCCCCATTCCTTGACCGGCTTCGCCGAGATCAGAAGTCTCTAAGAGGAAGAGGCAGCACTCTTGGTCTGGACATTGAAACAGCCACTCGTGCTGGAAAGCAGATAGTGGAGAGGATTCTAGAGGAAGAATCCGACGAGGCACTCAAAATGACTATTGCCTCTGTGCCTGCTTCACGCTACCTAACTGACATGACTCTTGAAGAGATGTCAAGAGACTGGTTCATGCTCATGCCCAAACAAAAAGTGGCAGGCTCTCTCTGTATCAGAATGGACCAGGCAATTATGGATAAGAACATCATACTGAAAGCAAACTTCAGTGTGATCTTCGATCGACTGGAGACACTAATACTACTCAGGGCTTTCACTGAAGAAGGAGCTATTGTCGGTGAAATTTCACCATTGCCCTCTCTTCCAGGACATACTGATGAGGATGTCAAAAATGCAATTGGGGTCCTCATCGGAGGATTTGAATGGAATGATAACACAGTTCGAGTCTCTGAAACTCTACAGAGATTCGCTTGGAGAAGCAGTAATGAGGATGGGAGACCTCCACTCCCTCCAAAGCAGAAACGGAAAATGGCGAGAGCAATTGAGTCAGAAGTTTGAATGGATTCCAACACTGTGTCAAGCTTTCAGGACATACTGATGAGGATGTCAAAAATGCAATTGGGGTCCTCATCGGAGGACTTGAATGGAATGATAACACAGTTCGAGTCTCTGAAACTTTACAGAGATTCGCTTGGAGAAGCAGTAATGAGAATGGGAGACCTCCACTCCCTCCAAAGCAGAAACGGAAAATGGCGAGAACAATTGAGTCAGAAGTTTGAAGAAATAAGGTGGCTGATTGAAGAAGTGCGGCATAGACTAAAGATTACAGAGAATAGTTTCGAACAAATAACATTTATGCAAGCCTTACAACTACTGCTTGAAGTGGAGCAAGAGATAAGAACTTTCTCGTTTCAGCTTATTTAA
>Concatenated PB2+PA+NP+M1+M2+NS1+NS2 STRAIN=A/chicken/Guangxi/9/99 YEAR=1999
ATGGAGAGAATAAAAGAACTAAGGGATTTGATGTCGCAATCTCGCACTCGCGAGATACTGACAAAAACCACTGTGGATCATATGGCCATAATTAAGAAGTACACATCAGGAAGACAGGAGAAGAATCCCGCTCTTAGAATGAAATGGATGATGGCGATGAAATACCCGATCACAGCTGACAAAAGAATAATGGAGATGATCCCTGAAAGGAATGAGCAAGGCCAAACTCTTTGGAGCAAAACAAATGACGCTGGTTCAGACAGGGTAATGGTATCACCTCTGGCTGTAACGTGGTGGAACAGAAATGGACCAACAACAAGTACAGTCCATTATCCAAAAGTGTATAAAACCTACTTTGAAAAGGTTGAAAGATTAAAACACGGAACCTTTGGCCCTGTTCATTTCCGGAATCAAGTCAAAATACGCCGCAGGGTTGACATGAACCCTGGCCATGCAGATCTCAGCGCTAAAGAAGCACAAGATGTCATCATGGAGGTCGTTTTCCCAAATGAAGTTGGAGCCAGGATATTGACATCAGAATCACAGCTGACAATAACAAAGGAAAAGAGGGAGGAACTCAAGAATTGTAATATTGCTCCTTTAATGGTGGCATATATGTTGGAAAGAGAATTGGTTCGCAAGACCAGATTCCTACCCGTGGCGGGCGGGACAAGCAGCGTATATATAGAAGTATTGCATTTGACTCAAGGAACTTGCTGGGAGCAGATGTACACACCAGGAGGGGAGGTAAGAAATGATGATGTTGACCAAAGTTTAATCATTGCTGCTAGGAACATTGTCAGGAGAGCAACAGTATCAGCAGACCCATTGGCTTCACTCCTGGAAATGTGCCATAGCACACAAATTGGCGGAGTAAGAATGGTAGACATCCTTAAACAAAACCCAACAGAAGAGCAAGCTGTAGATATATGCAAGGCAGCAATGGGTTTAAAAATTAGCTCATCCTTCAGCTTTGGAGGGTTCACTTTCAAAAGAACAAAAGGATCTTCTGTCAAAAGAGAGGAAGAAGTGCTTACAGGCAACCTCCAAACATTGAAGATAAAAGTACATGAAGGATATGAGGAATTCACAATGGTTGGACGAAGAGCAACAGCCATTCTAAGAAAAGCAACCAGAAGGATGATCCAACTGATAGTCAGCGGAAGGGACGAGCAATCAATTGCTGAGGCAATTATTGTGGCAATGGTGTTCTCACAAGAAGATTGCATGATAAAGGCAGTCCGAGGTGACTTGAATTTCGTAAACAGAGCAAATCAACGACTGAACCCCATGCATCAACTCCTGAGACACTTTCAAAAGGATGCAAAGGTGCTGTTTCAAAACTGGGGAATTGAACCCATCGACAATGTCATGGGGATGATTGGAATATTGCCTGACATGACCCCCAGCACGGAAATGTCACTAAGAGGAGTGAGAGTTAGCAAAATGGGGGTGGATGAATATTCTAGCACTGAAAGGGTGGTCGTGAGCATTGACCGTTTCTTAAGGGTCCGAGATCAGCGAGGAAATGTACTCCTATCCCCTGAAGAAGTTAGTGAAACACAGGGAATGGAAAAGTTGACAATAACTTATTCATCGTCTATGATGTGGGAGATTAACGGCCCAGAATCAGTGCTAGTTAACACATATCAATGGATCATTAGGAATTGGGAGACTGTAAAGATCCAATGGTCCCAAGAACCCACCATGCTATACAATAAGATGGAGTTTGAACCATTTCAATCTTTAGTACCAAAGGCTGCCAGAAGCCAATATAGTGGATTTGTGAGAACGCTATTCCAGCAGATGCGTGATGTTTTGGGAACGTTCGACACTGTTCAAATAATCAAACTACTACCATTTGCAGCAGCCCCACCTGAACAGAGTAGGATGCAATTTTCTTCTCTGACTGTGAATGTGAGGGGATCAGGAATGAGAATACTTGTGAGAGGTAACTCTCCTGCGTTTAACTACAACAAGACAACTAAGAGGCTTACAATACTTGGGAAGGACGCAGGTGCGCTTACAGAGGACCCAGATGAAGGAACAGCAGGAGTAGAGTCTGCAGTATTGAGAGGATTTCTAATCCTCGGCAAAGAAGACAAAAGATATGGACCAGCATTAAGCATCAATGAACTGAGCAATCTTACGAAAGGGGAGAAAGCTAATGTATTGATAGGGCAAGGAGACGTAGTGTTGGTAATGAAACGGAAACGGGACTCTAGCATACTTACTGACAGCCAGACAGCGACCAAAAGAATTCGGATGGCCATCAATTAGATGGAAGACTTTGTGCGACAATGCTTCAATCCAATGATTGTCGAGCTTGCGGAAAAGACAATGAAAGAGTATGGGGAAGATCCGAAAATTGAAACAAACAAGTTCGCTGCAATATGCACACACTTAGAAGTCTGCTTCATGTATTCAGACTTCCATTTTATTGACGAACGAGGCGAATCAATAATTGTGGAATCTGGTGATCCGAATGCATTGTTGAAACACCGGTTTGAAATAATTGAAGGAAGAGACCGAGCAATGGCCTGGACAGTGGTGAATAGCATCTGCAACACCACAGGAGTAGATAAACCCAAATTTCTTCCGGATCTATACGATTACAAAGAAAACCGATTCACTGAAATCGGTGTGACACGGAGGGAAGTTCATATATATTACTTAGAAAAAGCTAACAAGATAAAATCCGAGAAAACACATATCCACATCTTCTCATTCACTGGAGAAGAAATGGCCACTAAAGCTGACTACACCCTTGATGAAGAGAGCAGGGCAAGAATCAAAACCAGACTATTCACCATAAGACAGGAAATGGCAAGCAGGGGTCTATGGGATTCCTTTCGTCAGTCCGAGAGAGGCGAAGAGACAATTGAAGAAAGATTTGAAATCACAGGGACCATGCGTAGGCTTGCCGACCAAAGTCTCCCACCTAACTTCTCCAGCCTTGAAAACTTTAGAGCCTATGTGGATGGATTCAAACCGAACGGCTGCATTGAGGGCAAGCTTTCTCAAATGTCGAAAGAAGTGAACGCCAGAATTGAGCCATTTCTGAAGACAACACCACGTCCTCTCAGATTGCCTGATGGACCTCCCTGCTCTCAGCGGTCGAAATTCTTGCTGATGGATGCTCTGAAATTAAGCATTGAGGACCCGAGCCATGAGGGGGAGGGGATACCGCTATATGATGCGATAAAATGCATGAAAACATTCTTTGGCTGGAGAGAGCCTAACATCATCAAGCCACACGAAAAAGGCATAAATCCCAATTATCTTCTGGCTTGGAAGCAGGTGCTGGCAGAACTCCAGGATATTGAAAATGAGGATAAAATCCCAAAAACAAAGAACATGAAGAAAACAATCCAATTAATGTGGGCACTCGGAGAGAATATGGCACCGGAAAAAGTAGACTTTGAGGATTGCAAAGATGTTGGCGATCTGAAACAGTATCACAGTGATGAGCCAGAGCTCAGATCGCTAGCAAGCTGGATCCAGAGTGAATTCAACAAGGCATGTGAATTGACCGACTCGAGCTGGATAGAACTCGATGAGATAGGGGAAGATGTTGCCCCAATTGAACACATTGCAAGCATGAGAAGGAACTACTTCACAGCGGAGGTGTCCCATTGCAGGGCTACTGAGTACATAATGAAGGGGGTTTACATAAATACAGCTTTGCTTAATGCATCTTGTGCAGCCATGGATGACTTCCAATTGATTCCAATGATAAGCAAATGCAGAACAAAAGAAGGAAGAAAGAAGACAAACCTGTATGGGTTAATTATAAAAGGAAGGTCCCATTTGAGAAATGATACTGACGTGGTGAACTTTGTGAGTATGGAATTCTCCCTTACTGACCCAAGGCTGGAGCCACACAAATGGGAAAAGTACTGTGTTCTTGAAGTAGGGGAAATGCTCTTGCGGACTGCAATAGGCCAAGTGTCAAGGCCCATGTTCCTGTATGTGAGAACTAACGGAACCTCCAAAATTAAGATGAAATGGGGGATGGAAATGAGACGCTGCCTCCTTCAATCTCTTCAACAAATTGAGAGCATGATCGAGGCTGAGTCTTCTATCAAAGAGAAAGACATGACCAAAGAGTTCTTTGAAAACAGATCGGAGACATGGCCAATTGGAGAGTCACCTAAGGGAGTAGAGGAAGGCTCCATCGGGAAGGTGTGCAGAACCTTACTAGCAAAATCTGTGTTCAACAGCCTATATTCATCTCCACAACTAGAAGGATTTTCAGCTGAATCAAGGAAACTACTACTCATTGTTCAAGCACTTAGGGACAACCTGGAGCCTGGAACCTTCGATCTTGAAGGGCTATATGGAGCAATTGAGGAGTGCCTGATTAATGATCCCTGGGTTTTGCTTAATGCATCTTGGTTCAACTCCTTCCTCACACATGCACTAAAATAGATGGCGCTTCAAGGCACCAAACGATCTTATGAGCAGATGGAAACTGGTGGTGAACGCCAGAATGCTACTGAGATCAGAGCATCTGTTGGGAGAATGGTTGGTGGAATCGGAAGATTCTACATACAGATGTGCACTGAACTCAAACTCAGCGACTACGAAGGCAGGCTGATCCAAAACAGCATAACAATAGAGAGAATGGTCCTCTCTGCATTTGATGAGAGGAGGAACAGATACCTGGAAGAAAATCCCAGTGCGGGGAAGGATCCGAAGAAAACTGGAGGTCCAATCTACAAAAGAAGGGAAGGAAAGTGGGTGAGAGAGCTGATTTTGTATGACAAGGAGGAGATCAGGAGGATTTGGCGTCAAGCGAACAATGGAGAAGACGCAACTGCTGGTCTCACCCATCTGATGATTTGGCATTCCAATCTGAATGATGCCACATATCAAAGAACAAGAGCTCTAGTGCGTACTGGGATGGACCCCAGAATGTGTTCTCTGATGCAAGGATCAACTCTTCCGAGAAGATCAGGAGCTGCTGGTGCAGCAGTAAAGGGAATTGGGACAATGGTGATGGAACTAATTCGGATGATAAAGCGGGGAATCAATGACCGGAATTTCTGGAGAGGCGACAATGGACGAAGAACAAGGATTGCATATGAGAGAATGTGCAACATCCTCAAAGGGAAATTCCAAACAGCAGCACAACGAGCAATGATGGACCAAGTGCGGGAAAGCAGAAATCCTGGGAATGCTGAAATTGAAGACCTTATCTTTCTGGCACGGTCTGCACTCATTCTGAGAGGATCAGTAGCCCATAAGTCCTGTTTGCCTGCTTGTGTCTATGGGCTTGCTGTAGCCAGTGGATATGACTTTGAGAGAGAAGGGTACTCTCTGGTCGGAATAGATCCTTTTCGCCTGCTTCAAAACAGCCAGGTGTTCAGTCTCATTAGATCAAATGAGAATCCAGCACATAAGAGTCAACTGGTATGGATGGCATGTCATTCTGCAGCATTTGAAGACCTGAGAGTGTCAAGCTTCATCAGAGGAACAAGAGTAATCCCAAGGGGACAACTGTCCACCAGAGGTGTCCAAATAGCTTCAAATGAGAACATGGAAACAGTAGATTCCAGTACTCTTGAACTAAGAAGCAGATACTGGGCTATAAGGACCAGGAGTGGAGGAAACACCAACCAAAATAGAGCATCTGCAGGGCAAATCAGTGTACAACCTACTTTCTCGGTACAGAGAAGCCTTCCTTTCGAGAGAGCAACCATCATGGCGGCATTCACAGGGAACACTGAAGGCAGAACATCCGACATGAGGACTGAGATCATAAGAATGATGGAAAATGCCAAACCAGAAGACGTGTCTTTCCAGGGGCGGGGAGTCTTCGAGCTCTCGGACGAAAAGGCAACGAACCCGATCGTGCCTTCCTTTGACATGAGTAATGAAGGATCTTATTTCTTCGGAGACAATGCAGAGGAGTATGACAATTGAATGAGTCTTCTAACCGAGGTCGAAACGTACGTTCTCTCTATCATCCCGTCAGGCCCCCTCAAAGCCGAGATCGCGCAGAGACTTGAAGATGTCTTTGCAGGGAAGAACACAGATCTTGAGGCTCTCATGGAATGGCTAAAGACAAGACCAATCCTGTCACCTCTGACTAAGGGGATTTTAGGGTTTGTGTTCACGCTCACCGTGCCCAGTGAGCGAGGACTGCAGCGTAGACGATTTGTCCAAAATGCCCTAAATGGGAATGGAGACCCAAACAACATGGACAGGGCAGTCAAACTATACAAGAAGCTGAAGAGGGAAATGACATTCCATGGAGCAAAGGAAGTTGCACTCAGTTATTCAACTGGTGCACTTGCCAGTTGCATGGGTCTCATATACAACCGGATGGGAACGGTGGCCACAGAAGTGGCTCTTGGCCTAGTATGTGCAACTTGTGAGCAGATTGCTGATTCACACCATAGGTCTCACAGACAGATGGCGACTACCACCAACCCACTAATCAGGCATGAGAACAGAATGGTAATAGCCAGCACTACAGCTAAGGCCATGGAGCAAATGGCTGGATCGAGTGAGCAGGCAGCGGAAGCCATGGAGGTTGCAAGTCAGGCTAGGCAGATGGTGCAGGCGATGAGGACAATTGGTACTCAACCTAGCTCCAGTGCAGGTCTTAAAGATGATCTTATTGAAAATTTGCAGGCCTACCAGAAACGGATGGGAGTGCAGATGCAGCGATTCAAGTGAATGAGTCTTCTAACCGAGGTCGAAACGCCTACCAGAAACGGATGGGAGTGCAGATGCAGCGATTCAAGTGATCCTCTCGTCATTGCAGCAAGTATCATTGGGATATTGCACTTGATATTGTGGATTTTTGATCGTCTTTTCTTCAAATGCATTTATCGTCGCTTTAAATACGGTTTGAAAAGAGGGCCTTCTACGGAAGGAGTGCCTGAGTCTATGAGGGAAGAGTATCGGCAGGAACAGCAGAGTGCTGTGGATGTTGACGATGGTCATTTTGTCAACATAAAGCTAGAGTAAATGGATTCCAACACTGTGTCAAGCTTTCAGGTAGACTGCTTTCTTTGGCATGTCCGCAAACGATTTGCAGACCAAGAAATGGGTGATGCCCCATTCCTTGACCGGCTTCGCCGAGATCAGAAGTCCCTAAGAGGAAGAGGCAGCACTCTTGGTCTGGACATCAGAACTGCCACTCGTGAAGGAAAGCATATAGTGGAGCGGATTCTGGAAGAAGAATCTGATGAGGCACTTAAAATGACTATCGCTTCAGTGCCTGCTCCACGCTACCTAACTGAAATGACTCTTGAGGAAATGTCAAGGGACTGGTTAATGCTCATTCCCAAGCAGAAAGTGACAGGGTCCCTTTGCATTAGAATGGACCAGGCAATAATGGATAAAGACATTATATTGAAAGCAAACTTTAGTGTGATTTTTAATCGACTTGAAGCTCTGATACTACTTAGAGCTTTTACAGACGAAGGAGCAATAGTGGGCGAAATCTCACCATTACCTTCCCTTCCAGGACATACTGAAGAGGATGTCAAAAATGCAATTGGGGTCCTCATCGGAGGACTTGAATGGAATGATAACACAGTTCGAGTCTCTGAAGCTCTACAGAGATTCACTTGGAGAGGCAGTGATGAGAATGGGAGATCTCCACTCCCTCCAAAACAGAAACGGAAAATGGAGAGAACAACTGAGCCAGAAGTTTGAATGGATTCCAACACTGTGTCAAGCTTTCAGGACATACTGAAGAGGATGTCAAAAATGCAATTGGGGTCCTCATCGGAGGACTTGAATGGAATGATAACACAGTTCGAGTCTCTGAAGCTCTACAGAGATTCACTTGGAGAGGCAGTGATGAGAATGGGAGATCTCCACTCCCTCCAAAACAGAAACGGAAAATGGAGAGAACAACTGAGCCAGAAGTTTGAAGAGATAAGATGGTTAATTGAAGAAGTGCGACATAGGTTAAGAATTACAGAGAATAGCTTTGAGCAAATAACCTTTATGCAAGCCTTACAACTATTGCTTGAAGTGGAGCAAGAGATAAGAACTTTCTCGTTTCAGCTTATTTAA
>Concatenated PB2+PA+NP+M1+M2+NS1+NS2 STRAIN=A/chicken/Italy/1391/1999 YEAR=1999
ATGGAGAGAATAAAAGAACTAAGAGATTTGATGTCGCAGTCTCGCACTCGCGAGATACTGACAAAAACCACTGTGGACCATATGGCCATAATAAAGAAATATACGTCAGGAAGACAGGAGAAGAATCCTGCCCTTAGGATGAAATGGATGATGGCAATGAAATATCCGATTACAGCAGACAAAAGGATAATGGAGATGATCCCTGAAAGAAATGAGCAAGGTCAGACTCTCTGGAGCAGAACAAATGATGCTGGATCAGACAGAGTGATAGTGTCACCTCTGGCTGTGACGTGGTGGAATAGAAATGGGCCAACGACAAGTACAGTCCATTATCCAAAGGTCTACAAAACCTACTTTGAAAAGGTAGAAAGGTTAAAACATGGAACCTTCGGTCCCGTTCACTTTCGAAATCAGGTTAAGATACGCCGCAGGGTTGACATAAACCCGGGCCATGCAGATCTCAGTGCTAAAGAAGCACAAGATGTCATCATGGAGGTCGTTTTCCCAAACGAAGTTGGAGCCAGGATATTGACATCAGAGTCACAATTAACAATAACAAAGGAAAAGAAGGAGGAGCTTCAGGACTGTAAGATTGCTCCTTTGATGGTGGCATACATGTTGGAGAGAGAACTGGTTCGCAAAACCAGATTCCTACCTGTAGCTGGCGGGACAAGCAGCGTGTATATCGAGGTGTTGCATTTGACCCAAGGGACCTGCTGGGAACAAATGTACACACCTGGAGGGGAGGTGAGAAATGATGATGTTGATCAGAGTTTAATTATTGCTGCTAGAAATATTGTTAGGAGAGCAACAGTATCAGCAGACCCGTTGGCTTCGCTCTTGGAGATGTGCCATAGTACACAAATTGGCGGGATAAGGATGGTGGACATCCTTAGACAAAACCCAACAGAAGAGCAAGCTGTGGATATATGCAAAGCAGCAATGGGTCTAAGAATCAGTTCATCCTTCAGCTTTGGAGGTTTCACTTTCAAAAGGACAAGTGGGTCATCTGTCGAAAGAGAAGAAGAAGTGCTCACAGGCAACCTCCAAACATTGAAAATAAGAGTACATGAAGGATATGAGGAATTCACAATGGTTGGGCGAAGAGCAACAGCCATTCTAAGGAAAGCAACCAGAAGGCTGATCCAATTAATAGTGAGTGGGAGAGACGAGCAGTCAATCGCTGAAGCGACCATAGTGGCAATGGTTTTCTCACAAGAGGATTGCATGATAAAAGCAGTACGAGGTGATTTGAATTTTGTCAACAGAGCGAACCAGCGGCTAAACCCTATGCATCAACTCCTGAGGCATTTCCAAAAGGATGCAAAGGTGCTGTTTCAGAACTGGGGAATTGAACCCATTGACAATGTCATGGGGATGATCGGAATATTGCCTGACATGACCCCCAGCACAGAGATGTCACTGAGAGGAGTGAGAGTCAGTAAAATGGGAGTGGATGAGTATTCCAGTACTGAGAGAGTGGTCGTGAGCATTGATCGTTTCTTGAGAGTCCGAGACCAGAGGGGAAACGTGCTCTTGTCTCCTGAAGAGGTTAGTGAAACACAGGGGACAGAGAAGCTGACGATAACATATTCATCGTCCATGATGTGGGAAATCAATGGCCCGGAATCAGTGCTAGTCAACACATATCAATGGATCATTAAAAATTGGGAAACTGTGAAGATTCAATGGTCCCAAGACCCTACAATGTTATACAATAAGATGGAGTTTGAGCCCTTCCAATCCTTGGTGCCTAAGGCTGCCAGAGGCCAGTATAGTGGATTTGTGAGGACGCTATTCCAGCAGATGCGTGATGTGCTGGGGACATTTGACACTGTCCAAATAATAAAGCTCCTACCATTTGCAGCAGCCCCACCGGAACAGAGTAGGATGCAGTTCTCTTCTCTAACTGTGAACGTAAGGGGTTCAGGAATGAGAATACTTGTGAGAGGCAACTCCCCTGTGTTCAACTATAACAAGGCAACCAAGAGGCTCACAGTCCTTGGAAAGGATGCAGGTGCCTTGACAGAGGATCCAGATGATGGAAAAGCAGGAGTGGAATCTGCGGTATTAAGAGGATTTCTAATTCTGGGCAAAGAAGACAAAAGATATGGACCAGCATTGAGCATCAACGAATTGAGCAATCTTGCGAAAGGGGAGAAGGCTAATGTGTTGATAGGGCAAGGAGACGTGGTGTTGGTAATGAAACGGAAACGGGACTCTAGCATACTTACTGACAGCCAGACAGCGACCAAAAGAATTCGGATGGCCATCAATTAGATGGAAGACTTTGTGCGACAATGCTTCAATCCAATGATTGTCGAGCTTGCGGAAAAGGCAATGAAAGAATATGGGGAAGATCCAAAGATCGAAACGAACAAATTTGCCGCAATATGCACACACTTGGAAGTCTGTTTCATGTATTCAGATTTCCACTTTATTGATGAACGGGGCGAATCAATAATTGTAGAATCTGGCGATCCGAATGCATTATTGAAACACCGATTTGAAATAATTGAAGGGAGGGACCGAACGATGGCCTGGACAGTGGTGAACAGCATCTGCAACACCACAGGAGTCGAGAAGCCTAAGTTTCTCCCAGATTTGTATGACTACAAAGAGAATCGATTCATTGAAATTGGAGTGACACGGAGGGAAGTTCACATATACTATCTAGAAAAAGCCAACAAGATAAAATCAGAGAAGACACACATTCACATATTCTCATTCACTGGAGAGGAAATGGCCACCAAGGCGGACTACACCCTTGATGAAGAGAGCAGAGCAAGAATCAAAACCAGGCTGTTCACTATAAGGCAGGAAATGGCCAGTAGGGGTCTATGGGATTCCTTTCGTCAGTCCGAGAGAGGCGAAGAGACAATTGAAGAAAGATTTGAAATCACAGGAACCATGCGAAGGCTTGCCGACCAAAGTCTCCCACCGAACTTCTCCAGCCTTGAAAACTTTAGAGCCTATGTGGATGGATTCGAACCGAACGGCTGCATTGAGGGCAAGCTTTCTCAAATGTCAAAAGAAGTGAACGCCAGAATTGAGCCATTTATGAGGACAACACCACGCCCTCTCAGATTACCTGATGGGCCTCCCTGCTCTCAGCGATCGAAGTTCTTGCTGATGGATGCCCTTAAATTAAGCATTGAAGACCCGAGTCACGAGGGGGAGGGTATACCGCTATATGATGCAATCAAATGCATGAAGACATTTTTCGGCTGGAAAGAGCCCAACATTGTAAAACCACATGAAAAAGGCATAAACCCCAATTACCTCTTGGCTTGGAAGCAAGTGCTGGCAGAACTCCAAGATATTGAAAATGAGGAGAAAATCCCAAAAACAAAGAACATGAAGAAAACAAGTCAGTTGAAGTGGGCACTTGGTGAGAATATGGCACCGGAGAAAGTAGACTTTGAGGACTGCAAAGATGTTAGCGATCTAAGACAGTATGACAGTGATGAACCAGAATCTAGATCGCTAGCAAGCTGGATCCAGAGTGAATTCAATAAGGCATGCGAATTGACAGATTCAAGTTGGATTGAACTTGATGAAATAGGGGAAGACGTTGCTCCAATTGAGCACATTGCGAGTATGAGAAGAAACTACTTCACAGCGGAAGTATCCCACTGTAGGGCTACTGAATACATAATGAAGGGAGTGTACATAAACACAGCTCTGTTGAATGCATCCTGTGCAGCCATGGATGACTTCCAACTGATTCCAATGATAAGCAAATGCAGAACCAAAGAAGGAAGACGGAAGACTAATCTGTATGGATTCATTATAAAAGGGAGATCCCATTTGAGAAATGACACCGATGTGGTAAACTTTGTGAGTATGGAATTCTCTCTTACTGACCCGAGGCTGGAGCCACACAAATGGGAAAAGTATTGCGTCCTCGAGATAGGAGACATGCTCCTACGAACTGCAATAGGCCAAGTGTCAAGGCCCATGTTCTTGTATGTGAGAACCAATGGAACCTCCAAAATCAAGATGAAATGGGGCATGGAGATGAGGCGATGCCTTCTTCAATCCCTTCAACAAATTGAGAGCATGATTGAAGCCGAGTCTTCCGTCAAAGAGAAGGACATGACCAAAGAATTCTTTGAAAACAAATCAGAAACATGGCCAATTGGTGAGTCACCCAAAGGGGTGGAGGAAGGCTCCATCGGGAAGGTGTGCAGAACCTTACTGGCAAAATCTGTGTTCAACAGTCTATATGCATCTCCACAACTCGAGGGGTTTTCAGCTGAATCAAGAAAGTTACTTCTCATTGTTCAGGCACTTAGGGACAACCTGGAACCTGGGACCTTCGATCTTGGGGGGCTATATGAAGCAATTGAGGAGTGCCTGATTAACGATCCCTGGGTTTTGCTTAATGCGTCTTGGTTCAACTCCTTCCTCACACATGCACTGAAATAGATGGCGTCTCAAGGCACCAAACGATCTTATGAACAGATGGATACTGGT---GAACGCCAGAATGCTACTGAGATCAGAGCATCTGTTGGAAGAATGGTCGGTGGAATTGGTAGATTCTACATACAGATGTGCACTGAGCTCAAACTCAGCGACCATGAGGGGAGACTGATCCAGAACAGCATAACAATAGAAAGAATGGTTCTCTCTGCATTTGATGAGAGGAGAAACAAATACCTGGAAGAACATCCCAGTGCGGGAAAGGATCCGAAGAAAACTGGAGGTCCAATTTACAGAAGGAGAGATGGAAAATGGGTGAGAGAGCTGATTCTGTATGACAAAGAAGAAATCAGAAGGATCTGGCGTCAAGCAAACAATGGAGAGGATGCAACTGCTGGTCTCACTCATCTGATGATTTGGCATTCCAATTTGAATGATGCCACATATCAGAGAACAAGAGCTCTCGTGCGTACTGGGATGGACCCCAGAATGTGCTCTCTGATGCAAGGATCAACTCTCCCGAGGAGATCTGGAGCTGCTGGTGCAGCAGTGAAGGGAGTTGGAACGATGGTAATGGAGCTAATTCGGATGATAAAGCGGGGGGTCAATGATCGGAATTTCTGGAGAGGTGAAAATGGACGAAGAACCAGGATTGCATATGAGAGAATGTGCAACATCCTCAAAGGGAAATTTCAAACAGCAGCACAACGAGCAATGATGGACCAGGTGCGAGAAAGCAGGAATCCTGGGAATGCTGAGATTGAAGACCTCATCTTCCTGGCACGGTCTGCACTCATCCTGAGAGGATCAGTGGCTCATAAATCCTGCTTGCCTGCTTGTGTATATGGACTTGCTGTGGCCAGTGGATACGACTTTGAAAGAGAAGGGTACTCTCTGGTCGGAATAGATCCTTTCCGTCTACTTCAAAACAGCCAGGTATTCAGTCTCATTAGACCAAATGAGAATCCAGCACACAAGAGCCAACTGGTATGGATGGCATGCCATTCTGCAGCATTTGAAGACCTGAGAGTGTCAAGTTTCATCAGAGGGACTAGAGTGGTCCCAAGAGGACAATTGTCCACCAGAGGAGTTCAAATTGCTTCAAATGAGAACATGGAAACAATGGACTCCAGTACTCTTGAACTGAGAAGCAGATATTGGGCCATAAGAACCAGGAGCGGAGGAAACACCAACCAACAGAGAGCATCTGCGGGACAAATCAGTGTGCAACCCACTTTCTCAGTACAGAGAAATCTTCCCTTCGAGAGAGCGACCATCATGGCGGCATTCACAGGGAACACTGAGGGCAGAACATCTGACATGAGGACTGAAATCATAAGAATGATGGAAAGTGCCAGACCAGAAGATGTGTCTTTCCAGGGGCGGGGAGTCTTCGAGCTCTCGGACGAAAAGGCAACGAACCCGATCGTGCCTTCCTTTGACATGAGTAATGAGGGATCTTATTTCTTCGGAGACAATGCAGAGGAGTATGACAATTAAATGAGTCTTCTAACCGAGGTCGAAACGTACGTTCTCTCTATCGTCCCGTCAGGCCCCCTCAAAGCCGAGATCGCGCAGAGACTTGAAGATGTCTTTGCAGGGAAGAACACCGATCTCGAGGCTCTCATGGAATGGCTAAAGACAAGACCAATCCTGTCACCTCTGACTAAGGGGATTTTGGGGTTTGTGTTCACGCTCACCGTGCCCAGTGAGCGAGGACTGCAGCGTAGACGCTTTGTCCAAAATGCCCTAAATGGGAATGGAGACCCAAACAACATGGACAGGGCAGTCAAACTGTACAGAAAGTTGAAAAGAGAGATAACATTCCATGGGGCTAAAGAAGTTGCACTCAGCTACTCAACCGGTGCACTTGCCAGTTGTATGGGTCTCATATACAACAGAATGGGAACGGTGACCACGGAAGTGGCTTTTGGCCTAGTGTGTGCCACCTGTGAGCAGATTGCTGATTCACAGCATCGGTCCCACAGGCAGATGGTAACAACCACCAATCCACTAATCAGGCATGAAAACAGGATGGTGCTGGCCAGCACTACGGCTAAGGCTATGGAGCAGATGGCTGGGTCGAGTGAGCAGGCAGCGGAAGCCATGGAGGTTGCTAGTCAGGCTAGGCAGATGGTGCAGGCGATGAGGACAATTGGAACTCATCCTAGCTCCAGTGCCGGTCTGAAAGATGATCTTCTTGAAAATTTGCAGGCCTACCAGAAACGGATGGGAGTGCAAATGCAGCGATTCAAGTGAATGAGTCTTCTAACCGAGGTCGAAACGCCTACCAGAAACGGATGGGAGTGCAAATGCAGCGATTCAAGTGATCCTCTCGTTATTGCCGCAAGTATCATTGGGATCTTGCACTTGATATTGTGGATTCTTGATCGTCTTTTCTTCAAATGTATTTATCGTCGCCTTAAATACGGTTTGAAAAGAGGGCCTTCTACGGAAGGAGTGCCTGAGTCTATGAGGGAAGAATATCGGCAGGAACAGCAGAGTGCTGTGGATGTTGACGATAGTCATTTTGTCAACATAGAGCTGGAGTAAATGGATTCCAACACGATAACCTCGTTTCAGGTAGATTGTTATCTATGGCACATAAGAAAGCTACTCAGTATGAGAGACATGTGTGATGCTCCCTTTGATGACAGGCTCCGAAGAGACCAAAAGGCATTAAAGGGAAGAGGCAGCACACTTGGACTCGATCTAAGAGTGGCTACAATGGAGGGGAAAAAGATCGTTGAGGACATCCTGAAGAGTGAAACAGATGAAAACCTCAAAGTAGCCATTGCTTCCAGTCCTGCTCCTCGGTATATCACTGATATGAGCATAGAGGAGATATGCCGAGAATGGTACATGCTGATGCCTAGGCAGAAAGTAACTGGAGGCCTTATGGTGAAAATGGACCAAGCCATAATGGATAAGAGAATTATCCTTAAAGCTAATTTCTCAGTCCTATTTGATCAACTAGAAACATTAGTCTCTCTGAGGGCATTCACAGAAGATGGTGCAATTGTGGCTGAAATATCTCCCATTCCCTCCATGCCAGGACATTCTACAGAGGATGTCAAAAATGCAATTGGAATCCTCATCGGTGGACTTGAATGGAATGATAACTCAATTCGAGCGTCTGAAAATATACAGAGATTCGCTTGGGGAATCCGTGATGAGAATGGGGGACCTCCACTCCCTCCAAAGCAGAAACGCTACATGGCGAGACGAGTTGAGTCAGAAGTTTGAATGGATTCCAACACGATAACCTCGTTTCAGGACATTCTACAGAGGATGTCAAAAATGCAATTGGAATCCTCATCGGTGGACTTGAATGGAATGATAACTCAATTCGAGCGTCTGAAAATATACAGAGATTCGCTTGGGGAATCCGTGATGAGAATGGGGGACCTCCACTCCCTCCAAAGCAGAAACGCTACATGGCGAGACGAGTTGAGTCAGAAGTTTGAAGAGATCAGATGGCTCATTGCTGAATGCAGAAATATACTGACAAAGACTGAAAACAGCTTTGAACAGATAACATTCTTGCAAGCATTGCAACTCTTACTTGAAGTTGAGAGTGAGATAAGGACTTTCTCTTTTCAGCTTATTTAA
>Concatenated PB2+PA+NP+M1+M2+NS1+NS2 STRAIN=A/chicken/Taiwan/165/99 YEAR=1999
ATGGAGAGAATAAAAGAATTAAGAGATCTAATGTCGCAGTCCCGCACTCGCGAGATACTAACAAAAACCACTGTGGACCATATGGCCATAATCAAGAAATACACATCAGGAAGACAAGAGAAGAACCCTGCTCTCAGAATGAAATGGATGATGGCAATGAAATATCCAATCACAGCAGACAAGAGAATAATGGAGATGATCCCTGAAAGAAATGAACAAGGACAGACGCTTTGGAGCAAGACAAATGATGCTGGGTCGGACAGAGTGATGGTGTCTCCCCTAGCTGTAACTTGGTGGAACAGGAATGGGCCAACAACAAGTACAGTCCATTATCCAAAAGTTTACAAGACATACTTTGAGAAGGTTGAGAGGTTAAAACATGGAACCTTCGGTCCCGTTCATTTCCGAAACCAAGTTAAAATACGCCGCCGAGTGGATATAAACCCGGGCCATGCAGATCTCAGTGCTAAAGAAGCACAAGATGTTATCATGGAGGTAGTTTTCCCAAATGAAGTGGGAGCTAGAATATTGACATCAGAGTCGCAATTGACAATAACAAAAGAGAAGAAAGAAGAGCTCCAAGATTGTAAGATTGCTCCTTTAATGGTGGCATACATGTTGGAAAGGGAACTGGTCCGCAAAACCAGATTTCTACCGGTAGCAGGCGGCACAAGCAGTGTGTACATTGAGGTATTGCATTTGACTCAAGGGACCTGTTGGGAACAGATGTACACTCCAGGCGGAGAAGTGAGAAATGATGATGTTGACCAGAGTTTGATCATCGCTGCCAGAAACATTGTTAGGAGAGCAACAGTATCAGCGGATCCACTGGCATCACTCCTGGAGATGTGTCACAGCACACAAATTGGTGGAATAAGGATGGTGGACATCCTTAGGCAAAATCCAACTGAGGAGCAAGCTGTGGATATATGCAAAGCAGCAATGGGTTTGAGGATCAGTTCATCCTTTAGCTTTGGAGGCTTCACTTTCAAAAGAACAAGTGGATCATCCGTCAAGAAGGAAGAGGAAGTGCTTACAGGCAACCTCCAAACATTGAAAATAAGAGTACATGAGGGGTATGAGGAATTCACAATGGTTGGGCGGAGAGCAACAGCTATCCTGAGGAAAGCAACTAGAAGGCTGATTCAGCTGATAGTAAGTGGAAGAGATGAACAATCAATCGCTGAAGCGATCATTGTAGCAATGGTGTTCTCACAGGAGGATTGCATGATAAAAGCAGTCCGAGGCGATCTGAATTTCGTAAACAGAGCAAACCAAAGATTGAACCCCATGCATCAACTCCTGAGGCACTTCCAAAAAGATGCAAAAGTGCTGTTTCAGAACTGGGGAATTGAACCTATCGATAATGTCATGGGGATGATCGGAATATTACCTGACATGACTCCAAGCACAGAGATGTCACTGAGAGGGGTGAGAGTTAGTAAGATGGGAGTGGATGAATATTCCAGCACTGAGAGAGTGGTTGTGAGTATTGACCGTTTCTTAAGGGTTCGAGATCAGCGGGGAAACGTACTCTTATCTCCCGAAGAGGTTAGTGAAACACAGGGAACAGAGAAATTGACAATAACATATTCATCATCAATGATGTGGGAAATCAACGGTCCTGAGTCAGTGCTTGTCAATACTTATCAATGGATCATCAGAAATTGGGAGACTGTAAAGATTCAATGGTCTCAAGACCCCACAATGCTGTACAATAAGATGGAGTTTGAACCGTTCCAATCCTTGGTACCTAAAGCTGCCAGAGGTCAATACAGTGGGTTTGTGAGAACACTATTCCAACAAATGCGTGATGTACTGGGGACATTTGACACTGTCCAAATAATAAAGCTGCTACCATTTGCAGCAGCCCCACCGGAGCAGAGCAGAATGCAATTTTCTTCTCTAACTGTGAATGTGAGAGGCTCAGGAATGAGAATACTCATAAGGGGTAACTCTCCCGTGTTCAACTACAACAAGGCAACCAAAAGGCTTACAGTCCTCGGAAAGGACGCAGGCGCATTGACGGAAGATCCAGACGAGGGAACAGCCGGGGTGGAATCTGCGGTACTGCGGGGATTCCTAATTCTAGGCAAGGAGGACAAAAGATATGGACCAGCATTGAGCATCAATGAATTGAGCAATCTTGCAAAAGGGGAGAAAGCTAATGTGCTGATAGGGCAAGGAGACGTGGTGTTGGTAATGAAACGGAAACGAGACTCTAGCATACTTACTGACAGTCAGACAGCGACCAAAAGAATTCGGATGGCCATCAATTAGATGGAAGACTTTGTGCGACAATGCTTCAATCCAATGATTGTCGAGCTTGCGGAAAAGGCAATGAAAGAATATGGGGAAGATCCGAAAATCGAAACGAACAAATTTGCCGCAATATGCACACACTTGGAAGTCTGTTTCATGTATTCGGATTTCCACTTTATTGATGAACGGGGCGAATCAATAATCGTAGAATCTGGCGATCCGAATGCATTATTGAAACACCGATTTGAAATAATTGAAGGGAGAGACCGAACGATGGCCTGGACAGTGGTGAATAGCATCTGCAACACCACAGGAGTCGAAAAGCCTAAATTTCTCCCAGATTTGTATGACTACAAGGAGAACCGATTCATTGAAATTGGGGTAACACGGAGGGAAGTTCACATATACTATCTAGAAAAGGCCAACAAGATAAAATCAGAGAAGACACACATTCACATATTCTCATTCACTGGAGAGGAAATGGCCACCAAAGCGGACTACACCCTTGATGAGGAGAGCAGGGCAAGAATCAAAACCAGGCTGTTCACTATAAGACAGGAAATGGCCAGTAGGGGTCTATGGGATTCCTTTCGTCAGTCCGAGAGAGGCGAAGAGACAATTGAAGAAAGATTTGAAATCACAGGGACCATGCGCAGGCTTGCCGACCAAAGTCTCCCACCGAACTTCACCAGCCTTGAAAACTTTAGAGCCTATGTGGATGGATTCGAACCGAACGGCTGCATTGAGGGCAAGCTTTCTCAAATGTCAAAAGAGGTAAACGCCAGAATTGAGCCTTTTCTGAAGACAACACCACGCCCTCTCAGATTACCTGATGGGCCTCCCTGCTCTCAGCGGTCGAAGTTCTTGCTGATGGATGCTCTAAAATTAAGCATCGAAGACCCGAGTCATGAGGGGGAGGGTATACCGCTATATGATGCAATCAAATGCATGAAGACGTTTTTCGGCTGGAAAGAGCCCAATATTGTAAAACCACATGAAAAAGGCATAAACCCCAATTACCTCCTGGCTTGGAAGCAGGTGCTGGCAGAACTCCAAGATATTGAAAATGAGGAGAAAATCCCAAAAACAAAGAACATGAAGAAAACAAGCCAGTTAAAGTGGGCACTTGGTGAGAACATGGCACCAGAGAAAGTAGACTTTGAGGACTGCAAAGATGTCAGTGATCTAAGACAGTATGACAGTGATGAACCAGAGTCTAGATCGCTAGCAAGCTGGATCCAGAGTGAATTCAACAAGGCATGCGAATTGACAGATTCAAGTTGGATTGAACTTGATGAAATAGGGGAAGACGTTGCTCCAATTGAGCACATTGCAAGTATGAGAAGAAACTATTTCACAGCGGAAGTATCCCATTGCAGGGCTACTGAATACATAATGAAGGGAGTGTACATAAACACAGCTTTGCTGAATGCATCCTGTGCAGCCATGGATGACTTCCAACTGATTCCAATGATAAGCAAATGCAGAACCAAAGAAGGAAGACGGAAGACTAATCTGTATGGATTCATTATAAAAGGAAGATCCCATTTGAGAAATGACACCGATGTGGTAAACTTTGTGAGCATGGAATTCTCTCTTACTGACCCGAGGTTGGAGCCACACAAGTGGGAAAAGTACTGCGTTCTCGAGATAGGAGACATGCTCCTACGGACTGCAATAGGCCAAGTGTCAAGGCCCATGTTTCTGTATGTGAGAACCAATGGAACCTCAAAGATCAAGATGAAATGGGGCATGGAAATGAGGCGATGCCTTCTCCAATCCCTTCAACAAATTGAGAGCATGATTGAGGCCGAGTCTTCTGTCAAAGAGAAGGACATGACCAAAGAATTCTTTGAAAACAAATCAGAAACATGGCCAGTTGGAGAGTCACCCAAAGGGGTGGAGGAAGGCTCCATCGGGAAGGTGTGCAGAACCTTACTGGCAAAATCTGTGTTCAACAGTCTATATGCATCTCCACAACTCGAGGGGTTTTCAGCTGAATCAAGAAAATTGCTTCTCATTGTCCAGGCACTTAGGGACAACCTGGAACCTGGGACCTTCGATCTTGGGGGGCTATATGAAGCAATTGAGGAGTGCCTGATTAATGATCCCTGGGTTTTGCTTAATGCGTCTTGGTTCAACTCCTTCCTCACACATGCACTGAAATAGATGGCGTCTCAAGGCACCAAACGATCTTATGAACAGATGGAAACTGGTGGAGAACGCCAGAATGCCACTGAGATCAGAGCATCTGTTGGAAGAATGGTTGGTGGAATTGGAAGGTTTTACATACAGATGTGCACTGAACTCAAACTCAGCGACTATGAAGGAAGGCTGATCCAGAACAGCATAACAATAGAGAGAATGGTTCTCTCTGCATTTGATGAAAGGAGGAACAAATACTTGGAAGAACATCCCAGTGCAGGGAAGGACCCGAAGAAAACTGGAGGTCCAATTTATCGAAGGAGAGACGGGAAATGGATGAGAGAGCTGATTCTGTATGACAAAGAGGAGATCAGGAGGATCTGGCGTCGAGCGAACAATGGAGAAGACGCAACTGCTGGTCTCACTCACCTGATGATCTGGCATTCCAACCTAAATGATGCCACATACCAGAGAACAAGAGCTCTCGTGCGTACTGGGATGGACCCCAGAATGTGCTCTCTGATGCAAGGATCAACCCTCCCGAGGAGATCTGGAGCTGCTGGTGCAGCAGTAAAGGGAGTCGGGACGATGGTGATGGAACTAATTCGGATGATAAAGCGAGGGATTAATGATCGGAATTTCTGGAGAGGCGAAAATGGACGAAGAACAAGGATTGCATATGAGAGAATGTGCAACATTCTCAAAGGGAAATTCCAAACAGCAGCACAAAGAGCAATGATGGACCAGGTGCGAGAAAGTAGAAATCCTGGGAATGCTGAAATTGAAGATCTCATCTTTCTGGCACGGTCTGCACTCATCCTGAGAGGATCAGTAGCCCATAAGTCCTGCTTGCCTGCTTGTGTGTACGGACTTGCCGTGGCCAGTGGATATGACTTTGAGAGAGAAGGGTACTCTCTAGTTGGAATAGATCCTTTCCGTCTGCTTCAAAACAGCCAGGTCTTCAGTCTCATTAGACCAAATGAGAATCCAGCACACAAGAGTCAATTGGTGTGGGTGGCATGCCATTCTGCAGCATTCGAGGACCTGAGAGTCTCAAGTTTCATCAGAGGAGCAAGAGTAGTCCCAAGAGGACAACTATCCACTAGAGGGGTTCAAATTGCTTCAAATGAGAACATGGAAACAATGGACTCCAGCACTCTTGAACTGAGAAGCAGATATTGGGCTATAAGAACCAGGAGTGGAGGAAACACCAACCAACAGAGAGCATCTGCAGGACAAATCAGTGTACAGCCTACTTTCTCGGTGCAGAGAAATCTTCCCTTCGAAAGAGCGACCATTATGGCGGCGTTCACAGGGAATACTGAGGGCAGAACATCTGACATGAGGACTGAAATCATAAGAATGATGGAAAGTGCCAGACCAGAAGATGTGTCTTTCCAGGGGCGGGGAGTCTTCGAGCTCTCGGACGAAAAGGCAACGAACCCGATCGTGCCTTCCTTTGACATGAGTAATGAAGGATCTTATTTCTTCGGAGACAATGCAGAGGAGTATGACAATTAAATGAGTCTTCTAACCGAGGTCGAAACGTACGTTCTCTCTATCGTCCCGTCAGGCCCCCTCAAAGCCGAGATCGCGCAGAGACTTGAAGATGTCTTTGCAGGGAAGAACACAGATCTCGAGGCTCTCATGGAATGGCTAAAGACAAGACCAATCCTGTCACCTCTGACTAAGGGGATTTTGGGGTTTGTGTTCACGCTCACCGTGCCCAGTGAGCGAGGACTGCAGCGTAGACGCTTTGTCCAAAATGCACTAAATGGAAATGGAGACCCAAACAACATGGACAGGGCAGTCAAACTATACAGGAAGCTGAAAAGAGAGATAACATTCCATGGAGCTAAGGAGGTTGCACTTAGCTACTCAACCGGTGCACTTGCCAGTTGTATGGGTCTCATATACAACAGAATGGGAACAGTAACCACAGAAGTGGCTTTTGGCCTAGTGTGTGCCACTTGTGAGCAGATTGCTGACTCACAGCACCGGTCTCACAGGCAGATGGTGACTACTACCAACCCACTAATCAGGCATGAGAACAGAATGGTGCTGGCCAGCACCACGGCTAAAGCCATGGAGCAGATGGCTGGATCGAGTGAACAGGCAGCAGAGGCCATGGAGGTTGCTAGTCAGGCTAGGCAAATGGTGCAGGCAATGAGGACAATTGGGACTCATCCTAGCTCCAGTGCTGGTCTGAGAGATGACCTTCTTGAAAATTTGCAGGCATACCAGAAACGGATGGGAGTGCAAATGCAGCGATTCAAGTGAATGAGTCTTCTAACCGAGGTCGAAACGCATACCAGAAACGGATGGGAGTGCAAATGCAGCGATTCAAGTGACCCTCTTGTTCTTGCCGCGAATATCATTGGGATCTTGCACTTGATATTGTGGATTCTTGATCGTCTTTTCTTCAAATGCATTTATCGTCGCCTTAAATACGGTTTGAAAAGAGGGCCTTCTACGGAAGGAGTACCTGAGTCTATGAGGGAGGAGTACCAGCAGGAGCGGCAGAGTGCTGTGGATGTTGACGGTGGTCATTTTGTCAACATAGAGCTGGAGTAAATGGATTCCAACACTGTGTCAAGCTTTCAGGTAGACTGCTTTCTTTGGCATGTCCGCAAACGATTTGCAGACCAAGAACTGGGTGATGCCCCATTCCTTGACCGGCTCCGCCGAGATCAGAAATCCCTAAGAGGAAGAGGCAGCACTCTTGGTCTGGACATCGAAACAGCTACTCGTGCGGGAAAGCAGATAGTGGAGCGGATTCTGGAGGAAGAGTCTGATGAGGCACTCAAAATGACTATTGCTTCTGTGCCGGCTTCACGCTACCTAACTGACATGACTCTTGAAGAAATGTCAAGGGACTGGTTCATGCTCATGCCCAAGCAGAAAGTGGCAGGTTCCCTTTGCATCAGAATGGACCAGGCAATAATGGATAAAAACATCATATTGAAGGCAAACTTCAGTGTAATTTTTGACCGGTTGGAAACCCTAATACTACTTAGAGCTTTCACAGATGAAGGAGCAATCGTGGGAGAAATCTCACCGTTACCTTCTCTTCCAGGACATACTGATGAGGATGTCAAAAATGCAATTGGGGTCCTCATCGGAGGACTTGAATGGAATGATAACACAGTTCGAGTCTCTGAAACTCTACAGAGATTCGCTTGGAGAAGCAATAATGAGGATGGGAGACCTCCACTCCCTCCAAAGCAGAAACGGAAAATGGCGAGAACAATTGAGTCAGAAGTTTGAATGGATTCCAACACTGTGTCAAGCTTTCAGGACATACTGATGAGGATGTCAAAAATGCAATTGGGGTCCTCATCGGAGGACTTGAATGGAATGATAACACAGTTCGAGTCTCTGAAACTCTACAGAGATTCGCTTGGAGAAGCAATAATGAGGATGGGAGACCTCCACTCCCTCCAAAGCAGAAACGGAAAATGGCGAGAACAATTGAGTCAGAAGTTTGAAGAAATAAGATGGCTGATTGAAGAAGTGCGACATAGATTGAAGATCACAGAGAACAGCTTCGAACAGATAACGTTTATGCAAGCCCTACAACTACTGCTTGAAGTGGAGCAAGAGATAAGAACTTTCTCGTTTCAGCTTATTTAA
>Concatenated PB2+PA+NP+M1+M2+NS1+NS2 STRAIN=A/chicken/Taiwan/0705/99 YEAR=1999
ATGGAGAGAATAAAAGAATTAAGAGATCTAATGTTGCAGTCCCGCACTCGCGAGATACTAACAAAAACCACTGTGGACCATATGGCCATAATCAAGAAATACACATCAGGAAGACAAGAGAAGAACCCTGCTCTAAGAATGAAATGGATGATGGCAATGAAATATCCAATCACAGCAGACAAGAGAATAATGGAGATGATCCCTGAAAGGAACGAACAAGGACAGACGCTTTGGAGTAAGACAAGTGATGCTGGGTCGGACAGAGTAGTGGTGTCCCCCCTAGCTGTGACCTGGTGGAACAGGAATGGGCCGACAACAAGTACAGTCCATTATCCAAAAGTTTACAAACCATACTTTGAGAAGGTTGAGAGATTAAAGCATGGAACCTTCGGTCCCGTTCATTTCCGAAACCAAGTCAAAATACGTCGCCGAGTGGATATAAACCCGGGCCATGCAGATCTCAGTGCGAAAGAAGCACAAGATGTTATTATGGAGGTAGTTTTCCCAAATGAAGTGGGAGCTAGAATACTGACATCAGAGTCGCCATTGGCAATACCAAAAGAGAAGAAAGAAGCCCTCCAAGATTGTAAGATTGCTCCTTTAATGATGGCATACATGTTGGAAAGGGAATTGGTCCGCAAAACCAGATTTCTACCGGTAGCAGGCGGAACAAGCAGTGTGTACATCGAGGTATTGCATTTGACTCAAGGGACTTGTTGGGAACAGATGTACACTCCAGGCGGAGAAGTGAGAAATGATGATGTTGATCAGAGTTTGATCATCGCTGCCAGAAACATTGTTAGGAGAGCAATAGTATCAGCGGATCCACTGGCATCACTACTGGAGATGTGTCACAGCACACAAATTGGTGGAGTAAGGATGGTGGACATCCTTAGGCAAAACCCAACTGAGGAGCAAGCTGTGGATATATGCAAAGCAGCAATGGGTTTGAGGATCAGTTCATCATTTAGCTTTGGAGGCTTCACTTTCAAAAGAACAAGTGGATCATCCGTCAAGAAGGAAGAGGAAGTGCTTACAGGCAACCTCCAAACATTGAAAATAAGAGTGCATGAGGGGTATGAGGAATTCACAATGGTTGGGCGGAGAGCAACAGCTATCCTGAGGAAAGCAACTAGAAGGCTAATTCAGTTGATAGTAAGTGGAAGAGATGAACAATCAATTGCTGAAGCGATCATTGTAGCAATGGTGTTCTCACAGGAGGATTGCATGATAAAAGCAGTCCGAGGCGATTTGAATTTCGTAAACAGAGCAAACCAAAGATTGAACCCCATGCATCAACTCCTGAGGCACTTCCAAAAAGATGCAAAAGTACTGTTTCAGAATTGGGGAATTGAACCTATTGATAATGTCATGGGAATGGTCGGAATATTACCTGACATGACTCCAAGCACAGAGATGTCACTGAGAGGGGTGAGAGTTAGTAAGATGGGAGTGGATGAATATTCCAGCACTGAGAGAGTGGTTGTGAGCATTGACCGTTTCTTAAGGGTTCGAGATCAGAGGGGGAACGTACTCTTATCTCCCGAAGAGGTTAGTGAGACACAGGGAACAGAGAAATTGACAATAACATATTCATCATCAATGATGTGGGAGATCAACGGTCCTGAGTCAGTGCTTGTCAATACTTATCAATGGATCATCAGAAATTGGGAGACTGTAAAGATTCAATGGTCTCAAGACCCCACAATGCTATACAATAAGATGGAGTTTGAACCATTCCAATCCTTGGTACCTAAAGCTGTCAGAGGTCAATACAGTGGGTTTGTGAGAACACTATTCCAACAGATGCGTGATGTACTGGGGACATTTGATACTGCCCAAATAATAAAGCTGCTACCATTTGCTTCAGCCCCACCGGAGCAGAGCAGAATGCAGTTTTCTTCTCTAACTGTGAATGTGAGAGGCTCAGGAATGAGAATACTCGTAAGGGGTAACTCCCCCGTGTTCAACTATAATAAGGCAACCAAAAGGCTTACAGTCCTCGGAAAGGATGCAGGCGCACTGGCTGAAGATCCAGAAGAGGGAACAGCCGGAGTGGAATCTGCGGTACTGAGGGGATTCCTAATTCTAGGCAAGGAGGACAAAAGATATGGACCAGCATTAAGCATCAATGAATTGAGCAATCTTGCAAAAGGGGAGAAAGCTAATGTGCTGATAGGGCAAGGAGACGTAGTGTTGGTAATGAAACGGAAACGGGACTCTAGCATACTTACTGACAGCCAGACAGCGACCAAAAGAATTCGGATGGCCATCAATTAGATGGAAGACTTTGTGCGACAATGTTTCAATCCAATGATTGTCGAGCTTGCGGAAAAGGCAATGAAAGAATATGGGGAAGATCCGAAAATCGAAACGAACAAATTTGCCGCAATATGCACACACTTAGAAGTCTGTTTCATGTATTCAGATTTCCATTTTATTGATGAACGGGGCAAATCAATAATTGTAGAATCTGGCGATCCGAATGCATTATTGAAACACCGATTTGAAATAATTGAAGGGAGAGACCGAACGATGGCCTGGACAGTGGTGAATAGTATCTGCAACACCACAGGAGTCGAGAAGCCTAAATTTCTCCCAGATTTGTATGACTACAAAGAAAACCGATTCATTGAAATTGGAGTGACACGAAGGGAAGTTCACATATACTATCTAGAAAAATCCAACAAGATAAAATCAGAGAAAACACACATTCACATATTCTCATTCACTGGAGAGGAAATGGCCACCAAAGCGGACTACACCCTTGATGAAGAGAGCAGGGCAAGAATCAAAACCAGGCTGTTCACTATAAGGCAGGAAATGGCCAGTAGGGGACTATGGGATTCCTTTCGTCAGTCTGAGAGAGGCGAAGAAACAATTGAAGAAAGATTTGAAATCACAGGAACCATGCGCAAGCTTGCCAACCAAAGTCTCCCACCGAACTTCTCCAGCCTTGAAAACTTTAGAGCCTATGTGGATGGATTTGAACCGAACGGCTGCATTGAGGGCAAGCTTTCTCAAATGTCAAAAGAAGTGAACGCCAGAATTGAGCCATTTCTGAAGACAACACCACGCCCTCTCAGATTACCTGATGGGCCTCCCTGCTCTCAGCGGTCGAAGTTCTTGCTTATGGATGCCCTTAAACTAAGCATTGAAGACCCGAGTCATGAGGGGGAGGGTATACCACTGTATGATGCAATCAAATGCATGAAAACATTTTTCGGCTGGAAAGAGCCCAACATTGTAAAACCACATGAAAAGGGCATAAACCCCAATTACCTCCTGGCTTGGAAGCAAGTGCTGGCAGAACTCCAAGATATTGAAAATGAGGAGAAAATCCCAAAAACAAAGAACATGAAGAAAACAAGCCAGTTGAAGTGGGCACTTGGTGAGAATATGGCACCAGAGAAGGTAGACTTTGAGGATTGCAAAGATGTTAGCGATCTAAGACAGTATGACAGTTATGAACCAGAGTCCAGATCTCTAGCAAGCTGGATCCAGAGTGTTTTCAACAAGGCATGCGAATTGACAGATTCAAATTGGATTGAACTTGATGAAATAGGGGAGGACGTAGCTCCAATTGAGCACATTGCGAGTATGAGAAGAAACTACTTCACAGCGGAAGTATCCCACTGCAGGGCTACTGAATACATAATGAAGGGGGTGTATATAAACACTGCTTTGTTGAATGCATCCTGTGCTGCCATGGATGACTTCCAACTGATTCCAATGATAAGCAAATGCAGAACAAAGGAAGGAAGACGGAAGACTAATCTGTATGGATTCATTATAAAGGGTAGATCCCATTTGAGAAATGACACCGATGTGGTAAACTTTGTGAGTATGGAATTCTCTCTTACTGACCCGAGGCTGGAGCCACACAAGTGGGAGAAGTACTGTGTCCTCGAGATAGGAGACATGCTCCTACGGACTGCAATAGGCCAAGTGTCAAGGCCTATGTTTCTGTATGTGAGAACCAATGGAACCTCCAAAATCAAGATGAAATGGGGCATGGAGATGAGGCGATGCCTTCTTCAATCCCTTCAACAAATTGAAAGCATGATTGAAGCCGAGTCTTCTGTCAAAGAGAAGGACATGACCAAAGAATTCTTTGAAAACAAATCAGAAAAATGGCCAGTTGGAGAGTCACCCAAAGGGGTGGAAGAAGGCTCCATCGGGAAGGTGTGCAGGACCTTACTAGCAAAATCTGTATTCAACAGTCTATATGCATCTCCACAACTCGAGGGGTTTTCAGCTGAATCAAGAAAATTGCTTCTCATTGTTCAGGCACTTAGGGACAACCTGGAACCTGGGACATTCGATCTTGGGGGGCTATATGAAGCAATTGAGGAGTGCCTGATTAACGATCCCTGGGTTTTGCTTAATGCGTCTTGGTTCAACTCCTTCCTCACACATGCACTGAAGTAGATGGCGTCTCAAGGCACCAAACGATCTTATGAACAGATGGAAACTGGTGGGGAGCGCCAGAATGCTACTGAGATCAGAGCATCTGTCGGAAGAATGGTTGGTGGGATTGGGAGGTTTTATATACAGATGTGCACTGAACTCAAACTCAGTGACTATGAAGGGAGGCTGATTCAGAACAGCATAACAATAGAGAGAATGGTTCTCTCTGCATTTGATGAAAGGAGGAACAGATACCTGGAAGAACATCCCAGTGCGGGGAAGGACCCAAAGAAAACTGGAGGTCCAATCTACCGAAGGAGAGACGGGAAGTGGGTGAGAGAGCTAATCCTGTATGACAAAGAGGAGATCAGAAGGATCTGGCGTCAAGCGAACAATGGAGAAGATGCAACCGCTGGTCTCACCCACATGATGATCTGGCATTCCAATCTAAATGATGCCACATACCAGAGAACAAGAGCTCTCGTGCGTACTGGGATGGACCCCAGAATGTGCTCTCTGATGCAAGGATCAACTCTTCCAAGGAGATCTGGGGCTGCTGGTGCAGCAGTAAAGGGAGTTGGGACAATGGTGATGGAACTAATTCGGATGATAAAACGAGGGATTAACGACCGTAATTTCTGGAGAGGTGAAAATGGACGAAGAACAAGGATCGCATACGAGAGAATGTGCAACATCCTCAAAGGGAAATTCCAAACAGCAGCACAAAGAGCAATGATGGATCAGGTACGAGAAAGCAGAAATCCTGGAAATGCTGAAATTGAAGATCTCATCTTCCTGGCACGGTCTGCACTCATCCTGAGAGGATCAGTAGCCCATAAGTCCTGCCTGCCTGCGTGTGTATACGGGCTTGCCGTGGCCAGTGGATATGATTTCGAGAGAGAAGGGTACTCTCTAGTAGGAATAGATCCTTTCCGTCTGCTGCAAAACAGTCAGGTCTTCAGTCTAATTAGATCAAATGAGAATCCAGCACATAAAAGTCAATTGGTGTGGATGGCATGCCATTCTGCAGCATTTGAAGATCTGAGAGTCTCAAGTTTCATCAGAGGAACAAGAGTGGTCCCAAGAGGACAACTATCTACCAGAGGAGTTCAAATAGCTTCGAATGAGAACATGGAAACAATGGACTCCAGCACTCTTGAACTAAGAAGCAGATATTGGGCTATAAGAACCAGGAGTGGAGGAAACACCAACCAGCAGAGAGCATCTGCAGGACAGATCAGTGTGCAGCCTACTTTCTCAGTACAGAGAAACCTTCCCTTCGAAAGGGCGACCATTATGGCGGCATTTACAGGGAATACGGAGGGCAGAACATCTGACATGAGGACTGAAATCATAAGGATGATGGAAAGTGCCAGACCAGAAGATGTGTCTTTCCAGGGGCGGGGAGTCTTCGAGCTCTCGGACGAAAAGGCAACGAACCCGATCGTGCCTTCCTTTGACATGAGTAATGAAGGGTCTTATTTCTTCGGAGACAATGCAGAGGAGTATGACAATTAAATGAGTCTTCTAACCGAGGTCGAAACGTACGTTCTCTCTATCGTCCCGTCAGGCCCCCTCAAAGCCGAGATCGCGCAGAGACTTGAAGATGTCTTTGCAGGGAAGAACACCGATCTCGAGGCTCTCATGGAATGGCTAAAGACAAGACCAATCCTGTCACCTCTGACTAAGGGGATTTTAGGGTTTGTGTTCACGCTCACCGTGCCCAGCGAGCGAGGACTGCAGCGTAGACGCTTTGTCCAGAATGCTCTAAATGGAAATGGAGATCCAAACAACATGGATAGGGCAGTTAAACTATACAGGAAGCTGAAAAGAGAGATAACATTCCATGGGGCTAAGGAGGTCGCACTCAGCTACTCAGCCGGTGCACTTGCCAGTTGTATGGGTCTCATATACAATAGGATGGGAACAGTAACCACAGAAGTGGCTTTTGGCCTAGTGTGTGCCACTTGTGAGCAAATTGCTGATTCACAGCATAGGTCTCATAGACAGATGGTGACCACCACCAATCCACTAATCAGGCATGAGAACAGAATGGTGCTGGCCAGCACTACAGCTAAGGCTATGGAGCAGATGGCTGGATCGAGTGAGCAAGCAGCGGAAGCCATGGAGGTTGCTAGTCAGGCTAGGCAAATGGTGCAGGCAATGAGGACAATTGGGACTCATCCTAGCTCCAGTGCTGGTCTGAAAGATGATCTTCTTGAAAATTTGCAGGCCTACCAGAAACGGATGGGAGTGCAAATGCAGCGATTCAAGTGAATGAGTCTTCTAACCGAGGTCGAAACGCCTACCAGAAACGGATGGGAGTGCAAATGCAGCGATTCAAGTGATCCTCTCGTTATTGCCGCAAGTATCATTGGGATCTTGCACTTGATATTGTGGATTCTTGATCGTCTTTTCTTCAAATACATTTATCGTCGCCTTAAATACGGTTTGAAAAGAGGGCCTTCTACGGAAGGAGTACCTGAGTCTATGAGGGAGGAGTATCGGCAGGAACAGCAGAGTGCTGTGGATGTTGACGATGGTCATTTTGTCAACATAGAGCTGGAGTAAATGGATTCCAACACTGTGTCAAGCTTTCAGGTAGACTGCTTTCTTTGGCATGTCCGCAAACGATTTGCAGACCAAGAACTGGGTGATGCCCCATTCCTTGACCGGCTTCGCCGAGATCAGAAGTCCCTAAGAGGAAGAGGCAGCACTCTTGGTCTGGACATCGAGACAGCTACTCGTGAGGGGAAGCAGATAGTGGAAAGGGTCCTGGAGGAAGAGTCTGATGAGGCACTTAAAATGACTATTGCTTCTGTGCCGGCTTCACGCTACCTAACTGACATGACTCTTGAAGAAATGTCAAGGGACTGGTTAATGCTCATGCCCAAGCAGAAAGTGGCAGGTTCCCTCTGCATCAGAATGGACCAGGCAATAATGGATAAAAACATCACATTGAAAGCAAACTTTAGTGTGATTTTTGACCGATTGGAAACCCTAATACTGCTTAGAGCTTTCACAGAAGAAGGAGCAATTGTGGGAGAAATCTCACCGTTACCTTCTCTTCCAGGACATACTAATGAGGATGTCAAAAATGCAATTGGGGTCCTCATCAGAGGATTTGAATGGAATGATAACACAGTTCGAGTCTCTGAAACTCTACAGAGATTCGCTTGGAGAAGCAGTAATGAGGATGGGAGACCTCCACTCCCTCCAAAGCAGAAACGGAAAATGGCGAGAACAATTGAGTCAGAAGTTTGAATGGATTCCAACACTGTGTCAAGCTTTCAGGACATACTAATGAGGATGTCAAAAATGCAATTGGGGTCCTCATCAGAGGATTTGAATGGAATGATAACACAGTTCGAGTCTCTGAAACTCTACAGAGATTCGCTTGGAGAAGCAGTAATGAGGATGGGAGACCTCCACTCCCTCCAAAGCAGAAACGGAAAATGGCGAGAACAATTGAGTCAGAAGTTTGAAGAAATAAGATGGCTGGTTGAAGAAGTGCGACATAGATTGAAGATTACAGAGAACAGCTTTGAACAAATAACGTTTATGCAAGCCTTACAACTATTGCTTGAAGTGGAGCAAGAGATAAGAACTTTCTCGTTTCAGCTTATTTAA
>Concatenated PB2+PA+NP+M1+M2+NS1+NS2 STRAIN=A/chicken/Italy/1082/99 YEAR=1999
ATGGAGAGAATAAAAGAACTAAGAGATTTGATGTCGCAGTCTCGCACTCGCGAGATACTGACAAAAACCACTGTGGACCATATGGCCATAATAAAGAAATATACGTCAGGAAGACAGGAGAAGAATCCTGCCCTTAGGATGAAATGGATGATGGCAATGAAATATCCGATTACAGCAGACAAAAGGATAATGGAGATGATCCCTGAAAGAAATGAGCAAGGTCAGACTCTCTGGAGCAGAACAAATGATGCTGGATCAGACAGAGTGATAGTGTCACCTCTGGCTGTGACGTGGTGGAATAGAAATGGGCCAACGACAAGTACAGTCCATTATCCAAAGGTCTACAAAACCTACTTTGAAAAGGTCGAAAGGTTAAAACATGGAACCTTCGGTCCCGTTCACTTTCGAAATCAGGTTAAGATACGCCGCAGGGTTGACATAAACCCGGGCCATGCAGATCTCAGTGCTAAAGAAGCACAAGATGTCATCATGGAGGTCGTTTTCCCAAACGAAGTTGGAGCCAGGATATTGACATCAGAGTCACAATTAACAATAACAAAGGAAAAGAAGGAGGAGCTTCAGGACTGTAAGATTGCTCCTTTGATGGTGGCATACATGTTGGAGAGAGAACTGGTTCGCAAAACCAGATTCCTACCTGTAGCTGGCGGGACAAGCAGCGTGTATATCGAGGTGTTGCATTTGACCCAAGGGACCTGCTGGGAACAAATGTACACACCTGGAGGGGAGGTGAGAAATGATGATGTTGATCAGAGTTTAATTATTGCTGCTAGAAATATTGTTAGGAGAGCAACAGTATCAGCAGACCCGTTGGCTTCGCTCTTGGAGATGTGCCATAGTACACAAATTGGCGGGATAAGGATGGTGGACATCCTTAGACAAAACCCAACAGAAGAGCAAGCTGTGGATATATGCAAAGCAGCAATGGGTCTAAGAATCAGTTCATCCTTCAGCTTTGGAGGTTTCACTTTCAAAAGGACAAGTGGGTCATCTGTCAAAAGAGAAGAAGAAGTGCTCACAGGCAACCTCCAAACATTGAAAATAAGAGTACATGAAGGATATGAGGAATTCACAATGGTTGGGCGAAGAGCAACAGCCATTCTAAGGAAAGCAACCAGAAGGCTGATCCAATTAATAGTGAGTGGGAGAGACGAGCAGTCAATCGCTGAAGCGACCATAGTGGCAATGGTTTTCTCACAAGAGGATTGCATGATAAAAGCAGTACGAGGTGATTTGAATTTTGTCAACAGAGCGAACCAGCGGCTAAACCCTATGCATCAACTCCTGAGGCATTTCCAAAAGGATGCAAAGGTGCTGTTTCAGAACTGGGGAATTGAACCCATTGACAATGTCATGGGGATGATCGGAATATTGCCTGACATGACCCCCAGCACAGAGATGTCACTGAGAGGAGTGAGAGTCAGTAAAATGGGAGTGGATGAGTATTCCAGTACTGAGAGAGTGGTCGTGAGCATTGATCGTTTCTTGAGAGTCCGAGACCAGAGGGGAAACGTGCTCTTGTCTCCTGAAGAGGTTAGTGAAACACAGGGGACAGAGAAGCTGACGATAACATATTCATCGTCCATGATGTGGGAAATCAATGGCCCGGAATCAGTGCTAGTCAACACATATCAATGGATCATTAAAAATTGGGAAACTGTGAAGATTCAATGGTCCCAAGACCCTACAATGTTATACAATAAGATGGAGTTTGAGCCCTTCCAATCCTTGGTGCCTAAGGCTGCCAGAGGCCAGTATAGTGGATTTGTGAGGACGCTATTCCAGCAGATGCGTGATGTGCTGGGGACATTTGACACTGTCCAAATAATAAAGCTCCTACCATTTGCAGCAGCCCCACCGGAACAGAGTAGGATGCAGTTCTCTTCTCTAACTGTGAACGTAAGGGGTTCAGGAATGAGAATACTTGTGAGAGGCAACTCCCCTGTGTTCAACTATAACAAGGCAACCAAGAGGCTCACAGTCCTTGGAAAGGATGCAGGTGCCTTGACAGAGGATCCAGATGATGGAAAAGCAGGAGTGGAATCTGCGGTATTAAGAGGATTTCTAATTCTGGGCAAAGAAGACAAAAGATATGGACCAGCATTGAGCATCAACGAATTGAGCAATCTTGCGAAAGGGGAGAAGGCTAATGTGTTGATAGGGCAAGGAGACGTGGTGTTGGTAATGAAACGGAAACGGGACTCTAGCATACTTACTGACAGCCAGACAGCGACCAAAAGAATTCGGATGGCCATCAATTAGATGGAAGACTTTGTGCGACAATGCTTCAATCCAATGATTGTCGAGCTTGCGGAAAAGGCAATGAAAGAATATGGGGAAGATCCAAAGATCGAAACGAACAAATTTGCCGCAATATGCACACACTTGGAAGTCTGTTTCATGTATTCAGATTTCCACTTTATTGATGAACGGGGCGAATCAATAATTGTAGAATCTGGCGATCCGAATGCATTATTGAAACACCGATTTGAAATAATTGAAGGGAGGGACCGAACGATGGCCTGGACAGTGGTGAACAGCATCTGCAACACCACAGGAGTCGAGAAGCCTAAGTTTCTCCCAGATTTGTATGACTACAAAGAGAACCGATTCATTGAAATTGGAGTGACACGGAGGGAAGTTCACATATACTATCTAGAAAAAGCCAACAAGATAAAATCAGAGAAGACACACATTCACATATTCTCATTCACTGGAGAGGAAATGGCCACCAAGGCGGACTACACCCTTGATGAAGAGAGCAGAGCAAGAATCAAAACCAGGCTGTTCACTATAAGGCAGGAAATGGCCAGTAGGGGTCTATGGGATTCCTTTCGTCAGTCCGAGAGAGGCGAAGAGACAATTGAAGAAAGATTTGAAATCACAGGAACCATGCGAAGGCTTGCCGACCAAAGTCTCCCACCGAACTTCTCCAGCCTTGAAAACTTTAGAGCCTATGTGGATGGATTCGAACCGAACGGCTGCATTGAGGGCAAGCTTTCTCAAATGTCAAAAGAAGTGAACGCCAGAATTGAGCCATTTATGAGGACAACACCACGCCCTCTCAGATTACCTGATGGGCCTCCCTGCTCTCAGCGATCGAAGTTCTTGCTGATGGATGCCCTTAAATTAAGCATTGAAGACCCGAGTCACGAGGGGGAGGGTATACCGCTATATGATGCAATCAAATGCATGAAGACATTTTTCGGCTGGAAAGAGCCCAACATTGTAAAACCACATGAAAAAGGCATAAACCCCAATTACCTCTTGGCTTGGAAGCAAGTGCTGGCAGAACTCCAAGATATTGAAAATGAGGAGAAAATCCCAAAAACAAAGAACATGAAGAAAACAAGTCAGTTGAAGTGGGCACTTGGTGAGAATATGGCACCGGAGAAAGTAGACTTTGAGGACTGCAAAGATGTTAGCGATCTAAGACAGTATGACAGTGATGAACCAGAATCTAGATCGCTAGCAAGCTGGATCCAGAGTGAATTCAATAAGGCATGCGAATTGACAGATTCAAGTTGGATTGAACTTGATGAAATAGGGGAAGACGTTGCTCCAATTGAGCACATTGCGAGTATGAGAAGAAACTACTTCACAGCGGAAGTATCCCACTGTAGGGCTACTGAATACATAATGAAGGGAGTGTACATAAACACAGCTCTGTTGAATGCATCCTGTGCAGCCATGGATGACTTCCAACTGATTCCAATGATAAGCAAATGCAGAACCAAAGAAGGAAGACGGAAGACTAATCTGTATGGATTCATTATAAAAGGGAGATCCCATTTGAGAAATGACACCGATGTGGTAAACTTTGTGAGTATGGAATTCTCTCTTACTGACCCGAGGCTGGAGCCACACAAATGGGAAAAGTATTGCGTCCTCGAGATAGGAGACATGCTCCTACGAACTGCAATAGGCCAAGTGTCAAGGCCCATGTTCTTGTATGTGAGAACCAATGGAACCTCCAAAATCAAGATGAAATGGGGCATGGAGATGAGGCGATGCCTTCTTCAATCCCTTCAACAAATTGAGAGCATGATTGAAGCCGAGTCTTCCGTCAAAGAGAAGGACATGACCAAAGAATTCTTTGAAAACAAATCAGAAACATGGCCAATTGGTGAGTCACCCAAAGGGGTGGAGGAAGGCTCCATCGGGAAGGTGTGCAGAACCTTACTGGCAAAATCTGTGTTCAACAGTCTATATGCATCTCCACAACTCGAGGGGTTTTCAGCTGAATCAAGAAAGTTACTTCTCATTGTTCAGGCACTTAGGGACAACCTGGAACCTGGGACCTTCGATCTTGGGGGGCTATATGAAGCAATTGAGGAGTGCCTGATTAACGATCCCTGGGTTTTGCTTAATGCGTCTTGGTTCAACTCCTTCCTCACACATGCACTGAAATAGATGGCGTCTCAAGGCACCAAACGATCTTATGAACAGATGGAAACTGGT---GAACGCCAGAATGCTACTGAGATCAGAGCATCTGTTGGAAGAATGGTCGGTGGAATTGGTAGATTCTACATACAGATGTGCACTGAGCTCAAACTCAGCGACTATGAGGGGAGACTGATCCAGAACAGCATAACAATAGAAAGAATGGTTCTCTCTGCATTTGATGAGAGGAGAAACAAATACCTGGAAGAACATCCCAGTGCGGGAAAGGATCCGAAGAAAACTGGAGGTCCAATTTACAGAAGGAGAGATGGAAAATGGGTGAGAGAGCTGATTCTGTATGACAAAGAAGAAATCAGAAGGATCTGGCGTCAAGCAAACAATGGAGAGGATGCAACTGCTGGTCTCACTCATCTGATGATTTGGCATTCCAATTTGAATGATGCCACATATCAGAGAACAAGAGCTCTCGTGCGTACTGGGATGGACCCCAGAATGTGCTCTCTGATGCAAGGATCAACTCTCCCGAGGAGATCTGGAGCTGCTGGTGCAGCAGTGAAGGGAGTTGGAACGATGGTAATGGAGCTAATTCGGATGATAAAGCGGGGGGTCAATGATCGGAATTTCTGGAGAGGTGAAAATGGACGAAGAACCAGGATTGCATATGAGAGAATGTGCAACATCCTCAAAGGGAAATTTCAAACAGCAGCACAACGAGCAATGATGGACCAGGTGCGAGAAAGCAGGAATCCTGGGAATGCTGAGATTGAAGACCTCATCTTCCTGGCACGGTCTGCACTCATCCTGAGAGGATCAGTGGCTCATAAATCCTGCTTGCCTGCTTGTGTATATGGACTTGCTGTGGCCAGTGGATACGACTTTGAAAGAGAAGGGTACTCTCTGGTCGGAATAGATCCTTTCCGTCTACTTCAAAACAGCCAGGTATTCAGTCTCATTAGACCAAATGAGAATCCAGCACACAAGAGCCAACTGGTATGGATGGCATGCCATTCTGCAGCATTTGAAGACCTGAGAGTGTCAAGTTTCATCAGAGGGACTAGAGTGGTCCCAAGAGGACAATTGTCCACCAGAGGAGTTCAAATTGCTTCAAATGAGAACATGGAAACAATGGACTCCAGTACTCTTGAACTGAGAAGCAGATATTGGGCCATAAGAACCAGGAGCGGAGGAAACACCAACCAACAGAGAGCATCTGCGGGACAAATCAGTGTGCAACCCACTTTCTCAGTACAGAGAAATCTTCCCTTCGAGAGAGCGACCATCATGGCGGCATTCACAGGGAACACTGAGGGCAGAACATCTGACATGAGGACTGAAATCATAAGAATGATGGAAAGTGCCAGACCAGAAGATGTGTCTTTCCAGGGGCGGGGAGTCTTCGAGCTCTCGGACGAAAAGGCAACGAACCCGATCGTGCCTTCCTTTGACATGAGTAATGAGGGATCTTATTTCTTCGGAGACAATGCAGAGGAGTATGACAATTAAATGAGTCTTCTAACCGAGGTCGAAACGTACGTTCTCTCTATCGTCCCGTCAGGCCCCCTCAAAGCCGAGATCGCGCAGAGACTTGAAGATGTCTTTGCAGGGAAGAACACCGATCTCGAGGCTCTCATGGAATGGCTAAAGACAAGACCAATCCTGTCACCTCTGACTAAGGGGATTTTGGGGTTTGTGTTCACGCTCACCGTGCCCAGTGAGCGAGGACTGCAGCGTAGACGCTTTGTCCAAAATGCCCTAAATGGGAATGGAGACCCAAACAACATGGACAGGGCAGTCAAACTGTACAGAAAGTTGAAAAGAGAGATAACATTCCATGGGGCTAAAGAAGTTGCACTCAGCTACTCAACCGGTGCACTTGCCAGTTGTATGGGTCTCATATACAACAGAATGGGAACGGTGACCACGGAAGTGGCTTTTGGCCTAGTGTGTGCCACCTGTGAGCAGATTGCTGATTCACAGCATCGGTCCCACAGGCAGATGGTAACAACCACCAATCCACTAATCAGGCATGAAAACAGGATGGTGCTGGCCAGCACTACGGCTAAGGCTATGGAGCAGATGGCTGGGTCGAGTGAGCAGGCAGCGGAAGCCATGGAGGTTGCTAGTCAGGCTAGGCAGATGGTGCAGGCGATGAGGACAATTGGAACTCATCCTAGCTCCAGTGCCGGTCTGAAAGATGATCTTCTTGAAAATTTGCAGGCCTACCAGAAACGGATGGGAGTGCAAATGCAGCGATTCAAGTGAATGAGTCTTCTAACCGAGGTCGAAACGCCTACCAGAAACGGATGGGAGTGCAAATGCAGCGATTCAAGTGATCCTCTCGTTATTGCCGCAAGTATCATTGGGATCTTGCACTTGATATTGTGGATTCTTGATCGTCTTTTCTTCAAATGTATTTATCGTCGCCTTAAATACGGTTTGAAAAGAGGGCCTTCTACGGAAGGAGTGCCTGAGTCTATGAGGGAAGAATATCGGCAGGAACAGCAGAGTGCTGTGGATGTTGACGATGGTCATTTTGTCAACATAGAGCTGGAGTAAATGGATTCCAACACGATAACCTCGTTTCAGGTAGATTGTTATCTATGGCACATAAGAAAGCTACTCAGTATGAGAGACATGTGTGATGCTCCCTTTGATGACAGGCTCCGAAGAGACCAAAAGGCATTAAAGGGAAGAGGCAGCACACTTGGACTCGATCTAAGAGTGGCTACAATGGAGGGGAAAAAGATCGTTGAGGACATCCTGAAGAGTGAAACAGATGAAAACCTCAAAGTAGCCATTGCTTCCAGTCCTGCTCCTCGGTATATCACTGATATGAGCATAGAGGAGATAAGCCGAGAATGGTACATGCTGATGCCTAGGCAGAAAGTAACTGGAGGCCTTATGGTGAAAATGGACCAAGCCATAATGGATAAGAGAATTATCCTTAAAGCTAATTTCTCAGTCCTATTTGATCAACTAGAAACATTAGTCTCTCTGAGGGCATTCACAGAAGATGGTGCAATTGTGGCTGAAATATCTCCCATTCCCTCCATGCCAGGACATTCTACAGAGGATGTCAAAAATGCAATTGGAATCCTCATCGGTGGACTTGAATGGAATGATAACTCAATTCGAGCGTCTGAAAATATACAGAGATTCGCTTGGGGAATCCGTGATGAGAATGGGGGACCTCCACTCCCTCCAAAGCAGAAACGCTACATGGCGAGACGAGTTGAGTCAGAAGTTTGAATGGATTCCAACACGATAACCTCGTTTCAGGACATTCTACAGAGGATGTCAAAAATGCAATTGGAATCCTCATCGGTGGACTTGAATGGAATGATAACTCAATTCGAGCGTCTGAAAATATACAGAGATTCGCTTGGGGAATCCGTGATGAGAATGGGGGACCTCCACTCCCTCCAAAGCAGAAACGCTACATGGCGAGACGAGTTGAGTCAGAAGTTTGAAGAGATCAGATGGCTCATTGCTGAATGCAGAAATATACTGACAAAGACTGAAAACAGCTTTGAACAGATAACATTCTTGCAAGCATTGCAACTCTTACTTGAAGTTGAGAGTGAGATAAGGACTTTCTCTTTTCAGCTTATTTAA
>Concatenated PB2+PA+NP+M1+M2+NS1+NS2 STRAIN=A/chicken/Taiwan/2838V/00 YEAR=2000
ATGGAGAGAATAAAAGAATTAAGAGATCTAATGTTGCAGTCCCGCACTCGCGAGATACTAACAAAAACCACTGTGGACCATATGGCCATAATCAAGAAATACACATCAGGAAGACAAGAGAAGAACCCTGCTCTCAGAATGAAATGGATGATGGCAATGAAATATCCAATCACAGCAGACAAGAGAATAATGGAGATGATCCCTGAAAGGAATGAACAAGGACAGAAGCTTTGGAGTAAGACAAGTGATGCTGGGTCAGACAGAGTGATGGTGTCCCCCCTAGCCGTGACTTGGTGGAACAGGAATGGGCCGACAACAAGTACAGTCCATTATCCAAAAGTTTACAAAACATACTTTGAGAAGATTGAGAGGTTAAAACATGGAACCTTCGGTCCCGTTCATTTCCGAAATCAAGTTAAAATACGCCGCCGAGTGGATATAAACCCTGGCCATGCAGATCTCAGTGCGAAAGAAGCACAAGATGTTATCATGGAGGTGGTTTTCCCAAATGAAGTGGGTGCTAGAATACTGACTTCAGAGTCGCAATTGACAATAACAAAAGAAAAGAAAGAAGAGCTCCAAGATTGTAAGATTGCTCCTTTAATGATGGCATACATGTTGGAAAGGGAATTGGTCCGCAAAACCAGATTTCTACCGGTAGCAGGCGGAACAAGCAGTGTGTACATTGAGGTATTGCATTTGACTCAAGGGACTTGTTGGGAACAGATGTACACTCCAGGCGGGGAAGTGAGGAATGATGATGTTGACCAGAGTTTGATCATCGCTGCCAGAAATATTGTTAGGAGAGCAATAGTATCAGCAGATCCACTGGCATCACTACTGGAGATGTGTCACAGCACACAAATTGGTGGGGTAAGGATGGTGGACATCCTTAGGCAAAATCCAACTGAGGAGCAAGCTGTGGATATATGCAAAGCAGCAATGGGTTTGAGGATCAGCTCATCCTTTAGCTTTGGAGGCTTCACTTTCAAAAGAACAAGTGGATCATCCGTCAAGAAAGAAGAGGAAGTGCTCACAGGCAACCTCCAAACATTGAAAATAAGAGTGCATGAAGGGTATGAGGAATTCACAATGGTTGGGCGGAGAGCAACAGCTATCCTGAGGAAAGCAACTAGAAGGCTAATTCAGTTGATAGTAAGTGGAAGAGATGAACAATCAATCGCTGAAGCGATCATTGTAGCAATGGTGTTCTCACAGGAGGATTGCATGATAAAAGCAGTCCGAGGCGATCTGAATTTCGTAAACAGAGCAAACCAAAGATTAAACCCCATGTATCAACTCCTGAGGCACTTCCAAAAAGATGCGAAAGTGCTGTTTCAGAACTGGGGAATTGAACCTATTGATAATGTCATGGGGATAATCGGAATATTACCTGACATGACTCCAAGCACAGAGATGTCACTGAGAGGGGTGAGAGTTAGTAAGATGGGAGTGGATGAATATTCCAGCACTGAGAGAATAGTTGTGAGCATTGACCGATTCTTAAGGGTTCGAGATCAGAGGGGGAACGTACTCTTATCCCCCGAAGAAGTTAGCGAAACACAGGGAACAGAGAAACTGACAATAACATATTCATCATCAATGATGTGGGAGATCAACGGTCCTGAGTCAGTGCTTGTCAATACTTATCAATGGATCATCAGAAATTGGGAGACTGTAAAGATTCAATGGTCTCAAGACCCCACAATGCTATACAATAAGATGGAGTTTGAACCGTTCCAATCCTTGGTGCCTAGAGCTGCCAGAGGTCAATACAGTGGGTTTGTGAGAACACTATTCCAACAAATGCGTGATGTACTGGGAACATTTGATACTGTCCAGATAATAAAGCTGCTACCATTTGCAGCAGCCCCACCGGAGCAGAGCAGAATGCAGTTTTCTTCTCTAACTGTGAATGTTAGAGGCTCAGGAATGAGAATACTTGTAAGGGGTAACTCCCCCGTGTTCAACTACAATAAGGCAACCAAAAGGCTTACAGTCCTAGGAAAGGATGCAGGCGCATTGACGGAAGATCCAGAAGAGGGAACAGCTGGGGTGGAATCTGCGGTACTGAGGGGATTCCTAATTCTAGGCAAGGAGGACAAAAGATATGGTCCAGCATTGAGCATCAATGAATTGAGCAATCTTGCAAAAGGGGAGAAAGCTAATGTGCTGATAGGGCAAGGAGACGTAGTGTTGGTAATGAAACGGAAACGGGACTCTAGCATACTTACTGACAGCCAGACAGCGACCAAAAGAATTCGGATGGCCATCAATTAGATGGAAGACTTTGTGCGACAATGTTTCAATCCAATGATTGTCGAGCTTGCGGAAAAGGCAATGAAAGAATATGGGGAAGATCCGAAAATCGAAACGAACAAATTTGCCGCAATATGCACACACTTAGAAGTCTGTTTCATGTATTCAGATTTCCATTTTATTGATGAACGGGGCGAATCAATAATTGTAGAATCTGGCGATCCGAATGCATTATTGAAACACCGATTTGAAATAATTGAAGGGAGAGACCGAACGATGGCCTGGACAGTGGTGAATAGTATCTGCAACACCACAGGAGTCGAGAAGCCTAAATTTCTCCCAGACTTGTATGACTACAAAGAAAACCGATTCATTGAAATTGGAGTGACACGAAGGGAAGTTCACATATACTATCTAGAAAAATCCAACAAGATAAAATCAGAGAAAACACACATTCACATATTCTCATTCACTGGAGAGGAAATGGCCACCAAAGCGGACTACACCCTTGATGAAGAGAGCAGGGCAAGAATCAAAACCAGGCTGTTCACTATAAGGCAGGAAATGGCCAGTAGGGGACTATGGGATTCCTTTCGTCAGTCTGAGAGAGGCGAAGAAACAATTGAAGAAAGATTTGAAATCACAGGAACCATGCGCAAGCTTGCCAACCAAAGTCTCCCACCGAACTTCTCCAGCCTTGAAAACTTTAGAGCCTATGTGGATGGATTTGAACCGAACGGCTGCATTGAGGGCAAGCTTTCTCAAATGTCAAAAGAAGTGAACGCCAGAATTGAGCCATTTCTGAAGACAACACCACGCCCCCTCAGATTACCTGATGGGCCTCCCTGCTCTCAGCGGTCGAAGTTCTTACTTATGGATGCCCTTAAACTAAGCATTGAAGACCCGAGTCATGAGGGGGAGGGTATACCACTGTATGATGCAATCAAATGCATGAAAACATTTTTCGGCTGGAAAGAGCCCAACATTGTAAAACCACATGAAAAGGGCATAAACCCCAATTACCTCCTGGCTTGGAAGCAAGTGCTGGCAGAACTCCAAGATATTGAAGATGAGGAGAAAATCCCAAAAACAAAGAACATGAAGAAAACAAGCCAGTTGAAGTGGGCACTTGGTGAGAATATGGCACCAGAGAAGGTAGACTTTGAGGATTGCAAAGATGTTAGCGATCTAAGACAGTATGACAGTGATGAACCAGAGTCTAGATCTCTAGCAAGCTGGATCCAGAGTGAATTCAACAAGGCATGCGAATTGACAGATTCAAGTTGGATTGAACTTGATGAAATAGGTGAGGACGTAGCTCCAATTGAGCACATTGCGAGTATGAGAAGAAACTACTTCACAGCGGAAGTATCCCACTGCAGGGCTACTGAATACATAATGAAGGGGGTGTATATAAACACTGCTTTGTTGAATGCATCCTGTGCTGCCATGGATGACTTCCAACTGATTCCAATGATAAGCAAATGCAGAACAAAGGAAGGAAGACGGAAGACTAATCTGTATGGATTCATTATAAAGGGTAGATCCCATTTGAGAAATGACACCGATGTGGTAAACTTTGTGAGTATGGAATTCTCTCTTACTGACCCGAGGCTGGAGCCACACAAGTGGGAAAAGTACTGTGTCCTCGAGATAGGAGACATGTTCCTACGGACTGCAATAGGCCAAGTGTCAAGGCCTATGTTTCTGTATGTGAGAACCAATGGAACCTCCAAAATCAAGATGAAATGGGGCATGGAGATGAGGCGATGCCTTCTTCAATCCCTTCAACAAATTGAAAGCATGATTGAAGCCGAGTCTTCTGTCAAAGAGAAGGACATGACCAAAGAATTCTTTGAAAATAAATCAGAAAAATGGCCAGTTGGAGAGTCACCCAAAGGGGTGGAAGAAGGATCCATCGGGAAGGTGTGCAGGACCTTACTAGCAAAATCTGTATTCAACAGTCTATATGCATCTCCACAACTCGAGGGATTTTCAGCTGAATCAAGAAAATTGCTTCTCATTGTTCAGGCACTTAGGGACAACCTGGAACCTGGGACATTCGATCTTGGGGGGCTATATGAAGCAATTGAGGAGTGCCTGATTAACGATCCCTGGGTTTTGCTTAATGCATCTTGGTTCAACTCCTTCCTCACACATGCACTGAAGTAGATGGCGTCTCAAGGCACCAAACGATCTTATGAACAGATGGAAACTGGTGGGGAGCGCCAGAATGCTACTGAGATCAGAGCATCTGTCGGAAGAATGGTTGGTGGGATTGGAAGGTTTTATATACAGATGTGCACTGAACTCAAACTCAGTGACTATGAAGGGAGGCTGATTCAGAACAGCATAACAATAGAGAGAATGGTTCTCTCTGCATTTGATGAAAGGAGGAACAGATACCTGGAAGAACATCCCAGTGCGGGGAAGGACCCAAAGAAAACTGGAGGTCCAATTTACCGAAGGAGAGACGGGAAGTGGGTAAGAGAGCTAATCCTGTATGACAAAGAGGAGATCAGAAGGATCTGGCGTCAAGCGAACAATGGAGAAGATGCAACCGCTGGTCTCACCCACATGATGATCTGGCATTCCAATCTAAATGATGCCACATACCAGAGAACAAGAGCTCTCGTGCGTACTGGGATGGACCCCAGAATGTGCTCTCTGATGCAAGGATCAACTCTTCCAAGGAGATCTGGGGCTGCTGGTGCAGCAGTAAAGGGAGTTGGGACAATGGTGATGGAACTAATTCGGATGATAAAAAGAGGGATTAACGACCGTAATTTCTGGAGAGGTGAAAATGGACGAAGAACAAGGATCGCATATGAGAGAATGTGCAACATCCTCAAAGGGAAATTCCAAACAGCAGCACAAAGAGCAATGATGGATCAGGTACGAGAAAGCAGAAATCCTGGAAATGCTGAAGTTGAAGATCTCATCTTCCTGGCACGGTCTGCACTCATCCTGAGAGGATCAGTAGCCCATAAGTCCTGCCTGCCTGCGTGTGTATACGGGCTTGCCGTGGCCAGTGGATATGATTTCGAGAGAGAAGGGTACTCTCTAGTAGGAATAGATCCTTTCCGTCTGCTGCAAAACAGTCAGGTCTTCAGTCTAATTAGATCAAATGAGAATCCAGCACATAAAAGTCAATTGGTGTGGATGGCATGCCATTCTGCAGCATTTGAAGATCTGAGAGTCTCAAGTTTCATCAGAGGAACAAGAGTGGTACCAAGAGGACAACTATCTACCAGAGGAGTTCAAATAGCTTCGAATGAGAACATGGAAACAATGGACTCCAGCACTCTTGAACTAAGAAGCAGATATTGGGCTATAAGAACCAGGAGTGGAGGAAACACCAACCAGCAGAGAGCATCTGCAGGACAGATCAGTGTGCAGCCTACTTTCTCAGTACAGAGAAACCTTCCCTTAGAAAGGGCGACCATTATGGCGGCATTTACAGGGAATACGGAGGGCAGAACATCTGACATGAGGACTGAAATCATAAGGATGATGGAAAGTGCCAGACCAGAAGATGTGTCTTTCCAGGGGCGGGGAGTCTTCGAGCTCTCGGACGAAAAGGCAACGAACCCGATCGTGCCTTCCTTTGACATGAGTAATGAAGGGTCTTATTTCTTCGGAGACAATGCAGAGGAGTATGACAATTAAATGAGTCTTCTAACCGAGGTCGAAACGTACGTTCTCTCTATCGTCCCGTCAGGCCCCCTCAAAGCCGAGATCGCGCAGAGACTTGAAGATGTCTTTGCAGGGAAGAACACCGATCTCGAGGCTCTCATGGAATGGCTAAAGACAAGACCAATCCTGTCACCTCTGACAAAGGGGATTTTGGGGTTTGTGTTCACGCTCACCGTGCCCAGTGAGCGAGGACTGCAGCGTAGACGCTTTGTCCAGAATGCCTTAAATGGAAATGGAGATCCAAACAACATGGATAGGGCAGTTAAACTATACAGGAAGCTGAAAAGAGAGATAACATTCCATGGGGCTAAGGAGGTCGCACTCAGCTACTCAGCTGGTGCACTTGCCAGTTGTATGGGTCTCATATATAATAGGATGGGAACAGTAACCACAGAAGTGGCTTTTGGCCTAGTGTGTGCCACTTGTGAGCAAATTGCTGATTCACAGCATAGGTCTCACAGACAGATGGTGACTACCACCAATCCACTGATCAGGCATGAGAACAGAATGGTGCTGGCCAGCACTACAGCTAAAGCTATGGAGCAGATGGCTGGATCGAGTGAGCAGGCAGCGGAAGCCATGGAGGTTGCTAGTCAGGCCAGGCAAATGGTGCAGGCAATGAGGACAATTGGGACTCATCCTAGCTCCAGTGCTGGTCTGAAAGATGATCTTCTTGAAAATTTGCAGGCCTACCAGAAACGGATGGGAGTGCAAATGCAGCGATTCAAGTGAATGAGTCTTCTAACCGAGGTCGAAACGCCTACCAGAAACGGATGGGAGTGCAAATGCAGCGATTCAAGTGATCCTCTCGTCATTGCCTCAAGTATCATTGGGATTTTGCACTTGATATTGTGGATTCTTGATCGTCTTTTCTTCAAATGCATTTATCGTCGCCTTAAATACGGTTTGAAAAGAGGGCCTTCTGCGGAAGGAGTACCTGAGTCTATGAGGGAAGAGTATCGGCAGGAACAGCAGAGTGCTGTGGATGTTGACGATGGTCATTTTGTCAACATAGAGCTGGAATAAATGGATTCCAACACTGTGTCAAGCTTTCAGGTAGACTGCTTTCTTTGGCATGTCCGCAAACGATTTGCAGACCAAGAACTGGGTGATGCCCCATTCCTTGACCGGCTTCGCCGAGATCAGAAGTCCCTAAGAGGAAGGGGCAGCACTCTTGGTCTGGACATCAAAACAGCTACTCGTGCGGGAAAGCAGATAGCGGAGCGAGTTCTGGAGGAAGAGTCTGATGAGGCACTTAAAATGGCTATTGCTTCTGCTCCGGCTTCACGCTACCTAACTGACATGACTCTTGAAGAAATGTCAAGGGACTGGTTAATGCTCATGCCCAAGCAGAAAGTGGCAGGTTCCCTTTGTATCAGAATGGACCAGGCAATAATGGATAAAAACATCACATTGAAAGCAAACTTCAGTGTGATTTTTGACCGGTTGGAAACCCTAATACTACTTAGAGCTTTCACAGAAGAAGGAGCAATCGTGGGAGAAATCTCACCGTTACCTTCTCTTCCAGGACATACTGATGAGGATGTCAAAAATGCAATTGGAGTCCTCATCGGAGGACTTGAATGGAATGATAACACAGTTCGAGTCTCTGAAGCTCTACAGAGATTCGCTTGGAGAAGCAGTAATGAGGATGGGAGACCTCCACTCCCTTCAAAGCAGAAACGGAAAATGGCGAGAACAATTGAGCCAGAAGTTTGAATGGATTCCAACACTGTGTCAAGCTTTCAGGACATACTGATGAGGATGTCAAAAATGCAATTGGAGTCCTCATCGGAGGACTTGAATGGAATGATAACACAGTTCGAGTCTCTGAAGCTCTACAGAGATTCGCTTGGAGAAGCAGTAATGAGGATGGGAGACCTCCACTCCCTTCAAAGCAGAAACGGAAAATGGCGAGAACAATTGAGCCAGAAGTTTGAAGAAATAAGATGGCTGATTGAAGAAGTGCGGCATAGATTGAAGATTACGGAGAACAGCTTCGAACAGATAACGTTTGTGCAAGCCTTACAACTACTGCTTGAAGTGGAGCAAGAGATAAGAACTTTCTCGTTTCAGCTTATTTAA
>Concatenated PB2+PA+NP+M1+M2+NS1+NS2 STRAIN=A/chicken/Taiwan/2838N/00 YEAR=2000
ATGGAGAGAATAAAAGAATTAAGAGATCTAATGTTGCAGTCCCGCACTCGCGAGATACTAACAAAAACCACTGTGGACCATATGGCCATAATCAAGAAATACACATCAGGAAGACAAGAGAAGAACCCTGCTCTCAGAATGAAATGGATGATGGCAATGAAATATCCAATCACAGCAGACAAGAGAATAATGGAGATGATCCCTGAAAGAAATGAACAAGGACAGAAGCTTTGGAGTAAGACAAGTGATGCTGGGTCAGACAGAGTGATGGTGTCCCCCCTAGCTGTGACTTGGTGGAACAGGAATGGGCCGACATCAAGTACAGTCCATTATCCAAAAGTATACAAAACATACTTTGAGAAGATTGAGAGGTTAAAACATGGAACCTTCGGTCCCGTTCATTTCCGAAATCAAGTTAAAATACGCCGCCGAGTGGATATAAACCCTGGCCATGCAGATCTCAGTGCGAAAGAAGCACAAGATGTTATCATGGAGGTGGTTTTCCCAAATGAAGTGGGTGCTAGAATACTGACTTCAGAGTCGCAATTGACAATAACAAAAGAAAAGAAAGAAGAGCTCCAAGATTGTAAGATTGCTCCTTTAATGATGGCATACATGTTGGAAAGGGAATTGGTCCGCAAAACCAGATTTCTACCGGTAGCAGGCGGAACAAGCAGTGTGTACATTGAGGTATTGCATTTGACTCAAGGGACTTGTTGGGAACAGATGTACACTCCAGGCGGGGAAGTGAGGAATGATGATGTTGACCAGAGTTTGATCATCGCTGCCAGAAATATTGTTAGGAGAGCAATAGTATCAGCAGATCCACTGGCATCACTACTGGAGATGTGTCACAGCACACAAATTGGTGGGGTAAGGATGGTGGACATCCTTAGGCAAAATCCAACTGAGGAGCAAGCTGTGGATATATGCAAAGCAGCAATGGGTTTGAGGATCAGCTCATCCTTTAGCTTTGGAGGCTTCACTTTCAAAAGAACAAGTGGATCATCCGTCAAGAAAGAAGAGGAAGTGCTCACAGGCAACCTCCAAACATTGAAAATAAGAGTGCATGAAGGGTATGAGGAATTCACAATGGTTGGGCGGAGAGCAACAGCTATCCTGAGGAAAGCAACTAGAAGGCTAATTCAGTTGATAGTAAGTGGAAGAGATGAACAATCAATCGCTGAAGCGATCATTGTAGCAATGGTGTTCTCACAGGAGGATTGCATGATAAAAGCAGTCCGAGGCGATCTGAATTTCGTAAACAGAGCAAACCAAAGATTGAACCCCATGCATCAACTCCTGAGGCACTTCCAAAAAGATGCGAAAGTGCTGTTTCAGAACTGGGGAATTGAACCTATTGATAATGTCATGGGGATGATCGGAATATTACCTGACATGACTCCAAGCACAGAGATGTCACTGAGAGGGGTGAGAGTTAGTAAGATGGGAGTGGATGAATATTCCAGCACTGAGAGAGTAGTTGTGAGCATTGACCGTTTCTTAAGGGTTCGAGATCAGAGGGGGAACGTACTCTTATCCCCCGAAGAAGTTAGCGAAACACAGGGAACAGAGAAACTGACAATAACATATTCATCATCAATGATGTGGGAGATCAACGGTCCTGAGTCAGTGCTTGTCAATACTTATCAATGGATCATCAGAAATTGGGAGACTGTAAAGATTCAATGGTCTCAAGACCCCACAATGCTATACAATAAGATGGAGTTTGAACCGTTCCAATCCTTGGTGCCTAAAGCTGCCAGAGGTCAATACAGTGGGTTTGTGAGAACACTATTCCAACAAATGCGTGATGTACTGGGAACATTTGATACTGTCCAGATAATAAAGCTGCTACCATTTGCAGCAGCCCCACCGGAGCAGAGCAGAATGCAGTTTTCTTCTCTAACTGTGAATGTTAGAGGCTCAGGAATGAGAATACTTGTAAGGGGTAACTCCCCCGTGTTCAACTACAATAAGGCAACCAAAAGGCTTACAGTCCTAGGAAAGGATGCAGGCGCATTGACGGAAGATCCAGAAGAGGGAACAGCTGGGGTGGAATCTGCGGTACTGAGGGGATTCCTAATTCTAGGCAAGGAGGACAAAAGATATGGTCCAGCATTGAGCATCAATGAATTGAGCAATCTTGCAAAAGGGGAGAAAGCTAATGTGCTGATAGGGCAAGGAGACGTAGTGTTGGTAATGAAACGGAAACGGGACTCTAGCATACTTACTGACAGCCAGACAGCGACCAAAAGAATTCGGATGGCCATCAATTAGATGGAAGACTTTGTGCGACAATGTTTCAATCCAATGATTGTCGAGCTAGCGGAAAAGGCAATGAAAGAATATGGGGAAGATCCGAAAATCGAAACGAACAAATTTGCCGCAATATGCACACACTTAGAAGTCTGTTTCATGTATTCAGATTTCCATTTTATTGATGAACGGGGCGAATCAATAATTGTAGAATCTGGCGATCCGAATGCATTATTGAAACACCGATTTGAAATAATTGAAGGGAGAGACCGAACGATGGCCTGGACAGTGGTGAATAGTATCTGCAACACCACAGGAGTCGAGAAGCCTAAATTTCTCCCAGACTTGTATGACTACAAAGAAAACCGATTCATTGAAATTGGAGTGACACGAAGGGAAGTTCACATATACTATCTAGAAAAATCCAACAAGATAAAATCAGAGAAAACACACATTCACATATTCTCATTCACTGGAGAGGAAATGGCCACCAAAGCGGACTACACCCTTGATGAAGAGAGCAGGGCAAGAATCAAAACCAGGCTGTTCACTATAAGGCAGGAAATGGCCAGTAGGGGACTATGGGATTCCTTTCGTCAGTCTGAGAGAGGCGAAGAAACAATTGAAGAAAGATTTGAAATCACAGGAACCATGCGCAAGCTTGCCAACCAAAGTCTCCCACCGAACTTCTCCAGCCTTGAAAACTTTAGAGCCTATGTGGATGGATTTGAACCGAACGGCTGCATTGAGGGCAAGCTTTCTCAAATGTCAAAAGAAGTGAACGCCAGAATTGAGCCATTTCTGAAGACAACACCACGCCCTCTCAGATTACCTGATGGGCCTCCCTGCTCTCAGCGGTCGAAGTTCTTACTTATGGATGCCCTTAAACTAAGCATTGAAGACCCGAGTCATGAGGGGGAGGGTATACCACTGTATGATGCAATCAAATGCATGAAAACATTTTTCGGCTGGAAAGAGCCCAACATTGTAAAACCACATGAAAAGGGCATAAACCCCAATTACCTCCTGGCTTGGAAGCAAGTGCTGGCAGAACTCCAAGATATTGAAAATGAGGAGAAAATCCCAAAAACAAAGAACATGAAGAAAACAAGCCAGTTGAAGTGGGCACTTGGTGAGAATATGGCACCAGAGAAGGTAGACTTTGAGGATTGCAAAGATGTTAGCGATCTAAGACAGTATGACAGTGATGAACCAGAGTCTAGATCTCTAGCAAGCTGGATCCAGAGTGAATTCAACAAGGCATGCGAATTGACAGATTCAAGTTGGATTGAACTTGATGAAATAGGTGAGGACGTAGCTCCAATTGAGCACATTGCGAGTATGAGAAGAAACTACTTCACAGCGGAAGTATCCCACTGCAGGGCTACTGAATACATAATGAAGGGGGTGTATATAAACACTGCTTTGTTGAATGCATCCTGTGCTGCCATGGATGACTTCCAACTGATTCCAATGATAAGCAAATGCAGAACAAAGGAAGGAAGACGGAAGACTAATCTGTATGGATTCATTATAAAGGGTAGATCCCATTTGAGAAATGACACCGATGTGGTAAACTTTGTGAGTATGGAATTCTCTCTTACTGACCCGAGGCTGGAGCCACACAAGTGGGAAAAGTACTGCGTCCTCGAGATAGGAGACATGTTCCTACGGACTGCAATAGGCCAAGTGTCAAGGCCTATGTTTCTGTATGTGAGAACCAATGGAACCTCCAAAATCAAGATGAAATGGGGCATGGAGATGAGGCGATGCCTTCTTCAATCCCTTCAACAAATTGAAAGCATGATTGAAGCCGAATCTTCTGTCAAAGAGAAGGACATGACCAAAGAATTCTTTGAAAACAAATCAGAAAAATGGCCAGTTGGAGAGTCACCCAAAGGGGTGGAAGAAGGATCCATCGGGAAGGTGTGCAGGACCTTACTAGCAAAATCTGTATTCAACAGTCTATATGCATCTCCGCAACTCGAGGGATTTTCAGCTGAATCAAGAAAATTGCTTCTCATTGTTCAGGCACTTAGGGACAACCTGGAACCTGGGACATTCGATCTTGGGGGGCAATATGAAGCAATTGAGGAGTGCCTGATTAACGATCCCTGGGTTTTGCTTAATGCATCTTGGTTCAACTCCTTCCTCACACATGCACTGAAGTAGATGGCGTCTCAAGGCACCAAACGATCTTATGAACAGATGGAAACTGGTGGGGAGCGCCAGAATGCTACTGAGATCAGAGCATCTGTCGGAAGAATGGTTGGTGGGATTGGAAGGTTTTATATACAGATGTGCACTGAACTCAAACTCAGTGACTATGAAGGGAGGCTGATTCAGAACAGCATAACAATAGAGAGAATGGTTCTCTCTGCATTTGATGAAAGGAGGAACAGATACCTGGAAGAACATCCCAGTGCGGGGAAGGACCCAAAGAAAACTGGAGGTCCAATTTACCGAAGGAGAGACGGGAAGTGGGTAAGAGAGCTAATCCTGTATGACAAAGAGGAGATCAGAAGGATCTGGCGTCAAGCGAACAATGGAGAAGATGCAACCGCTGGTCTCACCCACATGATGATCTGGCATTCCAATCTAAATGATGCCACATACCAGAGAACAAGAGCTCTCGTGCGTACTGGGATGGACCCCAGAATGTGCTCTCTGATGCAAGGATCAACTCTTCCAAGGAGATCTGGGGCTGCTGGTGCAGCAGTAAAGGGAGTTGGGACAATGGTGATGGAACTAATTCGGATGATAAAAAGAGGGATTAACGACCGTAATTTCTGGAGAGGTGAAAATGGACGAAGAACAAGGATCGCATATGAGAGAATGTGCAACATCCTCAAAGGGAAATTCCAAACAGCAGCACAAAGAGCAATGATGGATCAGGTACGAGAAAGCAGAAATCCTGGAAATGCTGAAATTGAAGATCTCATCTTCCTGGCACGGTCTGCACTCATCCTGAGAGGATCAGTAGCCCATAAGTCCTGCCTGCCTGCGTGTGTATACGGGCTTGCCGTGGCCAGTGGATATGATTTCGAGAGAGAAGGGTACTCTCTAGTAGGAATAGATCCTTTCCGTCTGCTGCAAAACAGTCAGGTCTTCAGTCTAATTAGATCAAATGAGAATCCAGCACATAAAAGTCAATTGGTGTGGATGGCATGCCATTCTGCAGCATTTGAAGATCTGAGAGTCTCAAGTTTCATCGGAGGAACAAGAGTGGTCCCAAGAGGACAACTATCTACCAGAGGAGTTCAAATAGCTTCGAATGAGAACATGGAAACAATGGACTCCAGCACTCTTGAACTAAGAAGCAGATATTGGGCTATAAGAACCAAGAGTGGAGGAAACACCAACCAGCAGAGAGCATCTGCAGGACAGATCAGTGTGCAGCCTACTTTCTCAGTACAGAGAAACCTTCCCTTCGAAAGGGCGACCATTATGGCGGCATTTACAGGGAATACGGAGGGCAGAACATCTGACATGAGGACTGAAATCATAAGGATGATGGAAAGTGCCAGACCAGAAGATGTGTCTTTCCAGGGGCGGGGAGTCTTCGAGCTCTCGGACGAAAAGGCAACGAACCCGATCGTGCCTTCCTTTGACATGAGTAATGAAGGGTCTTATTTCTTCGGAGACAATGCAGAGGAGTATGACAATTAAATGAGTCTTCTAACCGAGGTCGAAACGTACGTTCTCTCTATCGTCCCGTCAGGCCCCCTCAAAGCCGAGATCGCGCAGAGACTTGAAGATGTCTTTGCAGGGAAGAACACCGATCTCGAGGCTCTCATGGAATGGCTAAAGACAAGACCAATCCTGTCACCTCTGACAAAGGGGATTTTGGGGTTTGTGTTCACGCTCACCGTGCCCAGTGAGCGAGGACTGCAGCGTAGACGCTTTGTCCAGAATGCCCTAAATGGAAATGGAGATCCAAACAACATGGATAGGGCAGTTAAACTATACAGGAAGCTGAAAAGAGAGATAACATTCCATGGGGCTAAGGAGGTCGCACTCAGCTACTCAGCTGGTGCACTTGCCAGTTGTATGGGTCTCATATATAATAGGATGGGAACAGTAACCACAGAAGTGGCTTTTGGCCTAGTGTGTGCCACTTGTGAGCAAATTGCTGATTCACAGCATAGGTCTCACAGACAGATGGTGACTACCACCAATCCACTGATCAGGCATGAGAACAGAATGGTGCTGGCCAGCACTACAGCTAAAGCTATGGAGCAGATGGCTGGATCGAGTGAGCAGGCAGCGGAAGCCATGGAGGTTGCTAGTCAGGCTAGGCAAATGGTGCAGGCAATGAGGACAATTGGGACTCATCCTAGCTCCAGTGCTGGTCTGAAAGATGATCTTCTTGAAAATTTGCAGGCCTACCAGAAACGGATGGGAGTGCAAATGCAGCGATTCAAGTGAATGAGTCTTCTAACCGAGGTCGAAACGCCTACCAGAAACGGATGGGAGTGCAAATGCAGCGATTCAAGTGATCCTCTCGTTATTGCCTCAAGTATCATTGGGATTTTGCACTTGATATTGTGGATTCTTGATCGTCTTTTCTTCAAATGCATTTATCGTCGCCTTAAATACGGTTTGAAAAGAGGGCCTTCTGCGGAAGGAGTACCTGAGTCTATGAGGGAAGAGTATCGGCAGGAACAGCAGAGTGCTGTGGATGTTGACGATGGTCATTTTGTCAACATAGAGCTGGAATAAATGGATTCCAACACTGTGTCAAGCTTTCAGGTAGACTGCTTTCTTTGGCATGTCCGCAAACGATTTGCAGACCAAGAACTGGGTGATGCCCCATTCCTTGACCGGCTTCGCCGAGATCAGAAGTCCCTAAGAGGAAGGGGCAGCACTCTTGGTCTGGACATCAAAACAGCTACTCGTGCGGGAAAGCAGATAGTGGAGCGAGTTCTGGAGGAAGAGTCTGATGAGGCACTTAAAATGGCTATTGCTTCTGCTCCGGCTTCACGCTACCTAACTGACATGACTCTTGAAGAAATGTCAAGGGACTGGTTAATGCTCATGCCCAAGCAGAAAGTGGCAGGTTCCCTTTGTATCAGAATGGACCAGGCAATAATGGATAAAAACATCACATTGAAAGCAAACTTCAGTGTGATTTTTGACCGGTTGGAAACCCTAATACTACTTAGAGCTTTCACAGAAGAAGGAGCAATCGTGGGAGAAATCTCACCGTTACCTTCTCTTCCAGGACATACTGATGAGGATGTCAAAAATGCAATTGGAGTCCTCATCGGAGGACTTGAATGGAATGATAACACAGTTCGAGTCTCTGAAGCTCTACAGAGATTCGCTTGGAGAAGCAGTAATGAGGATGGGAGACCTCCACTCCCTTCAAAGCAGAAACGGAAAATGGCGAGAACAATTGAGCCAGAAGTTTGAATGGATTCCAACACTGTGTCAAGCTTTCAGGACATACTGATGAGGATGTCAAAAATGCAATTGGAGTCCTCATCGGAGGACTTGAATGGAATGATAACACAGTTCGAGTCTCTGAAGCTCTACAGAGATTCGCTTGGAGAAGCAGTAATGAGGATGGGAGACCTCCACTCCCTTCAAAGCAGAAACGGAAAATGGCGAGAACAATTGAGCCAGAAGTTTGAAGAAATAAGATGGCTGATTGAAGAAGTGCGGCATAGATTGAAGATTACGGAGAACAGCTTCGAACAGATAACGTTTATGCAAGCCTTACAACTACTGCTTGAAGTGGAGCAAGAGATAAGAACTTTCTCGTTTCAGCTTATTTAA
>Concatenated PB2+PA+NP+M1+M2+NS1+NS2 STRAIN=A/chicken/California/431/2000 YEAR=2000
ATGGAGAGAATAAAAGAACTAAGAGATCTAATGTCACAGTCCCGCACCCGCGAGATACTCACTAAGACCACCGTGGACCATATGGCCATCATCAAAAAATACACATCGGGAAGGCAAGAGAAGAACCCCGCACTCAGAATGAAGTGGATGATGGCAATGAAATATCCAATTACAGCAGACAAGAGAATAATGGAAATGATTCCTGAGAGGAATGAACAGGGACAAACCCTCTGGAGCAAAACAAATGATGCCGGCTCAGACCGAGTGATGGTATCAACTCTGGCCGTGACGTGGTGGAATAGGAATGGACCAACAACAAGCACAGTTCACTATCCGAAGGTATATAAAACTTATTTTGAAAAGGTCGAAAGGTTAAAACAAGGGACCTTTGGCCCTGTCCACTTCAGAAACCAAGTTAAGATAAGAAGGAGAGTTGACATAAACCCTGGCCACACAGACCTCAGTGCTAAGGAGGCACAAGATGTGATCATGGAAGTTGTCTTCCCAAACGAAGTGGGAGCTAGAATACTAACGTCGGAGTCGCAGCTGACAATAACAAAAGAAAAGAAAGAAGAGCTCCAGGATTGTAAAATTGCCCCCTTGATGGTAGCATACATGCTAGAAAGAGAGTTGGTCCGCAAAACGAGGTTCCTCCCAGTGGCTGGTGGGACAAGCAGTGTCTATATTGAGGTGTTGCATTTAACCCAGGGAACATGTTGGGAACAGATGTACACTCCAGGAGGAGAAGTGAGAAATGATGATGTTGACCAAAGTTTGATTATCGCTGCTAGGAACATAGTAAGAAGAGCAACGGTATCGGCAGACCCATTAGCATCTCTGTTAGAAATGTGCCACAGCACGCAGATTGGAGGAATAAGGATGATAGACATCCTTAGGCAGAATCCAACCGAGGAACAAGCCGTGGACATATGCAAAGCAGCAATGGGATTGAGGATTAGCTCATCTTTCAGTTTCGGCGGATTCACTTTCAAAAGAACAAGCGGATCGTCAGTCAAGAAAGAAGAGGAAGTGCTTACGGGCAATCTTCAAACACTGAAAATAAGAATACATGAGGGGTATGAAGAATTCACAATGGTTGGAAGAAGAGCAACGGCTATCCTCAGAAAGGCAACCAGGAGATTGGTCCAACTAATAGTAAGTGGGAGAGATGAGCAGTCAATTGCTGAGGCAATAATCGTGGCCATGGTATTTTCACAAGAGGATTGCATGATTAAAGCAGTCCGGGGCGATCTAAACTTTGTCAATAGGGCAAACCAGCGACTGAATCCTATGCATCAACTCTTGAGACATTTCCAAAAGGAGGCAAAGGTACTCTTTCAAAACTGGGGAATTGAACCCATCGACAATGTAATGGGAATGATCGGAATATTACCTGATATGACACCAAGTACTGAAATGTCGCTGAGGGGAATAAGAGTCAGCAAAATGGGAGTAGATGAGTACTCCAGCACAGAGAGAGTGGTGGTGAGCATTGACCGATTTTTAAGGGTTAGGGATCAACGGGGGAACGTACTATTGTCTCCCGAAGAAGTCAGTGAGACACAAGGAACAGAGAAGCTGACCATAACTTATTCGTCATCAATGATGTGGGAGATCAACGGTCCTGAGTCAGTGCTGATCAATACTTATCAGTGGATCATTAGGAACTGGGAAACTGTGAAAATTCAATGGTCACAAGACCCCACAATGTTATACAATAAGATGGAATTCGAACCATTTCAGTCTCTTGTCCCTAAAGCGGCCAGGAGTCAATACAGTGGATTCGTGAGAACATTGTTCCAACAGATGCGAGATGTGCTTGGAACATTTGACACTGTTCAAGTAATAAAACTCCTCCCTTTTGCTGCTGCTCCACCAGAGCAGAGTAGGATGCAATTCTCCTCACTGACTGTGAATGTGAGAGGATCAGGAATGAGGATACTGGTAAGAGGCAATTCCCCAGTGTTCAATTACAACAGGGCCACCAAGAGGCTTACAGTCCTTGGAAAAGATGCAGGTGCATTAACCGAAGATCCTGATGAAGGCACAGCTGGAGTGGAGTCTGCTGTCCTGAGAGGATTCCTCATTTTGGGCAAAGAAGACAAGAGATATGGCCCGGCATTAAGCATCAATGAATTGAGCAATCTTGCAAAAGGAGAGAAGGCTAATGTGCTGATTGGGCAAGGAGACATAGTGTTGGTAATGAAACGGAAACGGGACTCTAGCATACTTACTGACAGCCAGACAGCGACCAAAAGAATTCGGATGGCCATCAATTAGATGGAAGATTTTGTGCGACAATGCTTCAATCCAATGATCGTCGAGCTTGCGGAAAAGGCAATGAAAGAATATGGGGAAGATCCGAAAATCGAAACCAACAAATTCGCTGCAATATGCACACACTTGGAAGTCTGTTTCATGTATTCGGATTTCCACTTCATTGACGAAAGAGGCGAATCAATAGTTGTAGAATCTGGTGATCCAAATGCATTACTAAAGCACCGATTCGAGATAATTGAAGGAAGAGACCGAATAATGGCCTGGACAGTGGTGAATAGCATCTGCAACACTACAGGAGCTGAGAAGCCTAAATTCCTTCCGGATTTGTATGACTACAAGGAGAGCCGATTCATTGAAATTGGAGTGACACGAAGGGAGGTCCACATATACTACCTAGAGAAAGCCAACAAAATAAAATCCGAGAAGACACACATCCACATTTTTTCATTCACTGGAGAGGAAATGGCTACCAAAGCAGACTACACCCTTGATGAAGAGAGCAGGGCAAGAATCAAAACCAGGCTGTTCACCATAAGACAAGAAATGGCCAGCAGAGGCCTGTGGGATTCCTTTCGTCAGTCCGAAAGAGGCGAAGAGACAATTGAAGAAAGATTTGAAATCACAGACACCATGCGCAGGCTTGCCGACCAAAGTCTCCCACCGAACTTCTCCAGCCTTGAAAACTTTAGAGCCTATGTGGATGGATTCGAACCGAACGGCTGCATTGAGGGCAAGCTTTCTCAAATGTCAAAAGAAGTGAATGCCAGAATTGAGCCATTTCTGAAGACAACACCACGTCCTCTCAGATTACCTGATGGGCCTTCTTGCTCTCAGCGGTCAAAATTCTTGCTGATGGATGCCCTGAAGCTAAGCATTGAAGATCCAAGTCATGAGGGGGAGGGGATACCGCTATACGATGCAATCAAATGCATGAAGACGTTTTTTGGCTGGAAAGAGCCCAACATAGTCAAACCGCACGAAAAAGGTATAAATCCCAATTACCTTCTGGCTTGGAAGCAAGTGCTGGCAGAGCTCCAAGACATTGAAAATGAAGAGAAGATCCCAAAGACAAAGAACATGAAGAAAACAAGCCAATTAAAATGGGCACTTGGTGAGAACATGGCACCAGAAAAGGTGGATTTTGAGGACTGCAAGGACATTAGCGATCTAAAACAATATGATAGTGATGAACCGGAGCCCAGATCACTAGCAAGCTGGATACAGAATGAATTCAACAAGGCATGTGAATTGACCGATTCAAGCTGGATAGAACTTGATGAAATAGGGGAAGACATTGCCCCAATTGAGCACATCGCAAGTATGAGAAGGAACTATTTTACAGCAGAAGTGTCCCATTGCAGGGCCACTGAATACATAATGAAGGGAGTGTATATAAATACAGCTTTGCTCAATGCATCTTGTGCAGCCATGGATGACTTTCAGCTGATTCCAATGATAAGCAAATGTAGGACCAAAGAAGGAAGACGGAAAACAAATCTGTATGGGTTCATTATAAAAGGAAGGTCTCATTTGAGGAATGATACCGATGTGGTAAACTTTGTGAGTATGGAATTTTCTCTCACTGACCCGAGACTGGAGCCACACAAATGGGAAAAATACTGTGTTCTTGAAATAGGAGATATGCTCTTGAGGACTGCAATAGGTCAAGTATCAAGGCCCCTGTTCTTGTACATTAGGACCAATGGGACTTCCAAGATCAAGATGAAATGGGGTATGGAAATGAGGCGCTGCCTTCTTCAATCTCTTCAGCAGATTGAGAGTATGATTGAGGCCGAGTCTTCTGTCAAAGAGAAAGACATGACAAAAGAATTCTTTGAAAACAAATCAGAAACATGGCCAATTGGAGAGTCACCCAAGGGGGTGGAGGAAGGTTCTATCGGGAAAGTGTGCAGAACTTTACTAGCAAAATCTGTGTTCAATAGTCTATATGCATCTCCACAACTCGAAGGATTCTCAGCTGAATCAAGGAAATTGCTTCTCATTGTTCAGGCACTTAGGGACAACCTGGAACCTGGAACCTTCGATCTTGGAGGGCTATATGAAGCAATCGAGGAGTGCCTGATTAATGATCCCTGGGTTTTGCTTAATGCATCTTGGTTCAACTCCTTCCTCACACATGCACTGAAATAGATGGCGTCCCAAGGCACCAAACGATCTTATGAGCAGATGGAAACTGGTGGGGAACGCCAGAATGCCACTGAAATCAGAGCATCAGTTGGGAGAATGGTTGGTGGAATCGGAAGATTCTACATACAGATGTGCACTGAACTCAAACTCAGTGACTATGAAGGGAGACTGATCCAAAATAGCATAACCATAGAGAGAATGGTTCTCTCGGCATTTGATGAGAGAAGAAACAGATACCTGGAGGAGCATCCCAATGCTGGGAAAGACCCCAAGAAGACTGGAGGTCCAATCTACAAGAGAAGAGATGGGAAGTGGGTGAGAGAATTGATCCTATATGATAAAGAAGAAATCAGAAGAATTTGGCGCCAAGCGAATAATGGAGAAGACGCAACTGCTGGTCTCACCCACTTGATGATTTGGCATTCCAATCTGAATGATGCCACATACCAGAGGACAAGGGCACTTGTGCGTACTGGGATGGATCCCAGGATGTGCTCTCTGATGCAAGGCTCAACTCTTCCTAGGAGATCTGGGGCTGCTGGAGCAGCAGTGAAAGGGATTGGAACAATGGTGATGGAGTTGATCCGGATGATCAAACGGGGGATCAATGATCGGAATTTCTGGAGGGGCGAAAATGGACGGAGGACGAGAATTGCTTACGAAAGAATGTGCAACATCCTCAAGGGGAAATTCCAAACAGCAGCACAACGAGCAATGATGGACCAAGTTAGAGAGAGCCGGAATCCTGGGAATGCTGAAATTGAAGATCTCATCTTTCTCGCACGGTCTGCTCTCATTCTGAGGGGATCAGTGGCGCATAAGTCCTGCCTGCCTGCTTGTGTGTATGGACTTGCTGTGGCCAGTGGATACGACTTTGAAAGAGAGGGATACTCCTTAGTCGGAATTGACCCTTTCCGTCTGCTCCAAAACAGTCAAGTCTTCAGTCTCATCAGACCAAACGAAAATCCAGCGCATAAAAGTCAACTGATATGGATGGCATGCCACTCTGCAGCATTTGAAGATCTGAGAGTGTCAAGCTTCATCAGAGGAACAAGAGTAGTTCCAAGAGGGCAACTGTCCACCAGGGGAGTTCAGATTGCTTCAAATGAGAACATGGAAGCAATGGATTCCAGTACTCTTGAACTGAGGAGCAGATACTGGGCTATAAGGACAAGAAGCGGAGGGAACACTAACCAGCAAAGAGCATCTGCAGGGCAAATCAGCGTACAGCCCACATTCTCTGTGCAGAGAAACCTCCCGTTCGAAAGAGCAACCATTATGGCGGCATTTACAGGAAACACTGAAGGCAGAACTTCGGACATGAGAACTGAGATCATAAGGATGATGGAGATTGCCAAACCTGAAGATGTGTCTTTCCAGGGGCGGGGAGTCTTCGAGCTCTCGGACGAAAAGGCAACGAACCCGATCGTGCCTTCCTTTGACATGAGTAACGAAGGATCTTATTTCTTCGGAGACAATGCAGAGGAGTATGACAATTAAATGAGTCTTCTAACCGAGGTCGAAACGTACGTTCTCTCTATCGTCCCGTCAGGCCCCCTCAAAGCCGAGATCGCGCAGAGACTTGAAGATGTCTTTGCAGGGAAGAACACCGATCTTGAAGCACTCATGGAATGGCTAAAGACAAGACCAATCCTGTCACCTCTGACTAAGGGGATTTTAGGATTTGTATTCACGCTCACCGTGCCCAGTGAGCGAGGACTGCAGCGTAGACGCTTTGTTCAAAATGCCCTTAATGGAAATGGGGATCCAAACAACATGGACAGAGCAGTCAAACTGTACAGGAAGCTAAAAAGGGAAATAACATTCCATGGGGCAAAAGAAGTTGCACTTAGTTATTCAACTGGTGCACTTGCCAGTTGCATGGGCCTCATATACAACAGAATGGGGACTGTGACCACCGAAGTGGCATTTGGCCTGGTATGCGCCACATGTGAGCAGATTGCTGACTCCCAGCATCGGTCTCACAGGCAAATGGTGACAATAACCAACCCACTGATCAGACATGAGAATAGAATGGTACTGGCTAGTACTACGGCTAAAGCCATGGAGCAAATGGCAGGATCAAGTGAGCAGGCAGCAGAGGCTATGGAGGTTGCTAGTCAGGCTAGACAGATGGTGCAGGCAATGAGGACCATTGGAACTCATCCTAGCACCAGTGCTGGTCTAAAAGATGATCTTCTTGAAAATTTGCAGGCCTACCAGAAACGGATGGGAGTGCAAATGCAGCGGTTCAAGTGAATGAGTCTTCTAACCGAGGTCGAAACGCCTACCAGAAACGGATGGGAGTGCAAATGCAGCGGTTCAAGTGATCCTCTCGTTATTGCAGCAAGTATCATTGGGATCTTGCACTTGATATTGTGGATTCTTGATCGTCTTTTCTTCAAATGCATTTATCGTCGCCTTAAATACGGTTTGAAAAGAGGGCCTTCTACGGAAGGAGTGCCTGAGTCTATGAGGGAAGAATATCGGCAGGAACAGCAGAATGCTGTGGATGTTGACGATGGTCATTTTGTCAACATAGAGCTGGAGTA-ATGGACTCCAACACGATAACCTCGTTTCAGGTAGATTGCTATTTATGGCATATAAGAAAGCTGCTCAGCATGAGAGACATGTGTGATGCTCCCTTTGATGATAGACTCAGAAGAGATCAAAAGGCATTAAAGGGAAGAGGCAGCACACTTGGGCTCGACCTGCGAGTGGCCACAATGGAAGGCAAAAAGATTGTTGAGGACATCCTAAAGAGTGAGACGGATGAAAATCTCAAAATTGCAATTGCATCCAGCCCTGCCCCTCGGTACGTTACCGATATGAGCGTAGAGGAAATAAGCAGGGAATGGTACATGCTCATACCAAGGCAGAAAATAACAGGGGGTCTGATGGTGAAAATGGATCATGCTATCATGGACAAGAGGATAATACTCAAGGCAAACTTCTCTGTCCTATTTGATCAACTGGAAACATTAGTCTCACTGAGAGCTTTCACAGACGATGGCGCCATTGTAGCTGAAATATCTCCCATTCCCTCCATGCCAGGACATTCTACAGAGGATGTCAAAAATGCAATTGGAATCCTCATCGGTGGACTTGAATGGAATGATAACTCAATTCGAGCGTCTGAAAATATACAGAGATTCGCTTGGGGAATCCATGATGAGGATGGGGGACCTCCACTCCCTCCAAAGCAGAAACGCTACATGGCGAGAAGAGCTGAGTCAGAAGTTTGAATGGACTCCAACACGATAACCTCGTTTCAGGACATTCTACAGAGGATGTCAAAAATGCAATTGGAATCCTCATCGGTGGACTTGAATGGAATGATAACTCAATTCGAGCGTCTGAAAATATACAGAGATTCGCTTGGGGAATCCATGATGAGGATGGGGGACCTCCACTCCCTCCAAAGCAGAAACGCTACATGGCGAGAAGAGCTGAGTCAGAAGTTTGAAGAGATCAGGTGGCTAATTGCAGAGTGCAGAAGCATATTAACCAAAACTGAGAACAGCTTCGAGCAGATAACGTTCTTGCAGGCATTGCAACTCTTACTTGAAGTTGAGAGTGAGATAAGGACATTTTCTTTTCAGCTTATTTAG
>Concatenated PB2+PA+NP+M1+M2+NS1+NS2 STRAIN=A/chicken/Taiwan/SP1/00 YEAR=2000
[truncated: 454,869 more chars]
