# Supplementary material for: Comprehensive profiling of translation initiation in influenza virus infected cells
Source: PLoS Pathog. 2019 Jan 23;15(1):e1007518. doi: 10.1371/journal.ppat.1007518 (PMC6361465; doi:10.1371/journal.ppat.1007518)
Supplement: S1 File — Alignments of protein-coding sequences of influenza PB2, PA, NP, M and NS to the A/Brevig Mission/1/1918 virus. Alignments were performed by appending the seven protein coding sequences together for each viral strain. PB2 is from position 1 to 2280, PA is from position 2281 to 4431, NP from position 4432 to 5928, M1 from position 5929 to 6687, M2 from position 6688 to 6981, NS1 from position 6982 to 7674, NS2 from position 7675 to 8040. (ZIP) [file ppat.1007518.s020.zip › S1_file_duck_concatenated.fasta]

>Concatenated PB2+PA+NP+M1+M2+NS1+NS2 STRAIN=A/duck/England/1/1956 YEAR=1956
ATGGAGAGAATAAAAGAATTAAGAGATCTAATGTCGCAGTCTCGCACTCGCGAGATACTAACAAAAACCACTGTGGACCATATGGCCATAATCAAGAAATACACATCAGGAAGACAAGAGAAGAACCCTGCTCTCAGAATGAAATGGATGATGGCAATGAAATATCCAATCACAGCAGACAAGAGAATAATGGAGATGATTCCTGAGAGAAATGAACAAGGGCAGACGCTTTGGAGTAAGACAAATGATGCTGGATCGGACAGGGTGATGGTGTCACCCCTAGCTGTAACATGGTGGAACAGAAATGGACCGACAACAAGTACAGTCCATTATCCAAAGGTTTACAAAACATACTTTGAAAAGGTTGAAAGGTTAAAGCATGGAACCTTCGGTCCCGTTCATTTCCGAAACCAAGTTAAAATACGCCGCCGGGTTGACATAAACCCGGGCCATGCAGATCTCAGTGCTAAAGAAGCACAAGATGTTATCATGGAGGTCGTTTTCCCAAATGAAGTGGGAGCTAGAATATTGACATCAGAGTCACAATTGACAATAACAAAGGAGAAGAAAGAGGAGCTCCAGGATTGTAAGATTGCTCCTTTAATGGTGGCATACATGTTGGAAAGAGAACTGGTTCGCAAAACCAGATTCCTACCGGTAGCGGGTGGAACAAGCAGTGTGTACATTGAAGTATTGCATTTGACTCAAGGAACCTGCTGGGAACAGATGTACACTCCAGGTGGAGAAGTGAGAAATGATGATGTTGACCAGAGTTTGATCGTTGCTGCCAGAAACATTGTTAGGAGAGCAACAGTATCGGCAGATCCACTGGCATCACTATTGGAGATGTGCCATAGCACACAAATTGGTGGGGTAAGGATGGTGGACATCCTTAGACAAAATCCAACGGAGGAGCAAGCTGTGGATATATGCAAAGCAGCAATGGGTCTGAGGATCAGCTCATCCTTTAGCTTTGGAGGCTTCACTTTCAAAAGAACAAGTGGGTCATCTGTCAAAAGGGAAGAAGAAGTGCTCACAGGCAACCTCCAAACATTGAAAATAAGAGTACATGAGGGGTATGAGGAATTCACAATGGTTGGGCGGAGAGCAACAGCTATCCTAAGGAAAGCAACTAGAAGGCTGATTCAGCTGATAGTAAGTGGAAGAGATGAACAGTCAATCGCTGAGGCGATCATTGTAGCAATGGTGTTCTCACAAGAGGATTGCATGATAAAGGCAGTCCGAGGTGATCTAAATTTCGTAAACAGAGCGAACCAACGACTGAATCCCATGCATCAACTCCTGAGGCATTTCCAAAAGGATGCAAAAGTGCTGTTTCAAAACTGGGGAATTGAACCCATTGACAATGTCATGGGGATGATCGGAATATTACCTGACATGACTCCAAGCACAGAGATGTCACTGAGGGGAGTGAGGGTTAGTAAAATGGGTGTGGATGAATATTCCAGCACTGAGAGAGTGGTTGTGAGTATTGACCGCTTCTTAAGAGTTCGAGATCAGCGAGGGAATGTACTCTTATCTCCCGAAGAGGTTAGTGAAACACAGGGAACAGAGAAATTGACAATAACATATTCATCATCAATGATGTGGGAGATCAACGGTCCTGAGTCAGTGCTTGTTAACACCTATCAATGGATCATCAGAAATTGGGAGACTGTGAAGATTCAATGGTCCCAAGACCCTACAGTGCTATACAATAAGATGGAATTTGAGCCATTTCAATCCTTGGTACCTAAAGCTGCCAGAGGCCAATACAGTGGATTTGTGAGGACACTATTCCAACAAATGCGTGATGTGCTGGGGACATTTGATACTGTCCAAATAATAAAGCTGCTACCATTTGCAGCAGCCCCACCGGAGCAGAGTAGAATGCAGTTCTCTTCTCTAACTGTGAATGTAAGAGGCTCAGGAATGAGAATACTCGTAAGGGGTAACTCCCCCGTGTTTAACTACAATAAGGCAACCAAAAGGCTTACAGTCCTCGGAAAGGACGCAGGTGCATTAACAGAAGACCCAGATGAGGGAACAGCTGGAGTGGAATCTGCGGTATTGAGAGGGTTTCTAATTCTAGGCAAGGAAGACAAGAGATATGGACCAGCATTGAGCATCAATGAACTGAGCAATCTTGCGAAAGGGGAGAAAGCTAACGTATTGATAGGGCAAGGAGACGTGGTGTTGGTAATGAAACGGAAACGGGACTCTAGCATACTTACTGACAGCCAGACAGCGACCAAAAGGATTCGGATGGCCATCAATTAGATGGAAGACTTTGTGCGACAATGCTTCAATCCAATGATCGTCGAGCTTGCGGAAAAGGCAATGAAAGAGTATGGGGAAGATCCAAAAATAGAAACAAACAAATTCGCTGCAATATGCACACATTTGGAGGTCTGTTTCATGTATTCAGATTTCCACTTCATTGATGAACGGGGTGAATCAATAATTGTAGAACCTGGTGATCCAAATGCGCTGCTGAAGCACCGATTTGAGATAATTGAAGGAAGAGACCGTACAGTGGCCTGGACAGTGGTGAATAGCATCTGTAACACCACAGGAGTTGAGAAGCCCAAGTTTCTTCCGGATCTGTATGATTATAAAGAGAATCGATTCATTGAAATTGGAGTGACAAGGAGGGAGGTTCACATATACTACTTAGAAAAAGCCAACAAGATAAAATCTGAGAAAACACACATTCACATCTTCTCATTCACTGGAGAGGAAATGGCCACCAAAGCAGACTACACCCTTGATGAAGAGAGCAGGGCAAGGATCAAAACCAGATTATTCACCATAAGACAAGAAATGGCCAGTAGGGGTCTGTGGGATTCCTTTCGTCAATCCGAGAGAGGCGAAGAGACAATTGAAGAAAGATTTGAGATCACAGGAGCCATGCGCAGGCTCGCCGACCAAAGTCTCCCACCGAACTTCTCCAGCCTTGAAAACTTTAGAGCCTATGTGGATGGATTCGAACCGAACGGCTGCATTGAGGGCAAGCTTTCTCAAATGTCCAAAGAAGTGAATGCCAGGATTGAACCATTCTTGAAGACAACACCACGCCCTCTTAGATTACCTGATGGGCCTCCCTGCTCTCAACGGTCAAAATTCTTGCTTATGGATGCCCTGAAGTTAAGCATTGAGGACCCGAGTCATGAGGGAGAGGGAATACCGCTATATGATGCAATCAAATGCATGAAGACATTTTTCGGCTGGAAAGAGCCCAACATTGTAAAACCGCATGAGAAGGGCATAAATCCCAATTACCTCCTGGCCTGGAAACAGGTACTGGCAGAACTTCAAGACATTGAGAATGGGGAGAAAATTCCAAAAACAAAAAACATGAAGAAAACAAGCCAGTTAAAGTGGGCACTCGGTGAAAACATGGCACCGGAGAAAGTAGATTTTGAGGATTGCAAAGATGTTAGCGATCTAAAACAGTATGACAGTGATGAGCCAGAGCCAAGATCACTAGCGAGCTGGATCCAGAGTGAATTCAACAAGGCATGTGAGTTGACCGACTCAAGCTGGATAGAACTTGATGAGATAGGGGAGGATATTGCTCCAATTGAGCATATTGCAAGCATGAGGAGAAACTATTTCACAGCGGAAGTGTCCCATTGCAGGGCCACTGAGTACATAATGAAGGGAGTGTACATAAACACAGCCTTGCTCAATGCATCTTGTGCAGCCATGGATGACTTCCAGTTGATCCCAATGATAAGCAAATGCAGAACCAGAGAAGGAAGACGGAAAACAAATCTGTACGGATTCATTGTAAAAGGGAGGTCCCATTTGAGGAATGATACTGATGTGGTAAATTTTGTGAGTATGGAGTTTTCTCTTACTGACCCAAGGTTGGAGCCACACAAGTGGGAAAAGTACTGTGTTCTTGAGATAGGAGACATGCTCCTACGAACTGCAATAGGTCAAGTGTCAAGGCCCATGTTCCTATATGTGAGAACCAATGGAACCTCCAAGATCAAGATGAAATGGGGTATGGAGATGAGGCGCTGCCTTCTTCAATCCCTTCAACAGATTGAGAGCATGATTGAGGCCGAATCTTCTGTCAAAGAGAAAGACGTGACCAAAGAATTCTTTGAAAACAAATCAGAGACATGGCCCATTGGAGAATCACCCAAAGGAGTGGAGGAAGGCTCCATCGGGAAAGTGTGCAGGACCTTACTAGCAAAGTCAGTATTCAACAGCCTATATGCATCTCCACAACTTGAGGGATTTTCAGCTGAATCGAGAAAATTGCTCCTCATTGTTCAGGCACTTAGGGACAACCTGGAACCTGGAACCTTCGATCTTGGGGGGCTATATGAAGCAATTGAGGAGTGCCTGATTAATGATCCCTGGGTTTTGCTTAATGCATCTTGGTTCAACTCCTTCCTCACACATGCACTGAAGTAGATGGCGTCTCAAGGCACCAAACGATCTTATGAGCAAATGGAAACTGGTGGAGAGCGCCAGAATGCCACTGAGATCAGAGCATCTGTTGGGAGAATGGTCGGTGGAATTGGGAGGTTCTACATACAGATGTGCACTGAACTCAAACTCAGTGACTATGAAGGGAGACTGATCCAGAACAGCATAACAATAGAGAGAATGGTTCTCTCTGCATTTGATGAAAGGAGGAACAAATACCTGGAAGAGCATCCTAGCGCTGGGAAGGACCCTAAGAAAACCGGAGGTCCAATCTATAGAAGGAGAGACGGGAAATGGGTGAGAGAATTGATCCTGTATGACAAAGAGGAGATCAGGAGGATTTGGCGCCAAGCGAACAATGGAGAAGACGCAACTGCTGGTCTCACTCATTTGATGATCTGGCATTCCAATCTGAATGATGCCACATACCAGAGAACAAGAGCTCTTGTACGTACTGGGATGGACCCCAGAATGTGCTCTCTGATGCAAGGATCAACCCTCCCGAGGAGATCTGGAGCTGCTGGTGCAGCAGTGAAGGGAGTTGGGACAATGATAATGGAGCTGATCCGGATGATAAAGCGGGGAATCAATGATCGGAATTTCTGGAGAGGCGAAAACGGACGAAGAACAAGGATCGCGTATGAGAGGATGTGCAACATCCTCAAAGGGAAGTTCCAAACGGCGGCACAACGAGCAATGATGGACCAGGTGCGGGAGAGCCGGAATCCTGGAAATGCTGAAATTGAGGACCTCATCTTCCTGGCACGATCTGCACTCATTCTGAGAGGATCAGTGGCTCATAAGTCTTGCCTGCCTGCCTGTGTATATGGGCTTGCTGTGGCCAGTGGATACGACTTTGAGAGAGAGGGATACTCTCTGGTCGGAATAGATCCTTTCCGTCTGCTCCAAAACAGCCAGGTATTCAGCCTCATCAGACCAAATGAGAATCCAGCACATAAGAGCCAACTGGTATGGATGGCATGCCATTCTGCAGCATTTGAAGACCTGAGGGTGTTAAGCTTCATCAGAGGGACAAGAGTGGTCCCAAGAGGACAACTGTCCACCAGAGGAGTTCAAATTGCTTCAAATGAGAACATGGAAACAATGGACTCCAGCACTCTTGAACTGAGGAGCAGGTACTGGGCTATAAGGACCAGGAGCGGAGGAAACACCAACCAACAGAGAGCATCTGCAGGACAAATCAGCGTACAACCCACTTTCTCGGTACAGAGAAATCTTCCTTTCGAGAGAGCGACCATCATGGCGGCATTTACAGGGAACACTGAAGGCAGAACGTCTGATATGAGGACTGAGATCATAAGAATGATGGAGAGTGCCAGACCAGAAGATGTGTCTTTCCAGGGGCGGGGAGTCTTCGAGCTCTCGGACGAAAAGGCAACGAACCCGATCGTGCCTTCCTTTGACATGAGTAAAGAGGGATCTTATTTCTTCGGAGACAATGCAGAGGAGTATGACAATTAAATGAGTCTTCTAACCGAGGTCGAAACGTACGTTCTCTCTATCGTCCCGTCAGGCCCCCTCAAAGCCGAGATCGCGCAGAGACTTGAAGATGTCTTTGCAGGAAAGAACACAGATCTCGAGGCTCTCATGGAATGGCTAAAGACAAGACCAATCCTGTCACCTCTGACTAAGGGGATTTTAGGGTTTGTGTTTACGCTCACCGTGCCCAGTGAGCGAGGACTGCAGCGCAGACGCTTTGTCCAAAATGCCCTGAACGGGAATGGAGACCCAAACAACATGGATAGGGCAGTCAAACTATATAGGAAGCTGAAGAGAGAGATAACATTCCATGGAGCTAAGGAAGTGGCACTCAGCTACTCAACTGGTGCACTTGCCAGTTGCATGGGTCTCATATACAACAGGATGGGGACGGTGACCACAGAGGCGGCTTTTGGTCTAGTGTGTGCCACTTGTGAGCAGATTGCTGATTCACAGCATCGATCTCACAGACAGATGGTGACTACCACCAACCCACTAATCAGGCATGAAAACAGAATGGTGCTGGCCAGCACTACGGCTAAGGCTATGGAGCAGATGGCTGGATCGAGTGAACAGGCAGCGGAAGCCATGGAAGTTGCTAGTCAGGCTAGGCAGATGGTGCAGGCGATGAGGACAGTTGGGACTCACCCTAGCTCCAGTGCTGGTCTGAAAGATGATCTTCTTGAAAATTTGCAGGCCTATCAGAAACGGATGGGAGTGCAGATGCAGCGATTCAAGTGAATGAGTCTTCTAACCGAGGTCGAAACGCCTATCAGAAACGGATGGGAGTGCAGATGCAGCGATTCAAGTGATCCTCTCGTTATTGCCGCAAGTATCATTGGGATCTTGCACTTGATATTGTGGATTCTTGATCGTCTTTTCTTCAAATGTATTTCTCGTCGCCTTAAATACGGTTTGAAAAGAGGGCCTTCTACGGAAGGAGTACCTGAGTCTATGAGGGAAGAGTATCGGCAGGAACAGCAGAGTGCTGTGGATGTTGACGATGGTCATTTTGTCAACATAGAGCTGGAGTAA---------AACACTGTGTCAAGCTTTCAGGTAGACTGCTTTCTTTGGCATGTCCGCAAACGATTTGCAGACCAAGAACTGGGTGATGCCCCATTCCTTGACCGGCTTCGCCGAGATCAGAAATCCCTAAGAGGAAGAGGCAGCACTCTTGGTCTGGACATCGAAACAGCCACTCGCGCGGGAAAGCAGATAGTGGAGCGGATTCTGGAGGAAGAGTCCGATGAGGCACTTAAAATGACTACTGCTTCTGTGCCTGCTTCACGCTACCTAACTGACATGACTCTTGAAGAAATGTCAAGGGACTGGTTCATGCTTATGCCCAAACAGAAAGTGGCAGGTTCCCTTTGCATCAGAATGGACCAAGCAATAATGGATAAGAATATCATACTGAAAGCAAACTTCAGTGTGATTTGCAACCGGCTGGAAACTCTGATATTGCTAAGGACTTTCACAGAAGAAGGAGCAATTGTTGGCGAAATTTCACCGTTACCTTCTCTTCCAGGACATACTGATGAGGATGTCAAAAATGCAATTGGGGTCCTCATCGGAGGACTTGAATGGAATGATAACACAGTTCGAGTCTCTGAAACTCTACAGAAATTCGCTTGGAGAAGCAGTAATGAGGATGGGAGACCTCCACTCCCTCCAAAGCAGAAACGGAAAATGGCGAGAACAATTGAGTCAGAAGTTTGAATGGATTCCAACACTGTGTCAAGCTTTCAGGACATACTGATGAGGATGTCAAAAATGCAATTGGGGTCCTCATCGGAGGACTTGAATGGAATGATAACACAGTTCGAGTCTCTGAAACTCTACAGAAATTCGCTTGGAGAAGCAGTAATGAGGATGGGAGACCTCCACTCCCTCCAAAGCAGAAACGGAAAATGGCGAGAACAATTGAGTCAGAAGTTTGAAGAAATAAGATGGTTGATTGAAGAAGTGCGACATAGGTTAAAAATTACAGAGAATAGCTTTGAACAAATAACGTTTATGCAAGCCTTACAACTATTGCTTGAAGTAGAGCAGGAGATAAGAACTTTCTCGTTTCAGCTTATTTAA
>Concatenated PB2+PA+NP+M1+M2+NS1+NS2 STRAIN=A/duck/United Kingdom/1/1956 YEAR=1956
ATGGAGAGAATAAAAGAATTAAGAGATCTAATGTCGCAGTCTCGCACTCGCGAGATACTAACAAAAACCACTGTGGACCATATGGCCATAATCAAGAAATACACATCAGGAAGACAAGAGAAGAACCCTGCTCTCAGAATGAAATGGATGATGGCAATGAAATATCCAATCACAGCAGACAAGAGAATAATGGAGATGATTCCTGAGAGAAATGAACAAGGGCAGACGCTTTGGAGTAAGACAAATGATGCTGGATCGGACAGGGTGATGGTGTCACCCCTAGCTGTAACATGGTGGAACAGAAATGGACCGACAACAAGTACAGTCCATTATCCAAAGGTTTACAAAACATACTTTGAAAAGGTTGAAAGGTTAAAGCATGGAACCTTCGGTCCCGTTCATTTCCGAAACCAAGTTAAAATACGCCGCCGGGTTGACATAAACCCGGGCCATGCAGATCTCAGTGCTAAAGAAGCACAAGATGTTATCATGGAGGTCGTTTTCCCAAATGAAGTGGGAGCTAGAATATTGACATCAGAGTCACAATTGACAATAACAAAGGAGAAGAAAGAGGAGCTCCAGGATTGTAAGATTGCTCCTTTAATGGTGGCATACATGTTGGAAAGAGAACTGGTTCGCAAAACCAGATTCCTACCGGTAGCGGGTGGAACAAGCAGTGTGTACATTGAAGTATTGCATTTGACTCAAGGAACCTGCTGGGAACAGATGTACACTCCAGGTGGAGAAGTGAGAAATGATGATGTTGACCAGAGTTTGATCGTTGCTGCCAGAAACATTGTTAGGAGAGCAACAGTATCGGCAGATCCACTGGCATCACTATTGGAGATGTGCCATAGCACACAAATTGGTGGGGTAAGGATGGTGGACATCCTTAGACAAAATCCAACGGAGGAGCAAGCTGTGGATATATGCAAAGCAGCAATGGGTCTGAGGATCAGCTCATCCTTTAGCTTTGGAGGCTTCACTTTCAAAAGAACAAGTGGGTCATCTGTCAAAAGGGAAGAAGAAGTGCTTACAGGCAACCTCCAAACATTGAAAATAAGAGTACATGAGGGGTATGAGGAATTCACAATGGTTGGGCGGAGAGCAACAGCTATCCTAAGGAAAGCAACTAGAAGGCTGATTCAGCTGATAGTAAGTGGAAGAGATGAACAGTCAATCGCTGAGGCGATCATTGTAGCAATGGTGTTCTCACAAGAGGATTGCATGATAAAGGCAGTCCGAGGTGATCTAAATTTCGTAAACAGAGCGAACCAACGACTGAATCCCATGCATCAACTCCTGAGGCATTTCCAAAAGGATGCAAAAGTGCTGTTTCAAAACTGGGGAATTGAACCCATTGACAATGTCATGGGGATGATCGGAATATTACCTGACATGACTCCAAGCACAGAGATGTCACTGAGGGGAGTGAGGGTTAGTAAAATGGGTGTGGATGAATATTCCAGCACTGAGAGAGTGGTTGTGAGTATTGACCGCTTCTTAAGAGTTCGAGATCAGCGAGGGAATGTACTCTTATCTCCCGAAGAGGTTAGTGAAACACAGGGAACAGAGAAATTGACAATAACATATTCATCATCAATGATGTGGGAGATCAACGGTCCTGAGTCAGTGCTTGTTAACACCTATCAATGGATCATCAGAAATTGGGAGACTGTGAAGATTCAATGGTCCCAAGACCCTACAGTGCTATACAATAAGATGGAATTTGAGCCATTTCAATCCTTGGTACCTAAAGCTGCCAGAGGCCAATACAGTGGATTTGTGAGGACACTATTCCAACAAATGCGTGATGTGCTGGGGACATTTGATACTGTCCAAATAATAAAGCTGCTACCATTTGCAGCAGCCCCACCGGAGCAGAGTAGAATGCAGTTCTCTTCTCTAACTGTGAATGTAAGAGGCTCAGGAATGAGAATACTCGTAAGGGGTAACTCCCCCGTGTTTAACTACAATAAGGCAACCAAAAGGCTTACAGTCCTCGGAAAGGACGCAGGTGCATTAACAGAAGACCCAGATGAGGGAACAGCTGGAGTGGAATCTGCGGTATTGAGAGGGTTTCTAATTCTAGGCAAGGAAGACAAGAGATATGGACCAGCATTGAGCATCAATGAACTGAGCAATCTTGCGAAAGGGGAGAAAGCTAACGTATTGATAGGGCAAGGAGACGTGGTGTTGGTAATGAAACGGAAACGGGACTCTAGCATACTTACTGACAGCCAGACAGCGACCAAAAGGATTCGGATGGCCATCAATTAGATGGAAGACTTTGTGCGACAATGCTTCAATCCAATGATCGTCGAGCTTGCGGAAAAGGCAATGAAAGAGTATGGGGAAGATCCAAAAATAGAAACAAACAAATTCGCTGCAATATGCACACATTTGGAGGTCTGTTTCATGTATTCAGATTTCCACTTCATTGATGAACGGGGTGAATCAATAATTGTAGAACCTGGTGATCCAAATGCGCTGCTGAAGCACCGATTTGAGATAATTGAAGGAAGAGACCGTACAGTGGCCTGGACAGTGGTGAATAGCATCTGTAACACCACAGGAGTTGAGAAGCCCAAGTTTCTTCCGGATCTGTATGATTATAAAGAGAATCGATTCATTGAAATTGGAGTGACAAGGAGGGAGGTTCACATATACTACTTAGAAAAAGCCAACAAGATAAAATCTGAGAAAACACACATTCACATCTTCTCATTCACTGGAGAGGAAATGGCCACCAAAGCAGACTACACCCTTGATGAAGAGAGCAGGGCAAGGATCAAAACCAGATTATTCACCATAAGACAAGAAATGGCCAGTAGGGGTCTGTGGGATTCCTTTCGTCAATCCGAGAGAGGCGAAGAGACAATTGAAGAAAGATTTGAGATCACAGGAGCCATGCGCAGGCTCGCCGACCAAAGTCTCCCACCGAACTTCTCCAGCCTTGAAAACTTTAGAGCCTATGTGGATGGATTCGAACCGAACGGCTGCATTGAGGGCAAGCTTTCTCAAATGTCCAAAGAAGTGAATGCCAGGATTGAACCATTCTTGAAGACAACACCACGCCCTCTTAGATTACCTGATGGGCCTCCCTGCTCTCAACGGTCAAAATTCTTGCTTATGGATGCCCTGAAGTTAAGCATTGAGGACCCGAGTCATGAGGGAGAGGGAATACCGCTATATGATGCAATCAAATGCATGAAGACATTTTTCGGCTGGAAAGAGCCCAACATTGTAAAACCGCATGAGAAGGGCATAAATCCCAATTACCTCCTGGCCTGGAAACAGGTACTGGCAGAACTTCAAGACATTGAGAATGGGGAGAAAATTCCAAAAACAAAAAACATGAAGAAAACAAGCCAGTTAAAGTGGGCACTCGGTGAAAACATGGCACCGGAGAAAGTAGATTTTGAGGATTGCAAAGATGTTAGCGATCTAAAACAGTATGACAGTGATGAGCCAGAGCCAAGATCACTAGCGAGCTGGATCCAGAGTGAATTCAACAAGGCATGTGAGTTGACCGACTCAAGCTGGATAGAACTTGATGAGATAGGGGAGGATATTGCTCCAATTGAGCATATTGCAAGCATGAGGAGAAACTATTTCACAGCGGAAGTGTCCCATTGCAGGGCCACTGAGTACATAATGAAGGGAGTGTACATAAACACAGCCTTGCTCAATGCATCTTGTGCAGCCATGGATGACTTCCAGTTGATCCCAATGATAAGCAAAAGCAGGACCAGAGAAGGAAGACGGAAAACAAATCTGTACGGATTCATTGTAAAAGGGAGGTCCCATTTGAGGAATGATACTGATGTGGTAAATTTTGTGAGTATGGAGTTTTCTCTTACTGACCCAAGGTTGGAGCCACACAAGTGGGAAAAGTACTGTGTTCTTGAGATAGGAGACATGCTCCTACGAACTGCAATAGGTCAAGTGTCAAGGCCCATGTTCCTATATGTGAGAACCAATGGAACCTCCAAGATCAAGATGAAATGGGGTATGGAGATGAGGCGCTGCCTTCTTCAATCCCTTCAACAGATTGAGAGCATGATTGAGGCCGAATCTTCTGTCAAAGAGAAAGACGTGACCAAAGAATTCTTTGAAAACAAATCAGAGACATGGCCCATTGGAGAATCACCCAAAGGAGTGGAGGAAGGCTCCATCGGGAAAGTGTGCAGGACCTTACTAGCAAAGTCAGTATTCAACAGCCTATATGCATCTCCACAACTTGAGGGATTTTCAGCTGAATCGAGAAAATTGCTCCTCATTGTTCAGGCACTTAGGGACAACCTGGAACCTGGAACCTTCGATCTTGGGGGGCTATATGAAGCAATTGAGGAGTGCCTGATTAATGATCCCTGGGTTTTGCTTAATGCATCTTGGTTCAACTCCTTCCTCACACATGCACTGAAGTAGATGGCGTCTCAAGGCACCAAACGATCTTATGAGCAAATGGAAACTGGTGGAGAGCGCCAGAATGCCACTGAGATCAGAGCATCTGTTGGGAGAATGGTCGGTGGAATTGGGAGGTTCTACATACAGATGTGCACTGAACTCAAACTCAGTGACTATGAAGGGAGACTGATCCAGAACAGCATAACAATAGAGAGAATGGTTCTCTCTGCATTTGATGAAAGGAGGAACAAATACCTGGAAGAGCATCCTAGCGCTGGGAAGGACCCTAAGAAAACCGGAGGTCCAATCTATAGAAGGAGAGACGGGAAATGGGTGAGAGAATTGATCCTGTATGACAAAGAGGAGATCAGGAGGATTTGGCGCCAAGCGAACAATGGAGAAGACGCAACTGCTGGTCTCACTCATTTGATGATCTGGCATTCCAATCTGAATGATGCCACATACCAGAGAACAAGAACTCTTGTACGTACTGGGATGGACCCCAGAATGTGCTCTCTGATGCAAGGATCAACCCTCCCGAGGAGATCTGGAGCTGCTGGTGCAGCAGTGAAGGGAGTTGGGACAATGATAATGGAGCTGATCCGGATGATAAAGCGGGGAATCAATGATCGGAATTTCTGGAGAGGCGAAAACGGACGAAGAACAAGGATCGCGTATGAGAGGATGTGCAACATCCTCAAAGGGAAGTTCCAAACGGCGGCACAACGAGCAATGATGGACCAGGTGCGGGAGAGCCGGAATCCTGGAAATGCTGAAATTGAGGACCTCATCTTCCTGGCACGATCTGCACTCATTCTGAGAGGATCAGTGGCTCATAAGTCTTGCCTGCCTGCCTGTGTATATGGGCTTGCTGTGGCCAGTGGATACGACTTTGAGAGAGAGGGATACTCTCTGGTCGGAATAGATCCTTTCCGTCTGCTCCAAAACAGCCAGGTATTCAGCCTCATCAGACCAAATGAGAATCCAGCACATAAGAGCCAACTGGTATGGATGGCATGCCATTCTGCAGCATTTGAAGACCTGAGGGTGTTAAGCTTCATCAGAGGGACAAGAGTGGTCCCAAGAGGACAACTGTCCACCAGAGGAGTTCAAATTGCTTCAAATGAGAACATGGAAACAATGGACTCCAGCACTCTTGAACTGAGGAGCAGGTACTGGGCTATAAGGACCAGGAGCGGAGGAAACACCAACCAACAGAGAGCATCTGCAGGACAAATCAGCGTACAACCCACTTTCTCGGTACAGAGAAATCTTCCTTTCGAGAGAGCGACCATCATGGCGGCATTTACAGGGAACACTGAAGGCAGAACGTCTGATATGAGGACTGAGATCATAAGAATGATGGAGAGTGCCAGACCAGAAGATGTGTCTTTCCAGGGGCGGGGAGTCTTCGAGCTCTCGGACGAAAAGGCAACGAACCCGATCGTGCCTTCCTTTGACATAAGTAAAGAGGGATCTTATTTCTTCGGAGACAATGCAGAGGAGTATGACAATTAAATGAGTCTTCTAACCGAGGTCGAAACGTACGTTCTCTCTATCGTCCCGTCAGGCCCCCTCAAAGCCGAGATCGCGCAGAGACTTGAAGATGTCTTTGCAGGAAAGAACACAGATCTCGAGGCTCTCATGGAATGGCTAAAGACAAGACCAATCCTGTCACCTCTGACTAAGGGGATTTTAGGGTTTGTGTTTACGCTCACCGTGCCCAGTGAGCGAGGACTGCAGCGCAGACGCTTTGTCCAAAATGCCCTGAACGGGAATGGAGACCCAAACAACATGGATAGGGCAGTCAAACTATATAGGAAGCTGAAGAGAGAGATAACATTCCATGGAGCTAAGGAAGTGGCACTCAGCTACTCAACTGGTGCACTTGCCAGTTGCATGGGTCTCATATACAACAGGATGGGGACGGTGACCACAGAGGCGGCTTTTGGTCTAGTGTGTGCCACTTGTGAGCAGATTGCTGATTCACAGCATCGATCTCACAGACAGATGGTGACTACCACCAACCCACTAATCAGGCATGAAAACAGAATGGTGCTGGCCAGCACTACGGCTAAGGCTATGGAGCAGATGGCTGGATCGAGTGAACAGGCAGCGGAAGCCATGGAAGTTGCTAGTCAGGCTAGGCAGATGGTGCAGGCGATGAGGACAGTTGGGACTCACCCTAGCTCCAGTGCTGGTCTGAAAGATGATCTTCTTGAAAATTTGCAGGCCTATCAGAAACGGATGGGAGTGCAGATGCAGCGATTCAAGTGAATGAGTCTTCTAACCGAGGTCGAAACGCCTATCAGAAACGGATGGGAGTGCAGATGCAGCGATTCAAGTGATCCTCTCGTTATTGCCGCAAGTATCATTGGGATCTTGCACTTGATATTGTGGATTCTTGATCGTCTTTTCTTCAAATGTATTTCTCGTCGCCTTAAATACGGTTTGAAAAGAGGGCCTTCTACGGAAGGAGTACCTGAGTCTATGAGGGAAGAGTATCGGCAGGAACAGCAGAGTGCTGTGGATGTTGACGATGGTCATTTTGTCAACATAGAGCTGGAGTAAATGGATTCCAACACTGTGTCAAGCTTTCAGGTAGACTGCTTTCTTTGGCATGTCCGCAAACGATTTGCAGACCAAGAACTGGGTGATGCCCCATTCCTTGACCGGCTCCGCCGAGATCAGAAATCCCTAAGAGGAAGAGGCAGCACTCTTGGTCTGGACATCGAAACAGCCACTCGCGCGGGAAAGCAGATAGTGGAGCGGATTCTGGAGGAAGAGTCCGATGAGGCACTTAAAATGACTACTGCTTCTGTGCCTGCTCCACGCTACCTAACTGACATGACTCTTGAAGAAATGTCAAGGGACTGGTTCATGCTTATGCCCAAACAGAAAGTGGCAGGTTCCCTTTGCATCAGAATGGACCAAGCAATAATGGATAAGAATATCATACTGAAAGCAAACTTCAGTGTGGTTTTCAATCGGCTGGAAACTCTGATATTACTAAGAGCTTTCACAGAAGAAGGAGCAATTGTGGGCGAAATTTCACCGTTACCTTCTCTTCCAGGACATACTGATGAGGATGTCAAAAATGCAATTGGGGTCCTCATCGGAGGACTTGAATGGAATGATAACACAGTTCGAGTCTCTGAAACTCTACAGAAATTCGCTTGGAGAAGCAGTAATGAGGATGGGAGACCTCCACTCCCTCCAAAGCAGAAACGGAAAATGGCGAGAACAATTGAGTCAGAAGTTTGAATGGATTCCAACACTGTGTCAAGCTTTCAGGACATACTGATGAGGATGTCAAAAATGCAATTGGGGTCCTCATCGGAGGACTTGAATGGAATGATAACACAGTTCGAGTCTCTGAAACTCTACAGAAATTCGCTTGGAGAAGCAGTAATGAGGATGGGAGACCTCCACTCCCTCCAAAGCAGAAACGGAAAATGGCGAGAACAATTGAGTCAGAAGTTTGAAGAAATAAGATGGTTGATTGAAGAAGTGCGACATAGGTTAAAAATTACAGAGAATAGCTTTGAACAAATAACGTTTATGCAAGCCTTACAACTATTGCTTGAAGTAGAGCAGGAGATAAGAACTTTCTCGTTTCAGCTTATTTAA
>Concatenated PB2+PA+NP+M1+M2+NS1+NS2 STRAIN=A/duck/Ukraine/1/1963 YEAR=1963
ATGGAAAGAATAAAAGAACTAAGAGATTTGATGTCACAGTCTCGCACTCGCGAGATACTGACAAAAACCACTGTGGACCACATGGCCATAATCAAGAAATATACATCAGGAAGACAGGAGAAGAATCCTGCTCTCAGAATGAAATGGATGATGGCAATGAAATATCCAATCACAGCAGACAAAAGAATAATGGAGGTGATTCCTGAAAGAAATGAACAAGGTCAGACTCTTTGGAGTAAGACAAATGATGCTGGGTCGGACAGAGTGATGGTGTCACCTCTAGCTGTGACGTGGTGGAACAGGAATGGGCCGACGACAAGTACAGTCCATTATCCAAAGGTCTACAAAACCTACTTTGAAAAGGTTGAAAGGTTAAAACATGGAACCTTTGGTCCAGTACACTTCCGAAACCAAGTTAAAATCCGCCGCAGGGTTGATATAAACCCGGGCCATGCAGATCTCAGTGCTAAAGAAGCACAAGATGTTATCATGGAGGTTGTTTTCCCAAACGAAGTGGGAGCCAGAATATTGACATCAGAGTCACAATTGACAATAACAAAAGAAAAGAAGGAGGAACTCCAGGACTGTAAAATCGCCCCTTTAATGGTGGCATACATGTTGGAAAGAGAGCTGGTTCGCAAGACCAGATTCCTACCAGTAGCTGGCGGGACAAGCAGTGTGTATATCGAGGTATTGCATTTGACTCAAGGAACCTGCTGGGAACAAATGTACACTCCAGGAGGAGAGGTGAGAAATGATGATGTTGACCAAAGTCTAATCATTGCTGCCAGAAACATTGTTAGGAGAGCAACAGTATCAGCAGATCCACTGGCATCATTGTTGGAGATGTGTCATAGCACACAAATTGGCGGGATAAGGATGGTGGACATACTGAGACAAAATCCAACAGAAGAACAAGCTGTGGATATATGCAAGGCAGCAATGGGTCTGAGAATCAGCTCATCCTTCAGCTTTGGAGGTTTCACCTTCAAAAGGACGAGTGGGTCATCTGTCAAAAGAGAAGAAGAAGTGCTTACAGGCAACCTCCAAACATTGAAAATAAGGGTACATGAAGGGTATGAGGAATTCACAATGGTTGGGCGAAGAGCAACAGCCATCCTAAGGAAAGCAACCAGAAGGCTGATTCAGTTGATAGTGAGTGGGAGGGATGAACAATCAATCGCTGAAGCGATCATTGTAGCAATGGTGTTCTCACAAGAGGATTGCATGATAAAGGCAGTTCGAGGTGATCTGAATTTCGTAAACAGAGCGAACCAACGACTGAATCCCATGCACCAACTTCTGAGGCACTTCCAAAAGGATGCAAAAGTGCTGTTTCAAAACTGGGGAATTGAACCCATCGACAATGTCATGGGGATGGTCGGAATATTGCCTGACATGACTCCCAGCACAGAGACGTCACTGAGAGGAGTGAGAATCAGTAAGATGGGAGTGGATGAGTATTCCAGCACTGAGAGAGTGGTCGTAAGTATTGATCGTTTCTTAAGGGTCCGAGATCAGCGGGGAAACGTGCTCTTATCCCCTGAAGAAGTTAGTGAAACACAGGGGACAGAAAAGTTGACGATAACATATTCATCATCAATGATGTGGGAGATTAACGGTCCGGAGTCGGTGCTAGTTAACACCTATCAATGGATCATCAGGAATTGGGAGATTGTGAAGATTCAATGGTCCCAAGACCCTACAATGCTATACAATAAGATGGAGTTTGAGCCATTTCAATCCTTGGTACCTAAGGCTGCCAGAGGCCAATACAGTGGGTTTGTGAGGACACTATTCCAACAGATGCGTGATGTGCTAGGAACATTTGACACTGTCCAAATAATAAAGCTACTACCATTTGCAGCGGCCCCACCGGAACAGAGTAGGATGCAGTTTTCTTCTCTAACTGTGAATGTGAGAGGCTCAGGGATGAGAATACTTGTGAGAGGTAACTCCCCTGTATTCAACTATAACAAGGCAACCAAGAGGCTTACAGTCCTCGGAAAGGATGCAGGTGCACTGACAGAAGACCCAGATGAGGGAACAGCGGGAGTGGAATCTGCAGTATTGAGAGGATTTCTAATTTTAGGCAAAGAAGACAAAAGGTATGGGCCAGCATTGAGCATCAATGAATTGAGCAATCTTGCGAAGGGGGAGAAAGCTAACGTGTTGATAGGGCAAGGAGACGTAGTGTTGGTAATGAAACGGAAACGGGACTCTAGCATACTTACTGACAGCCAGACAGCGACCAAAAGAATTCGGATGGCCATCAATTAGATGGAAGACTTTGTGCGACAATGCTTCAATCCAATGATCATCGAGCTTGCGGAAAAGGCAATGAAAGAATATGGGGAAGATCCGAAAATCGAAACAAATAAATTCGCTGCAATATGCACACATTTGGAAGTCTGTTTCATGTACTCGGATTTCCACTTCATTGACGAACGGGGCGAATCAATAATTGTAGAATCTGGCGATCCAAATGCACTGCTGAAGCACCGATTTGAGATAATTGAAGGAAGAGACCGCGCAATGGCCTGGACAGTGGTGAACAGTATCTGCAACACCACAGGAGTTGAGAAGCCCAAATTTCTTCCGGATCTGTATGATTATAAGGAGAACCGATTCATTGAAATTGGAGTGACAAGGAGGGAAGTACACATATACTACTTAGAAAAAGCCAACAAGATAAAATCTGAGAAGACACACATTCACATTTTTTCGTTCACCGGAGAGGAAATGGCCACCAAGGCGGACTACACCCTTGATGAGGAAAGCAGAGCAAGAATCAAAACCAGACTATTCACCATAAGACAAGAAATGGCCAGTAGGGGCTTATGGGATTCCTTTCGTCAGTCCGAGAGAGGCGAAGAGACAATTGAAGAAAGATTTGAAATCGCAGGAACCATGCGCAGGCTTGCCGACCAAAGTCTCCCACCGAACTTCTCCAGCCTTGAAAACTTTAGAGCCTATGTGGATGGATTCGAACCGAATGGCTGCATTGAGGGCAAGCTTTCTCAAATGTCCAAAGAAGTAAACGCCAGGATTGAGCCATTTTTGAAGACAACCCCACGCCCTCTCAGATTGCCTGACGGGCCTCCCTGCTCTCAGCGATCAAAATTCTTGCTGATGGATGCCCTGAAATTAAGCATTGAGGACCCGAGCCATGAGGGAGAGGGGATACCGCTATATGATGCAATCAAGTGCATGAAGACATTTTTCGGCTGGAAAGAGCCCATCATTGTCAAACCACATGAGAAAGGCATAAACCCCAATTACCTCTTGGCTTGGAAACAAGTACTGGCAGAACTTCAGGACATTGAAAATGAGGAGAAAATTCCAAAGACAAAAAACATGAAGAAAACAAGCCAATTGAAGTGGGCACTCGGTGAGAATATGGCACCGGAGAAGGTAGATTTTGAGGACTGCAAAGATGTTAGCGATCTAACACAGTATGACAGTGATGAGCCAGAGTCAAGATCGCTAGCAAGCTGGATCCAGAGTGAGTTCAACAAGGCATGTGAATTGACTGATTCAAGCTGGATAGAACTTGATGAGATAGGGGAAGATGTTGCCCCAATTGAGCACATCGCAAGTATGAGGAGGAACTATTTTACAGCGGAAGTGTCCCATTGCAGGGCTACTGAGTACATCATGAAGGGAGTGTACATAAATACAGCTTTGCTCAATGCATCTTGTGCAGCCATGGATGACTTCCAGTTGATCCCAATGATAAGCAAATGCAGAACCAAAGAAGGAAGACGGAAAACGAACCTGTATGGATTCATCATAAAAGGGAGATCTCATTTGAGGAATGATACTGATGTGGTAAATTTTGTGAGTATGGAGTTTTCTCTTACTGATCCGAGGCTGGAGCCACACAAGTGGGAAAAGTACTGTGTTCTTGAAATAGGAGACATGCTCCTACGGACTGCAATAGGCCAAGTGTCAAGGCCCATGTTTCTATATGTGAGAACCAATGGAACCTCCAAGATCAAGATGAAATGGGGTATGGAGATGAGGCGCTGCCTTCTTCAATCCCTTCAACAAATTGAGAGTATGATTGAGGCCGAATCTTCTGTCAAAGAGAAGGACATGACCAAGGAATTCTTTGAAAACAAATCGGAAACATGGCCCATTGGAGAATCGCCCAAAGGAGTGGAGGAAGGCTCCATTGGGAAGGTGTGCAGGACCTTACTAGCAAAGTCTGTATTCAATAGCCTATATGCATCTCCACAACTCGAGGGGTTTTCAGCTGAATCGAGAAAATTGCTCCTCATTGTTCAGGCACTTAGGGACAACCTGGAACCTGGAACTTTCGATCTTGGAGGGCTATATGAAGCAATTGAGGAGTGCCTGATTAATGATCCCTGGGTTTTGCTTAATGCATCTTGGTTCAACTCCTTCCTCACACATGCACTGAAATAGATGGCGTCTCAAGGCACCAAACGATCTTATGAGCAGATGGAAACTGGTGGAGAGCGCCAGAATGCTACTGAAATCAGAGCATCTGTTGGGAGAATGGTCGGTGGAATTGGAAGATTCTACATACAGATGTGTACCGAACTCAAACTCAGCGACTATGAAGGGAGGCTGATTCAGAACAGCATAACAATAGAGAGAATGGTTCTCTCTGCATTTGATGAAAGGAGGAACAAATATCTAGAAGAGCATCCCAGCGCTGGGAAGGACCCTAAGAAAACTGGAGGTCCAATCTATAGAAGGAGAGACGGAAAATGGATGAGAGAACTGATCCTGTATGACAAAGAGGAGATCAGGAGGATTTGGCGCCAAGCGAACAATGGAGAAGACGCAACTGCTGGTCTCACTCACTTGATGATCTGGCATTCCAATCTGAATGATGCCACATACCAGAGAACAAGAGCCCTTGTGCGTACTGGGATGGACCCCAGGATGTGCTCTCTGATGCAAGGGTCAACACTCCCGAGGAGATCTGGAGCCGCTGGTGCAGCAGTGAAGGGAGTTGGGACAATGGTAATGGAGCTAATTCGGATGATAAAACGGGGAATCAATGATCGGAATTTCTGGAGAGGCGAAAATGGACGAAGGACAAGGATTGCATATGAGAGAATGTGCAACATCCTCAAAGGGAAATTCCAAACAGCAGCACAGCGGGCAATGATGGATCAAGTGCGGGAGAGTCGGAATCCTGGGAATGCTGAAATTGAAGACCTTATCTTCCTGGCACGGTCTGCACTCATTCTGAGAGGGTCAGTGGCTCACAAGTCCTGCCTTCCTGCTTGTGTGTATGGACTTGCTGTGGCCAGTGGGTACGACTTTGAGAGAGAGGGGTACTCTCTGGTCGGAATAGATCCTTTCCGCCTGCTCCAAAACAGTCAGGTATTCAGCCTCATTCGACCAAATGAGAATCCAGCACATAAGAGCCAACTGGTATGGATGGCATGCCATTCTGCAGCATTTGAAGACCTGAGAGTATCAAGCTTCATCAGAGGGACAAGAGTGATCCCAAGAGGACAACTGTCCACCAGAGGAGTCCAAATTGCTTCAAATGAGAACATGGAAACAATGGACTCCAGCACTCTTGAACTGAGAAGCAGATACTGGGCTATAAGGACCAGGAGCGGAGGAAACACCAACCAACAGAGAGCATCTGCAGGACAGATCAGTGTACAACCCACTTTCTCGGTACAGAGAAATCTTCCTTTCGAAAGAGCAACCATCATGGCGGCATTTACAGGGAACACTGAAGGCAGGACGTCTGACATGAGGACTGAGATTATAAGAATGATGGAGAGTGCCAGACCAGAAGATGTGTCTTTCCAGGGGCGGGGAGTCTTCGAGCTCTCGGACGAAAAGGCAACGAACCCGATCGTGCCTTCCTTTGACATGAGCAATGAGGGATCTTATTTCTTCGGAGACAATGCAGAGGAGTATGACAATTAAATGAGTCTTCTAACCGAGGTCGAAACGTACGTTCTCTCTATCGTCCCGTCAGGCCCCCTCAAAGCCGAGATCGCGCAGAGACTTGAAGATGTCTTTGCAGGGAAGAACACAGATCTCGAGGCTCTCATGGAGTGGCTAAAGACAAGACCAATCCTGTCACCTCTGACTAAGGGGATTTTAGGGTTTGTGTTTACGCTCACCGTGCCCAGTGAGCGAGGACTGCAGCGTAGACGCTTTGTCCAAAATGCCCTAAATGGGAATGGAGACCCGAACAACATGGATAGAGCAGTCAAACTGTATAGGAAGCTGAAGAGAGAGATAACATTCCATGGAGCTAAAGAAGTGGCACTCAGCTACTCAACTGGTGCACTTGCCAGTTGCATGGGTCTCATATACAACAGAATGGGAACGGTGACCACAGAAGTGGCTTTTGGCCTAGTATGTGCCACTTGTGAGCAGATTGCTGATTCACAGCATCGATCTCACAGACAGATGGTGACTATCACCAACCCACTAATCAGGCATGAAAACAGAATGGTGCTGGCCAGCACTACGGCAAAGGCTATGGAGCAGATGGCTGGATCGAGTGAACAGGCAGCGGAAGCCATGGAGGTTGCTAGTCAGGCTAGGCAGATGGTGCAGGCGATGAGGACCATTGGGACTCACCCTAGCTCCAGTGCTGGTCTGAAAGATGATCTTCTTGAAAATTTGCAGGCCTACCAGAAACGGATGGGAGTGCAGATGCAGCGATTCAAGTGAATGAGTCTTCTAACCGAGGTCGAAACGCCTACCAGAAACGGATGGGAGTGCAGATGCAGCGATTCAAGTGATCCTCTCGTTATTGCCGCAAGTATCATTGGGATCTTGCACTTGATATTGTGGATTCTTGATCGTCTTTTCTTCAAATGTATTTATCGTCGCCTTAAATACGGTTTGAAAAGAGGGCCTTCTACGGAAGGAGTACCTGAGTCTATGAGGGAAGAGTATCGGCAGGAACAGCAGAGTGCTGTGGATGTTGACGATGGTCATTTTGTCAACATAGAGCTGGAGTAA---------AACACGGTGTCAAGCTTTCAGGTAGACTGCTTTCTTTGGCATGTCCGCAAACGATTTGCAGACCAAGAACTGGGTGATGCCCCATTTCTTGACCGGCTTCGCCGAGATCAGAAGTCCCTGAGAGGAAGAGGCAGCACTCTTGGTCTGGACATCGAAACGGCCACTCGTGCGGGAAAGCAGACAGTGGAGCGGATTTTGGAGGAAGAATTCGATGAGGTACTTAAAATGACTATTGCCTCTGGCCCTGCTTCACGCTACCTAACTGACATGACTCTTGAAGAAATGTCAAGGGACTGGTTCATGCTTATGCCCAAACAGAAAATGGCAGGTTCCCTTTGCATCCGAATGGACCAGGCAATAATGGATAAAGATATCATACTGAAAGCAAACTTCAGTGTGATTTTCAATAGGCTGGAAACTCTGATACTACTAAGGGCTTTCACAGAAGACGGAGCAATTGTGGGCGAGATCTCACCGTTACCTTCTCTTCCAGGACATACTGATGAGGATGTCAAAAATGCAATTGGGGACCTCATCGGAGGACTTGAATGGAATGATAACACAGTTCGAGTCTCTGAAACTCTACAGAGATTCGCTTGGAGAAGCAGTAATGAGGATGGGAGACCTCCACTCCCTCCAAAGCAGAAGCGGAAAATGGCGAGAACAATTGAGTCAGAAGTTTGAATGGATTCCAACACTGTATCAAGCTTTCAGGACATACTGATGAGGATGTCAAAAATGCAATTGGGGTCCTCATCGGAGGGCTTGAATGGAATGATAACACAGTTCGAGTCTCTGAAACTCTACAGAGATTCGCTTGGAGAAGCAGTAATGAGGATGGGAGACCTCCACTCCCTCCAAAGCAGAAACGGAAAATGGCGAGAACAATTGAGTCAGAAGTTTGAAGAAATAAGATGGTTGATTGAAGAAGTGCGACATAGATTAAAAATTACAGAGAATAGCTTTGAACAAATAACGTTTATGCAAGCCTTACAACTATTGCTTGAAGTGGAGCAAGAGATAAGAACTTTCTCGTTTCAGCTTATTTAA
>Concatenated PB2+PA+NP+M1+M2+NS1+NS2 STRAIN=A/duck/Taiwan/0526/72 YEAR=1972
ATGGAGAGAATAAAAGAACTAAAAGACTTAATGTCACAGTCTCGCACTCGCGAGATACTGGCAAAAACCACTGTGGACCATATGGCCATAATCAAGAAGTACACATCAGGAAGACAGGAGAAGAACCCTGCCCTCAGGATGAAATGGATGATGGCAATGAAATACCCAATAACGGCAGACAAGAGAATAATGGAGATGATTCCTGAAAGAAATGAACAAGGGCAAACGCTTTGGAGTAAGACGAATGATGCAGGGTCTGACAGGGTGATGGTATCACCTCTAGCTGTAACATGGTGGAACAGGAATGGACCGACAACAAGTACAGTCCATTATCCAAAGGTCTACAAGACTTACTTTGAAAAGGTTGAAAGGTTAAAGCATGGAACCTTTGGTCCCGTCCACTTCCGAAACCAAGTTAAAATACGCCGCAGGGTTGACATAAACCCAGGCCACGCAGATCTAAGTGCTAAGGAAGCACAAGATGTTATCATGGAGGTCGTTTTCCCAAATGAAGTGGGAGCTAGAATATTAACGTCAGAGTCACAATTGACAATAACAAAAGAAAAGAAAGAGGAACTCCAGGACTGCAAGATTGCTCCCTTAATGGTGGCATACATGTTGGAAAGAGAACTGGTGCGCAAGACCAGATTCCTCCCAGTAGCTGGCGGAACAAGCAGTGTGTACATCGAAGTATTGCACCTAACTCAAGGGACATGCTGGGAACAGATGTACACCCCAGGTGGAGAAGTAAGAAATGATGATGTTGACCAGAGTCTAATCATTGCTGCAAGGAACATTGTCAGGAGGGCAACAGTATCAGCAGATCCACTAGCATCACTGTTAGAGATGTGCCATAGCACTCAAATTGGCGGTATAAGGATGGTAGACATCCTTAGGCAAAACCCAACAGAGGAGCAAGCCGTGGATATATGCAAGGCAGCGATGGGTCTGAGGATCAGCTCTTCCTTCAGCTTTGGAGGATTCACTTTCAAAAGAACAAGTGGATCATCTGTCAAGAGGGAAGAAGAAATGCTCACAGGCAACCTCCAAACATTGAGAATAAGAGTACATGAAGGATATGAGGAATTCACAATGGTTGGGCGAAGGGCAACAGCTATCCTAAGGAAAGCAACCAGAAGGCTGATTCAGCTAATAGTAAGTGGAAGAGATGAACAGTCAATCGCTGAAGCGATCATTGTGGCAATGGTATTTTCACAAGAGGATTGCATGATAAAAGCAGTCCGAGGTGATCTGAATTTCGTAAACAGAGCGAACCAACGATTGAATCCCATGCACCAACTCTTGAGACATTTCCAAAAGGATGCAAAAGTGCTGTTTCAGAACTGGGGAATTGAACCCATTGACAATGTCATGGGTATGATCGGAATATTGCCTGACATGACTCCAAGCACAGAGATGTCACTGAGAGGAGTGAGGGTCAGCAAGATGGGGGTGGATGAATATTCCAGCACTGAGAGAGTGGTCGTGAGTATTGACCGCTTTTTGAGGGTTCGAGACCAGCGGGGAAATGTACTATTGTCTCCTGAGGAGGTTAGTGAAACACAGGGAACAGAGAAATTGACAATAACATATTCATCATCAATGATGTGGGAAATTAATGGTCCTGAGTCAGTGCTGGTTAACACCTATCAATGGATCATCAGAAATTGGGAGACTGTGAAGATCCAATGGTCCCAAGACCCTACAATGTTATACAATAAGATGGAGTTTGAGCCATTTCAATCCTTGGTACCTAAAGCTGCCAGGGGCCAATACAGTGGATTTGTAAGGACGCTATTCCAGCAGATGCGTGATGTGCTGGGGACATTTGACACCGTCCAGATAATAAAGCTGCTACCATTTGCAGCAGCCCCACCGGAGCAGAGCAGGATGCAGTTCTCTTCTCTAACTGTGAATGTAAGAGGCTCAGGGATGAGAATACTCGTAAGAGGTAACTCTCCTGTGTTTAACTACAATAAGGCAACCAAGAGGCTTACGGTCCTCGGAAAAGATGCAGGCGCACTAACTGAAGACCCAGATGAGGGGACTGCTGGAGTAGAATCTGCGGTATTGAGAGGATTTCTGATTCTAGGCAAAGAAGACAAAAGATATGGACCAGCATTGAGCATCAATGAACTGAGCAATCTTGCGAAAGGGGAGAAGGCTAATGTATTGATAGGGCAAGGAGACGTAGTGTTGGTAATGAAACGGAAACGGGACTCTAGCATACTTACTGACAGCCAGACAGCGACCAAAAGAATTCGGATGGCCATCAATTAGATGGAAGATTTTGTGCGACAATGCTTCAATCCGATGATCGTCGAGCTTGCGGAAAAGGCAATGAAAGAATATGGGGAAGATCCGAAAGTCGAAACGAACAAATTCGCTGCAATATGCACACACTTGGAAGTCTGTTTCATGTATTCGGATTTCCACTTCATTGACGAACGGGGCGAATCAATAATTGTAGAATCCGGTGACCCAAATGCATTACTGAAACACCGATTCGAGATAATTGAAGGAAGAGACCGGACAATGGCCTGGACAGTGGTGAATAGTATCTGCAACACCACAGGAGTCGAGAAGCCTAAATTTCTTCCGGATCTATATGATTACAAGGAAAATCGATTCATTGAAATCGGAGTGACACGGAGGGAAGTCCACATATATTACCTAGAAAAAGCCAACAAGATAAAGTCCGAGAAGACACACATTCACATTTTCTCATTCACCGGAGAGGAAATGGCCACCAAAGCAGATTACACCCTTGATGAGGAGAGTAGAGCAAGAATCAAAACCAGGCTGTTCACAATAAGACAAGAAATGGCCAGCAGGGGTCTATGGGATTCCTTTCGTCAGTCCGAGAGAGGCGAAGAGACAATTGAAGAAAGATTTGAAATCACAGGAACCATGCGCAGGCTTGCCGACCAAAGTCTCCCACCGAACTTCTCCAGCCTTGAAAACTTTAGAGCCTATGTGGATAGATTCGAACCGAACGGCTGCATTGAGGGCAAGCTTTCTCAAATGTCAAAAGAAGTGAACGCCAGAATCGAGCCATTTTTGAAAACAACACCACGCCCTCTCAGATTACCTGATGGGCCTCCCTGCTCTCAGCGGTCGAAATTCTTGCTGATGGATGCTCTAAAATTAAGCATTGAGGACCCGAGTCATGAGGGAGAGGGGATACCGCTATATGATGCAATCAAATGCATGAAGACATTTTTCGGCTGGAAAGAGCCCAACATTGTCAAACCACATGAGAAAGGCATAAACCCCAATTACCTCCTGGCTTGGAAGCAGGTGCTGGCAGAGCTTCAGGACATTGAAAATGAGGAGAGGATTCCAAAAACAAAGAACATGAAGAAAACAAGCCAATTGAAATGGGCTCTCGGCGAGAATATGGCACCGGAGAAAGTAGACTTTGAGGATTGCAAAGACGTGAGCGATCTAAAACAGTATGACAGTGATGAGCCAGAGTCTAGATCGCTGGCAAGCTGGATCCAGAGTGAATTCAACAAGGCATGTGAGTTGACTGATTCAAGCTGGATAGAACTCGATGAGATAGGAGAAGATGTTGCCCCAATTGAGCACATTGCAAGCATGAGGAGGAACTATTTCACAGCAGAAGTGTCCCATTGCAGGGCTACTGAGTACATAATGAAGGGAGTGTACATAAATACAGCTTTGCTCAATGCATCTTGTGCAGCCATGGATGACTTCCAGCTGATTCCAATGATAAGCAAATGCAGAACCAAAGAAGGAAGACGGAAAACGAATCTGTATGGATTCATTATAAAGGGAAGGTCTCATTTGAGGAATGATACTGATGTTGTGAACTTTGTGAGTATGGAGTTTTCTCTTACTGACCCGAGGCTGGAGCCACACAAGTGGGAAAAGTATTGTGTTCTTGAAATAGGAGACATGCTCCTACGAACAGCAATAGGCCAAGTGTCAAGGCCCATGTTCCTGTATGTGAGAACCAATGGAACTTCCAAAATCAAAATGAAGTGGGGGATGGAAATGAGGCGCTGCCTTCTTCAGTCTCTCCAACAGATTGAGAGCATGATTGAGGCTGAGTCTTCTGTCAAAGAAAAAGACATGACAAAAGAGTTCTTTGAAAACAAATCGGAAACATGGCCAATTGGAGAGTCACCCAAGGGAGTGGAAGAAGGCTCCATCGGGAAAGTGTGCAGAACCTTGTTAGCAAAATCTGTATTCAACAGTTTGTATGCATCTCCACAGCTCGAGGGGTTTTCAGCTGAATCGAGAAAATTGCTTCTCATTGTTCAGGCACTTAGGGACAACCTGGAACCTGGAACCTTCGATCTTGGAGGGCTATATGAAGCAATCGAGGAGTGCCTGATTAATGACCCCTGGGTTTTGCTTAATGCATCTTGGTTCAACTCCTTCCTCACACATGCACTGAAATAGATGGCGTCTCAAGGCACCAAACGATCTTATGAGCAGATGGAGACTGGTGGGGAGCGCCAGAATGCTACTGAAATCAGAGCATCTGTTGGGAGAATGGTCGGTGGAATTGGGAGGTTCTACATACAGATGTGTACTGAACTCAAACTCAGCGACTATGAAGGGAGATTGATTCAGAACAGCATAACAATAGAGAGAATGGTTCTCTCTGCATTTGATGAAAGGAGGAACAAATACCTGGAAGAGCATCCCAGCGCTGGAAAGGACCCCAAGAAGACTGGAGGCCCAATCTATAGAAGAAGAGACGGAAAATGGATGAGAGAACTGATCCTATATGACAAAGAGGAGATCAGGAGGATTTGGCGCCAAGCAAACAATGGAGAAGACGCAACTGCTGGTCTCACTCACTTGATGATCTGGCATTCCAATCTGAATGATGCCACATATCAGAGAACAAGAGCCCTTGTGCGCACTGGGATGGATCCCAGAATGTGCTCTCTGATGCAAGGATCAACCCTCCCGAGAAGATCTGGAGCCGCTGGTGCAGCAGTGAAGGGAGTTGGAACAATGGTAATGGAGCTAATCCGGATGATAAAGAGGGGAATCAATGATCGGAATTTCTGGAGAGGTGAAAATGGACGAAGGACAAGGATTGCATATGAGAGAATGTGCAACATCCTCAAAGGGAAATTCCAAACAGCAGCACAACGAGCAATGATGGACCAAGTGCGGGAGAGCCGGAATCCTGGAAATGCTGAAATTGAAGACCTTATCTTCTCGGCACGGTCTGCACTCATTCTGAGAGGGTCAGTGGCTCACAAGTCCTGTCTGCCTGCTTGTGTGTATGGACTTGCTGTGGCCAGTGGGTACGATTTTGAGAGAGAAGGGTACTCTCTGGTTGGAATAGATCCTTTCCGTCTGCTCCAAAACAGCCAGGTGTTCAGCCTCATTCGACCAAATGAGAATCCAGCACATAAGAGCCAACTGGTATGGATGGCATGCCATTCTGCTGTATTTGAAGACCTAAGGGTATCAAGCTTCATCAGAGGAACAAGAGTGGTCCCAAGAGGACAACTGTCCACAAGAGGAGTCCAAATTGCATCAAATGAAAACATGGAAACAATGGACTCCAGCACTCTTGAACTGAGAAGCAGATACTGGGCTATAAGAACCAGGAGTGGAGGAAACACCAACCAACAGAGAGCCTCTGCAGGACAAATCAGAGTACAACCCACTTTCTCAGTACAGAGAAATCTTCCTTTCGAAAGAGCAACCATCATGGCGGCATTTACAGGGAACACTGAAGGCAGGACGTCTGACATGAGGACCGAGATCATAAGAATGATGGAAAGTGCCAGACCAGAAGATGTGTCTTTCCAAGGGCGGGGAGTCTTCGAGCTCTCGGACGAAAAGGCAACGAACCCGATCGTGCCTTCCTTTGACATGAGTAATGAGGGATCTTATTTCTTCGGAGACAATGCAGAGGAGTATGACAATTAAATGAGTCTTCTAACCGAGGTCGAAACGTACGTTCTCTCTATCGTCCCGTCAGGCCCCCTCAAAGCCGAGATCGCGCAGAGACTTGAAGATGTCTTTGCAGGGAAGAACACTGATCTCGAGGCTCTCATGGAATGGCTAAAGACAAGACCAATCCTGTCACCTCTGACTAAGGGGATTTTAGGGTTTGTGTTCACGCTCACCGTGCCCAGTGAGCAAGGACTGCAGCGTAGACGCTTTGTCCAAAATGCCCTGAATGGGAATGGAGACCCAAACAACATGGACAGGGCGGTCAAACTATACAAGAAGCTGAAAAGAGAGATAACATTCCATGGGGCCAAAGAGGTTGCACTCAGCTACTCACCCGGTGCACTTGCCAGTTGCATGGGTCTCATATACAACAGGATGGGAACGGTAACCACAGAAGTGGCTTTCGGCCTAGTGTGTGCCACTTGTGAGCAGATTGCTGACTCACAGCATCGGTCTCACAGACAGATGGTAACTACCACCAACCCACTAATCAGGCATGAAAACAGAATGGTGTTGGCCAGCACTACAGCTAAGGCTATGGAGCAGATGGCTGGATCGAGTGAGCAGGCAGCGGAAGCCATGGAGGTTGCTAGTCAGGCTAGGCAGATGGTGCAGGCGATGAGGACAATTGGGACTCACCCTAGCTCCAGTGCCGGTCTGAAAGATGATCTTCTTGAAAATTTGCAGGCCTACCAGAAACGGATGGGAGTGCAAATGCAGCGATTCAAGTGAATGAGTCTTCTAACCGAGGTCGAAACGCCTACCAGAAACGGATGGGAGTGCAAATGCAGCGATTCAAGTGATCCTCTCGTTATTGCCGCAAGTATCATTGGGATCTTGCACTTGATATTGTGGATTCTTGATCGTCTTTTCTTCAAATGTATTTATCGTCGCCTTAAATACGGTTTGAAAAGAGGGCCTTCTACGGAAGGAGTGCCTGAGTCTATGAGGGAAGAGTATCGGCAGGAACAGCAGAGTGCTGTGGATGTTGACGATGGTCATTTTGTCAACATAGAGCTGGAGTAAATGGATTCCAACACGATAACCTCGTTTCAGGTAGATTGTTATCTATGGCACATAAGAAAGCTGCTCAGTATGAGAGACATGTGTGATGCTCCCTTTGATGACAGGCTCCGAAGAGACCAAAAGGCATTAAAGGGAAGAGGCAGCACACTTGGACTCGACCTAAGAGCGGCTACAATGGAAGGGAAAAAGATTCTTGAGGACATTCTGAAAAGTGAGACAGATGAAAACCTCAAAATAGCCATTGCCTCCAGTCCTGCTCCCCGGTATATTACTGACATGAGCATAGAGGAGATAAGCCGAGAATGGTATATGCTGATGCCTAGGCAGAAAATAACTGGAGGCCTAATGGTGAAAATGGACCAAGCCATAATGGATAAGAGAATCATCCTTAAAGCAAATTTCTCAGTTCTATTTGACCAACTAGAGACATTAATCTCTCTGAGGGCATTCACAGAAGATGGTGCTATCGTAGCTGAAATATCTCCCATTCCCTCCATGCCAGGACATTCTACAGAGGATGTCAAAAATGCAATTGGAATCCTCATCGGCGGACTTGAGTGGAATGATAACTCAATTCGAGCGTCTGAAAAGATACAGAGATGCGCTTGGGGAATCCGTGATGAGAATGGGGGACCTCCACTCCCTCCAAAGCAGAAACGCTACATGGCGAGACGAGTTGAGTCAGAAGTTTGAATGGATTCCAACACGATAACCTCGTTTCAGGACATTCTACAGAGGATGTCAAAAATGCAATTGGAATCCTCATCGGCGGACTTGAGTGGAATGATAACTCAATTCGAGCGTCTGAAAAGATACAGAGATGCGCTTGGGGAATCCGTGATGAGAATGGGGGACCTCCACTCCCTCCAAAGCAGAAACGCTACATGGCGAGACGAGTTGAGTCAGAAGTTTGAAGAGATCAGATGGCTCATTGCTGAATGCAGAAATATACTGACAAAGACTGAAAACAGCTTTGAGCAGATAACATTCTTGCAAGCATTGCAACTCTTACTTGAAGTTGAGAGTGAGATAAGGACTTTTTCTTTTCAGCTTATTTAA
>Concatenated PB2+PA+NP+M1+M2+NS1+NS2 STRAIN=A/duck/Chabarovsk/1610/1972 YEAR=1972
ATGGAGAGAATAAAAGAACTAAGAGATTTAATGTCACAGTCTCGCACTCGCGAGATACTGACAAAAACCACTGTGGACCATATGGCCATAATCAAGAAGTACACATCAGGAAGGCAGGAGAAGAACCCTGCCCTCAGGATGAAATGGATGATGGCAATGAAATACCCAATAACGGCAGACAAGAGGATAATGGAGATGATTCCTGAAAGAAATGAACAAGGGCAAACGCTTTGGAGCAAGACGAATGATGCAGGGTCTGACAGGGTGATGGTATCACCTCTAGCTGTAACATGGTGGAACAGGAATGGACCGACAACAAGTACAGTCCATTATCCAAAGGTCTACAAGACTTACTTTGAAAAGGTTGAAAGGTTAAAGCATGGAACCTTTGGTCCCGTCCACTTCCGAAACCAAGTTAAAATACGCCGCAGGGTTGACATAAACCCAGGCCACGCAGATCTAAGTGCTAAGGAAGCACAAGATGTTATCATGGAGGTTGTTTTCCCAAATGAAGTGGGAGCCAGAATATTAACGTCAGAGTCACAACTGACAATAACAAAAGAAAAGAAGGAGGAACTCCAGGACTGTAAGATTGCTCCCTTAATGGTGGCATACATGTTGGAAAGAGAACTGGTGCGCAAGACCAGATTCCTCCCAGTAGCTGGCGGAACAAGCAGTGTGTACATCGAAGTATTGCATCTAACTCAAGGAACCTGCTGGGAACAGATGTACACCCCAGGTGGAGAAGTAAGAAATGATGATGTTGACCAAAGTCTAATCATTGCTGCAAGGAACATTGTCAGGAGGGCAACAGTATCAGCAGATCCACTAGCATCACTGTTAGAGATGTGCCATAGCACTCAAATTGGCGGTATAAGGATGGTAGACATCCTTAGGCAAAACCCAACAGAGGAACAAGCCGTGGATATATGCAAGGCAGCGATGGGTCTGAGGATCAGCTCTTCCTTCAGCTTTGGAGGCTTCACTTTCAAAAGAACAAGTGGATCATCTGTCAAGAGGGAAGAAGAAGTGCTCACAGGCAACCTCCAAACATTGAAAATAAGAGTACATGAAGGATATGAGGAATTCACAATGGTTGGGCGAAGGGCAACAGCTATCCTAAGGAAAGCAACCAGAAGGCTGATTCAGCTAATAGTAAGTGGAAGAGATGAACAGTCAATCGCTGAAGCGATCATTGTGGCAATGGTATTTTCACAAGAGGATTGCATGATAAAAGCAGTCCGAGGTGATCTGAATTTCGTAAACAGAGCGAACCAACGATTGAATCCCATGCACCAACTCTTGAGGCATTTCCAAAAGGATGCAAAAGTGCTGTTTCAAAACTGGGGAGTTGAACCCATTGACAATGTCATGGGTATGATCGGAATATTGCCTGACATGACTCCAAGCACAGAGATGTCACTGAGAGGAGTGAGGGTCAGCAAAATGGGGGTGGATGAATATTCCAGCACTGAGAGGGTGGTCGTGAGTATTGACCGCTTTTTGAGGGTTCGAGATCAGCGGGGAAATGTACTCTTATCTCCTGAGGAGGTTAGTGAAACACAGGGAACAGAGAAATTGACAATAACATATTCATCATCGATGATGTGGGAAATTAATGGTCCTGAGTCAGTGCTGGTTAACACCTATCAATGGATCATCAGAAATTGGGAGACTGTGAAGATCCAATGGTCCCAGGACCCTACAATGTTATACAATAAGATGGAGTTTGAGCCATTTCAATCCTTGGTACCTAAAGCTGCCAGGGGCCAATACAGTGGATTTGTGAGGACGCTATTCCAGCAGATGCGTGATGTGCTGGGGACATTTGACACCGTCCAGATAATAAAGCTGCTACCATTTGCAGCAGCCCCACCGGAGCAGAGTAGGATGCAGTTCTCTTCCTTAACTGTGAATGTAAGAGGCTCAGGGATGAGAATACTCGTAAGAGGTAACTCTCCTGTGTTTAACTACAATAAGGCAACCAAGAGGCTCACGGTCCTCGGAAAGGATGCAGGCGCACTAACTGAAGACCCAGATGAGGGAACAGCTGGAGTAGAATCTGCGGTGTTGAGAGGATTTCTGATTCTAGGCAAAGAAGACAAAAGATATGGACCAGCACTGACCATCAACGAACTGAGCAATCTTGCGAAAGGGGAAAAGGCTAACGTATTGATAGGGCAAGGAGACGTAGTGTTGGTAATGAAACGGAAACGGGACTCTAGCATACTTACTGACAGCCAGACAGCGACCAAAAGAATTCGGATGGCCATCAATTAGATGGAAGATTTTGTGCGACAATGCTTCAATCCGATGATCGTCGAGCTTGCGGAAAAGGCAATGAAAGAATATGGGGAAGATCCGAAAATCGAAACGAACAAATTCGCTGCAATATGCACACACTTGGAAGTCTGTTTCATGTATTCGGATTTCCACTTCATTGACGAACGGGGCGAATCAATAATTGTAGAATCCGGTGACCCAAATGCATTACTGAAACACCGATTCGAGATAATTGAAGGAAGAGACCGGACAATGGCCTGGACAGTGGTGAATAGTATCTGCAACACCACAGGAGTCGAGAAGCCTAAATTTCTTCCGGATCTGTATGATTACAAGGAAAATCGATTCATTGAAATCGGAGTGACACGGAGGGAAGTCCACATATATTACCTAGAAAAAGCCAACAAGATAAAATCCGAGAAGACACACATTCACATTTTCTCATTCACCGGAGAGGAAATGGCCACCAAAGCAGATTACACCCTTGATGAAGAGAGTAGAGCAAGAATCAAAACCAGGCTGTTCACCATAAGACAAGAAATGGCCAGCAGGGGTCTATGGGATTCCTTTCGTCAGTCCGAGAGAGGCGAAGAAACAATTGAAGAAAGATTTGAAATCACAGGAACCATGCGCAGGCTTGCCGACCAAAGTCTCCCACCGAACTTCTCCAGCCTTGAAAACTTTAGAGCCTATGTGGATGGATTCGAACCGAACGGCTGCATTGAGGGCAAGCTTTCTCAAATGTCAAAAGAGGTGAACGCCAGAATTGAGCCATTTTTGAAAACAACACCACGCCCTCTCAGATTACCTGATGGGCCCCCCTGCTCTCAGCGGTCGAAATTCTTGCTGATGGATGCTCTAAAATTAAGCATTGAGGACCCGAGTCATGAGGGAGAGGGGATACCGCTATATGATGCAATCAAATGCATGAAGACATTTTTCGGCTGGAAAGAGCCCAACATTGTCAAACCACATGAGAAAGGCATAAATCCCAATTACCTCCTGGCTTGGAAGCAGGTGCTAGCAGAGCTTCAGGACATTGAAAATGAGGAGAAGATTCCAAAAACAAAGAACATGAAGAAAACAAGCCAGTTGAAATGGGCTCTCGGTGAGAATATGGCACCGGAGAAAGTAGACTTTGAGGATTGCAAAGACATGAGCGATCTAAAACAGTATGACAGTGATGAGCCAGAGCCTAGATCGCTGGCAAGCTGGATCCAGAGTGAATTTAACAAGGCATGTGAGTTGACTGATTCAAGCTGGATAGAGCTCGATGAGATAGGAGAAGATGTTGCCCCAATTGAGCACATTGCAAGTATGAGGAGGAACTATTTTACAGCAGAAGTGTCCCATTGCAGGGCTACTGAGTACATAATGAAGGGAGTGTACATAAATACAGCTTTGCTCAATGCATCTTGTGCAGCCATGGATGACTTCCAGCTTATTCCAATGATAAGCAAATGCAGAACCAAAGAAGGAAGACGGAAAACGAATCTGTATGGATTCATTATAAAAGGAAGGTCTCATTTGAGAAATGACACTGATGTTGTGAACTTTGTGAGTATGGAGTTTTCTCTTACTGACCCGAGGCTGGAGCCACACAAGTGGGAAAAGTATTGTGTTCTTGAAATAGGAGACATGCTCCTACGAACAGCAATAGGCCAAGTGTCAAGGCCCATGTTCCTGTATGTGAGAACCAATGGAACTTCCAAAATCAAGATGAAGTGGGGGATGGAAATGAGGCGCTGCCTTCTTCAGTCTCTTCAACAGATTGAGAGCATGATTGAGGCCGAGTCTTCTGTCAAAGAAAAAGACATGACCAAAGATTTCTTTGAAAACAAATCGGAAACATGGCCAATTGGAGAGTCACCCAAGGGGGTGGAAGAAGGCTCCATCGGGAAAGTGTGCAGAACCTTGTTAGCAAAATCTGTATTCAACAGTCTATATGCATCTCCACAGCTCGAGGGGTTTTCAGCTGAATCGAGAAAATTGCTTCTCATTGTTCAGGCACTTAGGGACAACCTGGAACCTGGAACCTTCGATCTTGGAGGGCTATATGAAGCAATCGAGGAGTGCCTGATTAATGATCCCTGGGTTTTGCTTAATGCATCTTGGTTCAACTCCTTCCTCACACATGCACTGAAGTAGATGGCGTCTCAAGGCACCAAACGATCTTATGAGCAGATGGAAACTGGTGGAGAGCGCCAGAATGCTACTGAGATCAGAGCATCTGTTGGGAGAATGGTTGGTGGAATTGGGAGATTCTACATACAGATGTGCACTGAACTCAAACTCAGCGACTATGAAGGGAGACTGATTCAGAACAGCATAACAATAGAGAGAATGGTTCTCTCTGCATTTGATGAAAGGAGGAACAAATACCTAGAAGAGCATCCCAGCGCTGGGAAGGACCCTAAGAAGACCGGGGGTCCAATCTATAGGAGGAGAGACGGAAAATGGATGAGAGAACTGATCCTGTATGACAAAGAGGAGATCAGGAGGATTTGGCGCCAAGCGAACAATGGAGAAGACGCAACTGCTGGTCTCACTCACTTGATGATCTGGCATTCCAACCTGAATGATGCCACCTATCAGAGAACAAGAGCCCTTGTGCGTACTGGGATGGACCCCAGAATGTGCTCTCTGATGCAAGGATCAACTCTCCCGAGGAGATCTGGAGCCGCTGGTGCAGCAGTGAAGGGAGTTGGGACAATGGTAATGGAGCTAATTCGGATGATAAAGCGAGGAATCAATGATCGGAATTTCTGGAGAGGCGAAAATGGACGAAGAACAAAAATTGCATATGAGAGAATGTGCAACATCCTCAAAGGGAAATTCCAAACAGCAGCACAACGAGCAATGATGGACCAAGTGCGGGAAAGCCGGAATCCTGGGAATGCTGAAATTGAAGACCTTATCTTCCTGGCACGGTCTGCACTCATTCTGAGAGGATCAGTGGCTCACAAGTCCTGCCTGCCCGCTTGTGTGTACGGACTTGCTGTGGCCAGTGGATACGACTTTGAAAGAGAGGGGTACTCCCTGGTCGGAATAGATCCTTTCCGTCTGCTCCAAAACAGCCAGGTATTCAGCCTCATTAGACCAAATGAGAATCCAGCACATAAGAGCCAACTGGTATGGATGGCATGCCACTCTGCAGCATTTGAAGACCTGAGGGTATCAAGCTTCATCAGAGGAACAAGAGTGGTCCCGAGGGGACAACTGTCCACCAGAGGAGTTCAAATTGCCTCAAATGAGAACATGGAAACAATGGACTCCAGCACCCTTGAACTGAGGAGCAGATACTGGGCTATAAGGACCAGGAGCGGAGGAAACACCAACCAACAGAGGGCATCTGCAGGACAAATCAGTGTACAACCCACTTTCTCAGTACAGAGGAATCTTCCTTTCGAAAGAGCGACCATCATGGCGGCATTTACAGGGAACACTGAAGGCAGAACGTCTGACATGAGGACTGAGATCATAAGAATGATGGAGAGTGCCAGACCAGAAGATGTGTCTTTCCAGGGGCGGGGAGTCTTCGAGCTCTCGGACGAAAAGGCAACGAACCCGATCGTGCCTTCCTTTGACATGAGTAATGAGGGATCTTATTTCTTTGGAGACAATGCAGAGGAGTATGACAATTAAATGAGTCTTCTAACCGAGGTCGAAACGTACGTTCTCTCTATCGTTCCGTCAGGCCCCCTCAAAGCCGAGATCGCGCAGAGACTGGAAGATGTCTTTGCAGGGAAGAACACAGATCTTGAGGCTCTCATGGAATGGCTAAAGACAAGACCAATCCTGTCACCTCTGACTAAGGGGATTTTAGGATTTGTGTTTACGCTCACCGTGCCCAGTGAGCGAGGACTGCAGCGTAGACGCTTTGTCCAAAATGCCCTGAATGGGAACGGAGACCCGAATAACATGGATAGAGCAGTCAAGCTATACAGGAAGTTGAAAAGAGAGATAACATTCCATGGGGCCAAGGAAGTGGCACTCAGCTACTCAACTGGTGCGCTTGCCAGTTGCATGGGTCTCATATATAACAGGATGGGGACGGTGACCACAGAAGTGGCTTTTGGTCTAGTATGTGCCACTTGTGAACAGATTGCTGATTCACAGCATCGGTCTCACAGACAGATGGTGACCACCACCAATCCACTAATCAGGCATGAAAACAGAATGGTGCTGGCCAGCACTACGGCTAAGGCTATGGAACAGATGGCTGGATCTAGTGAGCAGGCAGCGGAGGCCATGGAGGTTGCTAGTCAGGCTAGGCAGATGGTGCAGGCAATGAGGACAATTGGGACTCACCCTAGCTCCAGTGCTGGTCTGAAAGATGATCTTCTTGAAAATTTGCAGGCCTACCAGAAACGGATGGGAGTGCAGATGCAGCGATTCAAGTGAATGAGTCTTCTAACCGAGGTCGAAACGCCTACCAGAAACGGATGGGAGTGCAGATGCAGCGATTCAAGTGATCCTCTCATTATTGCAGCAAGTATCATTGGGATCTTGCACTTGATATTGTGGATTCTTGATCGTCTTTTCTTCAAATGTATTTATCGTCGCCTTAAATACGGTTTGAAAAGAGGGCCTTCTACGGAAGGAGTACCTGAGTCTATGAGGGAAGAATATCGACAGGAACAGCAGAGTGCTGTGGATGTTGACGATGGTCATTTTGTCAACATAGAGCTGGAGTAAATGGATTCCAACACGATAACCTCGTTTCAGGTAGATTGTTATCTATGGCACATAAGGAAGCTGCTCAGCATGAGAGACATGTGTGATGCTCCCTTTGATGACAGGCTCAGAAGAGACCAAAAGGCATTAAAGGGAAGAGGCAGCACACTTGGACTCGATCTAAGAGTGGCTACAATGGAAGGGAAAAAGATCGTTGAGGACATTCTGAAGAGTGAAACAGATGAAAATCTCAAAATAGCCATTGCCTCCAGTCCTGCTCCTCGGTATATTACTGATATGAGCATAGAGGAGATAAGCCGAGAATGGTATATGCTGATGCCTAGGCAGAAAATAACTGGAGGCCTAATGGTGAAAATGGATCAAGCCATAATGGATAAGAGAATCATCCTTAAAGCAAATTTCTCAGTTCTATTTGACCAACTAGAGACGTTAGTCTCTCTGAGGGCATTCACAGAAGATGGTGCTATTGTGGCTGAAATTTCTCCCATTCCCTCCATGCCAGGACATTCTACAGAGGATGTCAAAAATGCAATTGGAATCCTCATCGGCGGACTTGAATGGAATGATAACTCAATTCGAGCGTCTGAAAATATACAGAGATTCGCTTGGGGAATCCGTGATGAGGATGGGGGACCTCCACTCCCTCCAAAACAGAAACGCTACATGGCGAGACGAGTTGAGTCAGAAGTTTGAATGGATTCCAACACGATAACCTCGTTTCAGGACATTCTACAGAGGATGTCAAAAATGCAATTGGAATCCTCATCGGCGGACTTGAATGGAATGATAACTCAATTCGAGCGTCTGAAAATATACAGAGATTCGCTTGGGGAATCCGTGATGAGGATGGGGGACCTCCACTCCCTCCAAAACAGAAACGCTACATGGCGAGACGAGTTGAGTCAGAAGTTTGAAGAGATCAGATGGCTCATTGCTGAATGCAGGAATATACTGACAAAGACTGAAAACAGCTTTGAACAGATAACGTTCTTGCAGGCATTGCAACTCTTACTTGAAGTTGAGAGTGAGATAAGGACTTTCTCTTTTCAGCTTATTTAA
>Concatenated PB2+PA+NP+M1+M2+NS1+NS2 STRAIN=A/duck/Germany/1215/1973 YEAR=1973
ATGGAGAGAATAAAAGAATTAAGAGATCTAATGTCACAGTCTCGCACCCGCGAGATACTGACAAAAACCACTGTGGACCACATGGCCATAATCAAAAAATACACATCAGGAAGACAAGAGAAGAACCCCGCTCTCAGAATGAAATGGATGATGGCAATGAAATATCCAATCACAGCAGACAAGAGAATAATGGAGATGATTCCTGAAAGAAACGAACAAGGGCAGACACTTTGGAGTAAGACAAATGATGCTGGATCGGACAGAGTGATGGTATCACCCCTAGCTGTAACTTGGTGGAACAGGAATGGACCGACAACAAGTACAGTCCATTATCCGAAGGTTTACAAAACATACTTTGAGAAGGTTGAAAGGTTGAAGCATGGAACCTTCGGTCCCGTTCATTTTCGAAATCAAGTTAAGATACGCCGCCGAGTTGACATAAACCCGGGCCATGCAGATCTCAGTGCTAAAGAAGCACAAGATGTTATCATGGAGGTCGTTTTCCCAAATGAAGTGGGAGCCAGAATATTGACATCAGAGTCGCAATTGACAATAACAAAAGAGAAGAAAGAGGAGCTCCAGGATTGTAAGATTGCCCCTTTAATGGTGGCATACATGTTGGAAAGAGAACTGGTTCGCAAAACCAGATTCCTACCGGTAGCAGGCGGAACGAGCAGTGTGTACATTGAAGTATTGCATTTGACTCAAGGAACCTGCTGGGAACAGATGTACACTCCAGGTGGAGAAGTGAGAAATGATGATGTTGACCAGAGTTTGATCATTGCTGCCAGAAACATTGTTAGGAGAGCAACAGTATCGGCAGATCCACTGGCATCACTATTGGAGATGTGTCATAGCACACAAATTGGTGGGATAAGGATGGTGGACATCCTTAGACAAAACCCAACGGAGGAGCAAGCCGTGGATATATGCAAAGCAGCAATGGGTTTGAGGATCAGCTCATCCTTCAGCTTTGGAGGCTTCACTTTCAAAAGAACTAGTGGATCATCTGTTAAAAGGGAAGAAGAAGTGCTTACAGGCAACCTCCAAACATTGAAAATAAGAGTACATGAGGGATATGAGGAATTCACAATGGTTGGGCGGAGAGCAACAGCTATCCTAAGAAAAGCAACTAGAAGGCTGATTCAGCTGATAGTAAGTGGAAGAGACGAACAGTCAATCGCTGAAGCGATTATCGTAGCAATGGTGTTCTCGCAAGAGGATTGCATGATAAAAGCAGTCCGAGGTGATCTGAATTTCGTAAACAGAGCAAACCAACGATTGAATCCCATGCATCAACTCCTGAGGCATTTCCAAAAGGATGCAAAAGTGCTGTTTCAAAATTGGGGAATTGAACCTATTGATAATGTCATGGGGATGATCGGAATATTACCTGATATGACTCCAAGCACAGAGATGTCACTGAGAGGAGTGAGGGTCAGTAAAATGGGAGTAGATGAATATTCCAGCACTGAGAGAGTGGTTGTGAGTATTGATCGCTTCTTAAGAGTTCGAGATCAGCGGGGGAATGTACTCTTATCTCCCGAAGAGGTTAGTGAAACACAGGGAACAGAGAAATTGACAATAACATATTCATCATCAATGATGTGGGAGATCAACGGTCCTGAGTCAGTGCTTATTAACACCTATCAATGGATCATCAGAAATTGGGAGACTGTGAAGATCCAATGGTCTCAAGACCCCACAATGCTATACAATAAGATGGAATTTGAGCCATTTCAGTCCTTGGTACCTAAAGCTGCCAGAGGTCAATATAGCGGATTTGTGAGAACACTATTCCAGCAAATGCGTGATGTGCTGGGAACATTTGATACTGTCCAAATAATAAAGCTGCTACCATTTGCAGCAGCCCCACCGGAACAGAGTAGAATGCAGTTCTCTTCTCTAACTGTGAATGTAAGAGGCTCAGGAATGAGAATACTCGTAAGGGGTAACTCCCCCGTGTTTAACTACAATAAGGCAACCAAAAGGCTTACAGTCCTCGGAAAGGACGCAGGCGCATTAACAGAAGACCCAGATGAGGGAACAGCTGGAGTGGAATCTGCGGTACTGAGAGGATTCCTAATTCTAGGAAAGGAAGACAAAAGATATGGACCAGCATTGAGCATCAATGAACTGAGTAATCTTGCGAAAGGGGAGAAAGCTAACGTGTTGATAGGGCAAGGAGACGTGGTGTTGGTAATGAAACGGAAACGGGACTCTAGCATACTTACTGACAGCCAGACAGCGACCAAAAGGATTCGGATGGCCATCAATTAGATGGAAGACTTTGTGCGACAATGCTTCAATCCAATGATCGTCGAGCTTGCGGAAAAGGCAATGAAAGAATATGGGGAAGATCCGAAAATCGAAACGAACAAATTCGCTGCAATATGCACACACTTAGAAGTCTGCTTCATGTATTCAGATTTCCACTTCATTGACGAACGGGGCGAATCAATAATTGTAGAATCTGGCGATCCAAATGCACTATTGAAACACCGATTTGAAATAATTGAAGGAAGAGACCGAACAATGGCCTGGACAGTGGTGAACAGTATCTGCAACACCACAGGAGTCGAGAAACCCAAATTTCTTCCGGATCTGTATGATTACAAGGAAAACCGATTCATTGAAATTGGAGTGACACGGAGGGAAGTCCACATATACTACCTAGAAAAAGCCAACAAGATAAAATCCGAGAAGACACACATCCACATTTTCTCATTCACTGGAGAAGAAATGGCCACCAAAGCGGATTACACCCTTGATGAAGAGAGCAGGGCGAGAATCAAAACCAGGCTGTTCACCATAAGACAGGAAATGGCCAGCAGGGGTCTATGGGATTCCTTTCGTCAGTCCGAGAGAGGCGAAGAGACAATTGAAGAAAGATTTGAAATCACAGGAACCATGCGCAGGCTTGCCGACCAAAGTCTCCCACCTAACTTCTCCAGCCTTGAAAACTTTAGAGCCTATGTGGATGGATTCGAACCGAACGGCTGCATTGAGGGCAAGCTTTCTCAAATGTCAAAAGAAGTAAACGCCAGAATTGAGCCATTTCTGAAGACAACACCACGTCCTCTCAGATTACCTGATGGGCCTCCTTGCTCTCAGCGGTCGAAATTCTTGCTGATGGATGCTCTGAAATTAAGCATTGAGGACCCGAGTCATGAGGGGGAGGGGATACCACTATATGATGCGATCAAATGCATGAAAACATTTTTCGGCTGGAAAGAGCCCAACATTATCAAACCACATGAGAAAGGCATAAACCCCAATTACCTCCTGGCTTGGAAGCAGGTACTGGCAGAACTCCAGGACATTGAAAATGAGGAGAAGATCCCAAAGACAAAGAACATGAAGAAAACAAGCCAGTTGAAGTGGGCACTCGGTGAGAACATGGCACCGGAAAAAGTGGACTTTGAGGATTGCAAAGATGTTAGCGATCTGAAACAGTATGACAGTGATGAGCCAGAGCCCAGATCGCTAGCGAGCTGGATTCAGAGTGAATTCAACAAGGCATGTGAATTGACTGATTCAGGCTGGATAGAACTTGATGAGATAGGGGAAGATGTTGCTCCAATTGAGCACATTGCAAGTATGAGAAGGAACTATTTCACAGCAGAAGTGTCCCATTGCAGGGCTACTGAGTACATAATGAAGGGAGTGTACATAAATACAGCTTTGCTCAATGCATCTTGTGCAGCCATGGATGACTTCCAACTGATTCCAATGATAAGCAAATGCAGAACCAAAGAAGGAAGACGGAAAACAAACCTGTATGGATTCATTATAAAAGGAAGGTCTCATTTGAGAAATGATACTGACGTGGTAAATTTTGTGAGTATGGAGTTCTCTCTTACTGACCCGAGGCTGGAGCCACACAAGTGGGAAAAGTACTGTGTTCTTGAAATAGGGGACATGCTCCTGCGGACTGCAATAGGCCAAGTGTCAAGGCCCATGTTCCTGTATGTGAGAACCAATGGAACCTCCAAAATCAAGATGAAATGGGGCATGGAAATGAGGCGCTGCCTTCTTCAATCTCTTCAACAGATTGAGAGCATGATTGAGGCTGAGTCTTCTGTCAAAGAAAAAGACATGACCAAAGAATTCTTTGAAAACAAATCAGAAACATGGCCAATTGGAGAGTCACCCAAGGGAGTGGAGGAAGGCTCCATCGGGAAGGTGTGTAGAACCTTACTAGCAAAATCTGTATTCAACAGTCTATATGCATCTCCACAACTCGAGGGGTTTTCAGCTGAATCGAGAAAACTGCTACTCATTGTTCAGGCACTTAGGGACAACCTGGAACCTGGAACCTTCGATCTTGGAGGGCTATATGAAGCAATCGAGGAGTGCCTGATTAATGATCCCTGGGTTTTGCTTAATGCATCTTGGTTCAACTCCTTCCTCACACATGCACTGAAATAGATGGCGTCTCAAGGCACCAAACGATCTTATGAGCAGATGGAAACTGGTGGGGAACGCCAGAATGCTACTGAGATCAGAGCATCTGTAGGGAGAATGGTTGGTGGAATTGGAAGATTCTACATACAAATGTGCACTGAACTCAAACTCAGCGACTATGAAGGGAGGCTGATCCAGAACAGCATAACAATAGAGAGAATGGTTCTCTCTGCATTTGATGAAAGGAGGAACAAATACCTGGAAGAGCATCCCAGTGCGGGGAAGGACCCGAAGAAAACTGGAGGTCCAATCTACAGAAGAAGAGACGGGAAATGGGTGAGAGAGCTAATTCTGTATGACAAAGAGGAGATCAGGAGGATTTGGCGCCAAGCGAACAATGGGGAAGACGCAACTGCTGGTCTCACTCATCTGATGATCTGGCATTCCAACCTGAATGATGCCACGTATCAGAGAACAAGAGCTCTCGTGCGCACTGGGATGGACCCCAGAATGTGCTCTCTGATGCAAGGATCAACTCTTCCGAGGAGATCTGGAGCAGCTGGTGCAGCAGTAAAGGGAGTTGGGACGATGGTGATGGAGCTAATTCGGATGATAAAGCGGGGGATCAATGATCGGAATTTCTGGAGAGGCGAAAATGGACGAAGAACAAGGATTGCATATGAGAGAATGTGCAACATCCTCAAAGGGAAATTCCAAACAGCAGCACAACGAGCAATGATGGACCAGGTGCGAGAAAGCAGGAATCCTGGGAATGCTGAGATTGAAGACCTTATCTTTCTGGCACGGTCTGCACTCATTCTGAGAGGATCAGTGGCTCATAAGTCCTGCCTGCCTGCTTGTGTATATGGACTTGCTGTGGCCAGTGGATACAACTTTGAGAGAGAGGGATACTCTCTGGTCGGAATAGATCCTTTCCGCCTGCTTCAAAACAGCCAGGTTTTCAGCCTCATTAGACCAAATGAGAATCCGGCACATAAGAGTCAATTGGTATGGATGGCATGCCATTCTGCAGCATTTGAAGACCTGAGAGTATCAAGCTTAATCAGGGGGACAAGAGTGATTCCAAGAGGACAACTGTCCACCAGAGGAGTTCAAATTGCTTCGAATGAGAACATGGAAACAATGGACTCCAGTACTCTTGAACTGAGAAGCAGATACTGGGCTATAAGGACCAGGAGCGGAGGAAACACCAACCAACAGAGAGCATCTGCAGGACAAATCAGTGTACAACCTACTTTCTCAGTACAGAGAAATCTTCCTTTCGAGAGAGCGACCATCATGGCGGCATTTACAGGGAACACTGAAGGCAGAACATCTGACATGAGGACTGAGATCATAAGAATGATGGAAAGTGCCAGACCAGAAGATGTGTCTTTCCAGGGGCGGGGAGTCTTCGAGCTCTCGGACGAAAAGGCAACGAACCCGATCGTGCCTTCCTTTGACATGAGTAATGAGGGATCTTATTTCTTCGGAGACAATGCAGAGGAGTATGACAATTGAATGAGTCTTCTAACCGAGGTCGAAACGTACGTTCTCTCTATCGTCCCGTCAGGCCCCCTCAAAGCCGAGATCGCGCAGAGACTTGAAGATGTCTTTGCAGGGAAAAACACAGATCTCGAGGCTCTCATGGAATGGCTAAAGACAAGACCAATCCTGTCACCTCTGACTAAGGGGATTTTAGGGTTTGTGTTCACGCTCACCGTGCCCAGCGAGCGAGGACTGCAGCGTAGACGCTTTGTCCAAAATGCCCTAAATGGGAATGGAGACCCAAACAACATGGACAGGGCAGTCAAACTTTACAGGAAGCTGAAAAGAGAGATAACATTCCATGGAGCTAAGGAGGTTGCACTCAGCTACTCAACCGGTGCACTTGCCAGTTGCATGGGCCTCATATACAACAGAATGGGAACGGTAACCACAGAAGTGGCTTTTGGCCTAGTGTGTGCCACTTGTGAGCAGATTGCTGATTCACAGCATCGGTCTCACAGACAGATGGTGACTACCACCAACCCACTAATCAGGCATGAAAACAGAATGGTGCTGGCCAGCACTACGGCTAAGGCTATGGAGCAGATGGCTGGATCGAGTGAGCAGGCAGCGGAAGCCATGGAGGTTGCTAGTCAGGCTAGGCAGATGGTGCAGGCAATGAGGACAATTGGGACTCATCCTAGCTCCAGTGCCGGTCTGAAAGATGATCTTCTTGAAAATTTGCAGGCCTACCAGAAACGGATGGGAGTGCAAATACAGCGATTCAAGTGAATGAGTCTTCTAACCGAGGTCGAAACGCCTACCAGAAACGGATGGGAGTGCAAATACAGCGATTCAAGTGATCCTCTCGTTATTGCCGCAAGTATCATTGGGATCTTGCACTTGATATTGTGGATTCTTGATCGTCTTTTCTTCAAATGTATTTATCGTCGCCTTAAATACGGTTTGAAAAGAGGGCCTTCTACGGAAGGAGTGCCTGAGTCTATGAGGGAAGAATATCGGCAGGAACAGCAGAGTGCTGTGGATGTTGACGATGGTCATTTTGTCAACATAGAGCTGGAGTAAATGGATTCCAACACTGTGTCAAGCTTTCAGGTAGACTGCTTTCTTTGGCATGTCCGCAAACGATTTGCAGACCAAGAACTGGGTGATGCCCCATTCCTTGACCGGCTTCGCCGAGATCAAAAGTCCCTAAGAGGAAGAGGCAGCACTCTTGGTCTGGACATCGAAACAGCTACTCGTGCGGGAAAGCAGATAGTGGAGCGGATTCTGGAGGAAGAATCCGATGAGGCACTTAAAATGACTATTGCTTCTGTGCCTGCTTCACGCTACCTAACTGACATGACTCTTGAAGAAATGTCAAGGGACTGGTTCATGCTCATGCCCAAGCAGAAAGTGGCAGGTTCCCTTTGCATCAGAATGGATCAGGCAATAATGGACAAAAACATCATATTGAAAGCAAACTTTAGTGTGATTTTTGATCGGCTGGAAACTCTGATACTACTTAGGGCTTTCACAGAAGAAGGAGCAATTGTGGGCGAAATCTCACCGTTACCTTCTCTTCCAGGACATACTGATGAGGATGTCAAAAATGCAATTGGGGTCCTCATCGGAGGACTTGAATGGAATGATAACACAGTTCGAGTCTCTGAAACTCTACAGAGATTCGCTTGGAGAAGCAGTAATGAGGATGGGAGACCTCCACTCCCTCCAAAGCAGAAACGGAAAATGGCGAGAACAATTGAGTCAGAAGTTTGAATGGATTCCAACACTGTGTCAAGCTTTCAGGACATACTGATGAGGATGTCAAAAATGCAATTGGGGTCCTCATCGGAGGACTTGAATGGAATGATAACACAGTTCGAGTCTCTGAAACTCTACAGAGATTCGCTTGGAGAAGCAGTAATGAGGATGGGAGACCTCCACTCCCTCCAAAGCAGAAACGGAAAATGGCGAGAACAATTGAGTCAGAAGTTTGAAGAAATAAGATGGTTGATTGAAGAAGTACGACATAGATTAAAGGTTACAGAGAATAGCTTTGAACAAATAACGTTTATGCAAGCCTTACAACTACTGCTTGAAGTGGAGCAAGAGATAAGAACTTTCTCGTTTCAGCTTATTTAA
>Concatenated PB2+PA+NP+M1+M2+NS1+NS2 STRAIN=A/duck/Memphis/546/1974 YEAR=1974
ATGGAGAGAATAAAAGAGCTGAGAGATCTAATGTCACAATCTCGCACCCGCGAGATACTCACAAAAACCACTGTGGACCATATGGCCATAATCAAAAAATACACATCAGGAAGACAAGAGAAGAACCCCGCACTCAGGATGAAGTGGATGATGGCAATGAAATATCCAATTACAGCAGATAAAAGGATAATGGAAATGATTCCCGAGAGAAATGAACAAGGGCAGACCCTCTGGAGCAAAACGAACGATGCTGGGTCAGACCGAGTAATGGTATCACCCCTGGCCGTGACATGGTGGAATAGAAATGGACCAACAACAAGTACAGTTCACTATCCAAAAGTCTACAAAACTTATTTTGAAAAGGTCGGAAGGTTAAAACATGGGACCTTTGGCCCCGTCCACTTCAGGAATCAAGTTAAGATAAGACGGAGAGTTGACATAAACCCTGGCCATGCAGACCTCAGTGCCAAGGAGGCACAGGATGTCATCATGGAAGTTGTTTTCCCAAATGAAGTGGGAGCCAGAATACTAACGTCGGAATCACAACTGACAATAATCAAAGAGAAAAAGGAGGAACTCCAGGATTGTAAAATTGCCCCTTTGATGGTGGCATACATGCTGGAAAGAGAATTGGTCCGCAAAACGAGATTCCTCCCAGTGGCTGGTGGAACAAGCAGTGTATACATTGAAGTGTTGCACCTGACCCAAGGAACATGCTGGGAGCAAATGTACACTCCAGGAGGGGAAGTGAGAAATGATGACGTTGACCAAAGCTTAATCATTGCTGCCAGGAACATAGTAAGGAGAGCGACAGTATCAGCAGATCCACTAGCATCTCTGTTGGAGATGTGTCACAGTACACAGATTGGTGGAATAAGGATGGTTGACATCCTTAAGCAGAATCCAACAGAGGAACAAGCCGTGGATATATGCAAGGCAGCAATGGGCTTGAGAATTAGCTCATCTTTCAGCTTTGGTGGATTCACTTTTAAAAGAACAAGTGGATCATCAGTCAAGAGAGAAGAAGAGGTGCTTACGGGCAATCTTCAAACATTGAAAATAAGAGTGCATGAGGGGTATGAAGAGTTCACAATGGTTGGAAGAAGAGCAACAGCTATTTTAAGAAAAGCAACCAGGAGGTTGATTCAGCTGATAGTAAGTGGGAGAGACGAACAGTCAATTGCTGAAGCAATAATTGTGGCCATGGTATTTTCACAAGAAGACTGTATGATAAAGGCAGTCCGAGGTGATCTGAACTTTGTTAATAGAGCGAACCAGCGGTTGAACCCTATGCACCAACTCTTGAGACATTTCCAAAAAGATGCAAAAGTGCTTTTCCAAAACTGGGGAATTGAACCAATCGACAATGTGATGGGAATGATTGGGGTATTACCCGACATGACCCCAAGCACTGAAATGTCACTGAGAGGGGTAAGAGTCAGCAAAATGGGAGTAGATGAGTACTCCAGCACAGAGAGGGTGGTGGTGAGCATTGACCGCTTTTTAAGAGTTCGAGATCAACGAGGAAATGTACTATTGTCCCCTGAAGAAGTCAGCGAAACACAAGGAACAGAGAAGCTGACAATTACTTATTCATCGTCAATGATGTGGGAGATCAATGGGCCTGAATCAGTATTGGTCAATACTTATCAGTGGGTCATCAGGAACTGGGAGACTGTGAAAATTCAGTGGTCACAGGACCCCACAATGTTGTATAATAAGATGGAGTTCGAGCCATTTCAGTCCCTGGTCCCTAAGGCAGCCAGAGGCCAATACAGCGGATTCGTAAGGACTCTGTTCCAGCAAATGCGAGATGTGCTTGGAACATTTGACACTGTTCAGATAATAAAGCTCCTCCCTTTTGCTGCAGCTCCACCGGAACAGAGCAGAATGCAGTTCTCCTCCTTGACTGTAAATGTAAGAGGGTCAGGAATGAGAATACTTGTAAGAGGCAATTCTCCAGTGTTCAATTACAACAAGGCCACCAAGAGGCTTACAGTCCTCGGAAAGGATGCAGGTGCATTGATCGAAGACCCAGATGAAGGCACAGCTGGAGTGGAGTCTGCTGTTCTGAGAGGGTTTCTCATTTTGGGCAAAGAAGACAAGAGATATGGCCCAGCATTAAGCATCAATGAACTGAGCAATCTTGCAAAGGGGGAGAAGGCTAATGTGCTAATTGGGCAAGGAGACGTGGTGTTGGTAATGAAACGGAAACGGGACTCTAGCATACTTACTGACAGCCAGACAGCGACCAAAAGAATTCGGATGGCCATCAATTAGATGGAAGATTTTGTGCGACAATGTTTCAATCCAATGATCGTCGAGCTTGCGGAAAAAGCAATGAAAGAATATGGAGAGGATCCAAAAATCGAAACAAACAAATTCGCTGCAATATGTACACATCTGGAAGTGTGTTTCATGTATTCAGACTTCCACTTCATTGATGAACGAGGTGAATCGATAATTGTAGAATCTGGTGATCCAAATGCACTCTTGAAACACCGATTCGAGATAATCGAAGGGAGAGATCGTACGATGGCTTGGACAGTGGTGAATAGCATTTGCAACACCACGGGGGTTGAGAAACCCAAGTTTCTTCCTGATTTGTACGATTACAAAGAGAACCGGTTCATTGAAATTGGAGTGACAAGAAGGGAGGTTCACATATATTACTTGGAAAAGGCCAATAAGATAAAGTCTGAGAAGACGCACATCCACATCTTTTCATTCACTGGGGAGGAAATGGCCACTAAAGCAGACTACACCCTTGATGAAGAGAGCAGAGCAAGAATCAAGACCAGACTGTTCACCATAAGACAAGAAATGGCCAGTAGAGGTCTCTGGGATTCCTTTCGTCAGTCCGAGAGAGGCGAAGAGACAATTGAAGAAAGATTTGAAATTACAGGAACCATGCGCAGGCTCGCCGACCAAAGTCTCCCACCGAACTTCTCCAGCCTTGAAAACTTTAGAGCCTATGTGGATGGATTCGAACCGAACGGCTGCATTGAGGGCAAGCTTTCTCAAATGTCCAAAGAAGTAAATGCAAGGATAGAGCCATTTCTGAAGACGACACCGCGCCCTCTCAGATTACCAAATGGGCCTCCCTGCTCTCAACGTTCAAAATTCCTGCTGATGGATGCTCTGAAACTTAGCATTGAAGACCCGAGCCATGAAGGAGAAGGGATACCACTGTATGATGCGATCAAATGCATGAAGACATTTTTTGGCTGGAAAGAGCCTAACATTGTCAAGCCACATGAGAAGGGCATAAACCCCAATTACCTCCTGGCTTGGAAGCAAGTGCTAGCAGAACTGCAGGACATTGAAAATGAGGAGAAAATTCCAAAAACAAAAAATATGAAGAAAACAAGCCAACTAAAGTGGGCACTTGGTGAAAATATGGCACCAGAGAAAGTGGACTTTGAGGATTGCAAGGATGTTAGCGATCTAAAACAGTATGATAGCGATGAACCAGAGCAGAGATCGCTAGCAAGTTGGATTCAAAGTGAATTTAACAAAGCATGTGAGTTGACCGATTCAAGCTGGATAGAACTTGATGAAATTGGGGAAGATGTTGCTCCAATTGAACACATTGCAAGCATGAGAAGGAATTATTTCACAGCAGAAGTGTCTCATTGCAGGGCAACAGAGTACATAATGAAGGGTGTATACATAAACACGGCTTTGCTCAATGCTTCTTGTGCAGCCATGGATGATTTCCAGTTAATTCCAATGATAAGCAAGTGCAGAACCAAAGAAGGACGGCGAAAGACAAATCTATATGGATTCATCATAAAGGGGAGATCTCACTTGAGGAATGATACTGACGTGGTGAATTTTGTGAGCATGGAATTTTCTCTTACTGACCCCAGATTGGAGCCACACAAGTGGGAAAAATACTGTGTCCTTGAAATAGGAGACATGCTCCTACGGACTGCAATAGGCCAAGTATCACGACCTATGTTCCTGTATGTGAGAACCAATGGGACCTCCAAGATCAAAATGAAGTGGGGTATGGAGATGAGGCGTTGTCTTCTTCAATCCCTCCAACAAATTGAGAGCATGATTGAGGCCGAATCCTCTGTCAAGGAGAAAGACATGACCAAGGAGTTCTTTGAAAACAAGTCGGAGACATGGCCTATTGGAGAATCACCCAAAGGAGTGGAAGAAGGTTCCATTGGAAAAGTCTGCAGGACTTTGCTAGCAAAGTCTGTATTCAACAGTTTGTATGCATCCCCACAACTTGAGGGATTTTCAGCTGAGTCAAGGAAGCTGCTTCTTATTGTTCAGGCACTTAGGGACAACCTGGAACCTGGTACTTTCGATCTTGGGGGGCTATATGAAGCAATTGAGGAGTGCCTGATTAATGATCCCTGGGTTTTGCTTAATGCATCTTGGTTCAACTCCTTCCTTATACATGCACTGAAATAGATGGCGTCTCAAGGCACCAAACGATCTTATGAGCAGATGGAAACTGGTGGGGAACGCCAGAACGCCACTGAAATCAGAGCATCTGTTGGGAGAATGGTTGGTGGGATCGGAAGGTTCTACATACAGATGTGCACTGAACTCAAACTCAGCGATTATGAAGGGAGGCTGATCCAAAACAGCATAACAATAGAGAGAATGGTTCTCTCGGCGTTTGATGAGAGGAGAAACAAATATCTGGAAGAGCATCCCAGTGCTGGGAAGGACCCTAAGAAAACTGGAGGTCCAATCTACAGGAGGAGAGATGGAAAATGGATGAGAGAATTGATCCTGTATGATAAAGAGGAGATCAGAAGGATTTGGCGTCAAGCGAATAATGGAGAAGACGCAACTGCTGGTCTCACCCATTTGATGATCTGGCATTCCAATCTGAATGATGCCACATATCAGAGAACAAGGGCTCTTGTGCGTACTGGGATGGATCCCAGGATGTGTTCTTTGATGCAAGGCTCAACTCTTCCGAGGAGGTCTGGGGCTGCTGGAGCAGCAGTGAAAGGGGTCGGAACAATGGTGATGGAACTTATTCGGATGATTAAACGAGGAATCAATGACCGGAATTTCTGGAGAGGCGAAAATGGACGGAGAACAAGGATTGCATACGAAAGGATGTGCAACATCCTCAAGGGGAAATTCCAAACAGCAGCACAACGAGCAATGATGGACCAGGTGCGGGAAAGCCGGAATCCTGGGAATGCTGAAATTGAAGATCTCATCTTTCTTGCACGATCTGCTCTCATTCTGAGGGGATCAGTGGCTCATAAGTCCTGCCTGCCTGCTTGTGTATACGGACTTGCTGTTGCCAGCGGATACGACTTTGAAAGAGAGGGATACTCCCTGGTTGGGTTTGATCCTTTCCGTCTGCTCCAAAACAGCCAGGTCTTCAGCCTTATCAGACCAAACGAAAACCCAGCACATAAAAGCCAGTTGGTATGGATGGCATGCCATTCTGCAGCATTTGAAGATCTGAGAGTATCAAGCTTCATCAGGGGGACAAGAGTAGTCCCAAGAGGACAGCTGTCCACCAGAGGAGTTCAGATTGCGTCAAATGAGAACATGGAGACAATGGACTCTAGTACCCTTGAATTGAGAAGCAGATACTGGGCTATAAGGACCAGAAGCGGAGGGAACACTAATCAGCAGAGAGCATCTGCAGGACAAATCAGCGTACAGCCCACATTCTCTGTGCAGAGAAACCTCCCATTCGAGAGAGCAACCATCATGGCGGCATTTACAGGAAACACTGAAGGCAGAACTTCAGACATGAGAACTGAGATCATAAGGATGATGGAAAATGCCAGACCTGAAGATGTGTCTTTCCAGGGGCGGGGAGTCTTCGAGCTCTCGGACGAAAAGGCGACGAACCCGATCGTGCCTTCCTTTGACATGAGTAACGAAGGATCTTATTTCTTCGGAGACAATGCAGAGGAATATGACAATTAAATGAGTCTTCTAACCGAGGTCGAAACGTACGTTCTCTCTATCGTACCGTCAGGCCCCCTCAAAGCCGAGATCGCGCAGAGACTTGAAGATGTCTTTGCTGGGAAGAACACCGATCTTGAGGCACTCATGGAATGGCTAAAGACAAGACCAATCCTGTCACCTCTGACTAAGGGGATTTTAGGATTTGTGTTCACGCTCACCGTGCCCAGTGAGCGAGGACTGCAGCGTAGACGCTTTGTCCAGAATGCCCTTAATGGGAATGGAGATCCAAACAACATGGACAGGGCAGTCAAACTGTACAGGAAGCTAAAAAGGGAAATCACATTCCATGGGGCCAAAGAGGTGGCACTCAGTTATTCCACTGGTGCACTTGCCAGTTGCATGGGCCTCATATACAATAGGATGGGAACTGTGACCACCGAAGTGGCATTTGGCCTGGTATGCGCTACATGTGAGCAGATTGCTGACTCCCAGCATCGATCTCACAGACAGATGGTGACAACAACCAACCCACTGATCAGACATGAGAACAGGATGGTACTAGCTAGCACTACGGCTAAAGCCATGGAGCAGATGGCAGGGTCGAGTGAACAAGCAGCAGAGGCTATGGAGGTTGCCAGTCAGGCTAGGCAGATGGTGCAGGCAATGAGGACCATTGGGACTCATCCTAGCTCCAGTGCTGGTCTAAAAGATGATCTTCTTGAAAATTTGCAGGCCTACCAGAAACGGATGGGGGTGCAAATGCAGCGATTCAAGTGAATGAGTCTTCTAACCGAGGTCGAAACGCCTACCAGAAACGGATGGGGGTGCAAATGCAGCGATTCAAGTGATCCTCTCGTTATTGCCGCAAGTATCATTGGGATCTTGCACTTGATATTGTGGATTCTTGATCGTCTTTTCTTCAAATGCATTTATCGTCGCCTTAAATACGGATTGAAAAGAGGGCCTTCTACGGAAGGAGTGCCTGAGTCTATGAGGGAAGAATATCGGCAGGAACAGCAGAGTGCTGTGGATGTTGACGATGGTCATTTTGTCAACATAGAGCTGGAGTAAATGGACTCCAACACGATAACCTCGTTTCAGGTAGATTGCTATCTATGGCACATAAGAAAGCTGCTCAGCATGAGAGACATGTGTGATGCTCCCTTTGATGACAGACTCAGAAGGGATCAAAAGGCATTAAAGGGAAGAGGCAGCACACTTGGACTCGACCTACGGGTAGCCACAATGGAAGGCAAAAAGATTGTCGAGGACATCCTAAAGAGTGAGACGGATGAAAATCTCAAGATTGCAATTGCATCCAGCCCTGCTCCTCGGTACATTACTGATATGAACATAGAGGAAATAAGCAGGGAATGGTATATGCTCATGCCCAGGCAGAAGATAACAGGGGGTCTGATGGTGAAAATGGATCAGGCCATTATGGACAAAAGGATAACACTCAAAGCAAATTTCTCTGTCCTATTCGATCAATTGGAGACATTAGTCTCACTGAGGGCCTTCACAGATGATGGCGCCATTGTAGCTGAAATATCTCCCATTCCCTCTATGCCAGGACATTCTACAGAGGATGTCAAAAATGCAATTGGAATCCTCATCGGTGGATTTGAATGGAATGATAACTCAATTCGAGCGTCTGAAAATATACAGAGATTCGCTTGGGGAATCCGTGATGAGAATGGGGGACCTCCACTCCCTCCAAAGCAGAAACGCTACATGGCGAGAAGAGTTGAGTCAGAAGTTTGAATGGACTCCAACACGATAACCTCGTTTCAGGACATTCTACAGAGGATGTCAAAAATGCAATTGGAATCCTCATCGGTGGATTTGAATGGAATGATAACTCAATTCGAGCGTCTGAAAATATACAGAGATTCGCTTGGGGAATCCGTGATGAGAATGGGGGACCTCCACTCCCTCCAAAGCAGAAACGCTACATGGCGAGAAGAGTTGAGTCAGAAGTTTGAAGAGATCAGATGGTTAATTGCAGAATGCAGAAACATATTGACCAAAACTGAGAACAGCTTCGAGCAGATAACGTTCTTGCAAGCATTGCAACTCTTACTTGAAGTTGAGAGTGAAATAAGGACATTTTCTTTTCAGCTTATTTAG
>Concatenated PB2+PA+NP+M1+M2+NS1+NS2 STRAIN=A/duck/Hong Kong/7/1975 YEAR=1975
ATGGAGAGAATAAAAGAATTAAGAGATCTAATGTCGCAGTCCCGCACTCGCGAGATACTAACAAAAACCACTGTGGACCATATGGCCATAATCAAGAAATACACATCAGGAAGACAAGAGAAGAACCCTGCTCTCAGAATGAAATGGATGATGGCAATGAAATATCCAATCACAGCAGACAAGAGAATAATGGAGATGATTCCTGAAAGGAATGAACAAGGGCAGACGCTTTGGAGCAAGACAAATGATGCTGGATCGGACAGGGTGATGGTGTCTCCCCTAGCTGTAACTTGGTGGAACAGGAATGGGCCGACAACAAGTACAGTCCATTATCCAAAGGTTTACAAAACATACTTTGAGAAGGTTGAAAGGTTAAAACATGGAACCTTCGGTCCCGTTCATTTCCGAAACCAAGTTAAAATACGCCGCCGAGTTGATATAAACCCGGGCCATGCAGATCTCAGTGCTAAAGAAGCACAAGATGTTATCATGGAGGTCGTTTTCCCAAATGAAGTGGGAGCTAGAATATTGACATCAGAGTCGCAATTGACAATAACAAAGGAGAAGAAAGAAGAGCTCCAGGATTGTAAGATTGCTCCTTTAATGGTGGCATACATGTTGGAAAGGGAACTGGTCCGCAAAACCAGATTCCTACCGGTAGCAGGCGGAACAAGCAGTGTGTACATTGAGGTATTGCATTTGACTCAAGGGACCTGCTGGGAACAGATGTACACTCCAGGCGGAGAAGTGAGAAATGATGATGTTGACCAGAGTTTGATCATTGCTGCCAGAAACATTGTTAGGAGAGCAACGGTATCAGCGGATCCACTGGCATCACTACTGGAGATGTGCCACAGCACACAAATTGGTGGGATAAGGATGGTGGACATCCTTAGACAAAATCCAACTGAGGAGCAAGCTGTGGATATATGCAAAGCAGCAATGGGTTTGAGGATCAGTTCATCCTTTAGCTTTGGAGGCTTCACTTTCAAAAGAACAAGTGGATCATCCGTCAAGAAGGAAGAGGAAGTGCTTACAGGCAACCTCCAAACATTGAAAATAAGAGTACATGAGGGGTATGAGGAATTCACAATGGTTGGGCGGAGAGCAACAGCCATCCTGAGGAAAGCAACTAGAAGGCTGATTCAGTTGATAGTAAGTGGAAGAGATGAACAATCAATCGCTGAAGCGATCATTGTAGCAATGGTGTTCTCACAAGAGGATTGCATGATAAAGGCAGTCCGAGGTGATCTGAATTTCGTAAACAGAGCAAACCAAAGATTGAACCCCATGCATCAACTCCTGAGGCACTTCCAAAAAGATGCAAAAGTGCTGTTTCAGAACTGGGGAATTGAACCTATTGATAATGTCATGGGGATGATCGGAATATTACCTGACATGACTCCAAGCACAGAGATGTCACTGAGAGGAGTGAGGGTTAGTAAGATGGGAGTGGATGAATATTCCAGCACTGAGAGAGTGGTTGTGAGTATTGACCGTTTCTTAAGGGTTCGAGATCAGCGGGGGAACGTACTCTTATCTCCCGAAGAGGTTAGTGAAACACAGGGAACAGAGAAATTGACAATAACATATTCATCATCAATGATGTGGGAGATCAACGGTCCTGAGTCAGTGCTTGTTAACACCTATCAATGGATCATCAGAAATTGGGAGACTGTGAAGATTCAATGGTCTCAAGACCCCACAATGCTATACAACAAGATGGAGTTTGAACCGTTCCAATCCTTGGTACCTAAAGCTGCCAGAGGTCAATACAGTGGATTTGTGAGAACACTATTCCAACAAATGCGTGATGTACTGGGGACATTTGATACTGTCCAAATAATAAAGCTGCTACCATTTGCAGCAGCCCCACCGGAGCAGAGCAGAATGCAGTTTTCTTCTCTAACTGTGAATGTGAGAGGCTCAGGAATGAGAATACTCGTAAGGGGTAACTCCCCCGTGTTCAACTACAATAAGGCAACCAAAAGGCTTACAGTCCTCGGAAAGGACGCAGGTGCATTAACAGAAGATCCAGATGAGGGAACAGCCGGAGTGGAATCTGCGGTACTGAGGGGATTCCTAATTCTAGGCAAGGAGGACAAAAGATATGGACCAGCATTGAGCATCAATGAACTGAGCAATCTTGCGAAAGGGGAGAAAGCTAATGTGCTGATAGGGCAAGGAGACGTGGTGTTGGTAATGAAACGGAAACGGGACTCTAGCATACTTACTGACAGCCAGACAGCGACCAAAAGGATTCGGATGGCCATCAATTAGATGGAAGACTTTGTGCGACAATGCTTCAATCCAATGATCGTCGAGCTTGCGGAAAAGGCAATGAAAGAATATGGGGAAGATCCGAAAATCGAAACGAACAAATTCGCTGCAATATGCACACACTTAGAAGTCTGTTTCATGTATTCAGATTTCCACTTTATTGACGAAAGGGGTGAATCAATAATTGTGGAATCTGGTGATCCAAATGCATTATTGAAACACCGATTTGAGATAATTGAAGGAAGAGACCGAACAATGGCCTGGACAGTAGTGAATAGTATCTGCAATACAACAGGAGTCGAGAAGCCTAAATTTCTCCCGGATCTGTATGATTACAAGGAGAACCGATTCATTGAAATTGGAGTGACACGAAGGGAAGTCCACATATACTACCTAGAGAAAGCCAACAAGATAAAATCCGAAAAGACACACATTCACATTTTCTCATTCACTGGAGAGGAAATGGCCACCAAAGCAGATTACACCCTTGATGAAGAGAGCAGGGCAAGAATCAAAACCAGGCTGTTCACCATAAGGCAAGAAATGGCCAGTAGGGGTCTATGGGATTCCTTTCGTCAGTCCGAGAGAGGCGAAGAGACAGTTGAAGAAAGATTTGAAATCACAGGAACCATGCGCAGGCTTGCCGACCAAAGTCTCCCACCGAACTTCTCCAGCCTTGAAAACTTTAGAGCCTATGTGGATGGATTCGAACCGAACGGCTGCATTGAGGGCAAGCTTTCTCAAATGTCAAAAGAAGTGAATGCCAGAATTGAGCCATTCCTAAAGACAACACCACGCCCTCTCAGATTACCTGATGGGCCCCCCTGCTCTCAGCGGTCGAAATTCCTGCTGATGGATGCCCTTAAATTAAGCATTGAAGACCCAAGCCATGAGGGGGAGGGGATACCGCTGTATGATGCAATCAAATGCATGAAAACATTTTTCGGCTGGAAAGAGCCCAACATCGTAAAACCACATGAGAAGGGCATAAATCCCAATTACCTCCTGGCTTGGAAGCAGGTGCTGGCAGAACTTCAGGACATTGAAAATGAGGAGAAGATTCCAAAAACAAAAAACATGAAGAAAACAAGCCAATTGAAATGGGCACTCGGTGAGAACATGGCACCGGAGAAGGTAGACTTTGAGGATTGCAAAGACATTAGCGATCTAAAACAGTATGACAGCGATGAGCCAGAAGCTAGATCGCTAGCAAGCTGGATCCAGAGTGAATTCAACAAGGCATGTGAATTAACCGATTCAAGCTGGATAGAACTTGATGAGATAGGAGAAGATGTTGCCCCAATTGAGCACATTGCAAGTATGAGAAGGAACTATTTCACAGCGGAAGTATCCCATTGCAGGGCTACTGAGTACATAATGAAGGGAGTATACATAAACACAGCTTTGCTCAATGCATCTTGTGCAGCCATGGATGACTTCCAGCTAATTCCAATGATAAGCAAATGCAGAACCAAAGAAGGAAGACGGAAAACAAATCTATATGGATTCATTATAAAGGGAAGGTCCCACTTGAGAAATGATACTGACGTGGTAAATTTTGTGAGTATGGAATTTTCTCTTACTGACCCGAGGCTGGAACCACACAAATGGGAAAAGTACTGTGTTCTTGAAATAGGAGACATGCTCCTGCGGACTGCAATAGGCCAAGTGTCAAGGCCCATGTTCCTGTATGTGAGAACCAACGGAACCTCCAAGATCAAGATGAAATGGGGCATGGAAATGAGGCGCTGCCTTCTTCAATCTCTTCAGCAGATTGAGAGCATGATTGAGGCCGAGTCTTCTGTCAAAGAGAAAGACATGACCAAAGAATTCTTTGAAAACAAGTCGGAGACATGGCCAATTGGAGAGTCACCCAAGGGAGTGGAGGAAGGCTCCATCGGGAAAGTGTGCAGAACCTTGCTAGCAAAATCTGTATTCAACAGTCTATATGCATCTCCACAACTCGAGGGGTTTTCAGCCGAATCGAGAAAATTGCTCCTCATTGTTCAGGCGCTTAGGGACAACCTGGAACCTGGAACCTTCGATCTCGGAGGGCTATATGAAGCAATCGAGGAGTGCCTGATTAATGATCCCTGGGTTTTGCTTAATGCGTCTTGGTTCAACTCCTTCCTCACACATGCACTGAAATAGATGGCGTCTCAAGGCACCAAACGATCTTATGAGCAGATGGAAACTGGTGGAGAACGCCAGAATGCTACTGAGATCAGAGCATCTGTTGGGAGAATGGTCGGTGGAATTGGAAGATTCTACATACAGATGTGCACTGAACTCAAACTCAGCGACTATGAAGGAAGGCTGATCCAAAACAGCATAACAATAGAGAGAATGGTTCTCTCTGCATTTGATGAAAGGAGGAACAAATACCTGGAAGAACATCCCAGTGCGGGGAAGGACCCGAAGAAAACTGGAGGTCCAATCTACAGAAGGAGGGACGGAAAATGGATGAGAGAGCTGATTCTGTATGACAAAGAGGAGATCAGGAGGATTTGGCGTCAAGCGAATAATGGAGAAGACGCAACTGCTGGTCTCACTCATCTGATGATCTGGCATTCCAACTTGAATGATGCCACATATCAGAGAACAAGAGCTCTCGTGCGTACTGGAATGGACCCCAGAATGTGCTCTCTGATGCAAGGATCAACTCTCCCGAGGAGATCTGGAGCTGCGGGTGCAGCAGTAAAGGGAGTTGGAACGATGGTAATGGAACTAATTCGGATGGTAAAGCGAGGGATCAATGATCGGAATTTCTGGAGAGGTGAAAATGGACGAAGAACAAGAATTGCATATGAGAGGATGTGCAACATCCTCAAAGGGAAATTCCAAACAGCAGCACAGCGAGCAATGATGGACCAGGTGCGAGAAAGCAGGAATCCTGGGAATGCTGAGATTGAAGACCTTATCTTTCTGGCTCGGTCTGCACTCATTCTGAGAGGATCAGTGGCTCATAAGTCCTGCTTGCCTGCTTGTGTATATGGACTTGCTGTGGCCAGTGGATACGACTTTGAGAGAGAGGGGTACTCTCTGGTCGGAATAGATCCTTTCCGTCTGCTTCAAAACAGCCAGGTGTTCAGCCTCATTAGACCAAATGAGAATCCAGCACATAAGAGTCAACTAGTATGGATGGCATGCCATTCTGCAGCATTTGAAGACCTGAGAGTATCAAGCTTCATCAGAGGGACAAGAGTGGTCCCAAGAGGACAACTGTCCACCAGAGGAGTTCAAATAGCTTCTAATGAGAACATGGAAACAATGGACTCCAGTACTCTTGAACTGAGAAGCAGATATAGGGCTATAAGGACCAGGAGTGGAGGAAACACCAACCAACAGAGAGCATCTGCAGGGCAAATCAGTGTGCAACCCACTTTCTCAGTACAGAGGAATCTTCCTTTCGAAAGAGCGACCATCATGGCGGCATTTACAGGGAACACTGAAGGCAGAACATCTGACATGAGGACTGAAATCATAAGAATGATGGAAAGTGCCAGACCAGAAGATGTGTCTTTCCAGGGGCGGGGAGTCTTCGAGCTCTCGGACGAAAAGGCAACGAACCCGATCGTGCCTTCCTTTGACATGAGTAATGAGGGATCTTATTTCTTCGGAGACAATGCAGAGGAGTATGACAATTAAATGAGTCTTCTAACCGAGGTCGAAACGTACGTTCTCTCTATCGTCCCGTCAGGCCCCCTCAAAGCCGAGATCGCGCAGAGACTTGAAGATGTCTTTGCAGGGAAGAACACAGATCTTGAGGCTCTCATGGAATGGCTAAAGACAAGACCAATCCTGTCACCTCTGACTAAAGGGATTTTGGGATTCGTGTTTACGCTCACCGTGCCCAGTGAGCGAGGACTGCAGCGTAGACGCTTTGTCCAAAATGCCCTAAATGGGAACGGAGACCCAAATAACATGGATAGAGCAGTCAAACTGTACAGGAAGTTGAAAAGAGAGATAACATTCCATGGAGCTAAAGAGGTGGCACTCAGCTACTCAACTGGTGCACTCGCCAGTTGCATGGGTCTCATATACAACAGGATGGGAACAGTGACCACAGAAGTGGCTTTTGGCCTAGTGTGTGCCACTTGTGAGCAGATTGCTGATTCACAGCATCGGTCTCACAGACAGATGGTGACCACCACCAACCCACTAATCAGGCATGAAAACAGAATGGTGCTGGCCAGCACTACGGCTAAGGCTATGGAGCAGATGGCTGGGTCGAGTGAGCAGGCAGCGGAAGCCATGGAGGTCGCTAGTCAGGCTAGGCAGATGGTGCAAGCAATGAGGACAATTGGGACTCACCCTAGCTCCAGTGCTGGTCTGAAAGATGATCTTCTTGAAAATTTGCAGGCCTACCAGAAACGGATGGGAGTGCAAATGCAGCGATTCAAGTGAATGAGTCTTCTAACCGAGGTCGAAACGCCTACCAGAAACGGATGGGAGTGCAAATGCAGCGATTCAAGTGATCCTCTCGTTATTGCAGCAAGTATCATTGGGATCTTGCACTTGATATTGTGGATTCTTGATCGTCTTTTCTTCAAATGTATTTATCGTCGCCTTAAATACGGTTTGAAAAGAGGGCCTTCTACGGAAGGAGTACCTGAGTCTATGAGGGAAGAATATCGGCAGGAACAGCAGAGTGCTGTGGATGTTGACGATGGTCATTTTGTCAACATAGAGCTGGAGTAAATGGATTCCAACACGATAACCTCGTTTCAGGTAGATTGTTATCTATGGCACATAAGGAAGCTGCTCAGCATGAGAGACATGTGTGATGCTCCCTTTAGTGACAGGCTCAGAAGAGACCAAAAGGCATTAAAGGGAAGAGGCAGCACACTTGGACTCGATCTAAGAGTGGCTACAATGGAAGGGAAAAAGATCGTTGAGGACATTTTGAAGAATGAAACAGATGAAAACCTCAAAATAGCCATTGCCTCCAGTCCTGCTCCTCGGTATATTACTGATATGAGCATAGAGGAGATAAGCCGAGAATGGTATATGCTGATGCCTAGGCAGAAAATAACTGGAGGCCTAATGGTGAAAATGGATCAAGCCATAATGGATAAGAAAATCATCCTTAAAGCAAATTTCTCAGTTCTATTTGACCAACTAGAGACGTTAGTCTCTCTGAGGGCATTCACAGAAGATGGTGCTATTGTGGCTGAAATCTCTCCCATTCCCTCCATGCCAGGACATTCTACAGAGGATGTCAAAAATGCAATTGGAATCCTCATCGGCGGACTTGAATGGAATGATAACTCAATTCGAGCGTCTGAAAATATACAGAGATTCGCTTGGGGAATCCGTGATGAGGATGGGGGACCTCCACTCCCTCCAAAACAGAAACGCTACATGGCGAGACGAGTTGAGTCAGAAGTTTGAATGGATTCCAACACGATAACCTCGTTTCAGGACATTCTACAGAGGATGTCAAAAATGCAATTGGAATCCTCATCGGCGGACTTGAATGGAATGATAACTCAATTCGAGCGTCTGAAAATATACAGAGATTCGCTTGGGGAATCCGTGATGAGGATGGGGGACCTCCACTCCCTCCAAAACAGAAACGCTACATGGCGAGACGAGTTGAGTCAGAAGTTTGAAGAGATCAGATGGCTCATTGCTGAATGCAGGAATATACTGACAAAGACTGAAAACAGCTTTGAACAGATAACGTTCTTGCAGGCATTGCAACTCTTACTTGAAGTTGAGAGTGAGATAAGGACTTTCTCCTTTCAGCTTATTTAA
>Concatenated PB2+PA+NP+M1+M2+NS1+NS2 STRAIN=A/duck/Alberta/35/1976 YEAR=1976
ATGGAAAGAATAAAAGAACTAAGAGATCTAATGTCACAGTCCCGCACTCGCGAGATACTCACCAAAACCACTGTGGACCATATGGCCATAATCAAAAAATACACATCAGGAAGGCAAGAGAAGAACCCCGCACTCAGGATGAAGTGGATGATGGCAATGAAATATCCAATTACGGCAGATAAGAGAATAATGGAAATGATTCCTGAAAGGAATGAACAAGGACAAACCCTCTGGAGCAAAACAAACGATGCCGGCTCAGACCGAGTAATGGTATCACCTCTGGCCGTGACATGGTGGAATAGGAATGGGCCAACAACAAGTACAGTTCACTACCCAAAGGTATATAAAACTTATTTCGAAAAAGTCGAAAGGTTAAAACATGGGACCTTTGGCCCTGTCCATTTCAGAAATCAAGTTAAGATAAGACGGAGAGTTGACATAAACCCTGGCCACGCAGACCTCAGTGCCAAAGAGGCACAGGATGTAATCATGGAAGTTGTTTTCCCAAATGAAGTGGGAGCTAGAATACTAACATCGGAGTCACAACTGACAATAACAAAGGAGAAGAAGGAAGAACTCCAGGATTGTAAAATTGCCCCCTTGATGGTAGCATACATGCTAGAAAGAGAGTTGGTCCGCAAAACGAGGTTCCTCCCAGTGGCTGGTGGAACAAGCAGTGTCTATATTGAGGTGTTGCATTTAACCCAGGGGACATGCTGGGAGCAGATGTACACTCCAGGAGGGGAAGTGAGAAATGATGATGTTGACCAAAGCTTAATTATCGCTGCCAGGAACATAGTAAGAAGAGCAACGGTATCAGCAGACCCACTAGCATCTCTATTGGAGATGTGCCACAGCACACAGATTGGGGGAATAAGGATGGTAGACATCCTTAGGCAAAATCCAACAGAGGAACAAGCCGTGGACATATGCAAGGCAGCAATGGGCTTGAGGATCAGCTCATCTTTCAGCTTCTGTGGATTCACTTTCAAAAGAACAAGCGGGTCGTCAGTCAAGAGAGAAGAAGAAGTGCTTACGGGCAACCTTCAAACACTGAAAGTAAGAGTACATGAGGGGTATGAAGAGTTCACAATGGTTGGGAGAAGGGCAACAGCTATTCTCAGAAAGGCAACCAGGAGATTGATCCAGCTAATAGTAAGTGGGAGAGACGAGCAGTCAATTGCTGAAGCAATAATTGTGGCCATGGTATTTTCCCAAGAGGATTGCATGATCAAGGCAGTTCGGGGTGATCTGAACTTTGTCAATAGGGCAAACCAGCGGCTGAACCCCATGCATCAACTCTTGAGACATTTCCAAAAGGATGCAAAAGTGCTTTTCCAAAACTGGGGAATTGAACCCATCGACAATGTGATGGGAATGATCGGAATATTGCCCGACATGACCCCAAGTACTGAGATGTCGCTGAGGGGGATAAGAGTCAGCAAAATGGGAGTAGATGAATACTCCAGCACAGAGAGGGTAGTGGTGAGCATTGACCGATTTTTAAGGGTTCGGGATCAACGGGGAAACGTACTATTGTCACCCGAAGAAGTCAGCGAGACACAAGGAACAGAGAAGCTGACAATAACTTATTCGTCATCAATGATGTGGGAGATCAATGGTCCTGAGTCGGTGTTGGTCAATACTTATCAGTGGATCATCAGGAACTGGGAGACTGTGAAAATTCAATGGTCACAGGATCCCACAATGTTATATAATAAGATGGAATTCGAGCCATTTCAGTCTCTGGTCCCTAAGGCAGCTAGAGGTCAATACAGCGGATTCGTGAGGACACTGTTCCAGCAGATGCGGGATGTGCTTGGAACATTTGACACTGTTCAGATAATAAAACTTCTCCCCTTTGCTGCTGCTCCACCAGAACAGAGTAGGATGCAGTTCTCCTCCCTGACTGTGAATGTGAGAGGATCAGGAATGAGGATACTGGTAAGAGGCAATTCTCCAGTGTTCAATTACAACAAGGCCACCAAGAGGCTTACAGTCCTCGGAAAAGATGCAGGTGCATTGACCGAAGATCCGGATGAAGGCACGGCTGGAGTGGAGTCTGCTGTTCTGAGAGGATTCCTCATTTTGGGCAAAGAAGACAAGAGATATGGCCCAGCATTAAGCATCAATGAACTGAGCAATCTTGCAAAAGGAGAGAAGGCTAATGTGCTAATTGGGCAAGGAGACGTGGTGTTGGTAATGAAACGGAAACGGGACTCTAGCATACTTACTGACAGCCAGACAGCGACCAAAAGAATTCGGATGGCCATCAATTAGATGGAAGACTTTGTGCGACAATGCTTCAATCCAATGATCGTCGAGCTTGCGGAAAAAGCAATGAAAGAATATGGAGAGGATCCAAAAATCGAGACAAATAAGTTCGCTGCGATATGCACACACCTGGAAGTGTGTTTCATGTATTCAGATTTCCATTTCATTGATGAACGGGGTGAGTCGATAATTGTAGAGTCTGGCGATCCAAATGCACTCCTAAAACACCGATTTGAGATAATCGAAGGGAGAGATCGTACTATGGCCTGGACAGTGGTGAATAGTATTTGCAACACCACAGGAGTTGAAAAACCCAAGTTTCTCCCGGATTTATACGATTATAAAGAGAATCGTTTCATTGAAATTGGAGTGACCAGGAGGGAGGTCCATATATACTATTTAGAAAAGGCCAACAAGATAAAATCTGAGAAGACACACATCCACATCTTTTCATTCACTGGAGAAGAAATGGCCACTAAAGCAGACTACACTCTTGATGAAGAGAGTAGAGCTAGGATCAAAACCAGACTATTCACCATAAGACAAGAAATGGCCAGTAGAGGTCTCTGGGATTCCTTTCGTCAGTCCGAGAGAGGCGAAGAGACAATTGAAGAAAGATTTGAAATTACAGGAACCATGCGCAGGCTCGCCGACCAAAGTCTCCCACCGAACTTCTCCAGCCTTGAAAACTTTAGAGCCTATGTGGATGGATTCGAACCGAACGGCTGCATTGAGGGCAAGCTTTCTCAAATGTCCAAAGAAGTAAATGCAAGAATTGAACCATTTTTGAAGACAACACCACACCCTCTCAGATTACCGGAAGGGCCTCCCTGCTCTCAGCGGTCAAAATTCCTGCTGATGGATGCTCTGAAGCTTAGCATTGAAGACCCGAGTCATGAGGGCGAGGGGATACCGCTGTATGATGCAATCAAATGTATGAAGACCTTTTTCGGCTGGAAAGAGCCCAACATTGTCAAGCCACATGAAAAGGGCATAAACCCCAATTATCTCCTGGCTTGGAAGCAAGTGCTAGCAGAGCTGCAGGATATTGAAAATGAAGAGAAAATTCCAAAAACAAAAAACATGAAGAAAACAAGCCAATTAAAGTGGGCACTTGGTGAGAACATGGCACCAGAGAAAGTGGACTTTGAAGATTGCAAGGATGTCAGCGATTTGAAACAGTATGACAGCGATGAGCCAGAGCAAAGATCGCTAGCAAGTTGGATTCAAAGTGAATTCAACAAAGCTTGTGAACTAACTGATTCAAGCTGGATAGAACTCGATGAAATAGGGGAGGATGTCGCCCCAATCGAGCATATTGCAAGCATGAGGAGGAATTGTAAAACGACGGCCAGTAGCAAAAGCAGGGCAACAGAATACATAATGAAGGGAGTATACATAAACACAGCTTTACTCAATGCTTCTTGTGCAGCCATGGATGATTTTCAGTTGATCCCAATGATAAGCAAATGCAGAACCAAAGAAGGGCGACGGAAGACAAATCTGTATGGATTCATCATAAAGGGGAGGTCTCATTTGAGGAATGATACTGATGTGGTGAATTTTGTGAGCATGGAATTTTCTCTTACTGACCCTAGGTTAGAGCCACACAAGTGGGAGAAGTATTGTGTCCTTGAAATAGGGGATATGCTCCTACGGACTGCAATAGGCCAAGTATCAAGACCCATGTTTCTGTATGTGAGAACCAACGGAACTTCCAAGATCAAAATGAAATGGGGTATGGAGATGAGGCGTTGTCTTCTTCAATCCCTCCAGCAAATTGAAAGCATGATTGAGGCCGAGTCCTCTGTCAAGGAGAAAGACATGACTAAAGAATTCTTTGAAAACAAGTCAGAGACATGGCCCATTGGAGAATCACCCAAAGGAGTAGAAGAAGGTTCCATTGGGAAAGTGTGCAGGACTTTGCTAGCAAAGTCTGTATTCAACAGTTTGTATGCATCTCCACAACTTGAGGGATTTTCAGCTGAGTCAAGAAAGCTGCTTCTCATTGTTCAGGCACTTAGGGACAACCTGGAACCTGGTACCTTCGATCTTGGAGGGCTATATGAAGCAATTGAGGAGTGCCTGATTAATGACCCCTGGGTTTTGCTTAATGCATCTTGGTTCAACTCCTTCCTCACACATGCACTGAAATAGATGGCGTCTCAAGGCACCAAACGATCCTATGAGCAGATGGAAACTGGTGGGGAACGCCAGAATGCCACTGAAATCAGAGCATCTGTTGGGAGAATGGTTGGTGGAATCGGGAGATTCTACATACAGATGTGCACTGAACTCAAACTCAGTGACTATGAAGGGAGACTGATCCAAAACAGCATAACAATAGAGAGAATGGTTCTCTCGGCGTTTGATGAGAGGAGAAACAAATATCTGGAAGAGCATCCCAGTGCTGGGAAAGACCCTAAGAAGACTGGGGGTCCAATCTACAGGAGGAGAGATGGGAAATGGATGAGAGAATTGATCCTATATGACAAAGAGGAGATCAGAAGGATTTGGCGTCAAGCGAATAATGGAGAAGACGCAACTGCTGGTCTCACCCATTTGATGATCTGGCATTCCAATCTGAATGATGCCACATACCAGAGAACAAGGGCACTTGTGCGCACTGGGATGGATCCCAGGATGTGCTCTCTGATGCAAGGCTCAACTCTTCCGAGGAGGTCTGGGGCTGCTGGAGCAGCAGTGAAAGGGGTTGGAACAATGGTGATGGAATTGATCCGGATGATCAAGCGAGGGATCAATGATCGGAATTTCTGGAGAGGCGAAAATGGACGGAGGACAAGAATTGCTTACGAAAGAATGTGCAACATTCTCAAGGGAAAATTCCAAACAGCAGCACAACGAGCAATGATGGACCAGGTGAGGGAAAGCCGGAATCCTGGGAATGCTGAAATTGAAGATCTTATCTTTCTTGCACGGTCTGCTCTCATTCTGAGGGGATCAGTGGCTCATAAGTCCTGCCTGCCTGCTTGTGTGTATGGACTTGCTGTGGCCAGTGGATACGACTTTGAAAGGGAGGGATACTCCCTAGTCGGAATTGATCCTTTCCGTCTGCTCCAAAACAGTCAAGTCTTCAGTCTTATCAGACCAAACGAAAATCCAGCACATAAAAGTCAGCTGGTATGGATGGCATGTCATTCTGCAGCATTTGAAGATCTGAGAGTGTCAAGCTTCATCAGAGGAACAAGAGTGGTCCCAAGAGGACAACTGTCCACCAGAGGAGTTCAGATTGCTTCAAATGAGAACATGGAAACAATGGACTCCAGTACTCTTGAATTGAGGAGCAGATACTGGGCTATAAGAACCAGAAGCGGAGGGAACACTAACCAGCAGAGAGCATCTGCAGGGCAAATTAGCGTACAGCCCACATTCTCTGTGCAGAGAAACCTCCCATTCGAGAGAGCAACCATTATGGCAGCATTTACAGGAAACACTGAAGGCAGAACTTCAGACATGAGAACTGAGATCATAAGGATGATGGAAAATGCCAGACCTGAAGATGTGTCTTTCCAGGGGCGGGGAGTCTTCGAGCTCTCGGACGAAAAGGCAACGAACCCGATCGTGCCTTCCTTTGACATGAGTAACGAAGGATCTTATTTCTTCGGAGACAATGCAGAGGAATATGACAATTAAATGAGTCTTCTAACCGAGGTCGAAACGTACGTTCTCTCTATCGTCCCGTCAGGCCCCCTCAAAGCCGAGATCGCGCAGAGACTTGAAGATGTCTTTGCAGGGAAGAACACCGATCTAGAGGCTCTCATGGAATGGCTAAAGACAAGACCAATCCTGTCACCTCTGACTAAGGGAATTTTAGGATTTGTGTTCACGCTCACCGTGCCCAGTGAGCGAGGACTGCAGCGTAGACGCTTTGTCCAGAATGCCCTTAATGGGAACGGAGATCCAAACAACATGGACAGAGCAGTCAAACTGTACAGAAAGCTCAAAAGGGAAATAACATTCCATGGGGCTAAAGAGGTAGCACTCAGTTATTCCACTGGTGCACTTGCCAGTTGCATGGGCCTTATATACAACAGAATGGGAACTGTGACCACCGAGGTGGCATTTGGCCTGGTATGCGCCACATGTGAGCAGATTGCTGATTCCCAGCATCGGTCTCACAGACAGATGGTGACAACAACCAACCCACTGATCAGGCATGAGAACAGAATGGTATTAGCCAGTACTACGGCTAAAGCAATGGAACAGATGGCAGGGTCGAGTGAGCAGGCAGCAGAAGCCATGGAGGTTGCTAGTCAGGCTAGGCAGATGGTGCAGGCAATGAGAACCATTGGGACTCATCCTAGCTCCAGTGCTGGTCTAAAAGATGATCTTCTTGAAAATTTGCAGGCCTACCAGAAACGGATGGGAGTGCAAATGCAGCGATTCAAGTGAATGAGTCTTCTAACCGAGGTCGAAACGCCTACCAGAAACGGATGGGAGTGCAAATGCAGCGATTCAAGTGATCCTCTCGTTATTGCCGCAAGTATCATTGGGATCTTGCACTTGATATTGTGGATTCTTGATCGTCTTTTCTTCAAATGTATTTATCGTCGCCTTAAATACGGTTTGAAAAGAGGGCCTTCTACGGAAGGAGTGCCTGAGTCTATGAGGGAAGAATATCGGCAGGAACAGCAGAGTGCTGTGGATGTTGACGATAGTCATTTTGTCAACATAGAGCTGGAGTAAATGGATTCCAACACTGTGTCAAGCTTTCAGGTAGACTGCTTTCTTTGGCATGTCCGCAAACGATTTGCAGACCAAGAACTGGGTGATGCCCCATTCCTTGACCGGCTTCGCCGAGATCAAAAATCTCTAAAAGGAAGAGGCAGCACTCTTGGTCTGGACATCGAAACAGCCACTCGTGCTGGAAAGCAGATAGTGGAGCGGATTCTGGAGGAAGAATCCGATGAGGCACTCAAAATGACTATTGCCTCTGTCCCTGCTTCACGCTACCTAACTGACATGACTCTTGAGGAGATGTCAAGAGACTGGTTCATGCTCATGCCCAAGCAAAAAGTAGCAGGCTCCCTCTGTATCAGAATGGACCAGGCGATTATGGATAAGAACATCATACTGAAAGCGAACTTCAGTGTGATCTTCGACAGGCTGGAGACACTAATACTGCTCAGGGCTTTCACCGAAGAAGGGGCAATTGTCGGCGAAATTTCACCATTGCCTTCTCTTCCAGGACATACTGATGAGGATGTCAAAAATGCAATTGGGGTCCTCATCGGAGGACTTGAATGGAATGATAACACAGTTCGAGTCTCTGAAACTCTACAGAGATTCGCTTGGAGAAGCAGTAATGAGGATGGGAGACCTCCACTCCCTCCAAAGCAGAAACGGAAAATGGCGAGAACAATTGAGTCAGAAGTTTGAATGGATTCCAACACTGTGTCAAGCTTTCAGGACATACTGATGAGGATGTCAAAAATGCAATTGGGGTCCTCATCGGAGGACTTGAATGGAATGATAACACAGTTCGAGTCTCTGAAACTCTACAGAGATTCGCTTGGAGAAGCAGTAATGAGGATGGGAGACCTCCACTCCCTCCAAAGCAGAAACGGAAAATGGCGAGAACAATTGAGTCAGAAGTTTGAAGAAATAAGATGGCTGATTGAAGAAGTGCGACATAGACTAAAGATTACAGAAAATAGTTTTGAGCAAATAACATTTATGCAAGCCTTACAACTACTGCTTGAGGTGGAGCAAGAGATAAGAACTTTCTCGTTTCAGCTTATTTAA
>Concatenated PB2+PA+NP+M1+M2+NS1+NS2 STRAIN=A/mallard duck/ALB/26/1976 YEAR=1976
ATGGAGAGAATAAAAGAACTAAGAGACTTAATGTCACAATCCCGCACCCGCGAGATACTCACCAAAACCACTGTGGACCATATGGCCATAATCAAAAAGTACACATCAGGAAGACAAGAGAAGAACCCCGCACTCAGGATGAAGTGGATGATGGCAATGAAATATCCAATTACAGCAGATAAGAGGATAATGGAAATGATTCCTGAGAGGAATGAACAAGGACAAACTCTCTGGAGCAAAACAAATGACGCCGGATCAGACCGAGTGATGGTATCACCTCTGGCCGTGACATGGTGGAATAGGAATGGGCCAACAACAAGTACAGTTCACTATCCAAAGGTCTATAAAACTTATTTCGAAAAAGTCGAAAGGTTAAAACATGGGACTTTTGGCCCTGTCCACTTTAGGAATCAAGTTAAGATAAGACGGAGAGTCGACATAAACCCTGGCCACGCAGACCTCAGTGCCAAAGAGGCACAGGATGTAATCATGGAAGTTGTTTTCCCAAATGAAGTGGGAGCCAGAATACTAACATCGGAATCACAACTGACAATAACAAAAGAGAAAAAGGAAGAACTCCAGGATTGCAAAATTGCCCCCTTGATGGTAGCGTACATGCTAGAGAGAGAGTTGGTCCGCAAAACAAGATTCCTCCCAGTGGCTGGTGGGACAAGCAGTGTGTATATTGAGGTGTTGCATTTGACCCAGGGAACATGCTGGGAGCAGATGTACACTCCAGGAGGGGAAGTGAGAAATGATGATATTGACCAAAGCTTAATTATTGCTGCCAGGAACATAGTGAGAAGAGCAACAGTATCAGCAGATCCACTAGCATCTCTATTGGAGATGTGCCACAGCACACAGATTGGTGGAATAAGGATGGTAGACATCCTTAGGCAGAATCCAACAGAGGAACAAGCCGTGGATATATGCAAGGCAGCGATGGGCTTGAGGATTAGCTCATCTTTCAGCTTCGGTGGATTCACTTTTAAAAGAACAAGCGGATCGTCAGTCAAGAGAGAAGAAGAAGTGCTTACTGGCAACCTTCAAACACTGAAAATACGAGTGCATGAGGGGTATGAAGAGTTCACAACGGTTGGGAGAAGAGCAACAGCTATCCTCAGAAAGGCAACCAGGAGATTGATTCAGCTAATAGTAAGTGGGAGAGACGAACAGTCAATTGCTGAAGCAATAATTGTGGCCATGGTATTTTCACAAGAGGATTGCATGATCAAGGCAGTTCGAGGTGATCTGAACTTTGTCAATAGAGCAAACCAGCGGCTGAACCCCATGCATCAACTCTTGAGGCATTTCCAAAAGGATGCAAAAGTGCTTTTCCAAAACTGGGGAATTGAGCCCATCGACAATGTGATGGGAATGATCGGGATATTACCCGACATGACCCCAAGTACTGAGATGTCGCTGAGGGGGATAAGAGTCAGCAAGATGGGAGTAGATGAATACTCCAGCACAGAGAGGGTAGTGGTGAGCATTGACCGTTTTTTAAGGGTTCGGGATCAACGGGGGAATGTACTACTATCACCCGAGGAAGTCAGCGAGACACAAGGAACGGAGAAGCTGACAATAACTTATTCATCATCAATGATGTGGGAGATCAATGGTCCTGAGTCAGTACTGGTCAATACTTACCAATGGATCATCAGAAACTGGGAAACTGTGAAGATTCAATGGTCACAGGATCCCACAATGTTATATAATAAGATGGAATTCGAGCCATTTCAGTCTCTGGTCCCTAAGGCAGCCAGAGGTCAATACAGCGGATTCGTGAGAACATTGTTCCAGCAGATGCGAGATGTGCTTGGAACATTTGACACTGTTCAGATAATAAAACTTCTCCCCTTTGCTGCTGCTCCACCGGAACAGAGTAGGATGCAGTTCTCCTCCCTAACTGTGAATGTGAGAGGATCAGGAATGAGGATACTAGTAAGAGGCAATTCTCCAGTGTTCAATTACAACAAGGCCACAAAGAGGCTCACAGTCCTCGGAAAAGATGCAGGTGCATTAACCGAAGACCCAGACGAAGGCACAGCTGGAGTGGAGTCTGCTGTTCTGAGAGGATTCCTCATTTTGGGCAAGGAAGACAAGAGATATGGCCCAGCATTAAGCATCAATGAACTGAGCAATCTTGCGAAGGGAGAGAAGGCTAATGTGCTAATTGGGCAAGGAGACGTGGTGTTGGTAATGAAACGGAAACGGGACTCTAGCATACTTACTGACAGCCAGACAGCGACCAAAAGAATTCGGATGGCCATCAATTAGATGGAAGACTTTGTGCGACAATGCTTCAATCCAATGATCGTCGAGCTTGCGGAAAAAGCAATGAAAGAATATGGAGAGGATCCAAAAATCGAGACAAATAAGTTCGCTGCGATATGCACACACCTGGAAGTGTGTTTCATGTATTCAGATTTCCATTTCATTGATGAACGGGGTGAGTCGATAATTGTAGAGTCTGGCGATCCAAATGCACTCCTAAAACACCGATTTGAGATAATCGAAGGGAGAGATCGTACTATGGCCTGGACAGTGGTGAATAGTATTTGCAACACCACAGGAGTTGAAAAACCCAAGTTTCTCCCGGATTTATACGATTATAAAGAGAATCGTTTCATTGAAATTGGAGTGACCAGGAGGGAGGTCCATATATACTATTTAGAAAAGGCCAACAAGATAAAATCTGAGAAGACACACATCCACATCTTTTCATTCACTGGAGAAGAAATGGCCACTAAAGCAGACTACACTCTTGATGAAGAGAGTAGAGCTAGGATCAAAACCAGACTATTCACCATAAGACAAGAAATGGCCAGTAGAGGTCTCTGGGATTCCTTTCGTCAGTCCGAGAGAGGCGAAGAGACAATTGAAGAAAGATTTGAAATTACAGGAACCATGCGCAGGCTCGCCGACCAAAGTCTCCCACCGAACTTCTCCAGCCTTGAAAACTTTAGAGCCTATGTGGATGGATTCGAACCGAACGGCTGCATTGAGGGCAAGCTTTCTCAAATGTCCAAAGAAGTAAATGCAAGAATTGAACCATTTTTGAAGACAACACCACACCCTCTCAGATTACCGGAAGGGCCTCCCTGCTCTCAGCGGTCAAAATTCCTGCTGATGGATGCTCTGAAGCTTAGCATTGAAGACCCGAGTCATGAGGGCGAGGGGATACCGCTGTATGATGCAATCAAATGTATGAAGACCTTTTTCGGCTGGAAAGAGCCCAACATTGTCAAGCCACATGAAAAGGGCATAAACCCCAATTATCTCCTGGCTTGGAAGCAAGTGCTAGCAGAGCTGCAGGATATTGAAAATGAAGAGAAAATTCCAAAAACAAAAAACATGAAGAAAACAAGCCAATTAAAGTGGGCACTTGGTGAGAACATGGCACCAGAGAAAGTGGACTTTGAAGATTGCAAGGATGTCAGCGATTTGAAACAGTATGACAGCGATGAGCCAGAGCAAAGATCGCTAGCAAGTTGGATTCAAAGTGAATTCAACAAAGCTTGTGAACTAACTGATTCAAGCTGGATAGAACTCGATGAAATAGGGGAGGATGTCGCCCCAATCGAGCATATTGCAAGCATGAGGAGGAATTATTTTACAGCTGAAGTGTCTCACTGCAGGGCAACAGAATACATAATGAAGGGAGTATACATAAACACAGCTTTACTCAATGCTTCTTGTGCAGCCATGGATGATTTTCAGTTGATCCCAATGATAAGCAAATGCAGAACCAAAGAAGGGCGACGGAAGACAAATCTGTATGGATTCATCATAAAGGGGAGGTCTCATTTGAGGAATGATACTGATGTGGTGAATTTTGTGAGCATGGAATTTTCTCTTACTGACCCTAGGTTAGAGCCACACAAGTGGGAGAAGTATTGTGTCCTTGAAATAGGGGATATGCTCCTACGGACTGCAATAGGCCAAGTATCAAGACCCATGTTTCTGTATGTGAGAACCAACGGAACTTCCAAGATCAAAATGAAATGGGGTATGGAGATGAGGCGTTGTCTTCTTCAATCCCTCCAGCAAATTGAAAGCATGATTGAGGCCGAGTCCTCTGTCAAGGAGAAAGACATGACTAAAGAATTCTTTGAAAACAAGTCAGAGACATGGCCCATTGGAGAATCACCCAAAGGAGTAGAAGAAGGTTCCATTGGGAAAGTGTGCAGGACTTTGCTAGCAAAGTCTGTATTCAACAGTTTGTATGCATCTCCACAACTTGAGGGATTTTCAGCTGAGTCAAGAAAGCTGCTTCTCATTGTTCAGGCACTTAGGGACAACCTGGAACCTGGTACCTTCGATCTTGGAGGGCTATATGAAGCAATTGAGGAGTGCCTGATTAATGACCCCTGGGTTTTGCTTAATGCATCTTGGTTCAACTCCTTCCTCACACATGCACTGAAATAGATGGCGTCCCAAGGCACCAAACGATCTTATGAGCAGATGGAGACTGGTGGGGAACGCCAGAATGCCACTGAAATCAGAGCATCTGTTGGGAGAATGGTTGGTGGAATCGGGAGATTCTACATACAGATGTGCACTGAACTCAAGCTCAGTGACTATGAAGGGAGGCTGATCCAAAACAGCATAACAATAGAGAGAATGGTTCTCTCGGCATTTGATGAGAGGAGAAACAAATATCTGGAAGAGCATCCCAGCGCTGGGAAAGACCCTAAGAAGACTGGGGGTCCAATCTACAGGAGGAGAGATGGGAAATGGATGAGAGAATTGATCCTGTATGACAAAGAGGAGATCAGAAGGATTTGGCGTCAAGCGAATAATGGAGAAGACGCAACTGCTGGTCTCACCCATTTGATGATCTGGCATTCCAATCTGAATGATGCCACATATCAGAGAACAAGGGCACTTGTGCGTACTGGGATGGATCCCAGGATGTGCTCTCTGATGCAAGGCTCAACTCTTCCGAGGAGGTCTGGGGCTGCTGGAGCAGCGGTGAAAGGAGTTGGAACAATGGTGATGGAATTGATCCGGATGATCAAGCGAGGGATCAATGACCGGAATTTTTGGAGAGGCGAAAATGGACGAAGGACAAGAATTGCATACGAAAGAATGTGCAACATTCTCAAGGGGAAATTCCAAACAGCAGCACAACGAGCAATGATGGACCAGGTGAGGGAAAGCCGGAATCCTGGGAATGCTGAAATTGAAGATCTCATCTTTCTTGCACGGTCTGCTCTCATTCTGAGGGGATCAGTGGCCCATAAGTCCTGCCTGCCTGCTTGTGTGTATGGACTTGCTGTGGCCAGTGGATACGACTTTGAGAGGGAGGGATATTCCCTAGTCGGAATTGATCCTTTCCGTCTGCTCCAAAATAGTCAAGTCTTCAGTCTTATCAGACCAAACGAGAATCCAGCACATAAAAGTCAGTTGGTATGGATGGCATGTCACTCTGCAGCATTTGAAGATCTGAGAGTGTCAAGCTTCATCAGAGGGACAAGAGTGGTCCCAAGAGGACAATTGTCCACCAGAGGAGTTCAGATTGCTTCGAATGAAAACATGGAGACAATGGACTCCAGTACTCTTGAATTGAGGAGCAGATACTGGGCTATAAGGACCAGAAGCGGAGGAAACACTAACCAGCAGAGAGCATCTGCAGGACAAATCAGTGTACAGCCCACATTCTCTGTGCAGAGAAACCTCCCATTCGAGAGAGCAACCATTATGGCAGCATTTACAGGAAACACTGAAGGCAGAACTTCAGACATGAGAACTGAGATCATAAGGATGATGGAAAATGCCAGACCTGAAGATGTGTCTTTCCAAGGGCGGGGAGTCTTCGAGCTCTCGGACGAAAAGGCAACGAACCCGATCGTGCCTTCCTTTGACATGAGTAACGAGGGATCTTATTTCTTCGGAGACAATGCAGAGGAATATGACAATTAAATGAGTCTTCTAACCGAGGTCGAAACGTACGTTCTCTCTATCGTCCCGTCAGGCCCCCTCAAAGCCGAGATCGCGCAGAGACTTGAAGATGTCTTTGCAGGGAAGAACACCGATCTAGAGGCTCTCATGGAATGGCTAAAGACAAGACCAATCCTGTCACCTCTGACTAAGGGAATTTTAGGATTTGTGTTCACGCTCACCGTGCCCAGTGAGCGAGGACTGCAGCGTAGACGCTTTGTCCAGAATGCCCTTAATGGGAACGGAGATCCAAACAACATGGACAGAGCAGTCAAACTGTACAGAAAGCTCAAAAGGGAAATAACATTCCATGGGGCTAAAGAGGTAGCACTCAGTTATTCCACTGGTGCACTTGCCAGTTGCATGGGCCTTATATACAACAGAATGGGAACTGTGACCACCGAGGTGGCATTTGGCCTGGTATGCGCCACATGTGAGCAGATTGCTGATTCCCAGCATCGGTCTCACAGACAGATGGTGACAACAACCAACCCACTGATCAGGCATGAGAACAGAATGGTATTAGCCAGTACTACGGCTAAAGCAATGGAACAGATGGCAGGGTCGAGTGAGCAGGCAGCAGAAGCCATGGAGGTTGCTAGTCAGGCTAGGCAGATGGTGCAGGCAATGAGAACCATTGGGACTCATCCTAGCTCCAGTGCTGGTCTAAAAGATGATCTTCTTGAAAATTTGCAGGCCTACCAGAAACGGATGGGAGTGCAAATGCAGCGATTCAAGTGAATGAGTCTTCTAACCGAGGTCGAAACGCCTACCAGAAACGGATGGGAGTGCAAATGCAGCGATTCAAGTGATCCTCTCGTTATTGCCGCAAGTATCATTGGGATCTTGCACTTGATATTGTGGATTCTTGATCGTCTTTTCTTCAAATGTATTTATCGTCGCCTTAAATACGGTTTGAAAAGAGGGCCTTCTACGGAAGGAGTGCCTGAGTCTATGAGGGAAGAATATCGGCAGGAACAGCAGAGTGCTGTGGATGTTGACGATAGTCATTTTGTCAACATAGAGCTGGAGTAAATGAACTCCAACACGATAACCTCGTTTCAGGTAGATTGCTATCTATGGCACATAAGAAAGCTGCTCAGCATGAGAGACATGTGTGATGCTCCCTTTGATGATAGACTCAGGAGAGATCAAAAGGCATTAAAGGGAAGAGGCAGCACACTTGGGCTCGACCTGCGAGTGGCAACAATGGAAGGCAAAAAGATTGTTGAGGACATCCTAAAGAGTGAGACGGATGAAAATCTCAAGATTGCAATTGCATCCAGCCCTGCTCCTCGGTACATTACTGATATGAGCATAGAGGAAATAAGCAGGGAATGGTACATGCTCATGCCCAGGCAGAAGATAACAGGGGGTTTGATGGTGAAAATGGATCAGGCCATTATGGACAAGAGGATAACACTCAAAGCAAATTTCTCTGTCCTATTCGATCAACTGGAAACATTAGTCTCACTGAGGGCTTTCACAGATGATGGCGCCATTGTAGCTGAAATATCTCCCATTCCCTCTATGCCAGGACATTCTACAGAGGATGTCAAAAATGCGATTGGAATCCTCATCGGTGGACTTGAATGGAATGATAACTCAATTCGAGCGTCTGAAAATATACAGAGATTCGCTTGGGGAATCCGTGATGAGAATGGGGGACCTCCACTCCCTCCAAAGCAGAAACGCTACATGGCGAGAAGAGTTGAGTCAGAAGTTTGAATGAACTCCAACACGATAACCTCGTTTCAGGACATTCTACAGAGGATGTCAAAAATGCGATTGGAATCCTCATCGGTGGACTTGAATGGAATGATAACTCAATTCGAGCGTCTGAAAATATACAGAGATTCGCTTGGGGAATCCGTGATGAGAATGGGGGACCTCCACTCCCTCCAAAGCAGAAACGCTACATGGCGAGAAGAGTTGAGTCAGAAGTTTGAAGAAATCAGATGGTTAATTGCAGAATGCAGAAACATACTAACCAAAACTGAGAACAGTTTCGAGCAGATAACATTCTTGCAAGCATTGCAACTCTTACTTGAAGTTGAGAGTGAGATAAGGACATTTTCTTTTCAGCTTATTTAG
>Concatenated PB2+PA+NP+M1+M2+NS1+NS2 STRAIN=A/mallard duck/ALB/57/1976 YEAR=1976
ATGGAGAGAATAAAAGAGCTAAGAGATCTAATGTCACAGTCCCGCACTCGCGAGATACTCACCAAAACCACTGTGGACCATATGGCCATAATCAAAAAATACACATCAGGAAGACAAGAGAAGAACCCCGCACTCAGGATGAAGTGGATGATGGCAATGAAATATCCGATTACAGCGGATAAGAGGATAATGGAGATGATTCCTGAGAGGAATGAACAGGGACAAACCCTCTGGAGCAAAACAAATGATGCCGGCTCAGACCGAGTGATGGTATCACCTCTGGCTGTAACATGGTGGAATAGGAATGGACCAACAACAAGTACAGTCCACTACCCAAAGGTCTATAAAACTTATTTCGAAAAGGTCGAAAGGTTAAAACATGGGACCTTTGGCCCCGTTCACTTCAGGAATCAAGTCAAGATCAGACGGAGAGTTGACATAAATCCTGGCCATGCAGACCTCAGTGCCAAAGAGGCACAGGATGTAATCATGGAAGTTGTTTTCCCAAATGAAGTGGGGGCCAGAATACTAACATCAGAATCACAACTGACAATAACAAAAGAGAAAAAGGAAGAACTCCAAGATTGTAAAATTGCCCCCTTAATGGTAGCATACATGCTAGAAAGAGAATTAGTCCGCAAAACGAGGTTCCTCCCAGTGGCTGGTGGAACAAGCAGTGTATATATTGAGGTGTTGCACTTGACCCAGGGAACATGCTGGGAGCAGATGTACACTCCAGGAGGGGAAGTGAGAAATGACGATGTTGACCAAAGTTTGATTATCGCTGCCAGGAACATAGTAAGAAGAGCAACGGTATCAGCAGACCCACTAGCGTCTCTATTGGAGATGTGCCACAGCACACAAATCGGTGGAATAAGGATGGTGGACATTCTTAGGCAGAATCCGACAGAGGAGCAAGCCGTGGATATATGCAAGGCGGCAATGGGCTTGAGGATTAGCTCATCTTTCAGCTTCGGTGGATTCACTTTTAAAAGAACAAGTGGGTCGTCAGTCAAAAGAGAAGAAGAAGTGCTGACGGGCAACCTTCAAACACTGAAAATACGAGTGCATGAGGGGTATGAAGAATTCACAATGGTTGGAAGAAGAGCAACAGCTATTCTCAGAAAGGCAACCAGGAGATTGATTCAGCTAATAGTAAGCGGGAGAGACGAACAGTCAATTGCTGAAGCAATAATTGTGGCCATGGTATTTTCACAAGAGGATTGCATGATCAAGGCAGTTCGGGGTGATCTGAATTTTGTCAATAGAGCAAACCAGCGACTAAACCCCATGCACCAACTCTTGAGACACTTCCAAAAGGATGCAAAAGTGCTTTTCCAAAACTGGGGAATTGAACCCATCGACAATGTGATGGGAATGATCGGAATACTGCCCGATATGACCCCAAGTACTGAGATGTCACTGAGGGGGATAAGAGTCAGCAAAATGGGAGTAGATGAATACTCCAGCACAGAGAGAGTGGTGGTGAGCATTGACCGTTTTTTAAGGGTTCGGGATCAACGGGGGAACGTACTATTGTCACCCGAAGAAGTCAGCGAGACGCAAGGGACGGAAAAGCTAACAATAACTTACTCATCATCAATGATGTGGGAAATCAATGGTCCTGAGTCAGTATTGGTTAATACTTACCAGTGGATCATCAGAAACTGGGAGACTGTGAAAATTCAATGGTCACAGGATCCCACAATGTTGTACAATAAGATGGAATTCGAGCCATTTCAGTCTCTGGTCCCTAAGGCAGCTAGAGGTCAATACAGCGGATTCGTGAGGACACTATTTCAACAGATGCGGGATGTTCTTGGAACATTTGACACTGTTCAGATAATAAAACTTCTCCCCTTTGCTGCTGCTCCACCGGAACAGAGTAGGATGCAGTTCTCCTCCTTGACCGTGAATGTAAGAGGATCAGGAATGAGGATACTGGTAAGAGGCAATTCTCCAGTGTTCAATTACAATAAGGCCACCAAGAGGCTTACAGTCCTCGGGAAAGACGCAGGTGCATTAACCGAAGACCCAGATGAAGGCACAGCTGGAGTGGAGTCAGCTGTTCTGAGAGGATTCCTCATTTTGGGCAAAGAAGACAAGAGATATGGCCCAGCATTGAGCATCAATGAACTGAGCAATCTTGCAAAAGGAGAGAAGGCTAATGTGCTGATTGGGCAAGGAGACGTGGTGTTGGTAATGAAACGGAAACGGGACTCTAGCATACTTACTGACAGCCAGACAGCGACCAAAAGAATTCGGATGGCCATCAATTAGATGGAAGACTTTGTGCGACAATGCTTCAATCCAATGATCGTCGAGCTTGCGGAAAAGGCAATGAAAGAATATGGGGAAGATCCGAAAATCGAAACTAACAAATTCGCTGCAATATGCACACACTTGGAAGTCTGTTTCATGTATTCGGATTTCCACTTCATTAATGAAAGGGGCGAATCAATAATAGTAGAATCTGGTGATCCAAATGCGCTACTGAAGCACCGATTTGAGATAATTGAAGGAAGAGACCGAACAATGGCCTGGACGGTGGTGAATAGTATCTGCAACACCACAGGGGTCGAGAAGCCTAAATTTCTTCCGGATCTGTATGATTACAAGGAGAACCGATTCATTGAAATTGGAGTGACACGGAGGGAAGTTCACATATACTACCTAGAAAAAGCCAACAAGATAAAATCCGAGAAGACACACATTCACATTTTCTCATTCACTGGAGAGGAAATGGCCACCAAAGCGGACTACACCCTTGATGAAGAGAGCAGGGCAAGAATCAAAACCAGGCTGTTCACCATAAGACAAGAAATGGCCAGTAGGGGTCTATGGGATTCCTTTCGTCAGTCCGAGAGAGGCGAAGATACAATTGAAGAAAGATTTGAAATCACAGGAACCATGCGCAGGCTTGCCGACCAAAGTCTCCCACCGAACTTCTCCAGCCTTGAAAACTTTAGAGCCTATGTGGATGGATTCGAACCGAACGGCTGCATTGAGGGCAAGCTTTCTCAGATGTCAAAAGAAGTGAACGCCAGAATTGAGCCATTTTTGAAGACAACACCACGCCCTCTCAGATTACCTGATGGGCCTCCCTGCTCTCAGCGGTCAAAATTCTTACTGATGGATGCCCTGAAATTAAGCATTGAGGACCCGAGTCATGAGGGGGAGGGAATACCGCTATATGATGCAATCAAATGCATGAAGACATTTTTCGGCTGGAAAGAGCCCAATATTGTCAAACCACATGAGAAAGGCATAAACCCCAATTACCTCCTGGCTTGGAAGCAGGTGCTGGCAGAACTCCAGGACATTGAAAATGAAGAGAAGACTCCAAAGACAAAGAACATGAAGAAAACAAGCCAATTGAAGTGGGCACTCGGTGAGAACATGGCACCAGAGAAAGTAGACTTTGAGGATTGCAAAGATGTTAGCGATCTAAAACAGTATGACAGTGATGAGCCAGAACCTAGATCGCTAGCAAGCTGGATCCAGAGTGAATTCAACAAGGCATGTGAATTGACCGATTCAAGCTGGATAGAACTTGATGAGATTGGGGAAGATATTGCCCCAATTGAGCACATTGCAAGTATGAGGAGGAACTATTTTACAGCAGAAGTGTCTCATTGCAGGGCTACTGAGTACATAATGAAAGGAGTGTACATAAATACAGCTTTACTCAATGCATCTTGTGCAGCCATGGATGACTTCCAGCTGATTCCAATGATAAGCAAATGCAGAACCAAAGAAGGGAGGCGGAAAACAAATCTGTATGGATTCATTATAAAAGGAAGGTCTCATTTGAGAAATGATACTGACGTGGTAAACTTTGTGAGTATGGAGTTTTCTCTCACCGACCCGAGGCTGGAGCCACACAAGTGGGAAAAGTACTGTGTTCTTGAAATAGGAGATATGCTCCTGAGGACTGCAATAGGCCAAGTGTCAAGGCCCATGTTCCTGTATGTGAGAACCAATGGAACCTCCAAGATCAAGATGAAATGGGGTATGGAAATGAGGCGCTGCCTCCTTCAATCTCTCCAACAGATTGAGAGTATGATTGAGGCCGAGTCTTCTGTCAAAGAGAAAGACATGACCAAAGAATTCTTTGAAAACAAATCGGAAACATGGCCGATTGGAGAGTCACCCAAGGGAGTGGAGGAAGGCTCTATCGGGAAAGTGTGCAGAACCTTACTGGCAAAATCTGTATTCAACAGCCTATATGCATCTCCACAACTCGAGGGGTTTTCAGCTGAATCGAGAAAATTGCTTCTCATTGTTCAGGCACTTAGGGACAACCTGGAACCTGGAACCTTCGATCTTGGGGGGCTATATGAAGCAATCGAGGAGTGCCTGATTAATGATCCCTGGGTTTTGCTTAATGCATCTTGGTTCAACTCCTTCCTCACACATGCACTGAAATAGATGGCGTCTCAAGGCACCAAACGATCTTATGAGCAGATGGAAACTGGTGGGGAACGCCAGAATGCCACTGAAATCAGAGCATCTGTTGGGAGAATGGTTGGTGGAATCGGGAGATTTTACATACAGATGTGCACTGAACTCAAACTTAGCGACTATGAAGGAAGGCTGATCCAAAACAGCATAACAATAGAGAGAATGGTTCTCTCGGCATTTGATGAGAGGAGAAACAAATATCTGGAAGAGCACCCCAGTGCTGGGAAGGACCCCAAGAAGACTGGAGGTCCAATCTACAGGAGGAGAGATGGAAAATGGATGAGAGAATTGATCCTGTATGATAAAGAGGAGATCAGAAGAATTTGGCGTCAAGCGAATAATGGAGAAGACGCAACTGCTGGTCTCACCCACTTGATGATCTGGCATTCCAACCTGAACGATGCCACATATCAGAGAACAAGGGCCCTTGTGCGTACTGGGATGGATCCCAGGATGTGCTCTCTGATGCAAGGCTCAACTCTTCCGAGGAGATCTGGGGCTGCTGGAGCAGCAGTGAAAGGGGTCGGAACTATGGTGATGGAACTGATTCGGATGATTAAACGAGGAATAAATGATCGGAACTTCTGGAGAGGCGAAAATGGACGGAGAACAAGAATTGCATACGAAAGAATGTGCAACATCCTCAAAGGGAAATTCCAAACAGCAGCACAACGAGCAATGATGGACCAGGTGCGGGAAAGCCGGAATCCTGGGAATGCTGAAATTGAAGATCTCATCTTTCTTGCACGATCTGCTCTCATTCTGAGGGGTTCAGTGGCTCATAAGTCCTGCCTGCCTGCTTGCGTGTACGGACTTGCTGTGGCCAGCGGATACGACTTTGAGAGAGAGGGATACTCCCTAGTCGGAATTGATCCTTTCCGTCTGCTCCAAAACAGCCAAGTCTTCAGTCTTATCAGACCAAACGAAAATCCAGCACATAAAAGTCAGCTGGTATGGATGGCTTGTCACTCTGCAGCATTTGAAGATCTGAGAGTATCAAGCTTCATCCGAGGAACAAGAGTGGTCCCGAGAGGACAGCTGTCCACCAGAGGAGTTCAGATTGCTTCAAATGAGAACATGGAGACAATGGACTCCAGCACTCTTGAATTGAGGAGCAGATACTGGGCTATAAGAACCAGAAGCGGAGGGAATACTAACCAGCAGAGAGCATCTGCAGGACAAATCAGTGTACAGCCCACATTCTCTGTGCAGAGAAACCTCCCGTTCGAGAGAGCAACCATTATGGCAGCATTTACAGGAAACACTGAAGGCAGAACTTCAGACATGAGAACTGAGATCATAAGGATGATGGAAAATGCCAGACCTGAAGATGTGTCTTTCCAGGGGCGGGGTGTCTTCGAGCTCTCGGACGAAAAGGCAACGAACCCGATCGTGCCTTCCTTTGACATGAGTAACGAGGGATCTTATTTCTTCGGAGACAATGCAGAGGAATATGACAATTAAATGAGTCTTCTAACCGAGGTCGAAACGTACGTTCTCTCTATCGTCCCGTCAGGCCCCCTCAAAGCCGAGATCGCGCAGAGACTTGAAGATGTCTTTGCAGGGAAGAACACCGATCTTGAGGCACTCATGGAATGGCTAAAGACAAGACCAATCCTGTCACCTCTGACTAAGGGGATTTTAGGATTTGTGTTTACGCTCACCGTGCCCAGTGAGCGAGGACTGCAGCGTAGACGCTTTGTCCAAAATGCCCTTAATGGGAATGGGGATCCAAACAACATGGACAGAGCGGTCAAACTGTACAGGAAGCTCAAGAGGGAAATAACATTCCATGGGGCAAAAGAAGTGGCACTCAGTTATTCAACTGGTGCACTTGCCAGTTGCATGGGCCTCATATACAACAGAATGGGGACTGTGACCACCGAAGTGGCATTCGGCCTGGTGTGTGCCACATGTGAGCAGATTGCTGATTCCCAGCATCGGTCTCACAGACAGATGGTGACAACAACCAACCCACTGATCAGACATGAGAACAGAATGGTACTAGCCAGTACTACGGCTAAAGCCATGGAGCAAATGGCAGGGTCAAGTGAGCAGGCAGCAGAGGCTATGGAAGTTGCCAGTCAGGCTAGGCAGATGGTGCAGGCAATGAGGACCATTGGGACTCATCCTAGCTCCAGTGCTGGTCTAAAAGATGATCTTCTTGAAAATTTGCAGGCCTACCAGAAACGGATGGGAGTGCAAATGCAGCGATTCAAGTGAATGAGTCTTCTAACCGAGGTCGAAACGCCTACCAGAAACGGATGGGAGTGCAAATGCAGCGATTCAAGTGATCCTCTCATTATTGCCGCAAGTATCATTGGGATCTTGCACTTGATATTGTGGATTCTTGATCGTCTTTTCTTCAAATGCATTTATCGTCGCCTTAAATACGGTTTGAAAAGAGGGCCTTCTACGGAAGGAGTGCCTGAGTCTATGAGGGAAGAATATCGGCAGGAACAGCAGAGTGCTGTGGATGTTGACGATGGTCATTTTGTCAACATAGAGCTGGAGTAAATGGATTCCAACACGATAACCTCGTTTCAGGTAGATTGTTATCTATGGCACATAAGGAAGCTGCTCAGCATGAGAGACATGTGTGATGCTCCCTTTGATGACAGGCTCAGAAGAGACCAAAAGGCATTAAAGGGAAGAGGCAGCACACTTGGACTCGATCTAAGAGTGGCTACAATGGGAGGGAAAAAGATCGTTGAGGACATTCTGAAGAGTGAAACAGATGAAAATCTCAAAATAGCCATTGCCTCCAGTCCTGCTCCTCGGTATATTACTGATATGAGCATAGAGGAGATAAGCCGAGAATGGTATATGCTGATGCCTAGGCAGAAAATAACTGGAGGCCTAATGGTGAAAATGGATCAAGCCATAATGGATAAGAGAATCATCCTTAAAGCAAATTTCTCAGTTCTATTTGACCAACTAGAGACGTTAGTCTCTCTGAGGGCATTCACAGAAGATGGTGCTATTGTGGCTGAAATTTCTCCCATTCCCTCCATGCCAGGACATTCTACAGAGGATGTCAAAAATGCAATTGGAATCCTCATCGGCGGACTTGAATGGAATGATAACTCAATTCGAGCGTCTGAAAATATACAGAGATTCGCTTGGGGAATCCGTGATGAGGATGGGGGACCTCCACTCCCTCCAAAACAGAAACGCTACATGGCGAGACGAGTTGAGTCAGAAGTTTGAATGGATTCCAACACGATAACCTCGTTTCAGGACATTCTACAGAGGATGTCAAAAATGCAATTGGAATCCTCATCGGCGGACTTGAATGGAATGATAACTCAATTCGAGCGTCTGAAAATATACAGAGATTCGCTTGGGGAATCCGTGATGAGGATGGGGGACCTCCACTCCCTCCAAAACAGAAACGCTACATGGCGAGACGAGTTGAGTCAGAAGTTTGAAGAGATCAGATGGCTCATTGCTGAATGCAGGAATATACTGACAAAGACTGAAAACAGCTTTGAACAGATAACGTTCTTGCAGGCATTGCAACTCTTACTTGAAGTTGAGAGTGAGATAAGGACTTTCTCTTTTCAGCTTATTTAA
>Concatenated PB2+PA+NP+M1+M2+NS1+NS2 STRAIN=A/duck/Alberta/49/1976 YEAR=1976
ATGGAGAGAATAAAAGAACTAAGAGATCTAATGTCACAATCCCGCACTCGCGAGATACTCACCAAAACCACTGTGGACCATATGGCCATAATCAAAAAATACACATCAGGAAGACAAGAGAAGAACCCCGCACTCAGGATGAAGTGGATGATGGCAATGAAATATCCAATTACGGCGGATAAGAGGATAATGGAGATGATTCCTGAGAGGAATGAACAAGGACAAACCCTCTGGAGCAAAACAAATGATGCCGGCTCAGACCGAGTGATGGTATCACCTCTGGCTGTGACATGGTGGAATAGGAATGGACCAACAACAAGTACAGTTCACTACCCAAAGGTCTATAAAACCTATTTCGAAAAGGTCGAAAGATTAAAACATGGGACCTTTGGCCCCGTTCACTTCAGGAATCAAGTTAAAATAAGACGGAGAGTTGACATAAACCCTGGCCATGCAGACCTCAGTGCCAAAGAGGCACAGGATGTAATCATGGAAGTTGTTTTCCCAAATGAAGTGGGGGCCAGAATACTAACATCGGAATCACAGCTGACAATAACAAAAGAGAAAAAGGAAGAACTCCAAGATTGTAAAATTGCCCCCTTGATGGTAGCATACATGCTAGAAAGAGAGTTAGTCCGCAAAACGAGGTTCCTCCCAGTGGCTGGTGGAACAAGCAGTGTGTATATTGAGGTGTTGCATTTGACCCAGGGAACATGCTGGGAGCAGATGTACACTCCCGGAGGGGAAGTGAGAAATGATGATGTTGACCAAAGTTTAATTATCGCTGCCAGAAATATAGTAAGAAGAGCAACGGTATCAGCAGACCCACTAGCGTCTCTATTGGAGATGTGCCACAGCACACAGATTGGTGGAATAAGGATGGTAGACATCCTTAGGCAGAATCCAACAGAGGAACAAGCCGTGGATATATGCAAGGCGGCAATGGGCTTGAGGATTAGCTCATCTTTCAGCTTCGGTGGGTTCACTTTTAAAAGAACAAGTGGGTCGTCAGTCAAAAGAGAAGAAGAAGTGCTTACGGGCAACCTTCAAACACTGAAAATAAGAGTGCATGAGGGGTATGAAGAATTCACAATGGTTGGGAGAAGAGCAACAGCTATTCTCAGAAAGGCAACCAGGAGATTGATTCAGCTAATAGTAAGTGGGAGAGATGAACAGTCAATTGCTGAAGCAATAATTGTGGCCATGGTATTTTCACAAGAGGATTGCATGATCAAGGCAGTTCGGGGTGATTCTGAATTTGTCAATAGAGCAAACCAGCGGCTAAACCCCATGCATCAACTCTTGAGACATTTCC-AAAGGATGCAAAAGTGCTTTTCCAAAAACTGGGGAATGAACCCATCGACAATGTGATGGGAATGATCGGAATACTGCCCGACATGACCCCAAGTACTGAGATGTCACTGAGAGGGATAAGAGTCAGCAAAATGGGAGTAGATGAATACTCCAGCACAGAGAGAGTGGTGGTGAGCATTGACCGTTTTTTAAGGGTTCGGGATCAACGGGGGAACGTACTATTGTCACCCGAAGAAGTCAGCGAGACGCAAGGGACAGAAAAGTTGACAATAACTTACTCATCATCAATGATGTGGGAGATCAATGGTCCTGAGTCAGTGTTGGTCAATACTTACCAGTGGATCATCAGAAACTGGGAGACTGTGAAAATTCAATGGTCACAGGATCCCACAATGTTGTACAATAAGATGGAATTCGAGCCATTTCAGTCTCTGGTTCCTAAGGCAGCCAGAGGTCAATACAGCGGATTCGTGAGAACACTGTTCCAACAGATGCGGGATGTGCTTGGAACATTTGACACTGTTCAGATAATAAAGCTTCTCCCCTTTGCTGCTGCCCCACCGGAACAGAGTAGGATGCAGTTCTCCTCCTTGACTGTGAATGTAAGAGGATCAGGAATGAGGATACTGGTAAGAGGCAATTCTCCAGTGTTCAATTACAACAAGGCCACCAAGAGGCTTACAGTCCTCGGGAAAGATGCAGGTGCATTAACTGAAGACCCGGATGAAGGCACAGCTGGAGTGGAGTCTGCTGTTCTGAGAGGATTCCTCATTTTGGGCAAAGAAGACAAGAGATATGGCCCAGCATTGAGCATCAATGAACTGAGCAATCTTGCAAAAGGAGAGAAGGCTAATGTGCTAATTGGGCAAGGAGACGTGGTGTTGGTAATGAAACGGAAACGGGACTCTAGCATACTTACTGACAGCCAGACAGCGACCAAAAGAATTCGGATGGCCATCAATTAGATGGAAGACTTTGTGCGACAATGCTTCAATCCAATGATCGTCGAGCTTGCGGAAAAGGCAATGAAAGAATATGGGGAAGACCCGAAAATCGAAACTAACAAATTCGCGGCAATATGCACACACTTGGAAGTCTGTTTCATGTATTCGGATTTCCACTTCATTGACGAACGGGGTGAATCAATAATTGTAGAATCTGGTGATCCAAATGCATTACTGAAGCACCGATTTGAGATAATTGAAGGAAGAGACCGAACAATGGCCTGGACAGTGGTGAATAGCATCTGCAACACCACAGGAGTCGAGAAGCCTAAATTTCTTCCGGATCTGTATGATTACAAAGAGAACCGATTCATTGAAATTGGAGTGACACGGAGGGAAGTCCACATATACTACCTAGAAAAAGCCAACAAGATAAAATCCGAGAAGACACACATTCACATTTTCTCATTCACTGGAGAGGAAATGGCCACCAAAGCGGACTACACCCTTGATGAAGAAAGCAGGGCAAGAATCAAAACCAGGCTGTTCACCATAAGACAAGAAATGGCCAGTAGGGGTCTATGGGATTCCTTTCGTCAGTCCGAGAGAGGCGAAGAGACAACTGAAGAAAGATTTGAAATCACAGGAACCATGCGCAGGCTTGCCGACCAAAGTCTCCCACCGAACTTCTCCAGCCTTGAAAACTTTAGAGCCTATGTGGATGGATTCGAACCGAACGGCTGCATTGAGGGCAAGCTTTCTCAAATGTCAAAAGAAGTGAACGCCAGAATTGAGCCATTTTTGAAGACAACACCACGCCCCCTCAGATTACCTGATGGGCCTCCCTGCTCTCAGCGGTCAAAATTCTTGTTAATGGATGCCCTGAAATTAAGCATTGAAGACCCGAGTCACGAGGGGGAGGGGATACCGCTATATGATGCAATCAAATGCATGAAGACATTCTTCGGCTGGAAAGAGCCTAACATAATCAAACCACATGAGAAAGGCATAAACCCCAATTATCTCCTGGCTTGGAAGCAGGTGCTAGCAGAACTCCAAGACATTGAAAATGAGGAAAAGATCCCAAAGACAAAGAACATGAAGAAAACAAGCCAATTGAAGTGGGCACTCGGTGAGAATATGGCACCAGAGAAAGTAGACTTTGAGGATTGCAAAGATATTGGCGATCTAAAACAGTATGACAGTGATGAGCCAGAGCCTAGATCGCTAGCAAGCTGGATCCAGAGTGAATTCAACAAGGCATGTGAATTGACCGATTCAAGCTGGATAGAACTTGATGAGATAGGGGAAGATATTGCCCCAATTGAACACATTGCAAGCATGAGGAGGAACTATTTTACAGCGGAAGTGTCCCATTGCAGGGCTACTGAGTACATAATGAAGGGAGTGTACATAAATACAGCTTTGCTCAATGCATCTTGTGCAGCCATGGATGACTTCCAGCTGATCCCAATGATAAGCAAATGTAGGACCAAAGAAGGAAGACGGAAAACAAATCTGTATGGATTCATTATAAAAGGAAGGTCTCATTTGAGAAATGATACTGACGTGGTAAACTTTGTAAGTATGGAGTTTTCTCTCACTGACCCGAGGCTGGAGCCACACAAATGGGAAAAGTACTGTGTTCTTGAAATAGGAGATATGCTCCTGAGGACTGCAATAGGCCAAGTGTCAAGGCCCATGTTCCTGTACGTGAGAACCAATGGAACCTCCAAGATCAAGATGAAATGGGGCATGGAAATGAGGCGCTGCCTTCTTCAATCTCTTCAGCAGATTGAGAGCATGATTGAGGCCGAGTCTTCCGTCAAAGAGAAAGACATGACCAAAGAATTCTTTGAAAACAAATCGGAAACATGGCCAATTGGAGAGTCACCCAAGGGAGTGGAGGAAGGCTCTATCGGGAAGGTGTGCAGAACATTACTGGCAAAATCTGTATTCAACAGTCTATATGCGTCTCCACAACTCGAGGGGTTTTCAGCTGAATCGAGAAAATTGCTTCTCATTGTCCAGGCATTTAGGGACAACCTGGAACCTGGAACCTTCGATCTTGGAGGGCTATATGAAGCAATCGAGGAGTGCCTGATTAATGATCCCTGGGTTTTGCTTAATGCATCTTGGTTCAACTCCTTCCTCACACATGCACTGAGATAGATGGCGTCTCAAGGCACCAAACGATCTTATGAACAGATGGAAACTGGTGGGGAACGCCAGAATGCTACTGAAATCAGAGCATCTGTTGGGAGAATGGTTGGTGGAATCGGGAGGTTCTACATACAGATGTGCACTGAACTCAAACTCAGCGACTACGAAGGGAGGCTGATCCAGAACAGCATCACAATAGAGAGAATGGTTCTCTCAGCATTCGATGAAAGGAGAAACAAATATCTGGAAGAGCATCCCAGTGCTGGGAAGGATCCTAAGAAGACTGGAGGTCCAATCTACAGGAGGAGAGATGGAAAATGGGTGAGAGAATTGATCCTGTATGATAAAGAAGAGATCAGAAGGATTTGGCGTCAAGCGAATAATGGAGAAGACGCAACTGCTGGTCTCACTCATCTAATGATCTGGCATTCCAATCTGAATGATGCAACATACCAGAGAACAAGGGCTCTTGTGCGTACTGGGATGGATCCCAGGATGTGCTCTCTGATGCAAGGCTCGACTCTTCCAAGAAGATCTGGAGCCGCTGGAGCAGCAGTGAAAGGAGTCGGAACAATGGTGATGGAATTGATTCGGATGATCAAACGAGGAATCAATGATCGTAACTTTTGGAGAGGAGAAAATGGACGGAGAACAAGAATTGCATACGAGAGGATGTGCAACATCCTTAAAGGGAAATTCCAAACAGCAGCACAACGAGCAATGATGGACCAGGTGCGGGAAAGCCGGAATCCTGGGAATGCTGAGATTGAAGACCTCATCTTTCTTGCACGATCTGCTCTCATTTTGAGGGGATCAGTGGCTCATAAGTCCTGCCTACCTGCTTGTGTGTACGGACTTGCTGTAGCCAGCGGATACGATTTTGAAAGAGAGGGATACTCCCTAGTTGGGATTGATCCTTTCCGTCTACTTCAAAACAGCCAAGTCTTCAGTCTTATCAGACCAAACGAAAATCCAGCACATAAAAGCCAGCTGGTATGGATGGCATGTCACTCTGCAGCATTTGAAGACCTGAGAGTATCAAGCTTCATCAGAGGAACAAGAGTGGTTCCAAGAGGACAGCTGTCCACCAGAGGGGTTCAGATTGCTTCAAATGAGAACATGGAGACAATGGACTCCAGTACTCTTGAATTGAGGAGCAGATACTGGGCTATAAGAACCAGAAGCGGAGGGAACACCAACCAGCAGAGAGCATCTGCAGGACAAATCAGCGTACAGCCCACATTCTCTGTGCAAAGAAATCTCCCATTCGAGAGAGCAACCATCATGGCCGCATTTACAGGAAATACTGAAGGCAGAACCTCAGACATGAGAACTGAGATCATAAGGATGATGGAAAATGCCAGACCTGAAGATGTGTCTTTCCAGGGACGGGGAGTCTTCGAGCTCTCGGACGAAAAGGCGACGAACCCGATCGTGCCTTCCTTTGACATGAGTAACGAGGGGTCTTATTTCTTCGGAGACAATGCAGAGGAGTATGACAATTAAATGAGTCTTCTAACCGAGGTCGAAACGTACGTTCTCTCTATCGTCCCGTCAGGCCCCCTCAAAGCCGAGATCGCGCAGAGACTTGAAGATGTCTTTGCAGGGAAGAACACTGATCTTGAGGCACTCATGGAATGGCTAAAGACAAGACCAATCCTGTCACCTCTGACTAAGGGGATTTTAGGATTTGTGTTTACGCTCACCGTGCCCAGTGAGCGAGGACTGCAGCGTAGACGCTTTGTCCAAAATGCCCTTAATGGGAATGGGGATCCAAACAACATGGACAGAGCAGTCAAACTGTACAGGAAGCTCAAAAGGGAAATAACATTCCATGGGGCAAAAGAAGTAGCACTCAGTTATTCAACTGGTGCACTTGCCAGTTGCATGGGTCTCATATACAACAGGATGGGGACTGTGACCACCGAAGTGGCATTTGGCCTGGTGTGCGCCACATGTGAGCAGATTGCTGATTCCCAGCATCGGTCTCACAGACAGATGGTGACAACAACCAACCCACTGATCAGACATGAGAACAGAATGGTACTAGCCAGTACCACGGCTAAGGCCATGGAACAAATGGCAGGGTCAAGTGAGCAGGCAGCAGAAGCTATGGAGGTTGCTAGTCAGGCTAGACAGATGGTGCAGGCAATGAGGACCATTGGGACTCATCCTAGCTCCAGTGCTGGTCTAAAAGATGATCTTCTTGAAAATTTGCAGGCCTACCAGAAACGGATGGGAGTGCAAATGCAGCGATTCAAGTGAATGAGTCTTCTAACCGAGGTCGAAACGCCTACCAGAAACGGATGGGAGTGCAAATGCAGCGATTCAAGTGACCCTCTCGTTATTGCCGCAAGTATCATTGGGATCTTGCACTTGATATTGTGGATTCTTGATCGTCTTTTTTTCAAATGCACTTATCGTCGCCTTAAATACGGTTTGAAAAGAGGGCCTTCTACGGAAGGAGTGCCTGAGTCTATGAGGGAAGAATATCGGCAGGAACAGCAGAGTGCTGTGGATGTTGACGATGGTCATTTTGTCAACATAGAGCTGGAGTAAATGGACTCCAACACGATAACCTCGTTTCAGGTAGATTGCTATCTATGGCACATAAGAAAGCTGCTCAGCATGAGAGACATGTGTGATGCTCCCTTTGATGACAGACTCAGAAGAGATCAAAAGGCATTAAAGGGAAGAGGCAGCACACTTGGGCTCGACCTGCGAGTGGCCACAATGGAAGGCAAAAAGATTGTCGAGGACATCCTAAAGAGTGAGACGGATGAAAATCTCAAAATTGCAATTGCATCCAGCCCTGCTCCTCGGTACATTACTGATATGAGCATAGAGGAAATAAGCAGGGAGTGGTATATGCTCATGCCCAGGCAGAAGACAACAGGGGGTCTGATGGTGAAAATGGATCAGGCCATTATGGACAAGAGGATAACACTCAAAGCAAATTTCTCTGTCCTATTCGATCAATTGGAGACATTAGTCTCACTGAGGGCCTTCACAGATGATGGCGCCATTGTAGCTGAAATATCTCCCATTCCCTCTATGCCAGGACATTCTACAGAGGATGTCAAAAATGCAATTGGAATCCTCATCGGTGGACTTGAATGGAATGATAACTCAATTCGAGCGTCTGAAAATATACAGAGATTCGCTTGGGGAATCCGTGATGAGAATGGGGGACCTCCACTCCCTCCAAAGCAGAAACGCTACATGGCGAGAAGAGTTGAGTCAGAAGTTTGAATGGACTCCAACACGATAACCTCGTTTCAGGACATTCTACAGAGGATGTCAAAAATGCAATTGGAATCCTCATCGGTGGACTTGAATGGAATGATAACTCAATTCGAGCGTCTGAAAATATACAGAGATTCGCTTGGGGAATCCGTGATGAGAATGGGGGACCTCCACTCCCTCCAAAGCAGAAACGCTACATGGCGAGAAGAGTTGAGTCAGAAGTTTGAAGAGATCAGGTGGTTAATTGCAGAATGCAGAAACATATTGACCAAAACTGAGAACAGCTTCGAGCAGATAACGTTCTTGCAAGCATTGCAACTCTTACTTGAGGTTGAGAGTGAAATAAGGACATTTTCTTTTCAGCTTATTTAG
>Concatenated PB2+PA+NP+M1+M2+NS1+NS2 STRAIN=A/duck/Hong Kong/d73/1976 YEAR=1976
ATGGAGAGAATAAAAGAACTAAGAGATTTAATGTCACAGTCTCGCACTCGCGAGATACTGACAAAAACCACTGTGGACCATATGGCCATAATCAAGAAGTACACATCAGGAAGACAGGAGAAGAACCCTGCCCTCAGGATGAAATGGATGATGGCAATGAAATACCCAATAACGGCAGACAAGAGGATAATGGAGATGATTCCTGAAAGAAATGAACAAGGGCAAACGCTTTGGAGTAAGACGAATGATGCAGGGTCTGACAGGGTGATGGTATCACCTCTAGCTGTAACATGGTGGAACAGGAATGGACCGACAACAAGTACAGTCCATTATCCAAAAGTCTACAAGACTTACTTTGAAAAGGTTGACAGATTAAAGCATGGAACTTTTGGTCCCGTCCACTTCCGAAACCAAGTTAAAATACGTCGCAGGGTTGACATAAACCCAGGCCATGCAGATCTAAGTGCTAAGGAAGCACAAGATGTTATCATGGAGGTTGTTTTCCCAAATGAAGTGGGAGCCAGAATATTAACGTCAGAGTCACAAATGACAATAACAAAAGAAAAGAAGGAGGAACTCCAGGACTGTAAGATTGCTCCCTTAATGGTGGCATACATGTTGGAAAGAGAACTGGTGCGCAAGACCAGATTCCTCCCAGTAGCTGGCGGAACAAGCAGTGTGTACATCGAAGTATTGCATCTAACTCAAGGAACCTGCTGGGAACAAATGTACACCCCAGGTGGAGAAGTAAGAAATGATGATGTTGACCAGAGTCTAATCATTGCTGCAAGGAACATTGTCAGGAGGGCAACAGTATCAGCAGATCCACTAGCATCACTGTTAGAGATGTGCCATAGCACTCAAATTGGCGGTATAAGGATGGTAGACATCCTTAGGCAAAACCCAACAGAGGAACAAGCCGTGGATATATGCAAGGCAGCGATGGGTCTGAGGATCAGCTCTTCCTTCAGCTTTGGAGGCTTCACTTTCAAAAGAACAAGCGGATCATCTGTCAAGAGGGAAGAAGAAGTGCTCACAGGCAACCTCCAAACATTGAAAATAAGAGTACATGAAGGGTATGAGGAATTCACAATGGTTGGGCGAAGGGCAACAGCTATCCTAAGGAAAGCAACCAGAAGGCTGATTCAGCTAATAGTAAGTGGAAGAGATGAACAGTCAATTGCTGAAGCGATCATTGTGGCAATGGTATTTTCACAAGAGGATTGCATGATAAAAGCAGTCCGAGGTGATCTGAATTTCGTAAACAGAGCGAACCAACGATTGAATCCCATGCACCAACTCTTGAGACATTTCCAAAAGGATGCAAAAGTGCTGTTTCAAAACTGGGGAATTGAACCCATTGACAATGTCATGGGTATGATCGGAATATTGCCTGACATGACTCCAAGCACAGAGATGTCACTGAGAGGAGTGAGGGTCAGCAAGATGGGGGTGGATGAATATTCAAGCACTGAGAGAGTGGTCGTGAGTATTGACCGCTTCTTGAGGGTTCGAGATCAACGGGGAAATGTACTCTTATCTCCTGAGGAGGTTAGTGAAACACAGGGAACAGAGAAATTGACAATAACATATTCATCATCGATGATGTGGGAAATTAATGGTCCTGAGTCAGTGCTGGTTAACACCTATCAATGGATCATCAGAAATTGGGAGACTGTGAAGATCCAATGGTCCCAGGACCCTACAATGCTATACAATAAGATGGAGTTTGAGCCATTTCAATCCTTGGTACCTAAAGCTGCCCGGGGCCAATACAGTGGATTTGTGAGGACGCTATTCCAGCAGATGCGTGATGTGCTGGGGACATTTGACACCATCCAGATAATAAAGCTGCTACCATTTGCAGCAGCTCCACCGGAGCAGAGTAGGATGCAGTTCTCTTCTCTGACTGTGAATGTAAGAGGCTCAGGGATGAGAATACTCGTAAGAGGTAACTCTCCTGTGTTTAACTACAATAAGGCAACCAAGAGGCTTACGGTCCTCGGAAAGGATGCAGGCGCACTAACTGAAGACCCAGATGAGGGAACAGCTGGAGTAGAATCTGCGGTGTTGAGAGGATTTCTGATTCTAGGCAAAGAAGACAAGAGATATGGACCAGCACTGAGCATCAACGAACTGAGCAATCTTGCGAAAGGGGAGAAGGCTAACGTACTGATAGGGCAAGGAGACGTAGTGTTGGTAATGAAACGGAAACGGGACTCTAGCATACTTACTGACAGCCAGACAGCGACCAAAAGAATTCGGATGGCCATCAATTAGATGGAAGACTTTGTGCGACAATGCTTCAATCCAATGATCGTCGAGCTTGCGGAAAAGGCAATGAAAGAATATGGGGAAGATCCGAAAATCGAAACGAACAAATTCGCTGCAATATGCACACACTTAGAAGTCTGCTTCATGTATTCGGATTTCCACTTCATTGACGAGAAGGGCGAATCAATAATTGTAGAATCTGGCGATCCAAATGCACTATTGAAACACCGATTTGAAATAATTGAAGGAAGAGACCGAACAATGGCCTGGACAGTGGTGAACAGTATCTGCAACACCACAGGAGTCGAGAAACCCAAATTCCTTCCGGATCTGTATGATTACAAGGAAAACCGATTCATTGAAATTGGAGTGACGCGGAGGGAAATCCACATATACTACCTAGAAAAAGCCAACAAGATAAAATCCGAGAAGACACACATCCACATTTTCTCATTTACTGGAGAAGAAATGGCCACCAAAGCGGATTACACCCTTGATGAAGAGAGCAGGGCAAGAATCAAAACCAGGCTGTTCACCATAAGACAGGAAATGGCCAGCAGGGGTCTATGGGATTCCTTTCGTCAGTCCGAGAGAGGCGAAGAGACAATTGAAGAAAGATTTGAAATCACAGGAACCATGCGCAGGCTTGCCGACCAAAGTCTCCCACCGAACTTCTCCAGCCTTGAAAACTTTAGAGCCTATGTGGATGGATTCGAGCCGAACGGCTGCATTGAGGGCAAGCTTTCTCAAATGTCAAAAGAAGTGAACGCCAGAATTGAGCCATTTCTGAAGACAACACCGCGTCCCCTCAGATTGCCTGATGGGCCTCCCTGCTCTCAGCGGTCGAAATTCTTGCTGATGGATGCTCTGAAATTAAGCATTGAGGACCCAAGTCATGAGGGGGAGGGGATACCACTATATGATGCGATCAAATGCATGAAAACATTTTTCGGCTGGAAAGAGCCCAACATTATCAAACCACATGAGAAAGGCATAAACCCCAATTACCTCCTGGCTTGGAAGCAGGTACTGGCAGAACTCCAGGACATTGAAAATGAGGAGAAGATCCCAAAGACAAAGAACATGAAGAAAACAAGCCAATTGAAGTGGGCACTCGGTGAGAACATGGCACCGGAAAAAGTGGACTTTGAGGATTGCAAAGATGTTAGCGATCTGAAACAGTATGACAGTGATGAGCCAGAGGCCAGATCGCTAGCAAGCTGGATCCAGAGTGAATTCAACAAGGCATGTGAATTGACTGATTCAAGCTGGATAGAACTTGATGAGATAGGAGAGGATGTTGCCCCAATTGAGCACATTGCAAGTATGAGAAGGAACTATTTCACAGCAGAAGTGTCCCATTGCAGGGCTACTGAGTACATAATGAAGGGAGTGTACATAAATACAGCTTTGCTCAATGCATCTTGTGCAGCTATGGATGACTTCCAACTGATTCCAATGATAAGCAAATGCAGAACCAAAGAAGGAAGACGGAAAACAAACTTGTATGGATTCATTATAAAAGGAAGGTCTCATTTGAGAAATGATACTGACGTGGTAAACTTTGTGAGTATGGAGTTTTCTCTTACTGATCCGAGGCTGGAGCCACACAAATGGGAAAAGTACTGTGTTCTTGAAATAGGAGACATGCTCCTGCGGACTGCAATAGGCCAAGTGTCAAGGCCCATGTTCCTGTATGTGAGGACCAATGGAACCTCCAAAATCAAGATGAAATGGGGTATGGAAATGAGGCGCTGCCTGCTTCAATCTCTCCAACAGATTGAGAGCATGATTGAGGCTGAGTCTTCTGTCAAAGAGAAAGACATGACCAAAGAATTCTTCGAAAACAAATCAGAAACATGGCCAATTGGAGAATCACCCAAGGGGGTGGAGGAAGGCTCCATCGGGAAGGTGTGCAGAACCTTACTAGCAAAGTCTGTATTCAACAGTCTATATGCATCTCCACAACTCGAGGGGTTTTCAGCTGAATCGAGAAAACTGCTACTCATTGTTCAGGCACTTAGGGACAACCTGGAACCTGGAACCTTCGATCTTGGAGGGCTATATGAAGCAATCGAGGAGTGCCTGATTAATGATCCCTGGGTTTTGCTTAATGCATCTTGGTTCAACTCCTTCCTCACACATGCACTGAAATAGATGGCGTCTCAAGGCACCAAACGATCTTATGAGCAGATGGAAACTGGTGGAGAACGCCAGAATGCTACCGAGATCAGAGCATCTGTTGGGAGAATGGTCGGTGGAATTGGAAGATTCTACATACAGATGTGCACTGAACTCAAACTCAGCGACTATGAAGGGAGGCTGATCCAAAACAGCATAACAATAGAGAGAATGGTTCTCTCTGCATTCGATGAAAGGAGAAACAAATACCTGGAAGAACATCCCAGTGCGGGAAAGGACCCGAAGAAAACTGGAGGTCCAATTTACAGAAGGAGGGACGGAAAATGGGTGAGAGAACTGATTCTGTATGACAAAGAGGAGATCAGGAGGATTTGGCGTCAAGCGAACAATGGAGAAGATGCAACTGCTGGTCTCACTCATCTGATGATCTGGCATTCCAACTTGAATGATGCCACATATCAGAGAACAAGAGCTCTCGTGCGCACTGGGATGGACCCCAGAATGTGCTCTCTGATGCAAGGATCAACTCTCCCGAGGAGATCTGGAGCTGCTGGTGCAGCAGTAAAAGGAGTTGGGACAATGGTGATGGAACTGATTAGGATGATAAAGCGGGGGATCAATGATCGGAATTTCTGGAGAGGCGAGAATGGACGAAGAACAAGGATTGCATATGAGAGAATGTGCAACATTCTCAAAGGGAAATTCCAAACAGCAGCACAGCGAGCAATGATGGACCAGGTGCGAGAAAGCAGGAATCCTGGGAATGCTGAGATTGAAGACCTTATCTTTCTGGCACGGTCTGCACTCATTCTGAGAGGATCAGTGGCTCATAAGTCCTGCTTGCCTGCTTGTGTATATGGACTTGCTGTGGCCAGTGGATACGACTTTGAGAGAGAGGGGTACTCTCTGGTCGGAATAGATCCTTTCCGTCTACTTCAAAACAGCCAGGTGTTCAGCCTCATTAGACCAAATGAGAATCCGGCACATAAGAGCCAACTGGTATGGATGGCATGCCATTCTGCAGCATTTGAAGACCTAAGAGTATCAAGCTTCATCAGAGGAACAAGAGTGGTCCCAAGAGGACAACTGTCCACCAGAGGAGTTCAAATTGCTTCAAACGAGAACATGGAAACAATGGACTCCAGTACTATTGAACTGAGGAGCAGATACTGGGCTATAAGAACCAGGAGTGGAGGAAACACCAACCAACAGAGAGCATCTGCAGGACAAATCAGTGTACAACCTACTTTCTCGGTACAGAGAAATCTTCCTTTCGAGAGAGCGACCATCATGGCGGCATTTACAGGGAATACTGAAGGCAGAACATCTGACATGAGGACTGAAATCATAAGAATGATGGAAAGTGCCAGACCAGAAGATGTGTCTTTCCAGGGGCGGGGAGTCTTCGAGCTCTCGGACGAAAAGGCAACGAACCCGATCGTGCCTTCCTTTGACATGAGTAATGAGGGATCTTATTTCTTCGGAGACAATGCAGAGGAGTATGACAATTAAATGAGTCTTCTAACCGAGGTCGAAACGTACGTTCTCTCTATCGTCCCGTCAGGCCCCCTCAAAGCCGAGATCGCGCAGAGACTTGAAGATGTCTTTGCAGGGAAGAACACCGATCTCGAGGCTCTCATGGAATGGCTAAAGACAAGACCAATCCTGTCACCTCTGACTAAAGGGATTTTAGGATTTGTGTTCACGCTCACCGTGCCCAGTGAGCGAGGACTGCAGCGTAGACGCTTTGTCCAAAATGCCCTAAATGGGAATGGAGACCCAAACAACATGGACAGGGCGGTCAAACTATACAGGAAGCTGAAAAGAGAGATAACATTCCATGGGGCCAAAGAGGTTGCACTCAGCTACTCAACCGGTGCACTTGCCAGTTGCATGGGTCTCATATACAACAGGATGGGAACAGTAACCACAGAAGTGGCTTTTGGCCTCGTGTGTGCCACTTGTGAGCAGATTGCTGACTCACAGCATCGGTCTCACAGACAGATGGTAACTACCACCAACCCACTAATCAGGCATGAAAACAGAATGGTGCTGGCTAGTACTACAGCTAAAGCTATGGAGCAGATGGCTGGATCGAGTGAGCAGGCAGCGGAAGCCATGGAGGTTGCTAGTCAGGCTAGGCAGATGGTGCAGGCGATGAGGACAATTGGGACTCACCCTAGCTCCAGTGCCGGTCTGAAAGATGATCTTCTTGAAAATTTGCAGGCCTACCAGAAACGGATGGGAGTGCAAATGCAGCGATTCAAGTGAATGAGTCTTCTAACCGAGGTCGAAACGCCTACCAGAAACGGATGGGAGTGCAAATGCAGCGATTCAAGTGATCCTCTCATTATTGCCGCAAGTATCATTGGGATCTTGCACTTGATATTGTGGATTCTTGATCGTCTTTTCTTCAAATGTATTTATCGTCGCCTTAAATACGGTTTGAAAAGAGGGCCTTCTACGGAAGGAGTGCCTGAGTCTATGAGGGAAGAGTATCGGCAGGAACAGCAGAGTGCTGTGGATGTTGACGATGGTCATTTTGTCAACATAGAGCTGGAGTAAATGGATTCCAATACTGTGTCAAGCTTTCAGGTAGACTGCTTTCTTTGGCATGTCCGCAAACGATTTGCAGACCAAGAACTGGGTGATGCCCCATTCCTCGATCGGCTTCGTCGAGATCAGAAGTCACTAAGAGGAAGAGGCAGCACTCTTGGTCTGGACATCGAAACAGCCACCCGTGCAGGAAAGCAGATAGTGGAACGGATTCTGGGGGAAGAATCCGATGAGGCACTTAAAATGACTATTGCTTCTGTGCCTGCTTCACGCTACCTAACTGACATGACTCTTGAAGAAATGTCAAGGGACTGGTTTATGCTCATGCCCAAACAGAAAGTGGCAGGTTCCCTTTGCATCAGAATGGACCAGGCAATTATGGATAAAAACATCATATTGAAAGCAAACTTCAGTGTGATTTTTGACCGACTGGAAACTCTGATACTACTTAGAGCTTTCACAGAAGAAGGAGCAATTGTGGGCGAAATCTCACCGTTACCTTCTCTTCCAGGACATACTGATGAGGATGTCAAAAATGCAATTGGGGTCCTCATCGGAGGACTTGAATGGAATGATAACACAGTTCGAGTCTCTGAAACTCTACAGAGATTCGCTTGGAGAAGCAGTAATGAGGATGGGAGACCTCCACTCCCTCCAAAGCAGAAACGGAAAATGGCGAGAACAATTGAGTCAGAAGTTTGAATGGATTCCAATACTGTGTCAAGCTTTCAGGACATACTGATGAGGATGTCAAAAATGCAATTGGGGTCCTCATCGGAGGACTTGAATGGAATGATAACACAGTTCGAGTCTCTGAAACTCTACAGAGATTCGCTTGGAGAAGCAGTAATGAGGATGGGAGACCTCCACTCCCTCCAAAGCAGAAACGGAAAATGGCGAGAACAATTGAGTCAGAAGTTTGAAGAAATAAGATGGTTGATTGAAGAAGTGCGACATAGATTAAAGATTACAGAGAATAGCTTTGAACAGATTACGTTTATGCAAGCCTTACAACTACTGCTTGAAGTGGAGCAAGAGATAAGAACTTTCTCGTTTCAGCTTATTTAA
>Concatenated PB2+PA+NP+M1+M2+NS1+NS2 STRAIN=A/duck/Hong Kong/147/1977 YEAR=1977
ATGGAGAGAATAAAAGAATTAAGAGATCTAATGTCGCAGTCCCGCACTCGCGAGATACTAACAAAAACCACTGTGGACCATATGGCCATAATCAAGAAATACACATCAGGAAGACAAGAGAAGAACCCTGCTCTCAGAATGAAATGGATGATGGCAATGAAATATCCAATCACAGCAGACAAGAGAATAATGGAGATGATTCCTGAAAGGAATGAACAAGGGCAGACGCTTTGGAGCAAGACAAATGATGCTGGATCGGACAGGGTGATGGTGTCACCCCTAGCTGTAACTTGGTGGAACAGGAATGGGCCGACAACAAGTACAGTTCATTATCCGAAGGTTTACAAAACGTACTTTGAGAAGGTCGAAAGATTAAAACATGGAACCTTCGGTCCCGTTCATTTCCGAAATCAAGTTAAAATACGCCGCCGAGTTGATATAAACCCGGGCCATGCAGATCTCAGTGCTAAAGAAGCACAAGATGTTATCATGGAGGTCGTTTTCCCAAATGAAGTGGGAGCTAGAATATTGACATCAGAGTCACAATTGACAATAACAAAAGAGAAGAAAGAAGAGCTCCAAGATTGTAAGATTGCTCCTTTAATGGTGGCATACATGTTGGAAAGAGAACTAGTTCGCAAAACCAGATTCCTACCGGTAGCAGGCGGAACAAGCAGTGTGTACATTGAGGTGTTGCATTTGACTCAAGGAACCTGCTGGGAACAGATGTACACTCCAGGCGGAGAAGTGAGAAATGATGATGTTGACCAGAGTTTGATCATTGCTGCCAGAAACATTGTTAGGAGAGCAACGGTATCAGCGGATCCACTGGCATCACTACTGGAGATGTGCCATAGTACACAAATTGGTGGGATAAGGATGGTGGACATCCTTAGACAAAATCCAACGGAGGAGCAAGCTGTGGATATATGCAAAGCAGCAATGGGTTTGAGAATCAGTTCATCCTTTAGCTTTGGAGGCTTCACTTTCAAAAGAACAAGTGGATCATCCGTCAAGAAGGAAGAGGAAGTGCTTACAGGCAACCTCCAAACATTGAAAATAAGAGTACATGAGGGGTATGAGGAATTCACAATGGTTGGGCGGAGAGCAACAGCTATCCTGAGAAAAGCAACTAGAAGGCTGATTCAGTTGATAGTAAGTGGAAGAGATGAACAATCAATCGCTGAAGCGATCATTGTAGCAATGGTGTTCTCACAAGAGGATTGCATGATAAAGGCAGTCCGAGGTGATCTGAATTTTGTGAACAGAGCAAACCAACGATTAAACCCCATGCATCAACTCCTGAGGCACTTCCAAAAAGATGCGAAAGTGCTGTTTCAGAACTGGGGAATTGAACCTATTGATAATGTCATGGGGATGATCGGAATATTACCTGACATGACTCCAAGCACAGAGATGTCACTGAGGGGAGTGAGGGTTAGTAAAATGGGAGTGGATGAATATTCCAGCACTGAGAGAGTGGTCGTGAATATTGACCGTTTCCTAAGGGTTCGAGATCAGCGGGGGAACGTACTCTTATCCCCCGAAGAGGTTAGTGAAACACAGGGAACAGAGAAATTGACAATAACATATTCATCATCAATGATGTGGGAGATCAACGGTCCTGAGTCAGTGCTTGTCAACACCTATCAATGGATCATCAGAAATTGGGAGACTGTGAAGATTCAATGGTCTCAAGACCCTACAATGCTATACAATAAGATGGAATTTGAACCATTCCAATCCTTGGTACCTAAAGCTGCCAGAGGTCAATACAGTGGATTTGTGAGAACACTATTCCAACAAATGCGTGATGTACTGGGGACATTTGATACTGTCCAAATAATAAAGCTGCTACCATTTGCAGCAGCCCCACCGGAACAGAGCAGAATGCAGTTTTCTTCCCTAACTGTGAATGTGAGAGGCTCAGGAATGAGAATACTCGTAAGGGGTAACTCCCCCGTGTTCAACTACAATAAGGCAACCAAAAGGCTCACAGTCCTCGGAAAGGACGCAGGTACGTTAACAGAAGACCCAGATGAGGGAACAGCCGGAGTGGAATCTGCAGTATTGAGGGGATTCCTAATTCTGGGCAAAGAGGACAAAAGATACGGACCAGCATTGAGCATCAATGAACTGAGCAATCTTGCGAAAGGGGAGAAAGCTAATGTGCTGATAGGGCAAGGAGACGTGGTGTTGGTAATGAAACGGAAACGGGACTCTAGCATACTTACTGACAGCCAGACAGCGACCAAAAGGATTCGGATGGCCATCAATTAGATGGAAGATTTTGTGCGACAATGCTTCAATCCAATGATCGTCGAGCTTGCGGAAAAGGCAATGAAAGAATATGGGGAAGATCCGAAAATCGAAACGAACAAATTCGCTGCAATATGCACACACTTGGAAGTCTGTTTCATGTATTCGGATTTCCACTTCATTGACGAACGGGGCGAATCAATAATTGTAGAATCCGGTGACCCAAATGCACTACTGAAACACCGATTCGAGATAATTGAAGGAAGGGACCGGACAATGGCCTGGACAGTGGTGAATAGTATCTGCAACACCACTGGAGTCGAGAAGCCTAAATTTCTTCCGGATCTATATGATTACAAGGAAAATCGATTCATTGAAATCGGAGTGACACGGAGGGAAGTCCACATATATTACCTAGAAAAAGCCAACAAGATAAAATCCGGAAAGACACACATTCACATTTTCTCATTCACCGGAGAGGAAATGGCCACCAAAGCAGATTACACCCTTGATGAGGAGAGTAGAGCAAGAATCAAAACCAGGCTGTACACCATAAGACAAGAAATGGCCAGCAGGGGACTATGGGATTCCTTTCGTCAGTCCGAGAGAGGCGAAGAGACAATTGAAGAAAGATTTGAAATCACAGGAACCATGCGCAGGCTTGCCGACCAAAGTCTCCCACCGAACTTCTCCAGCCTTGAAAACTTTAGAGCCTATGTGGACGGATTCGAACCGAACGGCTGCATTGAGGGCAAGCTTTCTCAGATGTCAAAGGAAGTGAACGCCAGAATCGAGCCATTTTTGAAAACAACACCACGCCCTCTCAGATTACCTGATGGGCCTCCCTGCTCTCAGCGGTCAAAATTCTTGCTGATGGATGCTCTAAAATTAAGCATTGAGGATCCGAGTCATGAAGGAGAGGGGATACCGCTGTATGATGCAATCAAATGCATGAAGACATTTTTCGGCTGGAAAGAGCCCAACATTGTCAAACCACATGAGAAAGGCATAAACCCCAATTATCTCCTGGCTTGGAAGCAGGTGCTTGCAGAGCTTCAGGACATTGAAAATGAGGAGAAAATTCCAAAAACAAAGAACATGAAGAAAACAAGCCAGTTGAAGTGGGCTCTAGGTGAGAATATGGCACCGGAGAAAGTAGACTTTGAGGATTGCAAAGACGTGAGCGATCTAAAACAGTATGACAGTGATGAACCAGAGCCTAGATCGCTGGCAAGCTGGATCCAGAGTGAGTTCAACAAGGCATGTGAGTTGACTGATTCAAGCTGGATAGAACTTGATGAGATAGGAGAAGATGTTGCCCCAATTGAGCACATTGCAAGTATGAGGAGGAACTACTTTACAGCAGAAGTGTCCCATTGCAGGGCTACTGAGTACATAATGAAGGGAGTATACATAAATACAGCTTTGCTTAATGCATCTTGTGCAGCCATGGATGATTTCCAGCTGATTCCAATGATAAGCAAATGCAGAACCAAAGAAGGAAGACGGAAAACGAATCTGTATGGATTCATTATAAAAGGAAGGTCTCATTTGAGGAATGACACTGATGTTGTGAACTTTGTGAGTATGGAGTTCTCTCTTACTGACCCGAGGCTGGAGCCACACAAGTGGGAAAAGTATTGTGTTCTTGAAATAGGAAACATGCTCCTACGAACAGCAATAGGCCAAGTGTCAAGGCCCATGTTCCTGTATGTGAGAACCAATGGAACTTCCAAAATCAAGATGAAATGGGGGATGGAAATGAGGCGCTGCCTTCTTCAGTCTCTTCAACAGATTGAGAGCATGATTGAGGCTGAGTCTTCTGTCAAAGAAAAAGACATGACAAAAGAGTTCTTTGAAAACAAATCGGAAACATGGCCAATTGGAGAGTCCCCCAAGGGAGTGGAAGAGGGCTCCATTGGAAAAGTGTGCAGAACCTTGTTAGCAAAATCTGTATTCAACAGCCTGTATGCGTCTCCACAGCTCGAGGGATTTTCAGCTGAATCGAGGAAATTGCTTCTCATTGTTCAGGCACTTAGGGATAACCTGGAACCTGGAACCTTCGATCTTGGAGGGCTATATGAAGCAATCGAGGAGTGCCTGATTAATGATCCCTGGGTTTTGCTTAATGCATCTTGGTTCAACTCCTTCCTCACACATGCACTGAAATAGATGGCGTCTCAAGGCACCAAACGATCTTATGAGCAGATGGAAACTGGTGGAGAACGCCAGAATGCTACTGAGATCAGAGCATCTGTTGGGAGAATGGTCGGTGGGATTGGAAGATTCTACATACAGATGTGCACTGAACTCAAACTCAGCGACTATGAAGGGAGGCTGATCCAGAACAGCATAACAATAGAGAGAATGGTTCTCTCTGCATTTGATGAGAGGAGGAACAAATACCTGGAAGAACATCCCAGTGCGGGGAAGGACCCGAAGAAAACTGGAGGTCCAATCTACAGGAGGAGAGACGGAAAATGGATGAGAGAGCTGATTCTGTATGACAAAGAGGAGATCAGAAGGATTTGGCGTCAAGCAAACAATGGAGAAGACGCAACTGCTGGTCTCACTCATCTGATGATCTGGCATTCCAATCTGAATGATGCCACATATCAGAGAACAAGAGCTCTCGTGCGTACTGGGATGGACCCCAGAATGTGCTCTCTGATGCAAGGATCAACTCTCCCGAGGAGATCTGGAGCTGCTGGTGCAGCAGTAAAGGGAGTTGGGACGATGGTGATGGAACTAATTCGGATGATAAAGCGAGGAATCAATGATCGGAATTTCTGGAGAGGCGAAAATGGTCGAAGAACGAGGATTGCATATGAGAGAATGTGCAACATTCTCAAAGGGAAATTCCAAACAGCAGCACAACGAGCAATGATGGACCAGGTGCGAGAAAGCAGAAATCCTGGAAATGCTGAAATTGAAGATCTTATCTTTCTGGCACGGTCTGCACTCATCCTGAGAGGATCAGTGGCCCATAAGTCCTGCTTGCCTGCTTGTGTATATGGACTTGCTGTGGCCAGTGGATACGACTTTGAGAGAGAGGGGTACTCTCTGGTCGGAATAGATCCTTTCCGTCTACTTCAAAACAGCCAGGTGTTCAGCCTCATTAGACCAAATGAGAATCCGGCACATAAGAGTCAACTGGTATGGATGGCATGCCATTCTGCAGCATTTGAAGACCTGAGAGTATCAAGCTTCATCAGAGGGACAAGAGTGGTCCCAAGAGGACAACTGTCCACTAGAGGAGTTCAAATTGCTTCAAATGAGAACATGGAAACAATGGACTCCAGTACTCTTGAACTGAGAAGCAGATACTGGGCTATAAGGACCAGAAGTGGAGGAAACACCAGCCAACAGAGAGCATCTGCAGGACAAATCAGTGTACAACCTACTTTCTCGGTACAGAGAAATCTTCCTTTCGAGAGAGCGACCATCATGGCAGCATTTACAGGGAACACTGAAGGCAGAACATCTGACATGAGGACTGAAATCATAAGAATGATGGAAAGTGCCAGACCAGAAGATGTGTCTTTCCAGGGGCGGGGAGTCTTCGAGCTCTCGGACGAAAAGGCAACGAACCCGATCGTGCCTTCCTTTGACATGAGTAATGAGGGATCTTATTTCTTCGGAGACAATGCAGAGGAGTATGACAATTAAATGAGTCTTCTTACCGAGGTCGAAACGTACGTTCTCTCTATCGTCCCGTCAGGCCCCCTCAAAGCCGAGATCGCGCAGAGACTTGAAGATGTCTTTGCAGGGAAGAACACAGATCTCGAGGCTCTCATGGAATGGCTAAAGACAAGACCAATCCTGTCACCTCTGACTAAGGGGATTTTAGGATTTGTGTTCACGCTCACCGTGCCCAGTGAGCGAGGACTGCAGCGTAGACGCTTTGTCCAAAATGCCCTAAATGGGAATGGAGACCCAAACAACATGGACAGGGCAGTCAAACTATACAGGAAGCTGAAAAGAGAGATAACATTCCATGGAGCTAAGGAGGTTGCACTCAGCTACTCGACCGGTGCACTTGCCAGTTGCATGGGTCTCATATACAACAGGATGGGAACGGTGACCACAGAAGTGGCTTTTGGTCTAGTGTGTGCCACTTGTGAGCAGATTGCTGATTCACAGCATCGGTCTCACAGACAGATGGTGACTACCACCAACCCACTAATCAGGCATGAAAACAGAATGGTGCTTGCCAGCACTACGGCTAAAGCTATGGAGCAGATGGCTGGATCGAGTGAGCAGGCAGCGGAAGCAATGGAGGTTGCTAGTCAGGCTAGGCAGATGGTGCAGGCAATGAGGACAATTGGGACTCACCCTAGCTCCAGTGCCGGTCTGAAAGATGATCTTCTTGAAAATTTGCAGGCCTACCAGAAACGGATGGGAGTGCAAATGCAGCGATTCAAGTGAATGAGTCTTCTTACCGAGGTCGAAACGCCTACCAGAAACGGATGGGAGTGCAAATGCAGCGATTCAAGTGATCCTCTCGTTATTGCCGCAAGTATCATTGGGATCTTGCACTTGATATTGTGGATTCTTGATCGTCTTTTCTTCAAATGCATTTATCGTCGCCTTAAATACGGTTTGAAAAGAGGGCCTTCTACGGAAGGAGTGCCTGAGTCTATGAGGGAAGAGTATCGGCAGGAACAGCAGAATGCTGTGGATGTTGACGATGGTCATTTTGTCAACATAGAGCTGGAGTAAATGGATTCCAACACTGTGTCAAGCTTTCAGGTAGACTGCTTTCTTTGGCATGTCCGCAAACGATTTGCAGACCAAGAACTGGGTGATGCCCCATTCCTTGACCGGCTTCGCCGAGATCAGAAGTCCCTAAGAGGAAGAGGCAGCACTCTTGGTCTGGACATCGAAACAGCTACTCGTGCGGGAAAGCAGATAGTGGAGCGGATTCTGGAGGAAGAATCCGATGAGGCACTTAAAATGACTATTGCTTCCGTGCCTGCTTCACGCTACCTAACTGACATGACTCTTGAAGAAATGTCAAGGGACTGGTTCATGCTCATGCCCAAGCAGAAAGTGGCAGGTTCCCTTTGCATCAGAATGGACCAGGCAATAATGGATAAAAACATCATATTGAAAGCAAACTTCAGTGTGATTTTTGATCGACTGGAAACCCTAATATTACTTAGAGCTTTCACAGAAGAAGGAGCAATTGTGGGCGAAATCTCACCGTTACCTTCTCTTCCAGGACATACTGATGAGGATGTCAAAAATGCAATTGGGGTCCTCATCGGAGGACTTGAATGGAATGATAACACAGTTCGAGTCTCTGAAACTCTACAGAGATTCGCTTGGAGAAGCAGTAATGAGGATGGGAGACCTCCACTCCCTCCAAAGCAGAAACGGAAAATGGCGAGAACAATTGAGTCAGAAGTTTGAATGGATTCCAACACTGTGTCAAGCTTTCAGGACATACTGATGAGGATGTCAAAAATGCAATTGGGGTCCTCATCGGAGGACTTGAATGGAATGATAACACAGTTCGAGTCTCTGAAACTCTACAGAGATTCGCTTGGAGAAGCAGTAATGAGGATGGGAGACCTCCACTCCCTCCAAAGCAGAAACGGAAAATGGCGAGAACAATTGAGTCAGAAGTTTGAAGAAATAAGGTGGTTGATTGAAGAAGTGAGACATAGATTAAAGGTTACAGAGAATAGCTTTGAACAGATAACGTTTATGCAAGCCTTACAACTACTGCTTGAAGTGGAGCAAGAGATAAGAACTTTCTCGTTTCAGCTTATTTAA
>Concatenated PB2+PA+NP+M1+M2+NS1+NS2 STRAIN=A/pintail duck/ALB/159/1977 YEAR=1977
ATGGAGAGAATAAAAGAACTAAGAGATCTAATGTCACAGTCCCGCACTCGCGAGATACTCACCAAAACCACTGTGGACCATATGGCCATAATCAAAAAATACACATCAGGAAGACAAGAGAAGAACCCCGCACTCAGGATGAAATGGATGATGGCAATGAAATATCCAATTACGGCGGATAAGAGGATAATGGAGATGATTCCTGAGAGGAATGAACAAGGACAGACCCTCTGGAGCAAAACAAATGATGCCGGCTCAGACCGAGTGATGGTATCACCTCTGGCTGTGACATGGTGGAATAGGAACGGACCAACAACAAGTACAGTTCACTACCCAAAGGTCTATAAAACCTATTTCGAAAAAGTTGAAAGGTTAAAAAATGGGACCTTTGGCCCCGTTCACTTCAGGAATCAAGTTAAAATAAGACGGAGAGTTGACATAAACCCTGGCCATGCAGACCTCAGTGCCAAAGAGGCACAGGATGTAATCATGGAAGTTGTTTTCCCAAATGAAGTGGGGGCCAGAATACTAACATCGGAATCACAGCTGACAATAACAAAAGAGAAAAAGGAAGAACTCCAAGATTGCAAAATTGCCCCCTTGATGGTAGCATACATGCTAGAAAGAGAGTTAGTCCGCAAGACGAGGTTCCTCCCAGTGGCTGGTGGAACAAGCAGTGTGTATATTGAGGTGTTGCATTTGACCCAGGGAACATGCTGGGAGCAGATGTACACTCCAGGAGGGGAAGTGAGAAATGATGATGTTGACCAAAGTTTAATTATCGCTGCCAGGAATATAGTAAGAAGAGCAACGGTATCAGCAGACCCACTAGCGTCTCTATTGGAGATGTGCCACAGCACACAGATTGGTGGAATAAGGATGGTAGACATCCTTAGGCAGAATCCAACAGAGGAACAAGCCGTGGATATATGCAAGGCGGCAATGGGCTTGAGAATTAGCTCATCTTTCAGCTTCGGTGGATTCACTTTTAAAAGAACAAGTGGGTCGTCAGTCAAAAGAGAAGAAGAAGTGCTCACGGGCAACCTTCAAACACTGAAAATAAGAGTGCATGAAGGGTATGAAGAATTCACAATGGTTGGGAGAAGAGCAACAGCTATTCTCAGGAAGGCAACCAGGAGATTAATTCAGCTAATAGTAAGTGGGAGAGATGAGCAGTCAATTGCTGAAGCAATAATCGTGGCTATGGTATTTTCACAAGAGGATTGCATGATCAAGGCAGTTCGGGGTGATCTGAATTTTGTCAATAGAGCAAACCAGCGACTGAACCCCATGCATCAACTCTTGAGACATTTCCAAAAGGATGCAAAAGTGCTTTTCCAGAACTGGGGAATTGAACCCATCGACAATGTGATGGGAATGATCGGAATACTGCCCGACATGACCCCAAGTACTGAGATGTCACTGAGAGGGATAAGAGTCAGCAAAATGGGAGTAGATGAATACTCCAGCACAGAGAGAGTGGTGGTGAGCATTGACCGTTTTTTAAGGGTTCGGGATCAACGGGGGAACGTACTATTGTCACCCGAAGAAGTCAGCGAGACGCAAGGGACAGAAAAGTTGACAATAACTTACTCATCATCAATGATGTGGGAGATCAATGGTCCTGAGTCAGTGTTGGTCAACACTTACCAGTGGATCATCAGAAACTGGGAGACTGTGAAAATTCAATGGTCACAGGATCCCACAATGTTGTACAATAAGATGGAATTCGAGCCATTTCAGTCTCTGGTTCCTAAGGCAGCTAGAGGTCAATACAGCGGATTCGTGAGGACACTGTTCCAACAGATGCGGGATGTGCTTGGAACTTTTGACACTGTTCAGATAATAAAACTTCTCCCCTTTGCTGCTGCCCCACCGGAACAGAGTAGGATGCAGTTCTCCTCCTTGACTGTGAATGTAAGAGGATCAGGAATGAGGATACTGGTAAGAGGCAATTCTCCAGTATTCAATTACAACAAGGCCACCAAGAGGCTTACAGTCCTCGGGAAAGATGCGGGTGCATTAACTGAAGACCCGGATGAAGGCACAGCTGGAGTGGAGTCTGCTGTTCTGAGAGGATTCCTCATTTTGGGCAAAGAAGACAAGAGATATGGCCCAGCATTGAGCATCAATGAACTGAGCAATCTTGCAAAAGGAGAGAAGGCTAATGTGCTAATTGGGCAAGGAGACGTGGTGTTGGTAATGAAACGGAAACGGGACTCTAGCATACTTACTGACAGCCAGACAGCGACCAAAAGAATTCGGATGGCCATCAATTAGATGGAAGACTTTGTGCGACAATGCTTCAATCCAATGATCGTCGAGCTTGCGGAAAAAGCAATGAAAGAGTATGGAGAGGATCCAAAAATCGAGACAAATAAATTCGCTGCGATATGCACACACCTGGAAGTGTGTTTCATGTATTCAGATTTCCATTTCATTGATGAACGGGGTGAATCAATAATCGTAGAGTCTGGCGATCCAAATGCACTCTTAAAACACCGATTTGAAATAATCGAAGGAAGAGATCGTACTATGGCCTGGACAGTGGTAAATAGCATTTGTAACACCACAAGAGTTGAGAAACCCAAGTTTCTCCCGGATTTATATGACTATAAAGAGAATCGTTTCATTGAAATTGGAGTGACAAGGAGGGAGGTCCATATGTACTACTTAGAAAAGGCCAATAAGATAAAATCCGAGAAGACACACATCCACATCTTCTCATTCACTGGAGAAGAAATGGCCACTAAAGCAGACTACACTCTTGATGAAGAGAGTAGAGCAAGGATCAAAACCAGACTATTCACCATAAGACAAGAAATGGCCAGTAGAGGTCTCTGGGATTCCTTTCGTCAGTCCGAGAGAGGCGAAGAGACAATTGAAGAAAGATTTGAAATTACAGGAACCATGCGTAGGCTCGCCGACCAAAGTCTCCCACCGAACTTCTCCAGCCTTGAAAACTTTAGAGCCTATGTGGATGGATTCGAACCGAACGGCTGCATTGAGGGCAAGCTTTCTCAAATGTCCAAAGAAGTAAATGCAAGAATTGAACCATTTTTGAAGACAACACCACGTCCTCTCAGGTTACCAGAAGGGCCTCCCTGCTCCCAGCGGTCAAAATTCCTGCTGATGGATGCTCTGAAGCTTAGCATTGAGGACCCGAGTCATGAGGGCGAAGGAATACCGCTGTATGATGCAATCAAATGTATGAAAACCTTTTTCGGCTGGAAAGAGCCCAATATTGTCAAGCCACATGAAAAGGGGATAAACCCCAATTATCTCCTGGCTTGGAAGCAAGTGCTAGCAGAGCTGCAGGATATTGAAAATGAAGAGAAGATTCCAAAAACAAAGAATATGAAGAAAACAAGCCAATTAAAGTGGGCACTTGGTGAGAACATGGCACCAGAGAAAGTGGACTTTGAAGATTGCAAGGATGTCAGCGATTTGAAACAGTATGACAGCGATGAGCCAGAACAAAGATCACTAGCAAGTTGGATTCAAAGTGAATTCAACAAGGCTTGTGAATTGACTGATTCAAGCTGGATAGAACTCGATGAGATAGGGGAAGATGTCGCCCCAATCGAGCATATTGCAAGCATGAGGAGGAATTATTTCACAGCTGAAGTGTCTCACTGCAGGGCAACAGAATACATAATGAAAGGAGTATACATAAACACAGCTTTACTCAATGCTTCTTGTGCTGCCATGGATGATTTTCAGTTGATTCCAATGATAAGCAAATGCAGAACCAAAGAAGGACGACGGAAGACGAATCTGTATGGATTCATCATAAAGGGGAGGTCTCATCTGAGGAATGACACTGATGTGGTGAATTTTGTGAGCATGGAATTTTCTCTTACTGACCCTAGATTAGAGCCACACAAGTGGGAGAAGTATTGTGTCCTTGAAATAGGGGATATGCTCCTACGGACTGCAATAGGCCAAGTATCAAGACCCATGTTCCTGTATGTGAGAACCAATGGAACTTCCAAGATCAAAATGAAATGGGGTATGGAAATGAGGCGCTGCCTTCTTCAATCCCTTCAGCAAATTGAAAGCATGATTGAGGCCGAGTCCTCTGTCAAGGAGAAAGACATGACTAAAGAATTCTTTGAAAACAAGTCGGAGACATGGCCCATTGGGGAATCACCCAAAGGAGTAGAAGAAGGTTCCATTGGGAAAGTGTGCAGAACTTTGCTAGCAAAATCTGTATTCAACAGTTTGTATGCATCTCCACAACTTGAGGGATTTTCAGCTGAGTCAAGGAAGCTGCTTCTCATTGTTCAGGCACTTAGGGACAACCTGGAACCTGGTACCTTCGATCTTGGAGGGCTATATGAAGCAATTGAGGAGTGCCTGATTAATGATCCCTGGGTTTTGCTTAATGCATCTTGGTTCAACTCCTTCCTCATACATGCACTGAAATAGATGGCGTCTCAAGGCACCAAACGATCTTATGAGCAGATGGAAACTGGTGGGGAACGCCAGAATGCCACTGAAATCAGAGCATCTGTTGGGAGAATGGTTGGTGGAATCGGGAGATTCTACATACAGATGTGCACTGAACTCAAACTCAGCGACTATGAAGGGAGGCTGATCCAAAACAGCATAACAATAGAGAGAATGGTTCTCTCGGCATTTGATGAGAGGAGAAACAAATATCTGGAAGAGCATCCCAGTGCTGGGAAAGACCCTAAGAAGACTGGAGGTCCAATATACAGGAGAAGAGATGGGAAATGGGTGAGAGAATTGATCCTGTATGACAAAGAGGAGATCAGAAGGATTTGGCGTCAAGCGAATAATGGAGAAGACGCAACCGCTGGTCTCACCCATTTGATGATCTGGCATTCCAATCTGAATGATGCCACATATCAGAGAACAAGGGCACTTGTGCGTACTGGGATGGATCCCAGAATGTGCTCTCTGATGCAAGGCTCAACTCTTCCGAGGAGGTCTGGGGCTGCTGGAGCAGCAGTGAAAGGAGTTGGAACAATGGTGATGGAATTGATTCGGATGATCAAGCGAGGAATCAATGATCGGAATTTCTGGAGAGGCGAAAATGGACGGAGGACAAGAATTGCATACGAAAGAATGTGCAACATTCTCAAGGGGAAATTCCAAACAGCAGCACAACGAGCAATGATGGACCAGGTGAGGGAAAGCCGGAATCCTGGGAATGCTGAAATTGAAGATCTCATCTTTCTTGCACGGTCTGCTCTCATTCTGAGGGGATCAGTGGCTCATAAGTCCTGCCTGCCTGCTTGTGTGTATGGACTTGCTGTGGCCAGTGGATACGACTTTGAGAGGGAGGGATACTCCCTAGTCGGAATTGATCCTTTCCGTCTGCTCCAAAACAGTCAAGTCTTCAGTCTTATCAGACCTAACGAAAATCCAGCACATAAAAGTCAGCTGGTATGGATGGCATGTCATTCTGCAGCATTTGAAGATCTGAGAGTGTCAAGCTTCATCAGAGGAACAAGAGTGGTCCCAAGAGGACAACTGTCCACCAGAGGAGTTCAGATTGCTTCAAATGAGAACATGGAGACAATGGACTCCAGTACTCTTGAATTGAGGAGCAGATACTGGGCTATAAGGACCAGAAGCGGAGGGAACACTAACCAGCAGAGAGCATCTGCAGGACAAATCAGCGTACAGCCCACATTCTCTGTGCAGAGAAACCTCCCATTCGAGAGAGCAACCATTATGGCGGCATTTACAGGAAACACTGAAGGCAGAACTTCAGACATGAGAACTGAGATCATAAGGATGATGGAAAATGCCAGACCTGAAGATGTGTCTTTCCAGGGGCGGGGAGTCTTCGAGCTCTCGGACGAAAAGGCGACGAACCCGATCGTGCCTTCCTTTGACATGAGTAACGAGGGATCTTATTTCTTCGGAGACAATGCAGAGGAATATGACAATTAAATGAGTCTTCTAACCGAGGTCGAAACGTACGTTCTCTCTATCGTCCCGTCAGGCCCCCTCAAAGCCGAGATCGCGCAGAGACTTGAAGATGTTTTTGCAGGGAAAAACACCGATCTTGAGGCACTCATGGAATGGCTAAAGACAAGACCAATCCTGTCACCTCTGACTAAGGGGATTTTAGGATTTGTGTTCACGCTCACCGTGCCCAGTGAGCGAGGACTGCAGCGTAGACGCTTTGTCCAGAATGCCCTTAATGGGAATGGAGATCCAAACAATATGGACAGGGCAGTCAAACTGTACAGGAAGCTCAAAAGGGAAATTACATTCCATGGGGCCAAAGAGGTAGCACTCAGTTATTCCACTGGTGCACTTGCCAGTTGCATGGGCCTCATATACAACAGAATGGGAACTGTGACCACCGAAGTGGCATTTGGCCTGGTATGCGCCACATGTGAGCAGATTGCTGACTCCCAGCATCGGTCTCACAGACAGATGGTGACAACAACCAACCCACTGATCAGACATGAGAACAGAATGGTACTGGCTAGTACTACGGCTAAAGCCATGGAGCAGATGGCAGGGTCGAGTGAACAAGCAGCAGAGGCTATGGAGGTTGCCAGTCAGGCTAGGCAGATGGTGCAGGCAATGAGGACCATTGGGACTCATCCTAGCTCCAGTGCTGGTCTAAAAGATGATCTTCTTGAAAATTTGCAGGCCTACCAGAAACGGATGGGAGTGCAAATGCAGCGATTCAAGTGAATGAGTCTTCTAACCGAGGTCGAAACGCCTACCAGAAACGGATGGGAGTGCAAATGCAGCGATTCAAGTGATCCTCTCGTTATTGCCGCAAGTATCATTGGGATCTTGCACTTGATATTGTGGATTCTTGATCGTCTTTTCTTCAAATGCATTTATCGTCGCCTTAAATACGGATTGAAAAGAGGGCCTTCTACGGAAGGAGTGCCTGAGTCTATGAGGGAAGAATATCGGCAGGAACAGCAGAGTGCTGTGGATGTTGACGATGGTCATTTTGTCAACATAGAGCTGGAGTAAATGGATTCCAACACTGTGTCAAGCTTTCAGGTAGACTGCTTTCTTTGGCACGTCCGCAAAAGATTTGCAGACCAAGAACTGGGTGATGCCCCATTCCTCGACCGGCTTCGCCGAGATCAGAAGTCCCTAAGAGGAAGAGGCAGCACTCTTGGTCTGGACATCGAAACAGCCACTCGTGCTGGAAAGCAGATAGTGGAGCGGATTCTGGAGGAAGAGTCCGATGAGGCACTTAAAATGACTATTGCCTCTGTTCCTGCTTCACGCTACCTAACTGACATGACTCTTGAAGAGATGTCAAGGGACTGGTTCATGCTCATGCCCAAGCAGAAAGTAGCAGGCTCACTCTGTATCAGAATGGACCAGGCAATAATGGATAAGAACATCATACTGAAAGCAAACTTCAGTGTGATCTTTGACCGGCTGGAAACACTGATACTACTCAGGGCTTTCACTGAAGAAGGAGCAATTGTTGGCGAAATCTCACCACTGCCTTCTCTTCCAGGACATACTGATGAGGATGTCAAAAATGCAATTGGGGTCCTCATCGGAGGACTTGAATGGAATGATAACACAGTTCGAGTCTCTGAAACTCTACAGAGATTCGCTTGGAGAAGCTGTAATGAGGATGGGAGACCTCCACTCCCTCCAAAACAGAAACGGAAAATGGCGAGAACAATTGAGTCAGAAGTTTGAATGGATTCCAACACTGTGTCAAGCTTTCAGGACATACTGATGAGGATGTCAAAAATGCAATTGGGGTCCTCATCGGAGGACTTGAATGGAATGATAACACAGTTCGAGTCTCTGAAACTCTACAGAGATTCGCTTGGAGAAGCTGTAATGAGGATGGGAGACCTCCACTCCCTCCAAAACAGAAACGGAAAATGGCGAGAACAATTGAGTCAGAAGTTTGAAGAAATAAGATGGTTGATTGAAGAAGTACGACATAGACTGAGGATTACAGAAAACAGTTTTGAACAAATAACATTTATGCAAGCCTTACAACTATTGCTTGAAGTGGAACAAGAGATAAGAACTTTCTCGTTTCAGCTTATTTAA
>Concatenated PB2+PA+NP+M1+M2+NS1+NS2 STRAIN=A/mallard duck/ALB/302/1977 YEAR=1977
ATGGAGAGAATAAAAGAATTAAGAGACCTAATGTCACAGTCCCGCACCCGCGAGATACTCACCAAGACCACTGTGGACCATATGGCCATAATCAAAAAGTACACATCAGGAAGACAAGAGAAGAACCCCGCACTCAGGATGAAGTGGATGATGGCAATGAAATATCCAATTACGGCAGAAAAAAGGATAATGGAAATGATTCCTGAGAGGAATGAACAAGGGCAAACCCTCTGGAGCAAAACAAATGACGCTGGCTCAGACCGAGTGATGGTATCACCTCTGGCCGTGACATGGTGGAATAGGAATGGACCAACAACAAGTACAGTTCACTATCCAAAGGTCTATAAAACTTATTTCGAAAAAGTCGAAAGGTTAAAACATGGGACCTTTGGCCCTGTCCACTTTAGGAATCAAGTTAAGATAAGACGGAGAGTCGACATAAACCCTGGGCACGCAGACCTCAGTGCTAAAGAGGCACAGGATGTAATCATGGAAGTTGTTTTCCCAAACGAAGTGGGAGCCAGAATACTAACATCGGAATCACAACTGACAATAACAAAAGAGAAAAAGGAAGAACTCCAGGATTGTAAAATTGCCCCCTTGATGGTAGCATACATGCTAGAAAGAGAGTTGGTCCGCAAAACGAGGTTCCTCCCAGTGGCTGGTGGGACAAGCAGTGTATATATTGAGGTATTGCATTTAACCCAGGGAACATGCTGGGAGCAGATGTACACTCCAGGAGGGGAAGTGAGAAATGATGATGTTGACCAAAGCTTAATTATTGCTGCCAGAAACATAGTGAGAAGAGCAACGGTATCAGCAGATCCACTAGCATCTCTATTGGAGATGTGCCACAGCACACAGATTGGTGGAATAAGGATGGTAGACATCCTTAGGCAGAATCCAACAGAGGAACAAGCTGTGGATATATGCAAAGCAGCGATGGGCTTGAGGATTAGCTCATCTTTCAGCTTCGGTGGATTCACTTTTAAAAGAACAAGCGGATCGTCAGTCAAGAGAGAAGAAGAAGTGCTTACGGGCAACCTTCAAACACTGAAAATACGAGTGCATGAGGGGTATGAAGAATTCACAATGGTTGGGAGAAGAGCAACAGCTATTCTCAGAAAGGCAACCAGGAGATTGATTCAACTAATAGTAAGCGGGAGAGACGAACAGTCAATTGCTGAAGCAATAATTGTGGCCATGGTATTTTCACAAGAGGATTGCATGATCAAGGCAGTTCGGGGTGATCTGAACTTTGTCAACAGAGCAAACCAGCGACTGAACCCCATGCATCAACTCTTGAGGCATTTCCAAAAGGATGCAAAAGTGCTTTTCCAAAACTGGGGAATTGAACCCATCGACAATGTGATGGGAATGATCGGGATATTACCCGACATGACCCCAAGTACTGAGGTGTCGCTGAGGGGGATAAGAGTCAGTAAAATGGGGGTAGATGAATACTCCAGCACAGAGAGGGTGGTGGTGAGCATTGACCGTTTTTTAAGGGTTCGGGATCAACGGGGAAATGTACTACTGTCACCCGAAGAAGTCAGCGAGACACAAGGGACGGAGAAGCTGACAATAACTTATTCATCGTCAATGATGTGGGAGATCAATGGTCCTGAGTCAGTGTTGGTCAATACTTACCAATGGATCATTAGGAACTGGGAAACTGTGAAAATTCAATGGTCACAGGATCCCACAATGTTATATAATAAAATGGAATTCGAGCCATTTCAGTCTCTGGTCCCTAAGGCAGCCAGAGGCCAATACAGCGGATTCGTGAGAACACTGTTCCAGCAGATGCGAGATGTGCTTGGAACATTTGACACTGTTCAGATAATAAAACTTCTCCCCTTTGCTGCTGCTCCACCGGAACAGAGTAGGATGCAGTTCTCCTCCTTGACTGTGAATGTGAGAGGATCAGGAATGAGGATACTGGTAAGAGGCAATTCTCCAGTGTTCAATTACAACAAGGCCACAAAGAGGCTCACAGTCCTTGGGAAAGATGCGGGTACATTAACCGAAGACCCAGATGAGGGCACAGCTGGAGTGGAGTCTGCCGTTCTGAGAGGATTCCTCATTTTGGGCAAAGAGGACAAGAGATATGGCCCAGCATTAAGCATCAATGAACTGAGCAATCTTGCGAAGGGAGAGAAGGCTAATGTGCTAATTGGGCAAGGAGACGTGGTGTTGGTAATGAAACGGAAACGGGACTCTAGCATACTTACTGACAGCCAGACAGCGACCAAAAGAATTCGGATGGCCATCAATTAGATGGAAGACTTTGTGCGACAATGCTTCAATCCAATGATCGTCGAGCTTGCGGAAAAGGCAATGAAAGAATATGGGGAAGATCCGAAAATCGAAACTAACAAATTCGCTGCAATATGCACACACTTGGAAGTCTGTTTCATGTATTCGGATTTTCACTTCATTGACGAACGGGGTGAATCAATAATTGTAGAATCTGGTGATCCAAATGCATTATTGAAGCACCGATTTGAGATAATTGAAGGAAGAGACCGAACAATGGCCTGGACAGTGGTGAATAGCATCTGCAACACCACAGGAGTCAAGAAACCTAAATTTCTTCCGGATCTGTATGATTACAAGGAGAACCGATTCATTGAAATTGGAGTGACACGGAGGGAAGTCCACATATACTACCTAGAAAAAGCCAACAAGATAAAATCCGAGAAGACACACATTCACATTTTTTCATTCACTGGAGAGGAAATGGCCACCAAAGCGGACTACACCCTTGATGAAGAAAGCAGGGCAAGAATCAAAACCAGGCTGTTCACCATAAGACAAGAAATGGCCAGTAGGGGTCTATGGGATTCCTTTCGTCAGTCCGAGAGAGGCGAAGAGACAATTGAAGAAAGATTTGAAATCACAGGGACCATGCGCAGGCTTGCCGACCAAAGTCTCCCACCGAACTTCTCCAGCCTTGAAAACTTTAGAGCCTATGTGGATGGATTCGAACCGAACGGCTGCATTGAGGGCAAGCTTTCTCAAATGTCAAAAGAAGTGAACGCCAGAATTGAGCCATTTTTGAAGACAACACCACGCCCTCTCAGATTACCTGATGGGCCTCCCTGCTCTCAGCGGTCAAAATTCTTACTGATGGATGCCCTGAAATTAAGCATTGAAGACCCAAGTCATGAGGGGGAGGGGATACCGCTATATGATGCAATCAAATGCATGAAGACATTTTTCGGCTGGAAAGAGCCCAACATAATCAAACCACATGAGAAAGGCATAAACCCCAATTACCTCCTGGCTTGGAAGCAGGTGCTAGCAGAACTCCAGGACATTGAAAATGAGGAGAAGATCCCAAAGACAAAGAACATGAAGAAAACAAGCCAATTGAAGTGGGCACTCGGTGAGAACATGGCACCAGAGAAAGTAGACTTTGAGGATTGCAAAGATATTAGCGATCTAAAACAGTATGACAGTGATGAGCCAGAGCCTAGATCGCTAGCAAGCTGGATCCAGAGTGAGTTCAACAAGGCATGTGAATTAACCGATTCGAGCTGGATAGAACTTGATGAGATAGGGGAAGATGTTGCCCCAATTGAGCACATTGCAAGTATGAGGAGGAACTATTTTACAGCGGAAGTGTCCCATTGCAGGGCTACTGAGTACATAATGAAGGGAGTGTACATAAATACAGCTTTGCTCAATGCATCTTGTGCAGCCATGGATGACTTCCAGCTGATTCCAATGATAAGCAAGTGCAGGACCAAAGAAGGAAGACGGAAAACAAATCTGTATGGATTCATTATAAAAGGAAGGTCTCATTTGAGAAATGATACTGACGTGGTAAACTTTGTGAGCATGGAGTTTTCTCTCACTGACCCGAGGTTGGAGCCACACAAATGGGAAAAGTACTGTGTTCTTGAAATAGGAGATATGCTCCTGAGGACTGCAATAGGCCAAGTGTCAAGGCCCATGTTCCTGTATGTGAGAACAAATGGAACCTCCAAGATCAAGATGAAATGGGGTATGGAAATGAGACGCTGCCTTCTTCAATCTCTTCAGCAGATTGAGAGCATGATTGAGGCCGAGTCTTCTGTCAAAGAGAAAGACATGACCAAAGAATTCTTTGAAAACAAATCGGAAACATGGCCAATTGGGGAGTCACCCAAGGGAGTGGAAGAAGGCTCTATCGGAAAAGTGTGCAGAACCTTACTGGCAAAATCCGTATTCAACAGTCTATATGCGTCTCCACAACTTGAGGGGTTTTCAGCTGAATCGAGAAAATTGCTTCTCATTGTTCAGGCACTTAGGGACAACCTGGAACCTGGAACCTTCGATCTTGGAGGGCTATATGAAGCAATCGAGGAGTGCCTGATTAATGATCCCTGGGTTTTGCTTAATGCATCTTGGTTCAACTCCTTCCTCACACATGCACTGAAATAGATGGCGTCTCAAGGCACCAAACGATCTTATGAACAGATGGAAACTGGTGGGGAACGCCAGAATGCCACTGAAATCAGAGCATCTGTTGGGAGAATGGTTGGTGGAATCGGGAGGTTCTACATACAGATGTGCACTGAACTCAAACTCAGCGACTATGAAGGGAGGCTGATCCAAAACAGCATCACAATAGAGAGAATGGCCCTTTCAGCATTTGATGAAAGGAGAAATAAATATCTGGAAGAGCATCCCAGTGCGGGGAAGGATCCTAAGAAGACTGGAGGTCCAATCTACAGGAGAAGAGATGGAAAATGGGTGAGAGAACTGATCCTGTATGATAAAGAAGAGATCAGAAGGATTTGGCGTCAAGCGAATAATGGAGAAGACGCAACTGCTGGTCTCACTCATTTAATGATCTGGCATTCCAATCTGAATGATGCCACATACCAGAGAACAAGGGCTCTTGTGCGTACAGGGATGGATCCCAGGATGTGCTCTCTGATGCAAGGCTCAACTCTTCCAAGAAGATCTGGAGCCGCCGGAGCAGCAGTGAAAGGAGTCGGAACAATGGTGATGGAATTGATTCGGATGATCAAACGAGGAATCAACGATCGTAACTTCTGGAGAGGCGAAAATGGACGGAGAACAAGAATTGCATACGAGAGAATGTGCAACATCCTCAAAGGAAAATTCCAAACAGCAGCACAACGAGCAATGATGGACCAGGTGCGGGAAAGCCGGAATCCTGGGAATGCTGAGATTGAAGATCTCATCTTTCTTGCACGATCTGCCCTTATCTTGAGGGGATCAGTGGCTCATAAGTCCTGCCTGCCTGCTTGTGTGTACGGACTTGCTGTGGCCAGCGGATACGATTTTGAAAGAGAGGGATACTCCCTGGTAGGGATTGATCCTTTCCGTCTGCTTCAAAACAGCCAAGTCTTCAGTCTTATCAGACCAAACGAAAATCCAGCACACAAAAGCCAGCTGGTATGGATGGCATGTCATTCTGCAGCATTTGAAGATCTGAGGGTATCAAGCTTCATCAGAGGAACAAGAGTGGTTCCAAGAGGACAGCTGTCCACCAGAGGGGTCCAGATTGCTTCAAATGAGAACATGGAGACAATGGATTCCAGTACGCTTGAATTGAGGAGCAGATACTGGGCTATAAGAACCAGAAGCGGAGGAAACACCAACCAGCAGAGAGCATCTGCAGGACAAATCAGCGTACAGCCCACATTCTCTGTGCAGAGAAACCTCCCATTCGAGAGAGCAACCATTATGGCGGCATTTACAGGAAACACTGAAGGCAGAACTTCAGACATGAGAACTGAGATCATAAGGATGATGGAAAATGCCAGACCAGAAGATGTGTCTTTCCAGGGGCGGGGAGTCTTCGAGCTCTCGGACGAAAAGGCGACGAACCCGATCGTGCCTTCCTTTGACATGAGTAATGAGGGGTCTTATTTCTTCGGAGACAATGCAGAGGAGTATGACAATTAAATGAGTCTTCTAACCGAGGTCGAAACGTACGTTCTCTCTATCGTCCCGTCAGGCCCCCTCAAAGCCGAGATCGCGCAGAGACTTGAAGATGTCTTTGCAGGGAAGAACACCGATCTTGAGGCACTCATGGAATGGCTAAAGACAAGACCAATCCTGTCACCTCTGACTAAGGGGATTTTAGGATTTGTGTTTACGCTCACCGTGCCCAGTGAGCGAGGACTGCAGCGTAGACGCTTTGTCCAAAATGCTCTTAATGGGAATGGGGATCCAAACAACATGGACAGAGCGGTCAAACTGTACAGGAAGCTCAAGAGGGAAATAACATTCCATGGGGCAAAAGAAGTGGCACTCAGTTATTCAACTGGTGCACTTGCCAGTTGCATGGGCCTCATATACAACAGAATGGGGACTGTGACCACCGAAGTGGCATTCGGCCTGGTGTGTGCCACATGTGAGCAGATTGCTGATTCCCAGCATCGGTCTCACAGACAGATGGTGACAACAACCAACCCACTGATCAGACATGAGAACAGAATGGTGCTAGCCAGTACTACGGCTAAAGCTATGGAGCAAATGGCAGGGTCAAGTGAACAGGCAGCAGAGGCTATGGAAGTTGCTAGTCAGGCTAGGCAGATGGTGCAGGCAATGAGGACCATTGGGACTCATCCTAGCTCCAGTGCTGGTCTGAAAGATGATCTTCTTGAAAATTTGCAGGCCTACCAGAAACGGATGGGAGTGCAGATGCAGCGATTCAAGTGAATGAGTCTTCTAACCGAGGTCGAAACGCCTACCAGAAACGGATGGGAGTGCAGATGCAGCGATTCAAGTGATCCTCTCGTTATTGCCGCAAGTATCATTGGGATCTTGCACTTGATATTGTGGATTCTTGATCGTCTTTTCTTCAAATGCATTTATCGTCGCCTTAAATACGGTTTGAAAAGAGGGCCTTCTACGGAAGGAGTGCCTGAGTCTATGAGGGAAGAATATCGGCAGGAACAGCAGAGTGCTGTGGATGTTGACGATGGTCATTTTGTCAACATAGAGCTGGAGTAAATGGACTCCAACACGATAACCTCGTTTCAGGTAGATTGCTATCTATGGCACATAAGAAAGCTGCTCAGCATGAGAGACATGTGTGATGCTCCCTTTGATGATAGACTCAGGAGAGATCAAAAGGCATTAAAGGGAAGAGGCAGCACACTTGGGCTCGACCTGCGAGTGGCTACAATGGAAGGCAAAAAGATTGTTGAGGACATCCTAAAGAGTGAGACGGATGAAAATCTCAAGATTGCAATTGCATCCAGCCCTGCTCCTCGGTACATTACTGATATGAGCATAGAGGAAATAAGCAGGGAATGGTACATGCTCATGCCCAGGCAGAAGATAACAGGGGGTCTGATGGTGAAAATGGATCAGGCCATTATGGACAAGAGGATAACACTCAAAGCAAATTTCTCTGTCCTATTCGATCAACTGGAGACATTAGTCTCACTGAGGGCTTTCACAGATGACGGCGCCATTGTAGCTGAAATATCTCCCATTCCCTCTATGCCAGGACATTCTACAGAGGATGTCAAAAATGCAATTGGAATCCTCATCGGTGGACTTGAATGGAATGATAACTCAATTCGAGCGTCTGAAAATATACAGAGATTCGCTTGGGGAATCCGTGATGAGAATGGGGGACCTCCACTCCCTCCAAAGCAGAAACGCTACATGGCGAGAAGAGTTGAGTCAGAAGTTTGAATGGACTCCAACACGATAACCTCGTTTCAGGACATTCTACAGAGGATGTCAAAAATGCAATTGGAATCCTCATCGGTGGACTTGAATGGAATGATAACTCAATTCGAGCGTCTGAAAATATACAGAGATTCGCTTGGGGAATCCGTGATGAGAATGGGGGACCTCCACTCCCTCCAAAGCAGAAACGCTACATGGCGAGAAGAGTTGAGTCAGAAGTTTGAAGAAATCAGATGGTTAATTGCAGAATGCAGAAATATACTAACCAAAACTGAGAACAGTTTCGAGCAGATAACATTCTTGCAAGCATTGCAACTCTTACTTGAAGTTGAGAATGAGATAAGGACATTTTCTTTTCAGCTTATTTAG
>Concatenated PB2+PA+NP+M1+M2+NS1+NS2 STRAIN=A/mallard duck/ALB/161/1977 YEAR=1977
ATGGAGAGAATAAAAGAACTAAGAGATCTAATGTCACAGTCCCGCACCCGCGAGATACTCACCAAAACCACTGTGGACCACATGGCCATAATCAAAAAATACACATCAGGAAGGCAAGAGAAGAACCCCGCACTCAGGATGAAGTGGATGATGGCAATGAAATATCCAATTACGGCAGATAAGAGAATAATGGAAATGATTCCTGAAAGGAATGAACAAGGACAAACCCTCTGGAGCAAAACAAACGATGCCGGCTCAGACCGAGTGATGGTATCACCTCTGGCCGTGACATGGTGGAATAGGAATGGACCAACAACAAGTACAGTTCACTACCCAAAGGTATATAAAACTTATTTCGAAAAAGTCGAAAGGTTGAAACACGGGACCTTCGGCCCCGTCCACTTCAGAAATCAAGTTAAGATAAGACGGAGGGTTGACATAAACCCTGGCCACGCAGACCTCAGTGCCAAAGAGGCACAGGATGTAATCATGGAAGTCGTTTTCCCAAATGAAGTGGGGGCTAGAATACTAACATCGGAGTCACAACTGACAATAACAAAAGAGAAGAAGGAAGAACTCCAGGACTGTAAAATTGCCCCCTTGATGGTAGCATACATGCTAGAAAGAGAGTTGGTCCGCAAAACGAGGTTCCTCCCAGTGGCTGGTGGAACAAGCAGTGTCTATATTGAGGTGTTGCATTTAACCCAGGGGACATGCTGGGAGCAGATGTACACTCCAGGAGGGGAAGTGAGAAATGATGATGTTGACCAAAGCTTGATTATCGCTGCCAGGAACATAGTAAGAAGAGCAACGGTATCAGCAGACCCACTAGCATCTCTATTAGAGATGTGCCACAGCACACAGATTGGGGGAATAAGGATGGTAGACATCCTTCGGCAAAATCCAACAGAGGAACAAGCCGTGGACATATGCAAGGCAGCAATGGGCTTGAGGATTAGCTCATCTTTCAGCTTTGGTGGATTCACTTTCAAAAGAACAAGCGGGTCGTCAGTTAAGAGAGAAGAAGAAGTGCTTACGGGCAACCTTCAAACATTGAAAATAAGAGTACATGAGGGGTATGAAGAGTTCACAATGGTTGGGAGAAGAGCAACAGCTATTCTCAGAAAGGCAACCAGGAGATTGATCCAGCTAATAGTAAGTGGGAGAGACGAGCAGTCAATTGCTGAAGCAATAATTGTGGCCATGGTATTTTCACAAGAGGACTGCATGATTAAGGCAGTTCGGGGTGATCTGAACTTTGTCAATAGGGCAAACCAGCGACTGAACCCCATGCATCAACTCTTGAGACACTTCCAAAAGGATGCAAAAGTGCTTTTCCAAAACTGGGGAATTGAACCCATTGACAATGTGATGGGAATGATCGGAATATTGCCCGACATGACCCCAAGTACTGAGATGTCGCTGAGGGGGATAAGAGTCAGCAAAATGGGAGTAGATGAATACTCCAGCACAGAGAGGGTAGTGGTGAGCATTGACCGATTTTTAAGGGTTCGGGATCGACGGGGAAACGTACTATTGTCACCCGAAGAAGTCAGCGAGACACAAGGAACGGAGAAGCTGACAATAACTTATTCGTCATCAATGATGTGGGAGATCAATGGTCCTGAGTCGGTGTTGGTCAATACTTATCAGTGGATCATCAGGAACTGGGAGACTGTGAAAATTCAATGGTCACAGGATCCCACAATGTTATATAATAAGATGGAATTCGAGCCATTTCAGTCTCTGGTCCCTAAGGCAGCCAGAGGTCAATACAGCGGATTCGTGAGGACACTGTTCCAGCAGATGCGGGATGTGCTTGGAACATTTGACACTGTTCAGATAATAAAACTTCTCCCCTTTGCTGCTGCTCCACCAGAACAGAGTAGGATGCAGTTCTCCTCCCTGACTGTGAATGTGAGAGGATCAGGAATGAGGATACTGGTAAGGGGCAATTCTCCAGTGTTCAATTACAACAAGGCCACCAAGAGGCTTACAGTCCTCGGAAAAGATGCAGGTGCATTGACCGAAGATCCAGATGAAGGCACAGCTGGAGTGGAGTCTGCTGTTCTAAGAGGATTCCTCATTTTGGGCAAAGAAGACAAGAGATATGGCCCAGCATTAAGCATCAATGAGCTGAGCAATCTTGCAAAAGGAGAGAAGGCTAATGTGCTAATTGGGCAAGGAGACGTGGTGTTGGTAATGAAACGGAAACGGGACTCTAGCATACTTACTGACAGCCAGACAGCGACCAAAAGAATTCGGATGGCCATCAATTAGATGGAAGACTTTGTGCGACAATGCTTCAATCCAATGATCGTCGAGCTTGCGGAAAAGGCAATGAAAGAATATGGGGAAGATCCGAAAATCGAAACTAACAAATTCGCTGCAATATGCACACACTTGGAAGTCTGTTTCATGTATTCGGATTTCCACTTCATTGACGAACGGGGCGAATCAATAATTGTAGAATCTGGTGATCCAAATGCATTACTGAAGCACCGATTTGAGATAATTGAAGGAAGAGACCGAACAATGGCCTGGACAGTGGTGAATAGCATCTGCAACACCACAGGGGTCGAGAAGCCTAAATTTCTTCCGGATCTGTATGATTACAAGGAGAACCGATTCATTGAAATTGGAGTGACACGGAGGGAGGTCCACATATACTACCTAGAGAAAGCCAACAAGATAAAATCCGAGAAGACACACATTCACATTTTTTCATTCACTGGAGAGGAAATGGCCACCAAAGCGGACTACATCCTTGATGAAGAGAGCAGGGCAAGAATCAAAACCAGGCTGTTCACTATAAGACAAGAAATGGCCAGCAGGGGTCTGTGGGATTCCTTTCGTCAGTCCGAAAGAGGCGAAGAGACAATTGAAGAAAGATTTGAAATCACAGGAACCATGCGCAGGCTTGCCGACCAAAGTCTCCCACCGAACTTCTCCAGCCTTGAAAACTTTAGAGCCTATGTGGATGGATTCGAACCGAACGGCTGCATTGAGGGCAAGCTTTCTCAAATGTCAAAAGAAGTGAACGCCAGAATTGAGCCATTTTTGAAGACAACACCACGCCCTCTCAGATTACCTGATGGGCCTCCTTGCTCTCAGCGGTCAAAATTCTTGCTGATGGATGCCCTGAAACTAAGCATTGAAGACCCGAGTCATGAGGGAGAGGGGATACCGCTATACGATGCAATCAAATGCATGAAGACATTTTTCGGCTGGAAAGAGCCCAACATAATCAAACCACATGAGAAAGGCATAAATCCCAATTACCTTCTGGCTTGGAAGCAAGTGCTAGCAGAACTCCAGGACATTGAAAATGAGGAGAAGATCCCAAAGACAAAGAACATGAAGAAAACAAGCCAATTGAAGTGGGCACTTGGTGAGAACATGGCACCAGAAAAAGTAGACTTTGAGGATTGCAAAGACGTTAGCGATCTAAAACAGTATGATAGTGATGAGCCAGAGCCTAGATCGCTAGCAAGCTGGATCCAGAGTGAATTCAACAAGGCATGTGAATTGACCGATTCGAGCTGGATAGAACTTGATGAGATAGGGGAAGATATTGCCCCAATTGAGCACATTGCAAGTATGAGGAGGAACTATTTTACAGCGGAAGTGTCCCATTGCAGGGCTACTGAATACATAATGAAGGGAGTGTACATAAATACAGCTTTGCTCAATGCATCTTGTGCAGCCATGGATGACTTCCAGCTGATTCCAATGATAAGCAAATGCAGGACAAAAGAAGGAAGACGGAAAACAAACCTGTATGGGTTCATTATAAAAGGAAGGTCTCATTTGAGAAATGATACTGACGTGGTAAACTTTGTGAGTATGGAGTTTTCTCTCACTGACCCGAGGCTGGAACCACACAAATGGGAAAAGTACTGTGTTCTTGAAATAGGAGATATGCTCCTGAGGACTGCAATAGGCCAAGTGTCAAGGCCCATGTTCCTGTACGTTAGAACCAATGGGACCTCCAAGATCAAGATGAAATGGGGTATGGAAATGAGGCGCTGCCTTCTTCAATCTCTTCAGCAGATTGAGAGCATGATTGAGGCCGAGTCTTCTGTCAAAGAGAAAGACATGACAAAAGAATTCTTTGAAAACAAATCGGAAACATGGCCAATTGGAGAGTCACCCAAGGGAGTGGAGGAAGGCTCTATCGGGAAAGTGTGCAGAACCTTACTGGCAAAGTCTGTATTCAACAGTCTATATGCATCTCCACAACTCGAGGGATTTTCAGCTGAATCGAGGAAATTGCTTCTCATTGTTCAGGCACTTAGGGACAACCTGGAACCTGGAACCTTCGATCTTGGAGGGCTATATGAAGCAATCGAGGAGTGCCTGATTAATGATCCCTGGGTTTTGCTTAATGCATCTTGGTTCAACTCCTTCCTCACACATGCACTGAAATAGATGGCGTCTCAAGGCACCAAACGATCTTATGAGCAGATGGAAACTGGTGGGGAACGCCAGAATGCCACTGAAATCAGAGCATCTGTTGGAAGGATGGTTGGTGGAATAGGGAGATTCTACATACAGATGTGCACTGAACTCAAACTCAGCGACTATGAGGGGAGGCTGATCCAAAACAGCATAACAATAGAGAGAATGGTTCTCTCGGCATTCGATGAGAGGAGAAACAAATATCTGGAAGAGCATCCCAGCGCTGGGAAAGACCCTAAGAAGACTGGGGGTCCAATCTACAGGAGGAGAGATGGGAAATGGGTGAGAGAATTGATCCTCTATGACAAAGAGGAGATCAGAAGAATTTGGCGTCAAGCGAATAATGGAGAAGACGCGACTGCTGGTCTCACTCATTTGATGATCTGGCATTCCAACCTGAATGATGCCACATATCAGAGAACAAGGGCACTTGTGCGTACTGGGATGGACCCCAGGATGTGTTCTCTGATGCAAGGTTCAACTCTTCCAAGGAGGTCTGGGGCTGCTGGAGCAGCAGTGAAAGGGGTTGGAACAATGGTAATGGAATTGATTCGGATGATCAAGCGAGGGATCAATGATCGGAATTTCTGGAGAGGCGAAAATGGACGAAGAACAAGAATTGCATACGAGAGAATGTGTAACATTCTCAAGGGGAAATTCCAAACAGCAGCACAACGAGCAATGATGGACCAGGTGAGGGAAAGCCGGAATCCTGGGAATGCTGAAATTGAAGATCTCATCTTTCTTGCACGATCTGCTCTCATTCTGAGGGGATCAGTGGCTCATAAGTCCTGCCTGCCTGCTTGTGTGTATGGACTTGCTGTGGCCAGTGGATACGACTTTGAGAGGGAGGGATACTCCCTAGTCGGAATTGATCCTTTCCGTCTGCTTCAAAACAGTCAAGTCTTCAGTCTTATCAGACCAAACGAAAATCCAGCACATAAAAGTCAGCTGGTATGGATGGCATGTCACTCTGCAGCATTTGAAGATCTGAGAGTGTCAAGCTTCATCAGAGGAACAAGAGTGGTCCCAAGAGGACAACTGTCTACCAGAGGAGTTCAGATTGCTTCAAATGAGAACATGGAGACAATGGACTCCAGTACTCTTGAATTGAGGAGCAGATACTGGGCTATAAGAACCAGAAGCGGAGGAAACACAAACCAGCAGAGAGCGTCTGCAGGGCAAATCAGCGTACAGCCCACATTCTCAGTGCAGAGAAACCTCCCATTCGAGAGAGCAACCATTATGGCGGCATTTACAGGAAACACAGAAGGCAGAACTTCAGACATGAGAACTGAGATCATAAGGATGATGGAAAATGCCAGACCTGAAGATGTGTCTTTCCAGGGGCGGGGAGTCTTCGAGCTCTCGGACGAAAAGGCGACGAACCCGATCGTGCCTTCCTTTGACATGAGTAACGAGGGATCTTATTTCTTCGGAGACAATGCAGAGGAGTATGACAATTAAATGAGTCTTCTAACCGAGGTCGAAACGTACGTTCTCTCTATCGTCCCGTCAGGCCCCCTCAAAGCCGAGATCGCGCAGAGACTTGAAGATGTCTTTGCAGGGAAGAACACCGATCTTGAGGCACTCATGGAATGGCTAAAGACAAGACCAATCCTGTCACCTCTGACTAAGGGGATTTTAGGATTTGTGTTCACGCTCACCGTGCCCAGTGAGCGAGGACTGCAGCGTAGACGATTTGTCCAGAATGCTCTTAATGGGAATGGGGATCCAAATAACATGGACAGAGCGGTCAAACTGTACAGGAAGCTCAAAAGAGAAATTACATTCCATGGGGCCAAAGAGGTAGCACTCAGTTATTCCACTGGTGCACTTGCCAGTTGCATGGGCCTCATATACAACAGGATGGGAACTGTAACCACCGAAGTGGCATTTGGCCTGGTATGCGCCACTTGTGAGCAGATTGCTGACTCCCAGCATCGGTCTCACAGACAGATGGTGACAACAACCAACCCACTGATCAGACATGAGAACAGGATGGTACTGGCCAGTACTACGGCTAAAGCCATGGAGCAGATGGCAGGGTCGAGTGAACAGGCAGCAGAAGCTATGGAGGTTGCTAGTCAGGCTAGGCAGATGGTGCAGGCAATGAGGACCATTGGGACTCATCCTAGCTCCAGTGCTGGTCTAAAAGATGATCTTCTTGAAAATTTGCAGGCTTACCAGAAACGGATGGGAGTGCAAATGCAGCGATTCAAGTGAATGAGTCTTCTAACCGAGGTCGAAACGCTTACCAGAAACGGATGGGAGTGCAAATGCAGCGATTCAAGTGATCCTCTCGTTATTGCCGCAAGTATCATTGGGATCTTGCACTTGATATTGTGGATTCTTGATCGTCTTTTCTTCAAATGCATTTATCGTCGCCTTAAATACGGTTTGAAAAGAGGGCCTTCTACGGAAGGAGTGCCTGAGTCTATGAGGGAAGAATATCGGCAGGAACAGCAGAGTGCTGTGGATGTTGACGATGGTCATTTTGTCAACATAGAGCTGGAGTAAATGGACTCCAACACGATAACCTCGTTTCAGGTAGATTGCTATCTATGGCACATAAGAAAGCTGCTCAGCATGAGAGACATGTGTGATGCTCCCTTTGATGATAGACTCAGGAGAGATCAAAAGGCATTAAAGGGAAGAGGCAGCACACTTGGGCTCGACCTGCGAGTGGCTACAATGGAAGGCAAAAAGATTGTTGAGGACATCCTAAAGAGTGAGACGGATGAAAATCTCAAGATTGCAATTGCATCCAGCCCTGCTCCTCGGTACATTACTGATATGAGCATAGAGGAAATAAGCAGGGAATGGTACATGCTCATGCCCAGGCAGAAGATAACAGGGGGTCTGATGGTGAAAATGGATCAGGCCATTATGGACAAGAGGATATCACTCAAAGCAAATTTCTCTGTCCTATTCGATCAACTGGAGACATTAGTCTCACTGAGGGCTTTCACAGATGATGGCGCCATTGTAGCTGAAATATCTCCCATTCCCTCTATGCCAGGACATTCTACAGAGGATGTCAAAAATGCAATTGGAATCCTCATCGGTGGACTTGAATGGAATGATAACTCAATTCGAGCGTCTGAAAATATACAGAGATTCGCTTGGGGAATCCGTGATGAGAATGGGGGACCTCCACTCCCTCCAAAGCAGAAACGCTACATGGCGAGAAGAGTTGAGTCAGAAGTTTGAATGGACTCCAACACGATAACCTCGTTTCAGGACATTCTACAGAGGATGTCAAAAATGCAATTGGAATCCTCATCGGTGGACTTGAATGGAATGATAACTCAATTCGAGCGTCTGAAAATATACAGAGATTCGCTTGGGGAATCCGTGATGAGAATGGGGGACCTCCACTCCCTCCAAAGCAGAAACGCTACATGGCGAGAAGAGTTGAGTCAGAAGTTTGAAGAAATCAGATGGTTAATTGCAGAATGCAGAAACATACTAACCAAAACTGAGAACAGTTTCGAGCAGATAACATTCTTGCAAGCATTGCAACTCTTACTTGAAGTTGAGAGTGAGATAAGGACATTTTCTTTTCAGCTTATTTAG
>Concatenated PB2+PA+NP+M1+M2+NS1+NS2 STRAIN=A/canvasback duck/ALB/274/1977 YEAR=1977
ATGGAGAGAATAAAAGAACTAAGAGATCTAATGTCACAGTCCCGCACCCGCGAGATACTCACCAAAACCACTGTGGACCATATGGCCATAATCAAAAAATACACATCAGGAAGACAAGAGAAGAACCCTGCACTCAGGATGAAGTGGATGATGGCAATGAAATATCCAATTACGGCAGATAAAAGGATAATGGAAATGATTCCTGAGAGGAATGAACAAGGACAAACCCTCTGGAGCAAAACAAACGATGCCGGCTCAGACCGAGTGATGGTATCACCTCTGGCCGTGACATGGTGGAATAGGAATGGACCAACAACAAGTACAGTTCACTATCCAAAGGTCTATAAAACTTATTTCGAAAAAGTCGAAAGGTTAAAACATGGGACCTTTGGCCCCGTTCACTTCAGGAATCAAGTTAAGATAAGACGGAGGGTTGACATAAACCCTGGCCACGCTGACCTCAGTGCCAAAGAGGCACAGGATGTAATCATGGAAGTTGTTTTCCCAAATGAAGTGGGAGCCAGAATACTAACATCGGAATCACAACTGACAATAACAAAAGAGAAAAAGGAAGAACTCCAGGATTGTAAAATTGCCCCCTTGATGGTAGCATACATGCTAGAAAGAGAGTTAGTCCGCAAAACGAGGTTCCTCCCAGTGGCTGGTGGAACAAGCAGTGTGTATATTGAGGTGTTGCACTTAACCCAGGGAACATGCTGGGAGCAGATGTACACTCCAGGAGGGGAAGTGAGAAACGATGACGTTGACCAAAGCTTAATTATTGCTGCCAGGAACATAGTGAGAAGAGCAACAGTATCAGCAGACCCACTAGCATCTCTATTGGAGATGTGCCACAGCACACAGATTGGTGGAATAAGGATGGTAGATATCCTTAGGCAGAATCCAACAGAGGAACAAGCCGTGGATATATGTAAGGCAGCAATGGGCTTGAGGATTAGCTCATCTTTCAGCTTCGGTGGATTCACCTTCAAAAGAACAAGCGGGTCATCAGTCAAGAGAGAAGAAGAAGTGCTTACGGGCAACCTTCAAACACTGAAAATAAGAGTGCATGAGGGGTATGAAGAGTTCACAATGGTCGGGAGAAGAGCAACAGCTATTCTCAGAAAGGCAACCAGGAGATTGATTCAGCTAATAGTAAGTGGGAGAGACGAACAGTCAATTGCTGAAGCAATAATTGTGGCCATGGTATTTTCACAAGAGGATTGCATGATCAAGGCAGTTCGGGGTGATCTGAACTTTGTCAATAGAGCAAACCAGCGACTGAACCCCATGCATCAACTCTTGAGACATTTCCAAAAGGATGCAAAAGTGCTTTTCCAAAACTGGGGAATTGAACCCATCGACAATGTGATGGGAATGATCGGAATATTGCCTGACATGACCCCAAGTACTGAGATGTCGCTGAGGGGGATAAGAGTCAGCAAAATGGGAGTAGATGAATACTCCAGCACAGAGAGAGTGGTGGTGAGCATTGACCGGTTTTTAAGAGTTCGGGATCAAAGGGGAAACGTACTATTGTCACCCGAAGAAGTCAGCGAGACACAGGGAACAGAGAAGCTGACAATAACTTACTCATCATCAATGATGTGGGAGATCAATGGCCCTGAGTCAGTGTTGGTCAATACTTATCAATGGATCATCAGAAACTGGGAGACTGTGAAAATTCAATGGTCACAGGATCCCACAATGTTATATAATAAGATGGAATTCGAGCCATTTCAGTCTCTGGTCCCTAAGGCAGCCAGAAGTCAATACAGCGGATTCGTGAGGACACTGTTCCAGCAGATGCGAGATGTGCTTGGGACATTTGACACTGTTCAGATAATAAAACTTCTCCCCTTTGCTGCTGCTCCACCGGAACAGAGTAGGATGCAGTTCTCCTCCTTGACTGTGAATGTCAGAGGATCAGGAATGAGGATACTGGTAAGAGGCAATTCTCCGGTGTTCAATTACAACAAGGCCACCAAGAGGCTTACAGTCCTCGGGAAAGATGCAGGTGCATTAACCGAAGATCCAGATGAAGGCACAGCTGGGGTGGAGTCTGCTGTTCTGAGAGGATTCCTCATTTTGGGCAAAGAAGACAAGAGATATGGCCCAGCACTAAGCATCAATGAACTGAGCAATCTTGCAAAAGGAGAGAAGGCTAATGTGCTAATTGGGCAAGGAGACGTGGTGTTGGTAATGAAACGGAAACGGGACTCTAGCATACTTACTGACAGCCAGACAGCGACCAAAAGAATTCGGATGGCCATCAATTAGATGGAAGACTTTGTGCGACAATGCTTCAATCCAATGATCGTCGAGCTTGCGGAAAAAGCAATGAAAGAGTATGGAGAGGATCCAAAAATCGAGACAAATAAATTCGCTGCGATATGCACACACCTGGAAGTGTGTTTCATGTATTCAGATTTCCATTTCATTGATGAACGGGGTGAATCAATAATCGTGGAGTCTGGCGATCCAAATGCACTCTTAAAACACCGATTTGAAATAATCGAAGGGAGAGATCGTACTATGGCCTGGACAGTGGTAAATAGCATTTGTAACACCACAGGAGTTGAGAAACCCAAGTTTCTCCCGGATTTATATGACTATAAAGAGAATCGTTTCATTGAAATTGGAGTGACAAGGAGGGAGGTCCATATATACTATTTAGAAAAGGCCAATAAGATAAAATCTGAGAAGACACACATCCACATCTTCTCATTCACTGGAGAAGAAATGGCCACTAAAGCAGACTACACTCTTGATGAAGAGAGTAGAGCAAGGATCAAAACCAGACTATTCACCATAAGACAAGAAATGGCCAGTAGAGGTCTCTGGGATTCCTTTCGTCAGTCCGAGAGAGGCGAAGAGACAATTGAAGAAAGATTTGAAATCACAGGAACCATGCGCAGGCTCGCCGACCAAAGTCTCCCACCGAACTTCTCCAGCCTTGAAAACTTTAGAGCCTATGTGGATGGATTCGAACCGAACGGCTGCATTGAGGGCAAGCTTTCTCAAATGTCCAAAGAAGTAAATGCAAGAATTGAACCATTTTTGAAGACAACACCACGCCCTCTCAGATTACCAGAAGGGCCTCCCTGCTCTCAGCGGTCAAAATTCCTGCTGATGGATGCTCTGAAGCTTAGCATTGAGGACCCGAGTCATGAGGGCGAGGGAATACCGCTGTATGATGCAATCAAATGTATGAAAACCTTTTTCGGCTGGAAAGAGCCCAACATTGTCAAGCCACATGAAAAGGGGATAAACCCCAATTATCTCCTGGCTTGGAAGCAAGTGCTAGCAGAGCTGCAGGATATTGAAAATGAAGAGAAAATTCCAAAAACAAAGAACATGAAGAAAACAAGCCAATTAAAGTGGGCACTTGGTGAGAATATGGCACCAGAGAAAGTGGACTTTGAAGATTGCAAGGATGTCAGCGATTTGAAACAGTATGACAGCGATGAGCCAGAACAAAGATCACTAGCAAGTTGGATTCAAAGTGAATTCAACAAGGCTTGTGAATTGACTGATTCAAGCTGGATAGAACTCGATGAGATAGGGGAAGATGTCGCCCCAATAGAGCATATTGCAAGCATGAGGAGGAATTATTTTACAGCTGAAGTGTCTCACTGCAGGGCAACAGAATACATAATGAAGGGAGTATACATAAACACAGCTCTACTCAACGCTTCTTGTGCTGCCATGGATGATTTTCAGTTGATTCCAATGATAAGCAAATGCAGAACCAAAGAAGGACGACGGAAGACAAATCTGTATGGATTCATCATAAAGGGGAGGTCTCATTTGAGGAATGACACTGATGTGGTGAATTTTGTGAGCATGGAATTTTCCCTTACTGACCCTAGATTAGAGCCACACAAGTGGGAGAAGTATTGTGTCCTTGAAATAGGGGATATGCTCCTACGGACTGCAATAGGCCAAGTATCAAGACCCATGTTCCTGTATGTGAGAACCAATGGAACTTCCAAGATCAAAATGAAATGGGGTATGGAAATGAGGCGTTGCCTTCTTCAATCCCTTCAGCAGATTGAAAGCATGATTGAGGCCGAGTCCTCTGTCAAGGAGAAAGACATGACTAAAGAATTCTTTGAAAACAAGTCGGAGACATGGCCCATTGGAGAATCACCCAAAGGAGTAGAAGAAGGTTCCATTGGGAAAGTGTGCAGGACTTTGCTAGCAAAGTCTGTATTCAACAGTTTGTATGCATCTCCACAACTTGAGGGATTTTCAGCTGAGTCAAGGAAGCTGCTTCTCATTGTTCAGGCACTTAGGGACAACCTGGAACCTGGTACCTTCGATCTTGGAGGGCTATATGAAGCAATTGAGGAGTGCCTGATTAATGATCCTTGGGTTTTGCTTAATGCATCTTGGTTCAACTCCTTCCTCACACATGCACTGAAATAGATGGCGTCTCAAGGCACCAAACGATCTTATGAGCAGATGGAAACTGGTGGGGAACGCCAGAATGCCACTGAAATCAGAGCATCTGTTGGGAGAATGGTTGGTGGAATCGGGAGATTCTACATACAGATGTGTACTGAACTCAAACTCAGTGACTATGAAGGGAGATTGATCCAAAACAGCATAACAATAGAGAGAATGGTTCTCTCGGCATTTGATGAGAGGAGAAACAAATATCTGGAAGATCATCCCAGTGCTGGGAAAGACCCTAAGAAGACTGGGGGTCCAATCTACAGGAGGAGAGATGGGAAATGGATGAGAGAATTGATCCTATATGACAAAGAGGAGATCAGAAGGATTTGGCGTCAAGCGAATAATGGAGAAGACGCAACTGCTGGTCTCACCCATTTGATGATCTGGCATTCCAATCTGAATGATGCCACATATCAGAGAACAAGGGCACTTGTGCGTACTGGGATGGATCCCAGGATGTGCTCTCTGATGCAAGGCTCAACTCTTCCGAGGAGGTCTGGGGCTGCTGGAGCAGCAGTGAAAGGGGTTGGAACAATGGTGATGGAATTGATCCGGATGATCAAGCGAGGGATCAATGATCGGAATTTCTGGAGAGGCGAAAATGGACGGAGAACAAGAATTGCTTACGAAAGAATGTGCAACATTCTCAAGGGGAAATTCCAAACAGCAGCACAACGAGCAATGATGGACCAGGTGAGGGAAAGCCGGAATCCTGGGAATGCTGAAATTGAAGATCTCATCTTTCTTGCACGGTCTGCTCTCATTCTGAGGGGATCAGTGGCTCATAAGTCCTGCCTGCCTGCTTGTGTGTATGGACTTGCTGTGGCCAGTGGATACGACTTTGAAAGGGAGGGATACTCCCTAGTCGGAATTGATCCTTTCCGTCTGCTCCAAAACAGTCAAGTCTTCAGTCTTATCAGACCGAACGAAAATCCAGCACATAAAAGTCAGCTGGTATGGATGGCATGTCACTCAGCAGCATTTGAAGATCTGAGAGTGTCAAGCTTCATCAGAGGAACAAGAGTGGTCCCAAGAGGACAACTGTCCACCAGAGGAGTTCAGATTGCTTCGAATGAGAACATGGAGACAATGGACTCCAGTACTCTTGAATTGAGGAGCAGATACTGGGCTATAAGAACCAGAAGCGGAGGGAACACTAACCAGCAGAGAGCATCTGCAGGGCAAATCAGCGTACAGCCCACATTCTCTGTGCAGAGAAACCTCCCATTCGAGAGAGCAACCATTATGGCGGCATTTACAGGAAACACTGAAGGCAGAACTTCAGACATGAGAACTGAGATCATAAGGATGATGGAAAATGCCAGACCTGAAGATGTGTCTTTCCAGGGGCGGGGAGTCTTCGAGCTCTCGGACGAAAAGGCAACGAACCCGATCGTGCCTTCCTTTGACATGAGTAACGAAGGATCTTATTTCTTCGGAGACAATGCAGAGGAATATGACAATTAAATGAGTCTTCTAACCGAGGTCGAAACGTACGTTCTCTCTATCGTCCCGTCGGGCCCCCTCAAAGCCGAGATCGCGCAGAGACTTGAAGATGTCTTTGCAGGGAAGAACACCGATCTTGAGGCACTCATGGAATGGCTAAAGACAAGACCAATCCTGTCACCTCTGACTAAGGGGATTTTAGGATTTGTGTTTACGCTCACCGTGCCCAGTGAGCGAGGACTGCAGCGTAGACGCTTTGTCCAAAATGCTCTTAATGGGAATGGGGATCCAAACAACATGGACAGAGCGGTCAAACTGTACAGGAAGCTCAAAAGGGAAATAACATTCCATGGGGCAAAAGAAGTGGCACTCAGTTATTCAACTGGTGCACTTGCCAGTTGCATGGGCCTCATATACAACAGGATGGGGACTGTGACCACCGAAGTGGCATTCGGCCTGGTGTGCGCCACATGTGAGCAGATTGCTGATTCCCAGCATCGGTCTCACAGACAGATGGTGACAACAACCAACCCACTGATCAGACATGAGAACAGAATGGTACTAGCCAGTACTACGGCCAAAGCCATGGAGCAAATGGCAGGGTCAAGTGAGCAGGCAGCAGAGGCTATGGAAGTTGCTAGTCAGGCTAGGCAGATGGTGCAGGCAATGAGAACTATTGGGACTCATCCTAGCTCCAGTGCTGGTCTAAAAGATGATCTTCTTGAAAATTTGCAGGCCTACCAGAAACGGATGGGAGTGCAAATGCAGCGATTCAAGTGAATGAGTCTTCTAACCGAGGTCGAAACGCCTACCAGAAACGGATGGGAGTGCAAATGCAGCGATTCAAGTGATCCTCTCGTTATTGCCGCAAGTATCATTGGGATCTTGCACTTGATATTGTGGATTCTTGATCGTCTTTTCTTCAAATGCATTTATCGTCGCCTTAAATACGGTTTGAAAAGAGGGCCTTCTACGGAAGGAGTGCCTGAGTCTATGAGGGAAGAATATCGGCAGGAACAGCAGAATGCTGTGGATGTTGACGATGGTCATTTTGTCAACATAGAGCTGGAGTAAATGGACTCCAACACGATAACCTCGTTTCAGGTAGATTGCTATCTATGGTACATAAGAAAGCTGCTCAGCATGAGAGACATGTGTGATGCTCCCTTTGATGATAGACTCAGGAGAGATCAAAAGGCATTAAAGGGAAGAGGCAGCACACTTGGGCTCGACCTGCGAGTGGCTACAATGGAAGGCAAAAAGATTGTTGAGGACATCCTAAAGAGTGAGACGGATGAAAATCTCAAGATTGCAATTGCATCCAGCCCTGCTCCTCGGTACATTACTGATATGAGCATAGAGGAAATAAGCAGGGAATGGTACATGCTCATGCCCAGGCAGAAGATAACAGGGGGTCTGATGGTGAAAATGGATCAGGCCATTATGGACAAGAGGATAACACTCAAAGCAAATTTTTCTGTCCTATTCGATCAACTGGAGACATTAGTCTCACTGAGGGCTTTCACAGATGATGGCGCCATTGTAGCTGAAATATCTCCCATTCCCTCTATGCCAGGACATTCTACAGAGGATGTCAAAAATGCAATTGGAATCCTCATCGGTGGACTTGAATGGAATGATAACTCAATTCGAGCGTCTGAAAATATACAGAGATTCGCTTGGGGAATCCGTGATGAGAATGGGGGACCTCCACTCCCTCCAAAGCAGAAACGCTACATGGCGAGAAGAGTTGAGTCAGAAGTTTGAATGGACTCCAACACGATAACCTCGTTTCAGGACATTCTACAGAGGATGTCAAAAATGCAATTGGAATCCTCATCGGTGGACTTGAATGGAATGATAACTCAATTCGAGCGTCTGAAAATATACAGAGATTCGCTTGGGGAATCCGTGATGAGAATGGGGGACCTCCACTCCCTCCAAAGCAGAAACGCTACATGGCGAGAAGAGTTGAGTCAGAAGTTTGAAGAAATCAGATGGTTAATTGCAGAATGCAGAAATATACTAACCAAAACTGAGAACAGTTTCGAGCAGATAACATTCTTGCAAGCATTGCAACTCTTACTTGAAGTTGAGAATGAGATAAGGACATTTTCTTTTCAGCTTATTTAG
>Concatenated PB2+PA+NP+M1+M2+NS1+NS2 STRAIN=A/mallard duck/ALB/280/1978 YEAR=1978
ATGGAGAGAATAAAAGAACTAAGAGATCTAATGTCACAGTCCCGCACTCGCGAGATACTCACCAAAACCACTGTGGACCATATGGCCATAATCAAAAAATACACATCAGGAAGACAAGAGAAGAACCCCGCACTCAGGATGAAATGGATGATGGCAATGAAATATCCAATTACGGCGGATAAGAGGATAATGGAGATGATTCCTGAGAGGAATGAACAAGGGCAAACCCTCTGGAGCAAAACAAATGATGCCGGCTCAGACCGAGTGATGGTATCACCTCTGGCTGTGACATGGTGGAATAGGAATGGACCAACAACAAGTACGGTTCACTACCCAAAGGTCTATAAAACCTATTTCGAAAAGGTTGAAAGGTTAAAACATGGGACCTTTGGCCCCGTTCACTTCAGGAATCAAGTTAAAATAAGACGGAGAGTTGACATAAACCCTGGCCATGCAGACCTCAGTGCCAAAGAGGCACAGGATGTAATCATGGAAGTTGTTTTCCCAAATGAAGTGGGGGCCAGAATACTAACATCGGAATCACAGCTGACAATAACAAAAGAAAAAAAGGAAGAACTCCAAGATTGCAAAATTGCCCCCTTGATGGTAGCATACATGCTAGAAAGAGAATTAGTCCGAAAAACGAGGTTCCTCCCAGTGGCTGGTGGAACAAGCAGTGTGTATATTGAGGTGTTGCATTTGACCCAGGGAACATGCTGGGAGCAGATGTACACCCCAGGAGGGGAAGTGAGAAATGATGATGTTGACCAAAGTTTAATTATCGCTGCCAGGAATATAGTAAGAAGAGCAACGGTATCAGCAGACCCACTAGCGTCTCTATTGGAGATGTGCCACAGCACACAGATTGGTGGAATAAGGATGGTAGACATCCTTAGGCAGAATCCAACAGAGGAACAAGCCGTGGATATATGCAAGGCGGCAATGGGCTTGAGGATTAGCTCATCTTTCAGCTTCGGTGGATTCACTTTTAAAAGAACAAGTGGGTCGTCAGTCAAAAGAGAAGAAGAAGTGCTTACGGGCAACCTTCAAACACTGAAAATAAGAGTGCATGAGGGGTATGAAGAATTCACAATGGTTGGGAGAAGAGCAACAGCTATTCTCAGAAAGGCAACCAGGAGATTGATTCAGCTAATAGTAAGTGGGAGAGATGAACAGTCAATTGCTGAAGCAATAATCGTGGCCATGGTATTTTCACAAGAGGATTGCATGATCAAGGCAGTTCGGGGTGATCTGAATTTTGTCAATAGAGCAAACCAGCGACTAAACCCCATGCATCAACTCTTGAGACATTTCCAAAAGGATGCAAAAGTGCTTTTCCAGAACTGGGGAATTGAACCCATCGACAATGTGATGGGAATGATCGGAATACTGTCCGACATGACCCCAAGTACTGAGATGTCACTGAGAGGAATAAGAGTCAGCAAAATGGGAGTAGATGAATACTCCAGCACAGAGAGAGTGGTGGTGAGCATTGACCGTTTTTTAAGGGTTCGGGATCAACGGGGGAACGTACTATTGTCACCCGAAGAAGTCAGCGAGACGCAAGGGACAGAAAAGTTGACAATAACTTACTCATCATCAATGATGTGGGAGATCAATGGTCCTGAGTCAGTGTTGGTCAATACTTACCAGTGGATCATCAGAAACTGGGAGACTGTGAAAATTCAATGGTCACAGGATCCCACAATGCTGTACAATAAGATGGAATTCGAGCCATTTCAGTCTCTGGTTCCTAAGGCAGCTAGAGGTCAATACAGCGGATTCGTGAGGACACTGTTCCAACAGATGCGGGATGTGCTTGGAACTTTTGACACTGTTCAGATAATAAAACTTCTCCCCTTTGCTGCTGCCCCACCGGAACAGAGTAGGATGCAGTTCTCCTCCTTGACTGTGAATGTAAGAGGATCAGGAATGAGGATACTGATAAGAGGTAATTCTCCAGTATTCAATTACAACAAGGCCACCAAGAGGCTTACAGTCCTCGGGAAAGATGCGGGTGCATTAACTGAAGACCCGGATGAAGGCACAGCTGGAGTGGAGTCTGCTGTTCTGAGAGGATTCCTCATTTTGGGCAAAGAAGACAAGAGATATGGCCCAGCATTGAGCATCAATGAACTGAGCAATCTTGCAAAAGGAGAGAAGGCTAATGTGCTAATTGGGCAAGGAGACGTGGTGTTGGTAATGAAACGGAAACGGGACTCTAGCATACTTACTGACAGTCAGACAGCGACCAAAAGAATTCGGATGGCCATCAATTAGATGGAAGACTTTGTGCGACAATGCTTCAATCCAATGATTGTCGAGCTTGCGGAAAAGGCAATGAAAGAATATGGAGAGGACCCGAAAATCGAGACAAACAAATTTGCAGCAATATGCACTCATTTGGAAGTATGTTTCATGTATTCAGACTTTCACTTCATCGACGAGCGAGAAGAATCAATAATCGTAGAATCCGGAGACCCGAATGCCCTTTTGAAGCACAGATTTGAGATAATTGAGGGGAGAGATCGCACAATGGCCTGGACAGTGGTAAACAGCATTTGCAACACTACAGGGGTTGAGAAACCGAAATTTCTCCCAGATCTATATGACTACAAAGAGAACAGATTCATTGAGATTGGAGTGACAAGGAGAGAAGTCCACATATACTACCTGGAGAAGGCCAACAAAATAAAGTCAGAGAAGACACATATCCACATCTTCTCATTCACAGGAGAGGAAATGGCCACAAAGGCTGACTACACCCTCGATGAAGAAAGTAGGGCCAGAATCAAAACCAGACTATTCACCATAAGACAAGAAATGGCCAGCAGAGGTCTCTGGGATTCCTTTCGTCAGTCCGAGAGAGGCGAAGAGACAATTGAAGAAAGATTTGAAATCACAGGAACAATGCGCAGGCTTGCCGACCAAAGTCTCCCACCGAACTTCTCCAGCCTTGAAAACTTTAGAGCCTATGTGGATGGATTCGAACCGAACGGCTGCATTGAGGGCAAGCTTTCTCAAATGTCCAAAGAAGTGAATGCAAGAATTGAACCCTTTTTGAAGACAACACCACGCCCACTTAAGCTACCGGATGGGCCACCCTGCTCTCAGAGGTCCAAATTCCTGCTGATGGACGCTTTGAAATTAAGCATTGAAGACCCAAGTCATGAAGGGGAGGGGATACCGCTATATGATGCAATCAAATGCATGAAAACATTTTTTGGGTGGAAAGAACCCAATATTGTCAAACCACATGAAAAGGGAATAAATCCGAACTATCTCTTGGCATGGAAACAAGTGCTAGCAGAACTACAAGACATTGAAAATGAGGAGAAAATCCCAAAGACTAAAAACATGAAGAAAACAAGCCAGTTAAAGTGGGCACTTGGTGAGAATATAGCACCAGAAAAAGTGGATTTTGAAGACTGCAAGGATGTCAGTGATCTAAAACAATATGACAGTGACGAACCGGAGCCGAGATCGCTTGCAAGCTGGATTCAAAGTGAGTTCAATAAGGCATGTGAACTGACTGATTCAAGCTGGATAGAGCTTGATGAGATTGGAGAAGATGTTGCCCCAATTGAGCACATTGCAAGCATGAGGAGGAATTATTTCACAGCGGAGGTGTCTCATTGCAGAGCCACAGAATACATAATGAAAGGGGTATACATCAATACTGCATTGCTTAATGCGTCCTGTGCAGCCATGGATGATTTCCAACTAATTCCAATGATCAGCAAATGTAGAACTAAGGAGGGAAGAAGAAAGACAAATTTGTACGGTTTCATCATAAAAGGAAGATCCCACCTGAGGAACGACACCGATGTGGTAAACTTTGTGAGCATGGAGTTTTCCCTCACTGATCCGAGGCTTGAACCGCACAAATGGGAAAAGTACTGTGTCCTTGAAATAGGGGACATGCTTCTAAGAACTGCTATAGGCCAAGTTTCAAGGCCCATGTTCCTGTATGTGAGAACGAATGGGACCTCCAAAATCAAAATGAAATGGGGGATGGAAATGAGACGCTGTCTTCTCCAATCCCTCCAACAAATTGAGAGTATGATTGAAGCCGAGTCTTCTGTCAAAGAGAAGGACATGACCAAAGAATTCTTTGAAAACAAATCAGAAACATGGCCCATTGGGGAGTCTCCCAAGGGATTGGAGGAAGGATCTATTGGAAAGGTCTGTAGAACTCTGTTGGCAAAATCGGTATTCAATAGCTTGTACGCATCTCCACAGCTGGAAGGTTTCTCGGCTGAATCGAGGAAATTGCTTCTTATTGTTCAGGCTCTTAGGGACAACCTGGAACCTGGAACCTTTGATCTTGGGGGATTATATGAAGCAATTGAGGAGTGCCTGATTAATGATCCCTGGGTTTTGCTTAATGCATCTTGGTTCAACTCCTTCCTCACACATGCACTGAGATAGATGGCGTCTCAAGGCACCAAACGATCTTATGAGCAGATGGAAACTGGTGGAGAACGCCAGAATGCCACTGAAATCAGAGCATCTGTTGGGAGAATGGTTGGTGGAATCGGGAGATTCTACATACAGATGTGCACTGAACTCAAACTCAGTGACTATGAAGGGAGACTGATCCAAAACAGCATAACAATAGAGAGAATGGTTCTCTCAGCATTTGATGAGAGGAGGAACAAATATCTGGAAGAGCACCCCAGTGCTGGGAAAGACCCGAAGAAGACTGGGGGTCCAATCTACAGGAGGAGAGATGGAAAATGGATGAGAGAATTGATCCTATATGACAAAGAGGAGATCAGAAGGATTTGGCGTCAAGCGAATAATGGAGAAGACGCAACTGCTGGTCTCACCCATTTGATGATCTGGCATTCCAATCTGAATGATGCCACATATCAGAGAACAAGGGCACTTGTGCGTACTGGGATGGATCCCAGGATGTGCTCTCTGATGCAAGGCTCAACTCTTCCGAGGAGGTCTGGAGCTGCTGGAGCAGCAGTGAAAGGGGTTGGAACAATGGTGATGGAATTGATCCGGATGATCAAGCGAGGGATCAATGATCGGAATTTCTGGAGAGGCGAAAATGGACGGAGGACAAGAATTGCTTACGAAAGAATGTGCAACATTCTCAAAGGGAAATTCCAAACAGCAGCACAACGAGCAATGATGGACCAGGTGAGGGAAAGTCGGAATCCTGGGAATGCTGAAATTGAAGATCTCATCTTTCTTGCACGGTCTGCTCTCATTCTGAGGGGATCAGTGGCTCATAAGTCCTGCCTACCTGCTTGTGTGTATGGACTTGCTGTGGCCAGTGGATACGACTTTGAAAGGGAGGGACACTCCCTAGTCGGAATTGATCCTTTCCGTCTGCTCCAAAACAGTCAAGTCTTCAGTCTTATCAGACCAAACGAAAATCCAGCACATAAAAGTCAGCTGGTATGGATGGCATGCCACTCTGCAGCATTTGAAGATCTGAGAGTGTCAAGCTTCATCAGAGGAACAAGAGTGGTCCCAAGAGGACAACTGTCCACCAGAGGAGTTCAGATTGCTTCAAATGAGAACATGGAGACAATGGACTCCAGTACTCTTGAATTGAGGAGCAGATACTGGGCTATAAGAACCAGAAGCGGAGGGAACACTAATCAGCAGAGAGCATCTGCAGGGCAAATCAGCGTACAGCCCACATTCTCTGTGCAGAGAAACCTCCCATTCGAGAGAGCAACCATTATGGCGGCATTTACAGGGAACACTGAAGGCAGAACTTCAGACATGAGAACTGAGATCATAAGAATGATGGAAAATGCCAGGCCTGAAGATGTGTCTTTCCAGGGGCGGGGAGTCTTCGAGCTCTCGGACGAAAAGGCAACGAACCCGATCGTGCCTTCCTTTGACATGAGTAACGAAGGATCTTATTTCTTCGGAGACAATGCAGAGGAATATGACAATTAAATGAGTCTTCTAACCGAGGTCGAAACGTACGTTCTCTCTATCATACCGTCAGGCCCCCTCAAAGCCGAAATCGCGCAGAGAATTGAAGATGTCTTTGCAGGGAAGAACACCGATCTTGAGGCACTCATGGAATGGCTAAAGACAAGACCAATCCTGTCACCTCTGACTAAGGGGATTTTAGGATTTGTGTTCACGCTCACCGTGCCCAGTGAGCGAGGACTGCAGCGTAGACGCTTTGTCCAGAATGCTCTTAATGGGAATGGAGATCCAAACAACATGGACAGGGCAGTCAAACTGTACAGAAAGCTCAAAAGGGAAATTACATTCCACGGGGCCAAAGAGGTGGCACTCAGTTATTCCACTGGTGCACTTGCCAGTTGCATGGGCCTCATATACAACAGGATGGGAACTGTGACCACCGAAGTGGCATTTGGCCTGGTATGCGCCACTTGTGAGCAGATTGCTGACTCCCAGCATCGGTCTCACAGACAGATGGTGGCAACAACCAACCCACTAATCAGACATGAAAACAGGATGGTACTGGCCAGTACTACAGCTAAAGCCATGGAGCAAATGGCAGGGTCGAGTGAACAAGCAGCAGAGGCTATGGAGGTTGCCAGTCAGGCTAGGCAGATGGTGCATGCAATGAGGACCATTGGGACTCATCCTAGCTCCAGTGCTGGTCTAAAAGATGATCTTCTTGAAAATTTGCAGGCCTACCAGAAACGGATGGGAGTGCAGATGCAGCGATTCAAGTGAATGAGTCTTCTAACCGAGGTCGAAACGCCTACCAGAAACGGATGGGAGTGCAGATGCAGCGATTCAAGTGATCCTCTCGTTATTGCCGCAAGTATCATTGGGATCTTGCACTTGATATTGTGGATTCTTGATCGTCTTTTCTTCAAATGCATTTTTCGTCGCCTTAAATACGGATTGAAAAGAGGGCCTTCTACGGAAGGATTGCCTGAGTCTATGAGGGAAGAATATCGGCAGGAACAGCAGAGTGCTGTGGATGTTGACGATGGTCATTTTGTCAACATAGAGCTGGAGTAAATGGATTCCAACACTGTGTCAAGCTTTCAGGTAGACTGCTTTCTTTGGCATGTCCGCAAACGATTTGCAGACCAAGAACTGGGTGATGCCCCATTCCTTGACCGGCTTCGCCGAGATCAGAAATCCCTGAGAGGAAGAGGCAGCACTCTTGGTCTGGACATCGAAACAGCCACTCGCGCTGGAAAGCAGATAGTGGAGCGGATTCTAGAGGAAGAATCCGACGAGGCACTTAAAATGACTATTGCCTCTGTACCTGCTTCACGCTACCTAACTGACATGACTCTTGAGGAAATGTCAAGGGACTGGTTCATGCTCATGCCCAAGCAAAAAGTAGCAGGCTCCCTCTGTATCAGAATGGACCAGGCGATCATGGATAAGAACATCATGCTGAAAGCGAACTTCAGTGTGATTTTCGACCGGCTGGAGACACTGATACTGCTCAGGGCTTTCACTGAAGAAGGGGCAATTGTCGGAGAAATTTCACCATTGCCTTCTCTTCCAGGACATACTGATGAGGATGTCAAAAATGCAATTGGGGTCCTCATCGGAGGACTTGAATGGAATGATAACACAGTTCGAGTCTCTGAAACTCTACAGAGATTCGCTTGGAGAAGCAGTAATGAGGATGGGAGACCTCCACTCCCTCCAAAGCAGAAACGGAAAATGGCGAGAACAATTGAGTCAGAAGTTTGAATGGATTCCAACACTGTGTCAAGCTTTCAGGACATACTGATGAGGATGTCAAAAATGCAATTGGGGTCCTCATCGGAGGACTTGAATGGAATGATAACACAGTTCGAGTCTCTGAAACTCTACAGAGATTCGCTTGGAGAAGCAGTAATGAGGATGGGAGACCTCCACTCCCTCCAAAGCAGAAACGGAAAATGGCGAGAACAATTGAGTCAGAAGTTTGAAGAAATAAGGTGGTTGATTGAAGAAGTGCGACATAGACTAAAGATTACAGAGAATAGTTTTGAGCAGATAACATTTATGCAAGCCTTACAACTACTGCTTGAAGTGGAGCAAGAGATAAGAACTTTCTCGTTTCAGCTTATCTAA
>Concatenated PB2+PA+NP+M1+M2+NS1+NS2 STRAIN=A/duck/Alberta/286/1978 YEAR=1978
ATGGAGAGAATAAAAGAACTAAGAGATCTAATGTCACAGTCCCGCACCCGCGAGATACTCACCAGAACCACTGTGGACCATATGGCCATAATCAAAAAATACACATCAGGAAGGCAAGAGAAGAACCCCGCACTCAGGATGAAGTGGATGATGGCAATGAAATATCCAATTACGGCTGATAAGAGAATAATGGAAATGATTCCTGAAAGGAATGAACAAGGACAAACCCTCTGGAGCAAAACAAACGATGCCGGCTCAGACCGAGTGATGGTATCACCTCTGGCCGTGACATGGTGGAATAGGAATGGACCAACAACAAGTACAGTTCACTACCCAAAGGTATATAAAACTTATTTCGAAAAAGTCGAAAGGTTAAAACATGGGACCTTTGGCCCCGTCCACTTCAGAAATCAAGTTAAGATAAGACGGAGAGTTGACATAAACCCTGGCCACGCAGACCTCAGTGCCAAAGAGGCACAGGATGTGATCATGGAAGTTGTTTTCCCAAATGAAGTGGGAGCTAGAATACTAACATCGGAGTCACAACTGACAATAACAAAAGAGAAGAAGGAAGAACTCCAGGATTGTAAAATTGCCCCCTTGATGGTAGCATACATGCTAGAAAGAGAGTTGGTCCGCAAAACGAGGTTCCTCCCGGTGGCTGGTGGAACAAGCAGTGTCTATATTGAGGTGTTGCATTTAACCCAGGGGACATGCTGGGAGCAGATGTACACTCCGGGAGGGGAAGTGAGGAATGATGATGTTGACCAAAGCTTGATTATCGCTGCCAGGAACATAGTAAGAAGAGCAACGGTATCAGCAGACCCACTAGCATCTCTATTGGAGATGTGCCACAGCACACAGATTGGGGGAATAAGGATGGTAGACATCCTTAGGCAAAATCCAACAGAGGAACAAGCCGTGGACATATGCAAGGCAGCAATGGGCTTGAGGATTAGTTCATCTTTTAGCTTCGGTGGATTCACTTTCAAAAGAACAAGCGGGTCGTCAGTCAAGAGAGAGGAAGAAGTGCTTACAGGCAACCTTCAAACACTGAAAATAAGAATGCATGAGGGGTATGAAGAGTTCACAATGGTTGGGAGAAGAGCAACAGCTATTCTCAGAAAGGCAACCAGGAGATTGATCCAGCTAATAGTGAGTGGGAGAGACGAGCAGTCAATTGCTGAAGCAATAATTGTGGCCATGGTATTTTCACAAGAGGAGTGCATGATCAAGGCAGTTCGGGGTGATCTGAACTTTGTCAATAGGGCAAACCAGCGGCTGAACCCCATGCACCAACTCTTGAGACATTTCCAAAAGGATGCAAAAGTGCTTTTCCAAAACTGGGGAATTGAACCCATCGACAATGTGATGGGAATGATCGGAATATTACCCGACATGACCCCAAGTACTGAGATGTCGCTGAGGGGGATAAGAGTCAGCAAAATGGGAGTAGATGAATACTCCAGCACAGAGAGAGTGGTGGTGAGCATTGACCGATTTTTAAGGGTTCGGGATCAACGGGGAAACGTACTATTGTCACCCGAAGAAGTCAGCGAGACACAAGGAACGGAGAAGCTGACAATAACTTATTCGTCATCAATGATGTGGGAGATCAATGGTCCTGAGTCGGTGTTGGTCAATACTTATCAGTGGATCATCAGGAACTGGGAGACTGTGAAAATTCAATGGTCACAGGATCCCACAATGTTATACAATAAAATGGAATTCGAGCCATTTCAATCTCTGGTCCCTAAGGCATCCAGAGGTCAATACAGCGGATTCGTGAGGACACTGTTCCAGCAGATGCGGGATGTGCTTGGAACATTTGACACTGTTCAGATAATAAAACTTCTCCCCTTTGCTGCTGCTCCACCAGAGCAGAGTAGGATGCAGTTCTCCTCACTGACTGTGAATGTAAGAGGATCAGGAATGAGGATACTGGTAAGAGGCAATTCTCCAGTGTTCAATTACAATAAGGCCACCAAGAGGCTTACAGTTCTCGGAAAAGATGCAGGTGCATTGACCGAAGATCCAGATGAAGGCACAGCTGGAGTGGAGTCTGCTGTTCTGAGAGGATTTCTCATTTTGGGCAAAGAAGACAAGAGATATGGCCCAGCATTAAGCATCAATGAACTGAGCAATCTTGCAAAAGGAGAGAAGGCTAATGTGCTAATTGGGCAAGGAGACGTGGTGTTGGTAATGAAACGGAAACGGGACTCTAGCATACTTACTGACAGCCAGACAGCGACCAAAAGAATTCGGATGGCCATCAATTAGATGGAAGATTTTGTGCGACAATGCTTCAATCCAATGATCGTCGAGCTTGCGGAAAAGGCAATGAAAGAATATGGGGAAGATCCGAAAATCGAAACTAACAAATTCGCTGCAATATGCACACACTTGGAAGTCTGTTTCATGTATTCGGATTTCCACTTCATTGACGAACGGGGCGAATCAATAATTGTAGAATCTGGTGATCCAAATGCATTACTGAAGCACCGATTTGAGATAATTGAAGGAAGAGACCGAACAATGGCCTGGACAGTGGTGAATAGCATCTGCAACACCACAGGGGTCGAGAAGCCTAAATTTCTTCCGGATCTGTATGATTACAAGGAGAACCGATTCATTGAAATTGGAGTGACACGGAGGGAGGTCCACATATACTACCTAGAGAAAGCCAACAAGATAAAATCCGAGAAGACACACATTCACATTTTTTCATTCACTGGAGAGGAAATGGCCACCAAAGCGGACTACACCCTTGATGAAGAGAGCAGGGCAAGAATCAAAACCAGGCTGTTCACTATAAGACAAGAAATGGCCAGCAGGGGTCTATGGGATTCCTTTCGTCAGTCCGAAAGAGGCGAAGAGACAATTGAAGAAAGATTTGAAATCACAGGAACCATGCGCAGGCTTGCCGACCAAAGTCTCCCACCGAACTTCTCCAGCCTTGAAAACTTTAGAGCCTATGTGGATGGATTCGAACCGAACGGCTGCATTGAGGGCAAGCTTTCTCAAATGTCAAAAGAAGTGAACGCCAGAATTGAGCCATTTTTGAAGACAACACCACGCCCTCTCAGGTTACCTGATGGGCCTCCTTGCTCTCAGCGGTCAAAATTCTTGCTGATGGATGCCCTGAAACTAAGCATTGAAGACCCGAGCCATGAGGGAGAGGGGATACCGCTATACGATGCAATCAAATGCATGAAGACATTTTTCGGCTGGAAAGAGCCCAACATAATCAAACCACATGAGAAAGGCATAAATCCCAATTACCTTTTGGCTTGGAAGCAGGTGCTAGCAGAACTCCAGGACATTGAAAATGAGGAGAAGATCCCAAAGACAAAGAACATGAAGAAAACAAGCCAATTGAAGTGGGCACTTGGTGAGAACATGGCACCAGAAAAAGTAGACTTTGAGGATTGCAAGGACGTTAGCGATCTAAAACAGTACGATAGTGATGAGCCAGAGCCTAGATCGCTAGCAAGCTGGATCCAGAGTGAGTTCAACAAGGCATGTGAATTGACCGATTCGAGCTGGATAGAACTTGATGAGATAGGGGAAGATATTGCCCCAATTGAGCACATTGCAAGTATGAGGAGGAACTATTTTACAGCGGAAGTGTCCCATTGCAGGGCTACTGAATACATAATGAAGGGAGTGTACATAAATACAGCTTTGCTCAATGCATCTTGTGCAGCCATGGATGACTTCCAGCTGATTCCAATGATAAGCAAATGCAGGACAAAAGAAGGAAGACGGAAAACAAACCTGTATGGGTTCATTATAAAAGGAAGGTCTCATTTGAGAAATGATACTGACGTGGTAAACTTTGTGAGTATGGAGTTTTCTCTCACTGACCCGAGGCTGGAACCACACAAATGGGAAAAGTACTGTGTTCTTGAAATAGGAGATATGCTCCTGAGGACTGCAATAGGCCAAGTGTCAAGGCCCATGTTCCTGTATGTTAGAACCAATGGGACCTCCAAAATCAAGATGAAATGGGGTATGGAAATGAGGCGCTGCCTTCTTCAGTCTCTTCAGCAGATTGAGAGCATGATTGAGGCCGAGTCTTCTGTCAAAGAGAAAGACATGACAAAAGAATTCTTTGAAAACAAATCGGAAACATGGCCAATTGGAGAGTCACCCAAGGGAGTGGAGGAAGGCTCTATCGGGAAAGTGTGCAGAACCTTACTGGCAAAATCTGTATTCAACAGTCTATATGCATCTCCACAACTCGAGGGATTTTCAGCTGAATCGAGGAAATTGCTTCTCATTGTTCAGGCACTTAGGGACAACCTGGAACCTGGAACCTTCGATCTTGGGGGGCTATATGAAGCAATCGAGGAGTGCCTGATTAATGATCCCTGGGTTTTGCTTAATGCATCTTGGTTCAACTCCTTCCTCACACATGCACTGAAATAGATGGCGTCTCAAGGCACCAAACGATCTTATGAGCAGATGGAAACTGGTGGGGAACGCCAGAATGCCACTGAAATCAGAGCATCTGTTGGGAGAATGGTTGGTGGAATCGGGAGATTCTACATACAGATGTGTACTGAACTCAAACTCAGTGACTATGAAGGGAGACTGATCCAAAACAGCATAACAGTAGAGAGAATGGTTCTCTCGGCATTTGATGAGAGGAGAAACAAATATCTGGAAGAGCATCCCAGTGCTGGGAAAGACCCTAAGAAGACTGGGGGTCCAATCTACAGGAGGAGAGATGGGAAATGGACGAGAGAATTGATCCTATATGACAAAGAGGAGATCAGAAGGATTTGGCGTCAAGCGAATAATGGAGAAGACGCAACTGCTGGTCTCACCCATTTGATGATCTGGCATTCCAATCTGAATGATGCCACATATCAGAGAACAAGGGCACTTGTACGTACTGGGATGGATCCCAGAATGTGCTCTCTGATGCAAGGCTCAACTCTTCCGAGGAGGTCTGGGGCTGCTGGAGCAGCAGTGAAAGGGGTTGGAACAATGGTGATGGAATTGATCCGAATGATCAAGCGAGGGATCAATGATCGGAATTTCTGGAGAGGCGAAAATGGACGGAGGACAAGAATTGCTTACGAAAGAATGTGCAACATTCTCAAGGGGAAATTCCAAACAGCAGCACAACGAGCAATGATGGACCAGGTGAGGGAAAGCCGGAATCCTGGGAATGCTGAAATTGAAGATCTCATCTTTCTTGCACGGTCTGCTCTCATTCTGAGGGGATCAGTGGCTCATAAGTCCTGCCTGCCTGCTTGTGTGTATGGACTTGCTGTGGCCAGTGGATACGACTTTGAAAGGGAGGGATACTCCCTAGTCGGAATTGATCCTTTCCGTCTGCTCCAAAACAGTCAAGTCTTCAGTCTTATCAGACCAAATGAAAATCCAGCACATAAAAGTCAGCTGGTATGGATGGCATGTCACTCTGCAGCATTTGAAGATCTGAGAGTGTCAAGCTTCATCAGAGGAGCAAGAGTGGTCCCAAGAGGACAACTGTCCACCAGAGGAGTTCAGATTGCTTCAAATGAGAACATGGAGACAATGGACTCCAGCACTCTTGAATTGAGGAGCAGATACTGGGCTATAAGAACCAGAAGCGGAGGGAACACTAACCAGCAGAGAGCATCTGCAGGGCAAATCAGCGTACAGCCCACATTCTCTGTGCAGAGAAACCTCCCGTTCGAAAGAGCAACCGTTATGGCGGCATTTACAGGAAACACTGAAGGCAGAACTTCAGACATGAGAACTGAGATCATAAGGATGATGGAAAATGCTAGACCTGAAGATGTGTCTTTCCAGGGGCGGGGAGTCTTCGAGCTCTCGGACGAAAAGGCAACGAACCCGATCGTGCCTTCCTTTGACATGAGTAACGAAGGATCTTATTTCTTCGGAGACAATGCAGAGGAATATGACAATTAAATGAGTCTTCTAACCGAGGTCGAAACGTACGTTCTCTCTATCGTCCCGTCAGGCCCCCTCAAAGCCGAGATCGCGCAGAGACTTGAAGATGTCTTTGCAGGGAAGAACACCGATCTTGAGGCACTCATGGAATGGCTAAAGACAAGACCAATCCTGTCACCTCTGACTAAGGGGATTTTAGGATTTGTGTTCACGCTCACCGTGCCCAGTGAGCGAGGACTGCAGCGTAGACGCTTTGTCCAAAATGCCCTCAATGGGAATGGGGATCCAAACAACATGGACAGAGCAGTCAAACTGTACAGGAAACTAAAAAGGGAAATAACATTCCATGGGGCCAAAGAGGTAGCACTCAGTTATTCTACTGGTGCACTTGCCAGTTGCATGGGCCTCATATACAACAGGATGGGAACTGTGACCACTGAAGTGGCATTTGGCCTGGTATGCGCCACATGTGAGCAGATTGCTGATTCCCAGCACCGATCCCACAGACAGATGGTGACAACAACCAACCCACTGATCAGACATGAGAACAGAATGGTACTAGCCAGCACTACGGCTAAAGCCATGGAGCAGATGGCAGGATCGAGTGAGCAGGCAGCAGAGGCCATGGAGGTTGCTAGCCAGGCTAGGCAGATGGTGCAGGCAATGAGGACCATTGGGACTCATCCTAGCTCCAGTGCTGGTCTAAAAGATGATCTTCTTGAAAATTTGCAGGCCTACCAGAAACGGATGGGAGTGCAAATGCAGCGATTCAAGTGAATGAGTCTTCTAACCGAGGTCGAAACGCCTACCAGAAACGGATGGGAGTGCAAATGCAGCGATTCAAGTGATCCTCTCGTTATTGCCGCAAGCATCATTGGGATCTTGCACTTGATATTGTGGATTCTTGATCGTCTTTTCTTCAAATGTATTTATCGTCGCCTTAAATACGGTTTGAAAAGAGGGCCTTCTACGGAAGGAGTGCCTGAGTCTATGAGGGAAGAATATCGGCAGGAACAGCAGAGTGCTGTGGATGTTGACGATGGTCATTTTGTCAACATAGAGCTGGAGTAAATGGATTCCAACACTGTGTCAAGCTTTCAGGTAGACTGCTTTCTTTGGCATGTCCGCAAACGATTTGCAGACCAAGAACTGGGTGATGCCCCATTCCTTGACCGGCTTCGCCGAGATCAGAAATCTCTAAGAGGAAGAGGCAGCACTCTTGGTCTGGACATCGAAACAGCCACTCGTGCTGGAAAGCAGATAGTGGAGCGGATTCTGGAGGAAGAATCCGACGAGGCACTCAAAATGACTATTGCCTCTGTACCTGCTTCACGCTACCTAACTGACATGACTCTTGAGGAGATGTCAAGAGACTGGTTCATGCTCATGCCCAAGCAAAAAGTAGCAGGCTCCCTCTGTATCAGAATGGACCAGGCGATTATGGATAAAAACATCATACTGAAAGCGAACTTCAGTGTGATCTTCGATCGGCTGGAGACACTAATACTACTCAGGGCTTTCACTGAAGAAGGAGCAATTGTCGGCGAAATTTCACCATTGCCTTCTCTTCCAGGACATACTGATGAGGATGTCAAAAATGCAATTGGGGTCCTCATCGGAGGACTTGAATGGAATGATAACACAGTTCGAGTCTCTGAAACTCTACAGAGATTCGCTTGGAGAAGCAGTAATGAGGATGGGAGACCTCCACTCCCTTCAAAGCAGAAACGGAAAATGGCGAGAACAATTGAGTCAGAAGTTTGAATGGATTCCAACACTGTGTCAAGCTTTCAGGACATACTGATGAGGATGTCAAAAATGCAATTGGGGTCCTCATCGGAGGACTTGAATGGAATGATAACACAGTTCGAGTCTCTGAAACTCTACAGAGATTCGCTTGGAGAAGCAGTAATGAGGATGGGAGACCTCCACTCCCTTCAAAGCAGAAACGGAAAATGGCGAGAACAATTGAGTCAGAAGTTTGAAGAAATAAGGTGGCTGATTGAAGAAGTGCGACATAGACTAAAGATTACAGAGAATAGTTTTGAGCAAATAACATTTATGCAAGCCTTACAACTACTGCTTGAAGTGGAGCAAGAGATAAGGACTTTCTCGTTTCAGCTTATTTAA
>Concatenated PB2+PA+NP+M1+M2+NS1+NS2 STRAIN=A/black duck/Perth/699/1978 YEAR=1978
ATGGAGAGAATAAAAGAATTAAGAGATCTAATGTCGCAGTCCCGCACTCGCGAGATACTAACAAAAACCACTGTGGACCATATGGCCATAATCAAGAAATACACATCAGGAAGACAAGAGAAGAACCCTGCTCTCAGAATGAAATGGATGATGGCAATGAAATATCCAATCACAGCAGACAAGAGAATAATGGAGATGATTCCTGAAAGGAATGAACAAGGGCAAACACTTTGGAGCAAGACAAATGATGCTGGATCAGACAGGGTGATGGTGTCACCCCTAGCTGTAACTTGGTGGAACAGGAATGGGCCAACAACAAGTACAGTTCATTATCCAAAGGTTTACAAAACATACTTTGAGAAGGTTGAAAGGTTAAAACATGGAACCTTCGGTCCCGTTCATTTCCGAAACCAAGTTAAAATACGCCGCCGAGTTGATATAAACCCGGGCCATGCAGATCTCAGTGCTAAAGAAGCACAAGATGTTATCATGGAGGTCGTCTTCCCAAATGAAGTGGGAGCTAGAATATTGACATCAGAGTCGCAATTGACAATAACAAAAGAGAAGAAAGAAGAGCTCCAGGATTGTAAGATTGCTCCTTTAATGGTGGCATACATGTTGGAAAGAGAACTAGTTCGGAAAACCAGATTCCTACCGGTAGCAGGCGGAACAAGCAGTGTGTACATTGAGGTACTGCATTTGACTCAAGGAACCTGCTGGGAACAGATGTACACTCCAGGCGGAGAAGTGAGAAATGATGATGTTGACCAGAGTTTGATCATTGCTGCCAGAAACATTGTTAGGAGAGCAACGGTATCAGCGGATCCACTGGCATCACTACTGGAGATGTGCCATAGTACACAAATTGGTGGGATAAGGATGGTGGACATCCTCAGACAAAATCCAACGGAGGAGCAAGCTGTGGATATATGCAAAGCAGCAATGGGTTTGAGAATCAGTTCATCCTTTAGCTTTGGAGGCTTCACTTTCAAAAGAACAAGTGGATCATCCGTTAAGAAGGAAGAGGAAGTGCTTACAGGCAACCTCCAAACATTGAAAATAAGAGTACATGAGGGGTATGAGGAATTCACAATGGTTGGGCGGAGAGCAACAGCTATCTTGAGGAAAGCAACTAGAAGGCTGATTCAGTTGATAGTAAGTGGAAGAGATGAACAATCAATCGCTGAAGCGATCATTGTAGCAATGGTGTTCTCACAAGAGGATTGCATGATAAAGGCAGTCCGAGGTGATCTGAATTTTGTGAACAGAGCAAACCAACGATTAAACCCCATGCATCAGCTCCTGAGGCACTTCCAAAAAGATGCAAAAGTGCTGTTTCAGAATTGGGGAATTGAACCTATTGATAATGTCATGGGGATGATCGGAATATTACCTGACATGACTCCAAGCACAGAGATGTCACTGAGGGGAGTGAGGGTTAGTAAAATGGGAGTGGATGAATATTCCAGCACTGAGAGAGTGGTCGTGAGTATTGACCGTTTCCTAAGGGTTCGAGATCAGCGGGGAAATGTACTCTTATCCCCTGAAGAGGTTAGTGAAACACAAGGAACAGAGAAATTGACAATAACATATTCATCATCAATGATGTGGGAGATAAACGGTCCTGAATCGGTGCTTGTTAACACCTATCAATGGATCATCAGAAATTGGGAGACTGTGAAGATTCAATGGTCCCAAGACCCTACAATGCTATACAATAAGATGGAATTTGAGCCATTCCAATCCTTGGTACCTAAAGCTGCCAGAGGTCAATACAGTGGATTTGTGAGAACACTATTCCAACAAATGCGTGACGTACTGGGGACATTTGATACTGTCCAAATAATAAAGCTGCTACCATTTGCAGCAGCCCCACCGGAGCAGAGCAGAATGCAGTTTTCTTCTCTAACTGTGAATGTGAGAGGCTCAGGAATGAGAATACTAGTAAGAGGTAACTCTCCCGTGTTCAACTACAATAAGGCAACCAAAAGGCTTACAGTCCTCGGAAAGGACGCAGGTGCGTTAAGAGAAGATCCAGATGAGGGAACAGCCGGAGTGGAATCTGCAGTATTGAGGGGATTCCTAATTCTGGGCAAAGAGGACAAAAGATATGGACCAGCATTGAGCATCAATGAACTGAGCAATCTTGCGAAAGGGGAGAAAGCTAATGTGCTGATAGGGCAAGGAGACGTGGTGTTGGTAATGAAACGGAAACGGGACTCTAGCATACTTACTGACAGCCAGACAGCGACCAAAAGGATTCGGATGGCCATCAATTAGATGGAAGACTTTGTGCGACAATGCTTCAATCCAATGATCGTCGAGCTTGCGGAAAAGGCAATGAAAGAATATGGGGAAGATCCGAAAATCGAAACGAACAAGTTCGCTGCAATATGCACACATTTGGAAGTCTGTTTCATGTATTCGGATTTCCACTTCATTGATGAACGAGGCGAATCAATAATTGTAGAATCTGGTGATCCAAATGCATTATTAAAACACCGATTTGAGATAATAGAAGGGAGAGACCGAACGATGGCATGGACAGTGGTGAACAGTATCTGCAACACCACAGGAGTCGAAAAGCCCAAATTTCTTCCAGATCTGTACGATTACAAGGAGAACCGATTTATCGAAATTGGAGTGACACGAAGGGAAGTCCACATATACTACCTAGAAAAAGCCAACAAAATAAAATCTGAGAAGACACACATTCACATTTTCTCATTCACTGGGGAGGAAATGGCCACCAAAGCGGATTACACTCTTGACGAGGAGAGCAGAGCAAGAATCAAAACCAGGCTGTTCACCATAAGACAAGAAATGGCCAGTAGGGGCCTATGGGATTCCTTTCGTCAGTCCGAGAGAGGCGAAGAGACAATTGAAGAAAGATTTGAAATTACAGGAACCATGCGCAGGCTTGCCGACCAAAGTCTCCCACCGAACTTCTCCAGCCTTGAAAACTTTAGAGCCTATGTGGATGGATTCGAACCGAACGGCTGCATTGAGGGCAAGCTTTCTCAAATGTCAAAAGAAGTGAACGCCAGAATTGAGCCATTTTTGAAGACAACACCACGCCCTCTCAGACTACCTGATGGGCCTCCTTGCTTTCAGCGATCAAAATTCTTGCTGATGGATGCTCTGAAACTAAGTATTGAGGACCCAAGTCATGAAGGGGAGGGGATACCGCTATACGATGCAATTAAATGCATGAAGACCTTTTTCGGCTGGAAAGAGCCCAACATTGTCAAACCACATGAGAAAGGTATAAACCCCAATTACCTCCTGGCTTGGAAGCAGGTGTTGGCAGAACTTCAGGACATAGAAAATGAAGAGAAAATTCCAAAAACAAAGAATATGAAGAAAACAAGCCAATTGAAGTGGGCACTCGGTGAAAACATGGCACCGGAAAAAGTAGACTTTGAGGATTGCAAGGATGTTAGCGATCTGAAACAATATGACAGTGATGAGCCAGAGCCTAGGTCACTAGCAAGCTGGATCCAGAGTGAATTCAACAAGGCATGTGAATTAACCGATTCAAGCTGGATAGAACTTGATGAGATAGGGGAAGATGTTGCCCCAATTGAGCACATTGCAAGTATGAGGAGAAACTATTTCACAGCGGAAGTGTCCCACTGCAGGGCCACTGAGTACATAATGAAGGGAGTGTACATAAACACAGCTTTGCTCAATGCATCTTGTGCAGCGATGGATGATTTCCAGCTGATTCCGATGATAAGTAAATGCAGAACAAAAGAAGGGAGACGGAAAACAAATCTGTATGGATTCATTATAAAAGGAAGGTCCCATTTAAGGAATGATACCGATGTGGTAAACTTTGTGAGCATGGAGTTTTCTCTTACTGACCCGAGACTGGAGCCACACAAATGGGAAAAGTACTGTGTTCTTGAAATAGGAGACATGCTCCTGCGGACTGCAATAGGGCAGGTGTCAAGGCCCATGTTCCTGTATGTGAGAACCAATGGGACCTCCAAGATCAAGATGAAATGGGGAATGGAAATGAGGCGCTGCCTTCTCCAATCTCTTCAACAGATTGAGAGCATGATTGAGGCTGAGTCTTCTGTCAAAGAGAAAGACATGACCAAAGAGTTCTTTGAAAACAAGTCAGAAACGTGGCCAATTGGAGAGTCACCCAAAGGAGTGGAGGAAGGATCCATCGGGAAAGTATGCAGAACCCTACTAGCAAAATCTGTATTCAACAGTCTGTACGCATCTCCACAACTTGAGGGGTTTTCAGCTGAATCGAGGAAATTGCTTCTCATTGTTCAGGCACTTAGGGACAACCTGGAACCTGGAACCTTCGATCTTGGGGGATTATATGAAGCAATTGAGGAGTGCCTGATTAACGATCCCTGGGTTTTGCTTAATGCATCTTGGTTCAACTCCTTCCTCACACATGCACTGAAATAGATGGCGTCTCAAGGCACCAAACGATCTTATGAACAGATGGAAACTGGTGGAGAACGCCAGAATGCTACTGAGATCAGAGCTTCCGTTGGAAGAATGGTTGGTGGAATTGGAAGATTCTACATACAGATGTGCACTGAACTCAAACTCAGTGACTATGAAGGAAGGCTGATCCAAAATAGCATAACAATAGAGAGAATGGTCCTTTCAGCATTTGATGAAAGGAGGAACAAATACCTGGAGGAGCATCCCAGTGCTGGAAAAGATCCTAAGAAGACTGGAGGTCCAATCTACAGAAGGAGAGATGGAAAATGGATTAGAGAACTGATCCTATACGACAAAGAGGAGATCAGGAGAATCTGGCGCCAAGCGAATAATGGGGAGGATGCAACTGCTGGCCTTACCCATTTGATGATATGGCATTCCAACCTCAATGATGCCACTTACCAGAGAACAAGAGCCCTTGTGCGTACTGGGATGGACCCTAGAATGTGCTCTCTGATGCAAGGCTCAACTCTCCCAAGAAGGTCTGGAGCTGCTGGCGCTGCAGTAAAAGGAGTCGGGACAATGGTGATGGAACTGATTCGGATGATAAAACGGGGAATCAATGATCGAAATTTCTGGAGAGGCGAAAATGGAAGAAGAACAAGGATTGCCTATGAGAGAATGTGCAACATTCTCAAAGGGAAATTCCAAACAGCAGCACAAAGAGCAATGATGGACCAGGTGCGGGAAAGCCGGAATCCTGGGAATGCTGAAATTGAAGATCTCATATTTCTGGCGCGATCTGCACTCATCCTGAGAGGATCAGTGGCCCACAAGTCCTGCCTACCTGCTTGTGTGTATGGACTGGCTGTAGCCAGTGGATATGACTTTGAGAGAGAAGGATACTCCCTAGTCGGAATAGATCCTTTCCGCCTACTCCAGAACAGCCAAGTATTCAGCCTCATCAGGCCCAACGAAAATCCAGCACACAAGAGTCAATTGGTCTGGATGGCGTGCCACTCTGCAGCATTTGAAGACCTGAGGGTGTCAAGCTTCATCAGAGGGACAAGAGTGGTCCCAAGAGGACAACTGTCCACCAGAGGAGTCCAAATCGCGTCAAATGAGAACATGGAAACAATGGACTCTAGCACTCTTGAACTGAGAAGCAGGTACTGGGCTATAAGGACCAGAAGCGGAGGGAACACAAATCAGCAGCGGGCATCAGCTGGACAAATCAGCGTACAACCCACTTTCTCTGTGCAGAGGAATCTCCCATTCGAGAGAGCAACCATTATGGCAGCATTTACCGGGAACACTGAAGGCAGAACATCTGACATGAGAACTGAGATCATAAGAATGATGGAGAGTGCCAGACCAGAAGACGTGTCCTTCCAAGGGCGGGGAGTCTTCGAGCTCTCGGACGAAAAGGCAACGAACCCGATCGTGCCTTCCTTTGACATGAGTAACGAGGGATCTTATTTCTTCGGAGACAATGCAGAGGAGTATGACAATTAAATGAGTCTTCTAACCGAGGTCGAAACGTACGTTCTCTCTATCGTCCCGTCAGGCCCCCTCAAAGCCGAGATCGCGCAGAGACTTGAAGATGTCTTTGCAGGGAAAAACACTGATCTCGAGGCTCTCATGGAATGGCTAAAGACAAGACCAATCCTGTCACCTCTGACGAAGGGGATTTTAGGGTTTGTGTTCACGCTCACCGTGCCCAGTGAGCGAGGACTGCAGCGTAGACGCTTTGTCCAAAATGCCCTAAATGGGAACGGAGACCCAAACAACATGGACAGAGCAGTCAAACTATACAGGAAGCTGAAAAGAGAGATAACATTCCATGGGGCTAAAGAGGTTGCACTCAGTTACTCAACCGGTGCGCTTGCCAGTTGCATGGGTCTCATATACAACAGGATGGGAACTGTAACCACAGAAGTGGCTTTTGGCCTAGTGTGCGCCACTTGTGAGCAAATTGCTGACTCACAGCATCGGTCTCACAGACAGATGGTAACCACCACCAACCCACTAATCAGGCATGAAAACAGAATGGTGCTGGCCAGCACCACGGCTAAGGCTATGGAGCAGATGGCTGGATCGAGCGAGCAGGCAGCAGAAGCCATGGAGGTTGCTAGTCAGGCTAGGCAGATGGTGCAAGCGATGAGGACAATTGGGACTCACCCTAGCTCCAGTGCCGGTCTGAAAGATGATCTTCTTGAAAATTTGCAGGCCTACCAGAAACGGATGGGAGTGCAAATGCAGCGATTCAAGTGAATGAGTCTTCTAACCGAGGTCGAAACGCCTACCAGAAACGGATGGGAGTGCAAATGCAGCGATTCAAGTGATCCTCTCATTATTGCCGCAAGTATCATTGGGATCTTGCACTTGATATTGTGGATTCTTGATCGTCTTTTCTTCAAATGTATTTATCGTCGCCTTAAATACGGTTTGAAAAGAGGGCCTTCTACGGAAGGAGTGCCTGAGTCTATGAGGGAAGAGTATCGGCAGGAACAGCAGAGTGCTGTGGATGTTGACGATGGTCATTTTGTCAACATAGAGCTGGAGTAAATGGATTCCAACACTGTGTCAAGCTTTCAGGTAGACTGCTTTCTTTGGCATGTCCGCAAACGATTTGCAGACCAAGAACTGGGTGATGCCCCATTCCTTGACCGGCTTCGCCGAGATCAGAAGTCCCTGAGAGGAAGAGGCAGCACTCTTGGTCTGGACATCGAAACGGCTACTCGGGCAGGAAAGCAGATAGTGGAACGGATTCTGGAGGAAGAATCCGATGAGGCACTTAAAATGACCATTGCTTCTGTGCCTGCTTCACGCTACCTAACTGACATGACTCTTGAAGAAATGTCAAGGGACTGGTTCATGCTAATGCCCAAACAGAAAGTGGCGGGCTCCCTCTGCATCAGAATGGACCAGGCAATAATGGACAAGAACATCACACTGAAAGCAAACTTCAGTGTGATCTTTGATCGACTGGAGACACTAATACTACTGAGGGCTTTCACTGATGAAGGAGCAATTGTTGGCGAAATCTCACCATTGCCTTCTCTTCCAGGACATACTGATGAGGATGTCAAAAATGCAATTGGGATCCTCATCGGAGGACTTGAATGGAATGATAACACAGTTCGAGTCTCTGAAACTCTACAGAGATTCGCTTGGAGAAGCAGTAATGAGGATGGGAGACCTCCACTCCCTCCAAAACAGAAACGGAAAATGGCGAGAACAGTTGAGTCAGAAGTTTGAATGGATTCCAACACTGTGTCAAGCTTTCAGGACATACTGATGAGGATGTCAAAAATGCAATTGGGATCCTCATCGGAGGACTTGAATGGAATGATAACACAGTTCGAGTCTCTGAAACTCTACAGAGATTCGCTTGGAGAAGCAGTAATGAGGATGGGAGACCTCCACTCCCTCCAAAACAGAAACGGAAAATGGCGAGAACAGTTGAGTCAGAAGTTTGAAGAAATAAGATGGCTAATTGAAGAGGTGCGGCACAGGCTAAAGATTACAGAGAATAGCTTTGAACAAATAACATTCATGCAAGCCTTACAACTATTGCTTGAAGTGGAGCAAGAGATAAGAACTTTCTCGTTTCAGCTTATTTAA
>Concatenated PB2+PA+NP+M1+M2+NS1+NS2 STRAIN=A/mallard duck/ALB/250/1978 YEAR=1978
ATGGAGAGAATAAAAGAACTAAGAGATCTAATGTCACAGTCCCGCACTCGCGAGATACTCACCAAAACCACTGTGGACCATATGGCCATAATCAAAAAATACACATCAGGAAGACAAGAGAAGAACCCCGCACTCAGGATGAAATGGATGATGGCAATGAAATATCCAATTACGGCGGATAAGAGGATAATGGAGATGATTCCTGAGAGGAATGAACAAGGGCAAACCCTCTGGAGCAAAACAAATGATGCCGGCTCAGACCGAGTGATGGTATCACCTCTGGCTGTGACATGGTGGAATAGGAATGGACCAACAACAAGTACGGTTCACTACCCAAAGGTCTATAAAACCTATTTCGAAAAGGTTGAAAGGTTAAAACATGGGACCTTTGGCCCCGTTCACTTCAGGAATCAAGTTAAAATAAGACGGAGAGTTGACATAAACCCTGGCCATGCAGACCTCAGTGCCAAAGAGGCACAGGATGTAATCATGGAAGTTGTTTTCCCAAATGAAGTGGGGGCCAGAATACTAACATCGGAATCACAGCTGACAATAACAAAAGAGAAAAAGGAAGAACTCCAAGATTGCAAAATTGCCCCCTTGATGGTAGCATACATGCTAGAAAGAGAATTAGTCCGAAAAACGAGGTTCCTCCCAGTGGCTGGTGGAACAAGCAGTGTGTATATTGAGGTGTTGCATTTGACCCAGGGAACATGCTGGGAGCAGATGTACACCCCAGGAGGGGAAGTGAGAAATGATGATGTTGACCAAAGTTTAATTATCGCTGCCAGGAATATAGTAAGAAGAGCAACGGTATCAGCAGACCCACTAGCGTCTCTATTGGAGATGTGCCACAGCACACAGATTGGTGGAATAAGGATGGTAGACATCCTTAGGCAGAATCCAACAGAGGAACAAGCCGTGGATATATGCAAGGCGGCAATGGGCTTGAGGATTAGCTCATCTTTCAGCTTCGGTGGATTCACTTTTAAAAGAACAAGTGGGTCGTCAGTCAAAAGAGAAGAAGAAGTGCTTACGGGCAACCTTCAAACACTGAAAATAAGAGTGCATGAGGGGTATGAAGAATTCACAATGGTTGGGAGAAGAGCAACAGCTATTCTCAGAAAGGCAACCAGGAGATTGATTCAGCTAATAGTAAGTGGGAGAGATGAACAGTCAATTGCTGAAGCAATAATCGTGGCCATGGTATTTTCACAAGAGGATTGCATGATCAAGGCAGTTCGGGGTGATCTGAATTTTGTCAATAGAGCAAACCAGCGACTAAACCCCATGCATCAACTCTTGAGACATTTCCAAAAGGATGCAAAAGTGCTTTTCCAGAACTGGGGAATTGAACCCATCGACAATGTGATGGGAATGATCGGAATACTGTCCGACATGACCCCAAGTACTGAGATGTCACTGAGAGGAATAAGAGTCAGCAAAATGGGAGTAGATGAATACTCCAGCACAGAGAGAGTGGTGGTGAGCATTGACCGTTTTTTAAGGGTTCGGGATCAACGGGGGAACGTACTATTGTCACCCGAAGAAGTCAGCGAGACGCAAGGGACAGAAAAGTTGACAATAACTTACTCATCATCAATGATGTGGGAGATCAATGGTCCTGAGTCAGTGTTGGTCAATACTTACCAGTGGATCATCAGAAACTGGGAGACTGTGAAAATTCAATGGTCACAGGATCCCACAATGTTGTACAATAAGATGGAATTCGAGCCATTTCAGTCTCTGGTTCCTAAGGCAGCTAGAGGTCAATACAGCGGATTCGTGAGGACACTGTTCCAACAGATGCGGGATGTGCTTGGAACTTTTGACACTGTTCAGATAATAAAACTTCTCCCCTTTGCTGCTGCCCCACCGGAACAGAGTAGGATGCAGTTCTCCTCCTTGACTGTGAATGTAAGAGGATCAGGAATGAGGATACTGGTAAGAGGTAATTCTCCAGTATTCAATTACAACAAGGCCACCAAGAGGCTTACAGTCCTCGGGAAAGATGCGGGTGCATTAACTGAAGACCCGGATGAAGGCACAGCTGGAGTGGAGTCTGCTGTTCTGAGAGGATTCCTCATTTTGGGCAAAGAAGACAAGAGATATGGCCCAGCATTGAGCATCAATGAACTGAGCAATCTTGCAAAAGGAGAGAAGGCTAATGTGCTAATTGGGCAAGGAGACGTGGTGTTGGTAATGAAACGGAAACGGGACTCTAGCATACTTACTGACAGTCAGACAGCGACCAAAAGAATTCGGATGGCCATCAATTAGATGGAAGACTTTGTGCGACAATGCTTCAATCCAATGATTGTCGAGCTTGCGGAAAAGGCAATGAAAGAATATGGAGAGGACCCGAAAATCGAGACAAACAAATTTGCAGCAATATGCACTCATTTGGAAGTATGTTTCATGTATTCAGACTTTCACTTCATCGACGAGCGAGAAGAATCAATAATCGTAGAATCCGGAGACCCGAATGCCCTTTTGAAGCACAGATTTGAGATAATTGAGGGGAGAGATCGCACAATGGCCTGGACAGTGGTAAACAGCATTTGCAACACTACAGGGGTTGAGAAACCGAAATTTCTCCCAGATCTATATGACTACAAAGAGAACAGATTCATTGAGATTGGAGTGACAAGGAGAGAAGTCCACATATACTACCTGGAGAAGGCCAACAAAATAAAGTCAGAGAAGACACATATCCACATCTTCTCATTCACAGGAGAGGAAATGGCCACAAAGGCTGACTACACCCTCGATGAAGAAAGTAGGGCCAGAATCAAAACCAGACTATTCACCATAAGACAAGAAATGGCCAGCAGAGGTCTCTGGGATTCCTTTCGTCAGTCCGAGAGAGGCGAAGAGACAATTGAAGAAAGATTTGAAATCACAGGAACAATGCGCAGGCTTGCCGACCAAAGTCTCCCACCGAACTTCTCCAGCCTTGAAAACTTTAGAGCCTATGTGGATGGATTCGAACCGAACGGCTGCATTGAGGGCAAGCTTTCTCAAATGTCCAAAGAAGTGAATGCAAGAATTGAACCCTTTTTGAAGACAACACCACGCCCACTTAAGCTACCGGATGGGCCACCCTGCTCTCAGAGGTCCAAATTCCTGCTGATGGACGCTTTGAAATTAAGCATTGAAGACCCAAGTCATGAAGGGGAGGGGATACCGCTATATGATGCAATCAAATGCATGAAAACATTTTTTGGGTGGAAAGAACCCAATATTGTCAAACCACATGAAAAGGGAATAAATCCGAACTATCTCTTGGCATGGAAACAAGTGCTAGCAGAACTACAAGACATTGAAAATGAGGAGAAAATCCCAAAGACTAAAAACATGAAGAAAACAAGCCAGTTAAAGTGGGCACTTGGTGAGAATATAGCACCAGAAAAAGTGGATTTTGAAGACTGCAAGGATGTCAGTGATCTAAAACAATATGACAGTGACGAACCGGAGCCGAGATCGCTTGCAAGCTGGATTCAAAGTGAGTTCAATAAGGCATGTGAACTGACTGATTCAAGCTGGATAGAGCTTGATGAGATTGGAGAAGATGTTGCCCCAATTGAGCACATTGCAAGCATGAGGAGGAATTATTTCACAGCGGAGGTGTCTCATTGCAGAGCCACAGAATACATAATGAAAGGGGTATACATCAATACTGCATTGCTTAATGCGTCCTGTGCAGCCATGGATGATTTCCAACTAATTCCAATGATCAGCAAATGTAGAACTAAGGAGGGAAGAAGAAAGACAAATTTGTACGGTTTCATCATAAAAGGAAGATCCCACCTGAGGAACGACACCGATGTGGTAAACTTTGTGAGCATGGAGTTTTCCCTCACTGATCCGAGGCTTGAACCGCACAAATGGGAAAAGTACTGTGTCCTTGAAATAGGGGACATGCTTCTAAGAACTGCTATAGGCCAAGTTTCAAGGCCCATGTTCCTGTATGTGAGAACGAATGGGACCTCCAAAATCAAAATGAAATGGGGGATGGAAATGAGACGCTGCCTTCTCCAATCCCTCCAACAAATTGAGAGTATGATTGAAGCCGAGTCTTCTGTCAAAGAGAAGGACATGACCAAAGAATTCTTTGAAAACAAATCAGAAACATGGCCCATTGGGGAGTCTCCCAAGGGAGTGGAGGAAGGATCTATTGGAAAGGTCTGTAGAACTCTGTTGGCAAAATCGGTATTCAATAGCTTGTACGCATCTCCACAGCTGGAAGGTTTCTCGGCTGAATCAAGGAAATTGCTTCTTATTGTTCAGGCTCTTAGGGACAACCTGGAACCTGGAACCTTTGATCTTGGGGGATTATATGAAGCAATTGAGGAGTGCCTGATTAATGATCCCTGGGTTTTGCTTAATGCATCTTGGTTCAACTCCTTCCTCACACATGCACTGAGATAGATGGCGTCTCAAGGCACCAAACGATCTTATGAGCAGATGGAAACTGGTGGAGAACGCCAGAATGCCACTGAAATCAGAGCATCTGTTGGGAGAATGGTTGGTGGAATCGGGAGATTCTACATACAGATGTGCACTGAACTCAAACTCAGTGACTATGAAGGGAGACTGATCCAAAACAGCATAACAATAGAGAGAATGGTTCTCTCAGCATTTGATGAGAGGAGGAACAAATATCTGGAAGAGCACCCCAGTGCTGGGAAAGACCCGAAGAAGACTGGGGGTCCAATCTACAGGAGGAGAGATGGAAAATGGATGAGAGAATTGATCCTATATGACAAAGAGGAGATCAGAAGGATTTGGCGTCAAGCGAACAATGGAGAAGACGCAACTGCTGGTCTCACCCATTTGATGATCTGGCATTCCAATCTGAATGATGCCACATATCAGAGAACAAGGGCACTTGTGCGTACTGGGATGGATCCCAGGATGTGCTCTCTGATGCAAGGCTCAACTCTTCCGAGGAGGTCTGGAGCTGCTGGAGCAGCAGTGAAAGGGGTTGGAACAATGGTGATGGAATTGATCCGGATGATCAAGCGAGGGATCAATGATCGGAATTTCTGGAGAGGCGAAAATGGACGGAGGACAAGAATTGCTTACGAAAGAATGTGCAACATTCTCAAAGGGAAATTCCAAACAGCAGCACAACGAGCAATGATGGACCAGGTGAGGGAAAGTCGGAATCCTGGGAATGCTGAAATTGAAGATCTCATCTTTCTTGCACGGTCTGCTCTCATTCTGAGGGGATCAGTGGCTCATAAGTCCTGCCTACCTGCTTGTGTGTATGGACTTGCTGTGGCCAGTGGATACGACTTTGAAAGGGAGGGACACTCCCTAGTCGGAATTGATCCTTTCCGTCTGCTCCAAAACAGTCAAGTCTTCAGTCTTATCAGACCAAACGAAAATCCAGCACATAAAAGTCAGCTGGTATGGATGGCATGCCACTCTGCAGCATTTGAAGATCTGAGAGTGTCAAGCTTCATCAGAGGAACAAGAGTGGTCCCAAGAGGACAACTGTCCACCAGAGGAGTTCAGATTGCTTCAAATGAGAACATGGAGACAATGGACTCCAGTACTCTTGAATTGAGGAGCAGATACTGGGCTATAAGAACCAGAAGCGGAGGGAACACTAATCAGCAGAGAGCATCTGCAGGGCAAATCAGCGTACAGCCCACATTCTCTGTGCAGAGAAACCTCCCATTCGAGAGAGCAACCATTATGGCGGCATTTACAGGGAACACTGAAGGCAGAACTTCAGACATGAGAACTGAGATCATAAGAATGATGGAAAATGCCAGGCCTGAAGATGTGTCTTTCCAGGGGCGGGGAGTCTTCGAGCTCTCGGACGAAAAGGCAACGAACCCGATCGTGCCTTCCTTTGACATGAGTAACGAAGGATCTTATTTCTTCGGAGACAATGCAGAGGAATATGACAATTAAATGAGTCTTCTAACCGAGGTCGAAACGTACGTTCTCTCTATCATACCGTCAGGCCCCCTCAAAGCCGAAATCGCGCAGAGAATTGAAGATGTCTTTGCAGGGAAGAACACCGATCTTGAGGCACTCATGGAATGGCTAAAGACAAGACCAATCCTGTCACCTCTGACTAAGGGGATTTTAGGATTTGTGTTCACGCTCACCGTGCCCAGTGAGCGAGGACTGCAGCGTAGACGCTTTGTCCAGAATGCTCTTAATGGGAATGGAGATCCAAACAACATGGACAGGGCAGTCAAACTGTACAGAAAGCTCAAAAGGGAAATTACATTCCACGGGGCCAAAGAGGTGGCACTCAGTTATTCCACTGGTGCACTTGCCAGTTGCATGGGCCTCATATACAACAGGATGGGAACTGTGACCACCGAAGTGGCATTTGGCCTGGTATGCGCCACTTGTGAGCAGATTGCTGACTCCCAGCATCGGTCTCACAGACAGATGGTGGCAACAACCAACCCACTAATCAGACATGAAAACAGGATGGTACTGGCCAGTACTACAGCTAAAGCCATGGAGCAAATGGCAGGGTCGAGTGAACAAGCAGCAGAGGCTATGGAGGTTGCCAGTCAGGCTAGGCAGATGGTGCATGCAATGAGGACCATTGGGACTCATCCTAGCTCCAGTGCTGGTCTAAAAGATGATCTTCTTGAAAATTTGCAGGCCTACCAGAAACGGATGGGAGTGCAGATGCAGCGATTCAAGTGAATGAGTCTTCTAACCGAGGTCGAAACGCCTACCAGAAACGGATGGGAGTGCAGATGCAGCGATTCAAGTGATCCTCTCGTTATTGCCGCAAGTATCATTGGGATCTTGCACTTGATATTGTGGATTCTTGATCGTCTTTTCTTCAAATGCATTTTTCGTCGCCTTAAATACGGATTGAAAAGAGGGCCTTCTACGGAAGGATTGCCTGAGTCTATGAGGGAAGAATATCGGCAGGAACAGCAGAGTGCTGTGGATGTTGACGATGGTCATTTTGTCAACATAGAGCTGGAGTAAATGGATTCCAACACTGTGTCAAGCTTTCAGGTAGACTGCTTTCTTTGGCATGTCCGCAAACGATTTGCAGACCAAGAACTGGGTGATGCCCCATTCCTTGACCGGCTTCGCCGAGATCAGAAATCCCTGAGAGGAAGAGGCAGCACTCTTGGTCTGGACATCGAAACAGCCACTCGCGCTGGAAAGCAGATAGTGGAGCGGATTCTAGAGGAAGAATCCGACGAGGCACTTAAAATGACTATTGCCTCTGTACCTGCTTCACGCTACCTAACTGACATGACTCTTGAGGAAATGTCAAGGGACTGGTTCATGCTCATGCCCAAGCAAAAAGTAGCAGGCTCCCTCTGTATCAGAATGGACCAGGCGATCATGGATAAGAACATCATGCTGAAAGCGAACTTCAGTGTGATTTTCGACCGGCTGGAGACACTGATACTGCTCAGGGCTTTCACTGAAGAAGGGGCAATTGTCGGAGAAATTTCACCATTGCCTTCTCTTCCAGGACATACTGATGAGGATGTCAAAAATGCAATTGGGGTCCTCATCGGAGGACTTGAATGGAATGATAACACAGTTCGAGTCTCTGAAACTCTACAGAGATTCGCTTGGAGAAGCAGTAATGAGGATGGGAGACCTCCACTCCCTCCAAAGCAGAAACGGAAAATGGCGAGAACAATTGAGTCAGAAGTTTGAATGGATTCCAACACTGTGTCAAGCTTTCAGGACATACTGATGAGGATGTCAAAAATGCAATTGGGGTCCTCATCGGAGGACTTGAATGGAATGATAACACAGTTCGAGTCTCTGAAACTCTACAGAGATTCGCTTGGAGAAGCAGTAATGAGGATGGGAGACCTCCACTCCCTCCAAAGCAGAAACGGAAAATGGCGAGAACAATTGAGTCAGAAGTTTGAAGAAATAAGGTGGTTGATTGAAGAAGTGCGACATAGACTAAAGATTACAGAGAATAGTTTTGAGCAGATAACATTTATGCAAGCCTTACAACTACTGCTTGAAGTGGAGCAAGAGATAAGAACTTTCTCGTTTCAGCTTATCTAA
>Concatenated PB2+PA+NP+M1+M2+NS1+NS2 STRAIN=A/duck/Hong Kong/342/78 YEAR=1978
ATGGAGAGAATAAAAGAACTAAGAGATTTGATGTCGCAGTCTCGCACTCGCGAGATACTGACAAAAACCACTGTGGACCATATGGCCATAATCAAGAAATACACATCAGGAAGACAGGAGAAGAATCCTGCTCTCAGAATGAAATGGATGATGGCGATGAAATATCCGATTACAGCTGACAAAAGAATAATGGAGATGATCCCTGAAAGAAATGAGCAAGGTCAAACTCTTTGGAGCAAGACAAATGATGCTGGATCAGACAGGGTGATGGTATCACCCCTGGCTGTGACGTGGTGGAACAGGAATGGACCAACGACAAGTACAGTCCACTATCCAAAGGTATATAAAACCTACTTTGAAAAGGTTGAAAGGTTAAAACACGGAACCTTTGGTCCCGTCCATTTCCGGAATCAAGTCAAAATACGCCGCAGGGTTGACGTAAACCCGGGCCACGCAGATCTCAGTGCTAAAGAAGCACAAGATGTCATCATGGAGGTCGTTTTCCCAAACGAAGTTGGAGCCAGGATATTGACATCAGAGTCACAGCTGACAATAACGAAGGAAAAGAAGGAGGAACTCCAGGACTGTAAGATTGCTCCTTTAATGGTGGCATACATGTTGGAAAGAGAACTGGTTCGCAAGACCAGATTCCTACCAGTAGCTGGCGGGACAAGCAGCGTGTATATCGAGGTGTTGCATTTGACTCAAGGGACCTGCTGGGAACAAATGTACACTCCAGGAGGGGAGGTGAGAAATGATGATGTTGACCAGAGTTTAATCATTGCTGCTAGAAATATTGTTAGGAGAGCAACAGTATCAGCAGACCCATTGGCTTCGCTTTTGGAAATGTGCCATAGTACACAAATTAGCGGGATAAGAATGGTAGACATCCTTAGACAAAATCCAACAGAAGAGCAAGCTGTGGATATATGCAAGGCAGCAATGGGTCTGAGAATCAGTTCATCCTTCAGCTTTGGAGGTTTCACTTTCAAAAGAACAAGTGGGTCGTCTGTCAAAAAAGAGGAAGAAGTGCTTACAGGCAACCTCCAAACATTAAAAATAAGGGTACATGAAGGATATGAGGAATTCACGATGGTTGGGCGAAGAGCAACAGCAATCATAAGGAAAGCAACCAGAAGGCTGATTCAACTGATAGTAAGTGGAAGGGACGAACAATCAATCGCTGAAGCGATCATCGTAGCAATGGTGTTCTCACAAGAGGATTGCATGATAAAGGCAGTCCGAGGTGATCTGAATTTCGTGAACAGAGCGAACCAACGGCTGAATCCCATGCACCAACTCCTGAGGCACTTCCAAAAGGATGCAAAAGTGTTGTTTCAAAATTGGGGAATTGAACCCATCGACAATGTCATGGGGATGATTGGAATATTGCCTGACATGACCCCCAGCACGGAAATGTCACTTAGAGGAGTGAGAGTCAGTAAAATGGGAGTGGATGAATATTCCAGCACTGAGAGAGTGGTCGTAAGCATTGATCGTTTCCTAAGGGTCCGAGATCAGCGGGGAAACGTGCTCCTATCCCCTGAGGAAGTTAGTGAAACACAGGGAACGGAAAAGTTGACTATAACATATTCATCGTCTATGATGTGGGAGATTAATGGTCCGGAATCAGTGCTAGTTAACACATACCAATGGATCATTAGAAACTGGGAGATTGTGAAGATTCAATGGTCCCAAGACCCTACAATGCTATACAACAAGATGGAGTTTGAACCCTTTCAATCGTTGGTACCTAAGGCTGCTAGAGGCCAATATAGTGGATTTGTGAGAACGCTATTCCAGCAGATGCGTGATGTGCTGGGGACATTTAACACTGTTCAAATAATAAAGCTACTACCATTTGCAGCAGCCCCACCGGAGCAGAGTAGGATGCAGTTTTCTTCTCTAACTGTGAATGTGAGGGGCTCAGGAATGAGAATACTTGTGAGAGGTAACTCCCCTGTGTTTAACTACAACAAGGCAACCAAGAGGCTTACAGTCCTCGGAAAGGATGCAGGTGCACTTACAGAAGACCCAGATGAGGGAACAGCAGGAGTGGAATCTGCAGTATTGAGAGGATTTCTAATTCTAGGCAAAGAGGACAAAAGATATGGACCAGCATTGAGCATCAACGAATTGAGCAATCTTGCGAAGGGGGAGAAAGCTAATGTGTTGATAGGGCAAGGAGACGTAGTGTTGGTAATGAAACGGAAACGGGACTCTAGCATACTTACTGACAGCCAGACAGCGACCAAAAGAATTCGGATGGCCATCAATTAGATGGAAGACTTTGTGCGACAATGCTTCAATCCAATGATCGTCGAGCTTGCGGAAAAGGCAATGAAAGAATATGGGGAAGATCCAAAAATTGAAACGAACAAATTCGCTGCAATATGCACACACTTGGAAATCTGTTTCATGTATTCAGATTTCCACTTCATTGACGAACGGGGCGAATCAATAATTGTAGAATCTGGTGATCCAAACGCATTACTGAAGCACCGATTTGAGATAATTGAAGGAAGAGACCGGACAATGGCCTGGACGGTGGTGAATAGCATCTGCAATACCACAGGGGTCGAGAAGCCTAAATTCCTTCCGGATCTGTATGATTACAAGGAGAATCGATTCATTGAAATTGGGGTGACAAGAAGGGAAGTCCACATATATTACCTGGAAAAAGCCAACAAGATAAAATCCGAAAAGACACACATCCACATTTTCTCATTCACTGGAGAAGAAATGGCCACTAAAGCGGATTACACCCTTGACGAAGAGAGCAGGGCAAGAATCAAAACCAGGCTGTTCACCATAAGACAAGAAATGGCCAGTAGGGGTCTATGGGATTCCTTTCGTCAGTCCGAGAGAGGCGAAGAGACAATTGAAGAAAGATTTGAAATCACAGGCACCATGCGCAGGCTTGCCGACCAAAGTCTCCCACCGAACTTCTCCAGCCTTGAAAACTTTAGAGCCTATGTGGATGGATTCGAACCGAACGGCTGCATTGAGGGCAAGCTTTCTCAAATGTCAAAAGAAGTGAATGCCAGAATTGAGCCATTTTTGAAGACAACACCGCGCCCTCTCAGATTACCTGATGGACCTCCCTGCTCGCAGCGGTCAAAATTCTTGCTGATGGATGCTCTGAAATTAAGCATTGAGGACCCGAGTCATGAGGGGGAGGGAATACCACTGTATGATGCAATCAAATGCATGAAGACATTTTTCGGCTGGAAAGAGCCCAACATTGTCAAACCACATGAGAAAGGCATAAACCCCAATTACCTTCTGGCTTGGAAGCAGGTGCTGGCAGAACTTCAGGACCTTGAAAATGAAGAGAAGATTCCAAAAACAAAGAACATGAAGAAAACAAGCCAGTTGAAGTGGGCACTCGGTGAGAACATGGCACCGGAGAAAGTAGACTTTGAGGATTGCAAAGATGTGAGTGATCTAAAACAATATGACAGTGACGAACCAAAGCCTAGATCGCTAGCAAGCTGGATCCAGAGTGAATTCAACAAGGCATGTGAATTGACCGATTCAAGCTGGATAGAACTCGATGAGATAGGGGAAGATGTTGCCCCAATTGAGCACATTGCAAGTATGAGGAGAAACTATTTCACAGCGGAAGTGTCTCATTGCAGGGCTACTGAGTACATAATGAAGGGAGTGTACATAAATACAGCTTTGCTCAATGCATCTTGTGCAGCCATGGATGACTTCCAGCTGATTCCAATGATAAGCAAATGCAGAACCAAAGAAGGAAGACGGAAAACGAATCTGTATGGATTCATTATAAAAGGAAGGTCTCACTTGAGAAATGATACTGACGTAGTAAACTTTGTGAGTATGGAATTTTCTCTTACTGACCCGAGACTGGAGCCACACAAGTGGGAAAAGTATTGCGTTCTTGAAATAGGAGACATGCTCCTACGGACTGCAATAGGCCAAGTGTCAAGGCCCATATTCCTATACGTGAGGACCAATGGGACCTCCAAGATCAAGATGAAATGGGGTATGGAAATGAGGCGCTGCCTTCTTCAATCTCTCCAGCAAATTGAGAGCATGATTGAGGCTGAGTCTTCTGTCAAAGAGAAAGACATGACCAAAGAATTCTTTGAAAACAAGTCGGAAACATGGCCAATTGGAGAGTCACCCAAGGGAGTGGAGGAAGGCTCAATCGGGAAAGTCTGCAGGACCTTATTGGCAAAATCTGTATTCAACAGTCTATATGCATCTCCGCAACTCGAGGGGTTTTCAGCTGAATCCAGAAAATTGCTCCTCATTGTTCAGGCACTTAGGGACAACCTGGAACCTGGAACCTTTGATCTTGGGGGGCTATATGAAGCAATCGAGGAGTGCCTGATTAATGATCCCTGGGTTTTGCTTAATGCATCTTGGTTCAACTCCTTCCTCACACATGCACTGAAATAGATGGCGTCTCAAGGCACCAAACGATCTTATGAGCAGATGGAAACTGGTGGAGAGCGCCAGAATGCTACTGAGATCAGAGCATCTGTTGGAAGAATGGTTGGTGGAATTGGGAGATTCTACATACAGATGTGCACTGAACTCAAACTCAGCGACTATGAAGGGAGACTGATTCAGAACAGCATAACAATAGAGAGAATGGTTCTCTCTGCATTTGATGAAAGGAGGAACAAATACCTAGAAGAGCATCCCAGCGCTGGGAAGGACCCTAAGAAGACCGGGGGTCCAATCTATAGAAGGAGAGACGGAAAATGGATGAGAGAACTGATCCTGTATGATAAAGAGGAGATCAGGAGGATTTGGCGCCAAGCTAACAATGGAGAAGACGCAACTGCTGGTCTCACTCACTTGATGATCTGGCATTCCAATCTGAATGATGCCACCTATCAGAGAACAAGAGCCCTTGTGCGTACTGGGATGGACCCCAGAATGTGCTCTCTGATGCAAGGATCAACTCTCCCGAGGAGATCTGGAGCCGCTGGTGCAGCAGTGAAGGGAGTTGGGACAATGGTAATGGAGCTAATTCGGATGATAAAACGAGGAATCAATGATCGGAACTTCTGGAGAGGTGAAAATGGACGAAGAACAAGAATTGCATATGAGAGAATGTGCAACATCCTCAAAGGGAAATTCCAAACAGCAGCACAACGAGCAATGATGGACCAAGTACGGGAAAGCCGGAATCCTGGAAATGCTGAAATTGAAGACCTTATCTTCCAGGCACGTTCTGCACTCATTCTGAGAGGATCAGTGGCTCATAAGTCCTGCCTGCCTGCTTGTGTGTATGGACTTGCTGTAGCTAGTGGATACGACTTTGAAAGAGAGGGGTACTCCCTGGTTGGAATAGATCCTTTCCGTCTGCTCCAAAACAGCCAGGTATTCAGCCTCATTAGACCAAATGAGAATCCAGCACATAAGAGCCAGCTGGTATGGATGGCATGCCATTCTGCAGCATTTGAAGACCTGAGGGTATTAAGCTTCATCAGAGGAACAAGAGTGGTCCCGAGGGGACAACTGTCCACCAGAGGAGTTCAAATTGCCTCAAATGAGAACATGGAAACAATGGACTCCAGCACCCTTGAACTGAGGAGCAGATACTGGGCTATAAGGACCAGGAGCGGAGGAAACACCAACCAACAGAGAGCATCTGCAGGACAAATCAGTGTACAACCCACTTTCTCAGTGCAGAGAAATCTTCCTTTCGAAAGAGCGACCATCATGGCAGCATTTACAGGGAACACTGAAGGCAGAACGTCTGACATGAGGACTGAGATCATAAGAATGATGGAGAGTGCCAAACCAGAAGATGTGTCTTTCCAGGGGCGGGGAGTCTTCGAGCTCTCGGACGAAAAGGCAACGAACCCGATCGTGCCTTCCTTTGACATGAGTAATGAGGGATCTTATTTCTTCGGAGACAATGCAGAGGAGTATGACAATTAAATGAGTCTTCTAACCGAGGTCGAAACGTACGTTCTCTCTATCGTCCCATCAGGCCCCCTCAAAGCCGAGATCGCGCAGAGACTTGAAGATGTCTTTGCAGGGAAAAACACCGATCTCGAGGCTCTCATGGAATGGCTAAAGACAAGACCAATCTTGTCACCTCTGACTAAGGGGATTTTGGGGTTTGTGTTCACGCTCACCGTGCCCAGTGAGCGAGGACTGCAGCGTAGACGCTTTGTCCAAAATGCCCTAAATGGGAATGGAGACCCAAACAATATGGACAGGGCAGTCAAACTATACAAGAAGCTGAAAAGAGAGATAACATTCCATGGAGCTAAGGAGGTTGCACTCAGCTACTCAACCGGTGCACTTGCCAGTTGCATGGGTCTCATATACAACAGGATGGGAACGGTGACCACAGAGGTGGCTTTTGGCCTAGTGTGTGCCACTTGTGAGCAGATTGCTGATTCACAGCATCGGTCTCATAGGCAGATGGTGACTACCACCAATCCACTAATCAGGCATGAGAACAGAATGGTGCTGGCCAGCACTACGGCTAAGGCTATGGAGCAGATGGCTGGATCGAGTGAGCAGGCAGCGGAAGCCATGGAGGTTGCTAGTCAGGCTAGGCAGATGGTGCAAGCGATGAGAACAATTGGGACTCACCCTAGCTCCAGTGCCGGTCTGAAAGATGATCTTCTTGAAAATTTGCAGGCATACCAGAAACGGATGGGAGTGCAAATGCAGCGATTCAAGTGAATGAGTCTTCTAACCGAGGTCGAAACGCATACCAGAAACGGATGGGAGTGCAAATGCAGCGATTCAAGTGATCCTCTCGTTATTGCCGCAAGTATCATTGGGATCTTGCACTTGATATTGTGGATTCTTGATCGTCTTTTCTTCAAATGCATTTATCGTCGCTTTAAATACGGTTTGAAAAGAGGGCCTTCTACGGAAGGAGTGCCTGAGTCTATGAGGGAAGAGTATCGGCAGGAACAGCAGAGTGCTGTGGATGTTGACGATGGTCATTTTGTCAACATAGAGCTGGAGTAAATGGATTCCAACACGATAACCTCGTTTCAGGTAGATTGTTATTTATGGCACATAAGGAAGCTGCTCAGCATGAGAGACATGTGTGATGCTCCCTTTGATGACAGGCTCAGAAGAGACCAGAAGGCATTAAAGGGAAGAGGCAGCACACTTGGACTCGACCTAAGAGTGGCTACAATGGAAGGGAAAAAGATCGTTGAGGACATTCTGAAGAGTGAAACAGATGAAAACCTCAAAATAGCCATTGCCTCCAGTCCTGCTCCTCGGTATATTACTGATATGAGCATAGAGGAGATAAGCCGAGAATGGTATATGCTAATGCCTAGGCAGAAAATAACTGGAGGCCTAATGGTGAAAATGGATCAAGCCATAATGGATAAAAGAATCAGCCTTAAAGCAAATTTCTCAGTTCTATTTGACCAACTAGAGACGTTAGTCTCTCTGAGGGCATTCACAGAAGATGGTGCTATTGTGGCTGAAATTTCTCCCATTCCCTCCATGCCAGGACATTCTACAGAGGATGTCAAAAATGCAATTGGAATCCTCATCGGTGGACTTGAATGGAATGATAACTCAATTCGAGCGTCTGAAAATATACAGAGATTCGCTTGGGGAATCCGTGATGAGGATGGGGGACCTCCACTCCCTCCAAAACAGAAACGCTACATGGCGAGACGAGTTGAGTCAGAAGTTTGAATGGATTCCAACACGATAACCTCGTTTCAGGACATTCTACAGAGGATGTCAAAAATGCAATTGGAATCCTCATCGGTGGACTTGAATGGAATGATAACTCAATTCGAGCGTCTGAAAATATACAGAGATTCGCTTGGGGAATCCGTGATGAGGATGGGGGACCTCCACTCCCTCCAAAACAGAAACGCTACATGGCGAGACGAGTTGAGTCAGAAGTTTGAAGAGATCAGATGGCTCATTGCTGAATGCAGGAATATACTAACAAAGACTGAAAACAGCTTTGAACAGATAACGTTCTTACAGGCATTGCAACTCTTACTTGAAGTTGAGAGTGAGATAAGAACTTTCTCTTTTCAGCTTATTTAA
>Concatenated PB2+PA+NP+M1+M2+NS1+NS2 STRAIN=A/mallard duck/ALB/1151/1979 YEAR=1979
ATGGAGAGAATAAAAGAACTAAGAGATCTAATGTCACAGTCCCGCACCCGCGAGATACTCACCAAAACCACTGTGGACCATATGGCCATAATCAAAAAATACACATCAGGAAGGCAAGAGAAGAACCCCGCACTCAGGATGAAGTGGATGATGGCAATGAAATATCCAATTACGGCAGATAAGAGAATAATGGAAGTGATTCCTGAAAGGAATGAACAAGGACAAACCCTCTGGAGCAAAACAAACGATGCCGGCTCAGACCGAGTGATGGTATCACCTCTGGCCGTGACATGGTGGAATAGGAATGGACCAACAACAAGTACAGTTCATTACCCAAAGGTATATAAAACTTATTTCGAAAAAGTCGAAAGGTTAAAACATGGGACCTTTGGCCCCGTCCATTTCAGAAATCAAGTTAAGATAAGACGGAGAGTTGACATAAACCCTGGCCACGCAGACCTCAATGCCAAAGAGGCACAGGATGTAATCATGGAGGTTGTTTTCCCAAATGAAGTGGGAGCTAGAATACTAACATCGGAGTCACAACTGACAATAACAAAAGAAAAGAAAGAAGAACTCCAGGATTGTAAAATTGCCCCCTTGATGATAGCATACATGCTAGAAAGAGAGTTGGTCCGCAAAACGAGGTTCCTCCCAGTGGCTGGTGGAACAAGCAGTGTCTATATTGAGGTGTTGCATTTAACCCAGGGGACATGCTGGGAGCAGATGTACACTCCAGGAGGGGAAGTGAGAAATGATGATGTTGACCAAAGCTTGATCATCGCTGCCAGGAACATAGTAAGAAGAGCAACGGTATCAGCAGACCCACTAGCATCTCTATTGGAGATGTGCCATAGCACACAGATTGGGGGAATAAGGATGGTAGACATACTTAGGCAAAATCCAACAGAGGAACAAGCCGTGGACATATGCAAGGCAGCAATGGGCTTGAGGATTAGTTCATCTTTTAGCTTCGGTGGATTCACTTTCAAAAGGACAAGCGGGTCGTCAGTCAAGAGAGAAGAAGAAGTGCTTACGGGCAACCTTCAAACACTGAAAATAAGAGTACATGAGGGGTATGAAGAGTTCACAATGGTTGGGAGAAGAGCAACAGCTATTCTCAGAAAGGCAACCAGGAGGTTGGTCCAGCTAATAGTGAGTGGGGGAGACGAACAGTCAATTGCTGAAGCAATAATTGTGGCCATGGTATTTTCACAAGAGGATTGCATGATCAAGGCAGTTCGGGGTGATCTGAACTTTGTCAATAGGGCAAACCAGCGACTGAACCCCATGCACCAACTCCTGAGACATTTCCAAAAGGATGCAAAAGTGCTTTTCCAAAATTGGGGAATTGAACCCATCGACAATGTGATGGGAATGATCGGAATATTACCCGACATGACCCCAAGTACTGAGATGTCACTGAGGGGAATAAGAGTCAGCAAAATGGGAGTAGATGAATACTCCAGCACAGAGAGGGTGGTGGTGAGCATTGACCGATTTTTAAGGGTTCGGGATCAACGGGGAAACGTACTATTGTCACCCGAAGAAGTCAGCGAGACACAAGGAATAGAGAAGCTGACAATAACTTATTCGTCATCAATGATGTGGGAGATCAATGGTCCTGAGTCGGTGTTGGTCAATACTTATCAGTGGATCATCAGGAACTGGGAGACTGTGAAAATTCAATGGTCACAGGATCCCACAATGTTATATAATAAGATGGAATTCGAGCCATTTCAGTCTCTGGTCCCTAAGGCAGCCAGAGGTCAATACAGCGGATTCGTGAGAACACTGTTCCAGCAGATGCGGGATGTGCTTGGAACATTTGACACTGTTCAGATAATAAAACTTCTCCCCTTTGCTGCTGCTCCACCGGAACAGAGTAGGATGCAGTTTTCCTCACTGACTGTGAATGTGAGAGGATCAGGAATGAGGATACTGGTAAGAGGCAATTCTCCAGTGTTCAATTACAATAAGGCCACCAAGAGGCTCACAGTCCTCGGAAAAGATGCAGGTGCATTGAACGAAGATCCAGATGAAGGCACAACTGGAGTGGAGTCTGCTGTTCTGAGAGGATTCCTCATTTTGGGCAAAGAAGACAAGAGGTATGGCCCAGCATTAAGCATCAATGAACTGAGCAATCTTGCAAAAGGAGAGAAGGCTAATGTGCTAATTGGGCAAGGAGACGTGGTGTTGGTAATGAAACGGAAGCGGGACTCTAGCATACTTACTGACAGCCAGACAGCGACCAAAAGAATTCGGATGGCCATCAATTAGATGGAAGACTTTGTGCGACAATGCTTCAATCCAATGATCGTCGAGCTTGCGGAAAAAGCAATGAAAGAGTATGGAGAGGATCCAAAAATCGAGACAAATAAATTCGCTGCGATATGCACACACCTGGAAGTGTGTTTCATGTATTCAGATTTCCATTTCATTGATGAACGGGGTGAATCAATAATCATGGAGTCTGGCGATCCAAATGCACTCTTAAAACACCGATTTGAAATAATAGAAGGGAGAGATCGTACTATGGCCTGGACAGTGGTTAATAGCATTTGCAACACCACAGGAGTTGAGAAACCCAAGTTCCTCCCGGATTTATATGACTATAAAGAGAATCGTTTCATTGAAATTGGAGTGACAAGGAGGGAGGTCCATATATACTACTTAGAAAAGGCCAATAAGATAAAATCTGAGAAGACACACATCCACATCTTCTCATTTACTGGAGAAGAAATGGCCACTAAAGCAGACTACACTCTTGATGAAGAGAGTAGAGCAAGGATCAAAACCAGGCTATTCACCATAAGACAAGAAATGGCCAGTAGAGGTCTCTGGGATTCCTTTCGTCAGTCCGAGAGAGGCGAAGAGACAATTGAAGAAAGATTTGAAATTACAGGAACCATGCGCAGGCTCGCCGACCAAAGTCTCCCACCGAACTTCTCCAGCCTTGAAAACTTTAGAGCCTATGTGGATGGATTCGAACCGAACGGCTGCATTGAGGGCAAGCTTTCTCAAATGTCCAAAGAAGTAAACGCAAGAATTGAACCATTTTTGAAGACAACACCACGCCCTCTCAGATTACCAGAAGGGCCTCCCTGCTCTCAGCGGTCAAAATTCCTGCTGATGGATGCCCTGAAGCTTAGCATTGAGGACCCGAGTCATGAGGGCGAGGGAATACCGCTGTATGATGCAATCAAATGTATGAAAACCTTTTTCGGCTGGAAAGAGCCCAACATTGTCAAGCCACATGAAAAGGGGATAAACCCCAATTATCTCCTGGCTTGGAAGCAAGTGCTAGCAGAGCTGCAGGATATTGAAAATGAAGAGAAGATTCCAAAAACAAAGAACATGAAGAAAACAAGCCAATTAAAGTGGGCACTTGGTGAGAACATGGCACCAGAGAAAGTGGACTTTGAAGATTGCAAGGATGTCAGCGATTTGAAACAGTATGACAGCGATGAGCCAGAACAAAGATCACTAGCAAGTTGGATTCAAAGTGAATTCAACAAGGCTTGTGAATTGACTGATTCAAGCTGGATAGAACTCGATGAGATAGGGGAAGATGTCGCCCCGATCGAGCATATTGCAAGCATGAGGAGGAATTATTTTACAGCTGAAGTGTCTCACTGCAGGGCAACAGAATACATAATGAAGGGAGTATACATAAATACAGCTTTACTCAACGCTTCTTGTGCTGCCATGGATGATTTTCAGTTGATTCCAATGATAAGCAAATGCAGAACCAAAGAAGGACGACGGAAGACAAATCTGTATGGATTCATCATAAAGGGGAGGTCTCATCTGAGGAATGACACTGATGTGGTGAATTTTGTGAGCATGGAATTTTCTCTTACTGACCCTAGATTAGAGCCACACAAGTGGGAGAAGTATTGTGTCCTTGAAATAGGGGATATGCTCCTACGGACTGCAATAGGCCAAGTATCAAGACCCATGTTCCTGTATGTGAGAACCAATGGAACTTCCAAGATCAAAATGAAATGGAGTATGGAAATGAGGCGCTGCCTTCTTCAATCCCTTCAGCAAATTGAAAGCATGATTGAGGCCGAGTCCTCTGTCAAGGAGAAAGACATGACTAAAGAATTCTTTGAAAACAAGTCGGAGACATGGCCCATTGGAGAATCACCCAAAGGAGTAGAAGAAGGTTCCATTGGGAAAGTGTGCAGGACTTTGCTAGCAAAATCTGTATTCAACAGTTTGTATGCATCTCCACAACTTGAGGGATTCTCAGCTGAATCAAGGAAGCTGCTTCTCATTGTTCAGGCACTTAGGGACAACCTGGAACCTGGTACCTTCGATCTTGGAGGGCTATATGAAGCAATTGAGGAGTGCCTGATTAATGATCCCTGGGTTTTGCTTAATGCATCTTGGTTCAACTCCTTCCTCACACATGCACTAAAATAGATGGCGTCTCAAGGCACCAAACGATCTTATGAGCAGATGGAAACTGGTGGGGAACGCCAGAATGCCACTGAAATCAGAGCATCTGTTGGGAGAATGGTTGGTGGAATCGGGAGATTCTACATACAGATGTGCACTGAACTCAAACTCAGTGACTATGAAGGGAGACTGATCCAAAACAGCATAACAATAGAGAGAATGGTTCTCTCGGCATTTGATGAGAGGAGAAACAAATATCTGGAAGAGCATCCCAGTGCTGGGAAAGACCCTAAGAAGACTGGAGGTCCAATCTACAGGAGGAGAGATGGGAAATGGATGAGAGAATTGATCCTATATGACAAAGAGGAGATCAGAAGGATTTGGCGTCAAGCGAATAATGGGGAAGACGCAACTGCTGGTCTCACCCATTTGATGATCTGGCATTCCAATCTGAATGATGCCACATACCAGAGAACAAGGGCACTTGTGCGTACTGGGATGGATCCCAGGATGTGCTCTCTGATGCAAGGCTCAACTCTTCCGAGGAGGTCTGGGGCTGCTGGAGCAGCAGTGAAAGGGGTTGGAACAATGGTGATGGAATTGATCCGGATGATCAAGCGAGGGATCAATGATCGGAATTTCTGGAGAGGCGAAAATGGACGGAGGACAAGAATTGCTTATGAAAGAATGTGCAACATTCTCAAAGGGAAATTCCAAACAGCAGCACAACGAGCAATGATGGACCAGGTGAGGGAAAGCCGGAATCCTGGGAATGCTGAAATTGAAGATCTCATCTTTCTTGCACGGTCTGCTCTCATTCTGAGGGGATCAGTGGCTCATAAGTCCTGCCTGCCTGCTTGTGTGTATGGACTTGCTGTGGCCAGTGGATACGACTTTGAAAGAGAGGGATACTCCCTAGTCGGAATTGATCCTTTCCGTCTGCTCCAAAACAGTCAAGTCTTCAGTCTTATCAGACCAAACGAAAATCCAGCACATAAAAGTCAGCTGGTATGGATGGCATGTCACTCTGCAGCATTTGAAGATCTGAGAGTGTCAAGCTTCATCAGAGGAACAAGAGTAGTCCCAAGAGGACAACTGTCCACCAGAGGAGTTCAGATTGCTTCAAATGAGAACATGGAGACAATGGACTCCAGTACTCTTGAATTGAGGAGCAGATACTGGGCTATAAGGACCAGAAGCGGAGGGAACACTAACCAGCAGAGAGCATCTGCAGGGCAAATCAGCGTACAGCCCACATTCTCTGTGCAGAGGAACCTCCCATTCGAGAGAGCAACCATTATGGCGGCATTTACAGGAAACACTGAAGGCAGAACTTCAGACATGAGAACTGAGATCATAAGGATGATGGAAAATGCCAGACCTGAAGATGTGTCTTTCCAGGGGCGGGGAGTCTTCGAGCTCTCGGATGAAAAGGCAACGAACCCGATCGTGCCTTCCTTTGACATGAGTAACGAAGGATCTTATTTCTTCGGAGACAATGCAGAGGAATATGACAATTAAATGAGTCTTCTAACCGAGGTCGAAACGTACGTTCTCTCTATCGTCCCGTCAGGCCCCCTCAAAGCCGAGATCGCGCAGAGACTTGAAGATGTCTTTGCAGGGAAGAACACCGATCTTGAGGCACTCATGGAATGGCTAAAGACAAGACCAATCCTGTCACCTCTGACTAAGGGGATTTTAGGATTTGTGTTCACGCTCACCGTGCCCAGTGAGCGAGGACTGCAGCGTAGACGCTTTGTCCAGAATGCTCTTAATGGGAATGGAGATCCAAACAACATGGACAGGGCAGTCAAACTGTACAGAAAGCTCAAAAGGGAAATTACATACCATGGGGCCAAAGAGGTAGCACTCAGTTATTCCACTGGTGCACTTGCCAGTTGCATGGGCCTCATATACAACAGGATGGGAACTGTGACCACCGAAGTGGCATTTGGCCTGGTATGCGCCACATGTGAGCAGATTGCTGACTCCCAGCATCGGTCTCACAGACAGATGGTGACAACAACCAACCCACTGATCAGACATGAGAACAGGATGGTACTGGCTAGTACTACGGCTAAAGCCATGGAGCAGATGGCAGGGTCGAGCGAACAAGCAGCAGAGGCTATGGAGGTTGCCAGTCAGGCCAGGCAGATGGTGCAGGCAATGAGGACCATTGGGACTCATCCTAGCTCCAGTGCTGGTCTAAAAGATGATCTTCTTGAAAATTTGCAGGCCTACCAGAAACGGATGGGAGTGCAAATGCAGCGATTCAAGTGAATGAGTCTTCTAACCGAGGTCGAAACGCCTACCAGAAACGGATGGGAGTGCAAATGCAGCGATTCAAGTGATCCTCTCATTATTGCCGCAAGTATCATTGGGATCTTGCACTTGATATTGTGGATTCTTGATCGTCTTTTCTTCAAATGCATTTATCGTCGCCTTAAATACGGATTGAAAAGAGGGCCTTCTACGGAAGGAGTGCCTGAGTCTATGAGGGAAGAATATCGGCAGGAACAGCAGAGTGCTGTGGATGTTGACGATGGTCATTTTGTCAACATAGAGCTGGAGTAAATGGATTCCAACACTGTGTCAAGCTTTCAGGTAGACTGCTTTCTTTGGCATGTCCGCAAACGATTTGCAGACCAAGAACTGGGTGATGCCCCATTCCTTGACCGGCTTCGCCGAGATCAGAAATCTCTAAGAGGAAGAGGCAGCACTCTTGGTCTGGACATCGAAACAGCCACTCGTGCTGGAAAGCAGATAGTGGAGCGGATTCTGGAGGAAGAATCCGACGAGGCACTCAAAATGACTATTGCCTCTGTACCTGCTTCACGCTACCTAACTGACATGACTCTTGAGGAGATGTCGAGAGACTGGTTCATGCTCATGCCCAAGCAAAAAGTAGCAGGCTCCCTCTGTATCAGAATGGACCAGGCGATCATGGATAAGAACATCATACTGAAAGCAAACTTCAGTGTGATCTTCGACCGGCTGGAGACACTGATACTGCTCAGGGCTTTCACCGAAGAAGGGGCAATTGTCGGCGAAATTTCACCTTTGCCTTCTCTTCCAGGACATACTGATGAGGATGTCAAAAATGCAATTGGGGTCCTCATCGGAGGACTTGAATGGAATGATAACACAGTTCGAGTCTCTGAAACTCTACAGAGATTCGCTTGGAGAAGCAGTAATGAGGATGGGAGACCTCCACTCCCTCCAAAGCAGAAACGGAAAATGGCGAGAACAATTGAGTCAGAAGTTTGAATGGATTCCAACACTGTGTCAAGCTTTCAGGACATACTGATGAGGATGTCAAAAATGCAATTGGGGTCCTCATCGGAGGACTTGAATGGAATGATAACACAGTTCGAGTCTCTGAAACTCTACAGAGATTCGCTTGGAGAAGCAGTAATGAGGATGGGAGACCTCCACTCCCTCCAAAGCAGAAACGGAAAATGGCGAGAACAATTGAGTCAGAAGTTTGAAGAAATAAGGTGGCTGATTGAAGAAGTGCGACATAGACTAAAGATTACAGAGAATAGTTTTGAGCAAATAACATTTATGCAAGCCTTACAACTACTGCTTGAAGTGGAGCAAGAGATAAGAACTTTCTCGTTTCAGCTTATTTAA
>Concatenated PB2+PA+NP+M1+M2+NS1+NS2 STRAIN=A/duck/Hong Kong/702/1979-chicken adapted YEAR=1979
ATGGAGAGAATAAAAGAATTAAGAAATCTAATGTCACAGTCCCGCACCCGCGAGATACTAACAAAAACCACTGTGGACCATATGGCCATAATCAAGAAATACACAACAGGAAGACAAGAGAAGAACCCTGCTCTCAGGATGAAATGGATGATGGCAATGAAATACCCGATCACAGCAGACAAGAGAATAATGGAGATGATTCCTGAAAGGAATGAACAAGGGCAAACGCTTTGGAGCAAGACAAATGATGCTGGATCGGACAGGGTGATGGTGTCTCCCCTAGCTGTAACTTGGTGGAACAGGAATGGGCCGACAACAAGTACAGTCCATTATCCAAAGGTTTACAAAACATACTTTGAGAAGGTTGAAAGGTTAAAACATGGAACCTTCGGTCCCGTTCATTTCCGAAACCAAGTGAAAATACGCCGCCGAGTTGATATAAACCCGGGCCATGCAGATCTCAGTGCTAAAGAAGCACAAGATGTTATCATGGAGGTCGTTTTCCCAAATGAAGTGGGAGCTAGAATATTGACATCAGAATCGCAATTGACAATAACCAAAGAGAAGAAAGAAGAGCTCCAGGATTGTAAGATTGCTCCATTAATGGTGGCATACATGTTGGAAAGGGAACTGGTTCGCAGAACCAGATTCCTACCGGTAGCAGGTGGAACAAGCAGTGTGTACATTGAGGTATTACATTTGACTCAAGGGACCTGCTGGGAACAGATGTACACTCCAGGCGGAGAAGTGAGAAATGATGATGTTGACCAGAGTTTGATCACTGCTGCCAGAAACATTGTTAGGAGAGCAACGGTATCTGCAGATCCACTGGCATCACTACTGGAAATGTGCCACAGCACACAAATTGGCGGGATAAGGATGGTGGACATCCTTAGACAAAATCCGACTGAGGAACAAGCTGTGGATATATGCAAAGCAGCAATGGGTTTGAAGATCAGTTCATCCTTTAGCTTTGGAGGTTTCACTTTCAAAAGAACAAGCGGATCATCCGTCAAGAAAGAAGAGGAAGTGCTTACAGGCAACCTCCAAACATTGAAAATAAGAGTACATGAGGGGTATGAGGAATTCACAATGGTTGGGCGGAGAGCAACAGCTATCCTGAGGAAAGCAACTAGAAGGCTGATTCAGTTGATAGTAAGTGGAAGAGATGAACAATCAATCGCTGAAGCGATCATTGTAGCAATGGTGTTCTCACAAGAGGATTGCATGATAAAGGCAGTCCGAGGTGATCTGAATTTCGTAAACAGAGCAAACCAAAGATTAAACCCCATGCATCAACTCCTGAGGCACTTCCAAAAAGATGCAAAAGTGCTGTTTCAGAACTGGGGAATCGAACCTATTGATAATGTCATGGGAATGATTGGAATATTACCTGACATGACTCCAAGCACAGAGATGTCACTGAGAGGAGTGAGGGTTAGTAAGATGGGAGTGGATGAATATTCCAGCACCGAGAGAGTGGTTGTGAGCATTGACCGTTTCTTAAGGGTTCGAGATCAGCGGGGGAACGTACTCTTATCTCCCGAAGAGGTTAGTGAAACACAGGGAACAGAGAAATTGACAATAACATATTCATCATCAATGATGTGGGAGATTAACGGTCCTGAGTCAGTGCTTGTTAACACCTACCAATGGATCATCAGAAATTGGGAGATTGTGAAGATTCAATGGTCTCAAGACCCCACAATGCTATACAATAAGATGGAGTTTGAGCCATTCCAATCCTTAGTACCTAAAGCTGCCAGGGGTCAGTACAGCGGATTTGTGAGAACACTATTCCAACAAATGCGTGATGTACTGGGGACATTTGATACTGTCCAAATAATAAAGCTGCTACCATTTGCAGCAGCCCCACCGGAGCAGAGCAGGATGCAGTTTTCTTCTCTAACTGTGAATGTGAGAGGATCAGGAATGAGAATACTCGTAAGGGGTAACTCCCCCGTGTTCAACTACAATAAGACAACCAAAAGGCTTACAGTCCTCGGAAAGGACGCAGGTGCATTAACAGAAGATCCAGATGAGGGAACAGCCGGGGTGGAGTCTGCGGTACTGAGGGGATTCCTAATTCTAGGCAAGGAGGACAAAAGATATGGACCAGCATTGAGCATCAATGAACTGAGCAATCTTGCGAAAGGGGAGAAAGCTAATGTGCTGATAGGGCAAGGAGACGTGGTGTTGGTAATGAAACGGAAACGGGACTCTAGCATACTTACTGACAGCCAGACAGCGACCAAAAGGATTCGAATGGCCATCAATTAAATGGAAGACTTTGTGCGGCAATGCTTCAATCCAATGATCGTCGAGCTTGCGGAAAAAGCAATGAAAGAATATGGGGAAGATCCGAAAATCGAAACGAACAAATTCGCTGCAATATGCACACACTTAGAAGTCTGCTTCATGTATTCGGATTTCCACTTCATTGACGAGAGGGGCAAATCAATAATTGTAGAATCTGGCGATCCAAATGCACTATTGAAACACCGATTTGAAATAATTGAAGGAAGAGACCGGACAATGGCCTGGACAGTGGTGAATAGTATTTGTAACACCACAGGGGTCGAGAAACCCAAATTCCTACCGGATCTGTATGATTACAAGGAAAATCGATTCATTGAAATTGGAGTGACGCGGAGGGAAGTCCACATATACTACCTAGAAAAGGCCAACAAGATAAAATCCGAGAGGACACACATCCACATTTTCTCATTCACTGGGGAAGAAATGGCCACCAAAGCGGATTACACTCTTGATGAAGAGAGCAGAGCAAGAATAAAAACCAGGCTGTTCACAATAAGACAGGAAATGGCCAGCAGGGGTCTGTGGGATTCCTTTCGTCAGTCCGAGAGAGGCGAAGAGACAATTGAAGAAAGATTTGAAATCACAGGAACCATGCGCAGGCTTGCCGATCAAAGTCTCCCACCGAACTTCTCCAGCCTTGAAAACTTTAGAGCCTATGTGGATGGATTCGAACCGAACGGCTGCATTGAGGGCAAGCTTTCTCAAATGTCAAAAGAAGTGAACGCCAGAATCGAGCCATTTCTAAAGACAACACCGCGTCCCCTCAGATTGCCTGATGGGCCTCCCTGCTCTCAGAGGTCGAAATTCTTGCTGATGGATGCTCTGAAATTAAGCATTGAAGACCCGAGCCATGAGGGGGAGGGAATACCACTATATGATGCGATCAAATGCATGAAGACATTTTTCGGCTGGAAAGAGCCCAACATTATCAAACCACATGAGAAAGGCATAAACCCCAATTACCTCCTGGCTTGGAAGCAGGTACTGGCAGAACTCCAGGACATTGAAAATGAGGAGAAAATCCCAAAGACAAAGAACATGAAGAAAACAAGTCAATTAAAGTGGGCACTCGGTGAGAACATGGCACCGGAAAAAGTGGACTTTGAGGATTGCAAAGATGTTAGCGATCTGAAACAGTATGACAGTGATGAGCCAGGGGCCAGATCGCTAGCAAGCTGGATCCAGAGTGAATTCAACAAGGCATGTGAATTGACTGATTCAAGTTGGATAGAACTTGATGAGATAGGGGAGGATGTTGCCCCAATTGAGCACATTGCAAGTACGAGAAGAAACTACTTCACAGCAGAAGTGTCCCATTGCAGGGCTACTGAGTATATAATGAAGGGAGTGTACATAAATACAGCTTTGCTCAATGCATCCTGTGCAGCCATGGATGACTTCCAACTGATTCCAATGATAAGCAAATGCAGAACCAAAGAAGGAAGACGGAAAACAAACTTGTATGGATTCATTATAAAAGGAAGGTCTCATTTGAGAAATGATACTGACGTGGTAAACTTTGTGAGTATGGAGTTTTCTCTTACTGACCCGAGGCTGGAGCCACACAAATGGGAAAAATACTGTGTCCTTGAAATAGGGGACATGATCCTGCGGACTGCAATAGGCCAAGTGTCAAGGCCCATGTTCCTGTATGTGAGAACCAATGGAACCTCTAAAATCAAAATGAAATGGGGTATGGAAATGAGGCGCTGTCTCCTTCAATCTCTCCAACAGATTGAGAGCATGATTGAGGCTGAGTCTTCTGTCAAAGAGAAAGACATGACCAAAGAATTCTTCGAAAACAAATCAGAAACATGGCCAATTGGAGAGTCACCCAAGGGAGTGGAGGAAGGCTCCATCGGGAAGGTGTGCAGAACCTTACTAGCAAAATCTGTATTCAACAATCTATATGCATCTCCACAACTCGAGGGGTTTTCAGCTGAATCGAGAAAATTGCTACTCATTGTTCAGGCACTTAGGGACAACCTGGAACCTGGGACCTTCGATCTTGGAGGGCTATATGAAGCAATTGAGGAGTGCCTGATTAATGATCCCTGGGTTTTGCTTAATGCATCTTGGTTCAACTCCTTCCTCACACATGCACTGAAATAGATGGCGTCTCAAGGCACCAAACGATCTTATGAACAGATGGAAACTGGTGGAGAACGCCAGAATGCTACTGAGATCAGAGCATCTGTTGGGAGAATGGTCGGTGGAATTGGGAGATTCTACATACAGATGTGCACTGAACTCAAACTCAGCGACTATGAAGGGAGACTGATCCAGAACAGCATAACAATAGAGAGAATGGTTCTCTCTGCATTTGATGAAAGGAGAAACAGATACTTGGAAGAACACCCCAGTGCGGGGAAGGATCCAAAGAAAACTGGAGGACCAATCTACAGAAGGAGGGACGGAAAATGGATGAGAGAGCTGACTCTATATGACAAAGAGGAGATCAGGAGGATTTGGCGTCAAGCAAACAATGGAGAAGACGCAACTGCTGGTCTCACTCATCTGATGATCTGGCATTCCAACCTGAATGATGCCACATATCAGAGAACAAGAGCCCTTGTGCGTACTGGGATGGACCCCAGAATGTGTTCTCTGATGCAAGGATCAACTCTCCCAAGGAGATCTGGAGCTGCTGGTGCAGCAGTAAAGGGAGTTGGGACAATGGTAATGGAGCTAATTCGGATGATAAAGCGGGGGATCAATGATCGTAATTTCTGGAGGGGCGAAAATGGGCGAAGAACAAGGATTGCATATGAGAGAATGTGCAACATCCTCAAGGGGAAATTCCAAATAGCAGCACAACGGGCAATGATGGACCAGGTGCGAGAAAGCAGGAATCCTGGGAATGCTGAAATTGAAGACCTTATCTTTCTGGCACGGTCTGCACTCATTCTGAGAGGATCAGTGGCTCATAAGTCCTGCCTGCCTGCCTGTGTGTATGGACTTGCTGTAGCCAGTGGATACGACTTTGAAAGGGAAGGATACTCTCTGGTCGGAATAGATCCTTTCCGTCTGCTTCAAAACAGCCAGGTGTTCAGTCTCATTAGACCAAATGAGAATCCAGCACACAAAAGTCAACTGGTGTGGATGGCATGCCATTCTGCAGCATTTGAAGACCTGAGAGTGTCAAGCTTCATCAGAGGGACAAGAGTGGTCCCAAGAGGACAGCTGTCCACCAGAGGAGTTCAAATTGCTTCAAATGAGAACATGGAGACGATGGACTCCAGCACCCTTGAATTGAGAAGCAGATACTGGGCTATAAGAACCAGAAGCGGAGGAAACACTAATCAACAGAGAGCATCTGCAGGACAAATCAGTGTACAACCTACTTTCTCGGTACAGAGGAATCTTCCCTTCGAGAGAGCAACCATCATGGCGGCATTTACAGGAAACACTGAAGGCAGAACATCTGACATGAGGACTGAGATCATAAGAATGATGGAAAGTGCCAGACCAGAAGATGTGTCTTTCCAGGGGCGGGGAGTCTTCGAGCTCTCGGACGAAAAGGCAACGAACCCGATCGTGCCTTCCTTTGACATGAGTAATGAAGGATCTTATTTCTTCGGAGACAATGCAGAGGAGTATGACAATTAAATGAGTCTTCTAACCGAGGTCGAAACGTACGTTCTCTCTATCGTCCCGTCAGGCCCCCTCAAAGCCGAGATCGCGCAGAGACTTGAAGATGTCTTTGCAGGGAAGAACACAGACCTTGAGGCTCTCATGGAGTGGCTAAAGACAAGACCAATCCTGTCACCTCTGACTAAGGGGATTTTAGGGTTTGTGTTCACGCTCACCGTGCCCAGTGAGCGAGGACTGCAGCGTAGACGATTTGTCCAAAATGCTCTAAATGGGAATGGAGACCCAAACAACATGGACAGGGCAGTCAAACTATACAGGAAGCTGAAGAGAGAGATAACATTCCATGGAGCTAAGGAGGTTGCGCTCAGTTACTCAACCGGTGCACTTGCCAGTTGCATGGGTCTCATATACAACAGAATGGGAACGGTGACCACAGAAGTGGCTTTTGGCCTAGTGTGTGCCACTTGTGAGCAGATTGCTGATTCACAGCATCGGTCTCACAGACAGATGGTGACTATCACCAACCCACTAATCAGGCATGAGAACAGAATGGTGCTGGCCAGCACTACGGCTAAGGCTATGGAGCAGATGGCTGGATCGAGTGAGCAGGCAGCGGAAGCCATGGAGGTTGCTAGTCAGGCTAGGCAGATGGTGCAGGCGATGAGGACAATTGGGACTCACCCTAGCTCCAGTGCCGGTCTGAAAGATGATCTTCTTGAAAATTTGCAGGCCTACCAGAAACGGATGGGAGTGCAAATGCAGCGATTCAAGTGAATGAGTCTTCTAACCGAGGTCGAAACGCCTACCAGAAACGGATGGGAGTGCAAATGCAGCGATTCAAGTGACCCTCTCGTTATTGCCGCAAGTATTATTGGGATCTTGCACTTGACATTGTGGACTCTTGATCGTCTTTTCTTCAAATGCATTTATCGTCGCCTTAAATACGGTTTGAAAAGAGGGCCTTCTACGGAAGGAGTACCTGAGTCTATGAGGGAAGAGTATCGGCAGGAACAGCAGAGTGCTGTGGATGTTGACGATGGTCATTTTGTCAACATAGAGCTGGAGTAAATGGATTCCAACACTGTGTCAAGCTTTCAGGTAGACTGCTTTCTTTGGCATGTCCGCAAACGATTTGCAGACCAAGAACTGGGTGATGCCCCATTCCTTGACCGGCTTCGCCGAGATCAGAAGTCCCTAAGAGGAAGAGGCAGCACTCTTGGTCTGGACATCGAAACAGCTACTCGTGCGGGAAAGCAGATAGTGGAGCGGATTCTGGAGGAAGAATCCGATGAGGCACTTAAAATGACTATTGCTTCTGTGCCTGCTCCACGCTACCTAACTGACATGACTCTCGAAGAAATGTCAAGGGACTGGTTCATGCTCACGCCCAAGCAGAAAGTGGCAGGTTCCCTTTGCATCAGAATGGACCAGGCAATAATGGATAAAAACATCATATTGAAAGCAAACTTCAGTGTGATTTTTGGTCGGCTGGAAACCCTAATACTACTCAGAGCTTTCACAGAAGAAGGAGCAATTGTGGGCGAAATCTCACCGTTACCTTCTCTTCCAGGACATACTGATGAGGATGTCAAAAATGCAATTGGGGTCCTCATCGGAGGACTTGAATGGAATGATAACACAGTTCGAGTCTCTGAAACTCTACAGAGATTCGCTTGGAGAAGCAGTAATGAGGATGGGAGACCTCCACTCCCTCCAGAGCAGGAACGGAAAATGGCGAGAACAATTGAGTCAGAAGTTTGAATGGATTCCAACACTGTGTCAAGCTTTCAGGACATACTGATGAGGATGTCAAAAATGCAATTGGGGTCCTCATCGGAGGACTTGAATGGAATGATAACACAGTTCGAGTCTCTGAAACTCTACAGAGATTCGCTTGGAGAAGCAGTAATGAGGATGGGAGACCTCCACTCCCTCCAGAGCAGGAACGGAAAATGGCGAGAACAATTGAGTCAGAAGTTTGAAGAAATAAGATGGTTGATTGAAGAAGTGCGACATAGATTAAAGATTACAGAGAACAGCTTTGAACAGATAACGTTTATACAAGCCTTACAACTATTGCTTGAAGTGGAGCAAGAGATAAGAACTTTCTCGTTTCAGCTTATTTAA
>Concatenated PB2+PA+NP+M1+M2+NS1+NS2 STRAIN=A/pintail duck/Alberta/114/1979 YEAR=1979
ATGGAGAGAATAAAAGAACTAAGAGATCTAATGTCACAGTCCCGCACCCGCGAGATACTCACCAAAACCACTGTGGACCATATGGCCATAATCAAAAAATACACATCAGGAAGACAAGAGAAGAACCCTGCACTCAGGATGAAGTGGATGATGGCAATGAAATATCCAATTACGGCAGATAAAAGGATAATGGGAATGATTCCTGAGAGAAATGAACAAGGACAAACCCTCTGGAGCAAAACAAACGATGCCGGCTCAGACCGAGTGATGGTATCACCTCTGGCCGTGACATGGTGGAATAGGAATGGACCAACAACAAGTACAGTCCACTATCCAAAGGTCTATAAAACTTATTTCGAAAAAGTCGAAAGGTTAAAACATGGAACCTTTGGCCCCGTTCACTTCAGGAATCAAGTTAAGATAAGACGGAGGGTTGACATAAACCCTGGCCACGCTGACCTCAGTGCCAAGGAGGCACAGGATGTAATCATGGAAGTTGTTTTCCCAAATGAAGTGGGGGCCAGAATACTAACATCGGAATCACAACTGACAATAACAAAAGAGAAAAAGGAAGAACTCCAGGATTGTAAAATTGCCCCCTTGATGGTAGCATACATGCTAGAAAGAGAGTTAGTCCGCAAAACGAGGTTCCTCCCAGTGGCTGGTGGAACAAGCAGTGTGTACATTGAGGTGTTGCACTTAACCCAGGGAACATGCTGGGAGCAGATGTACACTCCAGGAGGGGAAGTGAGAAACGATGATGTTGACCAAAGCTTAATTATTGCTGCCAGGAACATAGTAAGAAGAGCAACAGTATCAGCAGACCCGCTAGCATCTCTATTGGAGATGTGCCACAGCACACAGATTGGTGGAATAAGGATGGTAGATATCCTTAGGCAGAATCCAACAGAGGAACAAGCCGTGGATATATGTAAGGCAGCAATGGGCTTGAGGATTAGCTCATCTTTCAGCTTCGGTGGATTCACCTTCAAAAGAACAAGCGGGTCATCAGTCAAGAAAGAAGAAGAAGTGCTTACGGGCAACCTTCAAACACTGAAAATAAGAGTGCATGAAGGGTATGAAGAGTTCACAATGGTCGGGAGAAGAGCAACAGCTATTCTCAGAAAGGCAACCAGGAGATTGATTCAGCTGATAGTAAGTGGGAGAGACGAACAGTCAATTGCTGAAGCAATAATTGTGGCCATGGTATTCTCACAAGAGGATTGCATGATCAAGGCAGTTCGAGGTGATCTGAACTTTGTCAATAGAGCAAACCAGCGACTGAACCCCATGCATCAACTATTGAGACATTTCCAAAAGGATGCAAAAGTGCTTTTCCAAAACTGGGGAATTGAACCCATCGACAATGTGATGGGAATGATCGGGATATTGCCTGACATGACCCCAAGTACTGAGATGTCGCTGAGGGGGATAAGAGTCAGCAAAATGGGAGTAGATGAATACTCCAGCACAGAGAGAGTGGTGGTGAGCATTGACCGGTTTTTAAGAGTTCGGGATCAAAGGGGAAACGTACTGTTGTCACCCGAAGAAGTCAGCGAGACACAGGGAACAGAGAAGCTGACAATAACTTACTCATCATCAATGATGTGGGAGATCAATGGCCCTGAATCAGTGTTGGTCAATACTTATCAATGGATCATCAGGAACTGGGAGAATGTGAAAATTCAATGGTCACAGGATCCCACAATGTTATATAATAAGATGGAATTCGAGCCGTTTCAGTCTCTGGTCCCTAAGGCAGCCAGAAGTCAATACAGCGGATTCGTGAGGACACTGTTCCAGCAGATGCGAGATGTGCTTGGGACATTTGACACTGTTCAGATAATAAAACTTCTCCCCTTTGCTGCTGCTCCACCGGAACAGAGTAGGATGCAGTTCTCCTCCTTGACTGTGAATGTCAGAGGATCAGGAATGAGGATACTGGTAAGAGGCAATTCTCCGGTGTTCAATTACAACAAGGCCAGCAAGAGGCTTACAGTCCTCGGAAAAGATGCAGGTGCATTAACCGAAGATCCAGATGAAGGCACGGCTGGGGTGGAGTCTGCTGTTCTGAGAGGATTCCTCATTTTGGGCAAAGAAGACAAGAGATATGGCCCAGCACTAAGCATAAATGAACTGAGCAATCTTGCAAAAGGAGAGAAGGCTAATGTGCTAATTGGGCAAGGAGACGTGGTGTTGGTAATGAAACGGAAACGGGACTCTAGCATACTTACTGACAGCCAGACAGCGACCAAAAGGATTCGGATGGCCATCAATTAGATGGAAGACTTTGTGCGACAATGCTTCAATCCAATGATCGTCGAGCTTGCGGAAAAGGCAATGAAAGAATATGGGGAGGATCCGAAAATCGAAACTAACAAATTCGCTGCAATATGCACACACTTGGAAGTCTGTTTTATGTATTCGGATTTCCACTTCATTGACGAACGGGGTGAATCAATAATTGTAGAATCTGGTGATCCAAATGCATTACTGAAGCACCGATTTGAGATAATTGAAGGAAGAGATCGAACAATGGCCTGGACAGTGGTGAATAGTATCTGCAACACCACAGGAGTCGAGAAGCCTAAATTTCTTCCGGACCTGTATGATTACAAGGAGAACCGATTCATTGAAATTGGAGTGACACGGAGGGAAGTCCACATATACTACCTAGAAAAAGCCAACAAGATAAAGTCCGAGAAGACACACATTCACATTTTCTCATTCACTGGAGAGGAAATGGCCACCAAAGCGGACTACACCCTTGATGAAGAAAGCAGGGCAAGAATCAAAACCAGGCTGTTCACCATAAGACAAGAAATGGCCAGTAGGGGTCTATGGGATTCCTTTCGTCAGTCCGAGAGAGGCGAAGATACAATTGAAGAAAGATTTGAAATTACAGGAACCATGCGCAGGCTTGCCGACCAAAGTCTCCCACCGAACTTCTCCAGCCTTGAAAACTTTAGAGCCTATGTGGATGGATTCGAACCGAACGGCTGCATTGAGGGCAAGCTTTCTCAAATGTCAAAAGAAGTGAACGCCAGAATTGAGCCATTCTTGAAAACAACACCACGCCCCCTTAGATTGCCTGATGGGCCTCCCTGCTCTCAGCGGTCAAAATTCTTGCTGATGGATGCCCTGAAATTAAGTATCGAAGACCCGAGTCACGAGGGGGAGGGAATACCGCTATATGATGCAATCAAATGCATGAAGACATTCTTCGGCTGGAAAGAGCCTAGCATAATCAAACCACATGAGAGAGGCATAAACCCCAATTACCTCCTGGCTTGGAAGCAGGTGCTAGCAGAACTCCAGGACATTGAAAATGAGGAGAAGATCCCAAAGACAAAGAACATGAAGAAAACAAGCCAATTGAAGTGGGCACTCGGTGAGAATATGGCACCAGAGAAAGTAGACTTTGAGGATTGCAAAGATATTAGCGATCTAAAACAGTATGACAGTGATGAGCCAGAGCTTAGATCGCTAGCAAGCTGGATCCAGAGTGAATTCAACAAGGCATGTGAATTGACCGATTCAAGCTGGATAGAGCTTGATGAGATAGGGGAAGATATTGCCCCGATTGAATACATTGCAAGCATGAGGAGGAACTACTTTACAGCGGAAGTGTCCCATTGCAGGGCTACTGAGTACATAATGAAGGGAGTATACATAAATACAGCTTTGCTCAATGCATCTTGTGCAGCCATGGATGACTTCCAGCTGATCCCAATGATAAGCAAATGTAGGACCAAAGAAGGAAGACGGAAAACAAATCTGTATGGATTCATTATAAAAGGAAGGTCTCATTTGAGAAATGATACTGACGTGGTGAACTTTGTAAGTATGGAGTTTTCTCTCACTGACCCGAGGCTGGAGCCACACAAATGGGAAAAGTACTGTGTTCTTGAAATAGGAGATATGCTCCTGAGGACTGCGATAGGCCAAGTGTCAAGGCCCATGTTCCTGTATGTGAGAACCAATGGAACCTCCAAGATCAAGATGAAATGGGGCATGGAAATGAGGCGCTGCCTTCTTCAATCTCTCCAGCAGATTGAGAGCATGATTGAGGCCGAGTCTTCCGTCAAAGAGAAAGACATGACCAAGGAATTCTTTGAAAACAAATCGGAAACATGGCCAATTGGAGAGTCACCCAAGGGAGTGGAGGAAGGCTCTATCGGGAAAGTGTGCAGAACCTTACTGGCAAAATCTGTATTCAACAGTTTATATGCGTCTCCACAACTCGAGGGGTTTTCAGCTGAATCGAGAAAATTGCTTCTCATTGTTCAGGCACTTAGGGACAACCTGGAACCTGGAACCTTCGATCTTGGAGGGCTATATGAAGCAATCGAGGAGTGCCTGATTAATGATCCCTGGGTTTTGCTTAATGCATCTTGGTTCAACTCCTTCCTCACACATGCACTGAAATAGATGGCGTCTCAAGGCACCAAACGATCTTATGAGCAAATGGAAACTGGTGGGGAACGCCAGAATGCCACTGAGATCAGAGCATCTGTTGGGAGAATGGTTGGTGGAATCGGGAGATTCTACATACAGATGTGTACTGAACTCAAACTCAGTGACTATGAAGGGAGACTGATCCAAAACAGCATAACAATAGAGAGAATGGTTCTCTCGGCATTTGATGAGAGGAGAAACAAATATTTGGAAGAGCATCCCAGTGCTGGGAAAGACCCTAAGAAGACTGGGGGTCCAATCTACAGGAGGAGAGATGGGAAATGGATGAGAGAATTGATCCTATATGACAAAGAGGAGATCAGAAGGATTTGGCGTCAAGCGAATAATGGAGAAGACGCAACTGCTGGTCTCACTCATTTAATGATCTGGCATTCCAATCTGAATGATGCCACATATCAGAGAACAAGGGCACTTGTGCGTACTGGGATGGATCCCAGGATGTGCTCTCTGATGCAAGGCTCAACTCTTCCGAGGAGGTCTGGGGCTGCTGGAGCAGCAGTGAAAGGGGTTGGAACAATGGTGATGGAATTGATCCGGATGATCAAGCGAGGGATCAATGATCGGAATTTCTGGAGAGGCGAAAATGGACGGAGGACAAGAATTGCTTACGAAAGAATGTGCAACATTCTCAAGGGGAAATTCCAAACAGCAGCACAACGAGCAATGATGGACCAGGTGAGGGAAAGCCGGAATCCTGGGAATGCTGAGATTGAAGATCTCATCTTTCTTGCACGGTCTGCTCTCATTCTGAGGGGATCAGTGGCTCATAAGTCCTGCCTGCCTGCTTGTGTGTATGGGCTTGCTGTGGCCAGTGGATACGACTTTGAAAGGGAGGGATACTCCCTAGTCGGAATTGATCCTTTCCGTCTGCTCCAAAACAGTCAAGTCTTCAGTCTTGTCAGGCCAAACGAAAATCCAGCACATAAAAGTCAGCTGGTATGGATGGCATGTCACTCTGCAGCATTTGAAGATCTGAGAGTGTCAAGCTTCATCAGAGGAACAAGAGTGGTCCCAAGAGGACAACTATCCACCAGAGGAGTTCAGATTGCTTCAAATGAGAACATGGAGACAATGGACTCCAGCACTCTTGAATTAAGGAGCAGATACTGGGCTATAAGAACCAGAAGCGGAGGGAACACTAACCAGCAGAGAGCATCTGCAGGGCAAATCAGCGTACAGCCCACATTCTCTGTGCAGAGAAACCTCCCGTTCGAGAGAGCAACCATTATGGCGGCATTTACAGGAAACACTGAAGGCAGAACTTCAGACATGAGAACTGAGATCATAAGGATGATGGAAAATGCCAGACCTGAAGATGTGTCTTTCCAGGGGCGGGGAGTCTTCGAGCTCTCGGACGAAAAGGCAACGAACCCGATCGTGCCTTCCTTTGACATGAGTAACGAAGGATCTTATTTCTTCGGAGACAATGCAGAGGAATATGACAATTAAATGAGTCTTCTAACCGAGGTCGAAACGTACGTTCTCTCTATCGTCCCGTCAGGCCCCCTCAAAGCCGAGATCGCGCAGAGACTTGAAGATGTCTTTGCAGGGAAGAACACCGATCTTGACGCACTTATGGAATGGCTAAAGACAAGACCAATCCTGTCACCTCTGACTAAGGGGATTTTAGGATTTGTGTTTACGCTCACCGTGCCCAGTGAGCGAGGACTGCAGCGTAGACGCTTTGTCCAAAATGCCCTTAATGGGAATGGGGATCCAAACAACATGGACAGGGCGGTCAAACTGTACAGGAAGCTCAAGAGAGAAATAACATTCCATGGGGCAAAAGAAGTGGCACTCAGTTATTCAACTGGTGCACTTGCCAGTTGCATGGGCCTCATATACAACAGAATGGGGACTGTGACCACCGAAGTGGCATTCGGCCTGGTGTGCGCCACGTGTGAGCAGATTGCTGATTCCCAGCATCGGTCTCACAGACAGATGGTGACAACAACCAACCCACTGATTAGACATGAGAACAGGATGGTGCTAGCCAGTACTACGGCTAAAGCCATGGAGCAAATGGCAGGGTCAAGTGAACAAGCAGCAGAGGCTATGGAAGTTGCTAGTCAGGCTAGGCAGATGGTGCAGGCAATGAGAACCATTGGAACTCATCCTAGCTCCAGTGCTGGTCTAAAAGATGATCTTCTTGAAAATTTGCAGGCCTACCAGAAACGGATGGGAGTGCAAATGCAGCGATTCAAGTGAATGAGTCTTCTAACCGAGGTCGAAACGCCTACCAGAAACGGATGGGAGTGCAAATGCAGCGATTCAAGTGATCCTCTCGTTATTGCCGCAAGTATCATTGGGATCTTGCACTTGATATTGTGGATTCTTGATCGTCTTTTCTTCAAATGCATTTATCGTCGCTTTAAATACGGTTTGAAAAGAGGGCCTTCTACGGAAGGGGTGCCTGAGTCTATGAGGGAAGAATATCGGCAGGAACAGCAGAGTGCTGTGGATGTTGACGATGGTCATTTTGTCAACATAGAGCTGGAGTAAATGGATTCCAACACTGTGTCAAGCTTTCAGGTAGACTGCTTTCTTTGGCACGTCCGCAAAAGATTTGCAGACCAAGAACTGGGTGATGCCCCATTCCTCGACCGGCTTCGCCGAGATCAGAAGTCCCTAAGGGGAAGAGGCAGCACTCTTGGTCTGGACATCGAAACAGCCACTCGTGCTGGAAAGCAGATAGTGAAGCGGATTCTGGAAGAAGAGTCCGATGAGGCACTTAAAATGACTATTGCCTCCGTTCCTGCTTCACGCTACCTAACTGACATGACTCTTGAAGAGATGTCAAGGGACTGGTTCATGCTCATGCCCAAGCAGAAAATAGCAGGCTCACTCTGTATCAGAATGGACCAGGCAATAATGGATAAGAACATCATACTGAAAGCAAACTTCAGTGTGATCTTTGACCGGCTGGAAACACTGATACTACTCAGGGCTTTCACTGAAGAAGGAGCAATTGTTGGCGAAATCTCACCACTGCCTTCTCTTCCAGGACATACTGATGAGGATGTCAAAAATGCAATTGGGGTCCTCATCGGAGGACTTGAATGGAATGATAACACAGTTCGAGTCTCTGAAACTCTACAGAGATTCGCTTGGAGAAGCTGTAATGAGGATGGGAGACCTCCACTCCCTCCAAAACAGAAACGGAAAATGGCGAGAACAATTGAGTCAGAAGTTTGAATGGATTCCAACACTGTGTCAAGCTTTCAGGACATACTGATGAGGATGTCAAAAATGCAATTGGGGTCCTCATCGGAGGACTTGAATGGAATGATAACACAGTTCGAGTCTCTGAAACTCTACAGAGATTCGCTTGGAGAAGCTGTAATGAGGATGGGAGACCTCCACTCCCTCCAAAACAGAAACGGAAAATGGCGAGAACAATTGAGTCAGAAGTTTGAAGAAATAAGATGGTTGATTGAAGAAGTGCGACATAGACTGAAGATTACAGAAAACAGTTTTGAACAAATAACATTTATGCAAGCCTTACAACTATTGCTTGAAGTGGAACAAGAGATAAGAACTTTCTCGTTTCAGCTTATTTAA
>Concatenated PB2+PA+NP+M1+M2+NS1+NS2 STRAIN=A/duck/Hong Kong/702/1979-quail adapted YEAR=1979
ATGGAGAGAATAAAAGAATTAAGAAATCTAATGTCACAGTCCCGCACCCGCGAGATACTAACAAAAACCACTGTGGACCATATGGCCATAATCAAGAAATACACAACAGGAAGACAAGAGAAGAACCCTGCTCTCAGGATGAAATGGATGATGGCAATGAAATACCCGATCACAGCAGACAAGAGAATAATGGAGATGATTCCTGAAAGGAATGAACAAGGGCAAACGCTTTGGAGCAAGACAAATGATGCTGGATCGGACAGGGTGATGGTGTCTCCCCTAGCTGTAACTTGGTGGAACAGGAATGGGCCGACAACAAGTACAGTCCATTATCCAAAGGTTTACAAAACATACTTTGAGAAGGTTGAAAGGTTAAAACATGGAACCTTCGGTCCCGTTCATTTCCGAAACCAAGTTAAAATACGCCGCCGAGTTGATATAAACCCGGGCCATGCAGATCTCAGTGCTAAAGAAGCACAAGATGTTATCATGGAGGTCGTTTTCCCAAATGAAGTGGGAGCTAGAATATTGACATCAGAATCGCAATTGACAATAACCAAAGAGAAGAAAGAAGAGCTCCAGGATTGTAAGATTGCTCCATTAATGGTGGCATACATGTTGGAAAGGGAACTGGTTCGCAAAACCAGATTCCTACCGGTAGCAGGTGGAACAAGCAGTGTGTACATTGAGGTATTACATTTGACTCAAGGGACCTGCTGGGAACAGATGTACACTCCAGGCGGAGAAGTGAGAAATGATGATGTTGACCAGAGTTTGATCACTGCTGCCAGAAACATTGTCAGGAGAGCAACGGTATCTGCAGATCCACTGGCATCACTACTGGAGATGTGCCACAGCACACAAATTGGCGGGATAAGGATGGTGGACATCCTTAGACAAAATCCGACTGAGGAACAAGCTGTGGATATATGCAAAGCAGCAATGGGTTTGAAGATCAGTTCATCCTTTAGCTTTGGAGGTTTCACTTTCAAAAGAACAAGCGGATCATCCGTCAAGAAAGAAGAGGAAGTGCTTACAGGCAACCTCCAAACATTGAAAATAAGAGTACATGAGGGGTATGAGGAATTCACAATGGTTGGGCGGAGAGCAACAGCTATCCTGAGGAAAGCAACTAGAAGGCTGATTCAGTTGATAGTAAGTGGAAGAGATGAACAATCAATCGCTGAAGCGATCATTGTAGCAATGGTGTTCTCACAAGAGGATTGCATGATAAAGGCAGTCCGAGGTGATCTGAATTTCGTAAACAGAGCAAACCAAAGATTAAACCCCATGCATCAACTCCTGAGGCACTTCCAAAAAGATGCAAAAGTGCTGTTTCAGAACTGGGGAATCGAACCTATTGATAATGTCATGGGAATGATTGGAATATTACCTGACATGACTCCATGCACAGAGATGTCACTGAGAGGAGTGAGGGTTAGTAAGATGGGAGTGGATGAATATTCCAGCACCGAGAGAGTGGTTGTGAGCATTGACCGTTTCTTAAGGGTTCGAGATCAGCGGGGGAACGTACTCTTATCTCCCGAAGAGGTTAGTGAAACACAGGGAACAGAGAAATTGACAATAACATATTCATCATCAATGATGTGGGAGATTAACGGTCCTGAGTCAGTGCTTGTTAACACCTACCAATGGATCATCAGAAATTGGGAGATTGTGAAGATTCAATGGTCTCAAGACCCCACAATGCTATACAATAAGATGGAGTTTGAGCCATTCCAATCCTTAGTACCTAAAGCTGCCAGGGGTCAGTACAGCGGATTTGTGAGAACACTATTCCAACAAATGCGTGATGTACTGGGGACATTTGATACTGTCCAAATAATAAAGCTGCTACCATTTGCAGCAGCCCCACCGGAGCAGAGCAGGATGCAGTTTTCTTCTCTAACTGTGAATGTGAGAGGATCAGGAATGAGAATACTCGTAAGGGGTAACTCCCCCGTGTTCAACTACAATAAGACAACCAAAAGGCTTACAGTCCTCGGAAAGGACGCAGGTGCATTAACAGAAGATCCAGATGAGGGAACAGCCGGGGTGGAGTCTGCGGTACTGAGGGGATTCCTAATTCTAGGCAAGGAGGACAAAAGATATGGACCAGCATTGAGCATCAATGAACTGAGCAATCTTGCGAAAGGGGAGAAAGCTAATGTGCTGATAGGGCAAGGAGACGTGGTGTTGGTAATGAAACGGAAACGGGACTCTAGCATACTTACTGACAGCCAGACAGCGACCAAAAGGATTCGGATGGCCACCAATTAAATGGAAGACTTTGTGCGGCAATGCTTCAATCCAATGATCGTCGAGCTTGCGGAAAAAGCAATGAAAGAATATGGGGAAGATCCGAAAATCGAAACGAACAAATTCGCTGCAATATGCACACACTTAGAAGTCTGCTTCATGTATTCGGATTTCCACTTCATTGACGAGAGGGGCAAATCAATAATTGTAGAATCTGGCGATCCAAATGCACTATTGAAACACCGATTTGAAATAATTGAAGGAAGAGACCGGACAATGGCCTGGACAGTGGTGAATAGTATTTGTAACACCACAGGGGTCGAGAAACCCAAATTCCTACCGGATCTGTATGATTACAAGGAAAATCGATTCATTGAAATTGGAGTGACGCGGAGGGAAGTCCACATATACTACCTAGAAAAAGCCAACAAGATAAAATCCGAGAGGACACACATCCACATTTTCTCATTCACTGGGGAAGAAATGGCCACCAAAGCGGATTACACTCTTGATGAAGAGAGCAGAGCAAGAATAAAAACCAGGCTGTTCACAATAAGACAGGAAATGGCCAGCAGGGGTCTGTGGGATTCCTTTCGTCAGTCCGAGAGAGGCGAAGAGACAATTGAAGAAAGATTTGAAATCACAGGAACCATGCGCAGGCTTGCCGATCAAAGTCTCCCACCGAACTTCTCCAGCCTTGAAAACTTTAGAGCCTATGTGGATGGATTCGAACCGAACGGCTGCATTGAGGGCAAGCTTTCTCAAATGTCAAAAGAAGTGAACGCCAGAATCGAGCCATTTCTAAAGACAACACCGCGTCCCCTCAGATTGCCTGATGGGCCTCCCTGCTCTCAGAGGTCGAAATTCTTGCTGATGGATGCTCTGAAATTAAGCATTGAAGACCCGAGCCATGAGGGGGAGGGAATACCACTATATGATGCGATCAAATGCATGAAGACATTTTTTGGCTGGAAAGAGCCCAACATTATCAAACCACATGAGAAAGGCATAAACCCCAATTACCTCCTGGCTTGGAAGCAGGTACTGGCAGAACTCCAGGACATTGAAAATGAGGAGAAAATCCCAAAGACAAAGAACATGAAGAAAACAAGTCAATTAAAGTGGGCACTCGGTGAGAACATGGCACCGGAAAAAGTGGACTTTGAGGATTGCAAAGATGTTAGCGATCTGAAACAGTATGACAGTGATGAGCCAGGGGCCAGATCGCTAGCAAGCTGGATCCAGAGTGAATTCAACAAGGCATGTGAATTGACTGATTCAAGTTGGATAGAACTTGATGAGATAGGGGAGGATGTTGCCCCAATTGAGCACATTGCAAGTACGAGAAGAAACTACTTCACAGCAGAAGTGTCCCATTGCAGGGCTACTGAGTATATAATGAAGGGAGTGTACATAAATACAGCTTTGCTCAATGCATCCTGTGCAGCCATGGATGACTTCCAACTGATTCCAATGATAAGCAAATGCAGAACCAAAGAAGGAAGACGGAAAACAAACTTGTATGGATTCATTATAAAAGGAAGGTCTCATTTGAGAAATGATACTGACGTGGTAAACTTTGTGAGTATGGAGTTTTCTCTTACTGACCCGAGGCTGGAGCCACACAAATGGGAAAAATACTGTGTCCTTGAAATAGGGGACATGCTCCTGCGGACTGCAATAGGCCAAGTGTCAAGGCCCATGTTCCTGTATGTGAGAACCAATGGAACCTCTAAAATCAAAATGAAATGGGGTATGGAAATGAGGCGCTGTCTTCTTCAATCTCTCCAACAGATTGAGAGCATGATTGAGGCTGAGTCTTCTGTCAAAGAGAAAGACATGACCAAAGAATTCTTCGAAAACAAATCAGAAACATGGCCAATTGGAGAGTCACCCAAGGGAGTGGAGGAAGGCTCCATCGGGAAGGTGTGCAGAACCTTACTAGCAAAATCTGTATTCAACAATCTATATGCATCTCCACAACTCGAGGGGTTTTCAGCTGAATCGAGAAAATTGCTACTCATTGTTCAGGCACTTAGGGACAACCTGGAACCTGGAACCTTCGATCTTGGAGGGCTATATGAAGCAATTGAGGAGTGCCTGATTAATGATCCCTGGGTTTTGCTTAATGCATCTTGGTTCAACTCCTTCCTCACACATGCACTGAAATAGATGGCGTCTCAAGGCACCAAACGATCTTATGAACAGATGGAAACTGGTGGAGAACGCCAGAATGCTACTGAGATCAGAGCATCTGTTGGGAGAATGGTCGGTGGAATTGGGAGATTCTACATACAGATGTGCACTGAACTCAAACTCAGCGACTATGAAGGGAGACTGATCCAGAACAGCATAACAATAGAGAGAATGGTTCTCTCTGCATTTGATGAAAGGAGAAACAGATACTTGGAAGAACACCCCAGTGCGGGGAAGGATCCAAAGAAAACTGGAGGACCAATCTACAGAAGGAGGGACGGAAAATGGATGAGAGAGCTGATTCTATATGACAAAGAGGAGATCAGGAGGATTTGGCGTCAAGCAAACAATGGAGAAGACGCAACTGCTGGTCTCACTCATCTGATGATCTGGCATTCCAACCTGAATGATGCCACATATCAGAGAACAAGAGCCCTTGTGCGTACTGGGATGGACCCCAGAATGTGTTCTCTGATGCAAGGATCAACTCTCCCAAGGAGATCTGGAGCTGCTGGTGCAGCAGTAAAGGGAGTTGGGACAATGGTAATGGAGCTAATTCGGATGATAAAGCGGGGGATCAATGATCGTAATTTCTGGAGGGGCGAAAATGGGCGAAGAACAAGGATTGCATATGAGAGAATGTGCAACATCCTCAAGGGGAAATTCCAAACAGCAGCACAACGGGCAATGATGGACCAGGTGCGAGAAAGCAGGAATCCTGGGAATGCTGAAATTGAAGACCTTATCTTTCTGGCACGGTCTGCACTCATTCTGAGAGGATCAGTGGCTCATAAGTCCTGCCTGCCTGCCTGTGTGTATGGACTTGCTGTAGCCAGTGGATACGACTTTGAAAGGGAAGGATACTCTCTGGTCGGAATAGATCCTTTCCGTCTGCTTCAAAACAGCCAGGTGTTCAGTCTCATTAGACCAAATGAGAATCCAGCACACAAAAGTCAACTGGTGTGGATGGCATGCCATTCTGCAGCATTTGAAGACCTGAGAGTGTCAAGCTTCATCAGAGGGACAAGAGTGGTCCCAAGAGGACAGCTGTCCACCAGAGGAGTTCAAATTGCTTCAAATGAGAACATGGAGACGATGGACTCCAGCACCCTTGAATTGAGAAGCAGATACTGGGCTATAAGAACCAGAAGCGGAGGAAACACTAATCAACAGAGAGCATCTGCAGGACAAATCAGTGTACAACCTACTTTCTCGGTACAGAGGAATCTTCCCTTCGAGAGAGCAACCATCATGGCGGCATTTACAGGAAACACTGAAGGCAGAACATCTGACATGAGGACTGAGATCATAAGAATGATGGAAAGTGCCAGACCAGAAGATGTGTCTTTCCAGGGGCGGGGAGTCTTCGAGCTCTCGGACGAAAAGGCAACGAACCCGATCGTGCCTTCCTTTGACATGAGTAATGAAGGATCTTATTTCTTCGGAGACAATGCAGAGGAGTATGACAATTAAATGAGTCTTCTAACCGAGGTCGAAACGTACGTTCTCTCTATCGTCCCGTCAGGCCCCCTCAAAGCCGAGATCGCGCAGAGACTTGAAGATGTCTTTGCAGGGAAGAACACAGACCTTGAGGCTCTCATGGAGTGGCTAAAGACAAGACCAATCCTGTCACCTCTGACTAAGGGGATTTTAGGGTTTGTGTTCACGCTCACCGTGCCCAGTGAGCGAGGACTGCAGCGTAGACGATTTGTCCAAAATGCTCTAAATGGGAATGGAGACCCAAACAACATGGACAGGGCAGTCAAACTATACAGGAAGCTGAAGAGAGAGATAACATTCCATGGAGCTAAGGAGGTTGCGCTCAGTTACTCAACCGGTGCACTTGCCAGTTGCATGGGCCTCATATACAACAGAATGGGAACGGTGACCACAGAAGTGGCTTTTGGCCTAGTGTGTGCCACTTGTGAGCAGATTGCTGATTCACAGCATCGGTCTCACAGACAGATGGTGACTATCACCAACCCACTAATCAGGCATGAGAACAGAATGGTGCTGGCCAGCACTACGGCTAAGGCTATGGAGCAGATGGCTGGATCGAGTGAGCAGGCAGCGGAAGCCATGGAGGTTGCTAGTCAGGCTAGGCAGATGGTGCAGGCGATGAGGACAATTGGGACTCACCCTAGCTCCAGTGCCGGTCTGAAAGATGATCTTCTTGAAAATTTGCAGGCCTACCAGAAACGGATGGGAGTGCAAATGCAGCGATTCAAGTGAATGAGTCTTCTAACCGAGGTCGAAACGCCTACCAGAAACGGATGGGAGTGCAAATGCAGCGATTCAAGTGACCCTCTCGTTATTGCCGCAAGTATTATTGGGATCTTGCACTTGACATTGTGGACTCTTGATCGTCTTTTCTTCAAATGCATTTATCGTCGCCTTAAATACGGTTTGAAAAGAGGGCCTTCTACGGAAGGAGTACCTGAGTCTATGAGGGAAGAGTATCGGCAGGAACAGCAGAGTGCTGTGGATGTTGACGATGGTCATTTTGTCAACATAGAGCTGGAGTAAATGGATTCCAACACTGTGTCAAGCTTTCAGGTAGACTGCTTTCTTTGGCATGTCCGCAAACGATTTGCAGACCAAGAACTGGGTGATGCCCCATTCCTTGACCGGCTTCGCCGAGATCAGAAGTCCCTAAGAGGAAGAGGCAGCACTCTTGGTCTGGACATCGAAACAGCTACTCGTGCGGGAAAGCAGATAGTGGAGCGGATTCTGGAGGAAGAATCCGATGAGGCACTTAAAATGACTATTGCTTCTGTGCCTGCTCCACGCTACCTAACTGACATGACTCTCGAAGAAATGTCAAGGGACTGGTTCATGCTCACGCCCAAGCAGAAAGTGGCAGGTTCCCTTTGCATCAGAATGGACCAGGCAATAATGGATAAAAACATCATATTGAAAGCAAACTTCAGTGTGATTTTTGGTCGGCTGGAAACCCTAATACTACTCAGAGCTTTCACAGAAGAAGGAGCAATTGTGGGCGAAATCTCACCGTTACCTTCTCTTCCAGGACATACTGATGAGGATGTCAAAAATGCAATTGGGGTCCTCATCGGAGGACTTGAATGGAATGATAACACAGTTCGAGTCTCTGAAACTCTACAGAGATTCGCTTGGAGAAGCAGTAATGAGGATGGGAGACCTCCACTCCCTCCAGAGCAGGAACGGAAAATGGCGAGAACAATTGAGTCAGAAGTTTGAATGGATTCCAACACTGTGTCAAGCTTTCAGGACATACTGATGAGGATGTCAAAAATGCAATTGGGGTCCTCATCGGAGGACTTGAATGGAATGATAACACAGTTCGAGTCTCTGAAACTCTACAGAGATTCGCTTGGAGAAGCAGTAATGAGGATGGGAGACCTCCACTCCCTCCAGAGCAGGAACGGAAAATGGCGAGAACAATTGAGTCAGAAGTTTGAAGAAATAAGATGGTTGATTGAAGAAGTGCGACATAGATTAAAGATTACAGAGAACAGCTTTGAACAGATAACGTTTATACAAGCCTTACAACTATTGCTTGAAGTGGAGCAAGAGATAAGAACTTTCTCGTTTCAGCTTATTTAA
>Concatenated PB2+PA+NP+M1+M2+NS1+NS2 STRAIN=A/mallard duck/ALB/676/1979 YEAR=1979
ATGGAGAGAATAAAAGAACTAAGAGATCTAATGTCACAGTCCCGCACTCGCGAGATACTCACTAAAACCACTGTGGACCATATGGCCATAATCAAAAAATACACATCAGGAAGACAAGAGAAGAACCCCGCGCTCAGGATGAAGTGGATGATGGCAATGAAATATCCGATTACGGCAGATAAGAGGATAATGGAAATGATCCCTGAGAGGAATGAACAAGGACAAACCCTCTGGAGCAAAACAAATGATGCCGGCTCAGACCGAGTGATGGTATCACCTCTGGCCGTGACATGGTGGAATAGAAATGGACCAACAACAAGTACAGTTCACTATCCAAAGGTCTATAAAACTTATTTTGAAAAGGTCGAAAGATTAAAACATGGGACCTTTGGCCCCGTCCACTTCAGGAATCAAGTTAAGATAAGACGGAGAGTTGACATAAACCCTGGCCACGCAGACCTCAGTGCCAAGGAGGCACAGGATGTAATCATGGAAGTTGTTTTCCCAAATGAAGTGGGAGCCAGAATACTGACATCGGAATCACAATTGACGATAACAAAAGAGAAAAAGGAAGAACTCCAAGATTGTAAAATTGCCCCCTTGATGGTAGCATACATGCTAGAAAGAGAATTAGTCCGCAAAACGAGGTTCCTCCCAGTGGCCGGTGGAACAAGCAGCGTGTATATTGAGGTGTTGCATTTAACCCAGGGAACATGCTGGGAGCAGATGTACACTCCAGGAGGGGAAGTGAGAAATGATGATGTTGATCAAAGTTTAATTATAGCTGCCAGGAATATAGTAAGAAGAGCAACGGTATCAGCAGACCCACTAGCATCTCTATTGGAGATGTGCCACAGCACACAGATTGGTGGGATAAGGATGGTGGACATCCTTAGGCAGAATCCAACAGAGGAACAAGCCGTGGATATATGCAAGGCAGCAATGGGCTTGAGGATTAGCTCATCTTTCAGCTTCGGTGGATTCACTTTTAAAAGAACAAGCGGGTCGTCAATCAAGAGAGAAGAAGAAGTGCTTACGGGCAACCTTCAAACACTGAAAATAAGAGTGCATGAGGGGTATGAAGAGTTTACAATGGTTGGGAGAAGAGCAACAGCTATCCTAAGAAAGGCAACCAGGAGATTGGTTCAGCTAATAGTAAGTGGAAGAGACGAACAGTCAATTGCTGAAGCAATAATTGTGGCCATGGTATTTTCGCAAGAGGATTGCATGATCAAGGCAGTTCGGGGTGATCTGAATTTTGTTAATAGAGCAAACCAGCGACTAAACCCCATGCATCAACTCTTAAGACATTTCCAAAAGGATGCAAAAGTGCTTTTCCAAAACTGGGGGATTGAACCCATCGACAATGTGATGGGAATGATCGGAGTACTGCCCGATATGACCCCAAGTACTGAGATGTCACTGAGAGGGATAAGAGTCAGCAAAATGGGAGTAGATGAGTACTCCAGCACAGAGAGAGTGGTGGTGAGCATTGACCGTTTTTTAAGGGTCCGGGACCAACGGGGAAACGTACTACTGTCACCAGAAGAAGTCAGCGAAACACAAGGGACAGAGAAGCTGACAATAACTTACTCATCATCAATGATGTGGGAGATCAATGGTCCTGAGTCAGTGTTGGTCAATACTTATCAGTGGATCATCAGGAACTGGGAGACTGTGAAAATTCAATGGTCACAGGATCCCACAATGTTATATAATAAGATGGAATTCGAGCCATTTCAGTCTCTGGTCCCTAAGGCAGCCAGAGGTCAATACAGCGGATTCGTGAGGACACTATTCCAGCAGATGCGGGATGTGCTTGGAACGTTTGACACTGTTCAGATAATAAAACTTCTCCCCTTTGCTGCTGCTCCACCGGAACAGAGTAGGATGCAGTTCTCCTCTTTGACTGTGAATGTAAGAGGGTCAGGAATGAGGATACTGGTAAGAGGCAATTCTCCAGTGTTCAATTACAACAAGACCACCAAGAGGCTTACAGTCCTCGGGAAGGATGCAGGTGCATTAACCGAAGATCCAGATGAAGGCACAGCTGGAGTGGAGTCTGCTGTTCTGAGAGGATTCCTCATTTTGGGCAAAGAAGACAAGAGATATGGTCCAGCATTAAGCATCAATGAACTGAGCAATCTTGCAAAAGGAGAGAAGGCTAATGTGCTAATTGGGCAAGGAGACGTGGTGTTGGTCATGAAACGGAAACGGGACTCTAGCATACTTACTGACAGCCAGACAGCGACCAAAAGAATTCGGATGGCCATCAATTAGATGGAAGACTTTGTGCGACAATGCTTCAATCCAATGATCGTCGAGCTTGCGGAAAAGGCAATGAAAGAATATGGGGAGGATCCGAAAATCGAAACTAACAAATTCGCTGCAATATGCACACACTTGGAAGTCTGTTTTATGTATTCGGATTTCCACTTCATTGACGAACGGGGTGAATCAATAATTGTAGAATCTGGTGATCCAAATGCATTACTGAAGCACCGATTTGAGATAATTGAAGGAAGAGATCGAACAATGGCCTGGACAGTGGTGAATAGTATCTGCAACACCACAGGGGTCGAGAAGCCTAAATTTCTTCCGGATCTGTATGATTACAAGGAGAACCGATTCATTGAAATTGGAGTGACACGGAGGGAAGTCCACATATACTACCTAGAAAAAGCCAACAAGATAAAGTCCGAAAAGACACACATCCACATTTTCTCATTCACTGGAGAGGAAATGGCCACCAAAGCGGACTACACCCTTGATGAAGAAAGCAGGGCAAGAATCAAAACCAGGCTGTTCACCATAAGACAAGAAATGGCCAGTAGGGGTCTATGGGATTCCTTTCGTCAGTCCGAGAGAGGCGAAGAGACAATTGAAGAAAGATTTGAAATTACAGGAACCATGCGCAGGCTTGCCGACCAAAGTCTCCCACCGAACTTCTCCAGCCTTGAAAACTTTAGAGCCTATGTGGATGGATTCGAACCGAACGGCTGCATTGAGGGCAAGCTTTCTCAAATGTCAAAAGAAGTGAACGCCAGAATTGAGCCATTCTTGAAGACAACACCACGCCCCCTCAGATTGCCTGATGGACCTCCCTGCTCTCAGCGGTCAAAATTCTTGCTGATGGATGCCCTGAAATTAAGTATCGAAGACCCGAGTCACGAGGGGGAGGGAATACCGCTATATGATGCAATCAAATGCATGAAGACATTTTTCGGCTGGAAAGAGCCTAACATAATCAAACCACATGAGAAGGGCATAAACCCCAATTACCTCCTGGCTTGGAAGCAGGTGCTAGCAGAACTCCAGGACATTGAAAATGAGGAGAAGATCCCAAAGACAAAGAACATGAAGAAAACAAGCCAATTAAAGTGGGCACTCGGTGAGAATATGGCACCAGAGAAAGTAGACTTTGAGGATTGCAAAGATATTAGCGATCTAAAACAGTATGACAGTGATGAGCCAGAGCCTAGATCGCTAGCAAGCTGGATCCAGAGTGAATTCAACAAGGCATGTGAATTGACCGATTCAAGCTGGATAGAGCTTGATGAGATAGGGGAAGATATTGCCCCGATTGAACACATTGCAAGCATGAGGAGGAACTATTTTACAGCGGAAGTGTCCCATTGCAGGGCTACTGAGTACATAATGAAGGGAGTGTACATAAATACAGCTTTGCTCAATGCATCTTGTGCAGCCATGGATGACTTCCAGCTGATCCCAATGATAAGCAAATGTAGGACCAAAGAAGGAAGACGGAAAACAAATCTGTATGGATTCATTATAAAAGGAAGGTCTCATTTGAGAAATGATACTGACGTGGTAAACTTTGTAAGTATGGAGTTTTCTCTCACTGACCCGAGGCTGGAGCCACACAAATGGGAAAAGTACTGTGTTCTTGAAATAGGAGATATGCTCCTGAGGACTGCGATAGGCCAAGTGTCAAGGCCCATGTTCCTGTATGTGAGAACCAATGGAACCTCCAAGATCAAGATGAAATGGGGCATGGAAATGAGGCGCTGCCTTCTTCAATCTCTCCAGCAGATTGAGAGCATGATTGAGGCCGAGTCTTCCGTCAAAGAGAAAGACATGACCAAGGAATTCTTTGAAAACAAATCGGAAACATGGCCAATTGGAGAGTCACCCAAGGGAGTGGAGGAAGGCTCTATCGGGAAAGTGTGCAGAACCTTACTGGCAAAATCTGTATTCAACAGTCTATATGCGTCTCCACAACTCGAGGGGTTTTCAGCTGAATCGAGAAAACTGCTTCTCATTGTTCAGGCACTTAGGGACAACCTGGAACCTGGAACCTTCGATCTTGGAGGGCTATATGAAGCAATCGAGGAGTGCCTGATTAATGATCCCTGGGTTTTGCTTAATGCATCTTGGTTCAACTCCTTCCTCACACATGCACTGAAATAGATGGCGTCTCAAGGCACCAAACGATCTTATGAACAGATGGAAACTGGTGGGGAACGCCAGAATGCCACTGAAATCAGAGCATCTGTTGGGAGAATGGTTGGTGGAATCGGAAGATTCTACATACAGATGTGTACTGAACTCAAACTCAGTGACTATGAAGGGAGACTAATCCAAAACAGCATAACAATAGAGAGAATGGTTCTCTCGGCATTTGATGAGAGAAGAAACAAATATCTGGAAGAGCATCCCAGTGCTGGGAAGGACCCTAAGAAGACTGGGGGTCCAATCTACAGGAGGAGAGATGGGAAATGGATGAGAGAATTGATCCTATATGACAAAGAGGAGATCAGAAGGATTTGGCGTCAAGCGAATAATGGAGAAGACGCAACTGCTGGTCTCACCCATTTGATGATCTGGCATTCCAATCTAAATGATGCCACATATCAGAGAACAAGGGCACTTGTGCGTACTGGGATGGATCCCAGGATGTGCTCTCTGATGCAAGGCTCAACTCTTCCGAGGAGGTCTGGGGCTGCTGGAGCAGCAGTGAAAGGGGTTGGAACAATGGTGATGGAATTGATCCGGATGATCAAGCGAGGGATCAATGATCGGAATTTCTGGAGAGGCGAAAATGGACGGAGGACAAGAATTGCTTACGAAAGAATGTGCAACATTCTCAAGGGGAAATTCCAAACAGCAGCACAACGAGCAATGATGGACCAGGTGAGGGAAAGCCGGAATCCTGGGAATGCTGAAATTGAAGATCTCATCTTTCTTGCACGGTCTGCTCTCATTCTGAGGGGATCAGTGGCTCATAAGTCCTGCCTGCCTGCTTGTGTGTATGGACTTGCTGTGGCCAGTGGGTACGACTTTGAAAGGGAGGGATACTCCCTAGTCGGAATTGATCCTTTCCGTCTGCTCCAAAACAGTCAAGTCTTCAGTCTTATCAGACCAAACGAAAATCCAGCACATAAAAGTCAGCTGGTATGGATGGCATGTCACTCTGCAGCATTTGAAGATCTGAGAGTGTCAAGCTTCATCAGAGGAACAAGAGTAGTCCCAAGAGGACAACTGTCCACCAGAGGAGTTCAGATTGCTTCAAATGAGAACATGGAGACAATGGACTCCAGCACTCTTGAATTGAGGAGCAGATACTGGGCTATAAGAACCAGAAGCGGAGGGAACACTAACCAGCAGAGAGCATCTGCAGGGCAAATCAGCGTACAGCCCACATTCTCTGTGCAGAGAAACCTCCCGTTCGAGAGAGCAACCATTATGGCGGCATTTACAGGAAACACTGAAGGCAGAACTTCAGACATGAGAACTGAGATCATAAGAATGATGGAAAATGCCAGACCTGAAGATGTGTCTTTCCAGGGGCGGGGAGTCTTCGAGCTCTCGGACGAAAAGGCAACGAACCCGATCGTGCCTTCCTTTGACATGAGTAACGAAGGATCTTATTTCTTCGGAGACAATGCAGAGGAATATGACAATTAAATGAGTCTTCTAACCGAGGTCGAAACGTACGTTCTCTCTATCGTCCCGTCAGGCCCCCTCAAAGCCGAGATCGCGCAGAGACTTGAAGATGTCTTTGCAGGGAAGAACACCGATCTTGAGGCACTCATGGAATGGCTAAAGACAAGACCAATCCTGTCACCTCTGACTAAGGGGATTTTAGGATTTGTGTTCACGCTCACCGTGCCCAGTGAGCGAGGACTGCAGCGTAGACGATTTGTCCAGAATGCTCTTAATGGGAATGGGGATCCAAATAACATGGACAGGGCGGTCAAACTGTACAGGAAGCTCAAAAGAGAAATTACATTCCATGGGGCAAAAGAGGTAGCACTCAGTTATTCCACTGGTGCACTTGCCAGTTGCATGGGCCTCATATACAACAGAATGGGAACTGTAACCACCGAAGTGGCATTTGGCCTGGTATGCGCCACTTGTGAGCAGATTGCTGACTCCCAGCATCGGTCTCACAGACAGATGGTGACAACAACCAACCCACTGATCAGACATGAGAACAGGATGGTACTGGCCAGTACTACGGCTAAAGCCATGGAGCAGATGGCAGGGTCGAGTGAACAGGCAGCAGAAGCCATGGAGGTTGCTAGTCAGGCTAGGCAGATGGTGCAGGCAATGAGGACCATTGGGACTCATCCTAGCTCCAGTGCTGGTCTAAAAGATGATCTTCTTGAAAATTTGCAGGCTTACCAGAAACGGATGGGAGTGCAAATGCAGCGATTCAAGTGAATGAGTCTTCTAACCGAGGTCGAAACGCTTACCAGAAACGGATGGGAGTGCAAATGCAGCGATTCAAGTGATCCTCTCGTTATTGCCGCAAGTATCATTGGGATCTTGCACTTGATATTGTGGATTCTTGATCGTCTTTTCTTCAAATGCATTTATCGTCGCCTTAAATACGGTTTGAAAAGAGGGCCTTCTACGGAAGGAGTGCCTGAGTCTATGAGGGAAGAATATCGGCAGGAACAGCAGAGTGCTGTGGATGTTGACGATGGTCATTTTGTCAACATAGAGCTGGAGTAAATGGATTCCAACACTGTGTCAAGCTTTCAGGTAGACTGCTTTCTTTGGCATGTCCGCAAACGATTTGCAGACCAAGAACTGGGTGATGCCCCATTCCTTGACCGGCTTCGCCGAGATCAGAAGTCCCTGAGGGGAAGAGGCAGCACTCTTGGTCTGGACATCGAAACAGCCACTCGTGCTGGAAAGCAGATAGTGGAGCGGATTCTGGAGGAAGAATCCGATGAGGCACTCAAAATGACTATTGCCTCTGTACCTGCTTCACGCTACCTAACTGACATGACTCTTGAGGAGATGTCAAGAGACTGGTTCATGCTCATGCCCAAGCAGAAAGTAGCAGGCTCCCTGTGTATCAGAATGGACCAGGCAATTATGGATAAGAACATCATACTGAAAGCAAACTTCAGTGTGATTTTCGATCGGCTGGAGACACTAATACTACTCAGGGCCTTCACCGAAGAAGGAGCAATTGTTGGCGAAATTTCACCGTTGCCTTCTCTTCCAGGACATACTGATGAGGATGTCAAAAATGCAATTGGGGTCCTCATCGGAGGACTTGAATGGAATGATAACACAGTTCGAGTCTCTGAAACTCTACAGAGATTCGCTTGGAGAAGCAGTAATGAGGATGGGAGACCTCCACTCCCTCCAAAACAGAAACGGAAAATGGCGAGAACAATTGAGTCAGAAGTTTGAATGGATTCCAACACTGTGTCAAGCTTTCAGGACATACTGATGAGGATGTCAAAAATGCAATTGGGGTCCTCATCGGAGGACTTGAATGGAATGATAACACAGTTCGAGTCTCTGAAACTCTACAGAGATTCGCTTGGAGAAGCAGTAATGAGGATGGGAGACCTCCACTCCCTCCAAAACAGAAACGGAAAATGGCGAGAACAATTGAGTCAGAAGTTTGAAGAAATAAGGTGGTTGATTGAAGAAGTGCGACATAGGCTGAAGATTACAGAAAATAGTTTTGAACAAATAACATTTATGCAAGCCTTACAACTATTGCTTGAAGTGGAACAAGAGATAAGAACTTTCTCGTTTCAGCTTATTTAA
>Concatenated PB2+PA+NP+M1+M2+NS1+NS2 STRAIN=A/duck/Australia/749/1980 YEAR=1980
ATGGAGAGAATAAAAGAACTAAGAGATTTAATGTCACAGTCTCGCACTCGCGAGATACTGACAAAAACCACTGTGGACCATATGGCCATAATCAAGAAATACACATCAGGAAGGCAGGAGAAGAACCCTGCACTCAGAATGAAATGGATGATGGCAATGAAATACCCAATAACGGCTGACAAGAGGATAATGGAGATGATTCCTGAAAGAAATGAACAAGGGCAAACACTCTGGAGTAAGACAAATGATGCAGGATCGGACAGGGTGATGGTATCACCTCTAGCCGTAACATGGTGGAACAGGAACGGACCAACAACAAGTACAGTCCATTATCCAAAGGTATACAAAACTTATTTTGAAAAGGTTGAAAGATTAAAACATGGAACCTTTGGCCCCGTACACTTCCGAAACCAAGTTAAAATACGCCGCAGGGTTGACATAAACCCAGGCCACGCAGATCTAAGTGCCAAAGAAGCACAAGATGTTATCATGGAAGTCGTTTTCCCAAATGAAGTGGGTGCCAGAATATTAACGTCAGAGTCACAACTGACAATAACAAAGGAAAAGAAAGAGGAACTCCAGAACTGTAAGATTGCTCCCCTAATGGTGGCATACATGTTAGAAAGGGAACTGGTACGCAAGACCAGATTCCTTCCGGTAGCTGGCGGAACAAGCAGTGTGTACATCGAAGTATTGCATCTGACTCAAGGAACCTGTTGGGAACAGATGTATACCCCAGGTGGGGAAGTAAGAAATGATGATGTTGATCAGAGCCTAATCATCGCCGCAAGGAACATTGTCAGGAGGGCAACAGTGTCAGCGGATCCACTAGCATCACTATTAGAGATGTGCCATAGCACACAAATCGGTGGCATAAGGATGGTAGACATCCTTAGGCAAAACCCAACTGAGGAGCAAGCAGTGGATATATGTAAGGCAGCAATGGGCCTGAGAATCAGTTCTTCCTTCAGCTTCGGAGGCTTCACTTTCAAGAGAACAAGTGGATCATCTGTCAAGAGAGAGGAAGAAGTGCTCACAGGCAATCTCCAAACATTGAAAATAAGGGTACATGAAGGATATGAGGAATTCACAATGGTTGGGCGAAGAGCAACAGCCATTCTAAGGAAAGCAACCAGAAGGCTAATTCAGTTAATAGTAAGTGGAAGAGATGAACAGTCAATCGCTGAAGCAATCATTGTGGCAATGGTATTTTCACAAGAGGATTGCATGATAAAAGCAGTCCGAGGTGATCTAAATTTTGTAAACAGAGCGAACCAACGATTAAACCCCATGCACCAGCTCTTGAGACATTTCCAAAAGGATGCAAAGGTGCTGTTTCAAAACTGGGGAATTGAACCCATTGACAATGTCATGGGTATGATCGGAATATTGCCTGACATGACTCCAAGCACAGAGATGTCGCTGAGAGGGGTGAGGGTCAGCAAGATGGGAGTGGACGAATATTCCAGCACTGAGAGAATAGTCGTGAGCATTGACCGCTTTTTGAGGGTTCGAGATCAGCGGGGAAATGTACTTTTATCTCCTGAGGAGGTCAGTGAAACACAGGGAACAGAGAAATTGACAATCACATATTCATCATCAATGATGTGGGAAATTAATGGTCCTGAGTCAGTGCTGGTTAACACCTATCAATGGATCATCAGAAATTGGGAGATTGTGAAGATTCAGTGGTCCCAGGACCCTACAATGTTGTACAATAAGATGGAATTTGAACCATTTCAATCCTTGGTACCTAAAGCTGCCAGAGGCCAATACAGTGGGTTTGTGAGGACGCTATTCCAGCAAATGCGTGATGTGTTGGGGACATTTGACACCGTCCAGGTAATAAAGCTGTTACCATTTGCAGCAGCCCCACCGGAGCAGAGTAGGATGCAGTTTTCTTCTCTAACTGTGAATGTAAGGGGCTCAGGGATGAGAATACTCGTAAGAGGTAACTCTCCTGTGTTCAACTACAATAAGGCAACCAAAAGGCTTACAGTCCTCGGGAAGGATGCAGGCGCACTGACTGAAGACCCAGACGAGGGAACAGCTGGGGTAGAATCTGCAGTATTGAGGGGATTTCTGATTCTAGGCAAAGAAGACAAAAGATATGGACCAGCACTGAGCATCAACGAACTGAGCAATCTTGCGAAAGGGGAAAAGGCTAATGTATTAATAGGGCAAGGAGACGTAGTGTTGGTAATGAAACGGAAACGGGACTCTAGCATACTTACTGACAGCCAGACAGCGACCAAAAGAATTCGGATGGCCATCAATTAGATGGAAGACTTTGTGCGACAATGCTTCAATCCAATGATCGTCGAGCTTGCGGAAAAGGCAATGAAAGAATATGGGGAAGATCCGAAAATCGAAACGAACAAGTTCGCTGCAATATGCACACATTTGGAAGTCTGTTTCATGTATTCGGATTTCCACTTCATTGATGAACGAGGCGAATCAATAATTGTGGAATCTGGTGATCCAAATGCATTATTAAAACACCGATTTGAGATAATAGAAGGAAGAGACCGAACGATGGCATGGACAGTGGTGAACAGTATCTGCAACACCACAGGAGTCGAAAAGCCCAAATTTCTTCCAGATCTGTACGATTACAAGGAGAACCGATTTATTGAAATTGGAGTGACACGAAGGGAAGTCCACATATACTACCTAGAAAAAGCCAACAAAATAAAATCTGAGAAGACACACATTCACATCTTCTCATTCACTGGAGAGGAAATGGCCACCAAAGCGGATTACACTCTTGATGAGGAGAGCAGAGCAAGAATCAAAACCAGGCTGTTCACCATAAGACAAGAAATGGCCAGTAGGGGCCTATGGGATTCCTTTCGTCAGTCCGAGAGAGGCGAAGAGACAATTGAAGAAAGATTTGAAATTACAGGAACCATGCGCAGGCTTGCCGACCAAAGTCTCCCACCGAACTTCTCCAGCCTTGAAAACTTTAGAGCCTATGTGGATGGATTCGAACCGAACGGCTGCATTGAGGGCAAGCTTTCTCAAATGTCAAAAGAAGTGAACGCCAGAATTGAGCCATTTTTGAAGACAACACCACGCCCTCTCAGACTACCTGATGGGCCTCCTTGCTTTCAGCGATCAAAATTCTTGCTGATGGATGCTCTGAAGTTAAGTATTGAGGACCCAAGTCATGAAGGGGAGGGGATACCGCTATACGATGCAATTAAATGCATGAAGACCTTTTTCGGCTGGAAAGAGCCCAACATTGTCAAACCACATGAGAAAGGTATAAACCCCAATTACCTCCTGGCTTGGAAGCAGGTGTTGGCAGAACTTCAGGACATAGAAAATGAAGAGAAAATTCCAAAAACAAAGAATATGAAAAAAACAAGCCAATTGAAGTGGGCACTCGGTGAAAACATGGCACCGGAAAAAGTAGACTTCGAGGATTGCAAGGATGTTAGCGATCTGAGACAATATGACAGTGATGAGCCAGAGCCTAGGTCACTAGCAAGCTGGATTCAGAGTGAATTCAACAAGGCATGTGAATTAACCGATTCAAGCTGGATAGAACTTGATGAGATAGGGGAAGATGTTGCCCCAATTGAGCACATTGCAAGTATGAGGAGAAACTATTTCACAGCGGAAGTGTCTCACTGCAGGGCCACTGAGTACATAATGAAGGGAGTGTACATAAACACAGCTTTGCTCAATGCATCTTGTGCAGCGATGGATGATTTCCAGCTGATTCCGATGATAAGTAAATGCAGAACAAAAGAAGGGAGACGGAGAACAAATCTGTATGGATTCATTATAAAAGGAAGGTCCCATTTAAGGAATGATACCGATGTGGTAAACTTTGTGAGCATGGAGTTTTCTCTTACTGACCCGAGACTGGAGCCACACAAATGGGAAAAGTACTGTGTTCTTGAAATAGGAGACATGCTCCTGCGGACCGCAATAGGGCAGGTATCAAGGCCCATGTTCCTGTATGTGAGAACCAATGGGACCTCCAAGATAAAGATGAAATGGGGAATGGAAATGAGGCGCTGCCTTCTCCAATCACTTCAACAAATTGAGAGCATGATTGAAGCTGAGTCTTCTGTCAAAGAGAAAGACATGACCAAAGAGTTCTTTGAAAACAAGTCAGAAACGTGGCCAATTGGAGAGTCACCCAAAGGAGTGGAGGAAGGATCCATCGGGAAAGTATGCAGGACCCTACTAGCAAAATCTGTATTCAACAGTCTGTATGCATCTCCACAACTTGAGGGGTTTTCAGCTGAATCGAGGAAATTGCTTCTCATTGTTCAGGCACTTAGGGACAACCTGGAACCTGGAACCTTCGATCTTGGGGGACTATATGAAGCAATTGAGGAGTGCCTGATTAACGATCCCTGGGTTTTGCTTAATGCATCTTGGTTCAACTCCTTCCTCACACATGCACTGAAATAGATGGCGTCTCAAGGCACCAAACGATCTTATGAGCAGATGGAAACTGGTGGAGAACGCCAGAATGCTACTGAGATCAGAGCATCTGTTGGGAGAATGGTCGGTGGAATTGGAAGATTCTACATACAGATGTGCACTGAACTCAAACTCAGCGACTATGAAGGGAGGCTGATCCAAAACAGCATAACAATAGAGAGAATGGTTCTTTCTGCATTTGATGAAAGGAGGAACAAATACCTGGAAGAACATCCCAGCGCGGGGAAGGATCCAAAGAAAACTGGAGGTCCAATCTACAGAAGGAGGGACGGAAAATGGGTGAGAGAGCTGATTCTGTATGATAAAGAGGAGATCAGAAGGATTTGGCGTCAAGCGAATAATGGAGAAGACGCAACTGCTGGTCTCACTCATCTGATGATCTGGCATTCCAACTTGAATGATGCCACTTATCAGAGGACAAGAGCTCTCGTGCGTACTGGGATGGACCCCAGAATGTGCTCTCTGATGCAAGGATCAACTCTCCCGAGAAGATCTGGAGCTGCTGGTGCAGCAGTAAAGGGAGTTGGAACGATGGTGATGGAACTAATTCGGATGATAAAGCGAGGGATCAATGATCGGAATTTCTGGAGAGGCGAAAATGGACGAAGAACAAGGATTGCATATGAGAGAATGTGCAACATCCTCAAAGGGAAATTCCAAACAGCAGCACAACGAGCAATGATGGACCAAGTGCGAGAAAGCCGGAATCCTGGGAATGCTGAAATTGAAGACCTTATCTTTCTGGCACGGTCTGCACTCATTCTGAGAGGATCAGTGGCTCATAAGTCCTGCTTGCCTGCTTGTGTATATGGACTTGCTGTGGCCAGTGGATACGACTTTGAGAGAGAGGGGTACTCTCTGGTCGGAATAGATCCTTTCCGTCTGCTTCAAAACAGCCAGGTGTTCAGCCTCATTAGACCAAATGAGAATCCGGCACATAAGAGTCAACTGGTATGGATGGCATGCCATTCTGCAGCATTTGAAGACCTGAGAGTATCAAGCTTCATCAGAGGGGCAAGGGTGGTCCCAAGAGGACAACTGTCCACCAGAGGAGTTCAAATAGCTTCAAATGAGAACATGGAAACAATGGACTCCAGTACTCTTGAACTAAGAAGCAGGTACTGGGCTATAAGGACCAGGAGTGGAGGAAACACCAACCAACAGAGAGCATCTGCTGGGCAAATCAGTGTGCAACCCACTTTCTCTGTACAGAGAAATCTTCCTTTCGAGAGAGCGACCATCATGGCGGCATTTACAGGGAACACTGAAGGCAGAACATCTGACATGAGGACTGAAATCATAAGAATGATGGAAAGTGCCAGACCAGAAGATGTGTCTTTCCAGGGGCGGGGAGTCTTCGAGCTCTCGGACGAAAAGGCAACGAACCCGATCGTGCCTTCCTTTGACATGAGTAATGAGGGATCTTATTTCTTCGGAGACAATGCAGAGGAGTATGACAATTGAATGAGCCTTCTAACCGAGGTCGAAACGTACGTTCTCTCTATCGTCCCGTCAGGCCCCCTCAAAGCCGAGATCGCGCAGAGACTTGAAGATGTCTTTGCAGGGAAGAACACTGATCTCGAGGCTCTCATGGAATGGCTAAAGACAAGACCAATCCTGTCACCTCTGACTAAGGGGATTTTAGGATTTGTGTTCACGCTCACCGTGCCCAGTGAGCGAGGACTGCAGCGTAGACGCTTTGTCCAAAATGCATTAAATGGGAATGGAGACCCAAACAACATGGACAGGGCAGTCAAACTATACAGGAAGCTGAAAAGGGAGATAACATTCCATGGTGCTAAAGAGGTTGCACTCAGCTACTCAACCGGTGCACTTGCCAGTTGCATGGGTCTCATATACAACAGGATGGGAACGGTAACCACAGAAGTGGCCTTTGGCCTAGTGTGTGCCACTTGTGAGCAAATTGCTGACTCACAGCATCGGTCCCATCGACAGATGGTAACCACCACTAATCCACTAATCAGGCATGAAAACAGGATGGTGCTGGCCAGCACTACGGCTAAGGCTATGGAGCAGATGGCTGGATCGAGTGAACAAGCAGCAGAAGCCATGGAGGTTGCTAGTCAGGCTAGGCAGATGGTGCAGGCGATGAGGACAATTGGGACTCATCCTAGCTCCAGTGCCGGTCTGAAAGATGATCTTCTTGAAAATTTGCAGGCCTACCAGAAACGGATGGGAGTGCAGATGCAGCGATTCAAGTGAATGAGCCTTCTAACCGAGGTCGAAACGCCTACCAGAAACGGATGGGAGTGCAGATGCAGCGATTCAAGTGATCCTCTCGTTATTGCCGCAAGTATCATTGGGATCTTGCACTTGATATTGTGGATTCTTGATCGTCTTTTCTTCAAATGCATTTATCGTCGCCTTAGATACGGTTTGAAAAGAGGGCCTTCTACGGAAGGAGTGCCTGAGTCTATGAGGGAAGAGTATCGGCAGGAACAGCAGAGTGCTGTGGATGTTGACGATGGTCATTTTGTCAACATAGAGCTGGAGTAAATGGATTCCAACACTGTGTCAAGCTTTCAGGTAGACTGCTTTCTTTGGCATGTCCGCAAACGATTTGCAGACCAAGAACTGGGTGATGCCCCATTCCTTGACCGGCTCCGCCGAGATCAGAAGTCCCTAAGAGGAAGAGGCAGCACTCTTGGTCTGGACATCGAAACGGCTACTCGGGCAGGAAAGCAGATAGTGGAGCGGATTCTGGAGGAAGAGTCCGATGAGGCACTTAAAATGACCATTGCTTCTGTGCCTGCTTCACGCTACCTAACTGACATGACTCTTGAAGAAATGTCAAGGGACTGGTTCATGCTAATGCCCAAACAGAAAGTGGCAGGCTCCCTCTGCATCAGGATGGACCAGGCAATAATGGACAAGAACATCATACTGAAAGCAAACTTCAGTGTGATCTTTGATCGACTGGAGACACTAATACTGCTGAGGGCTTTCACTGATGAAGGAGCAATTGTTGGCGAAATCTCACCATTGCCTTCTCTTCCAGGACATACTGATGAGGATGTCAAAAATGCAATTGGGGTCCTCATCGGAGGACTTGAATGGAATGATAACACAGTTCGAGTCTCTGAAACTCTACAGAGATTCGCTTGGAGAAGCAGTAATGAGGATGGGAGACCTCCACTCCCTCCAAAACAGAAACGGAAAATGGCGAGAACAGTTGAGTCAGAAGTTTGAATGGATTCCAACACTGTGTCAAGCTTTCAGGACATACTGATGAGGATGTCAAAAATGCAATTGGGGTCCTCATCGGAGGACTTGAATGGAATGATAACACAGTTCGAGTCTCTGAAACTCTACAGAGATTCGCTTGGAGAAGCAGTAATGAGGATGGGAGACCTCCACTCCCTCCAAAACAGAAACGGAAAATGGCGAGAACAGTTGAGTCAGAAGTTTGAAGAAATAAGATGGCTAATTGAAGAGGTGCGGCACAGGCTAAAGATTACGGAGAATAGCTTTGAACAAATAACATTCATGCAAGCCTTACAACTATTGCTTGAAGTGGAGCAAGAGATAAGAACTTTCTCGTTTCAGCTTATTTAA
>Concatenated PB2+PA+NP+M1+M2+NS1+NS2 STRAIN=A/duck/Hokkaido/8/1980 YEAR=1980
ATGGAGAGAATAAAAGAACTAAGAGATTTAATGTCACAGTCTCGCACTCGCGAGATACTGACAAAAACCACTGTGGACCATATGGCCATAATCAAGAAGTACACATCAGGAAGACAGGAGAAGAACCCTGCCCTCAGGATGAAATGGATGATGGCAATGAAATACCCAATAACGGCTGACAAGAGGATAATGGAGATGATTCCTGAAAGAAATGAACAAGGGCAAACACTTTGGAGTAAAACGAATGATGCAGGGTCTGACAGGGTGATGGTATCACCTCTAGCTGTAACATGGTGGAACAGGAATGGACCGACGACAAGCACAGTCCATTATCCAAAGGTCTACAAGACTTACTTTGAAAAGGTTGAAAGGTTAAAGCATGGAACCTTTGGTCCCGTCCACTTCCGAAACCAAGTTAAAATACGCCGCAGGGTTGACATAAACCCAGGCCACGCAGATCTAAGTGCTAAGGAAGCGCAAGACGTTATCATGGAGGTTGTTTTCCCAAATGAAGTGGGAGCCAGAATATTAACGTCAGAGTCACAACTAACAATAACAAAAGAAAAGAAGGAGGAACTCCAGGACTGTAAGATTGCTCCCTTAATGGTGGCATACATGTTGGAAAGAGAACTGGTGCGCAAGACCAGATTCCTCCCAGTAGCTGGCGGAACAAGCAGTGTGTACATCGAAGTATTGCATCTAACTCAAGGAACCTGCTGGGAGCAAATGTACACCCCAGGTGGGGAAGTAAGAAATGATGATGTTGACCAGAGTCTAATCATTGCTGCAAGGAACATTGTCAGGAGGGCAACAGTATCAGCAGATCCACTAGCATCACTGTTAGAGATGTGCCATAGCACTCAAATTGGCGGTATAAGGATGGTAGACATCCTTAGGCAAAACCCAACAGAGGAACAAGCCGTGGATATATGCAAGGCAGCGATGGGCCTGAGGATCAGCTCTTCCTTCAGCTTTGGAGGCTTCACTTTCAAAAGAACAAGTGGATCATCTGTCAAGAGGGAAGAAGAAGTGCTCACAGGCAACCTCCAAACATTGAAAATAAGAGTACATGAAGGATATGAGGAATTCACAATGGTTGGGCGAAGGGCAACAGCTATCCTAAGGAAAGCGACCAGGAGGCTGATTCAGCTAATAGTAAGTGGAAGAGATGAGCAGTCAATCGCTGAAGCGATCATTGTGGCAATGGTATTTTCACAAGAGGATTGCATGATAAAAGCAGTCCGAGGTGATCTGAATTTCGTAAACAGAGCGAACCAACGATTGAATCCCATGCACCAACTCTTGAGGCATTTCCAAAAGGATGCAAAAGTGCTGTTTCAAAACTGGGGAATTGAACCCATTGATAATGTCATGGGTATGATCGGAATATTGCCTGATATGACTCCAAGCACAGAGATGTCACTGAGAGGGGTGAGGGTCAGCAAGATGGGGGTGGATGAATATTCCAGCACTGAGAGAGTGGTCGTGAGTATTGACCGCTTTTTGAGGGTTCGAGATCAGCGGGGAAATGTACTCTTATCTCCTGAGGAGGTTAGTGAAACACAGGGAACAGAGAAATTGACAATAACATATTCATCATCGATGATGTGGGAAATTAATGGTCCTGAGTCAGTGCTGGTTAACACCTATCAATGGATCATCAGAAATTGGGAGACTGTGAAGATCCAATGGTCCCAGGACCCTACGATGTTATACAATAAGATGGAGTTTGAGCCATTTCAATCTTTGGTACCTAAAGCTGCCAGGGGCCAATACAGTGGATTTGTGAGGACGCTATTCCAGCAGATGCGTGATGTACTAGGGACATTTGACACCGTCCAGATAATAAAGCTGCTACCATTTGCAGCAGCCCCACCGGAGCAGAGTAGGATGCAGTTCTCTTCTCTAACTGTGAATGTAAGAGGCTCAGGGATGAGAATACTCGTAAGAGGTAATTCTCCTGTGTTTAACTACAATAAAGCAACCAAGAGGCTTACGGTCCTCGGAAAGGATGCAGGCGCACTAACTGAAGACCCAGATGAGGGAATAGCTGGAGTAGAATCTGCAGTGTTGAGAGGATTTCTGATTCTAGGCAAAGAAGACAAAAGATATGGACCAGCACTGAGCATCAACGAACTGAGTAATCTTGCGAAAGGGGAGAAGGCTAACGTATTGATAGGGCAAGGAGACGTAGTGTTGGTAATGAAACGGAAACGGGACTCTAGCATACTTACTGACAGCCAGACAGCGACCAAAAGAATTCGGATGGCCATCAATTAGATGGAAGACTTTGTGCGACAATGCTTCAATCCAATGATCGTCGAGCTTGCGGAAAAGGCAATGAAAGAATATGGGGAAGATCCGAAAATTGAAACTAACAAATTCGCTGCAATATGCACACACTTGGAAGTCTGTTTCATGTATTCGGATTTCCACTTCATTGACGAACGAGGTGAATCAATAATTGTGGAATCTGGTGATCCAAATGCATTACTGAAGCACCGATTTGAGATAATTGAAGGGAGAGACCGAACAATGGCCTGGACAGTGGTGAATAGCATCTGCAACACCACAGGAGTCGAGAAGCCTAAATTTCTTCCGGATCTGTATGATTACAAGGAGAACCGATTCATTGAAATTGGAGTGACGCGGAGGGAAGTCCACATATACTACCTAGAGAAGGCCAACAAGATAAAATCCGAGAAGACACACATTCACATTTTCTCATTCACTGGAGAGGAAATGGCCACCAAAGCAGACTACACCCTTGATGAAGAAAGCAGGGCAAGAATCAAAACCAGGCTGTTCACCATAAGACAAGAAATGGCCAGTAGGGGTCTATGGGATTCCTTTCGTCAGTCCGAGAGAGGCGAAGAGACAGTTGAAGAAAGATTTGAAATCACAGGAACCATGCGCAGGCTTGCCGACCAAAGTCTCCCACCGAACTTCTCCAGCCTTGAAAACTTTAGAGCCTATGTGGATGGATTCGAACCGAACGGCTGCATTGAGGGCAAGCTTTCTCAAATGTCAAAAGAAGTGAATGCCAAAATTGAGCCATTTTTGAAGACAACACCACGCCCTCTCAGATTACCTGATGGACCTCCCTGCTCTCAGCGGTCAAAATTTTTGCTGATGGATGCCCTGAAATTAAGCATTGAAGACCCGAGTCATGAGGGGGAAGGGATACCGCTATATGATGCAATCAAATGCATGAAGACATTTTTCGGATGGAAAGAGCCCAACATAATCAAACCGCATGAGAGAGGCATAAACCCCAATTACCTCCTGGCTTGGAAGCAGGTGCTAGCAGAACTCCAGGACATTGAAAACGAGGAGAAGATTCCAAAGACAAAGAACATGAAGAAAACAAGCCAATTGAAGTGGGCACTCGGTGAGAACATGGCACCAGAGAAAGTAGACTTCGAGGATTGCAAAGATGTTAGTGATCTAAAACAGTATGACAGTGATGAGCCAGAGACTAGATCGCTAGCAAGCTGGATCCAGAGTGAATTCAACAAGGCATGTGAATTGACCGATTCGAGCTGGATAGAACTTGATGAAATAGGGGAAGATATTGCCCCAATTGAGCACATTGCAAGTATAAGGAGGAATTATTTTACAGCGGAAGTCTCCCATTGCAGGGCTACTGAGTACATAATGAAGGGAGTGGACATAAATACAGCTTTGCTCAATGCATCTTGTGCAGCCATGGATGACTTCCAGCTGATCCCAATGATAAGCAAATGCAGGACCAAAGAAGGAAGACGGAAAACAAATCTGTATGGATTCATCATAAAGGGAAGGTCTCATCTGAGAAACGATACTGATGTGGTAAATTTTGTGAGTATGGAGTTTTCTCTCACTGACCCGAGGCTGGAACCACACAAATGGGAAAAGTACTGTGTTCTTGAAATAGGAGATATGCTCCTGAGGACTGCAATAGGCCAAGTGTCAAGGCCCATGTTCCTGTATGTGAGAACAAATGGAACCTCCAAGATCAAAATGAAATGGGGTATGGAAATGAGGCGCTGCCTTCTTCAATCTCTTCAACAGATTGAGAGCATGATTGAGGCCGAGTCTTCTGTCAAAGAGAAAGACATGACCAAAGAATTCTTTGAAAACAAATCGGAAACATGGCCAATTGGGGAGTCACCCAAGGGAGTGGAGGAAGGCTCTATCGGGAAAGTGTGCAGGACCTTACTGGCAAAATCTGTATTCAACAGTCTATATGCGTCTCCACAACTCGAGGGGTTTTCAGCTGAATCGAGAAAATTGCTTCTCATTGTTCAGGCACTTAGGGACAACCTGGAACCTGGAACCTTCGATCTTGGAGGGCTATATGAAGCAATCGAGGAGTGCCTGATTAATGATCCCTGGGTTTTGCTTAATGCATCTTGGTTCAACTCCTTCCTCACACATGCACTGAAATAGATGGCGTCTCAAGGCACCAAACGATCTTATGAGCAGATGGAAACTGGTGGAGAGCGCCAGAATGCTACTGAGATCAGAGCATCTGTTGGGAGAATGGTTGGTGGAATTGGGAGATTCTACATACAGATGTGCACTGAACTCAAACTCAGCGACTATGAAGGGAGACTGATTCAGAACAGCATAACAATAGAGAGAATGGTTCTCTCTGCATTTGATGAAAGGAGGAACAAATACCTAGAAGAGCATCCCAGCGCTGGGAAGGACCCTAAGAAGACCGGGGGTCCAATCTATAGGAGGAGAGACGGAAAATGGATGAGAGAACTGATCCTGTATGACAAAGAGGAGATCAGAAGGATTTGGCGCCAAGCGAACAATGGAGAAGACGCAACTGCTGGTCTCACTCACTTGATGATCTGGCATTCCAACCTGAATGATGCCACCTATCAGAGAACAAGAGCCCTTGTGCGTACTGGGATGGACCCCAGAATGTGCTCTCTGATGCAAGGATCAACTCTCCCGAGGAGATCTGGAGCCGCTGGTGCAGCAGTGAAGGGAGTTGGGACAATGGTAATGGAGCTAATTCGGATGATAAAGCGAGGAATCAATGATCGGAATTTCTGGAGGGGCGAAAATGGACGAAGAACAAAAATTGCATATGAGAGAATGTGCAACATCCTCAAAGGGAAGTTCCAAACAGCAGCACAACGAGCAATGATGGACCAAGTGCGGGAAAGCCGAAATCCTGGGAATGCTGAAATTGAAGACCTTATCTTCCTGGCACGGTCTGCACTCATTCTGAGAGGATCAGTGGCTCATAAGTCCTGCCTGCCTGCTTGTGTGTATGGACTTGCTGTGGCCAGTGGATACGACTTTGAAAGAGAGGGGTACTCCCTGGTCGGAATAGATCCTTTCCGCCTGCTCCAAAACAGCCAGGTATTCAGCCTCATTAGACCAAATGAGAATCCAGCACATAAGAGCCAACTGGTATGGATGGCATGCCATTCTGCAGCATTTGAAGACCTGAGGGTATCAAGCTTCATCAGAGGAACAAGAGTGGTCCCGAGGGGACAACTGTCCACCAGAGGAGTTCAAATTGCCTCAAATGAGAACATGGAAACAATGGACTCCAGCACCCTTGAACTGAGGAGCAGATACTGGGCTATAAGGACCAGGAGCGGAGGAAACACCAACCAACAGAGAGCATCTGCAGGACAAATCAGTGTGCAACCCACTTTCTCAGTACAGAGAAATCTTCCTTTCGAAAGAGCGACCATCATGGCGGCATTTACAGGGAACACTGAAGGCAGAACGTCTGACATGAGGACTGAGATCATAAGAATGATGGAGAGTGCCAGACCAGAAGATGTGTCTTTCCAGGGGCGGGGAGTCTTCGAGCTCTCGGACGAAAAGGCAACGAACCCGATCGTGCCTTCCTTTGACATGAGTAATGAGGGATCTTATTTCTTCGGAGACAATGCAGAGGAGTATGACAATTAAATGAGTCTTCTAACCGAGGTCGAAACGTACGTTCTCTCTATCGTCCCGTCAGGCCCCCTCAAAGCCGAGATCGCGCAGAGACTTGAAGATGTCTTTGCAGGGAAGAACACAGATCTCGAGGCTCTCATGGAATGGCTAAAGACAAGACCAATCCTGTCACCTCTGACTAAGGGGATTTTAGGGTTTGTGTTCACGCTCACCGTGCCCAGTGAGCGAGGACTGCAGCGTAGACGCTTTGTCCAAAATGCCCTGAATGGGAATGGAGACCCAAACAACATGGACAGGGCAGTCAAACTATACAGGAAGCTGAAAAGAGAGATAACATTCCATGGAGCTAAGGAGGTTGCACTCAGTTACTCAACCGGTGCACTTGCCAGTTGCATGGGTCTCATATACAACAGGATGGGAACGGTGACCACAGAAGTGGCTTTTGGCCTAGTGTGTGCCACTTGTGAGCAGATTGCTGATTCACAGCATCGGTCTCACAGACAGATGGTGACTACCACCAACCCACTAATCAGGCATGAAAACAGAATGGTGCTTGCCAGCACTACGGCTAAAGCTATGGAGCAGATGGCTGGATCGAGTGAGCAGGCAGCAGAAGCAATGGAGGTTGCTAGTCAGGCTAGGCAGATGGTGCAGGCGATGAGGACAATTGGGACTCACCCTAGCTCCAGTGCCGGTCTGAAAGATGATCTTCTTGAAAATTTGCAGGCCTACCAGAAACGGATGGGAGTGCAAATGCAGCGATTCAAGTGAATGAGTCTTCTAACCGAGGTCGAAACGCCTACCAGAAACGGATGGGAGTGCAAATGCAGCGATTCAAGTGATCCTCTCGTTATTGCCGCAAGTATCATTGGGATCTTGCACTTGATATTGTGGATTCTTGATCGTCTTTTCTTCAAATGCATTTATCGTCGCCTTAAATACGGTTTGAAAAGAGGGCCTTCTACGGAAGGAGTGCCTGAGTCTATGAGGGAAGAGTATCGGCAGGAACAGCAGAATGCTGTGGATGTTGACGATGGTCATTTTGTCAACATAGAGCTGGAGTAAATGGATTCCAACACGATAACCTCGTTTCAGGTAGATTGTTATCTATGGCACATAAGGAAGCTGCTCAGCATGAGAGACATGTGTGATGCTCCCTTTGATGACAGACTCAGAAGAGACCAAAAGGCATTAAAGGGAAGAGGCAGCACACTTGGACTCGATCTAAGAGTGGCTACAATGGAAGGGAAAAAGATCGTTGAGGACATTCTGAAGAGTGAAACAGATGAAAACCTCAAAATAGCCATTGCCTCCAGTCCTGCTCCTCGGTATATTACTGATATGAGCATAGAGGAGATAAGCCGAGAATGGTATATGCTGATGCCTAGGCAGAAAATAACTGGAGGCCTAATGGTGAAAATGGATCAAGCCATAATGGATAAGAGAATCATCCTTAAAGCAAATTTCTCAGTTCTATTTGACCAGTTAGAGACGTTAGTCTCTCTGAGGGCATTCACAGAAGATGGTGCTATTGTAGCTGAAATTTCTCCCATTCCCTCCATGCCAGGACATTCTACAGAGGATGTCAAAAATGCAATTGGAATCCTCATCGGCGGACTTGAATGGAATGATAACTCAATTCGAGCGTCTGAAAATATACAGAGATTCGCTTGGGGAATCCGTGATGAGGATGGGGGACCTCCACTCCCTCCAAAACAGAAACGCTACATGGCGAGACGAGTTGAGTCAGAAGTTTGAATGGATTCCAACACGATAACCTCGTTTCAGGACATTCTACAGAGGATGTCAAAAATGCAATTGGAATCCTCATCGGCGGACTTGAATGGAATGATAACTCAATTCGAGCGTCTGAAAATATACAGAGATTCGCTTGGGGAATCCGTGATGAGGATGGGGGACCTCCACTCCCTCCAAAACAGAAACGCTACATGGCGAGACGAGTTGAGTCAGAAGTTTGAAGAGATCAGATGGCTCATTGCTGAATGCAGGAATATACTGACAAAGACCGAAAACAGCTTTGAACAGATAACGTTCTTGCAGGCATTGCAACTCTTACTTGAAGTTGAGAGTGAGATAAGGACTTTCTCTTTTCAGCTTATTTAA
>Concatenated PB2+PA+NP+M1+M2+NS1+NS2 STRAIN=A/duck/Victoria/2b/1980 YEAR=1980
ATGGAGAGAATAAAAGAACTAAGAGATTTAATGTCACAGTCTCGCACTCGCGAGATACTGACAAAAACCACTGTGGACCATATGGCCATAATCAAGAAATACACATCAGGAAGGCAGGAGAAGAACCCTGCACTCAGAATGAAATGGATGATGGCAATGAAATACCCAATAACGGCTGACAAGAGGATAATGGAGATGATTCCTGAAAGAAATGAACAAGGGCAAACACTCTGGAGTAAGACAAATGATGCAGGATCGGACAGGGTGATGGTATCACCTCTAGCCGTAACATGGTGGAACAGGAACGGACCAACAACAAGTACAGTCCATTATCCAAAGGTATACAAAACTTATTTTGAAAAGGTTGAAAGATTAAAACATGGAACCTTTGGCCCCGTACACTTCCGAAACCAAGTTAAAATACGCCGCAGGGTTGACATAAACCCAGGCCACGCAGATCTAAGTGCCAAAGAAGCACAAGATGTTATCATGGAAGTCGTTTTCCCAAATGAAGTGGGTGCCAGAATATTAACGTCAGAGTCACAACTGACAATAACAAAGGAAAAGAAAGAGGAACTCCAGAACTGTAAGATTGCTCCCCTAATGGTGGCATACATGTTAGAAAGGGAACTGGTACGCAAGACCAGATTCCTTCCGGTAGCTGGCGGAACAAGCAGTGTGTACATCGAAGTATTGCATCTGACTCAAGGAACCTGTTGGGAACAGATGTATACCCCAGGTGGGGAAGTAAGAAATGATGATGTTGATCAGAGCCTAATCATCGCCGCAAGGAACATTGTCAGGAGGGCAACAGTGTCAGCGGATCCACTAGCATCACTATTAGAGATGTGCCATAGCACACAAATCGGTGGCATAAGGATGGTAGACATCCTTAGGCAAAACCCAACTGAGGAGCAAGCAGTGGATATATGTAAGGCAGCAATGGGCCTGAGAATCAGTTCTTCCTTCAGCTTCGGAGGCTTCACTTTCAAGAGAACAAGTGGATCATCTGTCAAGAGAGAGGAAGAAGTGCTCACAGGCAATCTCCAAACATTGAAAATAAGGGTACATGAAGGATATGAGGAATTCACAATGGTTGGGCGAAGAGCAACAGCCATTCTAAGGAAAGCAACCAGAAGGCTAATTCAGTTAATAGTAAGTGGAAGAGATGAACAGTCAATCGCTGAAGCAATCATTGTGGCAATGGTATTTTCACAAGAGGATTGCATGATAAAAGCAGTCCGAGGTGATCTAAATTTTGTAAACAGAGCGAACCAACGATTAAACCCCATGCACCAGCTCTTGAGACATTTCCAAAAGGATGCAAAGGTGCTGTTTCAAAACTGGGGAATTGAACCCATTGACAATGTCATGGGTATGATCGGAATATTGCCTGACATGACTCCAAGCACAGAGATGTCGCTGAGAGGGGTGAGGGTCAGCAAGATGGGAGTGGACGAATATTCCAGCACTGAGAGAATAGTCGTGAGCATTGACCGCTTTTTGAGGGTTCGAGATCAGCGGGGAAATGTACTTTTATCTCCTGAGGAGGTCAGTGAAACACAGGGAACAGAGAAATTGACAATCACATATTCATCATCAATGATGTGGGAAATTAATGGTCCTGAGTCAGTGCTGGTTAACACCTATCAATGGATCATCAGAAATTGGGAGATTGTGAAGATTCAGTGGTCCCAGGACCCTACAATGTTGTACAATAAGATGGAATTTGAACCATTTCAATCCTTGGTACCTAAAGCTGCCAGAGGCCAATACAGTGGGTTTGTGAGGACGCTATTCCAGCAAATGCGTGATGTGTTGGGGACATTTGACACCGTCCAGGTAATAAAGCTGTTACCATTTGCAGCAGCCCCACCGGAGCAGAGTAGGATGCAGTTTTCTTCTCTAACTGTGAATGTAAGGGGCTCAGGGATGAGAATACTCGTAAGAGGTAACTCTCCTGTGTTCAACTACAATAAGGCAACCAAAAGGCTTACAGTCCTCGGGAAGGATGCAGGCGCACTGACTGAAGACCCAGACGAGGGAACAGCTGGGGTAGAATCTGCAGTATTGAGGGGATTTCTGATTCTAGGCAAAGAAGACAAAAGATATGGACCAGCACTGAGCATCAACGAACTGAGCAATCTTGCGAAAGGGGAAAAGGCTAATGTATTAATAGGGCAAGGAGACGTAGTGTTGGTAATGAAACGGAAACGGGACTCTAGCATACTTACTGACAGCCAGACAGCGACCAAAAGAATTCGGATGGCCATCAATTAGATGGAAGACTTTGTGCGACAATGCTTCAATCCAATGATCGTCGAGCTTGCGGAAAAGGCAATGAAAGAATATGGGGAAGATCCGAAAATCGAAACGAACAAGTTCGCTGCAATATGCACACATTTGGAAGTCTGTTTCATGTATTCGGATTTCCACTTCATTGATGAACGAGGCGAATCAATAATTGTAGAATCTGGTGATCCAAATGCATTATTAAAACACCGATTTGAGATAATAGAAGGAAGAGACCGAACGATGGCATGGACAGTGGTGAACAGTATCTGCAACACCACAGGAGTCGAAAAGCCCAAATTTCTTCCAGATCTGTACGATTACAAGGAGAACCGATTTATTGAAATTGGAGTGACACGAAGGGAAGTCCACATATACTACCTAGAAAAAGCCAACAAAATAAAATCTGAGAAGACACACATTCACATCTTCTCATTCACTGGAGAGGAAATGGCCACCAAAGCGGATTACACTCTTGATGAGGAGAGCAGAGCAAGAATCAAAACCAGGCTGTTCACCATAAGACAAGAAATGGCCAGTAGGGGCCTATGGGATTCCTTTCGTCAGTCCGAGAGAGGCGAAGAGACAATTGAAGAAAGATTTGAAATTACAGGAACCATGCGCAGGCTTGCCGACCAAAGTCTCCCACCGAACTTCTCCAGCCTTGAAAACTTTAGAGCCTATGTGGATGGATTCGAACCGAACGGCTGCATTGAGGGCAAGCTTTCTCAAATGTCAAAAGAAGTGAACGCCAGAATTGAGCCATTTTTGAAGACAACACCACGCCCTCTCAGACTACCTGATGGGCCTCCTTGCTTTCAGCGATCAAAATTCTTGCTGATGGATGCTCTGAAGTTAAGTATTGAGGACCCAAGTCATGAAGGGGAGGGGATACCGCTATACGATGCAATTAAATGCATGAAGACCTTTTTCGGCTGGAAAGAGCCCAACATTGTCAAACCACATGAGAAAGGTATAAACCCCAATTACCTCCTGGCTTGGAAGCAGGTGTTGGCAGAACTTCAGGACATAGAAAATGAAGAGAAAATTCCAAAAACAAAGAATATGAAAAAAACAAGCCAATTGAAGTGGGCACTCGGTGAAAACATGGCACCGGAAAAAGTAGACTTCGAGGATTGCAAGGATGTTAGCGATTTGAGACAATATGACAGTGATGAGCCAGAGCCTAGGTCACTAGCAAGCTGGATTCAGAGTGAATTCAACAAGGCATGTGAATTAACCGATTCAAGCTGGATAGAACTTGATGAGATAGGGGAAGATGTTGCCCCAATTGAGCACATTGCAAGTATGAGGAGAAACTATTTCACAGCGGAAGTGTCTCACTGCAGGGCCACTGAGTACATAATGAAGGGAGTGTACATAAACACAGCTTTGCTCAATGCATCTTGTGCAGCGATGGATGATTTCCAGCTGATTCCGATGATAAGTAAATGCAGAACAAAAGAAGGGAGACGGAGAACAAATCTGTATGGATTCATTATAAAAGGAAGGTCCCATTTAAGGAATGATACCGATGTGGTAAACTTTGTGAGCATGGAGTTTTCTCTTACTGACCCGAGACTGGAGCCACACAAATGGGAAAAGTACTGTGTTCTTGAAATAGGAGACATGCTCCTGCGGACCGCAATAGGGCAGGTATCAAGGCCCATGTTCCTGTATGTGAGAACCAATGGGACCTCCAAGATAAAGATGAAATGGGGAATGGAAATGAGGCGCTGCCTTCTCCAATCACTTCAACAAATTGAGAGCATGATTGAAGCTGAGTCTTCTGTCAAAGAGAAAGACATGACCAAAGAGTTCTTTGAAAACAAGTCAGAAACGTGGCCAATTGGAGAGTCACCCAAAGGAGTGGAGGAAGGATCCATCGGGAAAGTATGCAGGACCCTACTAGCAAAATCTGTATTCAACAGTCTGTATGCATCTCCACAACTTGAGGGGTTTTCAGCTGAATCGAGGAAATTGCTTCTCATTGTTCAGGCACTTAGGGACAACCTGGAACCTGGAACCTTCGATCTTGGGGGACTATATGAAGCAATTGAGGAGTGCCTGATTAACGATCCCTGGGTTTTGCTTAATGCATCTTGGTTCAACTCCTTCCTCACACATGCACTGAAATAGATGGCGTCTCAAGGCACCAAACGATCTTATGAGCAGATGGAAACTGGTGGAGAACGCCAGAATGCTACTGAGATCAGAGCATCTGTTGGGAGAATGGTCGGTGGAATTGGAAGATTCTACATACAGATGTGCACTGAACTCAAACTCAGCGACTATGAAGGGAGGCTGATCCAAAACAGCATAACAATAGAGAGAATGGTTCTTTCTGCATTTGATGAAAGGAGGAACAAATACCTGGAAGAACATCCCAGCGCGGGGAAGGATCCAAAGAAAACTGGAGGTCCAATCTACAGAAGGAGGGACGGAAAATGGGTGAGAGAGCTGATTCTGTATGATAAAGAGGAGATCAGAAGGATTTGGCGTCAAGCGAATAATGGAGAAGACGCAACTGCTGGTCTCACTCATCTGATGATCTGGCATTCCAACTTGAATGATGCCACTTATCAGAGGACAAGAGCTCTCGTGCGTACTGGGATGGACCCCAGAATGTGCTCTCTGATGCAAGGATCAACTCTCCCGAGAAGATCTGGAGCTGCTGGTGCAGCAGTAAAGGGAGTTGGAACGATGGTGATGGAACTAATTCGGATGATAAAGCGAGGGATCAATGATCGGAATTTCTGGAGAGGCGAAAATGGACGAAGAACAAGGATTGCATATGAGAGAATGTGCAACATCCTCAAAGGGAAATTCCAAACAGCAGCACAACGAGCAATGATGGACCAAGTGCGAGAAAGCAGGAATCCTGGGAATGCTGAAATTGAAGACCTTATCTTTCTGGCACGGTCTGCACTCATTCTGAGAGGATCAGTGGCTCATAAGTCCTGCTTGCCTGCTTGTGTATATGGACTTGCTGTGGCCAGTGGATACGACTTTGAGAGAGAGGGGTACTCTCTGGTCGGAATAGATCCTTTCCGTCTGCTTCAAAACAGCCAGGTGTTCAGCCTCATTAGACCAAATGAGAATCCGGCACATAAGAGTCAACTGGTATGGATGGCATGCCATTCTGCAGCATTTGAAGACCTGAGAGTATCAAGCTTCATCAGAGGGGCAAGGGTGGTCCCAAGAGGACAACTGTCCACCAGAGGAGTTCAAATAGCTTCAAATGAGAACATGGAAACAATGGACTCCAGTACTCTTGAACTAAGAAGCAGGTACTGGGCTATAAGGACCAGGAGTGGAGGAAACACCAACCAACAGAGAGCATCTGCTGGGCAAATCAGTGTGCAACCCACTTTCTCTGTACAGAGAAATCTTCCTTTCGAGAGAGCGACCATCATGGCGGCATTTACAGGGAACACTGAAGGCAGAACATCTGACATGAGGACTGAAATCATAAGAATGATGGAAAGTGCCAGACCAGAAGATGTGTCTTTCCAGGGGCGGGGAGTCTTCGAGCTCTCGGACGAAAAGGCAACGAACCCGATCGTGCCTTCCTTTGACATGAGTAATGAGGGATCTTATTTCTTCGGAGACAATGCAGAGGAGTATGACAATTGAATGAGCCTTCTAACCGAGGTCGAAACGTACGTTCTCTCTATCGTCCCGTCAGGCCCCCTCAAAGCCGAGATCGCGCAGAGACTTGAAGATGTCTTTGCAGGGAAGAACACTGATCTCGAGGCTCTCATGGAATGGCTAAAGACAAGACCAATCCTGTCACCTCTGACTAAGGGGATTTTAGGATTTGTGTTCACGCTCACCGTGCCCAGTGAGCGAGGACTGCAGCGTAGACGCTTTGTCCAAAATGCATTAAATGGGAATGGAGACCCAAACAACATGGACAGGGCAGTCAAACTATACAGGAAGCTGAAAAGGGAGATAACATTCCATGGTGCTAAAGAGGTTGCACTCAGCTACTCAACCGGTGCACTTGCCAGTTGCATGGGTCTCATATACAACAGGATGGGAACGGTAACCACAGAAGTGGCCTTTGGCCTAGTGTGTGCCACTTGTGAGCAAATTGCTGACTCACAGCATCGGTCCCATCGACAGATGGTAACCACCACTAATCCACTAATCAGGCATGAAAACAGGATGGTGCTGGCCAGCACTACGGCTAAGGCTATGGAGCAGATGGCTGGATCGAGTGAACAAGCAGCAGAAGCCATGGAGGTTGCTAGTCAGGCTAGGCAGATGGTGCAGGCGATGAGGACAATTGGGACTCATCCTAGCTCCAGTGCCGGTCTGAAAGATGATCTTCTTGAAAATTTGCAGGCCTACCAGAAACGGATGGGAGTGCAGATGCAGCGATTCAAGTGAATGAGCCTTCTAACCGAGGTCGAAACGCCTACCAGAAACGGATGGGAGTGCAGATGCAGCGATTCAAGTGATCCTCTCGTTATTGCCGCAAGTATCATTGGGATCTTGCACTTGATATTGTGGATTCTTGATCGTCTTTTCTTCAAATGCATTTATCGTCGCCTTAGATACGGTTTGAAAAGAGGGCCTTCTACGGAAGGAGTGCCTGAGTCTATGAGGGAAGAGTATCGGCAGGAACAGCAGAGTGCTGTGGATGTTGACGATGGTCATTTTGTCAACATAGAGCTGGAGTAAATGGATTCCAACACTGTGTCAAGCTTTCAGGTAGACTGCTTTCTTTGGCATGTCCGCAAACGATTTGCAGACCAAGAACTGGGTGATGCCCCATTCCTTGACCGGCTCCGCCGAGATCAGAAGTCCCTAAGAGGAAGAGGCAGCACTCTTGGTCTGGACATCGAAACGGCTACTCGGGCAGGAAAGCAGATAGTGGAGCGGATTCTGGAGGAAGAGTCCGATGAGGCACTTAAAATGACCATTGCTTCTGTGCCTGCTTCACGCTACCTAACTGACATGACTCTTGAAGAAATGTCAAGGGACTGGTTCATGCTAATGCCCAAACAGAAAGTGGCAGGCTCCCTCTGCATCAGGATGGACCAGGCAATAATGGACAAGAACATCATACTGAAAGCAAACTTCAGTGTGATCTTTGATCGACTGGAGACACTAATACTGCTGAGGGCTTTCACTGATGAAGGAGCAATTGTTGGCGAAATCTCACCATTGCCTTCTCTTCCAGGACATACTGATGAGGATGTCAAAAATGCAATTGGGGTCCTCATCGGAGGACTTGAATGGAATGATAACACAGTTCGAGTCTCTGAAACTCTACAGAGATTCGCTTGGAGAAGCAGTAATGAGGATGGGAGACCTCCACTCCCTCCAAAACAGAAACGGAAAATGGCGAGAACAGTTGAGTCAGAAGTTTGAATGGATTCCAACACTGTGTCAAGCTTTCAGGACATACTGATGAGGATGTCAAAAATGCAATTGGGGTCCTCATCGGAGGACTTGAATGGAATGATAACACAGTTCGAGTCTCTGAAACTCTACAGAGATTCGCTTGGAGAAGCAGTAATGAGGATGGGAGACCTCCACTCCCTCCAAAACAGAAACGGAAAATGGCGAGAACAGTTGAGTCAGAAGTTTGAAGAAATAAGATGGCTAATTGAAGAGGTGCGGCACAGGCTAAAGATTACGGAGAATAGCTTTGAACAAATAACATTCATGCAAGCCTTACAACTATTGCTTGAAGTGGAGCAAGAGATAAGAACTTTCTCGTTTCAGCTTATTTAA
>Concatenated PB2+PA+NP+M1+M2+NS1+NS2 STRAIN=A/pintail duck/Alberta/169/1980 YEAR=1980
ATGGAGAGAATAAAAGAACTAAGAGATCTAATGTCACAGTCCCGCACTCGCGAGATACTCACTAAAACCACTGTGGACCATATGGCCATAATCAAAAAATACACATCAGGAAGACAAGAGAAGAACCCCGCGCTCAGGATGAAATGGATGATGGCAATGAAATATCCGATTACGGCAGATAAGAGGATAATGGAAATGATCCCTGAGAGGAATGAACAAGGACAAACCCTCTGGAGCAAAACAAATGATGCCGGCTCAGACCGAGTGATGGTATCACCTCTGGCCGTGACATGGTGGAATAGAAATGGACCAACAACAAGTACAGTTCACTATCCAAAGGTCTATAAAACTTATTTTGAAAAGGTCGAAAGATTAAAACATGGGACCTTTGGCCCCGTCCACTTCAGGAATCAAGTTAAGATAAGACGGAGAGTTGACATAAACCCTGGCCACGCAGACCTCAGTGCCAAGGAGGCACAGGATGTAATCATGGAAGTTGTTTTCCCAAATGAAGTGGGAGCCAGAATACTGACATCGGAATCACAATTGACGATAACAAAAGAGAAAAAGAAAGAACTCCAAGATTGTAAAATTGCCCCCTTGATGGTAGCATACATGCTAGAAAGAGAATTAGTCCGCAAAACGAGGTTCCTCCCAGTGGCCGGTGGAACAAGCAGCGTGTATATTGAGGTGTTGCATTTAACCCAGGGAACATGCTGGGAGCAGATGTACACTCCAGGAGGGGAAGTGAGAAATGATGATGTTGATCAAAGTTTAATTATAGCTGCCAGGAATATAGTAAGAAGAGCAACGGTATCAGCAGACCCACTAGCATCTCTATTGGAGATGTGCCACAGCACACAGATTGGTGGGATAAGGATGGTGGACATCCTTAGGCAGAATCCAACAGAGGAACAAGCCGTGGATATATGCAAGGCAGCAATGGGCTTGAGGATTAGCTCATCTTTCAGCTTCGGTGGATTCACTTTTAAAAGAACAAGCGGGTCGTCAATCAAGAGAGAAGAAGAAGTGCTTACGGGCAACCTTCAAACACTGAAAATAAGAGTGCATGAGGGGTATGAAGAGTTTACAATGGTTGGGAGAAGAGCAACAGCTATCCTAAGAAAGGCAACCAGGAGATTGGTTCAGCTAATAGTAAGTGGAAGAGACGAACAGTCAATTGCTGAAGCAATAATTGTGGCCATGGTATTTTCGCAAGAGGATTGCATGATCAAGGCAGTTCGGGGTGATCTGAATTTTGTTAATAGAGCAAACCAGCGACTAAACCCCATGCATCAACTCTTAAGACATTTCCAAAAGGATGCAAAAGTGCTTTTCCAAAACTGGGGGATTGAACCCATCGACAATGTGATGGGAATGATCGGAGTACTGCCCGATATGACCCCAAGTACTGAGATGTCACTGAGAGGGATAAGAGTCAGCAAAATGGGAGTAGATGAGTACTCCAGCACAGAGAGAGTGGTGGTGAGCATTGACCGTTTTTTAAGGGTCCGGGACCAACGGGGAAACGTACTACTGTCACCAGAAGAAGTCAGCGAGACACAAGGGACAGAGAAGCTGACAATAACTTACTCATCATCAATGATGTGGGAGATCAATGGTCCTGAGTCAGTGTTGGTCAATACTTATCAGTGGATCATCAGGAACTGGGAGACTGTGAAAATTCAATGGTCACAGGATCCCACAATGTTATATAATAAGATGGAATTCGAGCCATTTCAGTCTCTGGTCCCTAAGGCAGCCAGAGGTCAATACAGCGGATTCGTGAGGACACTATTCCAGCAGATGCGGGATGTGCTTGGAACGTTTGACACTGTTCAGATAATAAAACTTCTCCCCTTTGCTGCTGCTCCACCGGAACAGAGTAGGATGCAGTTCTCCTCTTTGACTGTGAATGTAAGAGGGTCAGGAATGAGGATACTGGTAAGAGGCAATTCTCCAGTGTTCAATTACAACAAGGCCACCAAAAGGCTTACAGTCCTCGGGAAAGATGCAGGTGCATTAATCGAAGATCCAGATGAAGGCACAGCTGGAGTGGAGTCTGCTGTTCTGAGAGGATTCCTCATCTTGGGCAAAGAAGACAAGAGATATGGTCCAGCATTAAGCATCAATGAACTGAGCAATCTTGCAAAAGGAGAGAAGGCTAATGTGCTAATTGGGCAAGGAGACGTGGTGTTGGTCATGAAACGGAAACGGGACTCTAGCATACTTACTGACAGCCAGACAGCGACCAAAAGAATTCGGATGGCCACCAATTAGATGGAAGACTTTGTGCGGCAATGCTTCAATCCAATGATCGTCGAGCTTGCGGAAAAAGCAATGAAAGAATATGGAGAGGATCCAAAAATCGAAACAAACAAATTCGCTGCGATATGTACACATCTGGAAGTGTGCTTCATGTATTCAGATTTCCACTTCATTGATGAACGAGGTGAATCGATAATTGTAGAGTCTGGTGATCCAAATGCACTCTTGAAACACCGATTTGAGATAATCGAAGGGAGAGATCGCACGATGGCTTGGACAGTGGTGAATAGCATTTGCAACACCACGGGGGTTGAGAAACCCAAGTTTCTTCCTGATTTGTACGATTACAAAGAGAACCGGTTCATTGAAATTGGAGTGACAAGAAGGGAGGTCCACATATATTACCTGGAAAAGGCCAATAAGATAAAGTCTGAGAAGACGCACATCCACATCTTTTCATTCACTGGGGAGGAAATGGCCACTAAAGCAGACTACACCCTTGATGAAGAAAGCAGAGCAAGAATCAAGACCAGACTATTCACCATAAGACAAGAAATGGCCAGTAGAGGTCTCTGGGATTCCTTTCGTCAGTCCGAGAGAGGCGAAGAGACAATTGAAGAAAGATTTGAAATCACAGGAACCATGCGCAGGCTCGCCGACCAAAGTCTCCCACCGAACTTCTCCAGCCTTGAAAACTTTAGAGCCTATGTGGATGGATTCGAACCGAACGGCTGCATTGAGGGCAAGCTTTCTCAAATGTCCAAGGACGTAAATGCAAGGATAGAGCCATTTCTGAAAACAACACCGCGCCCTCTCAGACTACCGGATGGGCCTCCTTGCTCTCAACGTTCAAAATTCCTGCTGATGGATGCTCTGAAGCTTAGCATTGAAGACCCAAGCCATGAAGGGGAGGGGATACCACTGTATGATGCGATCAAATGCATGAAGACATTTTTCGGCTGGAAAGAGCCCAACATTGTCAAGCCACATGAGAAGGGCATAAACCCCAATTACCTCCTGGCTTGGAAACAAGTGCTAGCAGAACTGCAGGACATTGAAAATGAGGAGAAAATTCCAAAAACAAAAAATATGAAGAAAACAAGCCAGCTAAAGTGGGCACTTGGTGAAAATATGGCACCAGAGAAAGTGGACTTTGAGGATTGCAAGGATGTTAGCGATCTGAAACAGTATGACAGCGATGAACCAGAGCAGAGATCGCTAGCAAGTTGGATTCAAAGTGAATTTAACAAGGCATGTGAATTGACCGATTCAAGCTGGATAGAACTCGATGAAATTGGGGACGATGTCGCTCCAATTGAACACATTGCAAGCATGAGAAGGAATTATTTCACAGCAGAAGTGTCTCATTGCAGGGCAACAGAGTACATAATGAAGGGAGTATATATAAACACGGCTTTGCTCAATGCTTCTTGTGCAGCCATGGATGATTTCCAGTTAATTCCAATGATAAGCAAGTGCAGAACCAAAGAAGGACGACGAAAGACAAATCTATATGGGTTCATCATAAAGGGGAGATCCCACTTGAGGAATGATACTGATGTGGTGAATTTTGTGAGCATGGAATTTTCTCTTACTGACCCCAGATTGGAGCCACACAAGTGGGAGAAGTATTGTGTACTTGAAATAGGAGACATGCTCCTACGGACTGCAATAGGCCAAGTATCACGACCTATGTTCCTGTATGTGAGAACCAATGGGACCTCCAAGATCAAAATGAAGTGGGGTATGGAGATGAGGCGTTGTCTTCTTCAATCCCTCCAACAAATTGAGAGCATGATTGAGGCCGAATCCTCTGTCAAGGAGAAAGACATGACCAAAGAGTTCTTTGAAAACAAGTCGGAGACATGGCCTATTGGAGAATCACCCAAAGGAGTGGAAGAAGGTTCCATTGGAAAAGTCTGCAGGACTTTGCTAGCAAAGTCTGTATTCAACAGTTTGTATGCATCCCCACAACTTGAGGGATTTTCAGCTGAGTCAAGAAAGCTGCTTCTTATTGTTCAGGCACTTAGGGACAACCTGGAACCTGGTACTTTCGATCTTGGGGGGCTATATGAAGCAATTGAGGAGTGCCTGATTAATGATCCCTGGGTTTTGCTCAATGCATCTTGGTTCAACTCCTTCCTTACACATGCACTGAAATAGATGGCGTCTCAAGGCACCAAACGATCTTATGAGCAGATGGAAACTGGTGGGGAACGCCAGAATGCCACTGAAATCAGAGCATCTGTTGGGAGAATGGTTGGTGGAATCGGGAGATTCTACATACAGATGTGTACTGAACTCAAACTCAGTGACTATGAAGGGAGACTGATCCAAAACAGCATAACAATAGAGAGAATGGTTCTCTCGGCATTTGATGAGAGGAGAAACAAATATCTGGAAGAGCATCCCAGTGCTGGGAAAGACCCTAAGAAGACTGGGGGTCCAATCTACAGGAGGAGAGATGGGAAATGGATGAGAGAATTGATCCTATATGACAAAGAGGAGATCAGAAGGATTTGGCGTCAAGCGAATAATGGAGAAGACGCAACTGCTGGTCTCACCCATTTGATGATCTGGCATTCCAATCTGAATGACGCTACATATCAGAGAACAAGGGCACTTGTGCGTACTGGGATGGATCCCAGGATGTGCTCTCTGATGCAAGGCTCAACTCTTCCGAGGAGGTCTGGGGCTGCTGGAGCAGCAGTGAAAGGGGTTGGAACAATGGTGATGGAATTGATCCGGATGATCAAGCGAGGGATCAATGATCGGAATTTCTGGAGAGGCGAAAATGGACGGAGGACAAGAATTGCTTACGAAAGAATGTGCAACATTCTCAAGGGGAAATTCCAAACAGCAGCACAACGAGCAATGATGGACCAGGTGAGGGAAAGCCGGAATCCTGGGAATGCTGAAATTGAAGATCTCATCTTTCTTGCACGGTCTGCTCTCATTCTGAGGGGATCAGTGGCTCATAAGTCCTGCCTGCCTGCTTGTGTGTATGGACTTGCCGTGGCCAGTGGATACGACTTTGAAAGGGAGGGATACTCCCTAGTCGGAATTGATCCTTTCCGTCTGCTCCAAAACAGTCAAGTCTTCAGTCTTATCAGACCAAACGAAAATCCAGCACATAAAAGTCAGCTGGTGTGGATGGCATGTCACTCTGCAGCATTTGAAGATCTGAGAGTGTCAAGCTTCATCAGAGGAACAAGAGTGGTCCCAAGAGGACAACTGTCCACCAGAGGAGTTCAGATTGCTTCAAATGAGAACATGGAGACAATGGACTCCAGCACTCTTGAATTGAGGAGCAGATACTGGGCTATAAGGACCAGAAGCGGAGGGAACACTAACCAGCAGAGAGCATCTGCAGGGCAAATCAGCGTACAGCCCACATTCTCTGTGCAGAGAAACCTCCCGTTCGAAAGAGCAACCATTATGGCGGCATTTACAGGAAACACTGAAGGCAGAACTTCAGACATGAGAACTGAGATCATAAGGATGATGGAAAATGCCAGACCTGAAGATGTGTCTTTCCAGGGGCGGGGAGTCTTCGAGCTCTCGGACGAAAAGGCAACGAACCCGATCGTGCCTTCCTTTGACATGAGTAACGAAGGATCTTATTTCTTCGGAGACAATGCAGAGGAATATGACAATTAAATGAGTCTTCTAACCGAGGTCGAAACGTACGTTCTCTCTATCGTCCCGTCAGGCCCCCTCAAAGCCGAGATCGCGCAGAGACTTGAAGATGTCTTTGCAGGGAAGAACACCGATCTTGAGGCACTCATGGAGTGGCTAAAGACAAGACCAATCCTGTCACCTCTGACTAAGGGGATTTTAGGGTTTGTGTTTACGCTCACCGTGCCCAGTGAGCGAGGACTGCAGCGTAGACGCTTTGTCCAAAATGCCCTTAATGGGAATGGGGATCCAAACAACATGGACAGAGCGGTCAAACTGTACAGGAAGCTCAAGAGGGAAATAACATTCCATGGGGCAAAAGAAGTGGCACTCAGTTATTCAACTGGTGCACTTGCCAGTTGCATGGGCCTCATATACAACAGAATGGGGACTGTGACCACCGAAGTGGCATTCGGCCTGGTGTGCGCCACATGTGAGCAGATTGCTGATTCCCAGCATCGGTCTCACAGACAGATGGTGACAACAACCAACCCACTGATCAGACATGAGAACAGAATGGTGCTAGCCAGCACTACGGCTAAGGCCATGGAGCAAATGGCAGGATCAAGTGAACAAGCAGCAGAGGCTATGGAGGTTGCTAGTCAGGCTAGGCAGATGGTGCAGGCAATGAGGACCATTGGGACTCATCCTAGCTCCAGTGCTGGGCTAAAAGATGATCTTCTTGAAAATTTGCAGGCCTACCAGAAACGGATGGGAGTGCAAATGCAGCGATTCAAGTGAATGAGTCTTCTAACCGAGGTCGAAACGCCTACCAGAAACGGATGGGAGTGCAAATGCAGCGATTCAAGTGATCCTCTCGTTATTGCCGCAAGTATCATTGGGATCTTGCACTTGATATTGTGGATTCTTGATCGTCTTTTCTTCAAATGCATTTATCGTCGCCTTAAATACGGTTTGAAAAGAGGGCCTTCTACGGAAGGGGTGCCTGAGTCTATGAGGGAAGAATATCGGCAGGAACAGCAGAGTGCTGTGGATGTTGACGATGGTCATTTTGTCAACATAGAGCTGGAGTAAATGGACTCCAACACGATAACCTCGTTTCAGGTAGATTGCTATTTATGGCACATAAGAAAGCTGCTCAGCATGAGAGACATGTGTGATGCTCCCTTTGATGATAGACTCAGGAGAGATCAAAAGGCATTAAAGGGAAGAGGCAGCACACTTGGGCTCGATCTGCGAGTGGCTACAATGGAAGGCAAAAAGATTGTTGAGGACATCCTAAAGAGTGAGACGGATGAAAATCTCAAGATTGCAATTGCATCCAGCCCTGCTCCTCGGTACATTACTGATATGAGCATAGAGGAAATAAGCAGGGAATGGTACATGCTCATGCCCAGGCAGAAGATAACAGGGGGTCTGATGGTGAAAATGGATCAGGCCATTATGGACAAGAGGATAACAATCAAAGCAAATTTCTCTGTCCTATTCGATCAACTGGAGACATTAGTCTCACTGAGGGCTTTCACAGATGATGGCGCCATTGTAGCTGAAATATCTCCCATTCCCTCTATGCCAGGACATTCTACAGAGGATGTCAAAAATGCAATTGGAATCCTCATCGGTGGACTTGAATGGAATGATAACTCAATTCGAGCGTCTGAAAATATACAGAGATTCGCTTGGGGAATCCGTGATGAGAATGGGGGACCTCCACTCCCTCCAAAGCAGAAACGCTACATGGCGAGAAGAGTTGAGTCAGAAGTTTGAATGGACTCCAACACGATAACCTCGTTTCAGGACATTCTACAGAGGATGTCAAAAATGCAATTGGAATCCTCATCGGTGGACTTGAATGGAATGATAACTCAATTCGAGCGTCTGAAAATATACAGAGATTCGCTTGGGGAATCCGTGATGAGAATGGGGGACCTCCACTCCCTCCAAAGCAGAAACGCTACATGGCGAGAAGAGTTGAGTCAGAAGTTTGAAGAAATCAGATGGTTAATTGCAGAATGCAGAAACATACTAACCAAAACTGAGAACAGTTTCGAGCAGATAACATTCTTGCAAGCATTGCAACTCTTACTTGAAGTTGAGAGTGAGATAAGGACATTTTCTTTTCAGCTTATTTAG
>Concatenated PB2+PA+NP+M1+M2+NS1+NS2 STRAIN=A/black duck/AUS/4045/1980 YEAR=1980
ATGGAGAGAATAAAAGAACTAAGGGACTTAATGTCGCAGTCTCGCACTCGCGAGATACTGACAAAAACCACTGTGGACCACATGGCCATAATCAAGAAATACACATCAGGAAGACAGGAGAAGAACCCTGCCCTCAGGATGAAATGGATGATGGCAATGAAATACCCAATAACGGCAGATAAGAGGATAATGGAGATGATTCCTGAAAGAAACGAACAAGGGCAAACGCTTTGGAGTAAAACGAATGATGCAGGGTCTGACAGGGTAATGGTATCACCTCTAGCTGTAACATGGTGGAACAGGAATGGACCTACAACAAGTACAGTCCATTACCCAAAAGTCTACAAGACTTACTTTGAAAAGGTTGACAGGTTAAAGCATGGAACCTTTGGTCCCGTCCATTTCCGAAACCAAGTTAAAATACGTCGCAGGGTTGACATAAACCCTGGCCACGCAGATTTAAGTGCTAAGGAAGCACAAGATGTTATCATGGAGGTTGTTTTCCCAAATGAAGTGGGAGCAAGAATACTAACGTCAGAATCACAACTGACAATAACAAAAGAAAAGAAGGAGGAACTCCAAGATTGTAAGATTGCTCCCTTAATGGTGGCATACATGTTGGAAAGAGAACTGGTGCGCAAGACCAGATTCCTCCCAGTAGCTGGCGGGACAAGCAGTGTGTACATCGAAGTATTGCATCTAACTCAAGGAACCTGCTGGGAACAAATGTACACCCCAGGTGGAGAAGTAAGGAATGATGATGTTGACCAGAGTCTAATCATTGCTGCAAGGAACATTGTAAGGAGGGCAACAGTATCAGCAGATCCACTAGCATCACTGTTAGAGATGTGCCATAGCACTCAAATTGGCGGCATGAGGATGGTAGACATCCTTAGGCAAAATCCAACAGAGGAACAAGCCGTGGATATATGCAAGGCAGCAATGGGTCTGAGGATTAGCTCTTCCTTCAGCTTTGGAGGTTTCACTTTCAAAAGAACAAGTGGATCATCTGTCAAGAGGGAAGAAGAAGTGCTCACAGGCAACCTCCAAACATTGAAAATAAGAGTACATGAAGGATATGAGGAATTCACAATGGTTGGGCGGAGGGCAACAGCTATCCTAAGGAAAGCAACCAGAAGGCTGATTCAGCTAATAGTAAGTGGAAGAGATGAACAGTCAATCGCTGAAGCGATCATTGTGGCAATGGTATTTTCACAAGAGGATTGCATGATAAAAGCAGTCCGAGGTGATCTGAATTTCGTGAACAGAGCGAACCAACGATTGAATCCCATGCACCAACTCTTGAGGCATTTCCAAAAGGATGCAAAAGTGCTGTTTCAAAACTGGGGAATTGAACCCATTGACAATGTCATGGGTATGATTGGAATATTGCCTGACATGACCCCAAGCACAGAGATGTCACTGAGAGGGGTGAGGGTCAGCAAGATGGGAGTGGATGAATATTCCAGCACTGAGAGAGTGGTCGTGAGCATTGACCGCTTTTTGAGGGTTCGAGATCAGCGGGGAAATGTACTCTTATCTCCCGAGGAGGTTAGTGAGACACAGGGAACAGAGAAATTGACAATAACATATTCATCATCGATGATGTGGGAAATTAATGGTCCTGAGTCAGTGCTGGTCAACACCTACCAATGGATCATCAGAAACTGGGAGACTGTGAAAATTCAATGGTCCCAGGACCCTACAATGCTATACAATAAGATGGAATTTGAGCCATTTCAATCCTTGGTACCTAAAGCTGCCAGGGGCCAATACAGTGGATTTGTGAGGACGCTATTCCAGCAGATGCGTGATGTGTTGGGGACATTTGACACCGTCCAGATAATAAAGCTGCTACCATTTGCAGCAGCTCCACCGGAGCAGAGCAGGATGCAGTTCTCTTCTCTGACTGTGAATGTAAGAGGGTCAGGGATGAGAATACTCGTGAGGGGTAACTCTCCTGTGTTTAACTACAATAAGGCAACCAAGAGGCTTACGGTCCTCGGAAAGGATGCAGGCGCACTAACTGAAGACCCAGATGAGGGAACAGCTGGAGTAGAATCTGCGGTGTTGAGAGGATTTCTGATTCTAGGCAAAGAAGACAAAAGATATGGACCAGCACTGAGCATCAACGAACTGAGCAATCTTGCGAAAGGGGAGAAGGCTAACGTACTGATAGGGCAAGGAGACGTAGTGTTGGTAATGAAACGGAAACGGGACTCTAGCATACTTACTGACAGCCAGACAGCGACCAAAAGAATTCGGATGGCCATCAATTAGATGGAAGACTTTGTGCGACAATGCTTCAATCCAATGATCGTCGAGCTTGCGGAAAAGGCAATGAAAGAATATGGGGAAGATCCGAAAATCGAAACGAACAAGTTCGCTGCAATATGCACACATTTGGAAGTCTGTTTCATGTATTCGGATTTTCACTTCATTGATGAACGAGGCGAATCAATGATTGTAGAATCTGGTGATCCAAATGCATTATTAAAACACCGATTTGAGATAATAGAAGGAAGAGACCGAACGATGGCATGGACAGTGGTGAACAGTATCTGCAACACCACAGGAGTCGAAAAGCCCAAATTTCTTCCAGATCTGTACGATTACAAGGAGAACCGATTTATTGAAATTGGAGTGACACGAAGGGAAGTCCACATATACTACCTAGAAAAAGCCAACAAAATAAAATCTGAGAAGACACACATTCACATCTTCTCATTCACTGGAGAGGAAATGGCCACCAAAGCGGATTACACTCTTGACGAGGAGAGCAGAGCAAGAATCAAAACCAGGCTGTTCACCATAAGACAAGAAATGGCCAGTAGGGGCCTATGGGATTCCTTTCGTCAGTCCGAGAGAGGCGAAGAGACAATTGAAGAAAGATTTGAAATTACAGGAACCATGCGCAGGCTTGCCGACCAAAGTCTCCCACCGAACTTCTCCAGCCTTGAAAACTTTAGAGCCTATGTGGATGGATTCGAACCGAACGGCTGCATTGAGGGCAAGCTTTCTCAAATGTCAAAAGAAGTGAACGCCAGAATTGAGCCATTTTTGAAGACAACACCACGCCCTCTCAGACTACCTGATGGGCCTCCATGCTTTCAGCGATCAAAATTCTTGCTGATGGATGCTCTGAAGCTAAGTATTGAGGACCCAAGCCATGAAGGGGAGGGGATACCGCTGTATGATGCAATTAAATGCATGAAGACCTTTTTCGGCTGGAAAGAGCCCAACATTGTCAAACCACACGAGAAAGGTATAAACCCCAATTACCTCCTGGGCTGGAAGCAGGTGTTGGCAGAACTTCAGGACATAGAAAATGAAGAGAAAATTCCAAAAACAAAGAATATGAAAAAAACAAGCCAATTGAAGTGGGCACTCGGTGAAAACATGGCACCGGAAAAAGTAGACTTCGAGGATTGCAAGGATGTTAGCGATCTGAGACAATATGACAGTGATGAGCCAGAGCCTAGGTCACTAGCAAGCTGGATTCAGAGTGAATTCAACAAGGCATGTGAATTAACCGATTCAAGCTGGATAGAACTTGATGAGATAGGGGAAGATGTTGCCCCAATTGAGCACATTGCAAGTATGAGGAGAAACTATTTCACAGCGGAAGTGTCCCACTGCAGGGCCACTGAGTACATAATGAAGGGAGTGTACATAAACACAGCTTTGCTCAATGCATCTTGTGCAGCGATGGATGATTTCCAGCTGATTCCGATGATAAGTAAATGCAGAACAAAAGAAGGGAGACGGAAAACAAATCTGTATGGATTCATTATAAAAGGAAGGTCCCATTTAAGGAATGATACCGATGTGGTAAACTTTGTGAGCATGGAGTTTTCTCTTACTGACCCGAGACTGGAGCCACACAAATGGGAAAAGTACTGTGTTCTTGAAATAGGAGACATGCTCCTGCGGACCGCAATAGGGCAGGTATCAAGGCCCATGTTCCTGTATGTGAGAACCAATGGGACCTCCAAGATAAAGATGAAATGGGGAATGGAAATGAGGCGCTGCCTTCTCCAATCACTTCAACAAATTGAGAGCATGATTGAAGCTGAGTCTTCTGTCAAAGAGAAAGACATGACCAAAGAGTTCTTTGAAAACAAGTCAGAAACGTGGCCAATTGGAGAGTCACCCAAAGGAGTGGAGGAAGGATCCATCGGGAAAGTATGCAGGACCCTACTAGCAAAATCTGTATTCAACAGTCTGTATGCATCTCCACAACTTGAGGGGTTTTCAGCTGAATCGAGGAAATTGCTTCTCATTGTTCAGGCACTTAGGGACAACCTGGAACCTGGAACCTTCGATCTTGGGGGATTATATGAAGCAATTGAGGAGTGCCTGATTAACGATCCCTGGGTTTTGCTTAATGCATCTTGGTTCAACTCCTTCCTCACACATGCACTGAAATAGATGGCGTCTCAAGGCACCAAACGACCTTATGAACAGATGGAAACTGGTGGAGAACGCCAGAATGCTACTGAGATCAGAGCTTCTGTTGGAAGAATGGTTGGTGGAATTGGAAGATTCTACATACAGATGTGCACGGAACTCAAACTCAGTGACTATGAAGGGAGACTGATCCAAAATAGCATAACAATAGAGAGAATGGTCCTTTCTGCATTTGATGAAAGGAGGAACAAATACCTGGAAGAGCATCCCAGTGCTGGAAAAGATCCTAAGAAGACTGGAGGTCCAATCTACAGGAGGAGAGATGGGAAATGGATTAGGGAACTGATCCTGTACGACAAAGAGGAAATCAGGAGGATCTGGCGCCAAGCGAATAATGGGGAGGATGCAACTGCTGGCCTTACCCATTTGATGATATGGCATTCCAACCTCAATGATGCCACATACCAGAGAACAAGAGCCCTTGTGCGTACTGGGATGGATCCTAGAATGTGCTCTCTGATGCAAGGCTCAACTCTCCCAAGAAGGTCTGGAGCTGCTGGTGCTGCAGTAAAGGGAGTCGGGACAATGGTGATGGAACTGATTCGGATGATAAAACGGGGGATCAATGACCGAAATTTCTGGAGAGGCGAAAATGGACGAAGAACAAGGATTGCCTATGAGAGAATGTGCAACATTCTCAAAGGGAAATTCCAAACAGCAGCACAAAGAGCAATGATGGACCAGGTGCGGGAAAGCCGGAATCCTGGGAATGCTGAAATTGAAGATCTCATATTTCTGGCACGATCTGCACTCATCCTGAGAGGATCAGTGGCCCACAAATCCTGCCTACCTGCTTGTGTGTATGGGTTGGCTGTAGCCAGTGGCTACGACTTTGAGAGAGAAGGATACTCCCTGGTCGGAATAGATCCTTTCCGCCTGCTCCAGAACAGCCAAGTATTCAGCCTCATCAGGCCCAATGAAAATCCAGCACACAAGAGTCAATTGGTATGGATGGCATGCCATTCTGCAGCATTTGAAGACCTGAGGGTGTCAAGCTTCATCAGAGGAACAAGAGTGGTCCCAAGAGGGCAATTGTCCACCAGAGGAGTCCAAATTGCTTCAAATGAGAACATGGAAACAATGGAATCTAGCACTCTTGAACTAAGAAGCAGGTACTGGGCTATAAGGACCAGGAGCGGAGGGAACACAAATCAGCAGCGGGCATCGGCTGGACAAATCAGCGTACAACCCACTTTCTCTGTGCAGAGGAATCTCCCATTCGAGAGAGCAACCATTATGGCGGCATTTACCGGGAACACTGAAGGCAGAACATCTGACATGAGAACTGAAATCATAAGAATGATGGAGAGTGCCAGACCAGAAGACGTGTCCTTCCAAGGGCGGGGAGTCTTCGAGCTCTCGGACGAAAAGGCAACGAACCCGATCGTGCCTTCCTTTGACATGAGTAACGAGGGATCTTATTTCTTCGGAGACAATGCAGAGGAGTATGACAATTAAATGAGTCTTCTAACCGAGGTCGAAACGTACGTTCTCTCTATCGTCCCGTCAGGCCCCCTCAAAGCCGAGATCGCGCAGAGACTTGAAGATGTCTTTGCAGGGAAAAACACTGATCTTGAGGCTCTCATGGAATGGCTAAAGACAAGACCAATCCTGTCACCTCTGACCAAGGGGATTTTAGGATTTGTGTTCACGCTCACCGTGCCCAGTGAGCGAGGACTGCAGCGTAGACGCTTTGTCCAAAGTGCACTAAATGGGAATGGAGATCCAAACAACATGGACAGGGCAGTCAAACTATACAGGAAGCTGAAAAGGGAGATAACATTCCATGGGGCTAAAGAGGTTGCACTCAGCTACTCAACCGGTGCACTTGCCAGTTGCATGGGTCTCATATACAACAGGATGGGAACGGTAACCACGGAAGTGGCTTTTGGCCTAGTGTGTGCCACTTGTGAGCAGATTGCTGACTCACAGCATCGGTCTCACCGACAGATGGTAACTACCACCAACCCATTGATCAGGCATGAAAACAGGATGGTGCTGGCCAGCACTACGGCTAAGGCTATGGAGCAGATGGCTGGGTCGAGTGAGCAAGCAGCAGAAGCCATGGAGGTTGCTAGTCAGGCTAAGCAGATGGTGCAGGCGATGAGGACAATTGGGACTCATCCTAGCTCCAGTGCCGGTCTGAAAGATGATCTTCTTGAAAATTTGCAGGCCTACCAGAAACGGATGGGAGTGCAAATGCAGCGATTCAAGTGAATGAGTCTTCTAACCGAGGTCGAAACGCCTACCAGAAACGGATGGGAGTGCAAATGCAGCGATTCAAGTGATCCTCTCGTTATTGCCGCAAGTATCATTGGGATTTTGCACTTGATATTGTGGATTCTTGATCGTCTTTTCTTCAAATGCATTTATCGTCGCCTTAAATACGGTTTGAAAAGAGGGCCTTCTACGGAAGGAGTACCTGAGTCTATGAGGGAAGAGTATCGGCAGGAACAGCAGAGTGCTGTGGATGTTGACGATGGTCATTTTGTCAACATAGAGCTGGAGTAAATGGATTCCAACACTGTGTCAAGCTTTCAGGTAGACTGCTTTCTTTGGCATGTCCGCAAACGATTTGCAGACCAAGAACTGGGTGATGCCCCATTCCTTGACCGGCTCCGCCGAGATCAGAAGTCCCTGAGAGGAAGAGGCAGCACTCTTGGTCTGGACATCGAAACGGCTACTCGGGCAGGAAAGCAGATAGTGGAACGGATTCTGGAGGAAGAATCCGATGAGGCACTTAAAATGACCATTGCTTCTGTGCCTGCTTCACGCTACCTAACTGACATGACTCTTGAAGAAATGTCAAGGGACTGGTTCATGCTAATGCCCAAACAGAAAGTGGCGGGCTCCCTCTGCATCAGAATGGACCAGGCAATAATGGACAAGAACATCACACTGAAAGCTAACTTCAGTGTGATATTTGATCGACTGGAGACACTAATACTACTGAGGGCTTTCACTGATGAAGGAGCAATTGTTGGCGAAATCTCACCATTGCCTTCTCTTCCAGGACATACTGATGAGGATGTCAAAAATGCAATTGGGGTCCTCATCGGAGGACTTGAATGGAATGATAACACAGTTCGAGTCTCTGAAACTCTACAGAGATTCGCTTGGAGAAGCAGTAATGAGGATGGGAGACCTCCACTCCCTCCAAAACAGAAACGGAAAATGGCGAGAACAATTGAGTCAGAAGTTTGAATGGATTCCAACACTGTGTCAAGCTTTCAGGACATACTGATGAGGATGTCAAAAATGCAATTGGGGTCCTCATCGGAGGACTTGAATGGAATGATAACACAGTTCGAGTCTCTGAAACTCTACAGAGATTCGCTTGGAGAAGCAGTAATGAGGATGGGAGACCTCCACTCCCTCCAAAACAGAAACGGAAAATGGCGAGAACAATTGAGTCAGAAGTTTGAAGAAATAAGATGGCTAATTGAAGAGGTGCGGCACAGGCTAAAGATTACAGAGAATAGCTTTGAACAAATAACATTCATGCAAGCCTTACAACTATTGCTTGAAGTGGAGCAAGAGATAAGAACTTTCTCGTTTCAGCTTATTTAA
>Concatenated PB2+PA+NP+M1+M2+NS1+NS2 STRAIN=A/duck/Victoria/24/1981 YEAR=1981
ATGGAGAGAATAAAAGAACTAAGAGATTTAATGTCGCAGTCTCGCACTCGCGAGATACTGACAAAAACCACTGTGGACCATATGGCCATAATCAAGAAATACACATCAGGACGACAGGAAAAGAACCCTGCCCTCAGGATGAAATGGATGATGGCAATGAAATACCCAATAACGGCAGACAAGAGGATAATGGAGATGATTCCTGAAAGAAATGAACAAGGGCAAACACTCTGGAGCAAAACAAATGATGCAGGGTCAGACAGAGTGATGGTGTCACCTCTAGCCGTAACATGGTGGAACAGGAATGGACCGACAACAAGTACAGTCCATTACCCAAAAGTCTACAAGACTTATTTTGAAAAGGTTGAAAGGTTAAAGCACGGAACCTTTGGTCCTGTCCACTTCCGAAATCAAGTCAAAATACGTCGCAGGGTTGATATAAATCCAGGCCACGCAGATCTGAGTGCTAAAGAAGCACAAGATGTCATTATGGAGGTCGTTTTCCCAAATGAAGTGGGAGCCAGAATATTAACGTCAGAGTCACAATTGACAATAACAAAAGAAAAGAAAGAGGAACTCCAGAATTGTAAGATTGCTCCCCTAATGGTGGCATACATGTTGGAAAGAGAACTGGTACGCAAGACCAGATTCCTCCCGGTGGCTGGTGGAACAAGCAGTGTGTACATCGAAGTATTGCATCTAACCCAAGGAACCTGCTGGGAACAGATGTATACTCCAGGTGGAGAAGTAAGAAATGATGATGTTGACCAGAGTCTAATCATTGCTGCAAGAAACATTGTCAGGAGGGCAACAGTGTCAGCAGATCCACTAGCATCACTATTAGAAATGTGCCATAGCACTCAAATTGGCGGCATAAGGATGGTAGACATCCTTAGGCAAAACCCAACTGAGGAGCAAGCCGTGGATATATGCAAGGCAGCAATGGGCCTGAGAATAAGCTCTTCCTTCAGCTTTGGAGGCTTCACTTTCAAAAGAACAAGTGGATCATCTGTCAAGAGGGAAGAGGAAGTGCTCACTGGCAACCTCCAAACATTGAAAATAAGAGTACATGAAGGATATGAGGAATTCACCATGGTTGGACGAAGAGCAACAGCTATCCTAAGGAAAGCGACCAGAAGGCTGATTCAGCTAATAGTAAGTGGGAAAGATGAGCAGTCAATCGCTGAAGCAATCATTGTAGCAATGGTATTCTCACAAGAGGATTGCATGATAAAAGCAGTCCGAGGTGATCTGAATTTCGTAAACAGAGCGAACCAACGACTGAACCCCATGCATCAACTATTGAGGCATTTCCAAAAGGATGCAAAGGTGCTGTTTCAAAACTGGGGAGTTGAACCCATTGACAATGTCATGGGTATGATTGGAATATTGCCTGACATGACTCCAAGCACAGAGATGTCACTAAGAGGAGTGAGGGTCAGCAAGATGGGAGTGGATGAATACTCCAGCACTGAGAGAGTAGTTGTGAGTATTGACCGTTTTTTAAGGGTTCGAGATCAGCGGGGAAATGTACTCTTATCTCCTGAAGAGGTTAGTGAAACGCAGGGAACAGAGAAATTGACAATCACATATTCATCATCAATGATGTGGGAAATCAATGGTCCTGAGTCAGTGCTGGTTAACACCTATCAATGGATTATCAGAAATTGGGAGACTGTGAAGATCCAATGGTCCCAAGACCCTACAATGTTATACAATAAGATGGAATTCGAACCATTTCAGTCTTTGGTACCTAAAGCTGCCAGAGGCCAATACAGTGGGTTCGTGAGAACGTTGTTCCAGCAAATGCGTGATGTGCTGGGGACCTTTGACACCATCCAGATAATAAAGCTGCTACCATTTGCAGCAGCCCCACCGGAACAGAGTAGGATGCAGTTCTCTTCTCTAACTGTGAATGTAAGAGGCTCAGGCATGAGAATACTCGTGAGAGGTAACTCTCCTGTGTTTAATTACAATAAGGCAACCAAAAGGCTTACGGTCCTCGGGAAGGATGCAGGCGCACTAACGGAAGACCCAGATGAGGGAACAGCTGGAGTAGAATCTGCGGTACTGAGAGGATTTTTGATTCTAGGCAAAGAAGACAAAAGGTATGGACCAGCACTGAGCATCAACGAGTTGAGCAATCTTGCGAAAGGGGAGAAGGCTAATGTACTGATAGGGCAAGGAGACGTAGTGTTGGTAATGAAACGGAAACGGGACTCTAGCATACTTACTGATAGCCAGACAGCGACCAAAAGGATTCGGATGGCCATCAATTAGATGGAAGACTTTGTGCGACAATGCTTCAATCCAATGATCGTCGAGCTTGCGGAAAAGGCAATGAAAGAATATGGGGAAGATCCGAAAATCGAAACGAACAAGTTCGCTGCAATATGCACACATTTGGAAGTCTGTTTCATGTATTCGGATTTCCACTTCATTGATGAACGAGGCGAATCAATAATTGTAGAATCTGGTGATCCAAATGCATTATTAAAACACCGATTTGAGATAATAGAAGGAAGAGACCGAACGATGGCATGGACAGTGGTGAACAGTATCTGCAACACCACAGGAGTCGAAAAGCCCAAATTTCTTCCAGATCTGTACGATTACAAGGAGAACCGATTTATCGAAATTGGAGTGACACGAAGGGAAGTCCACATATACTACCTAGAAAAAGCCAACAAAATAAAATCTGAGAAGACACACATTCACATCTTCTCATTCACTGGAGAGGAAATGGCCACCAAAGCGGATTATACTCTTGACGAAGAGAGCAGAGCAAGAATCAAAACCAGGCTGTTCACCATAAGACAAGAAATGGCCAGTAGGGGCCTATGGGATTCCTTTCGTCAGTCCGAGAGAGGCGAAGAGACAATTGAAGAAAGATTTGAAATTACAGGAACCATGCGCAGGCTTGCCGACCAAAGTCTCCCACCGAACTTCTCCAGCCTTGAAAACTTTAGAGCCTATGTGGATGGATTCGAGCCGAACGGCTGCATTGAGGGCAAGCTTTCTCAAATGTCAAAAGAAGTGAACGCCAGAATTGAGCCATTTTTGAAGACAACACCACGCCCTCTCAGACTACCTGATGGCCCTCCTTGCTTTCAGCGATCAAAATTCTTGCTGATGGATGCTCTGAAGCTAAGTATTGAGGACCCAAGTCATGAAGGGGAGGGGATACCGCTATACGATGCAATTAAATGCATGAAGACCTTTTTCGGCTGGAAAGAGCCCAACATTGTCAAACCACATGAGAAAGGTATAAACCCCAGTTACCTCCTGGCTTGGAAGCAGGTGTTGGCAGAACTTCAGGACATAGAAAATGAAGAGAAAATTCCAAAAGCAAAGAATATGAAAAAAACAAGCCAATTGAAGTGGGCACTCGGTGAAAACATGGCACCGGAAAAAGTAGACTTCGAGGATTGCAAGGATGTTAGCGATTTGAGACAATATGACAGTGATGAGCCAGAGCCTAGGTCACTAGCAAGCTGGATTCAGAGTGAATTCAACAAGGCATGTGAATTAACCGACTCAAGCTGGATAGAACTTGATGAAATAGGGGAAGATGTTGCCCCAATTGAGCACATTGCAAGTATGAGGAGAAACTATTTCACAGCGGAAGTGTCCCACTGCAGGGCCACTGAGTACATAATGAAGGGAGTGTACATAAACACAGCTTTGCTCAATGCATCTTGTGCAGCGATGGATGATTTCCAGCTGATTCCGATGATAAGTAAATGCAGGACAAAAGAAGGGAGACGGAAAACAAATCTGTATGGATTCATTATAAAAGGAAGGTCCCATTTAAGGAATGATACCGATGTGGTAAACTTTGTGAGCATGGAGTTTTCTCTTACTGACCCGAGACTGGAGCCACACAAATGGGAGAAGTACTGTGTTCTCGAAATAGGAGACATGCTCCTGCGGACCGCAATAGGGCAGGTATCAAGGCCCATGTTCCTGTATGTGAGAACCAATGGGACCTCCAAGATAAAGATGAAATGGGGAATGGAAATGAGGCGCTGCCTTCTCCAATCGCTTCAACAAATTGAGAGCATGATTGAAGCTGAGTCTTCTGTCAAAGAGAAAGACATGACCAAAGAGTTCTTTGAAAACAAGTCAGAAACGTGGCCAATTGGAGAGTCACCCAAAGGAGTAGAGGAAGGATCCATCGGGAAAGTATGCAGGACCCTACTAGCAAAATCTGTATTCAACAGTCTGTATGCATCTCCACAACTTGAGGGGTTTTCAGCTGAATCGAGGAAATTGCTTCTCATTGTTCAGGCACTTAGGGACAACCTGGAACCTGGGACCTTCGATCTTGGGGGATTATATGAAGCAATTGAGGAGTGCCTGATTAACGATCCCTGGGTTCTGCTTAATGCATCTTGGTTCAACTCCTTCCTCACACATGCACTGAAATAGATGGCGTCTCAAGGCACCAAACGATCTTATGAGCAGATGGAAACTGGTGGGGAACGCCAGAATGCTACTGAGATCAGAGCATCTGTTGGGAGAATGGTCGGTGGAATTGGAAGATTCTACATACAGATGTGCACTGAACTCAAACTCAGCGACTATGAAGGGAGGCTGATCCAAAACAGCATAACAATAGAGAGAATGGTTCTTTCTGCATTTGATGAAAGGAGGAACAAATATCTGGAAGAACATCCCAGCGCGGGGAAGGATCCAAAGAAAACTGGAGGTCCAATCTACAGAAGAAGGGACGGAAAATGGGTGAGAGAGCTGATTCTGTATGATAAAGAGGAGATCAGAAGGATTTGGCGTCAAGCGAATAATGGAGAAGACGCAACTGCTGGTCTCACTCATCTGATGATCTGGCATTCCAACTTGAATGATGCCACTTATCAGAGGACAAGAGCTCTCGTGCGTACTGGGATGGACCCCAGAATGTGCTCTCTGATGCAAGGATCAACTCTCCCGAGAAGATCTGGAGCTGCTGGTGCAGCAGTAAAGGGAGTTGGAACGATGGTGATGGAACTAATTCGGATGATAAAGAGAGGGATCAATGATCGGAATTTCTGGAGAGGCGAAAATGGACGAAGAACAAGGATTGCATATGAGAGAATGTGCAACATCCTCAAAGGGAAATTCCAAACAGCAGCACAACGAGCAATGATGGACCAAGTGCGAGAAAGCAGGAATCCTGGGAATGCTGAAATTGAAGACCTCATCTTTCTGGCACGGTCTGCACTCATTCTGAGAGGATCAGTGGCTCATAAGTCCTGCTTGCCTGCTTGTGTATATGGACTTGCTGTGGCCAGTGGATACGACTTTGAGAGAGAGGGGTACTCTCTGGTCGGAATAGATCCTTTCCGTCTGCTTCAAAACAGCCAGGTGTTCAGCCTCATTAGACCAAATGAGAATCCGGCACATAAGAGTCAACTGGTATGGATGGCATGCCATTCTGCAGCATTTGAAGACCTGAGAGTATCAAGCTTCATCAGAGGGGCAAGGGTGGTCCCAAGAGGACAACTGTCCACCAGAGGAGTTCAAATAGCTTCAAATGAGAACATGGAAACAATGGACTCCAGTACTCTTGAATTAAGAAGCAGGTACTGGGCTATAAGGACCAGAAGTGGAGGAAACACCAACCAACAGAGAGCATCTGCTGGGCAAATCAGTGTGCAACCCACTTTCTCTGTACAGAGGAATCTTCCTTTCGAGAGAGCGACCATCATGGCGGCATTCACAGGGAACACTGAAGGCAGAACATCTGACATGAGGACTGAAATCATAAGAATGATGGAAAGTGCCAGACCAGAAGATGTGTCTTTCCAGGGGCGGGGAGTCTTCGAGCTCTCGGACGAAAAGGCAACGAACCCGATCGTGCCTTCCTTTGACATGAGTAATGAGGGATCTTATTTCTTCGGAGACAATGCAGAGGAGTATGACAATTAAATGAGTCTTCTAACCGAGGTCGAAACGTACGTTCTCTCTATCGTCCCGTCAGGCCCCCTCAAAGCCGAGATCGCGCAGAGACTTGAAGATGTCTTTGCAGGGAAGAACACAGATCTCGAGGCTCTCATGGAATGGCTAAAGACAAGGCCTATCCTGTCACCTCTGACTAAGGGGATTTTAGGGTTTGTGTTCACGCTCACCGTGCCCAGTGAGCGAGGACTGCAGCGTAGACGATTTGTTCAAAATGCCCTAAATGGGAATGGGGACCCAAACAACATGGACAGGGCAGTCAAACTATACAGGAAGCTGAAGAGAGAGATAACATTCCATGGAGCTAAGGAAGTTGCACTCAGCTACTCAACTGGTGCGCTTGCCAGTTGCATGGGTCTCATATACAACAGGATGGGAACGGTGACCACAGAGGTGGCCTTTGGCCTAGTGTGTGCCACTTGTGAGCAGATTGCTGATTCACAGCATCGGTCTCACAGACAGATGGTGACTACCACCAACCCATTAATCAGGCATGAGAACAGAATGGTGCTGGCCAGCACTACAGCTAAGGCTATGGAGCAGATGGCTGGATCGAGTGAGCAGGCAGCGGAAGCCATGGAGGTTGCTAGTCAGGCTAGGCAGATGGTGCAGGCGATGAGGACAATTGGGACTCATCCTAGCTCCAGTGCTGGTCTGAAGGATGATCTTCTTGAAAATTTGCAGGCCTACCAGAAACGGATGGGAGTGCAAATGCAGCGATTCAAGTGAATGAGTCTTCTAACCGAGGTCGAAACGCCTACCAGAAACGGATGGGAGTGCAAATGCAGCGATTCAAGTGATCCTCTCGTTATTGCAGCAAGTATCATTGGGATCTTGCACTTGATATTGTGGATTCTTGATCGTCTTTTCTTCAAATGCATTTATCGTCGCCTTAAATACGGTTTGAAAAGAGGGCCTTCTACGGAAGGAGTGCCTGAGTCTATGAGGGAAGAGTATCGGCAGGAACAGCAGAGTGCTGTGGATGTTGACGATGGTCATTTTGTCAACATAGAGCTGGAGTAAATGGATTCCAACACGATAACCTCGTTTCAGGTAGATTGTTATCTGTGGCACATAAGGAAACTACTCAGTATGAGAGACATGTGTGATGCTCCCTTTGATGACAGGCTCAGAAGAGATCAGAAGGCATTAAAGGGGAGAGGCAACACACTTGGACTCGATCTAAGAGTGGCCACAATGGAAGGGAGAAAGATTGTTGAGGACATTCTGAAGAGTGAAACAGATGAGAACCTCAAAATAGCCATTGCCTCCAGTCCTGCTCCTCGGTATATCACTGATATGAGCATAGAGGAGATAAGCCGAGAATGGTATATGCTGATGCCTAGGCAGAAAATAACTGGAGGCCTAATGGTGAAAATGGATCAAGCCATAATGGATAAGAGAATCATCCTTAAAGCAAATTTCTCAGTTCTATTTGATCAACTAGAGACATTAGTCTCTCTGAGGGCATTCACAGAGGATGGTGCTATTGTGGCTGAAATTTCTCCCATTCCCTCCATGCCAGGACATTCTACAGAGGATGTCAAAAATGCAATTGGAATCCTCATCGGTGGACTTGAATGGAATGATAACTCAATTCGAGCGTCTGAAAATATACAGAGATTCGCTTGGGGAATCCGTGATGAGGATGGGGGACCTCCACTCCCTCCAAAACAGAAACGCTACATGGCGAGACGAGTTGAGTCAGAAGTTTGAATGGATTCCAACACGATAACCTCGTTTCAGGACATTCTACAGAGGATGTCAAAAATGCAATTGGAATCCTCATCGGTGGACTTGAATGGAATGATAACTCAATTCGAGCGTCTGAAAATATACAGAGATTCGCTTGGGGAATCCGTGATGAGGATGGGGGACCTCCACTCCCTCCAAAACAGAAACGCTACATGGCGAGACGAGTTGAGTCAGAAGTTTGAAGAGATCAGATGGCTCATTGCTGAATGCAGAAATATATTGACAAAGACTGAAAACAGCTTTGAACAAATAACGTTCTTGCAGGCATTGCAACTCTTACTTGAAGTTGAGAGTGAGATAAGGACTTTCTCTTTTCAGCTTATTTGA
>Concatenated PB2+PA+NP+M1+M2+NS1+NS2 STRAIN=A/duck/Minnesota/1525/1981 YEAR=1981
ATGGAAAGAATAAAAGAACTAAGAGATCTAATGTCACAATCCCGCACCCGCGAGATACTCACTAAAACCACTGTGGACCATATGGCCATAATCAAAAAGTACACATCAGGAAGACAGGAAAAGAACCCCGCACTCAGGATGAAGTGGATGATGGCAATGAAATATCCAATTACGGCAGATAAAAGGATAATGGAAATGATTCCTGAGAGGAATGAACAAGGACAAACCCTCTGGAGCAAAACAAATGACGCCGGCTCAGACCGAGTGATGGTATCACCTCTGGCTGTGACATGGTGGAATAGGAATGGGCCAACAACAAGTACAGTTCACTATCCAAAGGTATATAAAACTTATTTCGAAAAAGTCGAAAGGTTGAAACATGGGACCTTTGGCCCTGTCCACTTTAGGAATCAAGTTAAGATAAGACGGAGAGTTGACACAAACCCTGGACACGCAGACCTTAGTGCCAAAGAGGCACAGGATGTAATCATGGAAGTTGTTTTCCCAAACGAGGTGGGGGCCAGAATACTAACATCGGAATCACAACTGACAATAACAAAAGAGAAAAAGGAGGAACTCCAAGATTGTAAAATTGCTCCCTTGATGGTAGCATACATGCTAGAAAGAGAATTGGTCCGCAAAACAAGGTTCCTCCCAGTGGCTGGTGGGACAAGCAGTGTGTATATTGAGGTGTTGCATTTGACCCAAGGAACATGCTGGGAGCAGATGTACACTCCAGGAGGGGAAGTGAGAAATGATGATATTGACCAAAGCTTAATTATTGCTGCCAGAAACATAGTGAGAAGGGCAACAGTATCAGCAGATCCACTAGCATCTCTATTGGAGATGTGCCACAGCACACAGATTGGTGGAATAAGAATGGTAGACATCCTGAGGCAGAATCCAACAGAGGAACAAGCCGTGGATATATGCAAGGCAGCAATGGGCTTGAGGATTAGCTCATCTTTCAGCTTCGGTGGATTCACTTTTAAAAGAACAAGTGGATCGTCAATCAAGAGAGAAGAAGAAGTGCTTACCGGCAACCTTCAAACACTGAAAATACGAGTGCACGAGGGATATGAAGAATTCACAATGGTTGGGAGAAGAGCAACAGCTATCCTCAGAAAGGCAACCAGGAGATTGATTCAGCTAATAGTAAGTGGGAGAGACGAACAGTCAATTGCTGAAGCAATAATTGTGGCCATGGTATTTTCACAAGAGGATTGCATGATCAAGGCAGTTCGAGGTGATCTGAACTTTGTCAATAGAGCAAACCAGCGGTTGAACCCCATGCACCAACTCTTGAGGCACTTCCAAAAGGATGCAAAAGTGCTTTTCCAAAACTGGGGAATTGAGCCCATCGACAATGTGATGGGAATGATCGGGATATTACCCGACATGACCCCAAGTGCTGAGATGTCACTGAGGGGGATAAGAGTCAGCAAGATGGGAGTAGATGAATACTCCAGCACAGAGAGGGTGGTGGTGAGCATCGACCGCTTTTTAAGGGTTCGGGATCAACGAGGGAATGTACTACTATCACCCGAGGAAGTCAGCGAGACACAAGGGACGGAGAAGCTAACAATAACTTATTCATCATCAATGATGTGGGAGATCAATGGTCCTGAGTCAGTGCTGGTCAATACTTACCAATGGATCATCAGAAACTGGGAAACTGTGAAGATTCAATGGTCACAGGATCCCACAATGTTATATAACAAGATGGAATTCGAGCCATTTCAATCCCTGGTCCCTAAGGCAGCCAGAGGTCAATACAGCGGATTCGTGAGAACACTGTTCCAGCAAATGCGGGATGTGCTTGGAACATTTGACACTGTTCAGATAATAAAACTTCTCCCCTTTGCTGCTGCTCCACCGGAACAGAGTAGGATGCAGTTCTCCTCCCTAACTGTGAATGTGAGAGGGTCAGGAATGAGGATACTAGTAAGAGGCAATTCTCCAGTGTTCAATTACAACAAGGCCACAAAGAGGCTCACAGTCCTCGGAAAAGATGCAGGTGCATTAACCGAAGACCCAGATGAAGGCACAGCTGGAGTGGAGTCTGCTGTTCTGAGAGGATTCCTCATTTTGGGCAAGGAAGACAAGAGATATGGCCCAGCATTAAGCATCAATGAACTGAGCAATCTTGCGAAGGGAGAGAAGGCTAATGTGCTAATTGGGCAAGGAGACGTGGTGTTGGTAATGAAACGGAAACGGGACTCTAGCATACTTACTGACAGCCAGACAGCGACCAAAAGAATTCGGATGGCCATCAATTAGATGGAAGACTTTGTGCGACAATGCTTCAATCCAATGATTGTCGAGCTTGCGGAAAAGGCAATGAAAGAATATGGGGAAGATCCGAAAATCGAAACTAACAAATTTGCTGCAATATGCACACACTTGGAAGTCTGTTTCATGTATTCGGATTTCCACTTCATTGACGAACGAGGCGAATCAATAATTGTGGAATCTGGTGATCCAAATGCGTTACTGAAGCACCGATTTGAGATAATTGAAGGAAGAGACCGAACAATGGCCTGGACAGTTGTGAATAGCATCTGCAACACCACAGGGGTCGAGAAACCTAAATTTCTTCCGGATCTGTATGACTACAAGGAGAACCGATTCATTGAAATTGGAGTGACACGGAGGGAAGTCCACATATACTACCTAGAAAAAGCCAACAAGATAAAATCCGAGAAGACACACATTCACATTTTCTCATTCACCGGAGAAGAAATGGCCACCAAAGCGGACTACACCCTTGATGAAGAGAGCAGGGCAAGAATCAAAACCAGGCTGTTCACCATAAGGCAAGAGATGGCCAGTAGGGGTTTATGGGATTCCTTTCGTCAGTCCGAGAGAGGCGAAGAGACAATTGAAGAAAGATTTGAAATCACAGGAACCATGCGCAGGCTTGCCGACCAAAGTCTCCCACCGAACTTCTCCAGCCTTGAAAACTTTAGAGCCTATGTGGATGGATTCGAACCGAACGGCTGCATTGAGGGCAAGCTTGCTCAAATGTCAAAAGAAGTGAACGCCAGAATTGAGCCATTTTTGAAGACAACACCACGCCCTCTCAAATTACCTGAAGGGCCTCCCTGCTCTCAGCGGTCAAAATTCTTGCTGATGGATGCCCTGAAATTAAGCATTGAAGACCCGAGTCATGAGGGGGAGGGGATACCGCTATATGATGCAATCAAATGCATGAAGACATTTTTCGGTTGGAAAGAACCCAATATAATCAAACCACATGAAAAAGGCATAAACCCCAATTACCTCCTGGCTTGGAAGCAGGTGCTAGCAGAACTCCAAGATATTGAAAATGAGGAGAAGATCCCAAAGACAAAGAACATGAAGAAAACAAGCCAATTGAAATGGGCACTCGGTGAGAACATGGCACCAGAGAAAGTAGACTTTGAGGACTGCAAAGACATTAACGATCTAAAACAGTATGACAGTGATGAGCCAGAGCCTAGATCGCTAGCAAGCTGGATCCAGAGTGAATTCAACAAGGCATGTGAATTAACCGATTCAAGTTGGATAGAACTTGATGAGATAGGGGAAGATATTGCCCCAATTGAACACATTGCAAGTATGAGGAGGAACTATTTTACAGCGGAAGTGTCCCATTGCAGGGCTACTGAATACATAATGAAGGGAGTATACATAAATACAGCTTTGCTCAATGCATCTTGTGCAGCCATGGATGACTTTCAGCTGATTCCAATGATAAGCAAATGCAGGACCAAAGAAGGAAGACGGAAAACAAATCTGTATGGATTCATTATAAAAGGAAGGTCTCATTTGAGAAATGATACTGACGTGGTAAACTTTGTAAGTATGGAATTTTCTCTCACTGACCCGAGGCTGGAGCCACACAAGTGGGAAAAGTACTGTGTTCTTGAAATAGGAGATATGCTCCTGAGAACTGCAATAGGCCAAGTGTCAAGGCCCATGTTCCTGTATGTGAGAACCAATGGAACCTCAAAGATCAAGATGAAATGGGGTATGGAAATGAGGCGCTGCCTTCTTCAATCCCTTCAACAGATTGAAAGCATGATTGAGGCCGAGTCTTCTGTCAAAGAGAAAGACATGACCAAAGAATTCTTTGAAAACAAATCGGAAACATGGCCAATTGGAGAGTCACCCAAGGGAGTGGAAGAAGGCTCTATTGGAAAAGTGTGCAGAACCTTACTGGCAAAATCTGTATTCAACAGTCTATATGCATCTCCACAACTCGAGGGGTTTTCAGCTGAATCGAGAAAATTGCTTCTCATTGTTCAGGCACTTAGGGACAACCTGGAACCTGGGACCTTCGATCTTGGAGGGCTATATGAAGCAATCGAGGAGTGCCTGATTAATGATCCCTGGGTTTTGCTTAATGCATCTTGGTTCAACTCCTTCCTCACACATGCACTGAAATAGATGGCGTCTCAAGGCACCAAACGATCTTATGAGCAGATGGAAACTGGTGGGGAACGCCAGAATGCCACTGAAATCAGAGCATCTGTTGGGAGAATGGTTGGTGGAATCGGGAGATTCTACATACAGATGTGCACTGAACTCAAACTCAGTGACTATGAAGGGAGACTGATCCAAAACAGCATAACAATAGAGAGAATGGTTCTCTCGGCATTTGATGAGAGGAGAAACAAATATCTGGAAGAGCATCCCAGTGCTGGGAAAGACCCTAAGAAGACTGGAGGTCCAATCTACAGGAGGAGAGATGGGAAATGGATGCGAGAATTGATCCTATATGACAAAGAGGAGATCAGAAGGATTTGGCGTCAAGCGAATAATGGAGAAGATGCAACTGCTGGCCTCACCCATTTGATGATCTGGCATTCCAATCTGAATGATGCCACATATCAAAGAACAAGGGCACTTGTGCGTACTGGAATGGATCCCAGGATGTGCTCTCTGATGCAAGGCTCAACTCTTCCGAGGAGGTCTGGGGCTGCTGGAGCAGCAGTGAAAGGGGTTGGAACAATGGTGATGGAATTGATCCGGATGATCAAGCGAGGGATCAATGATCGGAATTTCTGGAGAGGCGAAAATGGACGGAGGACAAGAATTGCTTACGAAAGAATGTGCAACATTCTCAAAGGGAAATTCCAAACAGCAGCACAACGAGCAATGATGGACCAGGTGAGGGAAAGTCGGAATCCTGGGAATGCTGAAATTGAAGATCTCATCTTTCTTGCACGGTCTGCTCTCATTCTGAGGGGATCAGTGGCTCATAAGTCCTGTCTGCCTGCTTGTGTGTATGGACTTGCTGTGGCCAGTGGATACGACTTTGAAAGGGAGGGATACTCCCTAGTCGGAATTGATCCTTTTCGTCTGCTCCAAAACAGTCAAGTCTTCAGTCTTATCAGACCAAACGAAAATCCAGCACATAAAAGTCAGCTGGTATGGATGGCTTGTCACTCTGCAGCATTTGAAGATCTGAGAGTGTCAAGTTTCATCAGAGGAACAAGAGTGGTCCCAAGAGGACAACTGTCCACCAGAGGAGTTCAAATTGCTTCAAATGAGAACATGGATACAATGGACTCCAGTACTCTTGAATTGAGGAGCAGATACTGGGCTATCAGAACCAGAAGCGGAGGGAACACTAACCAGCAGAGAGCATCTGCAGGGCAAATCAGCGTACAGCCCACATTCTCTGTGCAGAGAAACCTCCCATTTGAGAGAGCAACCATTATGGCGGCATTTACAGGAAACACTGAAGGCAGAACTTCAGACATGAGAACTGAGATCATAAGGATGATGGAAAATGCCAGACCTGAAGATGTGTCTTTCCAGGGGCGGGGAGTCTTCGAGCTCTCGGACGAAAAGGCAACGAACCCGATCGTGCCTTCCTTTGACATGAGTAACGAAGGATCTTATTTCTTCGGAGACAATGCAGAGGAATATGACAATTAAATGAGTCTTCTAACCGAGGTCGAAACGTACGTTCTCTCTATCGTCCCGTCAGGCCCCCTCAAAGCCGAGATCGCGCAGAGACTTGAAGATGTCTTTGCAGGGAAGAACACCGATCTTGAGGCACTCATGGAATGGCTAAAGACAAGACCAATCCTGTCACCTCTGACTAAGGGGATTTTAGGATTTGTGTTTACGCTCACCGTGCCCAGTGAGCGAGGACTGCAGCGTAGACGCTTTGTCCAAAATGCCCTTAATGGGAATGGGGATCCAAACAACATGGACAGAGCGGTCAAACTGTACAGGAAACTAAAAAGGGAAATAACATTCCATGGGGCAAAAGAAGTGGCACTCAGTTATTCAACTGGTGCACTTGCCAGTTGCATGGGCCTCATATACAACAGAATGGGGACTGTGACCACCGAAGTGGCATTTGGCCTGGTGTGCGCCACATGTGAGCAGATTGCTGATTCCCAGCATCGGTCTCACAGACAAATGGTGACAACAACCAACCCACTGATCAGACATGAGAACAGAATGGTACTAGCCAGTACTACGGCTAAAGCCATGGAGCAAATGGCAGGGTCAAGTGAGCAGGCAGCAGAGGCTATGGAGGTTGCTAGTCAGGCTAGGCAGATGGTGCAGGCAATGAGGACCATTGGGACTCATCCTAGCTCCAGTGCTGGTCTAAAAGATGATCTTCTTGAAAATTTGCAGGCCTACCAGAAACGGATGGGAGTGCAAATGCAGCGATTCAAGTGAATGAGTCTTCTAACCGAGGTCGAAACGCCTACCAGAAACGGATGGGAGTGCAAATGCAGCGATTCAAGTGATCCTCTCGTTATTGCCGCAAGTATCATTGGGATCTTGCACTTGATATTGTGGATTCTTGATCGTCTTTTCTTCAAATGCATTTATCGTCGCCTTAAATACGGTTTGAAAAGAGGGCCTTCTACGGAAGGAGTGCCTGAGTCTATGAGGGAAGAATATCGGCAGGAACAGCAGAGTGCTGTGGATGTTGACGATGGTCATTTTGTCAACATAGAGCTGGAGTAAATGGATTCCAACACTGTGTCAAGCTTTCAGGTAGACTGCTTTCTTTGGCATGTCCGCAAACGATTTGCAGACCAAGAACTGGGTGATGCCCCATTCCTTGACCGGCTTCGCCGAGATCAGAAATCTCTAAGAGGAAGAGGCAGCACTCTTGGTCTGGACATCGAAACAGCCACTCGTGCTGGAAAGCAGATAGTGGAGCGGATTCTGGAGGAAGAATCCGACGAGGCACTCAAAATGACTATTGCCTCTGTACCTGCTTCACGCTACCTAACTGACATGACCCTTGAGGAAATGTCAAGGGACTGGTTCATGCTCATGCCCAAGCAAAAAGTAGCAGGCTCCCTCTGTATCAGAATGGACCAGGCAATCATGGATAAGAACATCATACTGAAAGCGAACTTCAGTGTGATCTTCGACCGGCTGGAGACACTGATACTGCTTAGGGCTTTCACTGAAGAAGGGGCAATTGTCGGCGAAATTTCACCATTGCCTTCTCTTCCAGGACATACTGATGAGGATGTCAAAAATGCAATTGGGGTCCTCATCGGAGGACTTGAATGGAATGATAACACAGTTCGAGTCTCTGAAACTCTACAGAGATTCGCTTGGAGAAGCAGTAATGAGGATGGGAGACCTCCACTCCCTCCAAAGCAGAAACGGAAAATGGCGAGAACAATTGAGTCAGAAGTTTGAATGGATTCCAACACTGTGTCAAGCTTTCAGGACATACTGATGAGGATGTCAAAAATGCAATTGGGGTCCTCATCGGAGGACTTGAATGGAATGATAACACAGTTCGAGTCTCTGAAACTCTACAGAGATTCGCTTGGAGAAGCAGTAATGAGGATGGGAGACCTCCACTCCCTCCAAAGCAGAAACGGAAAATGGCGAGAACAATTGAGTCAGAAGTTTGAAGAAATAAGGTGGCTGATTGAAGAAGTACGACATAGATTAAAGATTACAGAGAATAGTTTTGAGCAAATAACATTTATGCAAGCCTTACAACTACTGCTTGAAGTGGAGCAAGAGATAAGAACTTTCTCGTTTCAGCTTATTTAA
>Concatenated PB2+PA+NP+M1+M2+NS1+NS2 STRAIN=A/duck/Victoria/23/1981 YEAR=1981
ATGGAGAGAATAAAAGAACTAAGAGATTTAATGTCACAGTCTCGCACCCGCGAGATACTAACAAAAACCACTGTGGACCATATGGCCATAATTAAGAAATACACATCAGGACGACAGGAAAAGAACCCTGCTCTCAGGATGAAATGGATGATGGCAATGAAATACCCAATAACGGCAGACAAGAGGATAATGGAGATGATTCCTGAAAGAAATGAACAAGGGCAAACACTCTGGAGTAAAACAAATGATGCAGGATCAGACAGGGTGATGGTGTCACCTCTAGCCGTAACATGGTGGAACAGGAATGGACCGACAACAAGTACTGTTCATTATCCAAAGGTCTACAAGACTTATTTTGAAAAGGTTGATAGGTTAAAGCATGGAACCTTTGGTCCTGTCCACTTCCGAAACCAAGTTAAAATACGTCGTAGGGTTGACATAAACCCAGGACACGCAGATCTGAGTGCTAAAGAAGCACAAGACGTGATCATGGAGGTCGTTTTCCCAAATGAAGTAGGAGCCAGAATATTAACGTCGGAGTCACAATTGACAATAACAAAAGAAAAGAAAGAGGAACTCCAGGACTGTAAGATTGCTCCCCTAATGGTGGCATACATGTTGGAAAGAGAACTGGTACGTAAGACCAGATTCCTCCCGGTGGCTGGTGGAACAAGCAGTGTGTATATAGAGGTATTACATCTAACTCAAGGAACCTGCTGGGAACAGATGTACACTCCAGGTGGGGAAGTAAGAAATGATGATGTTGATCAGAGTCTAATCATCGCTGCAAGAAACATTGTAAGGAGAGCAACAGTATCAGCAGATCCACTAGCATCACTATTGGAGATGTGCCATAGCACTCAAATTGGTGGCATGAGAATGGTAGACATCCTTAGGCAAAACCCAACTGAGGAGCAAGCTGTGGATATATGCAAGGCAGCAATGGGCCTGAGAATCAGCTCCTCCTTCAGCTTTGGAGGCTTCACTTTCAAAAGAACAAGTGGATCATCTGTCAAGAGGGAAGAAGAATTACTCACAGGCAACCTACAGACATTGAAAATAAGAGTACATGAAGGATATGAGGAATTCACCATGGTTGGGAGAAGAGCAACAGCTATCCTAAGGAAAGCGACCAGAAGGCTGATTCAGTTAATAGTAAGTGGAAGAGATGAACAGTCAATCGCTGAGGCGATCATAGTGGCAATGGTATTCTCACAAGAGGATTGTATGATAAAATCAGTTCGAGGTGATCTGAATTTTGTAAACAGAGCGAACCAACGATTGAACCCCATGCATCAACTCTTGAGGCATTTCCAAAAGGATGCAAAGGTACTGTTTCAAAACTGGGGAGTAGAACCCATTGACAATGTCATGGGTATGATTGGAATATTGCCTGACATGACTCCAAGCACAGAGATGTCACTGAGAGGAGTGAGAGTCAGCAAGATGGGGGTAGATGAATATTCCAGCACTGAGAGGGTAGTTGTGAGTATTGACCGCTTTTTGAGGGTTCGAGATCAACGGGGAAATATACTTTTATCTCCTGAGGAGGTTAGTGAAACACAGGGAACAGAGAAATTAACAATCACATATTCATCATCAATGATGTGGGAAATCAATGGTCCTGAGTCAGTACTGGTTAACACCTATCAATGGATTATCAGAAATTGGGAAACTGTGAAGATCCAATGGTCCCAAGACCCTACAATGTTATACAATAAGATGGAATTTGAACCATTTCAATCTTTGGTACCTAAAGCTGCCAGAGGCCAATACAGTGGATTCGTGAGGACTCTATTCCAGCAAATGCGCGATGTGCTGGGAACATTTGACACCGTCCAGATAATAAAGCTGCTACCATTTGCAGCAGCCCCACCGGAACAGAGCAGGATGCAGTTCTCTTCTCTGACTGTGAATGTAAGAGGCTCTGGGATGAGAATACTCGTGAGAGGTAACTCTCCTGTTTTTAACTACAATAAGGCAACCAAAAGGCTTACGATCCTCGGGAAGGATGCAGGCGCACTAACTGAAGACCCAGATGAGGGAACAGCTGGGGTAGAATCTGCAGTATTGAGAGGATTTTTAATTCTAGGCAAAGAAGACAAAAGATATGGGCCAGCACTGAGCATCAACGAACTGAGCAATCTTGCGAAAGGGGAAAAGGCTAATGTATTGATAGGGCAAGGAGACGTAGTGTTGGTAATGAAACGGAAACGGGACTCTAGCATACTTACTGACAGCCAGACAGCGACCAAAAGAATTCGGATGGCCATCAATTAGATGGAAGACTTTGTGCGACAATGCTTCAATCCAATGATTGTCGAGCTTGCGGAAAAAGCAATGAAAGAATATGGGGAAGATCCAAAGATTGAAACGAACAAATTCGCTGCAATATGTACACATTTGGAAGTTTGTTTCATGTATTCGGATTTCCACTTCATTGACGAACGGGGAGAATCAATAATTATAGAATCTGGTGATCCCAATGTGTTACTGAAACATCGATTTGAGATAATTGAAGGAAGAGACCGAACAATGGCCTGGACAGTGGTGAATAGCATTTGTAACACCACAGGAGTCGAAAAGCCTAAATTTCTTCCGGATCTTTACGATTACAAAGAGAACAGATTCCTTGAAATTGGAGTGACACGAAGGGAAGTACACATATACTACCTAGAAAAAGCCAACAAGATAAAATCCGAGAAAACGCACATTCACATTTTTTCATTCACTGGAGAGGAAATGGCCACCAAAGCGGATTACACTCTTGATGAAGAAAGCAGAGCAAGAATCAAAACCAGGCTATTCACCATAAGACAAGAAATGGCCAGTAGGGGCCTATGGGATTCCTTTCGTCAGTCCGAGAGAGGCGAAGAGACAATTGAAGAAAGATTTGAAATCACAGGAACCATGCGCAGGCTTGCCGATCAAAGTCTCCCACCGAACTTCTCCAGCCTTGAAAACTTTAGAGCCTATGTGGATGGATTCGAACCGAACGGCTGCATTGAGGGCAAGCTTTCTCAAATGTCAAAAGAAGTGAATGCCAGGATTGAGCCATTTTTAAAGACAACACCACGCCCCCTCAGATTGCCTGATGGACCTCTCTGCTCCCAGCGGTCAAAATTCTTGTTGATGGATGCTCTAAAATTGAGCATTGAAGACCCGAGTCATGAGGGGGAGGGGATACCGCTATATGATGCAATCAAATGCATGAAAACATTCTTCGGCTGGAAAGAGCCCAATATTGTCAAACCACATGAGAAAGGCATAAACCCCAATTACCTCCTAGCTTGGAAGCAGGTGCTTGCAGAACTTCAGGACATTGAAAATGAGGAGAAAATTCCAAAAACAAAGAACATGAAGAAAACAAGCCAATTGAAATGGGCACTTGGTGAGAACATGGCACCAGAGAAAGTAGACTTTGAGGATTGTAAAGACGTTAGCGATCTGAAACAGTATGATAGTGATGAGCCTGAGTCTAGGTCGCTAGCAAGCTGGATCCAGAGTGAATTCAACAAGGCATGTGAGTTGACCGACTCAAGCTGGATAGAACTTGATGAAATAGGGGAAGATGTTGCCCCAATTGAGCACATTGCAAGTATGAGGAGGAACTATTTTACAGCAGAAGTGTCCCATTGCAGGGCCACTGAATACATAATGAAGGGAGTGTATATAAATACAGCCTTGCTCAATGCATCTTGTGCAGCTATGGATGACTTCCAGCTGATCCCAATGATAAGCAAATGTAGGACCAAAGAAGGAAGACGGAGAACAAATCTGTATGGATTCATTATAAAAGGAAGATCTCATCTGAGAAATGATACTGATGTAGTAAATTTTGTGAGTATGGAATTCTCTCTAACTGACCCAAGGCTGGAGCCACATAAGTGGGAGAAGTACTGTGTTCTTGAAATAGGAGACATGCTCTTACGAACTGCAATAGGCCAAGTGTCACGGCCCATGTTCTTATATGTGAGGACTAATGGAACCTCAAAGATCAAGATGAAATGGGGCATGGAAATGAGGCGCTGCCTTCTTCAATCTCTTCAGCAGATTGAGAGCATGATTGAGGCCGAGTCCTCTGTAAAAGAGAAAGATATGACCAAAGAATTTTTTGAAAACAAATCAGAATCATGGCCAATTGGAGAATCACCCAGGGGAATTGAAGAAGGTTCAATTGGGAAAGTCTGCAGAACCTTACTAGCAAAATCTGTGTTCAACAGCCTGTATGCTTCTCCACAACTTGAGGGGTTTTCAGCTGAATCGAGAAAATTGCTCCTAATTGTTCAGGCACTTAGGGACAACCTGGAACCTGGAACCTTCGATCTTGGAGGGCTATATGAAGCAATTGAGGAGTGCCTGATTAATGATCCCTGGGTTTTGCTTAATGCGTCTTGGTTCAACTCCTTCCTCACACATGCACTGAAATAGATGGCGTCTCAAGGCACCAAACGATCTTATGAGCAGATGGAAACTGGTGGAGAACGCCAGAATGCTACTGAAATCAGAGCATCTGTTGGGAGAATGGTTGGTGGAATTGGAAGATTCTACATACAGATGTGTACCGAACTCAAACTCAATGACCAAGAAGGAAGACTGATTCAAAATAGCATTACAATAGAGAGAATGGTTCTCTCTGCATTTGATGAAAGGAGAAACAAATACCTGGAAGAACATCCCAGTACTGGGAAAGATCCTAAGAAAACTGGAGGTCCAATCTACAGGAGGAGAGATGGGAAGTGGATGAGAGAACTGATCCTGTATGACAAAGAGGAGATCAGAAGGATCTGGCGTCAAGCAAACAATGGAGATGACGCAACTGCTGGCCTCACCCATTTGATGATTTGGCATTCCAATCTGAATGATGCTACATACCAAAGAACAAGGGCTCTTGTGCGGACTGGAATGGACCCCAGAATGTGCTCCTTGATGCAAGGCTCAACCCTTCCGAGGAGATCTGGAGCTGCTGGAGCAGCAGTGAAGGGAGTGGGAACAATGGTGATGGAGTTGATTCGAATGATAAAGAGGGGAATCAATGACCGAAACTTCTGGAGAGGTGAAAATGGAAGAAGAACAAGAATTGCTTATGAGAGAATGTGCAACATTCTCAAAGGGAAATTTCAAACAGCAGCACAAAGAGCAATGATGGATCAAGTACGAGAAAGCCGAAATCCTGGAAATGCTGAAATCGAAGATCTCATTTTCTTGGCACGATCTGCTCTCATTCTAAGGGGATCAGTGGCTCATAAGTCTTGTTTGCCTGCTTGTGTATATGGACTTGCTGTGGCAAATGGACATGATTTTGAAGGGGAAGGGTACTCTCTAGTTGGAATCGACCCTTTCCGTTTACTTCAGAACAGTCAAATCTTCAGTCTTATCAGACCAAATGAAAATCCAGCACATAAGAGTCAACTGGTATGGATGGCTTGTCATTCTGCAGCATTTGAAGACCTGAGAGTGTCAAGCTTCATCAGAGGAATAAAAGTGGTTCCAAGGGGCCAATTGTCCACCAGAGGAGTTCAGATAGCATCAAATGAAAACATGGATACAATGAACTCCAGCACTCTCGAGTTGAGAAGCAGATACTGGGCTATAAGAACCAGAAGCGGAGGAAATACCAACCAGCAAAGAGCATCTGCAGGACAAATCAGTGTACAACCCACATTCTCTGTACAGAGAAACCTTCCCTTCGAGAGAGCAACCATTATGGCGGCATTTACTGGAAATACTGAAGGCAGAACCTCAGACATGAGAACTGAGATAATAAGAATGATGGAAAGCGCCAAACCTGAAGATGTGTCTTTCCAGGGGCGGGGAGTCTTCGAGCTCTCGGACGAAAAGGCAACGAACCCGATCGTGCCTTCCTTTGACATGAGTAACGAGGGATCTTATTTCTTCGGAGACAATGCAGAGGAATATGATAATTAAATGAGTCTTCTAACCGAGGTCGAAACGTACGTTCTCTCTATCGTTCCGTCAGGCCCCCTCAAAGCCGAGATCGCGCAGAGACTCGAAGATGTCTTTGCAGGCAAAAACACTGATCTCGAGGCTCTCATGGAATGGCTAAAGACAAGACCAATCCTGTCACCTCTGACTAAGGGGATTTTAGGATTTGTGTTCACGCTCACCGTGCCCAGTGAGCGAGGACTGCAGCGTAGACGCTTTGTTCAAAATGCATTAAATGGGAATGGAGACCCGAACAACATGGGCAGGGCAGTCAAACTATACAAGAAGCTGAAAAGGGAGATAACATTCCATGGTGCTAAAGAGGTTGCACTCAGTTATTCAACCGGTGCACTTGCCAGTTGCATGGGTCTCATATACAACAGGATGGGAACGGTAACCACAGAAGTGGCTTTCGGCCTAGTGTGTGCCACTTGTGAGCAGATTGCTGACTCACAGCACCGGTCCCACCGACAGATGGTGACCACCACCAATCCACTGATCAGGCATGAAAACAGAATGGTGCTGGCCAGCACTACGGCTAAGGCTATGGAGCAGATGGCTGGGTCGAGTGAGCAGGCAGCAGAAGCCATGGAAGTTGCTAGTCAGGCTAGGCAGATGGTGCAGGCGATGAGGGCAATTGGGACTCATCCTAGCTCCAGTGCCGGTCTGAAAGATGACCTTCTTGAAAATTTGCAGGCCTACCAGAAACGGATGGGAGTGCAAATGCAGCGATTCAAGTGAATGAGTCTTCTAACCGAGGTCGAAACGCCTACCAGAAACGGATGGGAGTGCAAATGCAGCGATTCAAGTGACCCTCTCATTATTGCCGCTAGTATCATTGGGATCTTGCACTTGATATTGTGGATTCTTGATCGTCTTTTCTTCAAATGCATTTATCGTCGCCTTAAATACGGTCTGAAAAGAGGGCCTTCTACGGAAGGAGTGCCTGAGTCTATGAGGGAAGAGTATCGGCAGGAACAGCAGAGTGCTGTGGATGTTGACGATGGTCATTTTGTCAACATAGAGCTGGAGTAAATGGATTCCAACACTGTGTCAAGCTTTCAGGTAGATTGCTTTCTTTGGCATGTCCGCAAACGATTCGCAGACCAAGAACTGGGTGATGCCCCATTCCTTGACCGAATCCGCCGAGATCAGAAGTCCCTGAAAGGAAGAGGCAGCACTCTTGGTCTGGACATCGAAACGGCTACTCGTGCAGGAAAGCAGATAGTGGAGCGGATTCTGGAGGAAGAATCCGACGAGACACTCAAAATGACCATTGCCTCTATGCCTACTTCACGATACCTAACTGACATGACTCTTGAAGAAATGTCAAGGGACTGGTTCATGCTAATGCCCAAACAAAAAGTAGCAGGCTCCCTTTGCATCAGAATGGATCAGGCAATAATGGACAAGAACATCACACTGAAAGCGAACTTCAGTGTGATCTTTGATCGACTGGAGACACTAATACTACTGAGGGCTTTCACTGATGAAGGAGCAATTGTTGGCGAAATCTCACCATTGCCTTCTCTTCCAGGACATACTGATGAGGATGTCAAAAATGCAATTGGGATCCTCATCGGAGGACTTGAATGGAATGATAACACAGTTCGAGTCTCTCAAGCTCTACAGAGATTCGCTTGGAGAGGCAGTAATGAGGATGGGAGACCTCCACTCCCTCCAAAACAGAAACGGAAAATGGCGAGAACAATTGAGTCAGAAGTTTGAATGGATTCCAACACTGTGTCAAGCTTTCAGGACATACTGATGAGGATGTCAAAAATGCAATTGGGATCCTCATCGGAGGACTTGAATGGAATGATAACACAGTTCGAGTCTCTCAAGCTCTACAGAGATTCGCTTGGAGAGGCAGTAATGAGGATGGGAGACCTCCACTCCCTCCAAAACAGAAACGGAAAATGGCGAGAACAATTGAGTCAGAAGTTTGAAGAAATAAGATGGCTAATTGAAGAGATACGGCATAGGCTAAAGATTACAGAAAATAGCTTTGAACAAATAACATTCATGCAAGCCTTACAACTATTGCTTGAAGTGGAGCAAGAAATAAGAACTTTCTCGTTTCAGCTTATTTAA
>Concatenated PB2+PA+NP+M1+M2+NS1+NS2 STRAIN=A/mallard duck/New York/170/1982 YEAR=1982
ATGGAGAGAATAAAAGAACTAAGAGATCTAATGTCACAGTCCCGCACTCGCGAGATACTCACCAAAACCACTGTGGACCATATGGCCATAATCAAAAAATACACATCAGGAAGGCAAGAGAAGAATCCCGCACTCAGGATGAAATGGATGATGGCAATGAAATATCCAATTACAGCGGATAAGAGGATAATGGAGATGATTCCCGAGAGGAATGAACAAGGGCAAACCCTCTGGAGCAAAACAAATGATGCCGGCTCAGACCGAGTGATGGTATCACCTCTGGCTGTGACATGGTGGAATAGGAATGGACCAACAACAAGTACAGTTCACTACCCAAAGGTATATAAAACCTATTTCGAAAAGGTCGAAAGGTTAAAACATGGGACCTTTGGCCCCGTTCACTTCAGGAATCAAGTTAAGATAAGACGGAGAGTTGACATAAACCCTGGCCATGCAGACCTCAGTGCCAAAGAGGCACAGGATGTAATCATGGAAGTTGTTTTCCCAAATGAAGTGGGGGCCCGGATATTAACATCAGAGTCACAGCTGACAATAACAAAAGAGAAAAAGGAAGAACTCCAAGATTGTAAAATTGCCCCCTTGATGGTAGCATACATGCTAGAAAGAGAGTTAGTCCGCAAAACGAGGTTCCTCCCAGTGGCTGGTGGAACAAGCAGTGTTTATATTGAGGTATTGCATTTGACCCAGGGAACATGCTGGGAGCAGATGTACACTCCAGGAGGGGAAGTGAGAAATGATGATGTTGACCAAAGCTTAATTATCGCTGCCAGAAATATAGTAAGAAGAGCAACGGTATCAGCAGACCCACTAGCGTCTCTATTGGAGATGTGCCACAGCACACAGATTGGTGGAATAAGGATGGTAGACATCCTTAGGCAGAATCCAACAGAGGAACAAGCCGTGGATATATGCAAGGCGGCAATGGGCTTGAGGATTAGCTCATCTTTCAGCTTCGGTGGATTCACTTTTAAAAGAACAAGTGGATCGTCAGTCAAAAGAGAAGAAGAAGTGCTTACGGGCAACCTTCAAACACTGAAAATGAGAGTGCATGAGGGGTATGAAGAATTCACAATGGTTGGGAGAAGAGCAACAGCTATTCTCAGGAAGGCAACCAGGAGATTGATTCAGCTAATAGTCAGTGGGAGAGATGAACAGTCAATTGCTGAAGCAATAATTGTAGCTATGGTATTTTCACAAGAGGATTGCATGATCAAGGCAGTTCGGGGTGATCTGAACTTTGTCAATAGAGCAAACCAGCGACTAAACCCCATGCATCAACTCTTGAGACATTTCCAAAAGGATGCAAAAGTGCTTTTCCAAAATTGGGGAATTGAACCCATTGACAATGTGATGGGAATGATCGGAATACTACCCGACATGACCCCAAGTACTGAGATGTCATTGAGAGGGATAAGAGTCAGCAAAATGGGAGTAGATGAATACTCCAGCACAGAGAGAGTGGTGGTGAGCATTGACCGTTTTTTAAGGGTTCGGGATCAACGGGGAAACATACTATTGTCACCTGAAGAAGTCAGCGAGACGCAAGGGACGGAAAAGTTGACAATAACTTACTCATCATCAATGATGTGGGAGATCAATGGTCCTGAATCAGTGTTGGTCAATACTTATCAATGGATCATCAGAAACTGGGAGACTGTGAAAATTCAATGGTCACAGGATCCCACAATGTTGTACAATAAGATGGAATTCGAGCCATTTCAGTCTCTGGTCCCTAAGGCAGCTAGAGGTCAATACAGCGGATTCGTGAGGACACTGTTCCAACAAATGCGGGATGTGCTTGGAACATTTGACACTGTTCAGATAATAAAACTTCTCCCCTTTGCTGCTGCCCCACCAGAACAGAGTAGGATGCAATTCTCTTCCTTGACTGTGAATGTAAGAGGATCAGGAATGAGGATACTGGTAAGAGGCAACTCTCCAGTGTTCAATTACAATAAGGCCACCAAGAGGCTTACAGTCCTCGGGAAGGATGCAGGTGCATTAACTGAAGACCCAGATGAAGGCACAGCTGGAGTGGAATCTGCTGTTCTGAGAGGATTCCTCATTCTAGGCAAAGAAGACAAGAGATATGGCCCAGCATTGAGCATCAATGAACTGAGCAATCTTGCAAAAGGAGAGAAGGCTAATGTGCTAATTGGGCAAGGAGACGTGGTGTTGGTAATGAAACGGAAACGGGACTCTAGCATACTTACTGACAGCCAGACAGCGACCAAAAGGATTCGGATGGCCATCAATTAGATGGAAGACTTTGTGCGACAATGCTTCAATCCAATGATCGTCGAGCTTGCGGAAAAAGCAATGAAAGAATATGGGGAAGATCCGAAAATCGAAACTAACAAGTTTGCTGCAATATGCACACACTTGGAAGTCTGTTTCATGTATTCGGATTTCCACTTCATTGACGAACGGGGCGAATCAATAATTGTAGAATCTGGTGATCCAAATGCATTACTGAAGCACCGATTTGAGATAATTGAAGGAAGAGACCGAACAATGGCCTGGACAGTAGTGAATAGTATCTGCAACACCACAGGGGTCGAGAAACCTAAATTTCTTCCGGATCTGTATGATTACAAGGAAAACCGATTCATTGAAATTGGAGTGACACGGAGGGAGGTCCACATATACTACCTAGAAAAAGCCAACAAGATAAAATCCGAGAAGACACACATTCACATTTTTTCATTCACAGGAGAGGAAATGGCCACTAAAGCGGACTACACCCTTGATGAAGAGAGCAGGGCAAGAATCAAAACCAGACTGTTCACTATAAGACAAGAAATGGCCAGCAGGGGTCTATGGGATTCCTTTCGTCAGTCCGAAAGAGGCGAAGAGACAATTGAAGAAAGATTTGAAATCACAGGAACCATGCGCAGGCTTGCCGACCAAAGTCTCCCACCGAACTTCTCCAGCCTTGAAAACTTTAGAGCCTATGTGGATGGATTCGAACCGAACGGCTGCATTGAGGGCAAGCTTTCTCAAATGTCAAAAGAAGTGAACGCCAGAATTGAGCCATTTTTGAAGACAACACCACGCCCTCTCAGATTACCTGATGGGCCTCCTTGCTCTCAACGGTCAAAATTCTTGCTGATGGATGCCCTGAAACTAAGCATTGAAGACCCGAGTCATGAGGGAGAGGGGATACCGCTATACGATGCAATCAAATGCATGAAGACATTTTTCGGCTGGAAAGAGCCCAACATAATCAAACCACATGAGAAAGGCATAAATCCCAATTACTTTCTGGCTTGGAAGCAGGTGCTAGCAGAACTCCAGGACATTGAAAATGAGGAGAAAATCCCAAAGACAAAGAACATGAAGAAAACAAGCCAATTGAAGTGGGCACTTGGTGAGAATATGGCACCAGAAAAAGTAGACTTTGAGGATTGCAAGGATGTTAGCGATCTAAAACAGTATGATAGTGATGAGCCAGAGTCTAGATCGCTAGCAAGCTGGATCCAGAGTGAATTCAACAAGGCATGTGAATTGACCGATTCGAGCTGGATAGAGCTTGATGAGATAGGGGAAGATATTGCCCCAATTGAGCACATTGCAAGTATGAGGAGGAACTATTTTACAGCGGAAGTGTCCCATTGCAGGGCTACTGAATACATAATGAAGGGAGTGTACATAAACACAGCTTTGCTCAATGCATCTTGTGCAGCCATGGATGACTTCCAGCTGATTCCAATGATAAGCAAATGCAGGACAAAAGAAGGGAGACGGAAAACAAACCTGTATGGGTTCATCATAAAAGGAAGGTCTCATTTGAGAAATGATACTGACGTGGTAAACTTTGTGAGTATGGAGTTTTCTCTCACTGACCCGAGGCTGGAACCACACAAATGGGAGAAATACTGTGTTCTTGAAATAGGAGATATGCTCCTGAGGACTGCAATAGGCCAAGTGTCAAGGCCCATGTTCCTGTATGTTAGAACCAATGGAACCTCCAAGATCAAGATGAAATGGGGTATGGAAATGAGGCGATGCCTTCTTCAATCTCTTCAGCAGATTGAGAGCATGATTGAGGCCGAGTCTTCTGTCAGAGAGAAAGACATGACAAAAGAATTCTTTGAAAACAAATCAGAAACATGGCCAATTGGAGAGTCACCCAAGGGAGTGGAAGAGGGCTCTATCGGGAAAGTGTGCAGAACCTTACTGGCAAAATCTGTATTCAACAGTCTGTATGCATCTCCACAACTCGAGGGATTTTCAGCTGAATCGAGGAAATTGCTTCTCATTGTTCAGGCACTTAGGGACAACCTGGAACCTGGAACCTTCGATCTTGGAGGGCTATATGAAGCAATTGAGGAGTGCCTGATTAATGATCCCTGGGTTTTGCTTAATGCATCTTGGTTCAACTCCTTCCTCACACATGCACTGAAATAGATGGCGTCTCAAGGCACCAAACGATCTTATGAGCAGATGGAAACTGGTGGGGAACGCCAGAATGCCACTGAAATCAGAGCATCTGTTGGGAGAATGGTTGGTGGAATCGGGAGATTCTACATACAGATGTGCACTGAACTCAAACTCAGCGACTATGAAGGGAGACTGATCCAAAACAGCATAACAATAGAGAGAATGGTTCTCTCGGCATTTGATGAGAGAAGAAACAAATATCTGGAAGAGCATCCCAGTGCTGGGAAAGACCCTAAGAAGACTGGGGGTCCAATCTACAGGAGGAGAGATGGGAAATGGATGAGAGAATTGATCCTCTATGACAAAGAGGAGATCAGAAGAATCTGGCGTCAAGCGAATAATGGAGAAGACGCAACTGCTGGTCTCACCCATTTGATGATCTGGCATTCCAACCTGAATGATGCCACATATCAGAGAACAAGGGCACTTGTGCGTACTGGGATGGACCCCAGGATGTGCTCTCTGATGCAAGGTTCAACTCTTCCAAGGAGGTCTGGGGCTGCAGGAGCAGCTGTGAAAGGGGTTGGAACAATGGTAATGGAATTGATTCGGATGATCAAACGAGGGATCAATGATCGGAATTTCTGGAGAGGCGAAAATGGACGAAGAACAAGAATTGCATACGAGAGAATGTGCAACATTCTCAAGGGGAAATTTCAAACAGCAGCACAACGAGCAATGATGGACCAGGTGAGAGAAAGCCGGAATCCTGGAAATGCTGAAATTGAAGATCTCATCTTCCTTGCACGGTCTGCTCTCATTCTGAGGGGATCAGTGGCTCATAAGTCCTGCCTGCCTGCTTGTGTATATGGGCTTGCTGTAGCCAGTGGATACGACTTTGAGAGGGAGGGATACTCCCTAGTCGGGATTGATCCTTTCCGTCTGCTCCAAAACAGTCAAGTCTTCAGTCTTATCAGACCAAACGAAAATCCAGCACATAAAAGTCAGCTGGTATGGATGGCATGTCACTCTGCAGCATTTGAAGATCTGAGAGTGTCAAGCTTCATCAGGGGAACAAGAGTGGTCCCAAGAGGACAACTGTCCACCAGAGGAGTTCAGATTGCCTCAAATGAGAACATGGAGACAATGGACTCCAGCACTCTTGAATTGAGGAGCAGATACTGGGCTATAAGAACCAGGAGCGGAGGGAACACAAACCAACAAAGAGCATCTGCAGGACAGATCAGCGTACAGCCCACATTCTCAGTGCAGAGAAATCTCCCATTCGAAAGAGCAACCATTATGGCTGCATTTACAGGAAACACAGAAGGCAGAACTTCAGACATGAGAACTGAGATCATAAGGATGATGGAAAATGCCAGACCTGAAGATGTGTCTTTCCAGGGGCGGGGAGTCTTCGAGCTCTCGGACGAAAAGGCGACGAACCCGATCGTGCCTTCCTTTGACATGAGTAATGAGGGATCTTATTTCTTCGGAGACAATGCAGAGGAGTATGACAATTAAATGAGTCTTCTAACCGAGGTCGAAACGTACGTTCTCTCTATCGTCCCGTCAGGCCCCCTCAAAGCCGAGATCGCGCAGAGACTTGAAGATGTCTTTGCAGGGAAGAACACCGATCTTGAGGCACTCATGGAATGGCTAAAGACAAGACCAATCCTGTCACCTCTGACTAAGGGGATTTTAGGATTTGTGTTTACGCTCACCGTGCCCAGTGAGCGAGGACTGCAGCGTAGACGCTTTGTCCAAAACGCCCTTAATGGGAATGGGGATCCAAACAACATGGACAGAGCGGTCAAACTGTATAGGAAACTGAAAAGGGAAATAACATTCCATGGGGCAAAAGAAGTGGCACTCAGTTATTCAACTGGTGCACTTGCCAGTTGCATGGGCCTCATATACAACAGAATGGGGACTGTGACCACCGAAGTGGCATTTGGCCTGGTGTGCGCCACATGTGAGCAGATTGCTGATTCCCAGCATCGGTCTCACAGACAAATGGTGACAACAACCAACCCACTGATCAGACATGAGAACAGAATGGTACTAGCCAGTACTACGGCTAAAGCCATGGAGCAAATGGCAGGGTCAAGTGAGCAGGCAGCAGAGGCTATGGAGGTTGCTAGTCAGGCTAGGCAGATGGTGCAGGCAATGAGGACCATTGGGACTCATCCTAGCTCCAGTGCTGGTCTAAAAGATGATCTTCTTGAAAATTTGCAGGCCTACCAGAAACGGATGGGAGTGCAAATGCAGCGATTCAAGTGAATGAGTCTTCTAACCGAGGTCGAAACGCCTACCAGAAACGGATGGGAGTGCAAATGCAGCGATTCAAGTGATCCTCTCGTTATTGCTGCAAGTATCATTGGGATCTTGCACTTGATATTGTGGATTCTTGATCGTCTTTTCTTCAAATGCATTTATCGTCGCCTTAAATACGGTTTGAAAAGAGGGCCTTCTACGGAAGGAGTGCCTGAGTCTATGAGGGAAGAATATCGGCAGGAACAGCAGAGTGCTGTGGATGTTGACGATGGTCATTTTGTCAACATAGAGCTGGAGTAAATGGATTCCAACACTGTGTCAAGCTTTCAGGTAGACTGCTTTCTTTGGCATGTCCGCAAACGATTTGCAGACCAAGAACTGGGTGATGCCCCATTCCTTGACCGGCTTCGCCGAGATCAAAAATCCCTAAGAGGAAGAGGCAGCACTCTTGGTCTGGACATCGAAACAGCCACCCGTGCTGGAAAGCAGATAGTGGAGCGGATTCTAGAGGAAGAATCCGACGAGGCACTTAAAATGACTATTGCCTCTGTACCTGCTTCACGCTACCTAACTGACATGACTCTTGAGGAGATGTCAAGGGACTGGTTCATGCTCATGCCCAAGCAAAAAGTAGCAGGCTCCCTCTGTATCAGAATGGACCAGGCGATCATGGATAAGAATATCATACTGAAAGCGAATTTCAGTGTGATTTTCGACCGGCTGGAGACACTAATACTGCTCAGGGCTTTCACCGAAGAAGGGGCAATTGTCGGAGAAATTTCACCATTGCCTTCTCTTCCAGGACATACTGATGAGGATGTCAAAAATGCAATTGGGGTCCTCATCGGAGGACTTGAATGGAATGATAACACAGTTCGAGTCTCTGAAACTCTACAGAGATTCACTTGGAGAAGCAGTAATGAGGATGGGAGACCTCCACTCCCTCCAAAACAGAAACGGAAAATGGCGAGAACAATTGAGTCAGAAGTTTGAATGGATTCCAACACTGTGTCAAGCTTTCAGGACATACTGATGAGGATGTCAAAAATGCAATTGGGGTCCTCATCGGAGGACTTGAATGGAATGATAACACAGTTCGAGTCTCTGAAACTCTACAGAGATTCACTTGGAGAAGCAGTAATGAGGATGGGAGACCTCCACTCCCTCCAAAACAGAAACGGAAAATGGCGAGAACAATTGAGTCAGAAGTTTGAAGAAATAAGGTGGTTGATTGAAGAAGTGCGACATAGACTGAAGATCACAGAGAATAGTTTTGAGCAGATAACATTTATGCAAGCCCTACAACTACTGCTTGAAGTGGAGCAAGAGATAAGAACTTTCTCGTTTCAGCTTATTTAA
>Concatenated PB2+PA+NP+M1+M2+NS1+NS2 STRAIN=A/mallard duck/ALB/506/1983 YEAR=1983
ATGGAGAGAATAAAAGAACTAAGAGATCTAATGTCACAGTCCCGCACCCGCGAGATACTCACCAAAACCACTGTGGACCATATGGCCATAATCAAAAAATACACATCAGGAAGACAAGAGAAGAATCCTGCACTCAGAATGAAGTGGATGATGGCAATGAAATACCCAATTACGGCAGATAAAAGGATAATGGAAATGATTCCTGAGAGAAATGAACAAGGACAAACCCTCTGGAGCAAAACAAATGATGCCGGCTCAGACCGAGTGATGGTATCACCTCTGGCCGTGACATGGTGGAATAGGAATGGACCAACAACAAGTACAGTTCACTATCCAAAGGTCTATAAAACTTATTTCGAAAAAGTCGAAAGGTTAAAACATGGGACCTTTGGCCCCGTTCACTTCAGGAATCAAGTTAAGATAAGACGGAGGGTTGACATAAACCCTGGCCACGCTGACCTCAGTGCCAAAGAGGCGCAGGATGTAATCATGGAAGTTGTTTTCCCAAATGAAGTGGGAGCCAGAATACTAACATCAGAATCACAACTGACAATAACAAAAGAGAAAAAGGAAGAACTCCAGGATTGTAAAATTGCCCCCTTGATGGTAGCATACATGCTAGAAAGAGAGTTAGTCCGCAAAACGAGGTTCCTCCCAGTGGCTGGTGGGACAAGCAGTGTGTATATTGAGGTGTTGCACTTAACCCAGGGAACATGCTGGGAGCAGATGTACACCCCAGGAGGGGAAGTGAGAAACGATGATGTTGACCAAAGCTTAATTATTGCTGCCAGGAACATAGTGAGAAGAGCAACAGTATCAGCAGACCCACTAGCATCTCTATTGGAGATGTGCCACAGCACACAGATTGGTGGAATAAGGATGGTAGACATCCTTAGGCAAAATCCAACAGAGGAACAAGCCGTGGATATATGTAAGGCAGCAATGGGCTTGAGGATTAGCTCATCTTTCAGCTTCGGTGGATTCACCTTCAAAAGAACCAGCGGGTCGTCAGTCAAGAGAGAAGAAGAAGTGCTTACGGGCAACCTTCAAACACTAAAAATAAGGGTGCATGAGGGGTATGAAGAGTTCACAATGGTCGGGAGAAGAGCAACAGCCATTCTCAGAAAGGCAACCAGGAGATTGATTCAGCTAATAGTAAGTGGGAGAGACGAACAGTCAATTGCTGAAGCAATAATTGTGGCCATGGTATTTTCACAAGAGGATTGCATGATCAAAGCAGTTCGGGGTGATCTGAACTTTGTCAATAGAGCAAACCAGCGACTGAACCCCATGCATCAACTCTTGAGACATTTCCAAAAGGATGCAAAAGTGCTTTTCCAAAACTGGGGAATTGAACCCATTGACAATGTGATGGGAATGATCGGAATATTGCCTGACATGACCCCAAGTACTGAGATGTCGCTGAGGGGGATAAGAGTCAGCAAAATGGGAGTAGATGAATACTCCAGTACAGAGAGAGTTGTGGTGAGCATTGACCGGTTTTTAAGAGTTCGGGATCAAAGGGGAAACATACTATTGTCACCCGAAGAAGTCAGCGAGACACAGGGAACAGAGAAGCTGACAATAACTTATTCATCATCAATGATGTGGGAGATCAATGGTCCTGAGTCAGTGTTGGTCAATACTTATCAATGGATCATCAGGAACTGGGAGATTGTGAAAATTCAATGGTCACAGGATCCCACAATGTTATATAATAAGATGGAATTCGAGCCATTTCAGTCTCTGGTCCCTAAGGCAGCCAGAAGTCAATACAGCGGATTCGTGAGGACACTGTTCCAGCAGATGCGAGATGTGCTTGGGACATTTGATACTGTTCAGATAATAAAACTTCTCCCCTTTGCTGCTGCTCCACCGGAACAGAGTAGGATGCAGTTCTCCTCCTTGACTGTGAATGTCAGAGGATCAGGAATGAGGATACTGATAAGAGGCAATTCTCCGGTATTCAATTACAACAAGGCCACCAAGAGGCTTACAGTCCTCGGAAAAGATGCAGGTGCATTAACTGAAGATCCAGATGAAGGCACAGCTGGGGTGGAGTCTGCTGTTCTGAGGGGATTCCTCATTTTGGGCAAAGAAGACAAGAGATATGGCCCAGCACTAAGCATCAATGAACTGAGCAATCTTGCAAAAGGAGAGAAGGCTAATGTGCTAATTGGTCAAGGAGACGTGGTGTTGGTAATGAAACGGAAACGGGACTCTAGCATACTTACTGACAGCCAGACAGCGACCAAAAGAATTCGGATGGCCATCAATTAGATGGAAGACTTTGTGCGACAATGCTTCAATCCAATGATCGTCGAGCTTGCGGAAAAGGCAATGAAAGAATATGGGGAAGATCCGAAAATCGAAACTAACAAATTCGCTGCAATATGCACACACTTGGAAGTCTGTTTCATGTATTCGGATTTCCATTTCATTGACGAACGGGGTGAATCAATAATTGTAGAATCTGGTGATCCAAATGCATTACTGAAGCATCGATTTGAGATAATTGAAGGAAGAGACCGAACAATGGCCTGGACAGTGGTGAATAGTATCTGCAACACTACAGGGGTCGAGAAGCCTAAATTTCTTCCGGATCTGTATGACTACAAGGAGAACCGATTCATTGAAATTGGAGTGACACGGAGGGAAGTCCACATATACTACCTAGAAAAAGCCAACAAGATAAAATCCGAGAAGACACACATTCACATTTTCTCATTCACTGGAGAGGAAATGGCCACCAAAGCGGACTACACCCTTGATGAAGAAAGCAGGGCAAGAATCAAAACCAGGCTGTTCACCATAAGACAAGAAATGGCCAGTAGGGGTCTATGGGATTCCTTTCGTCAGTCCGAGAGAGGCGAAGAGACAGTTGAAGAAAGATTTGAAATTACAGGAACCATGCGCAGGCTTGCCGATCAAAGTCTCCCACCGAACTTCTCCAGCCTTGAAAACTTTAGAGCCTATGTGGATGGATTCGAACCGAACGGCTGCATTGAGGGCAAGCTTTCTCAAATGTCAAAAGAAGTGAACGCCAGAATTGAGCCATTTTTGAAGACGACACCACGCCACCTCAGATTACCTGATGGGCCTCCCTGCTCTCAGCGGTCAAAATTCTTGCTGATGGATGCTCTGAAATTGAGCATTGAAGACCCGAGTCATGAGGGAGAGGGGATACCGCTATATGATGCAATCAAATGCATGAAGACATTTTTCGGCTGGAAAGAGCCTAACATAATCAAACCACATGAGAAAGGCATAAACCCCAATTACCTCCTGGCTTGGAAGCAGGTGTTAGCAGAACTCCAGGACATTGAAAATGAGGAGAAGATCCCAAAGACAAAGAACATGAAGAAAACAAGTCAATTGAAGTGGGCACTCGGTGAGAATATGGCACCAGAGAAAGTAGACTTTGACGATTGCAAAGATATTAGCGATCTAAAACAGTATGACAGCGATGAGCCAGAGTCTAGATCGCTAGCAAGCTGGATACAGAGTGAATTCAACAAGGCATGTGAATTGACCGATTCAAGCTGGATAGAACTTGATGAGATAGGGGAAGATATTGCCCCGATTGAGCACATTGCAAGCATGAGGAGAAACTATTTTACAGCGGAAGTGTCCCATTGCAGGGCCACTGAGTACATAATGAAGGGAGTGTACATAAATACAGCTTTGCTCAATGCATCTTGTGCAGCCATGGATGACTTCCAGCTGATCCCAATGATAAGCAAATGTAGGACCAAAGAAGGAAGACGGAAAACAAATCTGTATGGATTCATTATAAAAGGAAGGTCTCATTTGAGAAATGATACTGACGTGGTAAACTTTGTAAGCATGGAGTTTTCCCTCACTGATCCGAGGCTGGAGCCACACAAATGGGAAAAGTACTGTGTTCTTGAAATAGGAGATATGCTCCTGAGGACTGCGATAGGCCAAGTGTCAAGGCCCATGTTCCTGTATGTGAGAACCAATGGAACCTCCAAAATCAAGATGAAATGGGGCATGGAAATGAGGCGCTGCCTTCTTCAGTCCCTTCAGCAGATTGAGAGCATGATTGAGGCTGAGTCTTCCGTCAAAGAGAAAGACATGACCAAGGAATTCTTTGAAAACAAGTCAGAAACATGGCCAATTGGAGAGTCACCCAAAGGAGTGGAGGAAGGATCTATCGGGAAAGTGTGCAGAACCTTACTGGCAAAATCTGTATTCAACAGTCTATATGCGTCTCCACAACTAGAGGGGTTTTCAGCTGAATCGAGAAAATTGCTTCTCATTGTTCAGGCACTTAGGGACAACCTGGAACCTGGAACCTTCGATCTTGGAGGGCTATATGAAGCAATCGAGGAGTGCCTGATTAATGATCCCTGGGTTTTGCTTAATGCATCTTGGTTCAACTCCTTCCTCACACATGCACTGAAATAGATGGCGTCTCAAGGCACCAAACGATCTTATGAGCAGATGGAAACTGGTGGGGAGCGCCAGAATGCCAATGAAATCAGAGCATCTGTTGGAAGAATGGTTGGTGGAATCGGGAGATTCTACATACAGATGTGCACTGAAATCAAACTCAGCGACTATGAAGGGAGGCTGATCCAAAACAGCATAACAATAGAGAGAATGGTTCTCTCGGCATTTGATGAGAGGAGAAACAAATATCTGGAAGAGCATCCCAGTGCTGGGAAAGACCCTAAGAAGACTGGGGGTCCAATCTACAGGAGGAGAGATGGGAAATGGATGAGAGAATTAATCCTGTATGACAAAGAGGAGATCAGAAGGATTTGGCGTCAAGCGAATAATGGAGAAGACGCAACTGCTGGTCTCACTCATTTGATGATCTGGCATTCCAACCTGAATGATGCCACATATCAGAGAACAAGAGCACTTGTGCGTACTGGGATGGATCCCAGGATGTGCTCTCTGATGCAAGGCTCAACTCTTCCGAGGAGGTCAGGGGCTGCTGGAGCAGCAGTGAAAGGAGTTGGAACAATGGTGATGGAATTGATTCGGATGATCAAAAGAGGGATCAATGATCGGAACTTCTGGAGAGGCGAAAATGGACGGAGGACAAGAATTGCATATGAAAGAATGTGCAACATTCTCAAGGGGAAATTCCAAACAGCAGCACAACGAGCAATGATGGACCAGGTGAGGGAAAGCCGGAATCCTGGGAATGCTGAAATTGAAGATCTCATCTTTCTTGCACGGTCTGCTCTCATCCTGAGAGGATCAGTGGCTCATAAGTCCTGCCTGCCTGCTTGTGTGTATGGACTTGCTGTGGCTAGTGGATACGACTTTGAGAGGGAGGGATACTCCCTAGTCGGAATTGATCCTTTCCGTCTGCTCCAAAACAGTCAAGTCTTCAGTCTTATCAGACCAAACGAAAATCCAGCACATAAAAGTCAGCTGGTATGGATGGCATGTCACTCTGCAGCATTTGAAGACCTGAGAGTGTCAAGCTTCATCAGAGGAACAAGAGTGGTCCCAAGAGGACAACTGTCCACCAGAGGAGTTCAGATTGCTTCAAATGAGAACATGGAGACAATGGACTCTAGTACTCTCGAATTAAGGAGCAGATACTGGGCTATAAGGACCAGAAGCGGAGGGAACACTAATCAGCAGAGAGCATCTGCAGGACAAATCAGCGTACAGCCCACATTCTCTGTGCAGAGGAACCTCCCATTCGAGAGAGCAACCATTATGGCGGCATTTACAGGAAACACTGAAGGCAGAACTTCAGACATGAGGACTGAGATCATAAGGATGATGGAAAATGCCAGACCTGAAGATGTGTCTTTCCAGGGGCGGGGAGTCTTCGAGCTCTCGGACGAAAAGGCGACGAACCCGATCGTGCCTTCCTTTGACATGAGTAACGAGGGATCTTATTTCTTCGGAGACAATGCAGAGGAATATGACAATTAAATGAGTCTTCTAACCGAGGTCGAAACGTACGTTCTCTCTATCGTCCCGTCAGGCCCCCTCAAAGCCGAGATCGCGCAGAGACTTGAAGATGTCTTTGCAGGGAAGAACACCGATCTTGAGGCACTCATGGAATGGCTAAAGACAAGACCAATCCTGTCACCTCTGACTAAGGGGATTTTAGGATTTGTTTTCACGCTCACCGTGCCCAGTGAGCGAGGACTGCAGCGTAGACGCTTTGTCCAGAATGCTCTTAATGGGAATGGAGATCCAAACAACATGGATAGAGCAGTCAAACTGTACAGAAAGCTCAAAAGGGAAATTACATTCCATGGGGCCAAGGAGGTAGCACTCAGTTATTCCACTGGTGCACTTGCCAGTTGCATGGGCCTCATCTACAACAGAATGGGAACTGTGACCACCGAGGTGGCGTTTGGCCTGGTATGCGCCACGTGTGAGCAGATTGCTGACTCACAGCATCGGTCTCACAGACAGATGGTGACAACAACCAACCCACTGATCAGACATGAGAACAGGATGGTACTGGCTAGTACTACGGCTAAAGCCATGGAACAGATGGCAGGGTCGAGTGAACAAGCAGCGGAGGCTATGGAGGTAGCCAGTCAGGCTAGGCAGATGGTGCAGGCAATGAGGACCATTGGGACTCATCCTAGCTCCAGTGCTGGTCTAAAAGATGATCTTCTTGAAAATTTGCAGGCCTACCAGAAACGGATGGGAGTGCAAATGCAGCGATTCAAGTGAATGAGTCTTCTAACCGAGGTCGAAACGCCTACCAGAAACGGATGGGAGTGCAAATGCAGCGATTCAAGTGATCCTCTCATTATTGCCGCAAGTATCATTGGGATCTTGCACTTGATATTGTGGATTCTTGATCGTCTTTTCTTCAAATGCATTTATCGTCGCCTTAAATACGGATTGAAAAGAGGGCCTTCTACGGAAGGAGTGCCTGAGTCTATGAGGGAAGAATATCGGCAGGAACAGCAGAGTGCTGTGGATGTTGACGATGGTCATTTTGTCAACATAGAGCTGGAGTAAATGGATTCCAACACTGTGTCAAGCTTTCAGGTAGACTGCTTTCTTTGGCATGTCCGCAAACGATTTGCAGACCAAGAACTGGGTGATGCCCCATTCCTTGACCGGCTTCGCCGAGATCAGAAATCTCTAAGAGGAAGAGGCAGCACACTTGGTCTGGACATCGAAACAGCCACTCGTGCTGGAAAGCAGATAGTGGAGAGGATTCTGGAGGAAGAATCCGACGAGGCACTCAAAATGACTATTGCCTCTGTACCTGCTTCACGCTACCTAACTGACATGACTCTTGAAGAGATGTCAAGAGATTGGTTCATGCTCATGCCCAAGCAAAAAGTAGCAGGCTCCCTCTGTATCAGAATGGACCAGGCAATTATGGATAAGAACATCATACTGAAAGCGAACTTCAGTGTGATCTTCGAGCGGCTGGAGACACTAATACTACTCAGGGCTTTCACTGAAGAAGGAGCAATTATCGGCGAAATTTCACCATTGCCTTCTCTTCCAGGACATACTGATGAGGATGTCAAAAATGCAATTGGGGTCCTCATCGGAGGACTTGAATGGAATGATAACACAGTTCGAGTCTCTGAAACTCTACAGAGATTCGCTTGGAGAAGCAGTAATGAGGATGGGAGACCTCCACTCCCTCCAAAGCAGAAACGGAAAATGGCGAGAACAATTGAGTCAGAAGTTTGAATGGATTCCAACACTGTGTCAAGCTTTCAGGACATACTGATGAGGATGTCAAAAATGCAATTGGGGTCCTCATCGGAGGACTTGAATGGAATGATAACACAGTTCGAGTCTCTGAAACTCTACAGAGATTCGCTTGGAGAAGCAGTAATGAGGATGGGAGACCTCCACTCCCTCCAAAGCAGAAACGGAAAATGGCGAGAACAATTGAGTCAGAAGTTTGAAGAAATAAGGTGGCTGATTGAAGAAGTGCGACATAGACTAAAGATTACAGAGAATAGTTTTGAACAAATAACATTTATGCAAGCCTTACAACTACTGCTTGAAGTGGAACAAGAGATAAGAACTTTCTCGTTTCAGCTTATTTAA
>Concatenated PB2+PA+NP+M1+M2+NS1+NS2 STRAIN=A/mallard duck/Alberta/342/1983 YEAR=1983
ATGGAGAGAATAAAAGAACTAAGAGATCTAATGTCACAGTCCCGCACCCGCGAGATACTCACCAAAACCACTGTGGACCATATGGCCATAATCAAAAAATACACATCAGGAAGACAAGAGAAGAATCCTGCACTCAGAATGAAGTGGATGATGGCAATGAAATACCCAATTACGGCAGATAAAAGGATAATGGAAATGATTCCTGAGAGAAATGAACAAGGACAAACCCTCTGGAGCAAAACAAATGATGCCGGCTCAGACCGAGTGATGGTATCACCTCTGGCCGTGACATGGTGGAATAGGAATGGACCAACAACAAGTACAGTTCACTATCCAAAGGTCTATAAAACTTATTTCGAAAAAGTCGAAAGGTTAAAACATGGGACCTTTGGCCCCGTTCACTTCAGGAATCAAGTTAAGATAAGACGGAGGGTTGACATAAACCCTGGCCACGCTGACCTCAGTGCCAAAGAGGCGCAGGATGTAATCATGGAAGTTGTTTTCCCAAATGAAGTGGGAGCCAGAATACTAACATCAGAATCACAACTGACAATAACAAAAGAGAAAAAGGAAGAACTCCAGGATTGTAAAATTGCCCCCTTGATGGTAGCATACATGCTAGAAAGAGAGTTAGTCCGCAAAACGAGGTTCCTCCCAGTGGCTGGTGGGACAAGCAGTGTGTATATTGAGGTGTTGCACTTAACCCAGGGAACATGCTGGGAGCAGATGTACACCCCAGGAGGGGAAGTGAGAAACGATGATGTTGACCAAAGCTTAATTATTGCTGCCAGGAACATAGTGAGAAGAGCAACAGTATCAGCAGACCCACTAGCATCTCTATTGGAGATGTGCCACAGCACACAGATTGGTGGAATAAGGATGGTAGACATCCTTAGGCAAAATCCAACAGAGGAACAAGCCGTGGATATATGTAAGGCAGCAATGGGCTTGAGGATTAGCTCATCTTTCAGCTTCGGTGGATTCACCTTCAAAAGAACCAGCGGGTCGTCAGTCAAGAGAGAAGAAGAAGTGCTTACGGGCAACCTTCAAACATTAAAAATAAGGGTGCATGAGGGGTATGAAGAGTTCACAATGGTCGGGAGAAGGGCAACAGCCATTCTCAGAAAGGCAACCAGGAGATTGATTCAGCTAATAGTAAGTGGGAGAGACGAACAGTCAATTGCTGAAGCAATAATTGTGGCCATGGTATTTTCACAAGAGGATTGCATGATCAAAGCAGTTCGGGGTGATCTGAACTTTGTCAATAGAGCAAACCAGCGACTGAACCCCATGCATCAACTCTTGAGACATTTCCAAAAGGATGCAAAAGTGCTTTTCCAAAACTGGGGAATTGAACCCATTGACAATGTGATGGGAATGATCGGAATATTGCCTGACATGACCCCAAGTACTGAGATGTCGCTGAGGGGGATAAGAGTCAGCAAAATGGGAGTAGATGAATACTCCAGTACAGAGAGAGTTGTGGTGAGCATTGACCGGTTTTTAAGAGTTCGGGATCAAAGGGGAAACATACTATTGTCACCCGAAGAAGTCAGCGAGACACAGGGAACAGAGAAGCTGACAATAACTTATTCATCATCAATGATGTGGGAGATCAATGGTCCTGAGTCAGTGTTGGTCAATACTTATCAATGGATCATCAGGAACTGGGAGATTGTGAAAATTCAATGGTCACAGGATCCCACAATGTTATATAATAAGATGGAATTCGAGCCATTTCAGTCTCTGGTCCCTAAGGCAGCCAGAAGTCAATACAGCGGATTCGTGAGGACACTGTTCCAGCAGATGCGAGATGTGCTTGGGACATTTGATACTGTTCAGATAATAAAACTTCTCCCCTTTGCTGCTGCTCCACCGGAACAGAGTAGGATGCAGTTCTCCTCCTTGACTGTGAATGTCAGAGGATCAGGAATGAGGATACTGATAAGAGGCAATTCTCCGGTATTCAATTACAACAAGGCCACCAAGAGGCTTACAGTCCTCGGAAAAGATGCAGGTGCATTAACTGAAGATCCAGATGAAGGCACAGCTGGGGTGGAGTCTGCTGTTCTGAGGGGATTCCTCATTTTGGGCAAAGAAGACAAGAGATATGGCCCAGCACTAAGCATCAATGAACTGAGCAATCTTGCAAAAGGAGAGAAGGCTAATGTGCTAATTGGTCAAGGAGACGTGGTGTTGGTAATGAAACGGAAACGGGACTCTAGCATACTTACTGACAGCCAGACAGCGACCAAAAGAATTCGGATGGCCATCAATTAGATGGAAGACTTTGTGCGACAATGCTTCAATCCAATGATCGTCGAGCTTGCGGAAAAGGCAATGAAAGAATATGGGGAAGATCCGAAAATCGAAACTAACAAATTCGCTGCAATATGCACACACTTGGAAGTCTGTTTCATGTATTCGGATTTCCATTTCATTGACGAACGGGGTGAATCAATAATTGTAGAATCTGGTGATCCAAATGCATTACTGAAGCATCGATTTGAGATAATTGAAGGAAGAGACCGAACAATGGCCTGGACAGTGGTGAATAGTATCTGCAACACTACAGGGGTCGAGAAGCCTAAATTTCTTCCGGATCTGTATGATTACAAGGAGAACCGATTCATTGAAATTGGAGTGACACGGAGGGAAGTCCACATATATTACCTAGAAAAAGCCAACAAGATAAAATCCGAAAAGACACACATTCACATTTTCTCATTCACTGGAGAGGAAATGGCCACCAAAGCGGACTACACCCTTGATGAAGAAAGCAGGGCAAGAATCAAAACCAGGCTGTTCACCATAAGACAAGAAATGGCCAGTAGGGGTCTATGGGATTCCTTTCGTCAGTCCGAGAGAGGCGAAGAGACAATTGAAGAAAGATTTGAAATTACAGGAACCATGCGCAGGCTTGCCGATCAAAGTCTCCCACCGAACTTCTCCAGCCTTGAAAACTTTAGAGCCTATGTGGATGGATTCGAACCGAACGGCTGCATTGAGGGCAAGCTTTCTCAAATGTCAAAAGAAGTGAACGCCAGAATTGAGCCATTTTTGAAGACGACACCACGCCACCTCAGATTACCTGATGGGCCTCCCTGCTCTCAGCGGTCAAAATTCTTGCTGATGGATGCTCTGAAATTGAGCATTGAAGACCCGAGTCATGAGGGAGAGGGGATACCGCTATATGATGCAATCAAATGCATGAAGACATTTTTCGGCTGGAAAGAGCCTAACATAATCAAACCACATGAGAAAGGCATAAACCCCAATTACCTCCTGGCTTGGAAGCAGGTGTTAGCAGAACTCCAGGACATTGAAAATGAGGAGAAGATCCCAAAGACAAAGAACATGAAGAAAACAAGTCAATTGAAGTGGGCACTCGGTGAGAATATGGCACCAGAGAAAGTAGACTTTGACGATTGCAAAGATATTAGCGATCTAAAACAGTATGACAGCGATGAGCCAGAGTCTAGATCGCTAGCAAGCTGGATACAGAGTGAATTCAACAAGGCATGTGAATTGACCGATTCAAGCTGGATAGAACTTGATGAGATAGGGGAAGATATTGCCCCGATTGAGCACATTGCAAGCATGAGGAGAAACTATTTTACAGCGGAAGTGTCCCATTGCAGGGCCACTGAGTACATAATGAAGGGAGTGTACATAAATACAGCTTTGCTCAATGCATCTTGTGCAGCCATGGATGACTTCCAGCTGATCCCAATGATAAGCAAATGTAGGACCAAAGAAGGAAGACGGAAAACAAATCTGTATGGATTCATTATAAAAGGAAGGTCTCATTTGAGAAATGATACTGACGTGGTAAACTTTGTAAGCATGGAGTTTTCCCTCACTGATCCGAGGCTGGAGCCACACAAATGGGAAAAGTACTGTGTTCTTGAAATAGGAGATATGCTCCTGAGGACTGCGATAGGCCAAGTGTCAAGGCCCATGTTCCTGTATGTGAGAACCAATGGAACCTCCAAAATCAAGATGAAATGGGGCATGGAAATGAGGCGCTGCCTTCTTCAGTCCCTTCAGCAGATTGAGAGCATGATTGAGGCTGAGTCTTCCGTCAAAGAGAAAGACATGACCAAGGAATTCTTTGAAAACAAGTCAGAAACATGGCCAATTGGAGAGTCACCCAAAGGAGTGGAGGAAGGATCTATCGGGAAAGTGTGCAGAACCTTACTGGCAAAATCTGTATTCAACAGTCTATATGCGTCTCCACAACTAGAGGGGTTTTCAGCTGAATCGAGAAAATTGCTTCTCATTGTTCAGGCACTTAGGGACAACCTGGAACCTGGAACCTTCGATCTTGGAGGGCTATATGAAGCAATCGAGGAGTGCCTGATTAATGATCCCTGGGTTTTGCTTAATGCATCTTGGTTCAACTCCTTCCTCACACATGCACTGAAATAGATGGCGTCTCAAGGCACCAAACGATCTTATGAGCAGATGGAAACTGGTGGGGAGCGCCAGAATGCCAATGAAATCAGAGCATCTGTTGGAAGAATGGTTGGTGGAATCGGGAGATTCTACATACAGATGTGCACTGAACTCAAACTCAGCGACTATGAAGGGAGGCTGATCCAAAACAGCATAACAATAGAGAGAATGGTTCTCTCGGCATTTGATGAGAGGAGAAACAAATATCTGGAAGAGCATCCCAGTGCTGGGAAAGACCCTAAGAAGACTGGGGGTCCAATCTACAGGAGGAGAGATGGGAAATGGATGAGAGAATTAATCCTGTATGACAAAGAGGAGATCAGAAGGATTTGGCGTCAAGCGAATAATGGAGAAGACGCAACTGCTGGTCTCACTCATTTGATGATCTGGCATTCCAACCTGAATGATGCCACATATCAGAGAACAAGAGCACTTGTGCGTACTGGGATGGATCCCAGGATGTGCTCTCTGATGCAAGGCTCAACTCTTCCGAGGAGGTCAGGGGCTGCTGGAGCAGCAGTGAAAGGAGTTGGAACAATGGTGATGGAATTGATTCGGATGATCAAAAGAGGGATCAATGATCGGAACTTCTGGAGAGGCGAAAATGGACGGAGGACAAGAATTGCATATGAAAGAATGTGCAACATTCTCAAGGGGAAATTCCAAACAGCAGCACAACGAGCAATGATGGACCAGGTGAGGGAAAGCCGGAATCCTGGGAATGCTGAAATTGAAGATCTCATCTTTCTTGCACGGTCTGCTCTCATCCTGAGAGGATCAGTGGCTCATAAGTCCTGCCTGCCTGCTTGTGTGTATGGACTTGCTGTGGCTAGTGGATACGACTTTGAGAGGGAGGGATACTCCCTAGTCGGAATTGATCCTTTCCGTCTGCTCCAAAACAGTCAAGTCTTCAGTCTTATCAGACCAAACGAAAATCCAGCACATAAAAGTCAGCTGGTATGGATGGCATGTCACTCTGCAGCATTTGAAGACCTGAGAGTGTCAAGCTTCATCAGAGGAACAAGAGTGGTCCCAAGAGGACAACTGTCCACCAGAGGAGTTCAGATTGCTTCAAATGAGAACATGGAGACAATGGACTCTAGTACTCTCGAATTAAGGAGCAGATACTGGGCTATAAGGACCAGAAGCGGAGGGAACACTAATCAGCAGAGAGCATCTGCAGGACAAATCAGCGTACAGCCCACATTCTCTGTGCAGAGGAACCTCCCATTCGAGAGAGCAACCATTATGGCGGCATTTACAGGAAACACTGAAGGCAGAACTTCAGACATGAGGACTGAGATCATAAGGATGATGGAAAATGCCAGACCTGAAGATGTGTCTTTCCAGGGGCGGGGAGTCTTCGAGCTCTCGGACGAAAAGGCGACGAACCCGATCGTGCCTTCCTTTGACATGAGTAACGAGGGATCTTATTTCTTCGGAGACAATGCAGAGGAATATGACAATTAAATGAGTCTTCTAACCGAGGTCGAAACGTACGTTCTCTCTATCGTCCCGTCAGGCCCCCTCAAAGCCGAGATCGCGCAGAGACTTGAAGATGTCTTTGCAGGGAAGAACACCGATCTTGAGGCACTCATGGAATGGCTAAAGACAAGACCAATCCTGTCACCTCTGACTAAGGGGATTTTAGGATTTGTTTTCACGCTCACCGTGCCCAGTGAGCGAGGACTGCAGCGTAGACGCTTTGTCCAGAATGCTCTTAATGGGAATGGAGATCCAAACAACATGGATAGAGCAGTCAAACTGTACAGAAAGCTCAAAAGGGAAATTACATTCCATGGGGCCAAGGAGGTAGCACTCAGTTATTCCACTGGTGCACTTGCCAGTTGCATGGGCCTCATCTACAACAGAATGGGAACTGTGACCACCGAGGTGGCGTTTGGCCTGGTATGCGCCACGTGTGAGCAGATTGCTGACTCACAGCATCGGTCTCACAGACAGATGGTGACAACAACCAACCCACTGATCAGACATGAGAACAGGATGGTACTGGCTAGTACTACGGCTAAAGCCATGGAACAGATGGCAGGGTCGAGTGAACAAGCAGCGGAGGCTATGGAGGTAGCCAGTCAGGCTAGGCAGATGGTGCAGGCAATGAGGACCATTGGAACTCATCCTAGCTCCAGTGCTGGTCTAAAAGATGATCTTCTTGAAAATTTGCAGGCCTACCAGAAACGGATGGGAGTGCAAATGCAGCGATTCAAGTGAATGAGTCTTCTAACCGAGGTCGAAACGCCTACCAGAAACGGATGGGAGTGCAAATGCAGCGATTCAAGTGATCCTCTCATTATTGCCGCAAGTATCATTGGGATCTTGCACTTGATATTGTGGATTCTTGATCGTCTTTTCTTCAAATGCATTTATCGTCGCCTTAAATACGGATTGAAAAGAGGGCCTTCTACGGAAGGAGTGCCTGAGTCTATGAGGGAAGAATATCGGCAGGAACAGCAGAGTGCTGTGGATGTTGACGATGGTCATTTTGTCAACATAGAGCTGGAGTAAATGGATTCCAACACTGTGTCAAGCTTTCAGGTAGACTGCTTTCTTTGGCATGTCCGCAAACGATTTGCAGACCAAGAACTGGGTGATGCCCCATTCCTTGACCGGCTTCGCCGAGATCAGAAATCTCTAAGAGGAAGAGGCAGCACACTTGGTCTGGACATCGAAACAGCCACTCGTGCTGGAAAGCAGATAGTGGAGAGGATTCTGGAGGAAGAATCCGACGAGGCACTCAAAATGACTATTGCCTCTGTACCTGCTTCACGCTACCTAACTGACATGACTCTTGAAGAGATGTCAAGAGATTGGTTCATGCTCATGCCCAAGCAAAAAGTAGCAGGCTCCCTCTGTATCAGAATGGACCAGGCAATTATGGATAAGAACATCATACTGAAAGCGAACTTCAGTGTGATCTTCGAGCGGCTGGAGACACTAATACTACTCAGGGCTTTCACTGAAGAAGGAGCAATTGTCGGCGAAATTTCACCATTGCCTTCTCTTCCAGGACATACTGATGAGGATGTCAAAAATGCAATTGGGGTCCTCATCGGAGGACTTGAATGGAATGATAACACAGTTCGAGTCTCTGAAACTCTACAGAGATTCGCTTGGAGAAGCAGTAATGAGGATGGGAGACCTCCACTCCCTCCAAAGCAGAAACGGAAAATGGCGAGAACAATTGAGTCAGAAGTTTGAATGGATTCCAACACTGTGTCAAGCTTTCAGGACATACTGATGAGGATGTCAAAAATGCAATTGGGGTCCTCATCGGAGGACTTGAATGGAATGATAACACAGTTCGAGTCTCTGAAACTCTACAGAGATTCGCTTGGAGAAGCAGTAATGAGGATGGGAGACCTCCACTCCCTCCAAAGCAGAAACGGAAAATGGCGAGAACAATTGAGTCAGAAGTTTGAAGAAATAAGGTGGCTGATTGAAGAAGTGCGACATAGACTAAAGATTACAGAGAATAGTTTTGAACAAATAACATTTATGCAAGCCTTACAACTACTGCTTGAAGTGGAACAAGAGATAAGAACTTTCTCGTTTCAGCTTATTTAA
>Concatenated PB2+PA+NP+M1+M2+NS1+NS2 STRAIN=A/black duck/Western Australia/4954/1983 YEAR=1983
ATGGAGAGAATAAAAGAATTAAGAGATCTAATGTCGCAGTCCCGCACTCGCGAGATACTAACAAAAACCACTGTGGACCATATGGCCATAATCAAGAAATACACATCAGGAAGACAAGAGAAGAACCCTGCTCTCAGAATGAAATGGATGATGGCAATGAAATATCCAATCACAGCAGACAAGAGAATAATGGAGATGATTCCTGAAAGGAATGAACAAGGGCAAACACTTTGGAGCAAGACAAATGATGCTGGATCAGACAGGGTGATGGTGTCACCCCTAGCTGTAACTTGGTGGAACAGGAATGGGCCAACAACAAGTACAGTTCATTATCCAAAGGTTTACAAAACATACTTTGAGAAGGTTGAAAGGTTAAAACATGGAACCTTCGGTCCCGTTCATTTCCGAAACCAAGTTAAAATACGCCGCCGAGTTGATATAAACCCGGGCCATGCAGATCTCAGTGCTAAAGAAGCACAAGATGTTATCATGGAGGTCGTCTTCCCAAATGAAGTGGGAGCTAGAATATTGACATCAGAGTCGCAATTGACAATAACAAAAGAGAAGAAAGAAGAGCTCCAGGATTGTAAGATTGCTCCTTTAATGGTGGCATACATGTTGGAAAGAGAACTAGTTCGGAAAACCAGATTCCTACCGGTAGCAGGCGGAACAAGCAGTGTGTACATTGAGGTACTGCATTTGACTCAAGGAACCTGCTGGGAACAGATGTACACTCCAGGCGGAGAAGTGAGAAATGATGATGTTGACCAGAGTTTGATCATTGCTGCCAGAAACATTGTTAGGAGAGCAACGGTATCAGCGGATCCACTGGCATCACTACTGGAGATGTGCCATAGTACACAAATTGGTGGGATAAGGATGGTGGACATCCTCAGACAAAATCCAACGGAGGAGCAAGCTGTGGATATATGCAAAGCAGCAATGGGTTTGAGAATCAGTTCATCCTTTAGCTTTGGAGGCTTCACTTTCAAAAGAACAAGTGGATCATCCGTTAAGAAGGAAGAGGAAGTGCTTACAGGCAACCTCCAAACATTGAAAATAAGAGTACATGAGGGGTATGAGGAATTCACAATGGTTGGGCGGAGAGCAACAGCTATCTTGAGGAAAGCAACTAGAAGGCTGATTCAGTTGATAGTAAGTGGAAGAGATGAACAATCAATCGCTGAAGCGATCATTGTAGCAATGGTGTTCTCACAAGAGGATTGCATGATAAAGGCAGTCCGAGGTGATCTGAATTTTGTGAACAGAGCAAACCAACGATTAAACCCCATGCATCAGCTCCTGAGGCACTTCCAAAAAGATGCAAAAGTGCTGTTTCAGAATTGGGGAATTGAACCTATTGATAATGTCATGGGGATGATCGGAATATTACCTGACATGACTCCAAGCACAGAGATGTCACTGAGGGGAGTGAGGGTTAGTAAAATGGGAGTGGATGAATATTCCAGCACTGAGAGAGTGGTCGTGAGTATTGACCGTTTCCTAAGGGTTCGAGATCAGCGGGGAAATGTACTCTTATCCCCTGAAGAGGTTAGTGAAACACAAGGAACAGAGAAATTGACAATAACATATTCATCATCAATGATGTGGGAGATAAACGGTCCTGAATCGGTGCTTGTTAACACCTATCAATGGATCATCAGAAATTGGGAGACTGTGAAGATTCAATGGTCCCAAGACCCTACAATGCTATACAATAAGATGGAATTTGAGCCATTCCAATCCTTGGTACCTAAAGCTGCCAGAGGTCAATACAGTGGATTTGTGAGAACACTATTCCAACAAATGCGTGACGTACTGGGGACATTTGATACTGTCCAAATAATAAAGCTGCTACCATTTGCAGCAGCCCCACCGGAGCAGAGCAGAATGCAGTTTTCTTCTCTAACTGTGAATGTGAGAGGCTCAGGAATGAGAATACTAGTAAGAGGTAACTCTCCCGTGTTCAACTACAATAAGGCAACCAAAAGGCTTACAGTCCTCGGAAAGGACGCAGGTGCGTTAAGAGAAGATCCAGATGAGGGAACAGCCGGAGTGGAATCTGCAGTATTGAGGGGATTCCTAATTCTGGGCAAAGAGGACAAAAGATATGGACCAGCATTGAGCATCAATGAACTGAGCAATCTTGCGAAAGGGGAGAAAGCTAATGTGCTGATAGGGCAAGGAGACGTGGTGTTGGTAATGAAACGGAAACGGGACTCTAGCATACTTACTGACAGCCAGACAGCGACCAAAAGGATTCGGATGGCCATCAATTAGATGGAAGACTTTGTGCGACAATGCTTCAATCCAATGATCGTCGAGCTTGCGGAAAAGGCAATGAAAGAATATGGGGAAGATCCGAAAATCGAAACGAACAAGTTCGCTGCAATATGCACACATTTGGAAGTCTGTTTCATGTATTCGGATTTCCACTTCATTGATGAACGAGGCGAATCAATAATTGTAGAATCTGGTGATCCAAATGCATTATTAAAACACCGATTTGAGATAATAGAAGGGAGAGACCGAACGATGGCATGGACAGTGGTGAACAGTATCTGCAACACCACAGGAGTCGAAAAGCCCAAATTTCTTCCAGATCTGTACGATTACAAGGAGAACCGATTTATCGAAATTGGAGTGACACGAAGGGAAGTCCACATATACTACCTAGAAAAAGCCAACAAAATAAAATCTGAGAAGACACACATTCACATTTTCTCATTCACTGGGGAGGAAATGGCCACCAAAGCGGATTACACTCTTGACGAGGAGAGCAGAGCAAGAATCAAAACCAGGCTGTTCACCATAAGACAAGAAATGGCCAGTAGGGGCCTATGGGATTCCTTTCGTCAGTCCGAGAGAGGCGAAGAGACAATTGAAGAAAGATTTGAAATTACAGGAACCATGCGCAGGCTTGCCGACCAAAGTCTCCCACCGAACTTCTCCAGCCTTGAAAACTTTAGAGCCTATGTGGATGGATTCGAACCGAACGGCTGCATTGAGGGCAAGCTTTCTCAAATGTCAAAAGAAGTGAACGCCAGAATTGAGCCATTTTTGAAGACAACACCACGCCCTCTCAGACTACCTGATGGGCCTCCTTGCTTTCAGCGATCAAAATTCTTGCTGATGGATGCTCTGAAACTAAGTATTGAGGACCCAAGTCATGAAGGGGAGGGGATACCGCTATACGATGCAATTAAATGCATGAAGACCTTTTTCGGCTGGAAAGAGCCCAACATTGTCAAACCACATGAGAAAGGTATAAACCCCAATTACCTCCTGGCTTGGAAGCAGGTGTTGGCAGAACTTCAGGACATAGAAAATGAAGAGAAAATTCCAAAAACAAAGAATATGAAGAAAACAAGCCAATTGAAGTGGGCACTCGGTGAAAACATGGCACCGGAAAAAGTAGACTTTGAGGATTGCAAGGATGTTAGCGATCTGAAACAATATGACAGTGATGAGCCAGAGCCTAGGTCACTAGCAAGCTGGATCCAGAGTGAATTCAACAAGGCATGTGAATTAACCGATTCAAGCTGGATAGAACTTGATGAGATAGGGGAAGATGTTGCCCCAATTGAGCACATTGCAAGTATGAGGAGAAACTATTTCACAGCGGAAGTGTCCCACTGCAGGGCCACTGAGTACATAATGAAGGGAGTGTACATAAACACAGCTTTGCTCAATGCATCTTGTGCAGCGATGGATGATTTCCAGCTGATTCCGATGATAAGTAAATGCAGAACAAAAGAAGGGAGACGGAAAACAAATCTGTATGGATTCATTATAAAAGGAAGGTCCCATTTAAGGAATGATACCGATGTGGTAAACTTTGTGAGCATGGAGTTTTCTCTTACTGACCCGAGACTGGAGCCACACAAATGGGAAAAGTACTGTGTTCTTGAAATAGGAGACATGCTCCTGCGGACTGCAATAGGGCAGGTGTCAAGGCCCATGTTCCTGTATGTGAGAACCAATGGGACCTCCAAGATCAAGATGAAATGGGGAATGGAAATGAGGCGCTGCCTTCTCCAATCTCTTCAACAGATTGAGAGCATGATTGAGGCTGAGTCTTCTGTCAAAGAGAAAGACATGACCAAAGAGTTCTTTGAAAACAAGTCAGAAACGTGGCCAATTGGAGAGTCACCCAAAGGAGTGGAGGAAGGATCCATCGGGAAAGTATGCAGAACCCTACTAGCAAAATCTGTATTCAACAGTCTGTACGCATCTCCACAACTTGAGGGGTTTTCAGCTGAATCGAGGAAATTGCTTCTCATTGTTCAGGCACTTAGGGACAACCTGGAACCTGGAACCTTCGATCTTGGGGGATTATATGAAGCAATTGAGGAGTGCCTGATTAACGATCCCTGGGTTTTGCTTAATGCATCTTGGTTCAACTCCTTCCTCACACATGCACTGAAATAGATGGCGTCTCAAGGCACCAAACGATCTTATGAACAGATGGAAACTGGTGGAGAACGCCAGAATGCTACTGAGATCAGAGCTTCCGTTGGAAGAATGGTTGGTGGAATTGGAAGATTCTACATACAGATGTGCACTGAACTCAAACTCAGTGACTATGAAGGAAGGCTGATCCAAAATAGCATAACAATAGAGAGAATGGTCCTTTCAGCATTTGATGAAAGGAGGAACAAATACCTGGAGGAGCATCCCAGTGCTGGAAAAGATCCTAAGAAGACTGGAGGTCCAATCTACAGAAGGAGAGATGGAAAATGGATTAGAGAACTGATCCTATACGACAAAGAGGAGATCAGGAGAATCTGGCGCCAAGCGAATAATGGGGAGGATGCAACTGCTGGCCTTACCCATTTGATGATATGGCATTCCAACCTCAATGATGCCACTTACCAGAGAACAAGAGCCCTTGTGCGTACTGGGATGGACCCTAGAATGTGCTCTCTGATGCAAGGCTCAACTCTCCCAAGAAGGTCTGGAGCTGCTGGCGCTGCAGTAAAAGGAGTCGGGACAATGGTGATGGAACTGATTCGGATGATAAAACGGGGAATCAATGATCGAAATTTCTGGAGAGGCGAAAATGGAAGAAGAACAAGGATTGCCTATGAGAGAATGTGCAACATTCTCAAAGGGAAATTCCAAACAGCAGCACAAAGAGCAATGATGGACCAGGTGCGGGAAAGCCGGAATCCTGGGAATGCTGAAATTGAAGATCTCATATTTCTGGCGCGATCTGCACTCATCCTGAGAGGATCAGTGGCCCACAAGTCCTGCCTACCTGCTTGTGTGTATGGACTGGCTGTAGCCAGTGGATATGACTTTGAGAGAGAAGGATACTCCCTAGTCGGAATAGATCCTTTCCGCCTACTCCAGAACAGCCAAGTATTCAGCCTCATCAGGCCCAACGAAAATCCAGCACACAAGAGTCAATTGGTCTGGATGGCGTGCCACTCTGCAGCATTTGAAGACCTGAGGGTGTCAAGCTTCATCAGAGGGACAAGAGTGGTCCCAAGAGGACAACTGTCCACCAGAGGAGTCCAAATCGCGTCAAATGAGAACATGGAAACAATGGACTCTAGCACTCTTGAACTGAGAAGCAGGTACTGGGCTATAAGGACCAGAAGCGGAGGGAACACAAATCAGCAGCGGGCATCAGCTGGACAAATCAGCGTACAACCCACTTTCTCTGTGCAGAGGAATCTCCCATTCGAGAGAGCAACCATTATGGCAGCATTTACCGGGAACACTGAAGGCAGAACATCTGACATGAGAACTGAGATCATAAGAATGATGGAGAGTGCCAGACCAGAAGACGTGTCCTTCCAAGGGCGGGGAGTCTTCGAGCTCTCGGACGAAAAGGCAACGAACCCGATCGTGCCTTCCTTTGACATGAGTAACGAGGGATCTTATTTCTTCGGAGACAATGCAGAGGAGTATGACAATTAAATGAGTCTTCTAACCGAGGTCGAAACGTACGTTCTCTCTATCGTCCCGTCAGGCCCCCTCAAAGCCGAGATCGCGCAGAGACTTGAAGATGTCTTTGCAGGGAAAAACACTGATCTCGAGGCTCTCATGGAATGGCTAAAGACAAGACCAATCCTGTCACCTCTGACGAAGGGGATTTTAGGGTTTGTGTTCACGCTCACCGTGCCCAGTGAGCGAGGACTGCAGCGTAGACGCTTTGTCCAAAATGCCCTAAATGGGAACGGAGACCCAAACAACATGGACAGAGCAGTCAAACTATACAGGAAGCTGAAAAGAGAGATAACATTCCATGGGGCTAAAGAGGTTGCACTCAGTTACTCAACCGGTGCGCTTGCCAGTTGCATGGGTCTCATATACAACAGGATGGGAACTGTAACCACAGAAGTGGCTTTTGGCCTAGTGTGCGCCACTTGTGAGCAAATTGCTGACTCACAGCATCGGTCTCACAGACAGATGGTAACCACCACCAACCCACTAATCAGGCATGAAAACAGAATGGTGCTGGCCAGCACCACGGCTAAGGCTATGGAGCAGATGGCTGGATCGAGCGAGCAGGCAGCAGAAGCCATGGAGGTTGCTAGTCAGGCTAGGCAGATGGTGCAAGCGATGAGGACAATTGGGACTCACCCTAGCTCCAGTGCCGGTCTGAAAGATGATCTTCTTGAAAATTTGCAGGCCTACCAGAAACGGATGGGAGTGCAAATGCAGCGATTCAAGTGAATGAGTCTTCTAACCGAGGTCGAAACGCCTACCAGAAACGGATGGGAGTGCAAATGCAGCGATTCAAGTGATCCTCTCATTATTGCCGCAAGTATCATTGGGATCTTGCACTTGATATTGTGGATTCTTGATCGTCTTTTCTTCAAATGTATTTATCGTCGCCTTAAATACGGTTTGAAAAGAGGGCCTTCTACGGAAGGAGTGCCTGAGTCTATGAGGGAAGAGTATCGGCAGGAACAGCAGAGTGCTGTGGATGTTGACGATGGTCATTTTGTCAACATAGAGCTGGAGTAAATGGATTCCAACACTGTGTCAAGCTTTCAGGTAGACTGCTTTCTTTGGCATGTCCGCAAACGATTTGCAGACCAAGAACTGGGTGATGCCCCATTCCTTGACCGGCTTCGCCGAGATCAGAAGTCCCTGAGAGGAAGAGGCAGCACTCTTGGTCTGGACATCGAAACGGCTACTCGGGCAGGAAAGCAGATAGTGGAACGGATTCTGGAGGAAGAATCCGATGAGGCACTTAAAATGACCATTGCTTCTGTGCCTGCTTCACGCTACCTAACTGACATGACTCTTGAAGAAATGTCAAGGGACTGGTTCATGCTAATGCCCAAACAGAAAGTGGCGGGCTCCCTCTGCATCAGAATGGACCAGGCAATAATGGACAAGAACATCACACTGAAAGCAAACTTCAGTGTGATCTTTGATCGACTGGAGACACTAATACTACTGAGGGCTTTCACTGATGAAGGAGCAATTGTTGGCGAAATCTCACCATTGCCTTCTCTTCCAGGACATACTGATGAGGATGTCAAAAATGCAATTGGGATCCTCATCGGAGGACTTGAATGGAATGATAACACAGTTCGAGTCTCTGAAACTCTACAGAGATTCGCTTGGAGAAGCAGTAATGAGGATGGGAGACCTCCACTCCCTCCAAAACAGAAACGGAAAATGGCGAGAACAGTTGAGTCAGAAGTTTGAATGGATTCCAACACTGTGTCAAGCTTTCAGGACATACTGATGAGGATGTCAAAAATGCAATTGGGATCCTCATCGGAGGACTTGAATGGAATGATAACACAGTTCGAGTCTCTGAAACTCTACAGAGATTCGCTTGGAGAAGCAGTAATGAGGATGGGAGACCTCCACTCCCTCCAAAACAGAAACGGAAAATGGCGAGAACAGTTGAGTCAGAAGTTTGAAGAAATAAGATGGCTAATTGAAGAGGTGCGGCACAGGCTAAAGATTACAGAGAATAGCTTTGAACAAATAACATTCATGCAAGCCTTACAACTATTGCTTGAAGTGGAGCAAGAGATAAGAACTTTCTCGTTTCAGCTTATTTAA
>Concatenated PB2+PA+NP+M1+M2+NS1+NS2 STRAIN=A/redhead duck/Alberta/357/1983 YEAR=1983
ATGGAGAGAATAAAAGAACTAAGAGATCTAATGTCACAGTCCCGCACCCGCGAGATACTCACCAAAACCACTGTGGACCATATGGCCATAATCAAAAAATACACATCAGGAAGACAAGAGAAGAATCCTGCACTCAGAATGAAGTGGATGATGGCAATGAAATATCCAATTACGGCAGATAAAAGGATAATGGAAATGATTCCTGAGAGGAATGAACAAGGACAAACCCTCTGGAGCAAAACAAATGATGCCGGCTCGGACCGAGTGATGGTATCACCTCTGGCCGTGACATGGTGGAATAGGAATGGACCAACAACAAGTACAGTTCACTATCCAAAGGTCTATAAAACTTATTTCGAAAAAGTCGAAAGGTTAAAACATGGGACCTTTGGCCCCGTTCACTTCAGGAATCAAGTTAAGATAAGACGGAGGGTTGACATAAACCCTGGCCACGCTGACCTCAGTGCCAAAGAGGCACAGGATGTAATCATGGAAGTTGTTTTCCCAAATGAAGTGGGAGCCAGAATACTAACATCGGAATCACAACTGACAATAACAAAAGAGAAAAAGGAAGAACTCCAGGATTGTAAAATTGCCCCTTTGATGGTAGCATACATGCTAGAAAGAGAGTTAGTCCGCAAAACGAGGTTCCTCCCAGTGGCTGGTGGAACAAGCAGTATGTATATTGAGGTGTTGCACTTAACCCAGGGAACATGCTGGGAGCAGATGTACACCCCAGGAGGGGAAGTGAGAAACGATGATGTTGACCAGAGCTTAATTGTTGCTGCCAGGAACATAGTGAGAAGAGCAACAGTATCAGCAGACCCACTAGCATCTCTATTGGAGATGTGCCACAGCACACAGATTGGTGGAATAAGGATGGTAGATATCCTTAGGCAGAATCCAACAGAGGAACAAGCCGTGGATATATGTAAGGCAGCAATGGGCTTGAGGATTAGCTCATCTTTCAGCTTCGGTGGATTCACCTTCAAAAGAACCAGCGGGTCGTCAGTCAAGAGAGAAGAAGAAGTGCTTACGGGCAACCTTCAGACACTGAAAATAAGGATGCATGAGGGGTATGAAGAGTTCACAATGGTCGGGAAAAGAGCAACAGCTATTCTCAGAAAGGCAACCAGGAGATTGATTCAGCTAATAGTAAGTGGGAGAGACGAACAGTCAATTGCTGAAGCAATAATTGTGGCCATGGTATTTTCACAAGAGGATTGCATGATCAAGGCAGTTCGGGGTGATCTGAACTTTGTCAATAGAGCAAACCAGCGACTGAACCCCATGCATCAACTCTTGAGACATTTCCAAAAGGATGCAAAAGTGCTTTTCCAAAACTGGGGAATTGAACCCATTGACAATGTGATGGGAATGATTGGAATATTGCCTGACATGACCCCAAGTACTGAGATGTCGCTGAGGGGAATAAGAGTCAGCAAAATGGGAGTAGATGAATACTCCAGCACAGAGAGAGTTGTGGTGAGCATTGACCGGTTTTTAAGAGTTCGGGATCAAAGAGGAAACGTACTATTGTCACCCGAAGAAGTCAGCGAGACACAGGGAACAGAGAAGCTGACAATAACTTACTCATCATCAATGATGTGGGAGATCAATGGCCCTGAGTCAGTGTTGGTCAATACTTATCAATGGATCATCAGGAACTGGGAGACTGTGAAAATTCAATGGTCACAGGATCCCACAATGTTATATAATAAGATGGAATTCGAGCCTTTTCAGTCTCTGGTCCCTAAGGCAGCCAGAAGTCAATACAGCGGATTCGTAAGGACACTGTTCCAGCAGATGCGAGATGTGCTTGGGACATTTGATACTGTTCAGATAATAAAACTTCTCCCCTTTGCTGCTGCTCCACCGGAACAGAGTAGGATGCAGTTCTCCTCTCTGACTGTGAATGTCAGAGGATCAGGAATGAGGATACTGGTAAGAGGCAATTCTCCGGTATTCAATTACAACAAGGCCACCAAGAGGCTTACAGTCCTCGGAAAAGATGCAGGTGCATTAGCCGAAGATCCAGATGAAGGCACAGCTGGAGTGGAGTCTGCTGTTCTGAGAGGATTCCTCATTTTGGGCAAAGAAGACAAGAGATATGGCCCAGCACTAAGCATCAATGAACTGAGCAATCTTGCAAAAGGAGAGAAGGCTAATGTGCTAATTGGGCAAGGAGACGTGGTGTTGGTAATGAAACGGAAACGGGACTCTAGCATACTTACTGACAGCCAGACAGCGACCAAAAGAATTCGGATGGCCATCAATTAGATGGAAGACTTTGTGCGACAATGCTTCAATCCAATGATCGTCGAGCTTGCGGAAAAGGCAATGAAAGAATATGGGGAAGATCCGAAAATCGAAACTAACAAATTCGCTGCAATATGCACACACTTGGAAGTCTGTTTCATGTATTCGGATTTCCACTTCATTGACGAACGGGGCGAATCAATAATTGTAGAATCTGGTGATCCAAATGCATTACTGAAGCACCGATTTGAGATAATTGAAGGAAGAGACCGAACAATGGCCTGGACAGTGGTGAATAGCATCTGCAACACCACAGGAGTCGAGAAGCCTAAATTTCTTCCGGATCTGTATGATTACAAAGAGAACCGATTCATTGAAATTGGAGTGACACGGAGGGAGGTCCATATATACTACCTAGAGAAAGCCAACAAGATAAAATCCGAGAAGACACACATTCACATTTTTTCATTTACTGGAGAGGAAATGGCCACCAAAGCGGACTACACCCTTGACGAAGAGAGCAGGGCAAGAATCAAAACCAGGCTGTTCACTATAAGACAAGAAATGGCCAGCAGGGGTCTATGGGATTCCTTTCGTCAGTCCGAAAGAGGCGAAGAGACAATTGAAGAAAGATTTGAAATCACAGGAACCATGCGCAGGCTTGCCGACCAAAGTCTCCCACCGAACTTCTCCAGCCTTGAAAACTTTAGAGCCTATGTGGATGGATTCGAACCGAACGGCTGCATTGAGGGCAAGCTTTCTCAAATGTCAAAAGAAGTGAACGCTAGGATTGAGCCATTTCTGAAGACAACACCACGCCCTCTCAGATTACCTGATGGGCCTCCTTGCTCTCAGCGGTCAAAATTCTTGCTGATGGATGCCCTGAAACTAAGCATTGAAGACCCGAGTCATGAGGGAGAGGGAATACCGCTATACGATGCAATCAAATGCATGAAGACATTTTTCGGCTGGAAAGAGCCCAACATAATCAAACCACATGAGAAAGGCATAAATCCCAATTACCTTCTGGCTTGGAAGCAAGTGCTAGCAGAACTCCAGGACATTGAAAATGAGGAGAAGATCCCAAAGACAAAGAACATGAAGAAAACAAGCCAATTGAAGTGGGCACTTGGTGAGAACATGGCACCAGAAAAAGTGGACTTTGAGGATTGCAAGGACGTTAGCGATCTAAAACAGTATGATAGTGATGAGCCAGAGCCTAGATCGCTAGCAAGCTGGATCCAGAGTGAATTCAACAAGGCATGTGAATTGACCGATTCGAGCTGGATAGAACTTGATGAGATAGGGGAAGATGTTGCACCGATTGAACACATTGCAAGCATGAGGAGGAACTATTTTACAGCGGAAGTGTCCCATTGCAGGGCTACTGAATACATAATGAAGGGAGTATACATAAATACAGCTTTGCTCAATGCATCTTGTGCAGCCATGGATGACTTCCAGCTGATTCCAATGATAAGCAAATGCAGGACAAAGGAAGGAAGACGGAAAACAAACCTGTATGGGTTCATTATAAAAGGAAGGTCTCATTTGAGAAATGATACTGACGTGGTAAACTTTGTGAGCATGGAGTTTTCTCTCACTGACCCGAGGCTGGAACCACACAAATGGGAAAAGTACTGTGTTCTTGAAATAGGAGATATGCTCCTGAGGACTGCAATAGGCCAAGTGTCAAGGCCCATGTTCCTGTACGTTAGAACCAATGGGACCTCCAAGATCAAGATGAAATGGGGTATGGAAATGAGGCGCTGCCTTCTTCAATCTCTTCAGCAGATTGAGAGCATGATTGAGGCCGAGTCTTCTGTCAAAGAGAAGGACATGACAAAAGAATTCTTTGAAAACAAATCGGAAACATGGCCAATTGGAGAGTCCCCCAAGGGGGTGGAAGAAGGCTCTATCGGGAAAGTGTGCAGAACCTTACTGGCAAAATCTGTATTCAACAGTCTATATGCATCTCCACAACTCGAGGGGTTTTCAGCTGAATCGAGGAAATTGCTTCTCATTGTTCAGGCACTTAGGGACAACCTGGAACCTGGAACCTTCGATCTTGGAGGGCTATATGAAGCAATTGAGGAGTGCCTGATTAATGATCCCTGGGTTTTGCTTAATGCATCTTGGTTCAACTCCTTCCTCACACATGCACTGAAATAGATGGCGTCTCAAGGCACCAAACGATCTTATGAGCAGATGGAAACTGGTGGGGAACGCCAGAATGCCACTGAAATCAGAGCATCTGTTGGGAGAATGGTTGGTGGAATCGGAAGGTTCTACATACAGATGTGTACTGAGCTCAAACTCAGTGATTATGAAGGGAGACTGATCCAAAACAGCATAACAATAGAGAGGATGGTTCTCTCGGCATTTGATGAGAGGAGAAACAAATATCTGGAGGAGCATCCCAGTGCTGGGAAAGACCCTAAGAAGACTGGGGGTCCAATCTACAGGAGGAGAGATGGAAAATGGATGAGAGAATTGATCCTATATGACAAAGAGGAGATCAGAAGAATTTGGCGTCAAGCAAATAATGGAGAAGACGCAACTGCCGGTCTCACTCATTTGATGATCTGGCATTCCAATCTGAATGATGCCACATATCAGAGAACAAGGGCACTTGTACGTACTGGGATGGATCCCAGAATGTGTTCTCTGATGCAAGGCTCAACTCTTCCGAGGAGGTCTGGGGCTGCTGGAGCAGCAGTGAAAGGAGTTGGAACAATGGTGATGGAATTGATCCGAATGATCAAGCGAGGGATCAATGATCGGAATTTCTGGAGAGGCGAAAATGGACGGAGGACAAGAATTGCTTATGAAAGAATGTGCAACATTCTCAAGGGGAAATTCCAAACAGCAGCACAACGAGCAATGATGGACCAGGTGAGGGAAAGCCGGAATCCTGGGAATGCTGAAATTGAAGATCTCATCTTTCTTGCACGGTCTGCTCTCATTCTGAGGGGGTCAGTGGCTCATAAGTCCTGCCTGCCTGCCTGTGTGTATGGACTTGCTGTAGCCAGTGGATACGACTTTGAAAGGGAGGGATACTCCCTGGTCGGAATTGATCCTTTCCGTCTGCTCCAAAACAGTCAAGTCTTCAGTCTTATCAGACCAAACGAAAATCCAGCACATAAAAGTCAGCTGGTATGGATGGCATGTCACTCTGCAGCATTTGAAGATCTGAGAGTGTCAAGCTTCATCAGAGGGACAAGAGTGGTCCCAAGAGGACAACTGTCCACCAGAGGAGTTCAGATTGCTTCAAATGAGAACATGGAGACAATGGACTCCAGCACTCTTGAATTGAGGAGCAGATACTGGGCTATAAGAACCAGAAGCGGAGGGAACACTAACCAGCAGAGAGCATCTGCAGGGCAAATCAGCGTACAGCCCACATTCTCTGTGCAGAGAAACCTCCCGTTTGAGAGAGCAACCATTATGGCGGCATTTACAGGGAACACTGAAGGCAGAACTTCAGACATGAGAACTGAGATCATAAGGATGATGGAAAATGCCAGACCTGAAGATGTGTCTTTCCAGGGGCGGGGAGTCTTCGAGCTCTCGGACGAAAAGGCAACGAACCCGATCGTGCCTTCCTTTGACATGAGTAATGAAGGATCTTATTTCTTCGGAGACAATGCAGAGGAATATGACAATTAAATGAGTCTTCTAACCGAGGTCGAAACGTACGTTCTCTCTATCGTCCCGTCAGGCCCCCTCAAAGCCGAGATCGCGCAGAGACTTGAAGATGTCTTTGCAGGGAAGAACACCGATCTTGAGGCACTCATGGAATGGCTAAAGACAAGACCAATCCTGTCACCTCTGACTAAGGGGATTTTAGGATTTGTGTTCACGCTCACCGTGCCCAGTGAGCGAGGACTGCAGCGTAGACGCTTTGTCCAAAATGCTCTTAATGGGAATGGAGACCCAAACAACATGGACAGGGCAGTCAAACTGTACAGGAAGCTCAAAAGGGAAATTACATTCCATGGGGCCAAAGAGGTAGCACTCAGTTATTCCACTGGTGCACTTGCCAGTTGCATGGGCCTCATATACAACAGGATGGGAACTGTGACCACTGAAGTGGCATTTGGCCTGGTATGCGCCACATGTGAGCAGATTGCTGACTCCCAGCATCGGTCTCACAGACAGATGGTGACAACAACCAACCCACTGATCAGACATGAGAACAGGATGGTACTGGCTAGTACTACGGCTAAAGCCATGGAGCAGATGGCAGGGTCGAGTGAACAAGCAGCAGAGGCTATGGAGGTTGCCAGTCAGGCTAGGCAGATGGTGCAGGCGATGAGGACCATTGGGACTCATCCTAGCTCCAGTGCCGGTCTAAAAGATGATCTTCTTGAAAATTTGCAGGCCTACCAGAAGCGGATGGGAGTGCAAATGCAGCGATTCAAGTGAATGAGTCTTCTAACCGAGGTCGAAACGCCTACCAGAAGCGGATGGGAGTGCAAATGCAGCGATTCAAGTGATCCTCTCGTTATTGCCGCAAGTATCATTGGGATCTTGCACTTGATATTGTGGATTCTTGATCGTCTTTTTTTCAAATGCATTTATCGTCGCCTTAAATACGGATTGAAAAGAGGGCCTTCTACGGAAGGAGTGCCTGAGTCTATGAGGGAGGAATATCGGCAGGAACAGCAGAGTGCTGTGGATGTTGACGATGGTCATTTTGTCAACATAGAGCTGGAGTAAATGGACTCCAACACGATAACCTCGTTTCAGGTAGATTGCTATCTATGGCACATAAGAAAGCTGCTCAGCATGAGAGACATGTGTGATGCTCCCTTTGATGATAGACTCAGAAGAGATCAAAAGGCATTAAAGGGAAGAGGCAGCACACTTGGACTCGACCTGCAAGTGGCCACAATGGAAGGCAAAAAGATTGTTGAAGACATCCTAAGGAGTGAGACGGATGAAAATCTCAAAATTGCAATTGCATCCAGCCCTGCTCCTCGGTACATTACCGATATGAGCATAGAGGAAATAAGCAGGGAATGGTACATGCTCATGCCAAGGCAGAAAATAACAGGGGGTCTGATGGTGAAAATGGATCAGGCCATTATGGACAAGAGGATAATACTCAAGGCAAACTTCTCTGTCCTATTTGGTCAACTGGAAACATTAGTCTCACTGAGGGCTTTCACAGACGATGGCGCCATTGTAGCTGAAATATCTCCCATTCCTTCTATGCCAGGACATTCTACAGAGGATGTCAAAAATGCAATTGGAATCCTCATCGGTGGACTTGAATGGAATGATAACTCAATTCGAGCGTCTGAAAATATACAGAGATTCGCTTGGGGAGTCCGTGATGAGAATGGGGGACCTCCACTCCCTCCAAAGCAGAAACGCTACATGGCGAGAAGAGTTGAGTCAGAAGTTTGAATGGACTCCAACACGATAACCTCGTTTCAGGACATTCTACAGAGGATGTCAAAAATGCAATTGGAATCCTCATCGGTGGACTTGAATGGAATGATAACTCAATTCGAGCGTCTGAAAATATACAGAGATTCGCTTGGGGAGTCCGTGATGAGAATGGGGGACCTCCACTCCCTCCAAAGCAGAAACGCTACATGGCGAGAAGAGTTGAGTCAGAAGTTTGAAGAGATCAGATGGCTAATTGCAGAATGCAGAAACATATTAACCAAAACTGAGAACAGCTTCGAGCAGATAACGTTCTTGCAGGCATTGCAACTCTTACTTGAAGTTGAGAGTGAGATAAGGACATTTTCTTTTCAGCTTATTTAG
>Concatenated PB2+PA+NP+M1+M2+NS1+NS2 STRAIN=A/pintail duck/Alberta/306/1983 YEAR=1983
ATGGAAAGAATAAAAGAACTAAGAGATCTAATGTCACAGTCCCGCACTCGCGAGATACTCACCAAAACCACTGTAGACCACATGGCCATAATCAAAAAATACACATCAGGAAGGCAAGAGAAGAACCCCGCACTCAGGATGAAGTGGATGATGGCAATGAAATATCCAATTACGGCAGATAAGAGAATAATGGAAATGATTCCTGAAAGGAATGAACAAGGACAAACCCTCTGGAGCAAAACAAACGATGCCGGCTCAGATCGAATGATGGTATCACCTCTGGCCGTGACATGGTGGAATAGGAACGGACCAACAACAAGTACAGTTCATTACCCAAAGGTATATAAAACTTATTTCGAAAAAGTCGAAAGATTGAAACACGGGACCTTTGGCCCCGTCCACTTCAGAAATCAAGTTAAGATAAGACGGAGGGTTGACATAAACCCTGGCCACGCAGACCTCAGTGCCAAAGAGGCACAGGATGTAATCATGGAGGTTGTTTTCCCAAATGAAGTGGGAGCTAGAATACTAACATCGGAGTCACAACTGACAATAACAAAGGAGAAGAAGGAGGAACTCCAGGACTGCAAAATTGCCCCCTTGATGGTAGCATACATGTTAGAAAGAGAGTTGGTCCGCAAAACGAGGTTCCTTCCAGTGGCTGGTGGAACAAGCAGTGTCTATATTGAGGTGTTGCATTTAACCCAGGGGACATGCTGGGAGCAGATGTACACTCCAGGAGGGGAAGTGAGAAATGATGATGTTGACCAAAGCTTAATTATCGCTGCCAGGAACATAGTAAGAAGAGCAACCGTATCAGCAGACCCACTAGCATCTCTATTGGAGATGTGCCACAGCACACAGATTGGGGGAATAAGGATGGTAGACATTCTTCGGCAAAATCCAACAGAGGAACAAGCCGTGGACATATGCAAGGCAGCAATGGGCTTAAGGATTAGCTCATCTTTCAGCTTTGGTGGATTCACTTTCAAAAGAACAAGCGGGTCGTCAGTTAAAAAAGAAGAAGAAGTGCTTACGGGCAACCTTCAAACATTGAAAATAAGAGTGCATGAAGGGTATGAAGAGTTCACAATGGTTGGGAGAAGAGCAACAGCTATTCTCAGAAAGGCCACCAGAAGATTGATCCAGCTAATAGTAAGTGGGAGAGACGAGCAGTCAATCGCTGAAGCAATAATTGTGGCCATGGTATTTTCACAAGAGGATTGCATGATCAAGGCAGTTCGAGGTGATCTGAACTTTGTCAATAGGGCAAACCAGCGACTGAACCCCATGCATCAACTCTTGAGACACTTTCAAAAGGATGCAAAAGTGCTTTTCCAAAACTGGGGAATTGAACCCATTGACAATGTAATGGGAATGATCGGAATATTGCCCGACATGACCCCAAGTACCGAGATATCGCTGAGGGGGATAAGAGTCAGCAAGATGGGAGTAGATGAATACTCCAGTACAGAGAGGGTGGTGGTGAGCATTGACCGATTTTTAAGAGTTCGGGACCAACGGGGAAATGTACTATTGTCACCCGAAGAAGTCAGCGAGACACAAGGAACGGAGAAGCTGACAATAACTTATTCGTCGTCAATGATGTGGGAGATCAATGGCCCTGAGTCGGTGTTGGTCAATACTTATCAGTGGATCATCAGGAACTGGGAGACTGTGAAAATTCAATGGTCACAGGATCCCACGATGTTATATAATAAGATGGAATTCGAGCCATTTCAGTCTCTGGTCCCTAAGGCAGCCAGAGGTCAATACAGCGGATTCGTGAGAACACTGTTCCAGCAGATGCGGGATGTGCTTGGAACGTTTGACACTGTTCAGATAATAAAACTTCTCCCCTTTGCTGCTGCTCCACCAGAGCAGAGTAGAATGCAGTTCTCCTCCCTGACTGTAAATGTAAGAGGATCAGGAATGAGGATACTGGTAAGAGGCAATTCTCCAGTGTTCAATTACAACAAGGCCACCAAGAGGCTTACAGTTCTCGGAAAAGATGCAGGTGCATTGACCGAAGATCCAGATGAAGGCGCAGCTGGAGTGGAGTCTGCTGTTCTAAGAGGGTTCCTCATTTTGGGCAAAGAAGACAAGAGATATGGCCCTGCATTGAGCATCAATGAGCTGAGCAATCTTGCGAAAGGAGAGAAGGCTAATGTGCTAATTGGGCAAGGAGACGTGGTGTTGGTAATGAAACGGAAACGGGACTCTAGCATACTTACTGACAGCCAGACAGCGACCAAAAGGATTCGGATGGCCATCAATTAGATGGAAGACTTTGTGCGACAATGCTTCAATCCAATGATCGTCGAGCTTGCGGAAAAGGCAATGAAAGAATATGGGGAAGATCCGAAAATCGAAACTAACAAATTCGCTGCAATATGCACACACTTGGAAGTCTGTTTCATGTATTCGGATTTCCATTTCATTGACGAACGGGGTGAATCAATAATTGTAGAATCTGGTGATCCAAATGCATTACTGAAGCATCGATTTGAGATAATTGAAGGAAGAGACCGAACAATGGCCTGGACAGTGGTGAATAGTATCTGCAACACTACAGGGGTCGAGAAGCCTAAATTTCTTCCGGATCTGTATGATTACAAGGAGAACCGATTCATTGAAATTGGAGTGACACGGAGGGAAGTCCACATATACTACCTAGAAAAAGCCAACAAGATAAAATCCGAGAAGACACACATTCACATTTTCTCATTCACTGGAGAGGAAATGGCCACCAAAGCGGACTACACCCTTGATGAAGAAAGCAGGGCAAGAATCAAAACCAGGCTGTTCACCATAAGACAAGAAATGGCCAGTAGGGGTCTATGGGATTCCTTTCGTCAGTCCGAGAGAGGCGAAGAGACAATTGAAGAAAGATTTGAAATTACAGGAACCATGCGCAGGCTTGCCGACCAAAGTCTCCCACCGAACTTCTCCAGCCTTGAAAACTTTAGAGCCTATGTGGATGGATTCGAACCGAACGGCTGCATTGAGGGCAAGCTTTCTCAAATGTCAAAAGAAGTGAACGCCAGAATTGAGCCATTTTTGAAGACAACACCACGCCCCCTCAGATTACCTGATGGGCCTCCCTGCTCTCAGCGGTCAAAATTCTTGCTGATGGATGCTCTGAAATTAAGCATTGAAGACCCGAGCCATGAGGGGGAGGGGATACCGCTATATGATGCAATCAAATGCATGAAGACATTTTTCGGCTGGAAAGAGCCTAACATAATCAAACCACATGAGAAAGGCATAAACCCCAATTACCTCCTGGCTTGGAAGCAGGTGCTAGCAGAACTCCAGGACATTGAAAACGAGGAGAAGATCCCAAAGACAAAGAACATGAAGAAAACAAGCCAATTGAAGTGGGCACTCGGTGAGAATATGGCACCAGAGAAAGTAGACTTTGATGATTGCAAAGATATTAGCGATCTAAAACAGTATAACAGCGATGAGCCAGAGCCTAGATCGCTAGCAAGCTGGATCCAGAGTGAATTCAACAAGGCATGTGAATTGACCGATTCAAGCTGGATAGAACTTGATGAGATAGGGGAAGATATTGCCCCGATTGAACACATTGCAAGCATGAGGAGAAACTATTTTACAGCGGAAGTGTCCCATTGCAGGGCCACTGAGTACATAATGAAGGGAGTGTACATAAATACAGCTTTGCTCAATGCATCTTGTGCAGCCATGGATGACTTCCAGCTGATCCCAATGATAAGCAAATGTAGGACCAAAGAAGGAAGACGGAAAACAAATCTGTATGGATTCATTATAAAAGGAAGATCTCATTTGAGAAATGATACTGACGTGGTAAACTTTGTAAGTATGGAGTTTTCCCTCACTGACCCGAGGCTGGAGCCACACAAATGGGAAAAGTACTGTGTTCTTGAAATAGGAGATATGCTCCTGAGGACTGCGATAGGCCAAGTGTCAAGGCCCATGTTCCTGTATGTGAGAACCAATGGAACCTCCAAGATCAAAATGAAATGGGGCATGGAAATGAGACGCTGCCTTCTTCAGTCCCTTCAGCAGATTGAGAGCATGATTGAGGCCGAGTCTTCCGTCAAAGAGAAAGACATGACCAAGGAATTCTTTGAAAACAAGTCGGAAACATGGCCAATTGGAGAGTCACCCAAAGGAGTGGAGGAAGGCTCTATCGGGAAAGTGTGCAGAACATTACTGGCAAAATCTGTATTCAACAGTCTATATGCGTCTCCACAACTCGAGGGGTTTTCAGCTGAATCGAGAAAATTGCTTCTCATTGTTCAGGCACTTAGGGACAACCTGGAACCTGGAACCTTCGATCTTGGAGGGCTATATGAAGCAATCGAGGAGTGCCTGATTAATGATCCCTGGGTTTTGCTTAATGCATCTTGGTTCAACTCCTTCCTCACACATGCACTGAAATAGATGGCGTCTCAAGGCACCAAACGATCTTATGAGCAGATGGAAACTGGTGGGGAACGCCAGAATGCCACTGAAATCAGAGCATCTGTTGGGAGAATGGTTGGTGGAATCGGGAGATTCTACATACAGATGTGCACTGAACTCAAACTCAGTGACTATGAAGGGAGACTGATCCAAAACAGCATAACAATAGAGAGAATGGTTCTCTCGGCATTTGATGAGAGGAGAAACAAATATCTGGAAGAGCATCCCAGTGCTGGGAAAGACCCTAAGAAGACTGGAGGTCCAATCTACAGGAGGAGAGATGGGAAATGGATGAGAGAATTGATCCTATATGACAAAGAGGAGATCAGAAGGATTTGGCGTCAAGCGAATAATGGGGAAGACGCAACTGCTGGTCTCACCCATTTGATGATCTGGCATTCCAATCTGAATGATGCCACATATCAGAGAACAAGGGCACTTGTGCGTACTGGGATGGATCCCAGGATGTGCTCTCTGATGCAAGGCTCAACTCTTCCGAGGAGGTCTGGGGCTGCTGGAGCAGCAGTGAAAGGGGTTGGAACAATGGTGATGGAATTGATCCGGATGATCAAGCGAGGGATCAATGATCGGAATTTCTGGAGAGGCGAAAATGGACGGAGGACAAGAATTGCTTACGAAAGAATGTGCAACATTCTCAAGGGGAAATTCCAAACAGCAGCACAACGAACAATGATGGACCAGGTGAGGGAAAGCCGGAATCCTGGGAATGCTGAAATTGAAGATCTCATCTTTCTTGCACGGTCTGCTCTCATTCTGAGGGGATCAGTGGCTCATAAGTCCTGCCTGCCTGCTTGTGTGTATGGACTTGCTGTGGCCAGTGGATACGACTTTGAAAGGGAAGGATACTCCCTAGTTGGAATTGATCCTTTCCGTCTGCTCCAAAACAGTCAAGTCTTCAGTCTTATCAGACCAAACGAAAATCCAGCACATAAAAGTCAGCTGGTATGGATGGCATGTCACTCTGCAGCATTTGAAGATCTGAGAGTGTCAAGCTTCATCAGAGGAACAAGGGTAGTCCCAAGAGGACAATTGTCCACCAGAGGAGTTCAGATTGCTTCAAATGAGAACATGGAGACAATGGACTCCAGTACTCTTGAATTGAGGAGCAGATACTGGGCTATAAGGACCAGAAGCGGAGGAAACACTAACCAGCAGAGAGCGTCTGCAGGGCAAATCAGCGTACAGCCCACATTCTCTGTGCAGAGGAACCTCCCATTCGAGAGAGCAACCATTATGGCAGCATTTACAGGGAACACTGAAGGCAGAACTTCAGACATGAGAACTGAGATCATAAGGATGATGGAAAATGCCAGACCTGAGGATGTGTCTTTCCAGGGGCGGGGAGTCTTCGAGCTCTCGGACGAAAAGGCAACGAACCCGATCGTGCCTTCCTTTGACATGAGTAACGAAGGATCTTATTTCTTCGGAGACAATGCAGAGGAATATGACAATTAAATGAGTCTTCTAACCGAGGTCGAAACGTACGTTCTCTCTATCGTCCCGTCAGGCCCCCTCAAAGCCGAGATCGCGCAGAGACTTGAAGATGTCTTTGCAGGGAAGAACACTGATCTTGAGGCACTCATGGAATGGCTAAAGACAAGACCAATCCTGTCACCTCTGACTAAAGGGATTTTAGGATTTGTGTTTACGCTCACCGTGCCCAGTGAGCGAGGACTGCAGCGTAGACGCTTTGTCCAAAATGCCCTTAATGGGAATGGGGATCCAAACAACATGGACAGAGCAGTCAAACTATACAGGAAGCTCAAAAGGGAAATAACATTCCATGGGGCAAAAGAAGTGGCACTCAGTTATTCAACTGGTGCACTTGCCAGCTGCATGGGACTCATATACAACAGGATGGGAACTGTGACCACCGAAGTGGCATTTGGCCTGGTGTGCGCCACATGTGAGCAGATTGCTGATTCCCAGCATCGGTCTCACAGACAAATGGTGACAACAACCAACCCATTGATCAGACATGAGAACAGAATGGTACTAGCTAGTACTACGGCTAAAGCCATGGAGCAAATGGCAGGGTCAAGTGAGCAAGCAGCAGAAGCTATGGAGGTTGCTAGTCAGGCTAGGCAGATGGTGCAGGCAATGAGGACCATTGGGACTCATCCTAGCTCCAGTGCTGGTCTAAAAGATGATCTTCTTGAAAATTTGCAGGCCTACCAGAAACGGATGGGAGTGCAAATGCAGCGATTCAAGTGAATGAGTCTTCTAACCGAGGTCGAAACGCCTACCAGAAACGGATGGGAGTGCAAATGCAGCGATTCAAGTGATCCTCTCGTTATTGCCGCAAGTATCATTGGGATCTTGCACTTGATATTGTGGATTCTTGATCGTCTTTTCTTCAAATGCATTTATCGTCGCCTTAAATACGGTTTGAAAAGAGGGCCTTCTACGGAAGGGGTGCCTGAGTCTATGAGGGAAGAATATCGGCAGGAACAGCAGAGTGCTGTGGATGTTGACGATGGTCATTTTGTCAACATAGAGCTGGAGTAAATGGATTCCAACACTGTATCAAGCTTTCAGGTAGACTGCTTTCTTTGGCATGTCCGCAAACGATTTGCAGACCAAGAACTGGGTGATGCCCCGTTCCTTGACCGGCTTCGCCGAGATCAGAAATCTCTAAGAGGAAGAGGCAGCACTCTTGGTCTGGACATCGAAACAGCCACTCGTGCTGGAAAGCAGATAGTGGAGCGGATTCTGGAAGAAGAATCCGACGAGGCACTCAAAATGACTATTGCCTCTGTACCTGCTTCACGCTACCTAACTGACATGACTCTTGAAGAGATGTCAAGAGACTGGTTCATGCTCATGCCCAAGCAAAAAGTAGCAGGCTCCCTCTGTATCAGAATGGACCAGGCGATTATGGATAAGAACATCATACTGAAAGCGAACTTCAGTGTGATCTTCAATCGGCTGGAGACACTAATACTACTCAGGGCTTTCACTGAAGAAGGAGCAATTGTCGGCGAAATTTCACCATTGCCTTCTCTTCCAGGACATACTGATGAGGATGTCAAAAATGCAATTGGGGTCCTCATCGGAGGACTTGAATGGAATGATAACACAGTTCGAGTCTCTGAAACTCTACAGAGATTCGCTTGGAGAAGCAGTAATGAGGATGGGAGACCTCCACTCCCTCCAAAGCAGAAACGGAAAATGGCGAGAACAATTGAGTCAGAAGTTTGAATGGATTCCAACACTGTATCAAGCTTTCAGGACATACTGATGAGGATGTCAAAAATGCAATTGGGGTCCTCATCGGAGGACTTGAATGGAATGATAACACAGTTCGAGTCTCTGAAACTCTACAGAGATTCGCTTGGAGAAGCAGTAATGAGGATGGGAGACCTCCACTCCCTCCAAAGCAGAAACGGAAAATGGCGAGAACAATTGAGTCAGAAGTTTGAAGAAATAAGGTGGCTGATTGAAGAAGTGCGACATAGACTAAAGATTACAGAGAATAGTTTTGAACAAATAACATTTATGCAAGCCTTACAACTACTGCTTGAAGTGGAGCAAGAGATAAGAACTTTCTCGTTTCAGCTTATTTAA
>Concatenated PB2+PA+NP+M1+M2+NS1+NS2 STRAIN=A/duck/New Zealand/78/1984 YEAR=1984
ATGGAGAGAATAAAAGAACTAAGAGACCTAATGTCACAGTCCCGCACCCGCGAGATACTAACAAAAACCACTGTGGACCATATGGCCATAATCAAGAAATACACATCGGGAAGGCAAGAGAAGAATCCTGCCCTCAGAATGAAATGGATGATGGCAATGAAGTACCCAATCACAGCAGACAAAAGAATAATGGAAATGATTCCTGAACGGAATGAGCAAGGGCAAACGCTTTGGAGTAAGACAAACGATGCTGGGTCAGACAGAGTAATGGTGTCCCCTCTAGCTGTAACATGGTGGAACAGAAATGGACCAACAACAAGCACAGTCCACTACCCAAAAGTCTATAAAACCTACTTTGAAAAAGTTGAAAGATTAAAACATGGAACTTTTGGTCCTGTCCATTTCAGGAACCAAGTCAAGATACGGCGCAGGGTTGACATAAACCCGGGTCATACAGACCTCAGTGCTAAGGAAGCGCAAGATGTCATCATGGAGGTTGTCTTCCCAAATGAAGTAGGAGCCAGGATATTAACGTCAGAATCACAGTTGACAATCACAAGGGAGAAAAAAGAAGAACTCCAGGACTGCAAAATTGCTCCTTTAATGGTAGCATATATGCTGGAGAGAGAACTGGTTCGCAAAACCAGATTCTTACCAGTAGCAGGCGGGACAAGCAGTGTGTACATCGAGGTATTACATTTAACTCAGGGAACCTGCTGGGAACAGATGTATACCCCTGGCGGAGAAGTGCGAAATGATGATGTTGACCAAAGCCTGATCATTGCTGCTAGGAATATTGTTAGAAGAGCAACAGTATCAGCTGATCCACTGGCATCATTGCTCGAGATGTGTCACAGCACACAAATTGGCGGGGTAAGAATGGTAGACATTCTTAGACAGAATCCAACAGAAGAACAAGCCGTGGACATATGCAAGGCTGCAATGGGCCTGAGAATCAGCTCGTCTTTCAGTTTTGGAGGATTCACATTCAAGAGAACGAGTGGATCATCTGTAAAAAGGGAAGAAGAAGTGCTCACAGGCAACCTTCAAACACTGAAGATAAGAGTACATGAAGGGTATGAAGAATTCACAATGGTTGGCCGAAGGGCAACAGCTATTTTGAGGAAAGCAACCCGAAGGTTGATTCAGTTGATAGTGAGTGGAAGAGATGAGCAGTCAATTGCCGAGGCGATCATCGTAGCAATGGTATTCTCACAGGAGGATTGCATGATAAAGGCAGTCCGAGGTGATTTAAATTTCGTAAACAGAGCGAACCAGCGACTGAACCCCATGCATCAACTACTGAGACATTTTCAAAAAGATGCTAAGGTGTTATTTCAGAACTGGGGAGTTGAACCCATTGACAATGTAATGGGGATGATTGGAATATTGCCTGATATGACTCCAAGCACAGAGGTGTCACTGAGAGGAGTGAGGGTCAGTAAAATGGGAGTGGATGAATATTCCAGCACTGAAAGAGTGGTCGTGAGTATTGACCGTTTTTTAAGAGTTCGAGATCAGAGAGGGAACGTGCTCCTGTCTCCGGAGGAGGTTAGTGAAACACAGGGAACAGAGAAGCTGACGATAACATATTCATCATCAATGATGTGGGAGATCAATGGCCCTGAATCAGTACTAGTTAACACCTATCAGTGGATCATCAGAAATTGGGAAACCGTGAAGATTCAATGGTCACAAGACCCTACGATGCTATACAACAAGATGGAGTTTGAACCATTCCAATCCTTGGTGCCTAAGGCTGCCAGAGGTCAATACAGTGGTTTCGTAAGAACATTATTTCAACAGATGCGCGATGTACTGGGAACATTTGACACCGTCCAAATAATAAAGCTCTTGCCATTTGCAGCAGCACCACCGGAACAAAGCAGGATGCAATTCTCTTCTCTGACTGTGAATGTAAGAGGCTCAGGAATGAGGATACTCGTAAGGGGTAACTCCCCTGTGTTTAATTACAATAAGGCAACCAAAAGACTTACAGTTCTCGGAAAGGATGCGGGTGCACTAACAGAAGACCCAGATGAGGGCACGGCTGGAGTAGAGTCCGCTGTATTGAGAGGGTTTCTAATTCTGGGCAAGGAAGACAAAAGATATGGACCAGCATTGAGCATCAACGAATTGAGCAATCTTGCGAAAGGGGAGAAAGCCAATGTGTTGATAGGGCAAGGAGACGTAGTGTTGGTGATGAAACGGAAACGGGACTCTAGCATACTTACTGACAGCCAGACAGCGACCAAAAGGATTCGGATGGCCATCAATTAGATGGAAGACTTTGTGCGACAATGCTTCAATCCAATGATCGTCGAGCTTGCGGAAAAGGCAATGAAGGAGTATGGGGAAGATCCGAAAATCGAAACAAACAAATTTGCTGCAATATGCACACATCTGGAAGTCTGTTTCATGTATTCGGATTTCCATTTCATTGATGAACAAGGCGAATCAATAATTGTAGAATCTGGTGACCCAAATGCATTATTGAAACACCGATTTGAGATAATAGAAGGAAGAGACCGAACGATGGCCTGGACGGTGGTGAATAGTATCTGCAACACCACAGGAGTTGAAAAGCCCAAATTTCTTCCGGATCTGTATGATTACAAAGAAAACCGATTTATTGAAATTGGAGTGACACGAAGAGAAGTCCACATATACTACTTAGAAAAAGCCAACAAGATAAAATCTGAGAAAACACACATTCACATTTTCTCATTCACTGGAGAGGAAATGGCCACCAAAGCAGATTACACTCTTGATGAAGAAAGCAGAGCAAGGATCAAAACCAGGCTGTTCACCATAAGACAAGAAATGGCCAGTAGGGGTCTATGGGATTCCTTTCGTCAGTCCGAGAGAGGCGAAGAGACAATTGAAGAAAGATTTGAAATTACAGGAACCATGCGCAGGCTTGCCGACCAAAGTCTCCCACCGAACTTCTCCAGCCTTGAAAACTTTAGAGCCTATGTGGATGGATTCGAACCGAACGGCTGCATTGAGGGCAAGCTTTCTCAAATGTCAAAAGAAGTGAATGCCAGAATTGAACCGTTTTTGAAGACAACACCACGCCCTCTCAGATTGCCTGATGGGCCTCCTTGTTTTCAGCGATCAAAATTCTTGCTGATGGATGCTCTGAAGCTAAGCATTGAGGACCCGAGTCATGAAGGGGAGGGGATACCGCTATATGATGCAATCAAATGCATGAAGACATTTTTCGGCTGGAAAGAGCCCAGCATCGTCAAACCACATGAGAAAGGCATAAACCCCAATTATCTCCTGGCTTGGAAGCAGGTGATGGCAGAACTCCAGGACATTGAAAATGAGGAGAAAGTTCCAAAAACAAAAAATATGAAGAAAACAAGCCAATTGAAATGGGCACTCGGCGAAAACATGGCACCGGAAAAAGTAGACTTTGAAGATTGCAAGGATATTAGCGATCTGAAGCAGTATGACAGTGATGAGCCAGAACCTAGGTCGCTAGCAAGCTGGATTCAGAGTGAATTCAACAAAGCATGTGAATTGACCGACTCAAGCTGGATAGAACTTGATGAAATAGGAGAAGATGTTGCTCCGATTGAGCACATTGCAAGTATGAGGAGAAACTATTTCACAGCTGAAGTGTCCCACTGCAGGGCTACTGAGTACATAATGAAGGGGGTGTACATAAACACAGCTCTACTCAATGCTTCTTGCGCGGCAATGGATGATTTCCAGCTGATTCCAATGATAAGTAAATGCAGAACCAAAGAAGGAAGACGGAAAACAAATCTGTATGGATTCATTATAAAAGGAAGGTCTCATTTGAGGAATGATACCGACGTGGTAAACTTTGTGAGCATGGAGTTTTCTCTTACTGACCCGAGGCTGGAGCCACACAAATGGGAGAAGTACTGTGTTCTTGAAATAGGAGACATGTTCCTAAGAACTGCAATAGGCCAGGTGTCAAGGCCCATGTTCCTGTATGTGAGAACCAATGGGACCTCCAAAATCAAGATGAAATGGGGGATGGAAATGAGACGCTGCCTTCTTCAATCTCTTCAACAGATTGAGAGCATGATTGAGGCTGAGTCTTCTGTCAAGGAAAAAGACATGACCAGGGAGTTCTTTGAAGACAAATCAGAAACATGGCCAATTGGAGAGTCACCCAAAGGAGTGGAAGAAGGATCCATCGGAAAAGTCTGCAGAACCTTACTAGCCAAATCTGTATTCAACAGTCTATACGCATCTCCACAACTTGAAGGGTTTTCAGCTGAATCAAGAAAATTGCTTCTCATTGTTCAGGCACTTAGGGACAACCTGGAACCTGGAACCTTCGATCTTGGGGGATTATATGAAGCAATTGAGGAGTGCCTGATTAACGATCCCTGGGTTTTGCTTAATGCATCTTGGTTCAACTCCTTCCTCACACATGCACTGAAATAGATGGCGTCTCAAGGCACCAAACGATCCTATGAACAGATGGAGACTGGTGGAGAACGCCAGAATGCTACTGAGATAAGAGCATCTGTTGGGAGAATGGTTGGTGGAATTGGAAGGTTCTACATACAGATGTGCACTGAACTCAAACTCAGTGACTATGAAGGAAGGCTGATCCAAAACAGCATAACAATAGAGAGAATGGTTCTTTCTGCATTTGATGAAAGGAGAAACAAGTACTTGGAAGAGCACCCCAGTGCTGGGAAAGATCCTAAGAAAACTGGGGGTCCAATCTATAGAAGAAGAGATGGAAAATGGATGAGAGAACTGATCCTGTACGACAAAGAGGAGATTAGGAGGATTTGGCGCCAAGCGAATAATGGGGAGGACGCAACTGCTGGTCTTACCCATTTGATGATCTGGCATTCCAATCTTAATGATGCAACATACCAGAGAACAAGAGCCCTTGTGCGTACTGGGATGGATCCCAGGATGTGTTCTCTGATGCAAGGCTCAACTCTCCCGAGGAGGTCTGGAGCTGCTGGTGCTGCAGTAAAAGGAGTTGGAACAATGGTGATGGAGCTGATTAGGATGATAAAACGAGGGATCAATGACCGGAACTTCTGGAGAGGTGAGAATGGACGAAGGACAAGGATTGCTTATGAGAGGATGTGCAACATTCTCAAAGGGAAATTCCAAACAGCAGCACAAAGAGCAATGATGGATCAGGTGCGGGAGAGCCGGAATCCGGGGAATGCTGAAATTGAAGATCTCATCTTCTTAGCACGGTCTGCACTCATTCTGAGAGGATCAGTGGCTCACAAATCCTGCCTACCTGCTTGTGTATATGGGTTAGCTGTAGCCAGTGGATATGACTTTGAAAGAGAAGGATACTCCCTGGTCGGAATAGATCCCTTCCGTCTACTCCAGAACAGCCAGGTGTTCAGTCTCATCAGACCCAATGAAAATCCAGCGCACAAGAGCCAGCTGGTGTGGATGGCATGCCACTCTGCAGCATTTGAAGACCTGAGAGTTTCAAGCTTCATCAGGGGGACAAGAGTGGTCCCGAGAGGGCAACTATCCACCAGAGGGGTACAAATTGCTTCAAATGAGAACATGGAAACAATGGAATCTAGCACCCTCGAGCTGAGGAGCAGATACTGGGCCATAAGAACCAGAAGTGGAGGAAACACCAATCAACAGCGAGCGTCTGCGGGGCAAATCAGCGTGCAACCCACTTTCTCTGTGCAAAGGAACCTTCCTTTCGAAAGAGCAACCATCATGGCAGCATTTACAGGGAACACTGAAGGCAGAACATCTGACATGAGAACTGAGATCATAAGAATGATGGAGAGTGCCAGACCAGAAGATGTGTCTTTCCAGGGGCGGGGAGTCTTCGAGCTCTCGGACGAAAAGGCAACGAACCCGATCGTGCCTTCCTTTGACATGAGTAACGAAGGATCTTATTTCTTCGGAGACAATGCAGAGGAGTATGACAATTAAATGAGTCTTCTAACCGAGGTCGAAACGTACGTTCTCTCTATCGTTCCGTCAGGCCCCCTCAAAGCCGAGATCGCGCAGAGACTTGAAGATGTCTTTGCAGGGAAGAACACAGATCTCGAGGCTCTCATGGAATGGCTAAAGACAAGACCAATCCTGTCACCTCTGACTAAGGGGATTTTAGGGTTTGTGTTCACGCTCACCGTGCCCAGTGAGCGAGGACTGCAGCGTAGACGATTTGTCCAAAATGCCCTAAATGGGAATGGAGACCCAAACAACATGGACAGGGCAGTCAAACTATACAGGAAGTTGAAGAGAGAGATAACATTCCATGGAGCTAAGGAAGTTGCACTCAGCTATTCAACCGGTGCACTTGCCAGTTGCATGGGCCTCATATACAACAGGATGGGAACGGTGACCACAGAAGTGGCTTTTGGCCTAGTGTGTGCTACTTGTGAACAGATTGCTGATTCACAGCATCGGTCTCACAGACAGATGGTGACTACCACCAACCCACTAATCAGGCATGAGAACAGAATGGTGCTGGCCAGCACTACGGCTAAGGCTATGGAGCAGATGGCTGGGTCGAGTGAGCAGGCAGCGGAAGCCATGGAGGTTGCTAGTCAGGCTAGGCAGATGGTGCAGGCGATGAGAACAATTGGGACTCACCCTAGCTCCAGTGCTGGTCTGAAAGATGATCTCCTTGAAAATTTGCAGGCCTACCAGAAACGGATGGGAGTGCAAATGCAGCGATTCAAGTGAATGAGTCTTCTAACCGAGGTCGAAACGCCTACCAGAAACGGATGGGAGTGCAAATGCAGCGATTCAAGTGATCCTCTCGTTATTGCAGCAAGTATCATTGGGATCTTGCACCTGATATTGTGGATTCTTGATCGTCTTTTCTTCAAATGCATTTATCGTCGCCTTAAATACGGTTTGAAAAGAGGGCCTTCTACGGAAGGGGTGCCTGAGTCTATGAGGGAAGAGTATCGGCAGGAACAGCAGAGTGCTGTGGATGTTGACGATGGTCATTTTGTCAACATAGAGCTGGAGTAAATGGATTCCAACACTGTGTCAAGCTTTCAGGTAGACTGCTTTCTTTGGCATGTCCGCAAACGATTTGCAGACCAAGAATTGGGTGATGCTCCATTCCTTGACCGGCTTCGCCGAGATCAAAAGTCCCTGAGAGGGAGAGGCAGCACTCTTGGTCTGGACATCGAAACAGCCACACGTGCAGGAAAGCAAATAGTGGAGCGGATTCTTGAGGAAGAATCCGATGAGGCACTCAAAGTGACCATTGCTTCTGTGCCTGCTTCACGCTACCTAACTGACATGACTCTTGAAGAAATGTCAAGGGACTGGTTCATGCTAATGCCTAAACAGAAAATGGCGGGCTCTCTTTGCATCAGAATGGACCAGGCAATAATGGACAAGAACATCATATTGAAAGCAAATTTCAGTGTGATTTTCGATCGACTGGAAACATTAATACTACTGAGAGCTTTCACTGAAGAAGGAGCAATTGTTGGCGAAATCTCACCATTGCCTTCTCTTCCAGGACATACTGATGAGGATGTCAAAAATGCAATTGGGGTCCTCATCGGAGGACTTGAGTGGAATGATAACACAGTTCGAGTCTCTGAAACTCTACAGAGATTCGCTTGGAGAAGCAGTAATGAGGATGGGAGACCTCCACTCCCTCCAAAACAGAAACGGAAAATGGCGAGAACAATTGAGTCAGAAGTTTGAATGGATTCCAACACTGTGTCAAGCTTTCAGGACATACTGATGAGGATGTCAAAAATGCAATTGGGGTCCTCATCGGAGGACTTGAGTGGAATGATAACACAGTTCGAGTCTCTGAAACTCTACAGAGATTCGCTTGGAGAAGCAGTAATGAGGATGGGAGACCTCCACTCCCTCCAAAACAGAAACGGAAAATGGCGAGAACAATTGAGTCAGAAGTTTGAAGAAATAAGGTGGCTGATTGAAGAGATGCGACACAAACTAAAGATTACAGAGAATAGCTTTGAGCAAATAACGTTTATGCAAGCCTTACAACTACTGCTTGAAGTGGAGCAAGAGATAAGGACTTTCTCGTTTCAGCTTATTTAA
>Concatenated PB2+PA+NP+M1+M2+NS1+NS2 STRAIN=A/duck/Potsdam/2216-4/1984 YEAR=1984
ATGGAGAGAATAAAAGAACTTAGAGATTTGATGTCGCAGTCTCGCACACGCGAGATACTGACAAAAACCACTGTGGACCATATGGCCATAATTAAGAAATACACATCAGGGAGACAGGAGAAGAATCCTGCACTCAGAATGAAATGGATGATGGCAATGAAATATCCGATTACAGCAGACAAAAGGATAATGGAGATGATTCCTGAAAGAAATGAGCAGGGTCAAACTCTTTGGAGCAAGACAAATGATGCCGGATCAGACAGGGTAATGGTATCACCTCTGGCTGTGACGTGGTGGAACAGGAATGGACCAACGACAAGTACAGTCCATTATCCAAAGGTCTATAAACCCTACTTTGAAAAAGTTGAAAGGTTAAAACATGGAACCTTTGGTCCTGTCCACTTCCGAAATCAAATTAAAATACGCCGCAGGGTTGACATAAACCCGGGCCATGCAGACCTCAGTGCTAAAGAAGCACAAGATGTCATCATGGAGGTCGTTTTCCCAAACGAAGTTGGAGCCAGGATATTGACATCAGAGTCACAGTTGACAATAACAAAAGAAAAAAAGGAGGAACTCCAGGACTGTAAGATTGCTCCTTTAATGGTGGCATACATGTTGGAAAGAGAACTGGTTCGCAAGACCAGGTTCTTACCAGTCGCTGGCGGGACAAGCAGCGTATATATCGAGGTATTGCATTTGACCCAAGGAACCTGCTGGGAACAAATGTACACCCCAGGAGGGGAGGTGAGAAATGATGATGTTGACCAGAGTTTAATCATTGCTGCTAGAAACATTGTTAGGAGAGCAACAGTATCAGCAGATCCACTGGCTTCGCTCTTGGAAATGTGCCATAGCACACAAATTGGCGGGATAAGAATGGTGGACATCCTTAGACAAAACCCAACAGAAGAGCAAGCTGTGGACATATGCAAGGCAGCAATGGGTCTAAGAATCAGTTCATCCTTCAGCTTTGGAGGTTTCACTTTCAAAAGAACAAGCGGGTCGTCTGTCAAAAAAGAGGAAGAAGTGCTCACAGGCAACCTCCAAACATTGAAAATAAGAGTACATGAGGGATATGAGGAATTCACAATGGTTGGGCGGAGAGCAACAGCCATTCTAAGGAAAGCAACCAGAAGGCTGATTCAAATGATAGTTAGTGGGAGGGACGAACAATCAATCGCTGAAGCGATCATAGTAGCGATGGTGTTCTCACAGGAGGACTGTATGATAAAGGCCGTTCGGGGCGATTTGAATTTCGTGAACAGAGCGAACCAACGGCTGAATCCCATGCATCAACTTCTGAGGCACTTCCAAAAGGATGCTAAAGTGTTGTTTCAAAACTGGGGAATTGAGCCCATCGACAATGTCATGGGGATGATCGGGATACTGCCTGACATGACCCCCAGCACAGAGATGTCACTGAGAGGAGTGAGAGTCAGCAAAATGGGAGTGGATGAATACTCCAGCACTGAGAGAGTGGTCGTGAGCATTGATCGTTTCCTAAGGGTCCGAGATCAGAGGGGAAACGTGCTCTTATCTCCGGAAGAAGTTAGTGAAACACAAGGAACAGAAAAGTTGACGATAACATACTCATCGTCCATGATGTGGGAGATCAACGGCCCGGAATCGGTACTAGTCAACACATACCAATGGATCATTAGAAACTGGGAGACTGTGAAAATCCAATGGTCCCAAGACCCTACAATGCTATACAATAAAATGGAGTTTGAGCCTTTCCAATCCTTGGTGCCCAAGGCTGCCAGGGGCCAGTATAGTGGATTTGTGAGAACGCTATTCCAGCAGATGCGTGATGTATTAGGGACATTTGACACTGTTCAGATAATAAAGCTACTACCATTTGCAGCAGCCCCACCGGAGCAGAGTAGAATGCAATTTTCCTCTTTAACTGTGAATGTGAGAGGCTCAGGAATGAGAATACTTGTGAGAGGTAACTCCCCTGTGTTTAACTACAACAAAGCAACCAAGAGGCTTACAGTCCTCGGAAAGGATGCAGGTGCACTGACAGAAGACCCAGATGAGGGAACAGCAGGAGTGGAATCCGCAGTGTTAAGAGGATTTCTAATTCTAGGCAAAGAAGATAAAAGATATGGACCAGCATTGAGCATCAATGAATTGAGCAATCTTGCGAAAGGGGAGAAGGCTAATGTGTTGATAGGGCAAGGAGACGTAGTGTTGGTAATGAAACGGAAACGGGACTCTAGCATACTTACTGACAGCCAGACAGCGACCAAAAGAATTCGGATGGCCATCAATTAGATGGAAGACTTTGTGCGACAATGCTTCAATCCAATGATCGTCGAGCTTGCGGAAAAGGCAATGAAAGAATATGGGGAAGATCCGAAAATCGAAACGAACAAATTCGCTGCAATATGCACACACTTAGAAGTCTGCTTCATGTATTCGGATTTCCATTTTATTGACGAACGGGGCGAATCAATAATTGTAGAGTCTGGCGACCCAAATGCATTATTGAAACACCGATTTGAGATAATCGAAGGAAGAGACCGAACAATGGCCTGGACAGTGGTGAATAGTATCTGCAACACCACAGGGGTCGATAAACCCAAATTTCTTCCGGATCTGTATGATTACAAGGAAAACCGATTCATTGAAATTGGAGTGACAAGGAGGGAAGTCCACATATACTACTTAGAAAAAGCTAACAAGATAAAATCCGAGAAGACACACATTCACATTTTCTCATTCACCGGAGAAGAAATGGCCACCAAAGCGGATTACACCCTTGATGAAGAGAGCAGGGCAAGAATCAAAACTAGGCTGTTCACTATAAGACAGGAAATGGCCAGTAGAGGTCTATGGGATTCCTTTCGTCAGTCCGAGAGAGGCGAAGAGACAATTGAAGAAAGATTTGAAATCACAGGAACCATGCGCAGGCTTGCCGACCAAAGTCTCCCACCGAACTTCTCCAGCCTTGAAAACTTTAGAGCCTATGTGGATGGATTCGAGCCGAACGGCTGCATTGAGGGCAAGCTTTCTCAAATGTCAAAAGAAGTGAACGCAAGAATTGAGCCGTTTCTGAAGACAACACCACGTCCTCTCAGGTTGCCTGATGGGCCCCCCTGCTCTCAGCGGTCGAAATTCTTACTGATGGATGCTCTGAAGTTAAGCATTGAGGACCCGAGTCATGAGGGAGAGGGGATACCGCTATATGATGCGATCAAATGCATGAAAACATTTTTCGGCTGGAAAGAGCCCAACATCATCAAACCGCATGAGAAAGGCATAAACCCCAATTATCTCCTGGCTTGGAAACAGGTGCTGGCAGAACTCCAGGACATTGAAAATGAGGAGAAGATCCCAAAAACAAAAAACATGAAGAAGACAAGCCAATTGAAGTGGGCACTCGGTGAGAATATGGCACCGGAGAAAGTGGACTTTGAGGATTGCAAAGATGTTAGCGATCTGAAACAGTATGACAGTGATGAACCAGAGCCCAGATCGCTAGCAAGCTGGATTCAGAGTGAATTCAACAAGGCATGTGAATTGACCGATTCAAGTTGGATAGAACTTGATGAGATAGGGGAAGATGTTGCCCCGATTGAGCACATTGCAAGTATGAGAAGGAATTACTTCACAGCGGAGGTGTCCCATTGCAGGGCTACTGAGTACATAATGAAGGGAGTGTACATAAATACGGCTTTGCTCAATGCATCTTGTGCAGCCATGGATGACTTCCAATTGATTCCAATGATAAGCAAATGCAGAACCAAAGAAGGGAGACGGAAAACAAACCTATATGGATTCATTATAAAAGGAAGGTCTCATTTGAGAAATGACACTGACGTGGTGAACTTTGTGAGTATGGAGTTTTCTCTTACTGACCCGAGGCTGGAGCCACACAAGTGGGAAAAGTACTGTGTTCTTGAAATAGGAGATATGCTCCTGCGGACTGCAATAGGCCAAGTGTCAAGGCCCATGTTCCTGTATGTGAGAACCAATGGGACCTCCAAAATCAAGATGAAATGGGGTATGGAAATGAGACGCTGCCTTCTTCAATCCCTTCAACAGATTGAGAGCATGATTGAGGCTGAGTCTTCTGTCAAAGAGAAAGACATGACCAAAGAGTTCTTTGAAAACAAATCGGAAACATGGCCGATTGGAGAATCACCCAAGGGAGTGGAGGAAGGCTCAATCGGAAAGGTATGCAGAACCTTACTAGCAAAATCTGTATTCAACAGTCTATATGCATCTCCACAACTCGAGGGATTTTCAGCTGAATCGAGAAAACTGCTCCTCATTGTTCAGGCACTTAGGGACAACCTGGAACCTGGAACCTTCGATCTTGGAGGGCTATATGAAGCAATCGAGGAGTGCCTGATTAATGATCCCTGGGTTTTGCTTAATGCATCTTGGTTCAACTCCTTCCTCACACATGCACTGAAATAGATGGCGTCTCAAGGCACCAAACGATCTTATGAACAGATGGAAACTGGTGGAGAACGCCAGAATGCTACTGAGATCAGAGCATCTGTTGGGAGAATGGTAGGTGGAATTGGAAGATTCTACATACAGATGTGCACTGAACTCAAACTCAGCGACTATGAAGGGAGGCTGATCCAGAACAGCATAACAATAGAGAGAATGGTTCTCTCTGCATTTGATGAAAGGAGAAACAAATACCTGGAAGAACATCCCAGTGCGGGGAAGGACCCGAAGAAAACCGGAGGTCCAATCTACAGAAGGAGGGATGGAAAATGGATGAGAGAGCTGATTCTGTATGACAAAGAGGAGATCAGGAGGATTTGGCGTCAAGCGAACAATGGAGAAGATGCAACTGCTGGTCTCACTCATCTGATGATCTGGCATTCCAACCTGAATGATGCCACATATCAGAGAACAAGAGCTCTCGTGCGTACTGGGATGGACCCCAGAATGTGCTCTCTGATGCAAGGATCAACTCTCCCGAGGAGATCTGGAGCTGCTGGTGCAGCAGTAAAGGGAGTTGGAACGATGGTAATGGAACTAATTCGGATGATAAAGCGAGGGATCAATGATCGGAACTTCTGGAGAGGTGAAAATGGACGAAGAACAAGGATTGCATATGAGAGAATGTGCAACATCCTCAAAGGGAAATTCCAAACAGCAGCACAACGAGCAATGATGGACCAGGTGCGAGAAAGCAGGAATCCCGGGAATGCTGAAATTGAAGACCTTATCTTTCTGGCACGGTCTGCACTCATTCTGAGAGGATCAGTGGCTCATAAGTCCTGCCTGCCTGCTTGTGTATATGGACTTGCTGTGGCCAGTGGATACGACTTTGAAAGAGAAGGGTACTCTCTGGTCGGAATAGATCCTTTCCGTCTACTTCAAAACAGCCAGGTGTTCAGCCTCATTAGACCAAATGAGAATCCAGCACACAAGAGTCAACTGGTATGGATGGCATGCCATTCTGCGGCATTTGAAGACCTGAGAGTGTCAAGCTTCATCAGAGGGACAAGAGTGGTCCCAAGAGGACAACTGTCCACCAGAGGAGTTCAAATTGCTTCAAATGAGAACATGGAAACAATGGACTCCAGTACTCTTGAACTGAGAAGCAGATATTGGGCTATAAGAACCAGGAGCGGAGGAAACACCAACCAACAGAGAGCATCTGCAGGACAAATCAGTGTGCAACCCACTTTCTCGGTACAGAGAAATCTTCCTTTCGAGAGAGCAACCATCATGGCGGCATTTACAGGGAACACTGAAGGCAGAACATCTGACATGAGGACTGAGATCATAAGAATGATGGAAAGTGCCAGACCAGAAGATGTGTCTTTCCAGGGGCGGGGAGTCTTCGAGCTCTCGGACGAAAAGGCAACGAACCCGATCGTGCCTTCCTTTGACATGAGTAATGTGGGATCTTATTTCTTCGGAGACAATGCAGAGGAGTATGACAATTAAATGAGTCTTCTAACCGAGGTCGAAACGTACGTTCTCTCTATCGTCCCGTCAGGCCCCCTCAAAGCCGAGATCGCGCAGAGACTTGAAGATGTCTTTGCAGGGAAAAACACAGATCTCGAGGCTCTCATGGAATGGCTAAAGACAAGACCAATCCTGTCACCTCTGACTAAGGGGATTTTAGGGTTTGTGTTCACGCTCACCGTGCCCAGTGAGCGAGGACTGCAGCGTAGACGCTTTGTTCAAAATGCACTAAATGGGAATGGAGACCCAAACAACATGGACAGAGCAGTCAAACTTTACAGGAAACTGAAAAGGGAGATAACATTCCATGGAGCTAAAGAGGTTGCACTCAGTTACTCAACCGGTGCACTTGCCAGCTGCATGGGTCTCATATACAACAGAATGGGAACGGTAACCACAGAAGTGGCTTTTGGCCTAGTGTGTGCCACTTGTGAACAGATTGCTGATTCACAGCATCGGTCTCACAGACAGATGGTGACTACCACCAACCCACTAATCAGGCATGAAAACAGAATGGTGCTGGCCAGCACTACGGCTAAGGCTATGGAGCAGATGGCTGGATCGAGTGAGCAAGCAGCGGAAGCCATGGAGGTTGCTAGTCAGGCCAGGCAGATGGTGCAGGCAATGAGGACAATTGGGACTCATCCTAGCTCCAGTGCTGGTCTGAAAGATGATCTTCTTGAAAATTTGCAGGCCTACCAGAAACGGATGGGAGTGCAAATGCAGCGATTCAAGTGAATGAGTCTTCTAACCGAGGTCGAAACGCCTACCAGAAACGGATGGGAGTGCAAATGCAGCGATTCAAGTGATCCTCTCGTTATTGCCGCAAGTATCATTGGGATCTTGCACTTGATATTGTGGATTCTTGATCGTCTTTTCTTCAAATGTATTTATCGTCGCCTTAAATACGGTTTGAAAAGAGGGCCTTCTACGGAAGGAGTGCCTGAGTCTATGAGGGAAGAATATCGACAGGAACAGCAGAGTGCTGTGGATGTTGACGATGGTCATTTTGTCAACATAGAGCTGGAGTAAATGGATTCCAACACGATAACCTCGTTTCAGGTAGATTGTTATCTATGGCACATAAGAAAGCTACTCAGTATGAGAGACATGTGTGATGCTCCCTTTGATGACAGGCTCCGAAGAGACCAAAAGGCATTAAAGGGAAGAGGCAGCACACTTGGACTCGATTTAAGAGTGGCTACAATGGAAGGGAAAAAGATCGTTGAAGACATCCTGAAGAGTGAGACAGATGAAAACCTCAAAATAGCCATTGCCTCCAGTCCTGCTCCTCGGTATATTACTGATATGAGCATAGAGGAAATAAGCCGAGAATGGTATATGCTGATGCCTAGGCAGAAAATAACTGGAGGCCTAATGGTGAAAATGGACCAAGCCATAATGGATAAGAGGATTATCCTTAAAGCAAATTTCTCAGTTCTATTTGATCAACTAGAGACATTAGTCTCTCTGAGGGCATTCACAGAAGATGGTGCTATTGTGGCTGAAATATCTCCCATTCCCTCCATGCCAGGACATTCTACAGAGGATGTCAAAAATGCAATTGGAATCCTCATCGGTGGACTTGAATGGAATGATAACTCAATTCGAGCGTCTGAAAATATACAGAGATTCGCTTGGGGAATCCGTGATGAGAATGGGGGACCTCCACTCCCTCCAAAACAGAAATGCTACATGGCGAGACGAGTTGAGTCAGAAGTTTGAATGGATTCCAACACGATAACCTCGTTTCAGGACATTCTACAGAGGATGTCAAAAATGCAATTGGAATCCTCATCGGTGGACTTGAATGGAATGATAACTCAATTCGAGCGTCTGAAAATATACAGAGATTCGCTTGGGGAATCCGTGATGAGAATGGGGGACCTCCACTCCCTCCAAAACAGAAATGCTACATGGCGAGACGAGTTGAGTCAGAAGTTTGAAGAGATCAGATGGCTCATTGCTGAATGCAGAAATATACTGACAAAGACTGAAAATAGCTTTGAACAGATAACATTCTTGCAAGCATTGCAACTCCTACTTGAAGTTGAGAGTGAGATAAGGACTTTCTCTTTTCAGCTTATTTAA
>Concatenated PB2+PA+NP+M1+M2+NS1+NS2 STRAIN=A/mallard duck/Alberta/630/1984 YEAR=1984
ATGGAAAGAATAAAAGAACTAAGAGATCTAATGTCACAGTCCCGCACTCGCGAGATACTCACCAAAACCACTGTAGACCACATGGCCATAATCAAAAAATACACATCAGGAAGGCAAGAGAAGAACCCCGCACTCAGGATGAAGTGGATGATGGCAATGAAATATCCAATTACAGCAGATAAGAGAATAATGGAAATGATTCCTGAAAGGAATGAACAAGGACAAACCCTCTGGAGCAAAACAAACGATGCCGGCTCAGATCGAGTGATGGTATCACCTCTGGCCGTGACATGGTGGAATAGAAACGGACCAACAACAAGTACAGTTCACTACCCAAAGGTATATAAAACTTATTTCGAAAAAGTCGAAAGGTTAAAACACGGGACCTTTGGCCCTGTCCACTTCAGAAATCAAGTTAAGATAAGACGGAGGGTTGACATAAACCCTGGCCACGCAGACCTCAGTGCCAAAGAGGCACAGGATGTAATCATGGAGGTTGTTTTCCCAAATGAAGTGGGAGCTAGAATACTAACATCGGAGTCACAACTGGCAATAACAAAGGAGAAGAAGGAGGAACTCCAGGACTGCAAAATTGCCCCCTTGATGGTAGCATACATGCTAGAAAGAGAATTGGTCCGCAAAACGAGGTTCCTTCCAGTAGCTGGTGGAACAAGCAGTGTCTATATTGAGGTGTTGCATTTAACCCAAGGGACATGCTGGGAGCAGATGTACACTCCAGGAGGGGAAGTGAGAAATGATGATGTTGACCAAAGCTTAATTATCGCTGCCAGGAACATAGTAAGAAGAGCAACCGTATCAGCAGACCCACTAGCATCTCTATTGGAAATGTGCCACAGCACACAGATTGGGGGAACAAGGATGATAGACATTCTTCGGCAAAATCCAACAGAGGAACAAGCCGTGGACATATGCAAGGCAGCGATGGGCTTAAGGATTAGCTCATCTTTCAGCTTTGGTGGATTCACTTTCAAAAGAACAAGCGGGTCGTCGATTAAAAAAGAAGAAGAAGTGCTTACGGGCAACCTTCAAACATTGAAAATAAGAGTGCATGAAGGGTATGAAGAGTTCACAATGGTTGGGAGAAGAGCAACAGCTATTCTCAGAAAGGCAACCAGAAGATTGATCCAGCTAATAGTAAGTGGGAGAGACGAGCAGTCAATCGCTGAAGCAATAATTGTGGCCATGGTATTTTCACAAGAGGATTGCATGATCAAGGCAGTTCGAGGTGATCTGAACTTTGTCAATAGGGCAAACCAGCGACTGAACCCCATGCATCAACTCTTGAGACACTTTCAAAAGGATGCAAAAGTGCTTTTCCAAAACTGGGGAATTGAACCCATTGACAACGTAATGGGAATGATCGGAATATTGCCCGACATGACCCCAAGTACCGAGATATCGCTGAGGGGGATAAGAGTCAGCAAAATGGGAGTAGATGAATACTCCAGTACAGAGAGGGTGGTGGTGAGCATTGACCGATTTTTAAGAGTTCGGGACCAACGGGGAAATGTACTATTGTCACCCGAAGAAGTCAGCGAGACACAAGGTACGGAGAAGCTGACAATAACTTATTCGTCGTCAATGATGTGGGAGATCAATGGCCCTGAGTCGGTGTTGGTCAATACTTATCAGTGGATCATCAGGAACTGGGAGACTGTGAAAATTCAATGGTCACAGGATCCCACGATGTTATATAATAAGATGGAATTCGAGCCATTTCAGTCTCTGGTCCCTAAGGCAGCCAGAGGTCAATACAGCGGATTCGTGAGAACACTGTTCCAGCAGATGCGGGATGTGCTTGGAACGTTTGACACTGTTCAGATAATAAAACTTCTCCCCTTTGCTGCTGCTCCACCAGAACAGAGTAGGATGCAGTTCTCCTCCCTGACTGTAAATGTGAGAGGATCAGGAATGAGGATACTGGTAAGAGGCAATTCTCCAGTGTTCAATTACAACAAGGCCATCAAGAGGCTTACAGTTCTCGGAAAAGATGCAGGTGCATTGACCGAAGATCCAGATGAGGGCACAGCTGGAGTGGAGTCTGCTGTTCTAAGAGGGTTCCTCATTTTGGGCAAAGAAGACAAGAGATATGGCCCTGCATTGAGCATCAATGAGCTGAGCAATCTTGCGAAAGGAGAGAAGGCTAATGTGCTAATTGGGCAAGGAGACGTGGTGTTGGTAATGAAACGGAAACGGGACTCTAGCATACTTACTGACAGCCAGACAGCGACCAAAAGAATTCGGATGGCCATCAATTAGATGGAAGACTTTGTGCGACAATGCTTCAATCCAATGATCGTCGAGCTTGCGGAAAAGGCAATGAAAGAATATGGGGAAGATCCGAAAATCGAAACTAACAAATTCGCTGCAATATGCACACACTTGGAAGTCTGTTTCATGTATTCGGATTTCCACTTCATTGATGAGCGGGGCGAATCAATAATTGTAGAATCTGGTGATCCAAATGCGTTACTGAAGCACCGATTTGAGATAATTGAAGGAAGAGACCGAACAATGGCCTGGACAGTGGTGAATAGCATCTGCAACACCACAGGGGTCGAGAAGCCTAAATTTCTCCCGGATCTGTATGACTACAAGGAGAACCGATTCATTGAAATTGGAGTGACACGGAGGGAGGTCCACATATACTACCTAGAAAAAGCCAACAAGATAAAATCTGAGAAGACACACATTCACATTTTTTCATTCACTGGAGAGGAAATGGCCACCAAAGCGGACTACTCCCTTGATGAAGAGAGCAGGGCTAGAATCAAAACCAGGCTGTTCACTATAAGACAAGAAATGGCCAGCAGGGGTCTGTGGGATTCCTTTCGTCAGTCCGAAAGAGGCGAAGAGACAATTGAAGAAAGATTTGAAATCACAGGAACCATGCGCAGGCTTGCCGACCAAAGTCTCCCACCGAACTTCTCCAGCCTTGAAAACTTTAGAGCCTATGTGGATGGATTCGAACCGAACGGCTGCATTGAGGGCAAGCTTTCTCAAATGTCAAAAGAAGTGAACGCCAGAATTGAGCCATTTCTGAAGACAACACCACGCCCTCTCAGATTGCCTGGTGGGCCTCCTTGCTCTCAGCGGTCAAAATTCTTGCTGATGGATGCCCTGAAACTAAGCATTGAAGACCCGAGTCATGAGGGAGAGGGGATACCGCTATACGATGCAATCAAATGCATGAAGACATTTTTCGGCTGGAAAGAGCCCAACATAATCAAACCACATGAGAAAGGCATAAATCCCAATTACCTTCTGGCTTGGAAGCAAGTGCTAGCAGAACTCCAGAACATTGAAAATGAGGAGAAGATCCCAAAGACAAAGAACATGAAGAAAACAAGCCAATTGAAGTGGGCACTTGGTGAGAACATGGCACCCGAAAAAGTAGACTTTGAGGATTGCAAGGACGTTAGCGATCTAAAACAGTATGATAGTGATGAGCCAGAGCCTAGATCGCTAGCAAGCTGGATCCAGAGTGAATTCAACAAGGCATGTGAATTAACCGATTCGAGCTGGATAGAACTTGATGAGATAGGGGAAGATATTGCCCCAATTGAGCACATTGCAAGTATGAGGAGGAACTATTTTACAGCGGAAGTGTCCCATTGCAGGGCTACTGAATACATAATGAAGGGAGTATACATAAATACAGCTTTGCTCAATGCATCTTGTGCAGCCATGGATGACTTCCAGCTGATTCCAATGATAAGTAAATGCAGGACAAAAGAAGGAAGACGGAAAACAAACCTGTATGGGTTCATTATAAAAGGAAGGTCTCATTTGAGAAATGATACTGACGTGGTAAACTTTGTGAGTATGGAGTTTTCTCTCACTGACCCGAGGCTGGAACCACACAAATGGGAAAAGTACTGTGTTCTTGAAATAGGAGATATGCTCCTGAGGACTGCAATAGGCCAAGTGTCAAGGCCCATGTTTCTGTACGTTAGAACCAATGGGACCTCCAAGATCAAAATGAAATGGGGTATGGAAATGAGGCGCTGCCTTCTTCAATCTCTTCAGCAGATTGAGAGCATGATTGAGGCCGAGTCTTCTGTCAAAGAGAAAGACATGACAAAAGAATTCTTTGAAAACAAATCGGAAACATGGCCAATTGGAGAGTCCCCCAAGGGGGTGGAGGAAGGCTCTATCGGGAAAGTGTGCAGAACCTTACTGGCAAAATCTGTATTCAACAGTCTATATGCATCTCCACAACTCGAGGGATTTTCAGCTGAGTCGAGGAAATTGCTTCTCATTGTTCAGGCACTTAGGGACAACCTGGAACCTGGAACCTTTGATCTTGGAGGGCTATATGAAGCAATTGAGGAGTGCCTGATTAATGATCCCTGGGTTTTGCTTAATGCATCTTGGTTCAACTCCTTCCTCACACATGCACTGAAATAGATGGCGTCTCAAGGCACCAAACGATCTTATGAGCAGATGGAAACTGGTGGGGAACGCCAGAATGCCACTGAAATCAGAGCATCTGTTGGGAGAATGGTTGGTGGAATCGGGAGATTCTACATACAGATGTGCACTGAACTCAAACTCAGTGACTATGAAGGGAGACTGATCCAAAACAGCATAACAATAGAGAGAATGGTGCTCTCGGCATTTGATGAGAGGAGAAACAAATATCTGGAAGAGCATCCCAGTGCTGGGAAAGACCCTAAGAAGACTGGAGGTCCAATCTACAGGAGGAGAGATGGGAAATGGATGAGAGAATTGATCCTATATGACAAAGAGGAGATCAGAAGAATTTGGCGTCAAGCGAATAATGGGGAAGACGCAACTGCTGGTCTCACCCATTTGATGATCTGGCACTCCAATTTGAATGATGCCACATATCAGAGAACAAGGGCACTTGTGCGTACTGGGATGGATCCCAGGATGTGCTCTCTGATGCAAGGCTCGACTCTTCCGAGGAGGTCTGGGGCTGCTGGAGCAGCAGTGAAAGGGGTTGGGACAATGGTGATGGAATTGATCCGGATGATCAAGCGAGGGATCAATGATCGGAATTTCTGGAGAGGCGAAAATGGACGGAGGACAAGAATTGCCTACGAGAGAATGTGCAACATTCTCAAGGGGAAATTCCAAACAGCAGCACAACGAGCAATGATGGACCAGGTGAGGGAAAGCCGGAATCCTGGGAATGCTGAAATTGAAGATCTCATCTTTCTTGCACGGTCTGCTCTCATTCTGAGGGGATCAGTGGCTCATAAGTCCTGCCTGCCTGCTTGTGTGTATGGACTTGCTGTGGCCAGTGGATACGACTTTGAAAGGGAGGGATACTCCCTAGTCGGAATTGATCCTTTCCGTCTGCTCCAAAACAGTCAAGTCTTCAGTCTTATCAGACCAAACGAAAATCCAGCACATAAGAGTCAGCTGGTATGGATGGCATGTCACTCTGCAGCATTTGAAGATATGAGAGTGTCAAGCTTCATCAGAGGAACAAGGGTAGTCCCAAGAGGACAACTGTCCACCAGAGGAGTTCAGATTGCTTCAAATGAGAACATGGAGACAATGGACTCCAGTACTCTTGAATTGAGGAGCAGATACTGGGCTATAAGGACCAGAAGCGGAGGGAACACCAACCAGCAGAGAGCATCTGCAGGGCAAATCAGCGTACAGCCCACATTCTCTGTGCAGAGGAACCTCCCATTCGAGAGAGCAACCATTATGGCAGCATTTACAGGGAACACTGAAGGCAGAACTTCAGACATGAGAACTGAGATCATAAGGATGATGGAAAATGCCAGACCTGAAGATGTGTCTTTCCAAGGGCGGGGAGTCTTCGAGCTCTCGGACGAAAAGGCAACGAACCCGATCGTGCCTTCCTTTGACATGAGTAACGAAGGATCTTATTTCTTCGGAGACAATGCGGAGGAATATGACAATTAAATGAGTCTTCTAACCGAGGTCGAAACGTACGTTCTCTCTATCGTCCCGTCAGGCCCCCTCAAAGCCGAGATCGCGCAGAGACTTGAAGATGTCTTTGCAGGGAAGAACACCGATCTTGAGGCACTCATGGAATGGCTAAAGACAAGACCAATCCTGTCACCTCTGACTAAGGGGATTTTAGGGTTTGTGTTCACGCTCACCGTGCCCAGTGAGCGAGGACTGCAGCGTAGACGCTTTGTCCAAAATGCCCTCAATGGGAATGGGGATCCAAACAACATGGACAGAGCAGTCAAATTGTACAGGAAACTAAAAAGGGAAATAACATTCCATGGGGCTAAAGAGGTAGCACTCAGTTATTCTACTGGTGCACTTGCCAGTTGCATGGGTCTCATATACAACAGGATGGGAACTGTGACCACTGAAGTGGCATTTGGCCTGGTATGCGCCACATGTGAGCAGATTGCTGATTCCCAGCACCGGTCTCACAGACAGATGGTGACTACAACCAACCCACTGATCAGACACGAGAACAGAATGGTGCTAGCCAGCACTACAGCTAAAGCCATGGAGCAGATGGCAGGGTCAAGTGAGCAGGCAGCAGAGGCCATGGAGGTTGCTAGCCAGGCTAGGCAGATGGTGCAGGCAATGAGAACCATTGGGACTCATCCTAGCTCCAGTGCTGGTCTAAAAGATGATCTTCTTGAAAATTTGCAGGCCTACCAGAAACGGATGGGAGTGCAGATGCAGCGATTCAAGTGAATGAGTCTTCTAACCGAGGTCGAAACGCCTACCAGAAACGGATGGGAGTGCAGATGCAGCGATTCAAGTGATCCTCTCGTTATTGCCGCAAGCATCATTGGGATCTTGCACTTGATATTGTGGATTCTTGATCGTCTTTTCTTCAAATGCATTTATCGTCGCCTTAAATACGGTTTGAAAAGAGGGCCTTCTACGGAAGGAGTGCCTGAGTCTATGAGGGAAGAATATCGGCAGGAACAGCAGAGTGCTGTGGATGTTGACGATGGTCATTTTGTCAACATAGAGCTGGAGTAAATGGACTCCAACACGATAACCTCGTTTCAGGTAGATTGCTATCTATGGCACATAAGAAAGCTGCTCAGCATGAGAGACATGTGTGATGCTCCCTTTGATGATAGACTCAGAAGAGATCAAAAGGCATTAAAGGGAAGAGGCAGCACACTTGGACTCGACCTGCGAGTGGCCACAATGGAAGGCAAAAAGATTGTTGAAGACATCCTAAAGAGTGAGACGGATGAAAATCTCAAAATTGCAATCGCATCCAGCCCTGCTCCTCGGTACATTACCGATATGAGCATAGAGGAAATAAGCAGGGAATGGTATATGCTCATGCCAAGACAGAAAATAACAGGGGGTCTGATGGTGAAAATGGATCAGGCCATTATGGACAAGAGGATAATACTCAAAGCAAACTTCTCTGTCCTATTTGATCAACTGGAAACATTAGTCTCACTGAGGGCTTTCACAGACGATGGCGCCATTGTAGCTGAAATATCTCCCATTCCTTCTATGCCAGGACATTCTACAGAGGATGTCAAAAATGCAATTGGAATCCTCATCGGTGGACTTGAATGGAATGATAACTCAATTCGAGCGTCTGAAAATATACAGAGATTCGCTTGGGGAGTCCGTGATGAGAATGGGGGACCTCCACTCCCTCCAAAGCAGAAACGCTACATGGCGAGAAGAGTTGAGTCAGAAGTTTGAATGGACTCCAACACGATAACCTCGTTTCAGGACATTCTACAGAGGATGTCAAAAATGCAATTGGAATCCTCATCGGTGGACTTGAATGGAATGATAACTCAATTCGAGCGTCTGAAAATATACAGAGATTCGCTTGGGGAGTCCGTGATGAGAATGGGGGACCTCCACTCCCTCCAAAGCAGAAACGCTACATGGCGAGAAGAGTTGAGTCAGAAGTTTGAAGAGATCAGATGGCTAATTGCAGAATGCAGAAACATATTAACCAAAACTGAGAACAGCTTCGAGCAGATAACGTTCTTGCAGGCATTGCAACTCTTACTTGAAGTTGAGAGTGAGATAAGGACATTTTCTTTTCAGCTTATTTAG
>Concatenated PB2+PA+NP+M1+M2+NS1+NS2 STRAIN=A/pintail duck/ALB/584/1984 YEAR=1984
ATGGAGAGAATAAAAGAACTAAGAGATCTAATGTCACAGTCCCGCACCCGCGAGATACTCACTAAGACCACTGTGGACCATATGGCCATAATCAAAAAGTACACATCAGGAAGGCAAGAGAAGAACCCCGCACTCAGAATGAAGTGGATGATGGCAATGAAATACCCAATTACGGCAGACAAGAGAATAATGGAAATGATTCCTGAGAGGAATGAACAAGGACAAACCCTCTGGAGCAAAACAAACGATGCCGGCTCAGACCGAGTGATGGTATCACCTCTGGCCGTAACATGGTGGAATAGGAATGGACCGACAACAAGTACAGTTCACTATCCGAAGGTATATAAAACTTATTTCGAAAAAGTCGAAAGGTTAAAACATGGGACCTTTGGCCCCGTCCACTTCAGAAGTCAAGTTAAGATAAGAAGGAGAGTTGACATAAACCCTGGTCACGCAGATCTCAGCGCCAAGGAGGCGCAGGATGTGATCATGGAAGTTGTTTTCCCAAATGAAGTGGGAGCTAGAATACTAACATCGGAGTCACAGCTGACAATAACAAAAGAGAAGAAAGAAGAGCTCCAGAATTGTAAGATTGCCCCCTTGATGGTAGCATACATGCTAGAAAGAGAGTTGGTCCGCAAAACGAGGTTCCTCCCAGTGGCTGGTGGGACAAGCAGTGTCTATATTGAGGTGCTGCATTTAACCCAGGGGACATGCTGGGAGCAGATGTACACTCCCGGAGGAGAAGTGAGAAATGATGATATTGACCAAAGTTTGATTATCGCTGCCAGGAACATAGTAAGAAGAGCAACAGTATCAGCAGACCCATTAGCATCTCTGTTGGAAATGTGCCACAGCACACAGATTGGAGGAATAAGGATGGTAGACATCCTTAGGCAGAATCCAACAGAGGAACAAGCCGTGGACATATGCAAGGCAGCAATGGGATTGAGGATTAGCTCATCTTTCAGCTTCGGAGGATTCACTTTCAAAAGAACAAGCGGATCGTCAGTCAAGAAAGAAGAAGAAGTGCTTACGGGCAACCTTCAAACACTGAAAATAAGAGTACATGAGGGGTATGAGGAATTCACAATGGTTGGGAGAAGAGCAACAGCTATTCTCAGGAAGGCAACCAGGAGATTGATCCAGCTAATAGTAAGTGGGAGAGACGAGCAGTCAATTGCTGAGGCAATAATCGTGGCCATGGTATTTTCACAAGAGGATTGCATGATCAAGGCAGTTCGGGGCGATCTGAACTTTGTCAATAGGGCAAACCAGCGACTGAATCCCATGCATCAACTCTTGAGACATTTCCAAAAAGATGCAAAAGTGCTTTTCCAGAACTGGGGAATTGAACCCATCGATAATGTGATGGGAATGATCGGAATATTGCCCGACATGACCCCAAGTACAGAGATGTCGCTGAGGGGGATAAGAGTCAGCAAAATGGGAGTAGATGAATACTCCAGCACGGAGAGAGTGGTGGTGAGCATTGACCGATTTTTGAGGGTTCGGGATCAACGGGGAAACGTACTATTGTCCCCCGAAGAAGTCAGCGAGACACAAGGAACGGAGAAGCTGACAATAACTTATTCGTCATCAATGATGTGGGAGATCAATGGTCCTGAGTCGGTGCTGGTCAATACTTATCAGTGGATCATCAGGAACTGGGAGACTGTGAAAATTCAATGGTCACAAGATCCCACGATGTTATACAATAAAATGGAATTCGAACCATTTCAGTCTCTCGTCCCTAAGGCAGCCAGAAGTCAATACAGCGGATTCGTGAGAACACTGTTCCAGCAAATGCGGGATGTGCTTGGAACATTTGACACTGTTCAAATAATAAAACTTCTCCCCTTTGCTGCTGCTCCACCGGAACAGAGTAGAATGCAATTCTCCTCACTGACCGTGAATGTGAGAGGATCAGGAATGAGGATACTGGTAAGAGGCAATTCTCCAGTGTTCAATTACAACAAGGCCACCAAGAGGCTTACAGTTCTTGGAAAAGATGCAGGTGCATTGACCGAAGATCCAGATGAAGGCACAGCTGGAGTGGAGTCTGCTGTTCTGAGAGGATTCCTCATTTTGGGCAAAGAAGACAAGAGATATGGCCCAGCATTAAGCATCAATGAACTGAGCAATCTTGCAAAAGGAGAGAAGGCTAATGTGCTAATTGGGCAAGGAGACGTAGTGTTGGTAATGAAACGGAAACGGGACTCTAGCATACTTACTGACAGCCAGACAGCGACCAAAAGAATTCGGATGGCCATCAATTAGATGGAAGACTTTGTGCGACAATGTTTCAATCCAATGATCGTCGAGCTTGCGGAAAAAGCAATGAAAGAATATGGGGAAGATCCGAAAATCGAAACTAACAAGTTCGCTGCAATATGCACACACTTGGAAGTCTGTTTCATGTATTCGGATTTCCACTTCATTGACGAACGGGGCGAATCAATAATTGTAGAATCTGGTGATCCAAATGCATTACTGAAGCACCGATTTGAGATAATTGAAGGAAGAGACCGAACAATGGCCTGGACAGTGGTGAACAGCATCTGCAACACCACAGGGGTCGAGAAGCCTAAATTTCTTCCGGATCTGTATGATTACAAGGAGAACCGATTCATTGAAATTGGAGTGACACGGAGGGAGGTCCACATATACTACCTAGAGAAAGCCAACAAGATAAAATCCGAGAAGACACACATTCACATTTTTTCATTCACTGGAGAGGAAATGGCCACCAAAGCGGACTACACCCTTGATGAAGAGAGCAGGGCAAGAATCAAAACCAGGCTGTTCACTATAAGACAAGAAATGGCCAGCAGGGGTCTGTGGGATTCCTTTCGTCAGTCCGAAAGAGGCGAAGAGACAATTGAAGAAAGATTTGAAATCACAGGAACCATGCGCAGGCTTGCCGACCAAAGTCTCCCACCGAACTTCTCCAGCCTTGAAAACTTTAGAGCCTATGTGGATGGATTCGAACCGAACGGCTGCATTGAGGGCAAGCTTTCTCAAATGTCAAAAGAAGTGAACGCCAGAATTGAGCCATTTCTGAGAACAACACCACGCCCTCTCAGATTACCTGATGGGCCTCCTTGCTCTCAGCGGTCAAAATTCTTGCTGATGGATGCCCTGAAACTAAGCATTGAAGACCCGAGTCATGAGGGAGAGGGGATACCGCTATACGATGCAATCAAATGCATGAAGACATTTTTCGGCTGGAAAGAGCCCAACATAATCAAACCACATGAGAAAGGCATAAATCCCAATTACCTTCTGGCTTGGAAGCAAGTGCTAGCAGAACTCCAGGACATTGAAAATGAGGAGAAAATCCCAAAGACAAAAAACATGAAGAAAACAAGCCAATTGAAGTGGGCACTTGGTGAGAACATGGCACCAGAAAAAGTGGACTTTGAGGACTGCAAGGACGTTAGCGATCTAAAACAGTATGACAGTGATGAGCCAGAGCCTAGATCGCTAGCAAGCTGGATCCAGAGTGAATTCAACAAGGCATGTGAATTGACCGATTCGAGCTGGATAGAACTTGATGAGATAGGGGAAGATATTGCCCCAATTGAGCACATTGCAAGTATGAGGAGGAACTATTTTACAGCGGAAGTGTCCCATTGCAGGGCTACTGAATACATAATGAAGGGAGTATACATAAATACAGCTTTGCTCAATGCATCTTGTGCAGCCATGGACGACTTCCAGCTGATTCCAATGATAAGCAAATGCAGGACAAAAGAAGGAAGACGGAAAACAAACCTGTATGGGTTCATTATAAAAGGAAGGTCTCATTTGAGAAATGATACTGACGTGGTAAACTTTGTGAGTATGGAGTTTTCTCTCACTGACCCGAGGCTGGAACCACACAAATGGGAAAAGTACTGTGTTCTTGAAATAGGAGATATGCTCCTGAGGACTGCAATAGGCCAAGTGTCAAGGCCCATGTTTCTGTACGTTAGAACCAATGGGACCTCCAAGATCAAGATGAAATGGGGTATGGAAATGAGGCGCTGCCTTCTACAATCTCTTCAGCAGATTGAGAGCATGATTGAGGCTGAGTCCTCTGTCAAAGAGAAAGACATGACAAAAGAATTCTTTGAAAACAAATCGGAAACATGGCCAATTGGAGAGTCACCCAAGGGAGTGGAGGAAGGCTCTATCGGGAAAGTGTGCAGAACCTTACTGGCGAAATCCGTATTCAACAGTCTATATGCATCTCCACAACTCGAGGGATTTTCAGCTGAATCGAGGAAACTGCTTCTCATTGTTCAGGCACTTAGGGACAACCTGGAACCTGGAACCTTCGATCTTGGAGGGCTGTATGAAGCAATCGAGGAGTGCCTGATTAATGATCCCTGGGTTTTGCTTAATGCATCTTGGTTCAACTCCTTCCTCACACATGCACTGAAATAGATGGCGTCTCAAGGCACCAAACGATCTTATGAGCAGATGGAAACTGGTGGGGAACGCCAGAATGCCACTGAAATCAGAGCATCTGTTGGGAGAATGGTTGGTGGGATCGGAAGATTCTACATACAGATGTGTACTGAGCTCAAACTCAGTGACTATGAAGGGAGACTGATCCAAAACAGCATAACAATAGAGAGGATGGTTCTCTCGGCATTTGATGAGAGGAGAAACAAATATCTGGAGGAGCATCCCAGTGCTGGGAAAGACCCTAAGAAGACTGGGGGTCCAATCTACAGGAGGAGAGATGGAAAATGGATGAGAGAATTGATCCTATATGACAAAGAAGAGATCAGAAGAATTTGGCGTCAAGCAAATAATGGAGAAGACGCAACTGCTGGTCTCACTCATTTGATGATCTGGCATTCCAATCTGAATGATGCCACATATCAGAGAACAAGGGCACTTGTACGTACTGGGATGGATCCCAGAATGTGTTCTCTGATGCAAGGCTCAACTCTTCCGAGGAGGTCTGGGGCTGCTGGAGCAGCAGTGAAAGGAGTTGGAACAATGGTGATGGAATTGATCCGGATGATCAAGCGAGGGATCAATGATCGGAATTTCTGGAGAGGCGAAAATGGACGAAGGACAAGAATTGCTTATGAAAGAATGTGCAACATTCTCAAGGGGAAATTCCAAACAGCAGCACAACGAGCAATGATGGACCAGGTGAGGGAAAGCCGGAATCCTGGGAATGCTGAAATTGAAGATCTCATCTTTCTTGCACGGTCTGCTCTCATTCTGAGGGGATCAGTGGCTCATAAGTCCTGCCTGCCTGCCTGTGTGTATGGACTTGCTGTGGCCAGTGGATACGACTTTGAAAGGGAGGGATACTCCCTAGTCGGAATTGATCCTTTCCGTCTGCTCCAAAACAGTCAAGTCTTCAGTCTTATCAGACCAAACGAAAATCCAGCACATAAAAGTCAGCTGGTATGGATGGCATGTCACTCTGCAGCATTTGAAGATCTAAGAGTGTCAAGTTTCATCAGAGGGACAAGAGTGGTCCCAAGAGGACAACTGTCCACCAGAGGAGTTCAGATTGCTTCAAATGAGAACATGGAGACAATGGACTCCAGCACTCTTGAATTGAGAAGCAGATACTGGGCCATAAGAACCAGAAGCGGAGGGAACACTAACCAGCAGAGAGCATCTGCAGGGCAAATCAGCGTACAGCCCACATTCTCTGTGCAGAGAAACCTCCCGTTCGAGAGAGCAACCATTATGGCAGCATTTACAGGGAACACTGAAGGCAGAACTTCAGACATGAGAACTGAGATCATAAGGATGATGGAAAATGCCAGACCTGAAGATGTGTCTTTCCAGGGGCGGGGAGTCTTCGAGCTCTCGGACGAAAAGGCAACGAACCCGATCGTGCCTTCCTTTGACATGAGTAACGAAGGATCTTATTTCTTCGGAGACAATGCAGAGGAATATGACAATTAAATGAGTCTTCTAACCGAGGTCGAAACGTACGTTCTCTCTATCGTCCCGTCAGGCCCCCTCAAAGCCGAGATCGCGCAGAGACTTGAAGATGTCTTTGCAGGGAAGAACACCGATCTTGAGGCACTCATGGAATGGCTAAAGACAAGACCAATCCTGTCACCTCTGACTAAGGGGATTTTAGGATTCGTGTTCACGCTCACCGTGCCCAGTGAGCGAGGACTGCAGCGTAGACGCTTTGTCCAGAATGCTCTTAATGGGAATGGAGATCCAAACAACATGGACAGGGCAGTCAAACTGTACAGGAAGCTAAAGAGGGAAATTACATTCCATGGGGCCAAAGAGGTAGCACTCAGTTATTCCACTGGTGCGCTTGCCAGTTGCATGGGACTCATATACAACAGGATGGGAACTGTGACCACTGAAGTGGCGTTTGGCCTGGTATGCGCCACATGTGAGCAGATTGCTGACTCCCAGCATCGCTCTCACAGGCAGATGGTGACAACAACTAACCCACTGATCAGACATGAGAACAGGATGGTACTGGCTAGTACTACGGCCAAAGCCATGGAGCAGATGGCAGGGTCGAGTGAACAAGCAGCAGAGGCTATGGAGGTTGCCAGTCAGGCAAGGCAGATGGTGCAGGCAATGAGGACCATTGGGACTCATCCTAGCTCCAGTGCCGGTCTAAAAGATGATCTTCTTGAAAATTTGCAGGCCTACCAGAAACGGATGGGAGTGCAAATGCAGCGATTCAAGTGAATGAGTCTTCTAACCGAGGTCGAAACGCCTACCAGAAACGGATGGGAGTGCAAATGCAGCGATTCAAGTGATCCTCTCGTTATTGCCGCAAGTATCATTGGGATCTTGCACTTGATATTGTGGATTCTTGATCGTCTTTTCTTCAAATGCATTTATCGTCGCCTTAAATACGGATTGAAAAGAGGGCCTTCTACGGAAGGAGTGCCTGAGTCTATGAGGGAAGAATATCGGCAGGAACAGCAGAGTGCTGTGGATGTTGACGATGGTCATTTTGTCAACATAGAGCTGGAGTAAATGGATCCCAACACTGTGTCAAGCTTTCAGGTAGACTGCTTTCTTTGGCATGTCCGCAAACGATTTGCAGACCAAGAACTGGGTGATGCCCCATTCCTTGACCGGCTTCGCCGAGATCAGAAATCTCTAAGAGGAAGAGGCAGCACTCTTGGTCTGGACATCGAAACAGCCACTCGTGCTGGAAAGCAGATAGTGGAGAGGATTCTGGAGGAAGAATCCGACGAGGCACTCAAAATGACTATTGCCTCTGTACCTGCTTCACGCTACCTAACTGACATGACTCTTGAAGAGATGTCAAGAGACTGGTTCATGCTCATGCCTAAGCAAAAAGTAGCAGGCTCCCTCTGTATCAGAATGGACCAGGCGATTATGGATAAGAACATCATATTGAAAGCGAACTTCAGTGTGATCTTCGATCGGCTGGAGACACTAATACTACTCAGGGCTTTCACTGAAGAAGGAGCAATTGTCGGCGAAATTTCACCATTGCCTTCTCTTCCAGGACATACTGATGAGGATGTCAAAAATGCAATTGGGGTCCTCATCGGAGGACTTGAATGGAATGATAACACAGTTCGAGTCTCTGAAACTCTACAGAGATTCGCTTGGAGAAGCAGTAATGAGGATGGGAGACCTCCACTCCCTCCAAAGCAGAAACGGAAAATGGCGAGAACAATTGAGTCAGAAGTTTGAATGGATCCCAACACTGTGTCAAGCTTTCAGGACATACTGATGAGGATGTCAAAAATGCAATTGGGGTCCTCATCGGAGGACTTGAATGGAATGATAACACAGTTCGAGTCTCTGAAACTCTACAGAGATTCGCTTGGAGAAGCAGTAATGAGGATGGGAGACCTCCACTCCCTCCAAAGCAGAAACGGAAAATGGCGAGAACAATTGAGTCAGAAGTTTGAAGAAATAAGGTGGCTGATTGAAGAAGTGCGACATAGACTAAAGATTACAGAGAATAGTTTTGAACAAATAACATTTATGCAAGCCTTACAACTACTGCTTGAAGTGGAGCAAGAGATAAGAACTTTCTCGTTTCAGCTTATTTAA
>Concatenated PB2+PA+NP+M1+M2+NS1+NS2 STRAIN=A/mallard duck/ALB/40/1984 YEAR=1984
ATGGAGAGAATAAAAGAACTAAGAGATCTAATGTCACAGTCCCGCACCCGCGAGATACTCACTAAGACCACTGTGGACCATATGGCCATAATCAAAAAGTACACATCAGGAAGGCAAGAGAAGAACCCCGCACTCAGAATGAAGTGGATGATGGCAATGAAATACCCAATTACGGCAGACAAGAGAATAATGGAAATGATTCCTGAGAGGAATGAACAAGGACAAACCCTCTGGAGCAAAACAAACGATGCCGGCTCAGACCGAGTGATGGTATCACCTCTGGCCGTAACATGGTGGAATAGGAATGGACCGACAACAAGTACAGTTCACTATCCGAAGGTATATAAAACTTATTTCGAAAAAGTCGAAAGGTTAAAACATGGGACCTTTGGCCCCGTCCACTTCAGAAGTCAAGTTAAGATAAGAAGGAGAGTTGACATAAACCCTGGTCACGCAGATCTCAGCGCCAAGGAGGCGCAGGATGTGATCATGGAAGTTGTTTTCCCAAATGAAGTGGGAGCTAGAATACTAACATCGGAGTCACAGCTGACAATAACAAAAGAGAAGAAAGAAGAGCTCCAGAATTGTAAGATTGCCCCCTTGATGGTAGCATACATGCTAGAAAGAGAGTTGGTCCGCAAAACGAGGTTCCTCCCAGTGGCTGGTGGGACAAGCAGTGTCTATATTGAGGTGCTGCATTTAACCCAGGGGACATGCTGGGAGCAGATGTACACTCCCGGAGGAGAAGTGAGAAATGATGATATTGACCAAAGTTTGATTATCGCTGCCAGGAACATAGTAAGAAGAGCAACAGTATCAGCAGACCCATTAGCATCTCTGTTGGAAATGTGCCACAGCACACAGATTGGAGGAATAAGGATGGTAGACATCCTTAGGCAGAATCCAACAGAGGAACAAGCCGTGGACATATGCAAGGCAGCAATGGGATTGAGGATTAGCTCATCTTTCAGCTTCGGAGGATTCACTTTCAAAAGAACAAGCGGATCGTCAGTCAAGAAAGAAGAAGAAGTGCTTACGGGCAACCTTCAAACACTGAAAATAAGAGTACATGAGGGGTATGAGGAATTCACAATGGTTGGGAGAAGAGCAACAGCTATTCTCAGGAAGGCAACCAGGAGATTGATCCAGCTAATAGTAAGTGGGAGAGACGAGCAGTCAATTGCTGAGGCAATAATCGTGGCCATGGTATTTTCACAAGAGGATTGCATGATCAAGGCAGTTCGGGGCGATCTGAACTTTGTCAATAGGGCAAACCAGCGACTGAATCCCATGCATCAACTCTTGAGACATTTCCAAAAAGATGCAAAAGTGCTTTTCCAGAACTGGGGAATTGAACCCATCGATAATGTGATGGGAATGATCGGAATATTGCCCGACATGACCCCAAGTACAGAGATGTCGCTGAGGGGGATAAGAGTCAGCAAAATGGGAGTAGATGAATACTCCAGCACGGAGAGAGTGGTGGTGAGCATTGACCGATTTTTGAGGGTTCGGGATCAACGGGGAAACGTACTATTGTCCCCCGAAGAAGTCAGCGAGACACAAGGAACGGAGAAGCTGACAATAACTTATTCGTCATCAATGATGTGGGAGATCAATGGTCCTGAGTCGGTGCTGGTCAATACTTATCAGTGGATCATCAGGAACTGGGAGACTGTGAAAATTCAATGGTCACAAGATCCCACGATGTTATACAATAAAATGGAATTCGAACCATTTCAGTCTCTCGTCCCTAAGGCAGCCAGAAGTCAATACAGCGGATTCGTGAGAACACTGTTCCAGCAAATGCGGGATGTGCTTGGAACATTTGACACTGTTCAAATAATAAAACTTCTCCCCTTTGCTGCTGCTCCACCGGAACAGAGTAGAATGCAATTCTCCTCACTGACCGTGAATGTGAGAGGATCAGGAATGAGGATACTGGTAAGAGGCAATTCTCCAGTGTTCAATTACAACAAGGCCACCAAGAGGCTTACAGTTCTTGGAAAAGATGCAGGTGCATTGACCGAAGATCCAGATGAAGGCACAGCTGGAGTGGAGTCTGCTGTTCTGAGAGGATTCCTCATTTTGGGCAAAGAAGACAAGAGATATGGCCCAGCATTAAGCATCAATGAACTGAGCAATCTTGCAAAAGGAGAGAAGGCTAATGTGCTAATTGGGCAAGGAGACGTAGTGTTGGTAATGAAACGGAAACGGGACTCTAGCATACTTACTGACAGCCAGACAGCGACCAAAAGAATTCGGATGGCCATCAATTAGATGGAAGACTTTGTGCGACAATGTTTCAATCCAATGATCGTCGAGCTTGCGGAAAAAGCAATGAAAGAATATGGGGAAGATCCGAAAATCGAAACTAACAAGTTCGCTGCAATATGCACACACTTGGAAGTCTGTTTCATGTATTCGGATTTCCACTTCATTGACGAACGGGGCGAATCAATAATTGTAGAATCTGGTGATCCAAATGCATTACTGAAGCACCGATTTGAGATAATTGAAGGAAGAGACCGAACAATGGCCTGGACAGTGGTGAACAGCATCTGCAACACCACAGGGGTCGAGAAGCCTAAATTTCTTCCGGATCTGTATGATTACAAGGAGAACCGATTCATTGAAATTGGAGTGACACGGAGGGAGGTCCACATATACTACCTAGAGAAAGCCAACAAGATAAAATCCGAGAAGACACACATTCACATTTTTTCATTCACTGGAGAGGAAATGGCCACCAAAGCGGACTACACCCTTGATGAAGAGAGCAGGGCAAGAATCAAAACCAGGCTGTTCACTATAAGACAAGAAATGGCCAGCAGGGGTCTGTGGGATTCCTTTCGTCAGTCCGAAAGAGGCGAAGAGACAATTGAAGAAAGATTTGAAATCACAGGAACCATGCGCAGGCTTGCCGACCAAAGTCTCCCACCGAACTTCTCCAGCCTTGAAAACTTTAGAGCCTATGTGGATGGATTCGAACCGAACGGCTGCATTGAGGGCAAGCTTTCTCAAATGTCAAAAGAAGTGAACGCCAGAATTGAGCCATTTCTGAGAACAACACCACGCCCTCTCAGATTACCTGATGGGCCTCCTTGCTCTCAGCGGTCAAAATTCTTGCTGATGGATGCCCTGAAACTAAGCATTGAAGACCCGAGTCATGAGGGAGAGGGGATACCGCTATACGATGCAATCAAATGCATGAAGACATTTTTCGGCTGGAAAGAGCCCAACATAATCAAACCACATGAGAAAGGCATAAATCCCAATTACCTTCTGGCTTGGAAGCAAGTGCTAGCAGAACTCCAGGACATTGAAAATGAGGAGAAAATCCCAAAGACAAAAAACATGAAGAAAACAAGCCAATTGAAGTGGGCACTTGGTGAGAACATGGCACCAGAAAAAGTGGACTTTGAGGACTGCAAGGACGTTAGCGATCTAAAACAGTATGACAGTGATGAGCCAGAGCCTAGATCGCTAGCAAGCTGGATCCAGAGTGAATTCAACAAGGCATGTGAATTGACCGATTCGAGCTGGATAGAACTTGATGAGATAGGGGAAGATATTGCCCCAATTGAGCACATTGCAAGTATGAGGAGGAACTATTTTACAGCGGAAGTGTCCCATTGCAGGGCTACTGAATACATAATGAAGGGAGTATACATAAATACAGCTTTGCTCAATGCATCTTGTGCAGCCATGGACGACTTCCAGCTGATTCCAATGATAAGCAAATGCAGGACAAAAGAAGGAAGACGGAAAACAAACCTGTATGGGTTCATTATAAAAGGAAGGTCTCATTTGAGAAATGATACTGACGTGGTAAACTTTGTGAGTATGGAGTTTTCTCTCACTGACCCGAGGCTGGAACCACACAAATGGGAAAAGTACTGTGTTCTTGAAATAGGAGATATGCTCCTGAGGACTGCAATAGGCCAAGTGTCAAGGCCCATGTTTCTGTACGTTAGAACCAATGGGACCTCCAAGATCAAGATGAAATGGGGTATGGAAATGAGGCGCTGCCTTCTACAATCTCTTCAGCAGATTGAGAGCATGATTGAGGCTGAGTCCTCTGTCAAAGAGAAAGACATGACAAAAGAATTCTTTGAAAACAAATCGGAAACATGGCCAATTGGAGAGTCACCCAAGGGAGTGGAGGAAGGCTCTATCGGGAAAGTGTGCAGAACCTTACTGGCGAAATCCGTATTCAACAGTCTATATGCATCTCCACAACTCGAGGGATTTTCAGCTGAATCGAGGAAACTGCTTCTCATTGTTCAGGCACTTAGGGACAACCTGGAACCTGGAACCTTCGATCTTGGAGGGCTGTATGAAGCAATCGAGGAGTGCCTGATTAATGATCCCTGGGTTTTGCTTAATGCATCTTGGTTCAACTCCTTCCTCACACATGCACTGAAATAGATGGCGTCTCAAGGCACCAAACGATCTTATGAGCAGATGGAAACTGGTGGGGAACGCCAGAATGCCACTGAAATCAGAGCATCTGTTGGGAGAATGGTTGGTGGGATCGGAAGATTCTACATACAGATGTGTACTGAGCTCAAACTCAGTGACTATGAAGGGAGACTGATCCAAAACAGCATAACAATAGAGAGGATGGTTCTCTCGGCATTTGATGAGAGGAGAAACAAATATCTGGAGGAGCATCCCAGTGCTGGGAAAGACCCTAAGAAGACTGGGGGTCCAATCTACAGGAGGAGAGATGGAAAATGGATGAGAGAATTGATCCTATATGACAAAGAAGAGATCAGAAGAATTTGGCGTCAAGCAAATAATGGAGAAGACGCAACTGCTGGTCTCACTCATTTGATGATCTGGCATTCCAATCTGAATGATGCCACATATCAGAGAACAAGGGCACTTGTACGTACTGGGATGGATCCCAGAATGTGTTCTCTGATGCAAGGCTCAACTCTTCCGAGGAGGTCTGGGGCTGCTGGAGCAGCAGTGAAAGGAGTTGGAACAATGGTGATGGAATTGATCCGGATGATCAAGCGAGGGATCAATGATCGGAATTTCTGGAGAGGCGAAAATGGACGAAGGACAAGAATTGCTTATGAAAGAATGTGCAACATTCTCAAGGGGAAATTCCAAACAGCAGCACAACGAGCAATGATGGACCAGGTGAGGGAAAGCCGGAATCCTGGGAATGCTGAAATTGAAGATCTCATCTTTCTTGCACGGTCTGCTCTCATTCTGAGGGGATCAGTGGCTCATAAGTCCTGCCTGCCTGCCTGTGTGTATGGACTTGCTGTGGCCAGTGGATACGACTTTGAAAGGGAGGGATACTCCCTAGTCGGAATTGATCCTTTCCGTCTGCTCCAAAACAGTCAAGTCTTCAGTCTTATCAGACCAAACGAAAATCCAGCACATAAAAGTCAGCTGGTATGGATGGCATGTCACTCTGCAGCATTTGAAGATCTAAGAGTGTCAAGTTTCATCAGAGGGACAAGAGTGGTCCCAAGAGGACAACTGTCCACCAGAGGAGTTCAGATTGCTTCAAATGAGAACATGGAGACAATGGACTCCAGCACTCTTGAATTGAGAAGCAGATACTGGGCCATAAGAACCAGAAGCGGAGGGAACACTAACCAGCAGAGAGCATCTGCAGGGCAAATCAGCGTACAGCCCACATTCTCTGTGCAGAGAAACCTCCCGTTCGAGAGAGCAACCATTATGGCAGCATTTACAGGGAACACTGAAGGCAGAACTTCAGACATGAGAACTGAGATCATAAGGATGATGGAAAATGCCAGACCTGAAGATGTGTCTTTCCAGGGGCGGGGAGTCTTCGAGCTCTCGGACGAAAAGGCAACGAACCCGATCGTGCCTTCCTTTGACATGAGTAACGAAGGATCTTATTTCTTCGGAGACAATGCAGAGGAATATGACAATTAAATGAGTCTTCTAACCGAGGTCGAAACGTACGTTCTCTCTATCGTCCCGTCAGGCCCCCTCAAAGCCGAGATCGCGCAGAGACTTGAAGATGTCTTTGCAGGGAAGAACACCGATCTTGAGGCACTCATGGAATGGCTAAAGACAAGACCAATCCTGTCACCTCTGACTAAGGGGATTTTAGGATTCGTGTTCACGCTCACCGTGCCCAGTGAGCGAGGACTGCAGCGTAGACGCTTTGTCCAGAATGCTCTTAATGGGAATGGAGATCCAAACAACATGGACAGGGCAGTCAAACTGTACAGGAAGCTAAAGAGGGAAATTACATTCCATGGGGCCAAAGAGGTAGCACTCAGTTATTCCACTGGTGCGCTTGCCAGTTGCATGGGACTCATATACAACAGGATGGGAACTGTGACCACTGAAGTGGCGTTTGGCCTGGTATGCGCCACATGTGAGCAGATTGCTGACTCCCAGCATCGCTCTCACAGGCAGATGGTGACAACAACTAACCCACTGATCAGACATGAGAACAGGATGGTACTGGCTAGTACTACGGCCAAAGCCATGGAGCAGATGGCAGGGTCGAGTGAACAAGCAGCAGAGGCTATGGAGGTTGCCAGTCAGGCAAGGCAGATGGTGCAGGCAATGAGGACCATTGGGACTCATCCTAGCTCCAGTGCCGGTCTAAAAGATGATCTTCTTGAAAATTTGCAGGCCTACCAGAAACGGATGGGAGTGCAAATGCAGCGATTCAAGTGAATGAGTCTTCTAACCGAGGTCGAAACGCCTACCAGAAACGGATGGGAGTGCAAATGCAGCGATTCAAGTGATCCTCTCGTTATTGCCGCAAGTATCATTGGGATCTTGCACTTGATATTGTGGATTCTTGATCGTCTTTTCTTCAAATGCATTTATCGTCGCCTTAAATACGGATTGAAAAGAGGGCCTTCTACGGAAGGAGTGCCTGAGTCTATGAGGGAAGAATATCGGCAGGAACAGCAGAGTGCTGTGGATGTTGACGATGGTCATTTTGTCAACATAGAGCTGGAGTAAATGGATCCCAACACTGTGTCAAGCTTTCAGGTAGACTGCTTTCTTTGGCATGTCCGCAAACGATTTGCAGACCAAGAACTGGGTGATGCCCCATTCCTTGACCGGCTTCGCCGAGATCAGAAATCTCTAAGAGGAAGAGGCAGCACTCTTGGTCTGGACATCGAAACAGCCACTCGTGCTGGAAAGCAGATAGTGGAGAGGATTCTGGAGGAAGAATCCGACGAGGCACTCAAAATGACTATTGCCTCTGTACCTGCTTCACGCTACCTAACTGACATGACTCTTGAAGAGATGTCAAGAGACTGGTTCATGCTCATGCCTAAGCAAAAAGTAGCAGGCTCCCTCTGTATCAGAATGGACCAGGCGATTATGGATAAGAACATCATATTGAAAGCGAACTTCAGTGTGATCTTCGATCGGCTGGAGACACTAATACTACTCAGGGCTTTCACTGAAGAAGGAGCAATTGTCGGCGAAATTTCACCATTGCCTTCTCTTCCAGGACATACTGATGAGGATGTCAAAAATGCAATTGGGGTCCTCATCGGAGGACTTGAATGGAATGATAACACAGTTCGAGTCTCTGAAACTCTACAGAGATTCGCTTGGAGAAGCAGTAATGAGGATGGGAGACCTCCACTCCCTCCAAAGCAGAAACGGAAAATGGCGAGAACAATTGAGTCAGAAGTTTGAATGGATCCCAACACTGTGTCAAGCTTTCAGGACATACTGATGAGGATGTCAAAAATGCAATTGGGGTCCTCATCGGAGGACTTGAATGGAATGATAACACAGTTCGAGTCTCTGAAACTCTACAGAGATTCGCTTGGAGAAGCAGTAATGAGGATGGGAGACCTCCACTCCCTCCAAAGCAGAAACGGAAAATGGCGAGAACAATTGAGTCAGAAGTTTGAAGAAATAAGGTGGCTGATTGAAGAAGTGCGACATAGACTAAAGATTACAGAGAATAGTTTTGAACAAATAACATTTATGCAAGCCTTACAACTACTGCTTGAAGTGGAGCAAGAGATAAGAACTTTCTCGTTTCAGCTTATTTAA
>Concatenated PB2+PA+NP+M1+M2+NS1+NS2 STRAIN=A/pintail duck/ALB/623/1985 YEAR=1985
ATGGAGAGAATAAAAGAACTAAGAGATTTAATGTCACAGTCCCGCACCCGCGAGATACTCACTAAGACCACTGTGGACCATATGGCCATAATCAAAAAATACACATCAGGAAGGCAAGAGAAGAACCCCGCGCTCAGAATGAAATGGATGATGGCAATGAAATATCCAATTACGGCAGACAAGAGAATAATGGAAATGATTCCTGAGAGGAATGAACAAGGACAAACCCTCTGGAGCAAAACAAACGATGCCGGCTCAGACCGAGTGATGGTATCACCTCTGGCCGTGACATGGTGGAATAGGAATGGACCAACAACAAGTACAGTCCACTACCCGAAGGTATATAAAACTTATTTCGAAAAAGTCGAAAGGTTAAAACATGGGACCTTTGGCCCCGTCCACTTCAGAAATCAAGTTAAGATAAGAAGGAGAGTTGACATAAACCCTGGTCACGCAGATCTCAGTGCCAAGGAGGCGCAGGATGTAATCATGGAAGTTGTTTTCCCAAATGAAGTGGGAGCTAGAATACTAACATCGGAGTCACAGCTGACAATAACAAAAGAGAAGAAAGAAGAGCTCCAGGATTGTAAAATTGCCCCATTGATGGTAGCATACATGCTAGAAAGAGAACTGGTTCGCAAAACGAGGTTCCTCCCGGTGGCTGGTGGGACAAGCAGTGTGTATATTGAGGTCCTGCATTTAACCCAGGGGACATGCTGGGAGCAGATGTACACCCCAGGAGGAGAAGTGAGAAATGATGATGTTGACCAAAGTTTGATTATCGCTGCCAGGAACATAGTAAGAAGAGCAACGGTATCAGCAGACCCATTAGCATCTTTACTGGAAATGTGCCACAGCACACAGATTGGAGGAATAAGGATGATAGATATCCTTAGACAGAATCCAACAGAGGAACAAGCCGTAGACATATGCAAGGCAGCAATGGGATTGAGGATTAGCTCATCTTTCAGCTTCGGTGGATTCACTTTCAAAAGAACAAGCGGATCGTCAGTCAAGAAAGAAGAAGAAGTGCTTACGGGCAACCTTCAAACACTGAAAATAAGAGTACATGAGGGGTATGAAGAATTCACAATGGTTGGGAGAAGAGCAACAGCTATTCTCAGAAAGGCAACCAAGAGATTGATCCAGCTAATAGTAAGTGGGAGAGACGAGCAGTCTATCGCTGAGGCAATAATTGTGGCCATGGTGTTTTCACAAGAGGATTGCATGATCAAGGCAGTTCGGGGTGATCTGAACTTTGTCAATAGGGCAAACCAGCGACTGAATCCCATGCATCAACTCTTGAGACATTTCCAAAAGGATGCAAAAGTGCTTTTCCAGAACTGGGGAATTGAACCCATCGACAATGTGATGGGGATGATCGGAATATTGCCCGACATGACCCCAAGTACAGAGATGTCACTGAGAGGGATAAGAGTCAGCAAAATGGGAGTAGATGAATACTCCAGCACGGAGAGAGTGGTGGTGAGCATTGACCGATTTTTGAGGGTTCGAGATCAACGGGGAAACGTACTATTGTCTCCCGAAGAAGTCAGCGAGACACAAGGAACGGAAAAGCTGACAATAACTTATTCGTCATCAATGATGTGGGAGATCAATGGTCCTGAGTCGGTGCTGGTCAATACTTATCAGTGGATCATCAGGAACTGGGAGATTGTGAAAATTCAATGGTCACAAGATCCCACAATGTTATACAATAAGATGGAATTCGAACCATTTCAGTCTCTTGTCCCTAAGGCAGCTAGAAGTCAATATAGCGGATTCGTGAGGACACTGTTTCAGCAAATGCGGGATGTGCTTGGAACATTTGACACTGTTCAAATAATAAAACTTCTCCCCTTTGCTGCTGCTCCACCAGAACAGAGTAGAATGCAGTTCTCCTCACTGACTGTGAATGTAAGAGGATCAGGAATGAGGATACTAGTAAGAGGCAATTCTCCAGTGTTCAATTACAACAAGGCCACTAAGAGGCTTACAGTTCTTGGAAAAGATGCAGGTGCATTGACCGAAGATCCAGATGAAGGCACAGCTGGAGTGGAGTCTGCTGTTCTGAGAGGATTCCTCATTTTGGGCAAAGAAGACAAGAGATATGGCCCAGCATTAAGCATCAATGAACTAAGCAATCTTGCAAAAGGAGAGAAGGCTAATGTGCTAATTGGGCAAGGAGACGTAGTGTTGGTAATGAAACGGAAACGGGACTCTAGCATACTTACTGACAGCCAGACAGCGACCAAAAGAATTCGGATGGCCATCAATTAGATGGAAGACTTTGTGCGACAATGCTTCAATCCAATGATCGTCGAGCTTGCGGAAAAAGCAATGAAAGAGTATGGAGAGGATCCAAAAATCGAGACAAATAAATTTGCTGCAATATGCACACACCTGGAAGTGTGTTTCATGTATTCAGATTTCCATTTCATTGATGAACGGGGTGAATCAATAATCGTAGAGTCTGGCGATCCAAATGTACTCTTAAAACATCGATTTGAAATAATCGAAGGGAGAGATCGTACTATGGCCTGGACAGTGGTGAATAGCATTTGTAACACCACAGGAGTTGAAAAACCCAAGTTTCTCCCCGATTTATATGATTATAAAGAGAATCGTTTCATTGAAATTGGAGTGACAAGGAGGGAGGTCCATATATACTATTTAGAAAAGGCTAATAAGATAAAATCTGAGAAGACACACATCCACATCTTCTCATTTACTGGAGAAGAAATGGCCACTAAAGCAGACTACACTCTTGATGAAGAGAGTAGAGCAAGGATCAAAACCAGACTATTCACCATAAGACAAGAAATGGCCAGTAGAGGTCTCTGGGACTCCTTTCGTCAGTCCGAGAGAGGCGAAGAGACAATTGAAGAAAGATTTGAAATCACAGGAACCATGCGCAGGCTCGCCGACCAAAGTCTCCCACCGAACTTCTCCAGCCTTGAAAACTTTAGAGCCTATGTGGATGGATTCGAACCGAACGGCTGCATTGAGGGCAAGCTTTCTCAAATGTCCAAAGAAGTAAATGCAAGAATTGAACCATTTTTGAAGACGACACCACGCCCTCTCAGATTACCAGAAGGGCCTCCCTGCTCTCAGCGGTCAAAATTCCTGCTGATGGATGCTCTGAAGCTTAGCATTGAGGACCCGAGCCACGAGGGCGAGGGAATACCGCTGTATGATGCTATCAAATGTATGAAGACCTTTTTCGGTTGGAAAGAGCCCAACATTGTCAAGCCACATGAAAAGGGGATAAACCCCAATTATCTACTGGCTTGGAAGCAAGTGCTAGCAGAGTTGCAGGATATTGAAAATGAAGAGAAAATTCCAAAAACGAAGAACATGAAGAAAACAAGCCAATTAAAGTGGGCACTTGGTGAGAACATGGCACCAGAGAAAGTGGACTTCGAAGATTGCAAGGATGTCAGCGATTTAAAACAGTATGATAGCGACGAGCCAGAACAGAGATCACTAGCAAGTTGGATTCAAAGTGAATTCAACAAGGCTTGTGAATTGACTGATTCAAGCTGGATAGAACTCGATGAGATAGGGGAAGACGTCGCCCCAATTGAACATATTGCAAGCATGAGGAGGAATTATTTTACAGCTGAAGTGTCTCACTGCAGGGCAACAGAATACATAATGAAAGGAGTATACATAAACACAGCTTTACTCAACGCTTCTTGTGCTGCCATGGATGATTTTCAGTTGATTCCAATGATAAGCAAATGCAGAACCAAAGAAGGACGAAGGAAGACAAATCTATATGGATTCATCATAAAGGGGAGGTCCCATCTGAGGAATGACACTGATGTGGTGAATTTTGTGAGCATGGAGTTTTCCCTTACTGATCCTAGATTAGAGCCACACAAGTGGGAGAAGTATTGTGTCCTTGAAATAGGAGATATGCTCCTACGGACTGCAATAGGCCAAGTATCAAGACCCATGTTTCTGTATGTGAGGACCAATGGAACTTCCAAGATCAAAATGAAATGGGGCATGGAAATGAGGCGCTGCCTTCTTCAGTCCCTTCAGCAAATTGAAAGCATGATTGAGGCCGAGTCCTCTGTCAAGGAGAAAGACATGACTAAAGAGTTCTTTGAAAACAAGTCAGAGACATGGCCCATTGGAGAATCACCCAAGGGAGTAGAAGAAGGTTCCATTGGGAAAGTGTGCAGGACCTTGCTAGCAAAGTCTGTATTCAACAGTCTGTATGCATCTCCACAACTTGAGGGATTTTCAGCTGAGTCAAGGAAGCTGCTTCTCATTGTTCAGGCACTTAGGGACAACCTGGAACCTGGTACCTTCGATCTTGGAGGGCTATATGAAGCAATTGAGGAGTGCCTGATTAATGATCCCTGGGTTTTGCTTAATGCATCTTGGTTCAACTCCTTCCTCACACATGCACTGAAATAGATGGCGTCTCAAGGCACCAAACGATCTTATGAGCAGATGGAAACTGGTGGAGAACGCCAGAATGCCACTGAAATCAGAGCATCTGTTGGGAGAATGGTTGGTGGGATCGGGAGATTCTACATACAGATGTGCACTGAACTCAAACTCAGTGACTATGAAGGGAGACTGATCCAAAACAGCATAACAATAGAGAGAATGGTTCTCTCGGCATTTGATGAGAGGAGAAACAAATATCTGGAAGAGCATCCCAGTGCTGGGAAAGACCCCAAGAAGACTGGAGGTCCAATCTATAGGAGGAGAGATGGGAAATGGATGAGAGAATTGATCCTATATGACAAAGAGGAGATCAGAAGGATTTGGCGTCAAGCGAATAGTGGGGAAGACGCAACTGCTGGTCTCACCCATTTGATGATCTGGCATTCCAATCTGAATGATGCCACATATCAGAGAACAAGGGCACTTGTGCGTACTGGGATGGATCCCAGGATGTGCTCTCTGATGCAAGGCTCAACTCTTCCGAGGAGGTCTGGGGCTGCTGGAGCAGCAGTGAAAGGGGTTGGAACAATGGTGATGGAATTGATCCGAATGATTAAGCGAGGGATCAATGATCGGAATTTCTGGAGAGGCGAAAATGGACGGAGGACAAGAATTGCTTATGAAAGAATGTGCAACATCCTCAAGGGGAAATTCCAAACAGCAGCACAACGAGCAATGATGGACCAGGTGAGGGAAAGCCGGAATCCTGGGAATGCTGAAATTGAAGATCTCATCTTTCTTGCACGGTCTGCCCTCATTCTGAGGGGATCAGTGGCTCATAAGTCCTGCCTGCCTGCTTGTGTGTATGGACTTGCTGTGGCCAGTGGATACGACTTTGAAAGGGAGGGATACTCCCTAGTCGGAATTGATCCTTTCCGTCTGCTCCAAAACAGTCAAGTTTTCAGCCTTATCAGACCAAACGAAAATCCAGCACATAAAAGTCAGCTGGTATGGATGGCATGTCATTCTGCAGCATTTGAAGATCTGAGAGTATCAAGCTTCATCAGAGGAACAAGAGTAGTCCCAAGAGGACAACTGTCCACCAGAGGAGTTCAGATTGCTTCAAATGAGAACATGGAGACAATGGATTCCAGTACTCTTGAATTGAGGAGCAGATACTGGGCTATAAGAACCAGAAGCGGAGGGAACACTAATCAGCAGAGAGCATCTGCAGGGCAAATCAGCGTACAGCCCACATTCTCTGTGCAGAGGAACCTCCCATTCGAGAGAGCAACCATTATGGCGGCATTTACAGGAAACACTGAAGGCAGAACTTCAGACATGAGAACTGAGATCATAAAGATGATGGAAAATGCCAGACCTGAGGATGTGTCTTTCCAGGGGCGGGGAGTCTTCGAGCTCTCGGACGAAAAGGCAACGAACCCGATCGTGCCCTCCTTTGACATGAGTAACGAAGGATCTTATTTCTTCGGAGACAATGCAGAGGAATATGACAATTAAATGAGTCTTCTAACCGAGGTCGAAACGTACGTTCTCTCTATCGTCCCGTCAGGCCCCCTCAAAGCCGAGATCGCGCAGAGACTTGAAGATGTCTTTGCAGGGAAGAACACTGATCTTGAGGCACTCATGGAATGGCTAAAGACAAGACCAATCCTGTCACCTCTGACTAAGGGGATTTTAGGATTTGTATTTACGCTCACCGTGCCCAGTGAGCGAGGACTGCAGCGTAGACGCTTTGTTCAAAATGCCCTTAATGGGAATGGGGATCCAAACAACATGGACAGAGCAGTCAAACTGTACAGGAAGCTCAAAAGGGAAATAACATTCCATGGGGCAAAAGAAGTGGCACTCAGTTATTCAACTGGTGCACTTGCCAGCTGCATGGGCCTCATATACAACAGGATGGGGACTGTGACCACTGAAGTGGCATTTGGCCTGGTGTGCGCCACATGTGAGCAGATTGCTGATTCCCAGCATCGGTCTCACAGACAAATGGTGACCACAACCAACCCACTGATCAGACATGAAAACAGAATGGTACTAGCTAGTACAACGGCTAAAGCCATGGAGCAAATGGCAGGGTCAAGTGAGCAAGCAGCAGAAGCTATGGAGGTTGCTAGTCAGGCTAGGCAGATGGTGCAGGCAATGAGGACCATTGGGACTCATCCTAGTTCCAGTGCTGGTCTAAAAGATGATCTTCTTGAAAATTTGCAGGCCTACCAGAAACGGATGGGAGTGCAAATGCAGCGATTCAAGTGAATGAGTCTTCTAACCGAGGTCGAAACGCCTACCAGAAACGGATGGGAGTGCAAATGCAGCGATTCAAGTGATCCTCTCGTTGTTGCCGCAAGTATCATTGGGATCTTGCACTTGATATTGTGGATTCTTGATCGTCTTTTCTTCAAATGCATTTATCGTCGCCTTAAATACGGTTTGAAAAGAGGGCCTTCTACGGAAGGGGTGCCTGAGTCTATGAGGGAAGAATATCGGCAGGAACAGCAGAGTGCTGTGGATGTTGACGATGGTCATTTTGTCAACATAGAGCTGGAGTAAATGGATTCCAACACTGTGTCAAGCTTTCAGGTAGACTGCTTTCTTTGGCATGTCCGCAAACGATTTGCAGACCAAGAACTGGGTGATGCCCCATTCCTTGACCGGCTTCGCCGAGATCAGAAATCTCTAAGAGGAAGAGGCAGCACTCTTGGTCTGGACATCGAAACAGCCACTCGTGCTGGAAAGCAGATAGTGGAGAGGATTCTGGAGGAAGAATCCGACGAGGCACTCAAAATGACTATTGCCTCTGTACCTGCTTCACGCTACCTAACTGACATGACTCTTGAAGAGATGTCAAGAGACTGGTTCATGCTCATGCCCAAGCAAAAAGTAGCAGGCTCCCTCTGTATCAGAATGGACCAGGCGATTATGGATAAGAACATCATACTGAAAGCGAACTTCAGTGTGATCTTCGATCGGCTGGAGACACTAATACTACTCAGGGCTTTCACTGAAGAAGGAGCAATTGTCGGCGAAATTTCACCATTGCCTTCTCTTCCAGGACATACTGATGAGGATGTCAAAAATGCAATTGGGGTCCTCATCGGAGGACTTGAATGGAATGATAACACAGTTCGAGTCTCTGAAACTCTACAGAGATTCGCTTGGAGAAGCAGTAATGAGGATGGGAGACCTCCACTCCCTCCAAAGCAGAAACGGAAAATGGCGAGAACAATTGAGTCAGAAGTTTGAATGGATTCCAACACTGTGTCAAGCTTTCAGGACATACTGATGAGGATGTCAAAAATGCAATTGGGGTCCTCATCGGAGGACTTGAATGGAATGATAACACAGTTCGAGTCTCTGAAACTCTACAGAGATTCGCTTGGAGAAGCAGTAATGAGGATGGGAGACCTCCACTCCCTCCAAAGCAGAAACGGAAAATGGCGAGAACAATTGAGTCAGAAGTTTGAAGAAATAAGATGGCTGATTGAAGAAGTGCGACATAGACTAAAGATTACAGAGAATAGTTTTGAACAAATAACATTTATGCAAGCCTTACAACTATTGCTTGAAGTGGAGCAAGAGATAAGAACTTTCTCGTTTCAGCTTATTTAA
>Concatenated PB2+PA+NP+M1+M2+NS1+NS2 STRAIN=A/pintail duck/ALB/111/1985 YEAR=1985
ATGGAGAGAATAAAAGAACTAAGAGATCTAATGTCACAGTCCCGCACCCGCGAGATACTCACCAAAACCACTGTGGACCACATGGCCATAATCAAAAAATACACATCAGGAAGGCAAGAGAAGAACCCCGCACTCAGGATGAAGTGGATGATGGCAATGAAATATCCAATTACGGCAGATAAGAGAATAATGGAAATGATTCCTGAAAGGAATGAACAGGGACAAACCCTCTGGAGCAAAACAAACGATGCCGGCTCAGACCGAGTGATGGTATCACCTCTGGCCGTGACATGGTGGAATAGGAATGGACCAACAACAAGTACAGTTCACTACCCAAAGGTATATAAAACTTATTTCGAAAAGGTCGAAAGATTAAAACACGGGACCTTTGGCCCCGTCCACTTCAGAAATCAAGTTAAGATAAGACGGAGGGTTGACATAAACCCTGGCCACGCAGACCTCAGTGCCAAAGAGGCACAGGATGTAATCATGGAAGTTGTTTTCCCAAATGAAGTGGGAGCCAGAATACTAACATCGGAGTCACAACTGACAATAACAAAAGAGAAGAAGGAAGAACTCCAGGACTGCAAAATTGCCCCTTTGATGGTAGCATACATGCTAGAGAGAGAGCTGGTCCGCAAAACGAGGTTCCTCCCAGTGGCTGGTGGAACAAGCAGTGTCTATATTGAGGTATTGCATTTAACCCAGGGGACATGCTGGGAGCAGATGTACACTCCAGGAGGGGAAGTGAGAAATGATGATGTTGACCAAAGCTTGATTATCGCTGCCAGGAACATAGTAAGAAGAGCAACGGTATCAGCAGACCCACTAGCATCTCTATTGGAGATGTGCCACAGCACACAGATTGGGGGAATAAGGATGGTAGACATCCTTCGGCAAAATCCAACAGAGGAACAAGCCGTGGACATATGCAAGGCAGCAATGGGCTTGAGGATTAGCTCATCTTTCAGTTTTGGTGGATTCACTTTTAAAAGAACAAGCGGGTCGTCAGTTAAGAGAGAAGAAGAAATGCTTACGGGCAACCTTCAAACATTGAAAATAAGAGTACATGAGGGGTATGAAGAGTTCACAATGGTTGGGAGAAGAGCAACAGCTATTCTCAGAAAGGCAACCAGAAGATTGATCCAGCTAATAGTAAGTGGGAGAGACGAACAGTCAATTGCTGAAGCAATGATTGTAGCCATGGTATTTTCACAAGAGGATTGCATGATCAAGGCAGTTCGGGGTGATCTGAACTTTGTCAATAGGGCAAACCAGAGACTGAACCCCATGCATCAACTCTTGAGACACTTCCAAAAGGATGCAAAAGTGCTTTTCCAAAACTGGGGAATTGAACCCATTGACAATGTGATGGGGATGATCGGGATATTGCCCGACATGACCCCAAGTACTGAGATGTCGCTGAGGGGAATAAGAGTCAGCAAAATGGGAGTAGATGAATACTCCAGCACAGAGAGAGTGGTGGTGAGCATTGACCGATTTTTAAGGGTTCGGGATCAACGGGGAAACGTACTATTGTCACCCGAAGAAGTCAGCGAGACACAAGGAACGGAGAAGCTGACAATAACTTACTCGTCATCAATGATGTGGGAGATCAATGGTCCTGAGTCGGTGTTGGTCAATACTTATCAGTGGATCATCAGGAACTGGGAGACTGTGAAAATTCAATGGTCACAGGATCCCACAATGTTATATAATAAGATGGAATTTGAGCCATTTCAGTCTCTGATCCCTAAGGCAGCCAGAGGTCAATACAGTGGATTCGTGAGGACACTGTTCCAGCAGATGCGGGATGTGCTTGGAACATTTGACACTGTTCAGATAATAAAACTTCTCCCCTTTGCTGCTGCTCCACCAGAACAGAGTAGGATGCAGTTCTCCTCCCTGACTGTGAATGTGAGAGGATCAGGAATGAGGATACTGGTAAGAGGCAATTCTCCAGTTTTCAATTACAACAAGGCCACCAAGAGGCTTACAGTCCTCGGTAAAGATGCAGGTGCGTTGACCGAAGATCCAAATGAAGGCACAGCTGGAGTGGAGTCTGCTGTTCTAAGAGGATTCCTCATTCTGGGCAAAGAAGACAAGAGATATGGCCCAGCATTAAGCATCAATGAGCTGAGCAATCTTGCAAAAGGAGAGAAGGCTAATGTGCTAATTGGGCAAGGAGACGTAGTGTTGGTAATGAAACGGAAACGGGACTCTAGCATACTTACTGACAGCCAGACAGCGACCAAAAGAATTCGGATGGCCATCAATTAGATGGAAGACTTTGTGCGACAATGCTTCAATCCAATGATCGTCGAGCTTGCGGAAAAGGCAATGAAAGAATATGGGGAAGATCCGAAAATCGAAACTAACAAATTCGCTGCAATATGCACACACTTGGAAGTCTGTTTCATGTATTCGGATTTCCACTTCATTGACGAGCGGGGCGAATCAATAATTGTAGAATCTGGTGATCCAAATGCATTGCTGAAGCACCGATTTGAGATAATTGAAGGAAGAGACCGAACAATGGCCTGGACAGTGGTGAATAGCATCTGCAACACCACAGGGGTCGAGAAGCCTAGGTTTCTTCCGGATCTGTATGATTACAAAGAGAACCGATTCATTGAAATTGGAGTGACACGAAGGGAGGTCCACATATACTACCTAGAGAAAGCCAACAAGATAAAATCCGAGAAGACACATATTCACATTTTTTCATTCACTGGAGAGGAAATGGCCACCAAAGCGGACTACACCCTTGATGAAGAGAGCAGGGCAAGAATCAAAACCAGGCTGTTCACTATAAGACAAGAAATGGCCAGCAGAGGTCTATGGGATTCCTTTCGTCAGTCCGAAAGAGGCGAAGAGACAATTGAAGAAAGATTTGAAATCACAGGAACCATGCGCAGGCTTGCCGACCAAAGTCTCCCACCGAACTTCTCCAGCCTTGAAAACTTTAGAGCCTATGTGGATGGATTCGAACCGAACGGCTGCATTGAGGGCAAGCTTTCTCAAATGTCAAAAGAAGTGAACGCCAGAATTGAGCCATTTTTGAAGACAACACCACGCCCTCTCAGATTACCTGATGGGCCTCCTTGCTCTCAGCGGTCAAAATTCTTGCTGATGGATGCTCTGAAACTAAGCATTGAAGACCCGAGCCATGAGGGAGAGGGAATACCGCTATACGATGCAATCAAATGCATGAAGACATTTTTCGGCTGGAAAGAGCCCAACATAATCAAACCACATGAGAAAGGCATAAATCCCAATTACCTTCTGGCTTGGAAGCAGGTGCTAGCAGAACTCCAGGACATTGAAAATGAGGAGAAAATCCCAAAGACAAAGAACATGAAGAAAACAAGCCAATTGAAGTGGGCACTCGGTGAGAACATGGCACCAGAAAAAGTAGACTTTGAGGATTGCAAGGACGTTAGCGATCTAAAACAGTATGATAGTGATGAGCCAGAGCCTAGATCGCTAGCAAGCTGGATCCAGAGTGAATTCAACAAGGCATGTGAATTGACCGATTCAAGCTGGATAGAACTTGATGAGATAGGGGAAGATGTTGCCCCAATTGAGCACATTGCAAGTATGAGGAGGAACTATTTTACAGCGGAAGTGTCCCATTGCAGGGCTACTGAGTACATAATGAAGGGAGTGTACATAAATACAGCTTTGCTCAATGCATCTTGTGCAGCCATGGATGACTTCCAGCTGATTCCAATGATAAGCAAATGCAGGACAAGAGAAGGAAGACGAAGAACAAACCTGTATGGGTTCATTATAAAAGGAAGGTCTCATTTGAGAAATGACACTGACGTGGTAAACTTTGTGAGTATGGAGTTTTCTCTCACTGACCCGAGGCTGGAACCACACAAATGGGAAAAGTACTGTGTTCTTGAAATAGGAGATATGCTCCTGAGGACTGCAATAGGCCAAGTGTCAAGGCCCATGTTCCTGTATGTTAGAACCAATGGGACCTCCAAGATCAAGATGAAATGGGGTATGGAAATGAGGCGCTGCCTTCTTCAATCTCTTCAGCAGATTGAGAGCACGATTGAGGCCGAGTCTTCTGTCAAAGAGAAAGACATGACAAAAGAATTCTTTGAAAACAAATCGGAAACATGGCCAATTGGAGAGTCACCCAAGGGAGTGGAGGAAGGCTCTATCGGGAAAGTGTGCAGAACCTTACTGGCAAAATCTGTATTCAACAGTCTATATGCATCTCCACAACTCGAGGGATTTTCAGCTGAATCGAGGAAATTGCTTCTCATTGTTCAGGCACTCAGGGACAACCTGGAACCTGGGACCTTCGATCTTGGAGGGCTATATGAAGCAATAGAGGAGTGCCTGATTAATGATCCCTGGGTTTTGCTTAATGCATCTTGGTTCAACTCCTTCCTCACACATGCACTGAAATAGATGGCGTCTCAAGGCACCAAACGATCTTATGAGCAGATGGAAACTGGTGGGGAACGCCAGAATGCCACTGAAATCAGAGCATCTGTTGGGAGAATGGTTGGTGGAATCGGGAGATTCTACATACAGATGTGTACTGAACTCAAACTCAGTGACTATGAAGGGAGACTGATCCAAAACAGCATAACAATAGAGAGAATGGTTCTCTCGGCATTTGATGAGAGGAGAAACAAATATTTGGAAGAGCATCCCAGTGCTGGGAAAGACCCTAAGAAAACTGGGGGTCCAATCTACAGGAGGAGAGATGGGAAATGGATGAGAGAATTGATCCTATATGACAAGGAGGAGATCAGAAGGATTTGGCGTCAAGCGAATAATGGAGAAGACGCAACTGCTGGTCTCACCCATTTGATGATCTGGCATTCCAATCTGAATGATGCCACATATCAGAGAACAAGGGCACTTGTGCGCACTGGGATGGATCCCAGGATGTGCTCTCTGATGCAAGGCTCAACTCTTCCGAGGAGGTCTGGGGCTGCTGGAGCAGCAGTGAAAGGGGTTGGAACAATGGTGATGGAATTGATTCGGATGATCAAGCGAGGGATCAATGATCGGAATTTCTGGAGAGGCGAAAATGGACGGAGGACAAGAATTGCTTACGAAAGAATGTGCAACATTCTCAAGGGGAAATTCCAAACAGCAGCACAACGAGCAATGATGGACCAGGTGAGGGAAAGCCGAAATCCTGGGAATGCTGAAATTGAAGATCTCATCTTTCTTGCACGGTCTGCTCTCATCCTGAGGGGATCAGTGGCTCACAAGTCCTGCCTGCCTGCTTGTGTGTACGGACTTGCTGTGGCCAGTGGATACGACTTCGAAAGGGAGGGATACTCCCTAGTCGGAATTGATCCTTTCCGTCTGCTCCAAAACAGTCAAGTCTTCAGTCTTATCAGACCAAACGAAAATCCAGCACATAAGAGTCAGCTGGTATGGATGGCATGTCACTCTGCAGCATTTGAAGATCTGAGAGTGTCGAGCTTCATCAGAGGAACAAGAGTGGTCCCAAGAGGACAACTGTCCACCAGAGGAGTTCAGATTGCTTCAAATGAGAACATGGAGACAATGGACTCCAGCACTCTTGAATTGAGGAGCAGATACTGGGCTATAAGAACCAGAAGCGGAGGGAACACTAACCAGCAGAGAGCATCCGCGGGGCAAATCAGCGTGCAGCCCACATTCTCTGTGCAGAGAAACCTCCCGTTCGAGAGAGCAACCATTATGGCAGCTTTTACAGGAAACACTGAAGGCAGAACTTCAGACATGAGAACTGAGATCATAAGGATGATGGAAAATGCCAGACCTGAAGATGTGTCTTTCCAGGGGCGGGGAGTCTTCGAGCTCTCGGACGAAAAGGCAACGAACCCGATCGTGCCTTCCTTTGACATGAGTAACGAAGGATCTTATTTCTTCGGAGACAATGCAGAGGAATATGACAATTAAATGAGTCTTCTAACCGAGGTCGAAACGTACGTTCTCTCTATCATTCCGTCAGGCCCCCTCAAAGCCGAGATCGCGCAGAGACTTGAAGATGTTTTTGCAGGGAAGAATACCGATCTTGAAGCACTCATGGAGTGGCTAAAGACAAGACCAATCCTGTCACCTCTGACTAAGGGGATTTTGGGGTTCGTGTTCACGCTCACCGTGCCCAGTGAGCGAGGACTGCAGCGTAGACGCTTTGTTCAAAACGCCCTTAATGGGAATGGAGATCCAAACAACATGGACAGAGCAGTTAAGCTGTACAGGAAACTTAAAAGGGAAATAACATTCCATGGGGCCAAAGAGGTATCACTCAGTTATTCCACTGGTGCACTCGCAAGTTGCATGGGCCTCATATACAACAGAATGGGGACTGTGACCACTGAAAGCGCATTTGGCCTGGTGTGCGCCACTTGTGAACAAATTGCTGATTCCCAACATCGGTCTCACAGGCAGATGGTGACAACAACCAATCCGCTAATCAGGCATGAGAACAGGATGGTGCTAGCCAGCACTACAGCTAAAGCAATGGAACAAATGGCAGGGTCGAGTGAGCAGGCAGCAGAGGCAATGGAAGTTGCCAGCCAGGCCAGGCAGATGGTACAAGCGATGAGAACAATTGGTACTCATCCCAATTCCAGTGCCGGTCTGAAAGATAATCTTCTTGAAAATTTGCAGGCCTACCAGAAGCGGATGGGAGTGCAAATGCAGCGATTCAAGTGAATGAGTCTTCTAACCGAGGTCGAAACGCCTACCAGAAGCGGATGGGAGTGCAAATGCAGCGATTCAAGTGATCCTTTGATTTTTGCCGCAAGTATCATTGGGATCTTGCACTTGATATTGTGGATTCTTGATCGCCTTTTCTTCAAATACATTTATCGTCGCCTTAAATACGGTTTGAAAAGAGGGCCTTCTACGGAAGGGGTGCCTAAGTCTATGAGGGAAGAATACCAGCAGGAGCAGCAGAGTGCAGTGGATGTTGACGATGGTCATTTTGTCAACATAGAGCTGGAATAAATGGATTCCAACACTGTGTCAAGCTTTCAGGTAGACTGCTTTCTTTGGCATGTCCGCAAACGATTTGCAGACCAAGAACTGGGTGATGCCCCATTCCTTGACCGGCTTCGCCGAGATCAGAAATCTCTAAGAGGAAGAGGCAGCACTCTTGGTCTGGACATCGAAACAGCCACTCGTGCTGGAAAGCAGATAGTGGAGCGGATTCTGGAGAAAGAATCCGACGAGGCACTCAAAATAACTATTGCCTCTGTACCTGCTTCACGCTACCTAACTGACATGACTCTTGAGGAGATGTCAAGAGACTGGTTCATGCTCATGCCAAAGCAAAAAGTAGCAGGCTCCCTCTGCATCAGAATGGACCAGGCGATCATGGATAAGAACATCATACTGAAAGCGAACTTCAGTGTGATCTTCAATCGACTGGAGACACTAATACTGCTCAGGGCTTTCACCGAAGAAGGAGCAATTGTCGGCGAAATTTCACCTTTGCCTTCTCTTCCAGGACATACTGATGAGGATGTCAAAAATGCAATTGGGGTCCTCATCGGAGGACTTGAATGGAATGATAACACAGTTCGAGTCTCTGAAACTCTACAGAGATTCGCTTGGAGAAGCTGTAATGAGGATGGGAGACCTCCACTCCCTCCAAAGCAGAAACGGAAAATGGCGAGAACAATTGAGTCAGAAGTTTGAATGGATTCCAACACTGTGTCAAGCTTTCAGGACATACTGATGAGGATGTCAAAAATGCAATTGGGGTCCTCATCGGAGGACTTGAATGGAATGATAACACAGTTCGAGTCTCTGAAACTCTACAGAGATTCGCTTGGAGAAGCTGTAATGAGGATGGGAGACCTCCACTCCCTCCAAAGCAGAAACGGAAAATGGCGAGAACAATTGAGTCAGAAGTTTGAAGAAATAAGGTGGCTGATTGAAGAAGTGCGACATAGACTAAAGATTACAGAGAATAGTTTTGAGCAAATAACATTTATGCAAGCCTTACAACTACTGCTTGAAGTAGAGCAAGAGATAAGAACTTTCTCGTTTCAGCTTATTTAA
>Concatenated PB2+PA+NP+M1+M2+NS1+NS2 STRAIN=A/mallard duck/ALB/10/1985 YEAR=1985
[truncated: 722,857 more chars]
