# Supplementary material for: Comprehensive profiling of translation initiation in influenza virus infected cells
Source: PLoS Pathog. 2019 Jan 23;15(1):e1007518. doi: 10.1371/journal.ppat.1007518 (PMC6361465; doi:10.1371/journal.ppat.1007518)
Supplement: S1 File — Alignments of protein-coding sequences of influenza PB2, PA, NP, M and NS to the A/Brevig Mission/1/1918 virus. Alignments were performed by appending the seven protein coding sequences together for each viral strain. PB2 is from position 1 to 2280, PA is from position 2281 to 4431, NP from position 4432 to 5928, M1 from position 5929 to 6687, M2 from position 6688 to 6981, NS1 from position 6982 to 7674, NS2 from position 7675 to 8040. (ZIP) [file ppat.1007518.s020.zip › S1_file_human_concatenated.fasta]

>Concatenated PB2+PA+NP+M1+M2+NS1+NS2 STRAIN=A/United Kingdom/1-MA/1933 YEAR=1933
ATGGAAAGAATAAAAGAACTAAGGAATCTAATGTCGCAGTCTCGCACTCGCGAGATACTCATAAAAACCACCGTGGACCATATGGCCATAATCAAGAAGTACACATCAGGAAGACAGGAGAAGAACCCAGCACTTAGGATGAAATGGATGATGGCAATGAAATACCCAATTACAGCAGACAAGAGGATAACGGAAATGATTCCTGAGAGAAATGAGCAAGGACAAACTTTATGGAGTAAAATGAATGACGCCGGATCAGACCGAGTGATGGTATCACCTCTGGCTGTGACATGGTGGAATAGACATGGACCAGTGACAAGTACAGTTCATTATCCAAAAATCTACAAAACTTATTTTGAAAAAGTCGAAAGGTTAAAACATGGAACCTTTGGTCCTGTCCATTTTAGAAACCAAGTAAAAATACGTCGAAGAGTTGACATAAATCCTGGTCATGCAGATCTCAGTGCCAAAGAGGCACAGGATGTAATCATGGAAGTTGTTTTCCCTAACGAAGTGGGAGCCAGGATACTAACATCGGAATCGCAACTAACGATAACCAAAGAGAAGAAAGAAGAACTCCAGGGTTGCAAAATTTCTCCTTTGATGGTGGCATACATGTTGGAGAGAGAACTGGTTCGCAAAACGAGATTCCTCCCAGTGGCTGGTGGAACAAGCAGTGTGTACATTGAAGTGTTGCATTTGACCCAAGGAACATGCTGGGAACAGATGTACACTCCAGGAGGGGAGGTGAGGAATGATGATGTTGATCAAAGCTTAATTATTGCTGCTAGGAACATAGTAAGAAGAGCCACAGTATCAGCAGATCCACTAGCATCTTTATTGGAGATGTGCCACAGCACGCAGATTGGTGGAATAAGGATGGTAGACATCCTTAGGCAGAACCCAACAGAAGAGCAAGCCGTGGATATATGCAAGGCTGCAATGGGACTGAGAATTAGCTCATCCTTCAGTTTTGGTGGATTCACATTTAAGAGAACAAGCGGATCATCAGTCAAGAGAGAGGAAGAGGTGCTTACGGGCAATCTTCAGACATTGAAGATAAGAGTGCATGAGGGATATGAAGAGTTCACAATGGTTGGGAGAAGAGCAACAGCTATACTCAGAAAAGCAACCAGGAGATTGATTCAGCTGATAGTGAGTGGGAGAGACGAACAGTCGATTGCCGAAGCAATAATTGTGGCCATGGTATTTTCACAAGAGGATTGTATGATAAAAGCAGTTAGAGGTGACCTGAATTTCGTCAATAGGGCGAATCAGCGATTGAATCCCATGCACCAACTTTTGAGACATTTTCAGAAGGATGCAAAAGTGCTCTTTCAAAATTGGGGAATTGAATCCATCGACAATGTGATGGGAATGATTGGGATATTGCCCGACATGACTCCAAGCACCGAGATGTCAATGAGAGGAGTGAGAGTCAGCAAAATGGGGGTAGATGAGTATTTCAGCGCGGAGAAGGTAGTGGTGAGCATTGACCGTTTTTTGAGAGTCAGGGACCAACGTGGGAATGTACTACTGTCTCCCGAGGAGGTCAGTGAAACACAGGGAACAGAGAAACTGACAATAACTTACTCATCGTCAATGATGTGGGAGATTAATGGTCCTGAATCAGTGTTGGTCAATACCTATCAGTGGATCATCAGAAACTGGGAAACTGTTAAAATTCAGTGGTCCCAGAATCCTGCAATGCTGTACAATAAAATGGAATTTGAGCCATTTCAGTCTTTAGTTCCAAAGGCCGTTAGAGGCCAGTACAGTGGGTTTGTGAGAACTCTGTTCCAACAAATGAGGGATGTGCTTGGGACATTTGATACCGCTCAGATAATAAAACTTCTTCCCTTCGCAGCCGCTCCACCAAAGCAAAGTAGAATGCAGTTCTCCTCATTGACTGTGAATGTGAGGGGATCAGGAATGAGAATACTTGTAAGGGGCAATTCTCCAGTATTCAACTACAACAAGACCACTAAAAGACTCACAGTTCTCGGAAAGGATGCTGGCACTTTAACTGAAGACCCAGATGAAGGCACAGCTGGAGTGGAGTCCGCAGTTCTGAGAGGATTCCTCATTCTGGGCAAAGAAGACAGGAGATATGGACCAGCATTAAGCATAAATGAACTGAGCAACCTTGCGAAAGGAGAGAAGGCTAATGTGCTAATTGGGCAAGGAGACGTGGTGTTGGTAATGAAACGGAAACGGAACTCTAGCATACTTACTGACAGCCAGACAGCGACCAAAAGAATTCGGATGGCCATCAATTAGATGGAAGATTTTGTGCGACAATGCTTCAATCCGATGATTGTCGAGCTTGCGGAAAAGGCAATGAAAGAGTATGGAGAGGACCTGAAAATCGAAACAAACAAATTTGCAGCAATATGCACTCACTTGGAAGTGTGCTTCATGTATTCAGATTTTCACTTCATCAATGAGCAAGGCGAGTCAATAATCGTAGAACTTGGCGATCCAAATGCACTTTTGAAGCACAGATTTGAAATAATCGAGGGAAGAGATCGCACAATGGCCTGGACAGTAATAAACAGTATTTGCAACACTACAGGGGCTGAGAAACCAAAGTTTCTACCAGATTTGTATGATTACAAGGAGAATAGATTCATCGAAATTGGAGTAACAAGGAGAGAAGTTCACATATACTATCTGGAAAAGGCCAATAAAATTAAATCTGAGAAGACACACATCCACATTTTCTCATTCACTGGGGAGGAAATGGCCACAAAGGCCGACTACACTCTCGATGAAGAAAGCAGGGCTAGGATCAAAACCAGGCTATTCACCATAAGACAAGAAATGGCTAGCAGAGGCCTCTGGGATTCCTTTCGTCAGTCCGAGAGAGGCGAAGAGACAATTGAAGAAAGATTTGAAATCACAGGAACAATGCGCAAGCTTGCCGACCAAAGTCTCCCGCCGAACTTCTCCAGCCTTAAAAATTTTAGAGCCTATGTGGATGGATTCGAACCGAACGGCTACATTGAGGGCAAGCTTTCTCAAATGTCCAAAGAAGTAAATGCTAGAATTGAACCCTTTTTGAAATCAACACCACGACCACTTAGACTTCCGGATGGGCCTCCCTGTTCCCAGCGGTCCAAATTCCTGCTGATGGATGCCTTAAAATTAAGCATTGAGGACCCAAGTCATGAGGGAGAGGGGATACCGCTATATGATGCAATCAAATGCATGAGAACATTCTTTGGATGGAAGGAACCCAATGTTGTTAAACCACACGAAAAGGGAATAAATCCAAATTATCTTCTGTCATGGAAGCAAGTACTGGCAGAACTGCAGGACATTGAGAATGAGGAGAAAATTCCAAGGACTAAAAATATGAAGAAAACGAGTCAGTTAAAGTGGGCACTTGGTGAGAACATGGCACCAGAAAAGGTAGACTTTGACGACTGTAAAGATGTAGGCGATTTGAAGCAATATGATAGTGATGAACCAGAATTGAGGTCGCTTGCAAGTTGGATTCAGAATGAGTTCAACAAGGCATGTGAACTGACCGATTCAAGCTGGATAGAGCTCGATGAGATTGGAGAAGATGTGGCTCCAATTGAACACATTGCAAGCATGAGAAGGAATTATTTCACAGCAGAGGTGTCTCATTGCAGAGCCACAGAATACATAATGAAGGGGGTGTACATCAATACTGCCTTGCTTAATGCATCCTGTGCAGCAATGGATGATTTCCAATTAATTCCAATGATAAGCAAGTGTAGAACTAAGGAGGGAAGGCGAAAGACCAATTTGTACGGTTTCATCATAAAAGGAAGATCCCACTTAAGGAATGACACCGACGTGGTAAACTTTGTGAGCATGGAGTTTTCCCTCACTGACCCAAGACTTGAACCACACAAATGGGAGAAGTACTGTGTTCTTGAGGTAGGAGATATGCTTCTAAGAAGTGCCATAGGCCATGTGTCAAGGCCTATGTTCTTGTATGTGAGGACAAATGGAACCTCAAAAATTAAAATGAAATGGGGGATGGAAATGAGGCGTTGCCTCCTTCAGTCACTTCAACAAATCGAGAGTATGATTGAAGCTGAGTCCTCTGTCAAGGAGAAAGACATGACCAAAGAGTTCTTTGAGAACAAATCAGAAACATGGCCCGTCGGAGAGTCCCCCAAAGGAGTGGAGGAAGGTTCCATTGGGAAGGTCTGCAGAACTTTATTGGCAAAGTCGGTATTCAACAGCTTGTATGCATCTCCACAACTAGAAGGATTTTCAGCTGAATCAAGAAAACTGCTTCTTATCGTTCAGGCTCTTAGGGACAACCTGGAACCTGGGACCTTTGATCTTGGGGGGCTATATGAAGCAATTGAGGAGTGCCTGATTAATGATCCCTGGGTTTTGCTTAATGCTTCTTGGTTCAACTCCTTCCTCACACATGCATTGAGATAGATGGCGACCAAAGGCACCAAACGATCTTACGAACAGATGGAGACTGATGGAGAACGCCAGAATGCCACTGAAATCAGAGCATCTGTCGGAAAAATGATTGGTGGAATTGGACGATTCTACATCCAAATGTGCACCGAACTTAAACTCAGAGATTATGAGGGACGGCTGATTCAGAACAGCTTAACAATAGAGAGAATGGTGCTCTCTGCTTTTGACGAGAGGAGGAATAAATATCTAGAAGAACATCCCAGTGCGGGGAAAGATCCTAAGAAAACTGGAGGACCTATATACAGGAGAGTAGATGGAAAGTGGATGAGAGAACTCATCCTTTATGACAAAGAAGAAATAAGACGAATCTGGCGCCAAGCTAATAATGGTGACGATGCAACGGCTGGTCTGACTCACATGATGATCTGGCACTCCAATTTGAATGATGCAACTTACCAGAGGACAAGAGCTCTTGTTCGCACAGGAATGGATCCCAGGATGTGCTCACTGATGCAGGGTTCAACCCTCCCTAGGAGGTCTGGGGCCGCAGGTGCTGCAGTCAAAGGAGTTGGAACAATGGTGATGGAATTGATCAGAATGATCAAACGTGGGATCAATGATCGGAACTTCTGGAGGGGTGAGAATGGACGGAGAACAAGGATTGCTTATGAAAGAATGTGCAACATTCTCAAAGGGAAATTTCAAACAGCTGCACAAAGAGCAATGGTGGATCAAGTGAGAGAGAGCCGGAATCCAGGAAATGCTGAGTTCGAAGATCTCATCTTTCTAGCACGGTCTGCACTCATATTGAGAGGATCAGTTGCTCACAAGTCCTGCCTGCCTGCCTGTGTGTATGGACCTGCCGTAGCCAGTGGATACGACTTTGAAAGAGAGGGATACTCTCTAGTCGGAATAGACCCTTTCAGACTGCTTCAAAACAGCCAAGTATACAGCCTAATCAGACCAAATGAGAATCCAGCACACAAGAGTCAACTGGTGTGGATGGCATGCCATTCTGCTGCATTTGAAGATCTAAGAGTATCAAGCTTCATCAGAGGGACGAAAGTGGTCCCAAGAGGGAAGCTTTCCACTAGAGGAGTTCAAATTGCTTCCAATGAAAACATGGAGACTATGGAATCAAGTACCCTTGAACTGAGAAGCAGATACTGGGCCATAAGGACCAGAAGTGGAGGGAACACCAATCAACAGAGGGCTTCCTCGGGCCAAATCAGCATACAACCTACGTTCTCAGTACAGAGAAATCTCCCTTTTGACAGACCAACCATTATGGCAGCATTCACTGGGAATACAGAGGGGAGAACATCTGACATGAGAACCGAAATCATAAGGCTGATGGAAAGTGCAAGACCAGAAGATGTGTCTTTCCAGGGGCGGGGAGTCTTCGAGCTCTCGGACGAAAAGGCAGCGAGCCCGATCGTGCCCTCCTTTGACATGAGTAATGAAGGATCTTATTTCTTCGGAGACAATGCAGAGGAGTACGACAATTAAATGAGTCTTCTAACCGAGGTCGAAACGTACGTTCTCTCTATAGTCCCGTCAGGCCCCCTCAAAGCCGAGATCGCACAGAGACTTGAAGATGTCTTTGCAGGGAAGAACACCGATCTTGAGGCTCTCATGGAATGGCTAAAGACAAGACCAATCCTGTCACCTCTGACTAAGGGGATTTTAGGATTTGTGTTCACGCTCACCGTGCCCAGTGAGCGGGGACTGCAGCGTAGACGCTTTGTCCAAAATGCTCTTAATGGGAACGGAGATCCAAATAACATGGACAAAGCTGTTAAACTGTATAGGAAGCTTAAGAGGGAGATAACATTCCATGGGGCCAAAGAAATAGCACTCAGTTATTCTGCTGGTGCACTTGCCAGTTGTATGGGCCTCATATACAACAGGATGGGGGCTGTGACCACTGAAGTGGCATTTGGCCTGGTATGCGCAACCTGTGAACAGATTGCTGACTCCCAGCATCGGTCTCATAGGCAAATGGTGACAACAACCAATCCACTAATCAGACATGAGAACAGAATGGTTCTAGCCAGCACTACAGCTAAGGCTATGGAGCAAATGGCTGGATCGAGTGAGCAAGCAGCAGAGGCCATGGATATTGCTAGTCAGGCCAGGCAAATGGTGCAGGCGATGAGAACCATTGGGACTCATCCTAGCTCCAGTGCTGGTCTAAAAGATGATCTTCTTGAAAATTTGCAGGCCTATCAGAAACGAATGGGAGTGCAGATGCAGCGATTCAAGTGAATGAGTCTTCTAACCGAGGTCGAAACGCCTATCAGAAACGAATGGGAGTGCAGATGCAGCGATTCAAGTGATCCTCTCGTTATTGCAGCAAGTATCATTGGGATCTTGCACTTGATATTGTGGATTCTTGATCGTCTCTTTTTCAAATGCATTTATCGTCGCTTTAAATACGGTTTGAAAAGAGGGCCTTCTACGGAAGGAGTGCCAGAGTCTATGAGGGAAGAATATCGAAATGAACAGCAGAATGCTGTGGATGTTGACGATGGTCATTTTGTCAACATAGAGCTGGAGTAAATGGATCCAAACACTGTGTCAAGCTTTCAGGTAGATTGCTTTCTTTGGCATGTCCGCAAAAGAGTTGCAGACCAAGAACTAGGTGATGCCCCATTCCTTGATCGGCTTCGCCGAGATCAGAAGTCCCTAAGAGGAAGAGGCAGCACTCTCGGTCTGGACATCGAAACAGCCACCCGTGCTGGAAAGCAAATAGTGGAGCGGATTCTGAAGGAAGAATCCGATGAGGCACTTAAAATGACCATGGCCTCTGTACCTGCATCGCGCCACCTAACTGACATGACTCTTGAAGAAATGTCAAGGCACTGGTTCATGCTCATGCCCAAGCAGAAAGTGGCAGGCCCTCTTTGTATCAGAATGGACCAGGCGATCATGGATAAGAACATCATACTGAAAGCGAACTTCAGTGTGATTTTTGACCGGCTGGAGACTCTAATATTACTAAGGGCCTTCACCGAAGAGGGAACAATTGTTGGCGAAATTTCACCACTGCCTTCTCTTCCAGGACATACTGATGAGGATGTCAAAAATGCAGTTGGGGTCCTCATCGGAGGACTTGAATGGAATAATAACACAGTTCGAGTCTCTGAAACTCTACAGAGATTCGCTTGGAGAAGCAGTAATGAGAATGGGAGACCTCCACTCACTCCAAAACAGAAACGGAAAATGGCGGGAACAATTAGGTCAGAAGTTTGAATGGATCCAAACACTGTGTCAAGCTTTCAGGACATACTGATGAGGATGTCAAAAATGCAGTTGGGGTCCTCATCGGAGGACTTGAATGGAATAATAACACAGTTCGAGTCTCTGAAACTCTACAGAGATTCGCTTGGAGAAGCAGTAATGAGAATGGGAGACCTCCACTCACTCCAAAACAGAAACGGAAAATGGCGGGAACAATTAGGTCAGAAGTTTGAAGAAATAAGATGGTTGATTGAAGAAGTGAGACACAGACTGAAGATAACAGAGAATAGTTTTGAGCAAATAACATTTATGCAAGCCTTACAACTATTGCTTGAAGTGGAGCAAGAGATAAGAACTTTCTCGTTTCAGCTTATTTAA
>Concatenated PB2+PA+NP+M1+M2+NS1+NS2 STRAIN=A/WSN/1933 YEAR=1933
ATGGAAAGAATAAAAGAACTAAGGAATCTAATGTCGCAGTCTCGCACTCGCGAGATACTCACAAAAACCACCGTGGACCATATGGCCATAATCAAGAAGTACACATCAGGAAGACAGGAGAAGAACCCAGCACTTAGGATGAAATGGATGATGGCAATGAAATATCCAATTACAGCAGACAAGAGGATAACGGAAATGATTCCTGAGAGAAATGAGCAGGGACAAACTTTATGGAGTAAAATGAATGACGCCGGATCAGACCGAGTGATGGTATCACCTCTGGCTGTGACATGGTGGAATAGGAATGGACCAGTGACAAGTACAGTTCATTATCCAAAAATCTACAAAACTTATTTTGAAAAAGTCGAAAGGTTAAAACATGGAACCTTTGGCCCTGTCCATTTTAGAAACCAAGTCAAAATACGTCGAAGAGTTGACATAAATCCTGGTCATGCAGATCTCAGTGCCAAAGAGGCACAGGATGTAATCATGGAAGTTGTTTTCCCTAACGAAGTGGGAGCCAGGATACTAACATCGGAATCGCAACTAACGACAACCAAAGAGAAGAAAGAAGAACTCCAGGGTTGCAAAATTTCTCCTCTGATGGTGGCATACATGTTGGAGAGAGAACTGGTCCGCAAAACGAGATTCCTCCCAGTGGCTGGTGGAACAAGCAGTGTGTACATTGAAGTGTTGCATTTGACCCAAGGAACATGCTGGGAACAGATGTACACTCCAGGAGGGGAGGCGAGGAATGATGATGTTGATCAAAGCTTAATTATTGCTGCTAGAAACATAGTAAGAAGAGCCACAGTGTCAGCAGATCCACTAGCATCTTTATTGGAGATGTGCCACAGCACGCAGATTGGTGGAATAAGGATGGTAAACATCCTTAGGCAGAACCCAACAGAAGAGCAAGCCGTGGATATTTGCAAGGCTGCAATGGGACTGAGAATTAGCTCATCCTTCAGTTTTGGTGGATTCACATTTAAGAGAACAAGCGGATCATCAGTCAAGAGAGAGGAAGAGGTGCTTACGGGCAATCTTCAGACATTGAAGATAAGAGTGCATGAGGGATATGAAGAGTTCACAATGGTTGGGAGAAGAGCAACAGCTATACTCAGAAAAGCAACCAGGAGATTGATTCAGCTGATAGTGAGTGGGAGGGACGAACAGTCGATTGCCGAAGCAATAATTGTGGCCATGGTATTTTCACAAGAGGATTGTATGATAAAAGCAGTTAGAGGTGACCTGAATTTCGTCAATAGGGCGAATCAGCGATTGAACCCCATGCACCAACTTTTGAGACATTTTCAGAAGGATGCAAAGGCGCTCTTTCAAAATTGGGGAATTGAATCCATCGACAATGTGATGGGAATGATCGGGATATTGCCCGACATGACTCCAAGCACCGAGATGTCAATGAGAGGAGTGAGAATCAGCAAAATGGGGGTAGATGAGTATTCCAGCGCGGAGAAGATAGTGGTGAGCATTGACCGTTTTTTGAGAGTTAGGGACCAACGTGGGAATGTACTACTGTCTCCCGAGGAGGTCAGTGAAACACAGGGAACAGAGAAACTGACAATAACTTACTCATCGTCAATGATGTGGGAGATTAATGGTCCTGAATCAGTGTTGGTCAATACCTATCAGTGGATCATCAGAAACTGGGAAACTGTTAAAATTCAGTGGTCCCAGAATCCTACAATGCTGTACAATAAAATGGAATTTGAGCCATTTCAGTCTTTAGTTCCAAAGGCCGTTAGAGGCCAATACAGTGGGTTTGTGAGAACTCTGTTCCAACAAATGAGGGATGTGCTTGGGACATTTGATACCGCTCAGATAATAAAACTTCTTCCCTTCGCAGCCGCTCCACCAAAGCAAAGTGGAATGCAGTTCTCCTCATTGACTATAAATGTGAGGGGATCAGGAATGAGAATACTTGTAAGGGGCAATTCTCCAATATTCAACTACAACAAGACCACTAAAAGACTCACAGTTCTCGGAAAGGATGCTGGCCCTTTAACTGAAGACCCAGATGAAGGCACAGCTGGAGTTGAGTCCGCAGTTCTGAGAGGATTCCTCATTCTGGGCAAAGAAGACAGGAGATATGGACCAGCATTAAGCATAAATGAACTGAGCAACCTTGCGAAAGGAGAGAAGGCTAATGTGCTAATTGGGCAAGGAGACGTGGTGTTGGTAATGAAACGGAAACGGAACTCTAGCATACTTACTGACAGCCAGACAGCGACCAAAAGAATTCGGATGGCCATCAATTAGATGGAAGATTTTGTGCGACAATGCTTCAATCCGATGATTGTCGAGCTTGCGGAAAAGGCAATGAAAGAGTATGGAGAGGACCTGAAAATCGAAACAAACAAATTTGCAGCAATATGCACTCACTTGGAAGTGTGCTTCATGTATTCAGATTTTCACTTCATCGATGAGCAAGGCGAGTCAATAGTCGTAGAACTTGGCGATCCAAATGCACTTTTGAAGCACAGATTTGAAATAATCGAGGGAAGAGATCGCACAATAGCCTGGACAGTAATAAACAGTATTTGCAACACTACAGGGGCTGAGAAACCAAAGTTTCTACCAGATTTGTATGATTACAAGAAGAATAGATTCATCGAAATTGGAGTAACAAGGAGAGAAGTTCACATATACTATCTGGAAAAGGCCAATAAAATTAAATCTGAGAAGACACACATCCACATTTTCTCATTCACTGGGGAGGAAATGGCCACAAAGGCCGACTACACTCTCGATGAAGAAAGCAGGGCTAGGATCAAAACCAGGCTATTCACCATAAGACAAGAAATGGCTAGCAGAGGCCTCTGGGATTCCTTTCGTCAGTCCGAGAGAGGCGAAGAGACAATTGAAGAAAGATTTGAAATCACAGGAACAATGCGCAAGCTTGCCGACCAAAGTCTCCCGCCAAACTTCTCCAGCCTTGAAAATTTTAGAGCCTATGTGGATGGATTCGAACCGAACGGCTACATTGAGGGCAAGCTTTCTCAAATGTCCAAAGAAGTAAATGCTAGAATTGAACCTTTTTTGAAATCAACACCACGACCACTTAGACTTCCGGATGGGCCTCCCTGTTCTCAGCGGTCCAAATTCCTGCTGATGGATGCCTTAAAATTAAGCATTGAGGACCCAAGTCATGAGGGAGAGGGGATACCGCTATATGATGCAATCAAATGCATGAGAACATTCTTTGGATGGAAGGAACCCAATGTTGTTAAACCACACGAAAAGGGAATAAATCCAAATTATCTTCTGTCATGGAAGCAAGTACTGGCAGAACTGCAGGACATTGAGAATGAGGAGAAAATTCCAAGGACTAAAAATATGAAGAAAACGAGTCAGTTAAAGTGGGCACTTGGTGAGAACATGGCACCAGAAAAGGTAGACTTTGACGATTGTAAAGATGTAGGCGATTTGAAGCAATATGATAGTGATGAACCAGAATTGAGGTCGCTTGCAAGTTGGATTCAGAATGAGTTCAACAAGGCATGTGAACTGACCGATTCAAGCTGGATAGAGCTCGATGAGATTGGAGAAGATGCGGCTCCAATTGAACACATTGCAAGCATGAGAAGGAATTATTTCACAGCAGAGGTGTCTCATTGCAGAGCCACAGAATACATAATGAAGGGGGTGTACATCAATACTGCCTTGCTTAATGCATCCTGTGCAGCAATGGATGATTTCCAATTAATTCCAATGATAAGCAAGTGTAGAACTAAGGAGGGAAGGCGAAAGACCAATTTGTACGGTTTCATCATAAAAGGAAGATCCCACTTAAGGAATGACACCGATGTGGTAAACTTTGTGAGCATGGAGTTTTCCCTCACTGACCCAAGACTTGAACCACACAAATGGGAGAAGTACTGTGTTCTTGAGGTAGGAGATATGCTTCTAAGAAGTGCCATAGGCCATGTGTCAAGGCCTATGTTCTTGTATGTGAGGACAAATGGAACCTCAAAAATTAAAATGAAATGGGGGATGGAAATGAGGCGTTGCCTCCTTCAGTCACTTCAACAAATCGAGAGTATGATTGAAGCTGAGTCCTCTGTCAAGGAGAAAGACATGACCAAAGAGTTCTTTGAAAACAAATCAGAAACATGGCCCGTTGGAGAGTCCCCCAAAGGAGTGGAGGAAGGTTCCATTGGGAAGGTCTGCAGAACTTTATTGGCAAAGTCGGTATTCAACAGCTTGTATGCATCTCCACAACTGGAAGGATTTTCAGCTGAATCAAGAAAACTGCTTCTTATCGTTCAGGCTCTTAGGGACAACCTGGAACCTGGGACCTTTGATCTTGGGGGGCTATATGAAGCAATTGAGGAGTGCCTGATTAATGATCCCTGGGTTTTGCTTAATGCTTCTTGGTTCAACTCCTTCCTCACACATGCATTGAGATAGATGGCGACCAAAGGCACCAAACGATCTTACGAACAGATGGAGACTGATGGAGAACGCCAGAATGCCACTGAAATCAGAGCATCTGTCGGAAAAATGATTGATGGAATTGGACGATTCTACATCCAAATGTGCACCGAACTTAAACTCAGTGATTATGAGGGACGGCTGATTCAGAACAGCTTAACAATAGAGAGAATGGTGCTCTCTGCTTTTGACGAGAGGAGGAATAAATATCTAGAAGAACATCCCAGTGCGGGGAAAGATCCTAAGAAAACTGGAGGACCTATATACAGGAGAGTAGATGGAAAGTGGAGGAGAGAACTCATCCTTTATGACAAAGAAGAAATAAGACGAATCTGGCGCCAAGCTAATAATGGTGACGATGCAACGGCTGGTCTGACTCACATGATGATCTGGCACTCCAATTTGAATGATGCAACTTACCAGAGGACAAGAGCTCTTGTTCGCACAGGAATGGATCCCAGGATGTGCTCACTGATGCAGGGTTCAACCCTCCCTAGGAGGTCTGGGGCCGCAGGTGCTGCAGTCAAAGGAGTTGGAACAATGGTGATGGAATTGATCAGAATGATCAAACGTGGGATCAATGATCGGAACTTCTGGAGGGGTGAGAATGGACGGAGAACAAGGATTGCTTATGAAAGAATGTGCAACATTCTCAAAGGGAAATTTCAAACAGCTGCACAAAGAACAATGGTGGATCAAGTGAGAGAGAGCCGGAATCCAGGAAATGCTGAGTTCGAAGATCTCATCTTTTTAGCACGGTCTGCACTCATATTGAGAGGGTCAGTTGCTCACAAGTCCTGCCTGCCTGCCTGTGTGTATGGATCTGCCGTAGCCAGTGGATACGACTTTGAAAGAGAGGGATACTCTCTAGTCGGAATAGACCCTTTCAGACTGCTTCAAAACAGCCAAGTATACAGCCTAATCAGACCAAATGAGAATCCAGCACACAAGAGTCAACTGGTGTGGATGGCATGCCATTCTGCTGCATTTGAAGATCTAAGAGTATCAAGCTTCATCAGAGGGACGAAAGTGGTCCCAAGAGGGAAGCTTTCCACTAGAGGAGTTCAAATTGCTTCCAATGAAAACATGGAGACTATGGAATCAAGTACCCTTGAACTGAGAAGCAGATACTGGGCCATAAGGACCAGAAGTGGAGGGAACACCAATCAACAGAGGGCTTCCTCGGGCCAAATCAGCATACAACCTACGTTCTCAGTACAGAGAAATCTCCCTTTTGACAGACCAACCATTATGGCAGCATTCACTGGGAATACAGAGGGGAGAACATCTGACATGAGAACCGAAATCATAAGGCTGATGGAAAGTGCAAGACCAGAAGATGTGTCTTTCCAGGGGCGGGGAGTCTTCGAGCTCTCGGACGAAAAGGCAACGAGCCCGATCGTGCCCTCCTTTGACATGAGTAATGAAGGATCTTATTTCTTCGGAGACAATGCAGAGGAGTACGACAATTAAATGAGTCTTCTAACCGAGGTCGAAACGTACGTTCTCTCTATCGTCCCGTCAGGCCCCCTCAAAGCCGAGATCGCACAGAGACTTGAAGATGTCTTTGCAGGGAAGAACACCGATCTTGAGGTTCTCATGGAATGGCTAAAGACAAGACCAATCCTGTCACCTCTGACTAAGGGGATTTTAGGATTTGTGTTCACGCTCACCGTGCCCAGTGAGCGGGGACTGCAGCGTAGACGCTTTGTCCAAAATGCTCTTAATGGGAACGGAGATCCAAATAACATGGACAAAGCAGTTAAACTGTATAGGAAGCTTAAGAGGGAGATAACATTCCATGGGGCCAAAGAAATAGCACTCAGTTATTCTGCTGGTGCACTTGCCAGTTGTATGGGCCTCATATACAACAGGATGGGGGCTGTGACCACTGAAGTGGCATTTGGCCTGGTATGCGCAACCTGTGAACAGATTGCTGACTCCCAGCATCGGTCTCATAGGCAAATGGTGACAACAACTAATCCACTAATCAGACATGAGAACAGAATGGTTCTAGCCAGCACTACAGCTAAGGCTATGGAGCAAATGGCTGGATCGAGTGAGCAAGCAGCAGAGGCCATGGATATTGCTAGTCAGGCCAGGCAAATGGTGCAGGCGATGAGAACCATTGGGACTCATCCTAGCTCCAGTGCTGGTCTAAAAGATGATCTTCTTGAAAATTTGCAGGCCTATCAGAAACGAATGGGGGTGCAGATGCAACGATTCAAGTGAATGAGTCTTCTAACCGAGGTCGAAACGCCTATCAGAAACGAATGGGGGTGCAGATGCAACGATTCAAGTGATCCTCTCGTCATTGCAGCAAATATCATTGGAATCTTGCACTTGATATTGTGGATTCTTGATCGTCTTTTTTTCAAATGCATTTATCGTCGCTTTAAATACGGTTTGAAAAGAGGGCCTTCTACGGAAGGAGTGCCAGAGTCTATGAGGGAAGAATATCGAAAGGAACAGCAGAATGCTGTGGATGTTGACGATGGTCATTTTGTCAACATAGAGCTGGAGTAAATGGATCCAAACACTGTGTCAAGCTTTCAGGTAGATTGCTTTCTTTGGCATGTCCGCAAAAGAGTTGCAGACCAAGAACTAGGTGATGCCCCATTCCTTGATCGGCTTCGCCGAGATCAGAAGTCCCTAAGAGGAAGAGGCAGCACTCTCGGTCTGGACATCGAAACAGCCACCCGTGCTGGAAAGCAAATAGTGGAGCGGATTCTGAAGGAAGAATCTGATGAGGCACTCAAAATGACCATGGCCTCTGTACCTGCATCGCGCTACCTAACTGACATGACTCTTGAGGAAATGTCAAGGCACTGGTTCATGCTCATGCCCAAGCAGAAAGTGGCAGGCCCTCTTTGTATCAGAATGGACCAGGCGATCATGGATAAGAACATCATACTGAAAGCGAACTTCAGTGTGATTTTTGACCGGCTGGAGACTCTAATATTACTAAGGGCCTTCACCGAAGAGGGGACAATTGTTGGCGAAATTTCACCACTGCCCTCTCTTCCAGGACATACTGATGAGGATGTCAAAAATGCAGTTGGGGTCCTCATCGGAGGACTTGAATGGAATAATAACACAGTTCGAGTCTCTGAAACTCTACAGAGATTCGCTTGGAGAAGCAGTAATGAGAATGGGAGACCTCCACTCACTCCAAAACAGAAACGGAAAATGGCGGGAACAATTAGGTCAGAAGTTTGAATGGATCCAAACACTGTGTCAAGCTTTCAGGACATACTGATGAGGATGTCAAAAATGCAGTTGGGGTCCTCATCGGAGGACTTGAATGGAATAATAACACAGTTCGAGTCTCTGAAACTCTACAGAGATTCGCTTGGAGAAGCAGTAATGAGAATGGGAGACCTCCACTCACTCCAAAACAGAAACGGAAAATGGCGGGAACAATTAGGTCAGAAGTTTGAAGAAATAAGATGGTTGATTGAAGAAGTGAGACACAGACTGAAGATAACAGAGAATAGTTTTGAGCAAATAACATTTATGCAAGCCTTACAACTATTGCTTGAAGTGGAGCAAGAGATAAGAACTTTCTCGTTTCAGCTTATTTAA
>Concatenated PB2+PA+NP+M1+M2+NS1+NS2 STRAIN=A/United Kingdom/1/1933 YEAR=1933
ATGGAAAGAATAAAAGAACTAAGGAATCTAATGTCGCAGTCTCGCACTCGCGAGATACTCATAAAAACCACCGTGGACCATATGGCCATAATCAAGAAGTACACATCAGGAAGACAGGAGAAGAACCCAGCACTTAGGATGAAATGGATGATGGCAATGAAATACCCAATTACAGCAGACAAGAGGATAACGGAAATGATTCCTGAGAGAAATGAGCAAGGACAAACTTTATGGAGTAAAATGAATGACGCCGGATCAGACCGAGTGATGGTATCACCTCTGGCTGTGACATGGTGGAATAGACATGGACCAGTGACAAGTACAGTTCATTATCCAAAAATCTACAAAACTTATTTTGAAAAAGTCGAAAGGTTAAAACATGGAACCTTTGGTCCTGTCCATTTTAGAAACCAAGTAAAAATACGTCGAAGAGTTGACATAAATCCTGGTCATGCAGATCTCAGTGCCAAAGAGGCACAGGATGTAATCATGGAAGTTGTTTTCCCTAACGAAGTGGGAGCCAGGATACTAACATCGGAATCGCAACTAACGATAACCAAAGAGAAGAAAGAAGAACTCCAGGGTTGCAAAATTTCTCCTTTGATGGTGGCATACATGTTGGAGAGAGAACTGGTTCGCAAAACGAGATTCCTCCCAGTGGCTGGTGGAACAAGCAGTGTGTACATTGAAGTGTTGCATTTGACCCAAGGAACATGCTGGGAACAGATGTACACTCCAGGAGGGGAGGTGAGGAATGATGATGTTGATCAAAGCTTAATTATTGCTGCTAGGAACATAGTAAGAAGAGCCACAGTATCAGCAGATCCACTAGCATCTTTATTGGAGATGTGCCACAGCACGCAGATTGGTGGAATAAGGATGGTAGACATCCTTAGGCAGAACCCAACAGAAGAGCAAGCCGTGGATATATGCAAGGCTGCAATGGGACTGAGAATTAGCTCATCCTTCAGTTTTGGTGGATTCACATTTAAGAGAACAAGCGGATCATCAGTCAAGAGAGAGGAAGAGGTGCTTACGGGCAATCTTCAGACATTGAAGATAAGAGTGCATGAGGGATATGAAGAGTTCACAATGGTTGGGAGAAGAGCAACAGCTATACTCAGAAAAGCAACCAGGAGATTGATTCAGCTGATAGTGAGTGGGAGAGACGAACAGTCGATTGCCGAAGCAATAATTGTGGCCATGGTATTTTCACAAGAGGATTGTATGATAAAAGCAGTTAGAGGTGACCTGAATTTCGTCAATAGGGCGAATCAGCGATTGAATCCCATGCACCAACTTTTGAGACATTTTCAGAAGGATGCAAAAGTGCTCTTTCAAAATTGGGGAATTGAATCCATCGACAATGTGATGGGAATGATTGGGATATTGCCCGACATGACTCCAAGCACCGAGATGTCAATGAGAGGAGTGAGAGTCAGCAAAATGGGGGTAGATGAGTATTTCAGCGCGGAGAAGGTAGTGGTGAGCATTGACCGTTTTTTGAGAGTCAGGGACCAACGTGGGAATGTACTACTGTCTCCCGAGGAGGTCAGTGAAACACAGGGAACAGAGAAACTGACAATAACTTACTCATCGTCAATGATGTGGGAGATTAATGGTCCTGAATCAGTGTTGGTCAATACCTATCAGTGGATCATCAGAAACTGGGAAACTGTTAAAATTCAGTGGTCCCAGAATCCTGCAATGCTGTACAATAAAATGGAATTTGAGCCATTTCAGTCTTTAGTTCCAAAGGCCGTTAGAGGCCAGTACAGTGGGTTTGTGAGAACTCTGTTCCAACAAATGAGGGATGTGCTTGGGACATTTGATACCGCTCAGATAATAAAACTTCTTCCCTTCGCAGCCGCTCCACCAAAGCAAAGTAGAATGCAGTTCTCCTCATTGACTGTGAATGTGAGGGGATCAGGAATGAGAATACTTGTAAGGGGCAATTCTCCAGTATTCAACTACAACAAGACCACTAAAAGACTCACAGTTCTCGGAAAGGATGCTGGCACTTTAACTGAAGACCCAGATGAAGGCACAGCTGGAGTGGAGTCCGCAGTTCTGAGAGGATTCCTCATTCTGGGCAAAGAAGACAGGAGATATGGACCAGCATTAAGCATAAATGAACTGAGCAACCTTGCGAAAGGAGAGAAGGCTAATGTGCTAATTGGGCAAGGAGACGTGGTGTTGGTAATGAAACGGAAACGGAACTCTAGCATACTTACTGACAGCCAGACAGCGACCAAAAGAATTCGGATGGCCATCAATTAGATGGAAGATTTTGTGCGACAATGCTTCAATCCGATGATTGTCGAGCTTGCGGAAAAGGCAATGAAAGAGTATGGAGAGGACCTGAAAATCGAAACAAACAAATTTGCAGCAATATGCACTCACTTGGAAGTGTGCTTCATGTATTCAGATTTTCACTTCATCAATGAGCAAGGCGAGTCAATAATCGTAGAACTTGGCGATCCAAATGCACTTTTGAAGCACAGATTTGAAATAATCGAGGGAAGAGATCGCACAATGGCCTGGACAGTAATAAACAGTATTTGCAACACTACAGGGGCTGAGAAACCAAAGTTTCTACCAGATTTGTATGATTACAAGGAGAATAGATTCATCGAAATTGGAGTAACAAGGAGAGAAGTTCACATATACTATCTGGAAAAGGCCAATAAAATTAAATCTGAGAAGACACACATCCACATTTTCTCATTCACTGGGGAGGAAATGGCCACAAAGGCCGACTACACTCTCGATGAAGAAAGCAGGGCTAGGATCAAAACCAGGCTATTCACCATAAGACAAGAAATGGCTAGCAGAGGCCTCTGGGATTCCTTTCGTCAGTCCGAGAGAGGCGAAGAGACAATTGAAGAAAGATTTGAAATCACAGGAACAATGCGCAAGCTTGCCGACCAAAGTCTCCCGCCGAACTTCTCCAGCCTTAAAAATTTTAGAGCCTATGTGGATGGATTCGAACCGAACGGCTACATTGAGGGCAAGCTTTCTCAAATGTCCAAAGAAGTAAATGCTAGAATTGAACCCTTTTTGAAATCAACACCACGACCACTTAGACTTCCGGATGGGCCTCCCTGTTCCCAGCGGTCCAAATTCCTGCTGATGGATGCCTTAAAATTAAGCATTGAGGACCCAAGTCATGAGGGAGAGGGGATACCGCTATATGATGCAATCAAATGCATGAGAACATTCTTTGGATGGAAGGAACCCAATGTTGTTAAACCACACGAAAAGGGAATAAATCCAAATTATCTTCTGTCATGGAAGCAAGTACTGGCAGAACTGCAGGACATTGAGAATGAGGAGAAAATTCCAAGGACTAAAAATATGAAGAAAACGAGTCAGTTAAAGTGGGCACTTGGTGAGAACATGGCACCAGAAAAGGTAGACTTTGACGACTGTAAAGATGTAGGCGATTTGAAGCAATATGATAGTGATGAACCAGAATTGAGGTCGCTTGCAAGTTGGATTCAGAATGAGTTCAACAAGGCATGTGAACTGACCGATTCAAGCTGGATAGAGCTCGATGAGATTGGAGAAGATGTGGCTCCAATTGAACACATTGCAAGCATGAGAAGGAATTATTTCACAGCAGAGGTGTCTCATTGCAGAGCCACAGAATACATAATGAAGGGGGTGTACATCAATACTGCCTTGCTTAATGCATCCTGTGCAGCAATGGATGATTTCCAATTAATTCCAATGATAAGCAAGTGTAGAACTAAGGAGGGAAGGCGAAAGACCAATTTGTACGGTTTCATCATAAAAGGAAGATCCCACTTAAGGAATGACACCGACGTGGTAAACTTTGTGAGCATGGAGTTTTCCCTCACTGACCCAAGACTTGAACCACACAAATGGGAGAAGTACTGTGTTCTTGAGGTAGGAGATATGCTTCTAAGAAGTGCCATAGGCCATGTGTCAAGGCCTATGTTCTTGTATGTGAGGACAAATGGAACCTCAAAAATTAAAATGAAATGGGGGATGGAAATGAGGCGTTGCCTCCTTCAGTCACTTCAACAAATCGAGAGTATGATTGAAGCTGAGTCCTCTGTCAAGGAGAAAGACATGACCAAAGAGTTCTTTGAGAACAAATCAGAAACATGGCCCGTCGGAGAGTCCCCCAAAGGAGTGGAGGAAGGTTCCATTGGGAAGGTCTGCAGAACTTTATTGGCAAAGTCGGTATTCAACAGCTTGTATGCATCTCCACAACTAGAAGGATTTTCAGCTGAATCAAGAAAACTGCTTCTTATCGTTCAGGCTCTTAGGGACAACCTGGAACCTGGGACCTTTGATCTTGGGGGGCTATATGAAGCAATTGAGGAGTGCCTGATTAATGATCCCTGGGTTTTGCTTAATGCTTCTTGGTTCAACTCCTTCCTCACACATGCATTGAGATAGATGGCGACCAAAGGCACCAAACGATCTTACGAACAGATGGAGACTGATGGAGAACGCCAGAATGCCACTGAAATCAGAGCATCTGTCGGAAAAATGATTGGTGGAATTGGACGATTCTACATCCAAATGTGCACCGAACTTAAACTCAGAGATTATGAGGGACGGCTGATTCAGAACAGCTTAACAATAGAGAGAATGGTGCTCTCTGCTTTTGACGAGAGGAGGAATAAATATCTAGAAGAACATCCCAGTGCGGGGAAAGATCCTAAGAAAACTGGAGGACCTATATACAGGAGAGTAGATGGAAAGTGGATGAGAGAACTCATCCTTTATGACAAAGAAGAAATAAGACGAATCTGGCGCCAAGCTAATAATGGTGACGATGCAACGGCTGGTCTGACTCACATGATGATCTGGCACTCCAATTTGAATGATGCAACTTACCAGAGGACAAGAGCTCTTGTTCGCACAGGAATGGATCCCAGGATGTGCTCACTGATGCAGGGTTCAACCCTCCCTAGGAGGTCTGGGGCCGCAGGTGCTGCAGTCAAAGGAGTTGGAACAATGGTGATGGAATTGATCAGAATGATCAAACGTGGGATCAATGATCGGAACTTCTGGAGGGGTGAGAATGGACGGAGAACAAGGATTGCTTATGAAAGAATGTGCAACATTCTCAAAGGGAAATTTCAAACAGCTGCACAAAGAGCAATGGTGGATCAAGTGAGAGAGAGCCGGAATCCAGGAAATGCTGAGTTCGAAGATCTCATCTTTCTAGCACGGTCTGCACTCATATTGAGAGGATCAGTTGCTCACAAGTCCTGCCTGCCTGCCTGTGTGTATGGACCTGCCGTAGCCAGTGGATACGACTTTGAAAGAGAGGGATACTCTCTAGTCGGAATAGACCCTTTCAGACTGCTTCAAAACAGCCAAGTATACAGCCTAATCAGACCAAATGAGAATCCAGCACACAAGAGTCAACTGGTGTGGATGGCATGCCATTCTGCTGCATTTGAAGATCTAAGAGTATCAAGCTTCATCAGAGGGACGAAAGTGGTCCCAAGAGGGAAGCTTTCCACTAGAGGAGTTCAAATTGCTTCCAATGAAAACATGGAGACTATGGAATCAAGTACCCTTGAACTGAGAAGCAGATACTGGGCCATAAGGACCAGAAGTGGAGGGAACACCAATCAACAGAGGGCTTCCTCGGGCCAAATCAGCATACAACCTACGTTCTCAGTACAGAGAAATCTCCCTTTTGACAGACCAACCATTATGGCAGCATTCACTGGGAATACAGAGGGGAGAACATCTGACATGAGAACCGAAATCATAAGGCTGATGGAAAGTGCAAGACCAGAAGATGTGTCTTTCCAGGGGCGGGGAGTCTTCGAGCTCTCGGACGAAAAGGCAGCGAGCCCGATCGTGCCCTCCTTTGACATGAGTAATGAAGGATCTTATTTCTTCGGAGACAATGCAGAGGAGTACGACAATTAAATGAGTCTTCTAACCGAGGTCGAAACGTACGTTCTCTCTATAGTCCCGTCAGGCCCCCTCAAAGCCGAGATCGCACAGAGACTTGAAGATGTCTTTGCAGGGAAGAACACCGATCTTGAGGCTCTCATGGAATGGCTAAAGACAAGACCAATCCTGTCACCTCTGACTAAGGGGATTTTAGGATTTGTGTTCACGCTCACCGTGCCCAGTGAGCGGGGACTGCAGCGTAGACGCTTTGTCCAAAATGCTCTTAATGGGAACGGAGATCCAAATAACATGGACAAAGCTGTTAAACTGTATAGGAAGCTTAAGAGGGAGATAACATTCCATGGGGCCAAAGAAATAGCACTCAGTTATTCTGCTGGTGCACTTGCCAGTTGTATGGGCCTCATATACAACAGGATGGGGGCTGTGACCACTGAAGTGGCATTTGGCCTGGTATGCGCAACCTGTGAACAGATTGCTGACTCCCAGCATCGGTCTCATAGGCAAATGGTGACAACAACCAATCCACTAATCAGACATGAGAACAGAATGGTTCTAGCCAGCACTACAGCTAAGGCTATGGAGCAAATGGCTGGATCGAGTGAGCAAGCAGCAGAGGCCATGGATATTGCTAGTCAGGCCAGGCAAATGGTGCAGGCGATGAGAACCATTGGGACTCATCCTAGCTCCAGTGCTGGTCTAAAAGATGATCTTCTTGAAAATTTGCAGGCCTATCAGAAACGAATGGGAGTGCAGATGCAGCGATTCAAGTGAATGAGTCTTCTAACCGAGGTCGAAACGCCTATCAGAAACGAATGGGAGTGCAGATGCAGCGATTCAAGTGATCCTCTCGTTATTGCAGCAAGTATCATTGGGATCTTGCACTTGATATTGTGGATTCTTGATCGTCTCTTTTTCAAATGCATTTATCGTCGCTTTAAATACGGTTTGAAAAGAGGGCCTTCTACGGAAGGAGTGCCAGAGTCTATGAGGGAAGAATATCGAAATGAACAGCAGAATGCTGTGGATGTTGACGATGGTCATTTTGTCAACATAGAGCTGGAGTAAATGGATCCAAACACTGTGTCAAGCTTTCAGGTAGATTGCTTTCTTTGGCATGTCCGCAAAAGAGTTGCAGACCAAGAACTAGGTGATGCCCCATTCCTTGATCGGCTTCGCCGAGATCAGAAGTCCCTAAGAGGAAGAGGCAGCACTCTCGGTCTGGACATCGAAACAGCCATCCGTGCTGGAAAGCAAATAGTGGAGCGGATTCTGAAGGAAGAATCCGATGAGGCACTTAAAATGACCATGGCCTCTGTACCTGCATCGCGCCACCTAACTGACATGACTCTTGAAGAAATGTCAAGGCACTGGTTCATGCTCATGCCCAAGCAGAAAGTGGCAGGCCCTCTTTGTATCAGAATGGACCAGGCGATCATGGATAAGAACATCATACTGAAAGCGAACTTCAGTGTGATTTTTGACCGGCTGGAGACTCTAATATTACTAAGGGCCTTCACCGAAGAGGGAACAATTGTTGGCGAAATTTCACCACTGCCTTCTCTTCCAGGACATACTGATGAGGATGTCAAAAATGCAGTTGGGGTCCTCATCGGAGGACTTGAATGGAATAATAACACAGTTCGAGTCTCTGAAACTCTACAGAGATTCGCTTGGAGAAGCAGTAATGAGAATGGGAGACCTCCACTCACTCCAAAACAGAAACGGAAAATGGCGGGAACAATTAGGTCAGAAGTTTGAATGGATCCAAACACTGTGTCAAGCTTTCAGGACATACTGATGAGGATGTCAAAAATGCAGTTGGGGTCCTCATCGGAGGACTTGAATGGAATAATAACACAGTTCGAGTCTCTGAAACTCTACAGAGATTCGCTTGGAGAAGCAGTAATGAGAATGGGAGACCTCCACTCACTCCAAAACAGAAACGGAAAATGGCGGGAACAATTAGGTCAGAAGTTTGAAGAAATAAGATGGTTGATTGAAGAAGTGAGACACAGACTGAAGATAACAGAGAATAGTTTTGAGCAAATAACATTTATGCAAGCCTTACAACTATTGCTTGAAGTGGAGCAAGAGATAAGAACTTTCTCGTTTCAGCTTATTTAA
>Concatenated PB2+PA+NP+M1+M2+NS1+NS2 STRAIN=A/Wilson-Smith/1933 YEAR=1933
ATGGAAAGAATAAAAGAACTAAGGAATCTAATGTCGCAGTCTCGCACTCGCGAGATACTCACAAAAACCACCGTGGACCATATGGCCATAATCAAGAAGTACACATCAGGAAGACAGGAGAAGAACCCAGCACTTAGGATGAAATGGATGATGGCAATGAAATATCCAATTACAGCAGACAAGAGGATAACGGAAATGATTCCTGAGAGAAATGAGCAAGGACAAACTTTATGGAGTAAAATGAATGACGCCGGATCAGACCGAGTGATGGTATCACCTCTGGCTGTGACATGGTGGAATAGAAATGGACCAGTGACAAGTACAGTTCATTATCCAAAAATCTACAAAACTTATTTTGAAAAAGTCGAAAGGTTAAAACATGGAACCTTTGGCCCTGTCCATTTTAGAAACCAAGTCAAAATACGTCGAAGAGTTGACATAAATCCTGGTCATGCAGATCTCAGTGCCAAAGAGGCACAGGATGTAATCATGGAAGTTGTTTTCCCTAACGAAGTGGGAGCCCGGATACTAACATCGGAATCGCAACTAACGATAACCAAAGAGAAGAAAGAAGAACTCCAGGGTTGCAAAATTTCTCCTTTGATGGTGGCATACATGTTGGAGAGAGAACTGGTCCGCAAAACGAGATTCCTCCCAGTGGCTGGTGGAACAAGCAGTGTGTACATTGAAGTGTTGCATTTGACTCAAGGAACATGCTGGGAACAGATGTACACTCCAGGAGGGGAGGTGAGGAATGATGATGTTGATCAAAGCTTAATTATTGCTGCTAGGAACATAGTAAGAAGAGCCACAGTATCAGCAGATCCACTAGCATCTTTATTGGAGATGTGCCACAGCACGCAGATTGGTGGAATAAGGATGGTAGACATCCTTAGGCAGAACCCAACAGAAGAGCAAGCCGTGGATATATGCAAGGCTGCAATGGGACTGAGAATTAGCTCATCCTTCAGTTTTGGTGGATTCACATTTAAGAGAACAAGCGGATCATCAGTCAAGAGAGAGGAAGAGGTGCTTACGGGCAATCTTCAGACATTGAAGATAAGAGTGCATGAGGGATATGAAGAGTTCACAATGGTTGGGAGAAGAGCAACAGCTATACTCAGAAAAGCAACCAGGAGATTGATTCAGCTGATAGTGAGTGGGAGAGACGAACAGTCGATTGCCGAAGCAATAATTGTGGCCATGGTATTTTCACAAGAGGATTGTATAATAAAAGCAGTTAGAGGTGACCTGAATTTCGTCAATAGGGCGAATCAGCGATTGAATCCCATGCACCAACTTTTGAGACATTTTCAGAAGGATGCAAAAGTGCTCTTTCAAAATTGGGGAATTGAATCCATCGACAATGTGATGGGAATGATTGGGATATTGCCCGACATGACTCCAAGCACCGAGATGTCAATGAGAGGAGTGAGAGTCAGCAAAATGGGGGTAGATGAGTATTCCAGCGCGGAGAAGGTAGTGGTGAGCATTGACCGTTTTTTGAGAGTCAGGGACCAACGTGGGAATGTACTACTGTCTCCCGAGGAGGTCAGTGAAACACAGGGAACAGAGAAACTGACAATAACTTACTCATCGTCAATGATGTGGGAGATTAATGGTCCTGAATCAGTGTTGGTCAATACCTATCAGTGGATCATCAGAAACTGGGAAACTGTTAAAATTCAGTGGTCCCAGAATCCTGCAATGCTGTACAATAAAATGGAATTTGAGCCATTTCAGTCTTTAGTTCCAAAGGCCGTTAGAGGCCAATACAGTGGGTTTGTGAGAACTCTGTTCCAACAAATGAGGGATGTGCTTGGGACATTTGATACCGCTCAGATAATAAAACTTCTTCCCTTCGCAGCCGCTCCACCAAAGCAAAGTAGAATGCAGTTCTCCTCATTGACTGTGAATGTGAGGGGATCAGGAATGAGAATACTTGTAAGGGGCAATTCTCCAGTATTCAACTACAACAAGACCACTAAAAGACTCACAGTTCTCGGAAAGGATGCTGGCACTTTAACTGAAGACCCAGATGAAGGCACAGCTGGAGTGGAGTCCGCAGTTCTGAGAGGATTCCTCATTCTGGGCAAAGAAGACAGGAGATATGGACCAGCATTAAGCATAAATGAACTGAGCAACCTTGCGAAAGGAGAGAAGGCTAATGTGCTAATTGGGCAAGGAGACGTGGTGTTGGTAATGAAACGGAAACGGAACTCTAGCATACTTACTGACAGCCAGACAGCGACCAAAAGAATTCGGATGGCCATCAATTAGATGGAAGATTTTGTGCGACAATGCTTCAATCCGATGATTGTCGAGCTTGCGGAAAAGGCAATGAAAGAGTATGGAGAGGACCTGAAAATCGAAACAAACAAATTTGCAGCAATATGCACTCACTTGGAAGTGTGCTTCATGTATTCAGATTTTCACTTCATCGATGAGCAAGGCGAGTCAATAATCGTAGAACTTGGCGATCCAAATGCACTTTTGAAGCACAGATTTGAAATAATCGAGGGAAGAGATCGCACAATGGCCTGGACAGTAATAAACAGTATTTGCAACACTACAGGGGCTGAGAAACCAAAGTTTCTACCAGATTTGTATGATTACAAGGAGAATAGATTCATCGAAATTGGAGTAACAAGGAGAGAAGTTCACATATACTATCTGGAAAAGGCCAATAAAATTAAATCTGAGAAGACACACATCCACATTTTCTCATTCACTGGGGAGGAAATGGCCACAAAGGCCGACTACACTCTCGATGAAGAAAGCAGGGCTAGGATCAAAACCAGGCTATTCACCATAAGACAAGAAATGGCTAGCAGAGGCCTCTGGGATTCCTTTCGTCAGTCCGAGAGAGGCGAAGAGACAATTGAAGAAAGATTTGAAATCACAGGAACAATGCGCAAGCTTGCCGACCAAAGTCTCCCGCCGAACTTCTCCAGCCTTGAAAATTTTAGAGCCTATGTGGATGGATTCGAACCGAACGGCTACATTGAGGGCAAGCTTTCTCAAATGTCCAAAGAAGTAAATGCTAGAATTGAACCTTTTTTGAAATCAACACCACGACCACTTAGACTTCCGGATGGGCCTCCCTGTTCTCAGCGGTCCAAATTCCTGCTGATGGATGCCTTAAAATTAAGCATTGAGGACCCAAGTCATGAGGGAGAGGGGATACCGCTATATGATGCAATCAAATGCATGAGAACATTCTTTGGATGGAAGGAACCCAATGTTGTTAAACCACACGAAAAGGGAATAAATCCAAATTATCTTCTGTCATGGAAGCAAGTACTGGCAGAACTGCAGGACATTGAGAATGAGGAGAAAATTCCAAGGACTAAAAATATGAAGAAAACGAGTCAGTTAAAGTGGGCACTTGGTGAGAACATGGCACCAGAAAAGGTAGACTTTGACGACTGTAAAGATGTAGGCGATTTGAAGCAATATGATAGTGATGAACCAGAATTGAGGTCGCTTGCAAGTTGGATTCAGAATGAGTTCAACAAGGCATGTGAACTGACCGATTCAAGCTGGATAGAGCTCGATGAGATTGGAGAAGATGTGGCTCCAATTGAACACATTGCAAGCATGAGAAGGAATTATTTCACAGCAGAGGTGTCTCATTGCAGAGCCACAGAATACATAATGAAGGGGGTGTACATCAATACTGCCTTGCTTAATGCATCCTGTGCAGCAATGGATGATTTCCAATTAATTCCAATGATAAGCAAGTGTAGAACTAAGGAGGGAAGGCGAAAGACCAATTTGTACGGTTTCATCATAAAAGGAAGATCCCACTTAAGGAATGACACCGACGTGGTAAACTTTGTGAGCATGGAGTTTTCCCTCACTGACCCAAGACTTGAACCACACAAATGGGAGAAGTACTGTGTTCTTGAGGTAGGAGATATGCTTCTAAGAAGTGCCATAGGCCATGTGTCAAGGCCTATGTTCTTGTATGTGAGGACAAATGGAACCTCAAAAATTAAAATGAAATGGGGGATGGAAATGAGGCGTTGCCTCCTTCAGTCACTTCAACAAATCGAGAGTATGATTGAAGCTGAGTCCTCTGTCAAGGAGAAAGACATGACCAAAGAGTTCTTTGAGAACAAATCAGAAACATGGCCCGTTGGAGAGTCCCCCAAAGGAGTGGAGGAAGGTTCCATTGGGAAGGTCTGCAGAACTTTATTGGCAAAGTCGGTATTCAACAGCTTGTATGCATCTCCACAACTAGAAGGATTTTCAGCTGAATCAAGAAAACTGCTTCTTATCGTTCAGGCTCTTAGGGACAACCTGGAACCTGGGACCTTTGATCTTGGGGGGCTATATGAAGCAATTGAGGAGTGCCTGATTAATGATCCCTGGGTTTTGCTTAATGCTTCTTGGTTCAACTCCTTCCTCACACATGCATTGAGATAGATGGCGACCAAAGGCACCAAACGATCTTACGAACAGATGGAGACTGATGGAGAACGCCAGAATGCCACTGAAATCAGAGCATCTGTCGGAAAAATGATTGGTGGAATTGGACGATTCTACATCCAAATGTGCACCGAACTTAAACTCAGTGATTATGAGGGACGGCTGATTCAGAACAGCTTAACAATAGAGAGAATGGTGCTCTCTGCTTTTGACGAGAGGAGGAATAAATATCTAGAAGAACATCCCAGTGCGGGGAAAGATCCTAAGAAAACTGGAGGACCTATATACAGGAGAGTAGATGGAAAGTGGATGAGAGAACTCATCCTTTATGACAAAGAAGAAATAAGACGAATCTGGCGCCAAGCTAATAATGGTGACGATGCAACGGCTGGTCTGACTCACATGATGATCTGGCACTCCAATTTGAATGATGCAACTTACCAGAGGACAAGAGCTCTTGTTCGCACAGGAATGGATCCCAGGATGTGCTCACTGATGCAGGGTTCAACCCTCCCTAGGAGGTCTGGGGCCGCAGGTGCTGCAGTCAAAGGAGTTGGAACAATGGTGATGGAATTGATCAGAATGATCAAACGTGGGATCAATGATCGGAACTTCTGGAGGGGTGAGAATGGACGGAGAACAAGGATTGCTTATGAAAGAATGTGCAACATTCTCAAAGGGAAATTTCAAACAGCTGCACAAAGAGCAATGGTGGATCAAGTGAGAGAGAGCCGGAATCCAGGAAATGCTGAGTTCGAAGATCTCATCTTTCTAGCACGGTCTGCACTCATATTGAGAGGGTCAGTTGCTCACAAGTCCTGCCTGCCTGCCTGTGTGTATGGACCTGCCGTAGCCAGTGGATACGACTTTGAAAGAGAGGGATACTCTCTAGTCGGAATAGACCCTTTCAGACTGCTTCAAAACAGCCAAGTATACAGCCTAATCAGACCAAATGAGAATCCAGCACACAAGAGTCAACTGGTGTGGATGGCATGCCATTCTGCTGCATTTGAAGATCTAAGAGTATCAAGCTTCATCAGAGGGACGAAAGTGGTCCCAAGAGGGAAGCTTTCCACTAGAGGAGTTCAAATTGCTTCCAATGAAAACATGGAGACTATGGAATCAAGTACCCTTGAACTGAGAAGCAGATACTGGGCCATAAGGACCAGAAGTGGAGGGAACACCAATCAACAGAGGGCTTCCTCGGGCCAAATCAGCATACAACCTACGTTCTCAGTACAGAGAAATCTCCCTTTTGACAGACCAACCATTATGGCAGCATTCACTGGGAATACAGAGGGGAGAACATCTGACATGAGAACCGAAATCATAAGGCTGATGGAAAGTGCAAGACCAGAAGATGTGTCTTTCCAGGGGCGGGGAGTCTTCGAGCTCTCGGACGAAAAGGCAGCGAGCCCGATCGTGCCCTCCTTTGACATGAGTAATGAAGGATCTTATTTCTTCGGAGACAATGCAGAGGAGTACGACAATTAAATGAGTCTTCTAACCGAGGTCGAAACGTACGTTCTCTCTATCGTCCCGTCAGGCCCCCTCAAAGCCGAGATCGCACAGAGACTTGAAGATGTCTTTGCAGGGAAGAACACCGATCTTGAGGCTCTCATGGAATGGCTAAAGACAAGACCAATCCTGTCACCTCTGACTAAGGGGATTTTAGGATTTGTGTTCACGCTCACCGTGCCCAGTGAGCGGGGACTGCAGCGTAGACGCTTTGTCCAAAATGCTCTTAATGGGAACGGAGATCCAAATAACATGGACAAAGCAGTTAAACTGTATAGGAAGCTTAAGAGGGAGATAACATTCCATGGGGCCAAAGAAATAGCACTCAGTTATTCTGCTGGTGCACTTGCCAGTTGTATGGGCCTCATATACAACAGGATGGGGGCTGTGACCACTGAAGTGGCATTTGGCCTGGTATGCGCAACCTGTGAACAGATTGCTGACTCCCAGCATCGGTCTCATAGGCAAATGGTGACAACAACCAATCCACTAATCAGACATGAGAACAGAATGGTTCTAGCCAGCACTACAGCTAAGGCTATGGAGCAAATGGCTGGATCGAGTGAGCAAGCAGCAGAGGCCATGGATATTGCTAGTCAGGCCAGGCAAATGGTGCAGGCGATGAGAACCATTGGGACTCATCCTAGCTCCAGTGCTGGTCTAAAAGATGATCTTCTTGAAAATTTGCAGGCCTATCAGAAACGAATGGGGGTGCAGATGCAACGATTCAAGTGAATGAGTCTTCTAACCGAGGTCGAAACGCCTATCAGAAACGAATGGGGGTGCAGATGCAACGATTCAAGTGATCCTCTCGTTATTGCAGCAAATATCATTGGGATCTTGCACTTGATATTGTGGATTCTTGATCGTCTTTTTTTCAAATGCATTTATCGTCGCTTTAAATACGGTTTGAAAAGAGGGCCTTCTACGGAAGGAGTGCCAGAGTCTATGAGGGAAGAATATCGAAAGGAACAGCAGAATGCTGTGGATGTTGACGATGGTCATTTTGTCAACATAGAGCTGGAGTAAATGGATCCAAACACTGTGTCAAGCTTTCAGGTAGATTGCTTTCTTTGGCATGTCCGCAAAAGAGTTGCAGACCAAGAACTAGGTGATGCCCCATTCCTTGATCGGCTTCGCCGAGATCAGAAGTCCCTAAGAGGAAGAGGCAGCACTCTCGGTCTGGACATCGAAACAGCCACCCGTGCTGGAAAGCAAATAGTGGAGCGGATTCTGAAGGAAGAATCCGATGAGGCACTTAAAATGACCATGGCCTCTGTACCTGCATCGCGCTACCTAACTGACATGACTCTTGAGGAAATGTCAAGGCACTGGTTCATGCTCATGCCCAAGCAGAAAGTGGCAGGCCCTCTTTGTATCAGAATGGACCAGGCGATCATGGATAAGAACATCATACTGAAAGCGAACTTCAGTGTGATTTTTGACCGGCTGGAGACTCTAATATTACTAAGGGCCTTCACCGAAGAGGGAACAATTGTTGGCGAAATTTCACCACTGCCTTCTCTTCCAGGACATACTGATGAGGATGTCAAAAATGCAGTTGGGGTCCTCATCGGAGGACTTGAATGGAATAATAACACAGTTCGAGTCTCTGAAACTCTACAGAGATTCGCTTGGAGAAGCAGTAATGAGAATGGGAGACCTCCACTCACTCCAAAACAGAAACGGAAAATGGCGGGAACAATTAGGTCAGAAGTTTGAATGGATCCAAACACTGTGTCAAGCTTTCAGGACATACTGATGAGGATGTCAAAAATGCAGTTGGGGTCCTCATCGGAGGACTTGAATGGAATAATAACACAGTTCGAGTCTCTGAAACTCTACAGAGATTCGCTTGGAGAAGCAGTAATGAGAATGGGAGACCTCCACTCACTCCAAAACAGAAACGGAAAATGGCGGGAACAATTAGGTCAGAAGTTTGAAGAAATAAGATGGTTGATTGAAGAAGTGAGACACAGACTGAAGATAACAGAGAATAGTTTTGAGCAAATAACATTTATGCAAGCCTTACAACTATTGCTTGAAGTGGAGCAAGAGATAAGAACTTTCTCGTTTCAGCTTATTTAA
>Concatenated PB2+PA+NP+M1+M2+NS1+NS2 STRAIN=A/Puerto Rico/8/1934 YEAR=1934
ATGGAAAGAATAAAAGAACTAAGAAATCTAATGTCGCAGTCTCGCACCCGCGAGATACTCACAAAAACCACCGTGGACCATATGGCCATAATCAAGAAGTACACATCAGGAAGACAGGAGAAGAACCCAGCACTTAGGATGAAATGGATGATGGCAATGAAATATCCAATTACAGCAGACAAGAGGATAACGGAAATGATTCCTGAGAGAAATGAGCAAGGACAAACTTTATGGAGTAAAATGAATGATGCCGGATCAGACCGAGTGATGGTATCACCTCTGGCTGTGACATGGTGGAATAGGAATGGACCAATGACAAATACAGTTCATTATCCAAAAATCTACAAAACTTATTTTGAAAGAGTCGAAAGGCTAAAGCATGGAACCTTTGGCCCTGTCCATTTTAGAAACCAAGTCAAAATACGTCGGAGAGTTGACATAAATCCTGGTCATGCAGATCTCAGTGCCAAGGAGGCACAGGATGTAATCATGGAAGTTGTTTTCCCTAACGAAGTGGGAGCCAGGATACTAACATCGGAATCGCAACTAACGATAACCAAAGAGAAGAAAGAAGAACTCCAGGATTGCAAAATTTCTCCTTTGATGGTTGCATACATGTTGGAGAGAGAACTGGTCCGCAAAACGAGATTCCTCCCAGTGGCTGGTGGAACAAGCAGTGTGTACATTGAAGTGTTGCATTTGACTCAAGGAACATGCTGGGAACAGATGTATACTCCAGGAGGGGAAGTGAAGAATGATGATGTTGATCAAAGCTTGATTATTGCTGCTAGGAACATAGTGAGAAGAGCTGCAGTATCAGCAGACCCACTAGCATCTTTATTGGAGATGTGCCACAGCACACAGATTGGTGGAATTAGGATGGTAGACATCCTTAAGCAGAACCCAACAGAAGAGCAAGCCGTGGGTATATGCAAGGCTGCAATGGGACTGAGAATTAGCTCATCCTTCAGTTTTGGTGGATTCACATTTAAGAGAACAAGCGGATCATCAGTCAAGAGAGAGGAAGAGGTGCTTACGGGCAATCTTCAAACATTGAAGATAAGAGTGCATGAGGGATATGAAGAGTTCACAATGGTTGGGAGAAGAGCAACAGCCATACTCAGAAAAGCAACCAGGAGATTGATTCAGCTGATAGTGAGTGGGAGAGACGAACAGTCGATTGCCGAAGCAATAATTGTGGCCATGGTATTTTCACAAGAGGATTGTATGATAAAAGCAGTTAGAGGTGATCTGAATTTCGTCAATAGGGCGAATCAGCGACTGAATCCTATGCATCAACTTTTAAGACATTTTCAGAAGGATGCGAAAGTGCTTTTTCAAAATTGGGGAGTTGAACCTATCGACAATGTGATGGGAATGATTGGGATATTGCCCGACATGACTCCAAGCATCGAGATGTCAATGAGAGGAGTGAGAATCAGCAAAATGGGTGTAGATGAGTACTCCAGCACGGAGAGGGTAGTGGTGAGCATTGACCGGTTCTTGAGAGTCCGGGACCAACGAGGAAATGTACTACTGTCTCCCGAGGAGGTCAGTGAAACACAGGGAACAGAGAAACTGACAATAACTTACTCATCGTCAATGATGTGGGAGATTAATGGTCCTGAATCAGTGTTGGTCAATACCTATCAATGGATCATCAGAAACTGGGAAACTGTTAAAATTCAGTGGTCCCAGAACCCTACAATGCTATACAATAAAATGGAATTTGAACCATTTCAGTCTTTAGTACCTAAGGCCATTAGAGGCCAATACAGTGGGTTTGTGAGAACTCTGTTCCAACAAATGAGGGATGTGCTTGGGACATTTGATACCGCACAGATAATAAAACTTCTTCCCTTCGCAGCCGCTCCACCAAAGCAAAGTAGAATGCAGTTCTCCTCATTTACTGTGAATGTGAGGGGATCAGGAATGAGAATACTTGTAAGGGGCAATTCTCCTGTATTCAACTACAACAAGGCCACGAAGAGACTCACAGTTCTCGGAAAGGATGCTGGCACTTTAACCGAAGACCCAGATGAAGGCACAGCTGGAGTGGAGTCCGCTGTTCTGAGGGGATTCCTCATTCTGGGCAAAGAAGACAGGAGATATGGGCCAGCATTAAGCATCAATGAACTGAGCAACCTTGCGAAAGGAGAGAAGGCTAATGTGCTAATTGGGCAAGGAGACGTGGTGTTGGTAATGAAACGAAAACGGGACTCTAGCATACTTACTGACAGCCAGACAGCGACCAAAAGAATTCGGATGGCCATCAATTAGATGGAAGATTTTGTGCGACAATGCTTCAATCCGATGATTGTCGAGCTTGCGGAAAAAACAATGAAAGAGTATGGGGAGGACCTGAAAATCGAAACAAACAAATTTGCAGCAATATGCACTCACTTGGAAGTATGCTTCATGTATTCAGATTTTCACTTCATCAATGAGCAAGGCGAGTCAATAATCGTAGAACTTGGTGATCCAAATGCACTTTTGAAGCACAGATTTGAAATAATCGAGGGAAGAGATCGCACAATGGCCTGGACAGTAGTAAACAGTATTTGCAACACTACAGGGGCTGAGAAACCAAAGTTTCTACCAGATTTGTATGATTACAAGGAGAATAGATTCATCGAAATTGGAGTAACAAGGAGAGAAGTTCACATATACTATCTGGAAAAGGCCAATAAAATTAAATCTGAGAAAACACACATCCACATTTTCTCGTTCACTGGGGAAGAAATGGCCACAAAGGCAGACTACACTCTCGATGAAGAAAGCAGGGCTAGGATCAAAACCAGACTATTCACCATAAGACAAGAAATGGCCAGCAGAGGCCTCTGGGATTCCTTTCGTCAGTCCGAGAGAGGAGAAGAGACAATTGAAGAAAGGTTTGAAATCACAGGAACAATGCGCAAGCTTGCCGACCAAAGTCTCCCGCCGAACTTCTCCAGCCTTGAAAATTTTAGAGCCTATGTGGATGGATTCGAACCGAACGGCTACATTGAGGGCAAGCTGTCTCAAATGTCCAAAGAAGTAAATGCTAGAATTGAACCTTTTTTGAAAACAACACCACGACCACTTAGACTTCCGAATGGGCCTCCCTGTTCTCAGCGGTCCAAATTCCTGCTGATGGATGCCTTAAAATTAAGCATTGAGGACCCAAGTCATGAAGGAGAGGGAATACCGCTATATGATGCAATCAAATGCATGAGAACATTCTTTGGATGGAAGGAACCCAATGTTGTTAAACCACACGAAAAGGGAATAAATCCAAATTATCTTCTGTCATGGAAGCAAGTACTGGCAGAACTGCAGGACATTGAGAATGAGGAGAAAATTCCAAAGACTAAAAATATGAAGAAAACAAGTCAGCTAAAGTGGGCACTTGGTGAGAACATGGCACCAGAAAAGGTAGACTTTGACGACTGTAAAGATGTAGGTGATTTGAAGCAATATGATAGTGATGAACCAGAATTGAGGTCGCTTGCAAGTTGGATTCAGAATGAGTTTAACAAGGCATGCGAACTGACAGATTCAAGCTGGATAGAGCTCGATGAGATTGGAGAAGATGTGGCTCCAATTGAACACATTGCAAGCATGAGAAGGAATTATTTCACATCAGAGGTGTCTCACTGCAGAGCCACAGAATACATAATGAAGGGGGTGTACATCAATACTGCCTTGCTTAATGCATCTTGTGCAGCAATGGATGATTTCCAATTAATTCCAATGATAAGCAAGTGTAGAACTAAGGAGGGAAGGCGAAAGACCAACTTGTATGGTTTCATCATAAAAGGAAGATCCCACTTAAGGAATGACACCGACGTGGTAAACTTTGTGAGCATGGAGTTTTCTCTCACTGACCCAAGACTTGAACCACATAAATGGGAGAAGTACTGTGTTCTTGAGATAGGAGATATGCTTATAAGAAGTGCCATAGGCCAGGTTTCAAGGCCCATGTTCTTGTATGTGAGAACAAATGGAACCTCAAAAATTAAAATGAAATGGGGAATGGAGATGAGGCGTTGCCTCCTCCAGTCACTTCAACAAATTGAGAGTATGATTGAAGCTGAGTCCTCTGTCAAAGAGAAAGACATGACCAAAGAGTTCTTTGAGAACAAATCAGAAACATGGCCCATTGGAGAGTCCCCCAAAGGAGTGGAGGAAAGTTCCATTGGGAAGGTCTGCAGGACTTTATTAGCAAAGTCGGTATTCAACAGCTTGTATGCATCTCCACAACTAGAAGGATTTTCAGCTGAATCAAGAAAACTGCTTCTTATCGTTCAGGCTCTTAGGGACAACCTTGAACCTGGGACCTTTGATCTTGGGGGGCTATATGAAGCAATTGAGGAGTGCCTGATTAATGATCCCTGGGTTTTGCTTAATGCTTCTTGGTTCAACTCCTTCCTTACACATGCATTGAGTTAGATGGCGTCTCAAGGCACCAAACGATCTTACGAACAGATGGAGACTGATGGAGAACGCCAGAATGCCACTGAAATCAGAGCATCCGTCGGAAAAATGATTGGTGGAATTGGACGATTCTACATCCAAATGTGCACCGAACTCAAACTCAGTGATTATGAGGGACGGTTGATCCAAAACAGCTTAACAATAGAGAGAATGGTGCTCTCTGCTTTTGACGAAAGGAGAAATAAATACCTTGAAGAACATCCCAGTGCGGGGAAGGATCCTAAGAAAACTGGAGGACCTATATACAGGAGAGTAAACGGAAAGTGGATGAGAGAACTCATCCTTTATGACAAAGAAGAAATAAGGCGAATCTGGCGCCAAGCTAATAATGGTGACGATGCAACGGCTGGTCTGACTCACATGATGATCTGGCATTCCAATTTGAATGATGCAACTTATCAGAGGACAAGAGCTCTTGTTCGCACCGGAATGGATCCTAGGATGTGCTCTCTGATGCAAGGTTCAACTCTCCCTAGGAGGTCTGGAGCCGCAGGTGCTGCAGTCAAAGGAGTTGGAACAATGGTGATGGAATTGGTCAGAATGATCAAACGTGGGATCAATGATCGGAACTTCTGGAGGGGTGAGAATGGACGAAAAACAAGAATTGCTTATGAAAGAATGTGCAACATTCTCAAAGGGAAATTTCAAACTGCTGCACAAAAAGCAATGATGGATCAAGTGAGAGAGAGCCGGAACCCAGGGAATGCTGAGTTCGAAGATCTCACTTTTCTAGCACGGTCTGCACTCATATTGAGAGGGTCGGTTGCTCACAAGTCCTGCCTGCCTGCCTGTGTGTATGGACCTGCCGTAGCCAGTGGGTACGACTTTGAAAGGGAGGGATACTCTCTAGTCGGAATAGACCCTTTCAGACTGCTTCAAAACAGCCAAGTGTACAGCCTAATCAGACCAAATGAGAATCCAGCACACAAGAGTCAACTGGTGTGGATGGCATGCCATTCTGCCGCATTTGAAGATCTAAGAGTATTAAGCTTCATCAAAGGGACGAAGGTGCTCCCAAGAGGGAAGCTTTCCACTAGAGGAGTTCAAATTGCTTCCAATGAAAATATGGAGACTATGGAATCAAGTACACTTGAACTGAGAAGCAGGTACTGGGCCATAAGGACCAGAAGTGGAGGAAACACCAATCAACAGAGGGCATCTGCGGGCCAAATCAGCATACAACCTACGTTCTCAGTACAGAGAAATCTCCCTTTTGACAGAACAACCATTATGGCAGCATTCAATGGGAATACAGAGGGGAGAACATCTGACATGAGGACCGAAATCATAAGGATGATGGAAAGTGCAAGACCAGAAGATGTGTCTTTCCAGGGGCGGGGAGTCTTCGAGCTCTCGGACGAAAAGGCAGCGAGCCCGATCGTGCCTTCCTTTGACATGAGTAATGAAGGATCTTATTTCTTCGGAGACAATGCAGAGGAGTACGACAATTAAATGAGTCTTCTAACCGAGGTCGAAACGTACGTTCTCTCTATCATCCCGTCAGGCCCCCTCAAAGCCGAGATCGCACAGAGACTTGAAGATGTCTTTGCAGGGAAGAACACCGATCTTGAGGTTCTCATGGAATGGCTAAAGACAAGACCAATCCTGTCACCTCTGACTAAGGGGATTTTAGGATTTGTGTTCACGCTCACCGTGCCCAGTGAGCGAGGACTGCAGCGTAGACGCTTTGTCCAAAATGCCCTTAATGGGAACGGGGATCCAAATAACATGGACAAAGCAGTTAAACTGTATAGGAAGCTCAAGAGGGAGATAACATTCCATGGGGCCAAAGAAATCTCACTCAGTTATTCTGCTGGTGCACTTGCCAGTTGTATGGGCCTCATATACAACAGGATGGGGGCTGTGACCACTGAAGTGGCATTTGGCCTGGTATGTGCAACCTGTGAACAGATTGCTGACTCCCAGCATCGGTCTCATAGGCAAATGGTGACAACAACCAACCCACTAATCAGACATGAGAACAGAATGGTTTTAGCCAGCACTACAGCTAAGGCTATGGAGCAAATGGCTGGATCGAGTGAGCAAGCAGCAGAGGCCATGGAGGTTGCTAGTCAGGCTAGGCAAATGGTGCAAGCGATGAGAACCATTGGGACTCATCCTAGCTCCAGTGCTGGTCTGAAAAATGATCTTCTTGAAAATTTGCAGGCCTATCAGAAACGAATGGGGGTGCAGATGCAACGGTTCAAGTGAATGATCTTCTTGA---AAATTTGCAGGCCTATCAGAAACGAATGGGGGTGCAGATGCAACGGTTCAAGTGATCCTCTCGCTATTGCCGCAAATATCATTGGGATCTTGCACTTGATATTGTGGATTCTTGATCGTCTTTTTTTCAAATGCATTTACCGTCGCTTTAAATACGGACTGAAAGGAGGGCCTTCTACGGAAGGAGTGCCAAAGTCTATGAGGGAAGAATATCGAAAGGAACAGCAGAGTGCTGTGGATGCTGACGATGGTCATTTTGTCAGCATAGAGCTGGAGTAAATGGATCCAAACACTGTGTCAAGCTTTCAGGTAGATTGCTTTCTTTGGCATGTCCGCAAACGAGTTGCAGACCAAGAACTAGGTGATGCCCCATTCCTTGATCGGCTTCGCCGAGATCAGAAATCCCTAAGAGGAAGGGGCAGCACCCTCGGTCTGGACATCGAGACAGCCACACGTGCTGGAAAGCAGATAGTGGAGCGGATTCTGAAAGAAGAATCCGATGAGGCACTTAAAATGACCATGGCCTCTGTACCTGCGTCGCGTTACCTAACTGACATGACTCTTGAGGAAATGTCAAGGGACTGGTCCATGCTCATACCCAAGCAGAAAGTGGCAGGCCCTCTTTGTATCAGAATGGACCAGGCGATCATGGATAAGAACATCATACTGAAAGCGAACTTCAGTGTGAATTTTGACCGGCTGGAGACTCTAATATTGCTAAGGGCTTTCACCGAAGAGGGAGCAATTGTTGGCGAAATTTCACCATTGCCTTCTCTTCCAGGACATACTGCTGAGGATGTCAAAAATGCAGTTGGAGTCCTCATCGGGGGACTTGAATGGAATGATAACACAGTTCGAGTCTCTGAAACTCTACAGAGATTCGCTTGGAGAAGCAGTAATGAGAATGGGAGACCTCCACTCACTCCAAAACAGAAACGAGAAATGGCGGGAACAATTAGGTCAGAAGTTTGAATGGATCCAAACACTGTGTCAAGCTTTCAGGACATACTGCTGAGGATGTCAAAAATGCAGTTGGAGTCCTCATCGGGGGACTTGAATGGAATGATAACACAGTTCGAGTCTCTGAAACTCTACAGAGATTCGCTTGGAGAAGCAGTAATGAGAATGGGAGACCTCCACTCACTCCAAAACAGAAACGAGAAATGGCGGGAACAATTAGGTCAGAAGTTTGAAGAAATAAGATGGTTGATTGAAGAAGTGAGACACAAACTGAAGATAACAGAGAATAGTTTTGAGCAAATAACATTTATGCAAGCCTTACATCTATTGCTTGAAGTGGAGCAAGAGATAAGAACTTTCTCGTTTCAGCTTATTTAG
>Concatenated PB2+PA+NP+M1+M2+NS1+NS2 STRAIN=A/Puerto Rico/8/34/Mount Sinai YEAR=1934
ATGGAAAGAATAAAAGAACTAAGAAATCTAATGTCGCAGTCTCGCACCCGCGAGATACTCACAAAAACCACCGTGGACCATATGGCCATAATCAAGAAGTACACATCAGGAAGACAGGAGAAGAACCCAGCACTTAGGATGAAATGGATGATGGCAATGAAATATCCAATTACAGCAGACAAGAGGATAACGGAAATGATTCCTGAGAGAAATGAGCAAGGACAAACTTTATGGAGTAAAATGAATGATGCAGGATCAGACCGAGTGATGGTATCACCTCTGGCTGTGACATGGTGGAATAGGAATGGACCAATAACAAATACAGTTCATTATCCAAAAATCTACAAAACTTATTTTGAAAGAGTCGAAAGGCTAAAGCATGGAACCTTTGGCCCTGTCCATTTTAGAAACCAAGTCAAAATACGTCGGAGAGTTGACATAAATCCTGGTCATGCAGATCTCAGTGCCAAGGAGGCACAGGATGTAATCATGGAAGTTGTTTTCCCTAACGAAGTGGGAGCCAGGATACTAACATCGGAATCGCAACTAACGATAACCAAAGAGAAGAAAGAAGAACTCCAGGATTGCAAAATTTCTCCTTTGATGGTTGCATACATGTTGGAGAGAGAACTGGTCCGCAAAACGAGATTCCTCCCAGTGGCTGGTGGAACAAGCAGTGTGTACATTGAAGTGTTGCATTTGACTCAAGGAACATGCTGGGAACAGATGTATACTCCAGGAGGGGAAGTGAGGAATGATGATGTTGATCAAAGCTTGATTATTGCTGCTAGGAACATAGTGAGAAGAGCTGCAGTATCAGCAGATCCACTAGCATCTTTATTGGAGATGTGCCACAGCACACAGATTGGTGGAATTAGGATGGTAGACATCCTTAGGCAGAACCCAACAGAAGAGCAAGCCGTGGATATATGCAAGGCTGCAATGGGACTGAGAATTAGCTCATCCTTCAGTTTTGGTGGATTCACATTTAAGAGAACAAGCGGATCATCAGTCAAGAGAGAGGAAGAGGTGCTTACGGGCAATCTTCAAACATTGAAGATAAGAGTGCATGAGGGATATGAAGAGTTCACAATGGTTGGGAGAAGAGCAACAGCCATACTCAGAAAAGCAACCAGGAGATTGATTCAGCTGATAGTGAGTGGGAGAGACGAACAGTCGATTGCCGAAGCAATAATTGTGGCCATGGTATTTTCACAAGAGGATTGTATGATAAAAGCAGTCAGAGGTGATCTGAATTTCGTCAATAGGGCGAATCAGCGATTGAATCCTATGCATCAACTTTTAAGACATTTTCAGAAGGATGCGAAAGTGCTTTTTCAAAATTGGGGAGTTGAACCTATCGACAATGTGATGGGAATGATTGGGATATTGCCAGACATGACTCCAAGCATCGAGATGTCAATGAGAGGAGTGAGAATCAGCAAAATGGGTGTAGATGAGTACTCCAGCACGGAGAGGGTAGTGGTGAGCATTGACCGTTTTTTGAGAATCCGGGACCAACGAGGAAATGTACTACTGTCTCCCGAGGAGGTCAGTGAAACACAGGGAACAGAGAAACTGACAATAACTTACTCATCGTCAATGATGTGGGAGATTAATGGTCCTGAATCAGTGTTGGTCAATACCTATCAATGGATCATCAGAAACTGGGAAACTGTTAAAATTCAGTGGTCCCAGAACCCTACAATGCTATACAATAAAATGGAATTTGAACCATTTCAGTCTTTAGTACCTAAGGCCATTAGAGGCCAATACAGTGGGTTTGTAAGAACTCTGTTCCAACAAATGAGGGATGTGCTTGGGACATTTGATACCGCACAGATAATAAAACTTCTTCCCTTCGCAGCCGCTCCACCAAAGCAAAGTAGAATGCAGTTCTCCTCATTTACTGTGAATGTGAGGGGATCAGGAATGAGAATACTTGTAAGGGGCAATTCTCCTGTATTCAACTATAACAAGGCCACGAAGAGACTCACAGTTCTCGGAAAGGATGCTGGCACTTTAACTGAAGACCCAGATGAAGGCACAGCTGGAGTGGAGTCCGCTGTTCTGAGGGGATTCCTCATTCTGGGCAAAGAAGACAAGAGATATGGGCCAGCACTAAGCATCAATGAACTGAGCAACCTTGCGAAAGGAGAGAAGGCTAATGTGCTAATTGGGCAAGGAGACGTGGTGTTGGTAATGAAACGGAAACGGGACTCTAGCATACTTACTGACAGCCAGACAGCGACCAAAAGAATTCGGATGGCCATCAATTAGATGGAAGATTTTGTGCGACAATGCTTCAATCCGATGATTGTCGAGCTTGCGGAAAAAACAATGAAAGAGTATGGGGAGGACCTGAAAATCGAAACAAACAAATTTGCAGCAATATGCACTCACTTGGAAGTATGCTTCATGTATTCAGATTTTCACTTCATCAATGAGCAAGGCGAGTCAATAATCGTAGAACTTGGTGATCCAAATGCACTTTTGAAGCACAGATTTGAAATAATCGAGGGAAGAGATCGCACAATGGCCTGGACAGTAGTAAACAGTATTTGCAACACTACAGGGGCTGAGAAACCAAAGTTTCTACCAGATTTGTATGATTACAAGGAGAATAGATTCATCGAAATTGGAGTAACAAGGAGAGAAGTTCACATATACTATCTGGAAAAGGCCAATAAAATTAAATCTGAGAAAACACACATCCACATTTTCTCGTTCACTGGGGAAGAAATGGCCACAAAGGCAGACTACACTCTCGATGAAGAAAGCAGGGCTAGGATCAAAACCAGACTATTCACCATAAGACAAGAAATGGCCAGCAGAGGCCTCTGGGATTCCTTTCGTCAGTCCGAGAGAGGAGAAGAGACAATTGAAGAAAGGTTTGAAATCACAGGAACAATGCGCAAGCTTGCCGACCAAAGTCTCCCGCCGAACTTCTCCAGCCTTGAAAATTTTAGAGCCTATGTGGATGGATTCGAACCGAACGGCTACATTGAGGGCAAGCTGTCTCAAATGTCCAAAGAAGTAAATGCTAGAATTGAACCTTTTTTGAAAACAACACCACGACCACTTAGACTTCCGAATGGGCCTCCCTGTTCTCAGCGGTCCAAATTCCTGCTGATGGATGCCTTAAAATTAAGCATTGAGGACCCAAGTCATGAAGGAGAGGGAATACCGCTATATGATGCAATCAAATGCATGAGAACATTCTTTGGATGGAAGGAACCCAATGTTGTTAAACCACACGAAAAGGGAATAAATCCAAATTATCTTCTGTCATGGAAGCAAGTACTGGCAGAACTGCAGGACATTGAGAATGAGGAGAAAATTCCAAAGACTAAAAATATGAAGAAAACAAGTCAGCTAAAGTGGGCACTTGGTGAGAACATGGCACCAGAAAAGGTAGACTTTGACGACTGTAAAGATGTAGGTGATTTGAAGCAATATGATAGTGATGAACCAGAATTGAGGTCGCTAGCAAGTTGGATTCAGAATGAGTTTAACAAGGCATGCGAACTGACAGATTCAAGCTGGATAGAGCTCGATGAGATTGGAGAAGATGTGGCTCCAATTGAACACATTGCAAGCATGAGAAGGAATTATTTCACATCAGAGGTGTCTCACTGCAGAGCCACAGAATACATAATGAAGGGGGTGTACATCAATACTGCCTTGCTTAATGCATCTTGTGCAGCAATGGATGATTTCCAATTAATTCCAATGATAAGCAAGTGTAGAACTAAGGAGGGAAGGCGAAAGACCAACTTGTATGGTTTCATCATAAAAGGAAGATCCCACTTAAGGAATGACACCGACGTGGTAAACTTTGTGAGCATGGAGTTTTCTCTCACTGACCCAAGACTTGAACCACATAAATGGGAGAAGTACTGTGTTCTTGAGATAGGAGATATGCTTATAAGAAGTGCCATAGGCCAGGTTTCAAGGCCCATGTTCTTGTATGTGAGAACAAATGGAACCTCAAAAATTAAAATGAAATGGGGAATGGAGATGAGGCGTTGCCTCCTCCAGTCACTTCAACAAATTGAGAGTATGATTGAAGCTGAGTCCTCTGTCAAAGAGAAAGACATGACCAAAGAGTTCTTTGAGAACAAATCAGAAACATGGCCCATTGGAGAGTCCCCCAAAGGAGTGGAGGAAAGTTCCATTGGGAAGGTCTGCAGGACTTTATTAGCAAAGTCGGTATTCAACAGCTTGTATGCATCTCCACAACTAGAAGGATTTTCAGCTGAATCAAGAAAACTGCTTCTTATCGTTCAGGCTCTTAGGGACAACCTTGAACCTGGGACCTTTGATCTTGGGGGGCTATATGAAGCAATTGAGGAGTGCCTGATTAATGATCCCTGGGTTTTGCTTAATGCTTCTTGGTTCAACTCCTTCCTTACACATGCATTGAGTTAGATGGCGTCCCAAGGCACCAAACGGTCTTACGAACAGATGGAGACTGATGGAGAACGCCAGAATGCCACTGAAATCAGAGCATCCGTCGGAAAAATGATTGGTGGAATTGGACGATTCTACATCCAAATGTGCACCGAACTCAAACTCAGTGATTATGAGGGACGGTTGATCCAAAACAGCTTAACAATAGAGAGAATGGTGCTCTCTGCTTTTGACGAAAGGAGAAATAAATACCTGGAAGAACATCCCAGTGCGGGGAAAGATCCTAAGAAAACTGGAGGACCTATATACAGGAGAGTAAACGGAAAGTGGATGAGAGAACTCATCCTTTATGACAAAGAAGAAATAAGGCGAATCTGGCGCCAAGCTAATAATGGTGACGATGCAACGGCTGGTCTGACTCACATGATGATCTGGCATTCCAATTTGAATGATGCAACTTATCAGAGGACAAGAGCTCTTGTTCGCACCGGAATGGATCCCAGGATGTGCTCTCTGATGCAAGGTTCAACTCTCCCTAGGAGGTCTGGAGCCGCAGGTGCTGCAGTCAAAGGAGTTGGAACAATGGTGATGGAATTGGTCAGGATGATCAAACGTGGGATCAATGATCGGAACTTCTGGAGGGGTGAGAATGGACGAAAAACAAGAATTGCTTATGAAAGAATGTGCAACATTCTCAAAGGGAAATTTCAAACTGCTGCACAAAAAGCAATGATGGATCAAGTGAGAGAGAGCCGGAACCCAGGGAATGCTGAGTTCGAAGATCTCACTTTTCTAGCACGGTCTGCACTCATATTGAGAGGGTCGGTTGCTCACAAGTCCTGCCTGCCTGCCTGTGTGTATGGACCTGCCGTAGCCAGTGGGTACGACTTTGAAAGAGAGGGATACTCTCTAGTCGGAATAGACCCTTTCAGACTGCTTCAAAACAGCCAAGTGTACAGCCTAATCAGACCAAATGAGAATCCAGCACACAAGAGTCAACTGGTGTGGATGGCATGCCATTCTGCCGCATTTGAAGATCTAAGAGTATTAAGCTTCATCAAAGGGACGAAGGTGCTCCCAAGAGGGAAGCTTTCCACTAGAGGAGTTCAAATTGCTTCCAATGAAAATATGGAGACTATGGAATCAAGTACACTTGAACTGAGAAGCAGGTACTGGGCCATAAGGACCAGAAGTGGAGGAAACACCAATCAACAGAGGGCATCTGCGGGCCAAATCAGCATACAACCTACGTTCTCAGTACAGAGAAATCTCCCTTTTGACAGAACAACCATTATGGCAGCATTCAATGGGAATACAGAGGGAAGAACATCTGACATGAGGACCGAAATCATAAGGATGATGGAAAGTGCAAGACCAGAAGATGTGTCTTTCCAGGGGCGGGGAGTCTTCGAGCTCTCGGACGAAAAGGCAGCGAGCCCGATCGTGCCTTCCTTTGACATGAGTAATGAAGGATCTTATTTCTTCGGAGACAATGCAGAGGAGTACGACAATTAAATGAGTCTTCTAACCGAGGTCGAAACGTACGTACTCTCTATCATCCCGTCAGGCCCCCTCAAAGCCGAGATCGCACAGAGACTTGAAGATGTCTTTGCAGGGAAGAACACTGATCTTGAGGTTCTCATGGAATGGCTAAAGACAAGACCAATCCTGTCACCTCTGACTAAGGGGATTTTAGGATTTGTGTTCACGCTCACCGTGCCCAGTGAGCGAGGACTGCAGCGTAGACGCTTTGTCCAAAATGCCCTTAATGGGAACGGGGATCCAAATAACATGGACAAAGCAGTTAAACTGTATAGGAAGCTCAAGAGGGAGATAACATTCCATGGGGCCAAAGAAATCTCACTCAGTTATTCTGCTGGTGCACTTGCCAGTTGTATGGGCCTCATATACAACAGGATGGGGGCTGTGACCACTGAAGTGGCATTTGGCCTGGTATGTGCAACCTGTGAACAGATTGCTGACTCCCAGCATCGGTCTCATAGGCAAATGGTGACAACAACCAATCCACTAATCAGACATGAGAACAGAATGGTTTTAGCCAGCACTACAGCTAAGGCTATGGAGCAAATGGCTGGATCGAGTGAGCAAGCAGCAGAGGCCATGGAGGTTGCTAGTCAGGCTAGACAAATGGTGCAAGCGATGAGAACCATTGGGACTCATCCTAGCTCCAGTGCTGGTCTGAAAAATGATCTTCTTGAAAATTTGCAGGCCTATCAGAAACGAATGGGGGTGCAGATGCAACGGTTCAAGTGAATGAGTCTTCTAACCGAGGTCGAAACGCCTATCAGAAACGAATGGGGGTGCAGATGCAACGGTTCAAGTGATCCTCTCGCTATTGCCGCAAATATCATTGGGATCTTGCACTTGACATTGTGGATTCTTGATCGTCTTTTTTTCAAATGCATTTACCGTCGCTTTAAATACGGACTGAAAGGAGGGCCTTCTACGGAAGGAGTGCCAAAGTCTATGAGGGAAGAATATCGAAAGGAACAGCAGAGTGCTGTGGATGCTGACGATGGTCATTTTGTCAGCATAGAGCTGGAGTAAATGGATCCAAACACTGTGTCAAGCTTTCAGGTAGATTGCTTTCTTTGGCATGTCCGCAAACGAGTTGCAGACCAAGAACTAGGTGATGCCCCATTCCTTGATCGGCTTCGCCGAGATCAGAAATCCCTAAGAGGAAGGGGCAGCACCCTCGGTCTGGACATCGAGACAGCCACACGTGCTGGAAAGCAGATAGTGGAGCGGATTCTGAAAGAAGAATCCGATGAGGCACTTAAAATGACCATGGCCTCTGTACCTGCGTCGCGTTACCTAACTGACATGACTCTTGAGGAAATGTCAAGGGACTGGTCCATGCTCATACCCAAGCAGAAAGTGGCAGGCCCTCTTTGTATCAGAATGGACCAGGCGATCATGGATAAGAACATCATACTGAAAGCGAACTTCAGTGTGATTTTTGACCGGCTGGAGACTCTAATATTGCTAAGGGCTTTCACCGAAGAGGGAGCAATTGTTGGCGAAATTTCACCATTGCCTTCTCTTCCAGGACATACTGCTGAGGATGTCAAAAATGCAGTTGGAGTCCTCATCGGGGGACTTGAATGGAATGATAACACAGTTCGAGTCTCTGAAACTCTACAGAGATTCGCTTGGAGAAGCAGTAATGAGAATGGGAGACCTCCACTCACTCCAAAACAGAAACGAGAAATGGCGGGAACAATTAGGTCAGAAGTTTGAATGGATCCAAACACTGTGTCAAGCTTTCAGGACATACTGCTGAGGATGTCAAAAATGCAGTTGGAGTCCTCATCGGGGGACTTGAATGGAATGATAACACAGTTCGAGTCTCTGAAACTCTACAGAGATTCGCTTGGAGAAGCAGTAATGAGAATGGGAGACCTCCACTCACTCCAAAACAGAAACGAGAAATGGCGGGAACAATTAGGTCAGAAGTTTGAAGAAATAAGATGGTTGATTGAAGAAGTGAGACACAAACTGAAGATAACAGAGAATAGTTTTGAGCAAATAACATTTATGCAAGCCTTACATCTATTGCTTGAAGTGGAGCAAGAGATAAGAACTTTCTCGTTTCAGCTTATTTAA
>Concatenated PB2+PA+NP+M1+M2+NS1+NS2 STRAIN=A/Puerto Rico/8-SV14/1934 YEAR=1934
ATGGAAAGAATAAAAGAACTACGAAATCTAATGTCGCAGTCTCGCACCCGCGAGATACTCACAAAAACCACCGTGGACCATATGGCCATAATCAAGAAGTACACATCAGGAAGACAGGAGAAGAACCCAGCACTTAGGATGAAATGGATGATGGCAATGAAATATCCAATTACAGCAGACAAGAGGATAACGGAAATGATTCCTGAGAGAAATGAACAAGGACAAACTTTATGGAGTAAAATGAATGATGCCGGATCAGACCGAGTGATGGTATCACCTCTGGCTGTGACATGGTGGAATAGGAATGGACCAATAACAAATACAGTTCATTATCCAAAAATCTACAAAACTTATTTTGAAAGAGTCGAAAGGCTAAAGCATGGAACCTTTGGCCCTGTCCATTTTAGAAACCAAGTCAAAATACGTCGGAGAGTTGACATAAATCCTGGTCATGCAGATCTCAGTGCCAAGGAGGCACAGGATGTAATCATGGAAGTTGTTTTCCCTAACGAAGTGGGAGCCAGGATACTAACATCGGAATCGCAACTAACGATAACCAAAGAGAAGAAAGAAGAACTCCAGGATTGCAAAATTTCTCCTTTGATGGTTGCATACATGTTGGAGAGAGAACTGGTCCGCAAAACGAGATTCCTCCCAGTGGCTGGTGGAACAAGCAGTGTGTACATTGAAGTGTTGCATTTGACTCAAGGAACATGCTGGGAACAGATGTATACTCCAGGAGGGGAAGTGAGGAATGATGATGTTGATCAAAGCTTGATTATTGCTGCTAGGAACATAGTGAGAAGAGCTGCAGTATCAGCAGATCCACTAGCATCTTTATTGGAGATGTGCCACAGCACACAGATTGGTGGAATTAGGATGGTAGACATCCTTAGGCAGAACCCAACAGAAGAGCAAGCCGTGGATATATGCAAGGCTGCAATGGGACTGAGAATTAGCTCATCCTTCAGTTTTGGTGGATTCACATTTAAGAGAACAAGCGGATCATCAGTCAAGAGAGAGGAAGAGGTGCTTACGGGCAATCTTCAAACATTGAAGATAAGAGTGCATGAGGGATATGAAGAGTTCACAATGGTTGGGAGAAGAGCAACAGCCATACTCAGAAAAGCAACCAGGAGATTGATTCAGCTGATAGTGAGTGGGAGAGACGAACAGTCGATTGCCGAAGCAATAATTGTGGCCATGGTATTTTCACAAGAGGATTGTATGATAAAAGCAGTCAGAGGTGATCTGAATTTCGTCAATAGGGCGAATCAACGATTGAATCCTATGCATCAACTTTTAAGACATTTTCAGAAGGATGCGAAAGTGCTTTTTCAAAATTGGGGAGTTGAACCTATCGACAATGTGATGGGAATGATTGGGATATTGCCCGACATGACTCCAAGCATCGAGATGTCAATGAGAGGAGTGAGAATCAGCAAAATGGGTGTAGATGAGTACTCCAGCACGGAGAGGATAGTGGTGAGCATTGACCGTTTTTTGAGAATCCGGGACCAACGAGGAAATGTACTACTGTCTCCCGAGGAGGTCAGTGAAACACAGGGAACAGAGAAACTGACAATAACTTACTCATCGTCAATGATGTGGGAGATTAATGGTCCTGAATCAGTGTTGGTCAATACCTATCAATGGATCATCAGAAACTGGGAAACTGTTAAAATTCAGTGGTCCCAGAACCCTACAATGCTATACAATAAGATGGAATTTGAACCATTTCAGTCTTTAGTACCTAAGGCCATTAGAGGCCAATACAGTGGGTTTGTAAGAACTCTGTTCCAACAAATGAGGGATGTGCTTGGGACATTTGATACCGCACAGATAATAAAACTTCTTCCCTTCGCAGCCGCTCCACCAAAGCAAAGTAGAATGCAGTTCTCCTCATTTACTGTGAATGTGAGGGGATCAGGAATGAGAATACTTGTAAGGGGCAATTCTCCTGTATTCAACTATAACAAGGCCACGAAGAGACTCACAGTTCTCGGAAAGGATGCTGGCACTTTAACTGAAGACCCAGATGAAGGCACAGCTGGAGTGGAGTCCGCTGTTCTGAGGGGATTCCTCATTCTGGGCAAAGAAGACAAGAGATATGGGCCAGCACTAAGCATCAATGAACTGAGCAACCTTGCGAAAGGAGAGAAGGCTAATGTGCTAATTGGGCAAGGAGACGTGGTGTTGGTAATGAAACGGAAACGGGACTCTAGCATACTTACTGACAGCCAGACAGCGACCAAAAGAATTCGGATGGCCATCAATTAGATGGAAGATTTTGTGCGACAATGCTTCAATCCGATGATTGTCGAGCTTGCGGAAAAAACAATGAAAGAGTATGGGGAGGACCTGAAAATCGAAACAAACAAATTTGCAGCAATATGCACTCACTTGGAAGTATGCTTCATGTATTCAGATTTTCACTTCATCAATGAGCAAGGCGAGTCAACGATCGTAGAACTTGGTGATCCAAATGCACTTTTGAAGCACAGATTTGAAATAATCGAGGGAAGAGATCGCACAATGGCCTGGACAGTAGTAAACAGTATTTGCAACACTACAGGGGCTGAGAAACCAAAGTTTCTACCAGATTTGTATGATTACAAGGAGAATAGATTCATCGAAATTGGAGTAACAAGGAGAGAAGTTCACATATACTATCTGGAAAAGGCCAATAAAATTAAATCTGAGAAAACACACATCCACATTTTCTCGTTCACTGGGGAAGAAATGGCCACAAAGGCAGACTACACTCTCGATGAAGAAAGCAGGGCTAGGATCAAAACCAGACTATTCACCATAAGACAAGAAATGGCCAGCAGAGGCCTCTGGGATTCCTTTCGTCAGTCCGAGAGAGGAGAAGAGACAATTGAAGAAAGGTTTGAAATCACAGGAACAATGCGCAAGCTTGCCGACCAAAGTCTCCCGCCGAACTTCTCCAGCCTTGAAAATTTTAGAGCCTATGTGGATGGATTCGAACCGAACGGCTACATTGAGGGCAAGCTGTCTCAAATGTCCAAAGAAGTAAATGCTAGAATTGAACCTTTTTTGAAAACAACACCACGACCACTTAGACTTCCGAATGGGCCTCCCTGTTCTCAGCGGTCCAAATTCCTGCTGATGGATGCCTTAAAATTAAGCATTGAGGACCCAAGTCATGAAGGAGAGGGAATACCGCTATATGATGCAATCAAATGCATGAGAACATTCTTTGGATGGAAGGAACCCAATGTTGTTAAACCACACGAAAAGGGAATAAATCCAAATTATCTTCTGTCATGGAAGCAAGTACTGGCAGAACTGCAGGACATTGAGAATGAGGAGAAAATTCCAAAGACTAAAAATATGAAGAAAACAAGTCAGCTAAAGTGGGCACTTGGTGAGAACATGGCACCAGAAAAGGTAGACTTTGACGACTGTAAAGATGTAGGTGATTTGAAGCAATATGATAGTGATGAACCAGAATTGAGGTCGCTTGCAAGTTGGATTCAGAATGAGTTTAACAAGGCATGCGAACTGACAGATTCAAGCTGGATAGAGCTCGATGAGATTGGAGAAGATGTGGCTCCAATTGAACACATTGCAAGCATGAGAAGGAATTATTTCACATCAGAGGTGTCTCACTGCAGAGCCACAGAATACATAATGAAGGGAGTGTACATCAATACTGCCTTGCTTAATGCATCTTGTGCAGCAATGGATGATTTCCAATTAATTCCAATGATAAGCAAGTGTAGAACTAAGGAAGGAAGGCGAAAGACCAACTTGTATGGTTTCATCATAAAAGGAAGATCCCACTTAAGGAATGACACCGACGTGGTAAACTTTGTGAGCATGGAGTTTTCTCTCACTGACCCAAGACTTGAACCACATAAATGGGAGAAGTACTGTGTTCTTGAGATAGGAGATATGCTTATAAGAAGTGCCATAGGCCAGGTTTCAAGGCCCATGTTCTTGTATGTGAGAACAAATGGAACCTCAAAAATTAAAATGAAATGGGGAATGGAGATGAGGCGTTGCCTCCTCCAGTCACTTCAACAAATTGAGAGTATGATTGAAGCTGAGTCCTCTGTCAAAGAGAAAGACATGACCAAAGAGTTCTTTGAGAACAAATCAGAAACATGGCCCATTGGAGAGTCCCCCAAAGGAGTGGAGGAAAGTTCCATTGGGAAGGTCTGCAGGACTTTATTAGCAAAGTCGGTATTCAACAGCTTGTATGCATCTCCACAACTAGAAGGATTTTCAGCTGAATCAAGAAAACTGCTTCTTATCGTTCAGGCTCTTAGGGACAACCTGGAACCTGGGACCTTTGATCTTGGGGGGCTATATGAAGCAATTGAGGAGTGCCTGATTAATGATCCCTGGGTTTTGCTTAATGCTTCTTGGTTCAACTCCTTCCTTACACATGCATTGAGTTAGATGGCGTCTCAAGGCACCAAACGATCTTACGAACAGATGGAGACTGATGGAGAACGCCAGAATGCCACTGAAATCAGAGCATCCGTCGGAAAAATGATTGGTGGAATTGGACGATTCTACATCCAAATGTGCACCGAACTCAAACTCAGTGATTATGAGGGACGGTTGATCCAAAACAGCTTAACAATAGAGAGAATGGTGCTCTCTGCTTTTGACGAAAGGAGAAATAAATACCTTGAAGAACATCCCAGTGCGGGGAAAGATCCTAAGAAAACTGGAGGACCTATATACAGGAGAGTAAACGGAAAGTGGATGAGAGAACTCATCCTTTATGACAAAGAAGAAATAAGGCGAATCTGGCGCCAAGCTAATAATGGTGACGATGCAACGGCTGGTCTGACTCACATGATGATCTGGCATTCCAATTTGAATGATGCAACTTATCAGAGGACAAGAGCTCTTGTTCGCACCGGAATGGATCCCAGGATGTGCTCTCTGATGCAAGGTTCAACTCTCCCTAGGAGGTCTGGAGCCGCAGGTGCTGCAGTCAAAGGAGTTGGAACAATGGTGATGGAATTGGTCAGAATGATCAAACGTGGGATCAATGATCGGAACTTCTGGAGGGGTGAGAATGGACGAAAAACAAGAATTGCTTATGAAAGAATGTGCAACATTCTCAAAGGGAAATTTCAAACTGCTGCACAAAAAGCAATGATGGATCAAGTGAGAGAGAGCCGGAACCCAGGGAATGCTGAGTTCGAAGATCTCACTTTTCTAGCACGGTCTGCACTCATATTGAGAGGGTCGGTTGCTCACAAGTCCTGCCTGCCTGCCTGTGTGTATGGACCTGCCGTAGCCAGTGGGTACGACTTTGAAAGGGAGGGATACTCTCTAGTCGGAATAGACCCTTTCAGACTGCTTCAAAACAGCCAAGTGTACAGCCTAATCAGACCAAATGAGAATCCAGCACACAAGAGTCAACTGGTGTGGATGGCATGCCATTCTGCCGCATTTGAAGATCTAAGAGTATTAAGCTTCATCAAAGGGACGAAGGTGCTCCCAAGAGGGAAGCTTTCCACTAGAGGAGTTCAAATTGCTTCCAATGAAAATATGGAGACTATGGAATCAAGTACACTTGAACTGAGAAGCAGGTACTGGGCCATAAGGACCAGAAGTGGAGGAAACACCAATCAACAGAGGGCATCTGCGGGCCAAATCAGCATACAACCTACGTTCTCAGTACAGAGAAATCTCCCTTTTGACAGAACAACCATTATGGCAGCATTCAATGGGAATACAGAGGGGAGAACATCTGACATGAGGACCGAAATCATAAGGATGATGGAAAGTGCAAGACCAGAAGATGTGTCTTTCCAGGGGCGGGGAGTCTTCGAGCTCTCGGACGAAAAGGCAGCGAGCCCGATCGTGCCTTCCTTTGACATGAGTAATGAAGGATCTTATTTCTTCGGAGACAATGCAGAGGAGTACGACAATTAAATGAGTCTTCTAACCGAGGTCGAAACGTACGTACTCTCTATCATCCCGTCAGGCCCCCTCAAAGCCGAGATCGCACAGAGACTTGAAGATGTCTTTGCAGGGAAGAACACCGATCTTGAGGTTCTCATGGAATGGCTAAAGACAAGACCAATCCTGTCACCTCTGACTAAGGGGATTTTAGGATTTGTGTTCACGCTCACCGTGCCCAGTGAGCGAGGACTGCAGCGTAGACGCTTTGTCCAAAATGCCCTTAATGGGAACGGGGATCCAAATAACATGGACAAAGCAGTTAAACTGTATAGGAAGCTCAAGAGGGAGATAACATTCCATGGGGCCAAAGAAATCTCACTCAGTTATTCTGCTGGTGCACTTGCCAGTTGTATGGGCCTCATATACAACAGGATGGGGGCTGTGACCACTGAAGTGGCATTTGGCCTGGTATGTGCAACCTGTGAACAGATTGCTGACTCCCAGCATCGGTCTCATAGGCAAATGGTGACAACAACCAATCCACTAATCAGACATGAGAACAGAATGGTTTTAGCCAGCACTACAGCTAAGGCTATGGAGCAAATGGCTGGATCGAGTGAGCAAGCAGCAGAGGCCATGGAGGTTGCTAGTCAGGCTAGACAAATGGTGCAAGCGATGAGAACCATTGGGACTCATCCTAGCTCCAGTGCTGGTCTGAAAAATGATCTTCTTGAAAATTTGCAGGCCTATCAGAAACGAATGGGGGTGCAGATGCAACGGTTCAAGTGAATGAGTCTTCTAACCGAGGTCGAAACGCCTATCAGAAACGAATGGGGGTGCAGATGCAACGGTTCAAGTGATCCTCTCACTATTGCCGCAAATATCATTGGGATCTTGCACTTGACATTGTGGATTCTTGATCGTCTTTTTTTCAAATGCATTTACCGTCGCTTTAAATACGGACTGAAAGGAGGGCCTTCTACGGAAGGAGTGCCAAAGTCTATGAGGGAAGAATATCGAAAGGAACAGCAGAGTGCTGTGGATGCTGACGATGGTCATTTTGTCAGCATAGAGCTGGAGTAAATGGATCCAAACACTGTGTCAAGCTTTCAGGTAGATTGCTTTCTTTGGCATGTCCGCAAACGAGTTGCAGACCAAGAACTAGGCGATGCCCCATTCCTTGATCGGCTTCGCCGAGATCAGAAATCCCTAAGAGGAAGGGGCAGTACTCTCGGTCTGGACATCAAGACAGCCACACGTGCTGGAAAGCAGATAGTGGAGCGGATTCTGAAAGAAGAATCCGATGAGGCACTTAAAATGACCATGGCCTCTGTACCTGCGTCGCGTTACCTAACTGACATGACTCTTGAGGAAATGTCAAGGGACTGGTCCATGCTCATACCCAAGCAGAAAGTGGCAGGCCCTCTTTGTATCAGAATGGACCAGGCGATCATGGATAAGAACATCATACTGAAAGCGAACTTCAGTGTGATTTTTGACCGGCTGGAGACTCTAATATTGCTAAGGGCTTTCACCGAAGAGGGAGCAATTGTTGGCGAAATTTCACCATTGCCTTCTCTTCCAGGACATACTGCTGAGGATGTCAAAAATGCAGTTGGAGTCCTCATCGGAGGACTTGAATGGAATGATAACACAGTTCGAGTCTCTGAAACTCTACAGAGATTCGCTTGGAGAAGCAGTAATGAGAATGGGAGACCTCCACTCACTCCAAAACAGAAACGAGAAATGGCGGGAACAATTAGGTCAGAAGTTTGAATGGATCCAAACACTGTGTCAAGCTTTCAGGACATACTGCTGAGGATGTCAAAAATGCAGTTGGAGTCCTCATCGGAGGACTTGAATGGAATGATAACACAGTTCGAGTCTCTGAAACTCTACAGAGATTCGCTTGGAGAAGCAGTAATGAGAATGGGAGACCTCCACTCACTCCAAAACAGAAACGAGAAATGGCGGGAACAATTAGGTCAGAAGTTTGAAGAAATAAGATGGTTGATTGAAGAAGTGAGACACAAACTGAAGATAACAGAGAATAGTTTTGAGCAAATAACATTTATGCAAGCCTTACATCTATTGCTTGAAGTGGAGCAAGAGATAAGAACTTTCTCGTTTCAGCTTATTTAG
>Concatenated PB2+PA+NP+M1+M2+NS1+NS2 STRAIN=A/Puerto Rico/8-1/1934 YEAR=1934
ATGGAAAGAATAAAAGAACTAAGAAATCTAATGTCGCAGTCTCGCACCCGCGAGATACTCACAAAAACCACCGTGGACCATATGGCCATAATCAAGAAGTACACATCAGGAAGACAGGAGAAGAACCCAGCACTTAGGATGAAATGGATGATGGCAATGAAATATCCAATTACAGCAGACAAGAGGATAACGGAAATGATTCCTGAGAGAAATGAGCAAGGACAAACTTTATGGAGTAAAATGAATGATGCCGGATCAGACCGAGTGATGGTATCACCTCTGGCTGTGACATGGTGGAATAGGAATGGACCAATAACAAATACAGTTCATTATCCAAAAATCTACAAAACTTATTTTGAAAGAGTCGAAAGGCTAAAGCATGGAACCTTTGGCCCTGTCCATTTTAGAAACCAAGTCAAAATACGTCGGAGAGTTGACATAAATCCTGGTCATGCAGATCTCAGTGCCAAGGAGGCACAGGATGTAATCATGGAAGTTGTTTTCCCTAACGAAGTGGGAGCCAGGATACTAACATCGGAATCGCAACTAACGATAACCAAAGAGAAGAAAGAAGAACTCCAGGATTGCAAAATTTCTCCTTTGATGGTTGCATACATGTTGGAGAGAGAACTGGTCCGCAAAACGAGATTCCTCCCAGTGGCTGGTGGAACAAGCAGTGTGTACATTGAAGTGTTGCATTTGACTCAAGGAACATGCTGGGAACAGATGTATACTCCAGGAGGGGAAGTGAGGAATGATGATGTTGATCAAAGCTTGATTATTGCTGCTAGGAACATAGTGAGAAGAGCTGCAGTATCAGCAGATCCACTAGCATCTTTATTGGAGATGTGCCACAGCACACAGATTGGTGGAATTAGGATGGTAGACATCCTTAGGCAGAACCCAACAGAAGAGCAAGCCGTGGATATATGCAAGGCTGCAATGGGACTGAGAATTAGCTCATCCTTCAGTTTTGGTGGATTCACATTTAAGAGAACAAGCGGATCATCAGTCAAGAGAGAGGAAGAGGTGCTTACGGGCAATCTTCAAACATTGAAGATAAGAGTGCATGAGGGATATGAAGAGTTCACAATGGTTGGGAGAAGAGCAACAGCCATACTCAGAAAAGCAACCAGGAGATTGATTCAGCTGATAGTGAGTGGGAGAGACGAACAGTCGATTGCCGAAGCAATAATTGTGGCCATGGTATTTTCACAAGAGGATTGTATGATAAAAGCAGTCAGAGGTGATCTGAATTTCGTCAATAGGGCGAATCAGCGATTGAATCCTATGCATCAACTTTTAAGACATTTTCAGAAGGATGCGAAAGTGCTTTTTCAAAATTGGGGAGTTGAACCTATCGACAATGTGATGGGAATGATTGGGATATTGCCCGACATGACTCCAAGCATCGAGATGTCAATGAGAGGAGTGAGAATCAGCAAAATGGGTGTAGATGAGTACTCCAGCACGGAGAGGGTAGTGGTGAGCATTGACCGTTTTTTGAGAATCCGGGACCAACGAGGAAATGTACTACTGTCTCCCGAGGAGGTCAGTGAAACACAGGGAACAGAGAAACTGACAATAACTTACTCATCGTCAATGATGTGGGAGATTAATGGTCCTGAATCAGTGTTGGTCAATACCTATCAATGGATCATCAGAAACTGGGAAACTGTTAAAATTCAGTGGTCCCAGAACCCTACAATGCTATACAATAAAATGGAATTTGAACCATTTCAGTCTTTAGTACCTAAGGCCATTAGAGGCCAATACAGTGGGTTTGTAAGAACTCTGTTTCAACAAATGAGGGATGTGCTTGGGACATTTGATACCGCACAGATAATAAAACTTCTTCCCTTCGCAGCCGCTCCACCAAAGCAAAGTAGAATGCAGTTCTCCTCATTTACTGTGAATGTGAGGGGATCAGGAATGAGAATACTTGTAAGGGGCAATTCTCCTGTATTCAACTATAACAAGGCCACGAAGAGACTCACGGTTCTCGGAAAGGATGCTGGCACTTTAACTGAAGACCCAGATGAAGGCACAGCTGGAGTGGAGTCCGCTGTTCTGAGGGGATTCCTCATTCTGGGCAAAGAAGACAAGAGATATGGGCCAGCACTAAGCATCAATGAACTGAGCAACCTTGCGAAAGGAGAGAAGGCTAATGTGCTAATTGGGCAAGGAGACGTGGTGTTGGTAATGAAACGGAAACGGGACTCTAGCATACTTACTGACAGCCAGACAGCGACCAAAAGAATTCGGATGGCCATCAATTAGATGGAAGATTTTGTGCGACAATGCTTCAATCCGATGATTGTCGAGCTTGCGGAAAAAACAATGAAAGAGTATGGGGAGGACCTGAAAATCGAAACAAACAAATTTGCAGCAATATGCACTCACTTGGAAGTATGCTTCATGTATTCAGATTTTCACTTCATCAATGAGCAAGGCGAGTCAATAATCGTAGAACTTGGTGATCCAAATGCACTTTTGAAGCACAGATTTGAAATAATCGAGGGAAGAGATCGCACAATGGCCTGGACAGTAGTAAACAGTATTTGCAACACTACAGGGGCTGAGAAACCAAAGTTTCTACCAGATTTGTATGATTATAAGGAGAATAGATTCATCGAAATTGGAGTAACAAGGAGAGAAGTTCACATATACTATCTGGAAAAGGCCAATAAAATTAAATCTGAGAAAACACACATCCACATTTTCTCGTTCACTGGGGAAGAAATGGCCACAAAGGCAGACTACACTCTCGATGAAGAAAGCAGGGCTAGGATCAAAACCAGACTATTCACCATAAGACAAGAAATGGCCAGCAGAGGCCTCTGGGATTCCTTTCGTCAGTCCGAGAGAGGAGAAGAGACAATTGAAGAAAGGTTTGAAATCACAGGAACAATGCGCAAGCTTGCCGACCAAAGTCTCCCGCCGAACTTCTCCAGCCTTGAAAATTTTAGAGCCTATGTGGATGGATTCGAACCGAACGGCTACATTGAGGGCAAGCTGTCTCAAATGTCCAAAGAAGTAAATGCTAGAATTGAACCTTTTTTGAAAACAACACCACGACCACTTAGACTTCCGAATGGGCCTCCCTGTTCTCAGCGGTCCAAATTCCTGCTGATGGATGCCTTAAAATTAAGCATTGAGGACCCAAGTCATGAAGGAGAGGGAATACCGCTATATGATGCAATCAAATGCATGAGAACATTCTTTGGATGGAAGGAACCCAATGTTGTTAAACCACACGAAAAGGGAATAAATCCAAATTATCTTCTGTCATGGAAGCAAGTACTGGCAGAACTGCAGGACATTGAGAATGAGGAGAAAATTCCAAAGACTAAAAATATGAAGAAAACAAGTCAGCTAAAGTGGGCACTTGGTGAGAACATGGCACCAGAAAAGGTAGACTTTGACGACTGTAAAGATGTAGGTGATTTGAAGCAATATGATAGTGATGAACCAGAATTGAGGTCGCTTGCAAGTTGGATTCAGAATGAGTTTAACAAGGCATGCGAACTGACAGATTCAAGCTGGATAGAGCTCGATGAGATTGGAGAAGATGTGGCTCCAATTGAACACATTGCAAGCATGAGAAGGAATTATTTCACATCAGAGGTGTCTCACTGCAGAGCCACAGAATACATAATGAAGGGGGTGTACATCAATACTGCCTTGCTTAATGCATCTTGTGCAGCAATGGATGATTTCCAATTAATTCCAATGATAAGCAAGTGTAGAACTAAGGAGGGAAGGCGAAAGACCAACTTGTATGGTTTCATCATAAAAGGAAGATCCCACTTAAGGAATGACACCGACGTGGTAAACTTTGTGAGCATGGAGTTTTCTCTCACTGACCCAAGACTTGAACCACATAAATGGGAGAAGTACTGTGTTCTTGAGATAGGAGATATGCTTATAAGAAGTGCCATAGGCCAGGTTTCAAGGCCCATGTTCTTGTATGTGAGAACAAATGGAACCTCAAAAATTAAAATGAAATGGGGAATGGAGATGAGGCGTTGCCTCCTCCAGTCACTTCAACAAATTGAGAGTATGATTGAAGCTGAGTCCTCTGTCAAAGAGAAAGACATGACCAAAGAGTTCTTTGAGAACAAATCAGAAACATGGCCCATTGGAGAGTCCCCCAAAGGAGTGGAGGAAAGTTCCATTGGGAAGGTCTGCAGGACTTTATTAGCAAAGTCGGTATTCAACAGCTTGTATGCATCTCCACAACTAGAAGGATTTTCAGCTGAATCAAGAAAACTGCTTCTTATCGTTCAGGCTCTTAGGGACAACCTGGAACCTGGGACCTTTGATCTTGGGGGGCTATATGAAGCAATTGAGGAGTGCCTGATTAATGATCCCTGGGTTTTGCTTAATGCTTCTTGGTTCAACTCCTTCCTTACACATGCATTGAGTTAGATGGCGTCCCAAGGCACCAAACGGTCTTACGAACAGATGGAGACTGATGGAGAACGCCAGAATGCCACTGAAATCAGAGCATCCGTCGGAAAAATGATTGGTGGAATTGGACGATTCTACATCCAAATGTGCACCGAACTCAAACTCAGTGATTATGAGGGACGGTTGATCCAAAACAGCTTAACAATAGAGAGAATGGTGCTCTCTGCTTTTGACGAAAGGAGAAATAAATACCTGGAAGAACATCCCAGTGCGGGGAAAGATCCTAAGAAAACTGGAGGACCTATATACAGGAGAGTAAACGGAAAGTGGATGAGAGAACTCATCCTTTATGACAAAGAAGAAATAAGGCGAATCTGGCGCCAAGCTAATAATGGTGACGATGCAACGGCTGGTCTGACTCACATGATGATCTGGCATTCCAATTTGAATGATGCAACTTATCAGAGGACAAGAGCTCTTGTTCGCACCGGAATGGATCCCAGGATGTGCTCTCTGATGCAAGGTTCAACTCTCCCTAGGAGGTCTGGAGCCGCAGGTGCTGCAGTCAAAGGAGTTGGAACAATGGTGATGGAATTGGTCAGGATGATCAAACGTGGGATCAATGATCGGAACTTCTGGAGGGGTGAGAATGGACGAAAAACAAGAATTGCTTATGAAAGAATGTGCAACATTCTCAAAGGGAAATTTCAAACTGCTGCACAAAAAGCAATGATGGATCAAGTGAGAGAGAGCCGGAACCCAGGGAATGCTGAGTTCGAAGATCTCACTTTTCTAGCACGGTCTGCACTCATATTGAGAGGGTCGGTTGCTCACAAGTCCTGCCTGCCTGCCTGTGTGTATGGACCTGCCGTAGCCAGTGGGTACGACTTTGAAAGAGAGGGATACTCTCTAGTCGGAATAGACCCTTTCAGACTGCTTCAAAACAGCCAAGTGTACAGCCTAATCAGACCAAATGAGAATCCAGCACACAAGAGTCAACTGGTGTGGATGGCATGCCATTCTGCCGCATTTGAAGATCTAAGAGTATTAAGCTTCATCAAAGGGACGAAGGTGCTCCCAAGAGGGAAGCTTTCCACTAGAGGAGTTCAAATTGCTTCCAATGAAAATATGGAGACTATGGAATCAAGTACACTTGAACTGAGAAGCAGGTACTGGGCCATAAGGACCAGAAGTGGAGGAAACACCAATCAACAGAGGGCATCTGCGGGCCAAATCAGCATACAACCTACGTTCTCAGTACAGAGAAATCTCCCTTTTGACAGAACAACCATTATGGCAGCATTCAATGGGAATACAGAGGGAAGAACATCTGACATGAGGACCGAAATCATAAGGATGATGGAAAGTGCAAGACCAGAAGATGTGTCTTTCCAGGGGCGGGGAGTCTTCGAGCTCTCGGACGAAAAGGCAGCGAGCCCGATCGTGCCTTCCTTTGACATGAGTAATGAAGGATCTTATTTCTTCGGAGACAATGCAGAGGAGTACGACAATTAAATGAGTCTTCTAACCGAGGTCGAAACGTACGTACTCTCTATCATCCCGTCAGGCCCCCTCAAAGCCGAGATCGCACAGAGACTTGAAGATGTCTTTGCAGGGAAGAACACCGATCTTGAGGTTCTCATGGAATGGCTAAAGACAAGACCAATCCTGTCACCTCTGACTAAGGGGATTTTAGGATTTGTGTTCACGCTCACCGTGCCCAGTGAGCGAGGACTGCAGCGTAGACGCTTTGTCCAAAATGCCCTTAATGGGAACGGGGATCCAAATAACATGGACAAAGCAGTTAAACTGTATAGGAAGCTCAAGAGGGAGATAACATTCCATGGGGCCAAAGAAATCTCACTCAGTTATTCTGCTGGTGCACTTGCCAGTTGTATGGGCCTCATATACAACAGGATGGGGGCTGTGACCACTGAAGTGGCATTTGGCCTGGTATGTGCAACCTGTGAACAGATTGCTGACTCCCAGCATCGGTCTCATAGGCAAATGGTGACAACAACCAATCCACTAATCAGACATGAGAACAGAATGGTTTTAGCCAGCACTACAGCTAAGGCTATGGAGCAAATGGCTGGATCGAGTGAGCAAGCAGCAGAGGCCATGGAGGTTGCTAGTCAGGCTAGACAAATGGTGCAAGCGATGAGAACCATTGGGACTCATCCTAGCTCCAGTGCTGGTCTGAAAAATGATCTTCTTGAAAATTTGCAGGCCTATCAGAAACGAATGGGGGTGCAGATGCAACGGTTCAAGTGAATGAGTCTTCTAACCGAGGTCGAAACGCCTATCAGAAACGAATGGGGGTGCAGATGCAACGGTTCAAGTGATCCTCTCACTATTGCCGCAAATATCATTGGGATCTTGCACTTGACATTGTGGATTCTTGATCGTCTTTTTTTCAAATGCATTTACCGTCGCTTTAAATACGGACTGAAAGGAGGGCCTTCTACGGAAGGAGTGCCAAAGTCTATGAGGGAAGAATATCGAAAGGAACAGCAGAGTGCTGTGGATGCTGACGATGGTCATTTTGTCAGCATAGAGCTGGAGTAAATGGATTCCAACACTGTGTCAAGCTTTCAGGTAGATTGCTTTCTTTGGCATGTCCGCAAACGAGTTGCAGACCAAGAACTAGGTGATGCCCCATTCCTTGATCGGCTTCGCCGAGATCAGAAATCCCTAAGAGGAAGGGGCAGCACTCTCGGTCTGGACATCGAGACAGCCACACGTGCTGGAAAGCAGATAGTGGAGCGGATTCTGAAAGAAGAATCCGATGAGGCACTTAAAATGACCATGGCCTCTGTACCTGCGTCGCGTTACCTAACTGACATGACTCTTGAGGAAATGTCAAGGGACTGGTCCATGCTCATACCCAAGCAGAAAGTGGCAGGCCCTCTTTGTATCAGAATGGACCAGGCGATCATGGATAAGAACATCATACTGAAAGCGAACTTCAGTGTGATTTTTGACCGGCTGGAGACTCTAATATTGCTAAGGGCTTTCACCGAAGAGGGAGCAATTGTTGGCGAAATTTCACCATTGCCTTCTCTTCCAGGACATACTGCTGAGGATGTCAAAAATGCAGTTGGAGTCCTCATCGGAGGACTTGAATGGAATGATAACACAGTTCGAGTCTCTGAAACTCTACAGAGATTCGCTTGGAGAAGCAGTAATGAGAATGGGAGACCTCCACTCACTCCAAAACAGAAACGAGAAATGGCGGGAACAATTAGGTCAGAAGTTTGAATGGATTCCAACACTGTGTCAAGCTTTCAGGACATACTGCTGAGGATGTCAAAAATGCAGTTGGAGTCCTCATCGGAGGACTTGAATGGAATGATAACACAGTTCGAGTCTCTGAAACTCTACAGAGATTCGCTTGGAGAAGCAGTAATGAGAATGGGAGACCTCCACTCACTCCAAAACAGAAACGAGAAATGGCGGGAACAATTAGGTCAGAAGTTTGAAGAAATAAGATGGTTGATTGAAGAAGTGAGACACAAACTGAAGATAACAGAGAATAGTTTTGAGCAAATAACATTTATGCAAGCCTTACATCTATTGCTTGAAGTGGAGCAAGAGATAAGAACTTTCTCGTTTCAGCTTATTTAG
>Concatenated PB2+PA+NP+M1+M2+NS1+NS2 STRAIN=A/Puerto Rico/8-WG/1934 YEAR=1934
ATGGAAAGAATAAAAGAACTACGAAATCTAATGTCGCAGTCTCGCACCCGCGAGATACTCACAAAAACCACCGTGGACCATATGGCCATAATCAAGAAGTACACATCAGGAAGACAGGAGAAGAACCCAGCACTTAGGATGAAATGGATGATGGCAATGAAATATCCAATTACAGCAGACAAGAGGATAACGGAAATGATTCCTGAGAGAAATGAGCAAGGACAAACTTTATGGAGTAAAATGAATGATGCCGGATCAGACCGAGTGATGGTATCACCTCTGGCTGTGACATGGTGGAATAGGAATGGACCAATAACAAATACAGTTCATTATCCAAAAATCTACAAAACTTATTTTGAAAGAGTCGAAAGGCTAAAGCATGGAACCTTTGGCCCTGTCCATTTTAGAAACCAAGTCAAAATACGTCGGAGAGTTGACATAAATCCTGGTCATGCAGATCTCAGTGCCAAGGAGGCACAGGATGTAATCATGGAAGTTGTTTTCCCTAACGAAGTGGGAGCCAGGATACTAACATCGGAATCGCAACTAACGATAACCAAAGAGAAGAAAGAAGAACTCCAGGATTGCAAAATTTCTCCTTTGATGGTTGCATACATGTTGGAGAGAGAACTGGTCCGCAAAACGAGATTCCTCCCAGTGGCTGGTGGAACAAGCAGTGTGTACATTGAAGTGTTGCATTTGACTCAAGGAACATGCTGGGAACAGATGTATACTCCAGGAGGGGAAGTGAGGAATGATGATGTTGATCAAAGCTTGATTATTGCTGCTAGGAACATAGTGAGAAGAGCTGCAGTATCAGCAGATCCACTAGCATCTTTATTGGAGATGTGCCACAGCACACAGATTGGTGGAATTAGGATGGTAGACATCCTTAGGCAGAACCCAACAGAAGAGCAAGCCGTGGATATATGCAAGGCTGCAATGGGACTGAGAATTAGCTCATCCTTCAGTTTTGGTGGATTCACATTTAAGAGAACAAGCGGATCATCAGTCAAGAGAGAGGAAGAGGTGCTTACGGGCAATCTTCAAACATTGAAGATAAGAGTGCATGAGGGATATGAAGAGTTCACAATGGTTGGGAGAAGAGCAACAGCCATACTCAGAAAAGCAACCAGGAGATTGATTCAGCTGATAGTGAGTGGGAGAGACGAACAGTCGATTGCCGAAGCAATAATTGTGGCCATGGTATTTTCACAAGAGGATTGTATGATAAAAGCAGTCAGAGGTGATCTGAATTTCGTCAATAGGGCGAATCAACGATTGAATCCTATGCATCAACTTTTAAGACATTTTCAGAAGGATGCGAAAGTGCTTTTTCAAAATTGGGGAGTTGAACCTATCGACAATGTGATGGGAATGATTGGGATATTGCCCGACATGACTCCAAGCATCGAGATGTCAATGAGAGGAGTGAGAATCAGCAAAATGGGTGTAGATGAGTACTCCAGCACGGAGAGGGTAGTGGTGAGCATTGACCGTTTTTTGAGAATCCGGGACCAACGAGGAAATGTACTACTGTCTCCCGAGGAGGTCAGTGAAACACAGGGAACAGAGAAACTGACAATAACTTACTCATCGTCAATGATGTGGGAGATTAATGGTCCTGAATCAGTGTTGGTCAATACCTATCAATGGATCATCAGAAACTGGGAAACTGTTAAAATTCAGTGGTCCCAGAACCCTACAATGCTATACAATAAAATGGAATTTGAACCATTTCAGTCTTTAGTACCTAAGGCCATTAGAGGCCAATACAGTGGGTTTGTAAGAACTCTGTTCCAACAAATGAGGGATGTGCTTGGGACATTTGATACCGCACAGATAATAAAACTTCTTCCCTTCGCAGCCGCTCCACCAAAGCAAAGTAGAATGCAGTTCTCCTCATTTACTGTGAATGTGAGGGGATCAGGAATGAGAATACTTGTAAGGGGCAATTCTCCTGTATTCAACTATAACAAGGCCACGAAGAGACTCACAGTTCTCGGAAAGGATGCTGGCACTTTAACTGAAGACCCAGATGAAGGCACAGCTGGAGTGGAGTCCGCTGTTCTGAGGGGATTCCTCATTCTGGGCAAAGAAGACAAGAGATATGGGCCAGCACTAAGCATCAATGAACTGAGCAACCTTGCGAAAGGAGAGAAGGCTAATGTGCTAATTGGGCAAGGAGACGTGGTGTTGGTAATGAAACGGAAACGGGACTCTAGCATACTTACTGACAGCCAGACAGCGACCAAAAGAATTCGGATGGCCATCAATTAGATGGAAGATTTTGTGCGACAATGCTTCAATCCGATGATTGTCGAGCTTGCGGAAAAAACAATGAAAGAGTATGGGGAGGACCTGAAAATCGAAACAAACAAATTTGCAGCAATATGCACTCACTTGGAAGTATGCTTCATGTATTCAGATTTTCACTTCATCAATGAGCAAGGCGAGTCAATAATCGTAGAACTTGGTGATCCAAATGCACTTTTGAAGCACAGATTTGAAATAATCGAGGGAAGAGATCGCACAATGGCCTGGACAGTAGTAAACAGTATTTGCAACACTACAGGGGCTGAGAAACCAAAGTTTCTACCAGATTTGTATGATTACAAGGAGAATAGATTCATCGAAATTGGAGTAACAAGGAGAGAAGTTCACATATACTATCTGGAAAAGGCCAATAAAATTAAATCTGAGAAAACACACATCCACATTTTCTCGTTCACTGGGGAAGAAATGGCCACAAAGGCAGACTACACTCTCGATGAAGAAAGCAGGGCTAGGATCAAAACCAGACTATTCACCATAAGACAAGAAATGGCCAGCAGAGGCCTCTGGGATTCCTTTCGTCAGTCCGAGAGAGGAGAAGAGACAATTGAAGAAAGGTTTGAAATCACAGGAACAATGCGCAAGCTTGCCGACCAAAGTCCCCCGCCGAACTTCTCCAGCCTTGAAAATTTTAGAGCCTATGTGGATGGATTCGAACCGAACGGCTACATTGAGGGCAAGCTGTCTCAAATGTCCAAAGAAGTAAATGCTAGAATTGAACCTTTTTTGAAAACAACACCACGACCACTTAGACTTCCGAATGGGCCTCCCTGTTCTCAGCGGTCCAAATTCCTGCTGATGGATGCCTTAAAATTAAGCATTGAGGACCCAAGTCATGAAGGAGAGGGAATACCGCTATATGATGCAATCAAATGCATGAGAACATTCTTTGGATGGAAGGAACCCAATGTTGTTAAACCACACGAAAAGGGAATAAATCCAAATTATCTTCTGTCATGGAAGCAAGTACTGGCAGAACTGCAGGACATTGAGAATGAGGAGAAAATTCCAAAGACTAAAAATATGAAGAAAACAAGTCAGCTAAAGTGGGCACTTGGTGAGAACATGGCACCAGAAAAGGTAGACTTTGACGACTGTAAAGATGTAGGTGATTTGAAGCAATATGATAGTGATGAACCAGAATTGAGGTCGCTTGCAAGTTGGATTCAGAATGAGTTTAACAAGGCATGCGAACTGACAGATTCAAGCTGGATAGAGCTCGATGAGATTGGAGAAGATGTGGCTCCAATTGAACACATTGCAAGCATGAGAAGGAATTATTTCACATCAGAGGTGTCTCACTGCAGAGCCACAGAATACATAATGAAGGGAGTGTACATCAATACTGCCTTGCTTAATGCATCTTGTGCAGCAATGGATGATTTCCAATTAATTCCAATGATAAGCAAGTGTAGAACTAAGGAGGGAAGGCGAAAGACCAACTTGTATGGTTTCATCATAAAAGGAAGATCCCACTTAAGGAATGACACCGACGTGGTAAACTTTGTGAGCATGGAGTTTTCTCTCACTGACCCAAGACTTGAACCACATAAATGGGAGAAGTACTGTGTTCTTGAGATAGGAGATATGCTTATAAGAAGTGCCATAGGCCAGGTTTCAAGGCCCATGTTCTTGTATGTGAGAACAAATGGAACCTCAAAAATTAAAATGAAATGGGGAATGGAGATGAGGCGTTGCCTCCTCCAGTCACTTCAACAAATTGAGAGTATGATTGAAGCTGAGTCCTCTGTCAAAGAGAAAGACATGACCAAAGAGTTCTTTGAGAACAAATCAGAAACATGGCCCATTGGAGAGTCCCCCAAAGGAGTGGAGGAAAGTTCCATTGGGAAGGTCTGCAGGACTTTATTAGCAAAGTCGGTATTCAACAGCTTGTATGCATCTCCACAACTAGAAGGATTTTCAGCTGAATCAAGAAAACTGCTTCTTATCGTTCAGGCTCTTAGGGACAACCTGGAACCTGGGACCTTTGATCTTGGGGGGCTATATGAAGCAATTGAGGAGTGCCTGATTAATGATCCCTGGGTTTTGCTTAATGCTTCTTGGTTCAACTCCTTCCTTACACATGCATTGAGTTAGATGGCGTCTCAAGGCACCAAACGATCTTACGAACAGATGGAGACTGATGGAGAACGCCAGAATGCCACTGAAATCAGAGCATCCGTCGGAAAAATGATTGGTGGAATTGGACGATTCTACATCCAAATGTGCACCGAACTCAAACTCAGTGATTATGAGGGACGGTTGATCCAAAACAGCTTAACAATAGAGAGAATGGTGCTCTCTGCTTTTGACGAAAGGAGAAATAAATACCTTGAAGAACATCCCAGTGCGGGGAAAGATCCTAAGAAAACTGGAGGACCTATATACAGGAGAGTAAACGGAAAGTGGATGAGAGAACTCATCCTTTATGACAAAGAAGAAATAAGGCGAATCTGGCGCCAAGCTAATAATGGTGACGATGCAACGGCTGGTCTGACTCACATGATGATCTGGCATTCCAATTTGAATGATGCAACTTATCAGAGGACAAGAGCTCTTGTTCGCACCGGAATGGATCCCAGGATGTGCTCTCTGATGCAAGGTTCAACTCTCCCTAGGAGGTCTGGAGCCGCAGGTGCTGCAGTCAAAGGAGTTGGAACAATGGTGATGGAATTGGTCAGAATGATCAAACGTGGGATCAATGATCGGAACTTCTGGAGGGGTGAGAATGGACGAAAAACAAGAATTGCTTATGAAAGAATGTGCAACATTCTCAAAGGGAAATTTCAAACTGCTGCACAAAAAGCAATGATGGATCAAGTGAGAGAGAGCCGGAACCCAGGGAATGCTGAGTTCGAAGATCTCACTTTTCTAGCACGGTCTGCACTCATATTGAGAGGGTCGGTTGCTCACAAGTCCTGCCTGCCTGCCTGTGTGTATGGACCTGCCGTAGCCAGTGGGTACGACTTTGAAAGGGAGGGATACTCTCTAGTCGGAATAGACCCTTTCAGACTGCTTCAAAACAGCCAAGTGTACAGCCTAATCAGACCAAATGAGAATCCAGCACACAAGAGTCAACTGGTGTGGATGGCATGCCATTCTGCCGCATTTGAAGATCTAAGAGTATTAAGCTTCATCAAAGGGACGAAGGTGCTCCCAAGAGGGAAGCTTTCCACTAGAGGAGTTCAAATTGCTTCCAATGAAAATATGGAGACTATGGAATCAAGTACACTTGAACTGAGAAGCAGGTACTGGGCCATAAGGACCAGAAGTGGAGGAAACACCAATCAACAGAGGGCATCTGCGGGCCAAATCAGCATACAACCTACGTTCTCAGTACAGAGAAATCTCCCTTTTGACAGAACAACCATTATGGCAGCATTCAATGGGAATACAGAGGGGAGAACATCTGACATGAGGACCGAAATCATAAGGATGATGGAAAGTGCAAGACCAGAAGATGTGTCTTTCCAGGGGCGGGGAGTCTTCGAGCTCTCGGACGAAAAGGCAGCGAGCCCGATCGTGCCTTCCTTTGACATGAGTAATGAAGGATCTTATTTCTTCGGAGACAATGCAGAGGAGTACGACAATTAAATGAGTCTTCTAACCGAGGTCGAAACGTACGTACTCTCTATCATCCCGTCAGGCCCCCTCAAAGCCGAGATCGCACAGAGACTTGAAGATGTCTTTGCAGGGAAGAACACCGATCTTGAGGTTCTCATGGAATGGCTAAAGACAAGACCAATCCTGTCACCTCTGACTAAGGGGATTTTAGGATTTGTGTTCACGCTCACCGTGCCCAGTGAGCGAGGACTGCAGCGTAGACGCTTTGTCCAAAATGCCCTTAATGGGAACGGGGATCCAAATAACATGGACAAAGCAGTTAAACTGTATAGGAAGCTCAAGAGGGAGATAACATTCCATGGGGCCAAAGAAATCTCACTCAGTTATTCTGCTGGTGCACTTGCCAGTTGTATGGGCCTCATATACAACAGGATGGGGGCTGTGACCACTGAAGTGGCATTTGGCCTGGTATGTGCAACCTGTGAACAGATTGCTGACTCCCAGCATCGGTCTCATAGGCAAATGGTGACAACAACCAATCCACTAATCAGACATGAGAACAGAATGGTTTTAGCCAGCACTACAGCTAAGGCTATGGAGCAAATGGCTGGATCGAGTGAGCAAGCAGCAGAGGCCATGGAGGTTGCTAGTCAGGCTAGACAAATGGTGCAAGCGATGAGAACCATTGGGACTCATCCTAGCTCCAGTGCTGGTCTGAAAAATGATCTTCTTGAAAATTTGCAGGCCTATCAGAAACGAATGGGGGTGCAGATGCAACGGTTCAAGTGAATGAGTCTTCTAACCGAGGTCGAAACGCCTATCAGAAACGAATGGGGGTGCAGATGCAACGGTTCAAGTGATCCTCTCACTATTGCCGCAAATATCATTGGGATCTTGCACTTGACATTGTGGATTCTTGATCGTCTTTTTTTCAAATGCATTTACCGTCGCTTTAAATACGGACTGAAAGGAGGGCCTTCTACGGAAGGAGTGCCAAAGTCTATGAGGGAAGAATATCGAAAGGAACAGCAGAGTGCTGTGGATGCTGACGATGGTCATTTTGTCAGCATAGAGCTGGAGTAAATGGATCCAAACACTGTGTCAAGCTTTCAGGTAGATTGCTTTCTTTGGCATGTCCGCAAACGAGTTGCAGACCAAGAACTAGGCGATGCCCCATTCCTTGATCGGCTTCGCCGAGATCAGAAATCCCTAAGAGGAAGGGGCAGTACTCTCGGTCTGGACATCAAGACAGCCACACGTGCTGGAAAGCAGATAGTGGAGCGGATTCTGAAAGAAGAATCCGATGAGGCACTTAAAATGACCATGGCCTCTGTACCTGCGTCGCGTTACCTAACTGACATGACTCTTGAGGAAATGTCAAGGGACTGGTCCATGCTCATACCCAAGCAGAAAGTGGCAGGCCCTCTTTGTATCAGAATGGACCAGGCGATCATGGATAAGAACATCATACTGAAAGCGAACTTCAGTGTGATTTTTGACCGGCTGGAGACTCTAATATTGCTAAGGGCTTTCACCGAAGAGGGAGCAATTGTTGGCGAAATTTCACCATTGCCTTCTCTTCCAGGACATACTGCTGAGGATGTCAAAAATGCAGTTGGAGTCCTCATCGGAGGACTTGAATGGAATGATAACACAGTTCGAGTCTCTGAAACTCTACAGAGATTCGCTTGGAGAAGCAGTAATGAGAATGGGAGACCTCCACTCACTCCAAAACAGAAACGAGAAATGGCGGGAACAATTAGGTCAGAAGTTTGAATGGATCCAAACACTGTGTCAAGCTTTCAGGACATACTGCTGAGGATGTCAAAAATGCAGTTGGAGTCCTCATCGGAGGACTTGAATGGAATGATAACACAGTTCGAGTCTCTGAAACTCTACAGAGATTCGCTTGGAGAAGCAGTAATGAGAATGGGAGACCTCCACTCACTCCAAAACAGAAACGAGAAATGGCGGGAACAATTAGGTCAGAAGTTTGAAGAAATAAGATGGTTGATTGAAGAAGTGAGACACAAACTGAAGATAACAGAGAATAGTTTTGAGCAAATAACATTTATGCAAGCCTTACATCTATTGCTTGAAGTGGAGCAAGAGATAAGAACTTTCTCGTTTCAGCTTATTTAG
>Concatenated PB2+PA+NP+M1+M2+NS1+NS2 STRAIN=A/Alaska/1935 YEAR=1935
ATGGAAAGAATAAAAGAACTACGAAATCTAATGTCGCAGTCTCGCACCCGCGAGATACTCACAAAAACCACCGTGGACCATATGGCCATAATCAAGAAGTACACATCAGGAAGACAGGAGAAGAACCCAGCACTTAGGATGAAATGGATGATGGCAATGAAATATCCAATTACAGCAGACAAGAGGATAACGGAAATGATTCCTGAGAGAAATGAGCAAGGACAAACTTTATGGAGTAAAATGAATGATGCCGGATCAGACCGAGTGATGGTATCACCTCTGGCTGTGACATGGTGGAATAGGAATGGACCAATAACAAATACAGTTCATTATCCAAAAATCTACAAAACTTATTTTGAAAGAGTCGAAAGGCTAAAGCATGGAACCTTTGGCCCTGTCCATTTTAGAAACCAAGTCAAAATACGTCGGAGAGTTGACATAAATCCTGGTCATGCAGATCTCAGTGCCAAGGAGGCACAGGATGTAATCATGGAAGTTGTTTTCCCTAACGAAGTGGGAGCCAGGATACTAACATCGGAATCGCAACTAACGATAACCAAAGAGAAGAAAGAAGAACTCCAGGATTGCAAAATTTCTCCTTTGATGGTTGCATACATGTTGGAGAGAGAACTGGTCCGCAAAACGAGATTCCTCCCAGTGGCTGGTGGAACAAGCAGTGTGTACATTGAAGTGTTGCATTTGACTCAAGGAACATGCTGGGAACAGATGTATACTCCAGGAGGGGAAGTGAGGAATGATGATGTTGATCAAAGCTTGATTATTGCTGCTAGGAACATAGTGAGAAGAGCTGCAGTATCAGCAGATCCACTAGCATCTTTATTGGAGATGTGCCACAGCACACAGATTGGTGGAATTAGGATGGTAGACATCCTTAGGCAGAACCCAACAGAAGAGCAAGCCGTGGATATATGCAAGGCTGCAATGGGACTGAGAATTAGCTCATCCTTCAGTTTTGGTGGATTCACATTTAAGAGAACAAGCGGATCATCAGTCAAGAGAGAGGAAGAGGTGCTTACGGGCAATCTTCAAACATTGAAGATAAGAGTGCATGAGGGATATGAAGAGTTCACAATGGTTGGGAGAAGAGCAACAGCCATACTCAGAAAAGCAACCAGGAGATTGATTCAGCTGATAGTGAGTGGGAGAGACGAACAGTCGATTGCCGAAGCAATAATTGTGGCCATGGTATTTTCACAAGAGGATTGTATGATAAAAGCAGTCAGAGGTGATCTGAATTTCGTCAATAGGGCGAATCAGCGATTGAATCCTATGCATCAACTTTTAAGACATTTTCAGAAGGATGCGAAAGTGCTTTTTCAAAATTGGGGAGTTGAACCTATCGACAATGTGATGGGAATGATTGGGATATTGCCCGACATGACTCCAAGCATCGAGATGTCAATGAGAGGAGTGAGAATCAGCAAAATGGGTGTAGATGAGTACTCCAGCACGGAGAGGGTAGTGGTGAGCATTGACCGTTTTTTGAGAATCCGGGACCAACGAGGAAATGTACTACTGTCTCCCGAGGAGGTCAGTGAAACACAGGGAACAGAGAAACTGACAATAACTTACTCATCGTCAATGATGTGGGAGATTAATGGTCCTGAATCAGTGTTGGTCAATACCTATCAATGGATCATCAGAAACTGGGAAACTGTTAAAATTCAGTGGTCCCAGAACCCTACAATGCTATACAATAAAATGGAATTTGAACCATTTCAGTCTTTAGTACCTAAGGCCATTAGAGGCCAATACAGTGGGTTTGTAAGAACTCTGTTCCAACAAATGAGGGATGTGCTTGGGACATTTGATACCGCACAGATAATAAAACTTCTTCCCTTCGCAGCCGCTCCACCAAAGCAAAGTAGAATGCAGTTCTCCTCATTTACTGTGAATGTGAGGGGATCAGGAATGAGAATACTTGTAAGGGGCAATTCTCCTGTATTCAACTATAACAAGGCCACGAAGAGACTCACAGTTCTCGGAAAGGATGCTGGCACTTTAACTGAAGACCCAGATGAAGGCACAGCTGGAGTGGAGTCCGCTGTTCTGAGGGGATTCCTCATTCTGGGCAAAGAAGACAAGAGATATGGGCCAGCACTAAGCATCAATGAACTGAGCAACCTTGCGAAAGGAGAGAAGGCTAATGTGCTAATTGGGCAAGGAGACGTGGTGTTGGTAATGAAACGGAAACGGGACTCTAGCATACTTACTGACAGCCAGACAGCGACCAAAAGAATTCGGATGGCCATCAATTAGATGGAAGATTTTGTGCGACAATGCTTCAATCCGATGATTGTCGAGCTTGCGGAAAAAACAATGAAAGAGTATGGGGAGGACCTGAAAATCGAAACAAACAAATTTGCAGCAATATGCACTCACTTGGAAGTATGCTTCATGTATTCAGATTTTCACTTCATCAATGAGCAAGGCGAGTCAATAATCGTAGAACTTGGTGATCCAAATGCACTTTTGAAGCACAGATTTGAAATAATCGAGGGAAGAGATCGCACAATGGCCTGGACAGTAGTAAACAGTATTTGCAACACTACAGGGGCTGAGAAACCAAAGTTTCTACCAGATTTGTATGATTACAAGGAGAATAGATTCATCGAAATTGGAGTAACAAGGAGAGAAGTTCACATATACTATCTGGAAAAGGCCAATAAAATTAAATCTGAGAAAACACACATCCACATTTTCTCGTTCACTGGGGAAGAAATGGCCACAAAGGCAGACTACACTCTCGATGAAGAAAGCAGGGCTAGGATCAAAACCAGACTATTCACCATAAGACAAGAAATGGCCAGCAGAGGCCTCTGGGATTCCTTTCGTCAGTCCGAGAGAGGAGAAGAGACAATTGAAGAAAGGTTTGAAATCACAGGAACAATGCGCAAGCTTGCCGACCAAAGTCTCCCGCCGAACTTCTCCAGCCTTGAAAATTTTAGAGCCTATGTGGATGGATTCGAACCGAACGGCTACATTGAGGGCAAGCTGTCTCAAATGTCCAAAGAAGTAAATGCTAGAATTGAACCTTTTTTGAAAACAACACCACGACCACTTAGACTTCCGAATGGGCCTCCCTGTTCTCAGCGGTCCAAATTCCTGCTGATGGATGCCTTAAAATTAAGCATTGAGGACCCAAGTCATGAAGGAGAGGGAATACCGCTATATGATGCAATCAAATGCATGAGAACATTCTTTGGATGGAAGGAACCCAATGTTGTTAAACCACACGAAAAGGGAATAAATCCAAATTATCTTCTGTCATGGAAGCAAGTACTGGCAGAACTGCAGGACATTGAGAATGAGGAGAAAATTCCAAAGACTAAAAATATGAAGAAAACAAGTCAGCTAAAGTGGGCACTTGGTGAGAACATGGCACCAGAAAAGGTAGACTTTGACGACTGTAAAGATGTAGGTGATTTGAAGCAATATGATAGTGATGAACCAGAATTGAGGTCGCTTGCAAGTTGGATTCAGAATGAGTTTAACAAGGCATGCGAACTGACAGATTCAAGCTGGATAGAGCTCGATGAGATTGGAGAAGATGTGGCTCCAATTGAACACATTGCAAGCATGAGAAGGAATTATTTCACATCAGAGGTGTCTCACTGCAGAGCCACAGAATACATAATGAAGGGAGTGTACATCAATACTGCCTTGCTTAATGCATCTTGTGCAGCAATGGATGATTTCCAATTAATTCCAATGATAAGCAAGTGTAGAACTAAGGAGGGAAGGCGAAAGACCAACTTGTATGGTTTCATCATAAAAGGAAGATCCCACTTAAGGAATGACACCGACGTGGTAAACTTTGTGAGCATGGAGTTTTCTCTCACTGACCCAAGACTTGAACCACATAAATGGGAGAAGTACTGTGTTCTTGAGATAGGAGATATGCTTATAAGAAGTGCCATAGGCCAGGTTTCAAGGCCCATGTTCTTGTATGTGAGAACAAATGGAACCTCAAAAATTAAAATGAAATGGGGAATGGAGATGAGGCGTTGCCTCCTCCAGTCACTTCAACAAATTGAGAGTATGATTGAAGCTGAGTCCTCTGTCAAAGAGAAAGACATGACCAAAGAGTTCTTTGAGAACAAATCAGAAACATGGCCCATTGGAGAGTCCCCCAAAGGAGTGGAGGAAAGTTCCATTGGGAAGGTCTGCAGGACTTTATTAGCAAAGTCGGTATTCAACAGCTTGTATGCATCTCCACAACTAGAAGGATTTTCAGCTGAATCAAGAAAACTGCTTCTTATCGTTCAGGCTCTTAGGGACAACCTGGAACCTGGGACCTTTGATCTTGGGGGGCTATATGAAGCAATTGAGGAGTGCCTGATTAATGATCCCTGGGTTTTGCTTAATGCTTCTTGGTTCAACTCCTTCCTTACACATGCATTGAGTTAGATGGCGTCTCAAGGCACCAAACGATCTTACGAACAGATGGAGACTGATGGAGAACGCCAGAATGCCACTGAAATCAGAGCATCCGTCGGAAAAATGATTGGTGGAATTGGACGATTCTACATCCAAATGTGCACCGAACTCAAACTCAGTGATTATGAGGGACGGTTGATCCAAAACAGCTTAACAATAGAGAGAATGGTGCTCTCTGCTTTTGACGAAAGGAGAAATAAATACCTTGAAGAACATCCCAGTGCGGGGAAAGATCCTAAGAAAACTGGAGGACCTATATACAGGAGAGTAAACGGAAAGTGGATGAGAGAACTCATCCTTTATGACAAAGAAGAAATAAGGCGAATCTGGCGCCAAGCTAATAATGGTGACGATGCAACGGCTGGTCTGACTCACATGATGATCTGGCATTCCAATTTGAATGATGCAACTTATCAGAGGACAAGAGCTCTTGTTCGCACCGGAATGGATCCCAGGATGTGCTCTCTGATGCAAGGTTCAACTCTCCCTAGGAGGTCTGGAGCCGCAGGTGCTGCAGTCAAAGGAGTTGGAACAATGGTGATGGAATTGGTCAGAATGATCAAACGTGGGATCAATGATCGGAACTTCTGGAGGGGTGAGAATGGACGAAAAACAAGAATTGCTTATGAAAGAATGTGCAACATTCTCAAAGGGAAATTTCAAACTGCTGCACAAAAAGCAATGATGGATCAAGTGAGAGAGAGCCGGAACCCAGGGAATGCTGAGTTCGAAGATCTCACTTTTCTAGCACGGTCTGCACTCATATTGAGAGGGTCGGTTGCTCACAAGTCCTGCCTGCCTGCCTGTGTGTATGGACCTGCCGTAGCCAGTGGGTACGACTTTGAAAGGGAGGGATACTCTCTAGTCGGAATAGACCCTTTCAGACTGCTTCAAAACAGCCAAGTGTACAGCCTAATCAGACCAAATGAGAATCCAGCACACAAGAGTCAACTGGTGTGGATGGCATGCCATTCTGCCGCATTTGAAGATCTAAGAGTATTAAGCTTCATCAAAGGGACGAAGGTGCTCCCAAGAGGGAAGCTTTCCACTAGAGGAGTTCAAATTGCTTCCAATGAAAATATGGAGACTATGGAATCAAGTACACTTGAACTGAGAAGCAGGTACTGGGCCATAAGGACCAGAAGTGGAGGAAACACCAATCAACAGAGGGCATCTGCGGGCCAAATCAGCATACAACCTACGTTCTCAGTACAGAGAAATCTCCCTTTTGACAGAACAACCATTATGGCAGCATTCAATGGGAATACAGAGGGGAGAACATCTGACATGAGGACCGAAATCATAAGGATGATGGAAAGTGCAAGACCAGAAGATGTGTCTTTCCAGGGGCGGGGAGTCTTCGAGCTCTCGGACGAAAAGGCAGCGAGCCCGATCGTGCCTTCCTTTGACATGAGTAATGAAGGATCTTATTTCTTCGGAGACAATGCAGAGGAGTACGACAATTAAATGAGTCTTCTAACCGAGGTCGAAACGTACGTACTCTCTATCATCCCGTCAGGCCCCCTCAAAGCCGAGATCGCACAGAGACTTGAAGATGTCTTTGCAGGGAAGAACACCGATCTTGAGGTTCTCATGGAATGGCTAAAGACAAGACCAATCCTGTCACCTCTGACTAAGGGGATTTTAGGATTTGTGTTCACGCTCACCGTGCCCAGTGAGCGAGGACTGCAGCGTAGACGCTTTGTCCAAAATGCCCTTAATGGGAACGGGGATCCAAATAACATGGACAAAGCAGTTAAACTGTATAGGAAGCTCAAGAGGGAGATAACATTCCATGGGGCCAAAGAAATCTCACTCAGTTATTCTGCTGGTGCACTTGCCAGTTGTATGGGCCTCATATACAACAGGATGGGGGCTGTGACCACTGAAGTGGCATTTGGCCTGGTATGTGCAACCTGTGAACAGATTGCTGACTCCCAGCATCGGTCTCATAGGCAAATGGTGACAACAACCAATCCACTAATCAGACATGAGAACAGAATGGTTTTAGCCAGCACTACAGCTAAGGCTATGGAGCAAATGGCTGGATCGAGTGAGCAAGCAGCAGAGGCCATGGAGGTTGCTAGTCAGGCTAGACAAATGGTGCAAGCGATGAGAACCATTGGGACTCATCCTAGCTCCAGTGCTGGTCTGAAAAATGATCTTCTTGAAAATTTGCAGGCCTATCAGAAACGAATGGGGGTGCAGATGCAACGGTTCAAGTGAATGAGTCTTCTAACCGAGGTCGAAACGCCTATCAGAAACGAATGGGGGTGCAGATGCAACGGTTCAAGTGATCCTCTCACTATTGCCGCAAATATCATTGGGATCTTGCACTTGACATTGTGGATTCTTGATCGTCTTTTTTTCAAATGCATTTACCGTCGCTTTAAATACGGACTGAAAGGAGGGCCTTCTACGGAAGGAGTGCCAAAGTCTATGAGGGAAGAATATCGAAAGGAACAGCAGAGTGCTGTGGATGCTGACGATGGTCATTTTGTCAGCATAGAGCTGGAGTAAATGGATCCAAACACTGTGTCAAGCTTTCAGGTAGATTGCTTTCTTTGGCATGTCCGCAAACGAGTTGCAGACCAAGAACTAGGTGATGCCCCATTCCTTGATCGGCTTCGCCGAGATCAGAAATCCCTAAGAGGAAGGGGCAGTACTCTCGGTCTGGACATCAAGACAGCCACACGTGCTGGAAAGCAGATAGTGGAGCGGATTCTGAAAGAAGAATCCGATGAGGCACTTAAAATGACCATGGCCTCTGTACCTGCGTCGCGTTACCTAACTGACATGACTCTTGAGGAAATGTCAAGGGACTGGTCCATGCTCATACCCAAGCAGAAAGTGGCAGGCCCTCTTTGTATCAGAATGGACCAGGCGATCATGGATAAGAACATCATACTGAAAGCGAACTTCAGTGTGATTTTTGACCGGCTGGAGACTCTAATATTGCTAAGGGCTTTCACCGAAGAGGGAGCAATTGTTGGCGAAATTTCACCATTGCCTTCTCTTCCAGGACATACTGCTGAGGATGTCAAAAATGCAGTTGGAGTCCTCATCGGAGGACTTGAATGGAATGATAACACAGTTCGAGTCTCTGAAACTCTACAGAGATTCGCTTGGAGAAGCAGTAATGAGAATGGGAGACCTCCACTCACTCCAAAACAGAAACGAGAAATGGCGGGAACAATTAGGTCAGAAGTTTGAATGGATCCAAACACTGTGTCAAGCTTTCAGGACATACTGCTGAGGATGTCAAAAATGCAGTTGGAGTCCTCATCGGAGGACTTGAATGGAATGATAACACAGTTCGAGTCTCTGAAACTCTACAGAGATTCGCTTGGAGAAGCAGTAATGAGAATGGGAGACCTCCACTCACTCCAAAACAGAAACGAGAAATGGCGGGAACAATTAGGTCAGAAGTTTGAAGAAATAAGATGGTTGATTGAAGAAGTGAGACACAAACTGAAGATAACAGAGAATAGTTTTGAGCAAATAACATTTATGCAAGCCTTACATCTATTGCTTGAAGTGGAGCAAGAGATAAGAACTTTCTCGTTTCAGCTTATTTAA
>Concatenated PB2+PA+NP+M1+M2+NS1+NS2 STRAIN=A/Melbourne/1935 YEAR=1935
ATGGAAAGAATAAAAGAACTAAGGAATCTAATGTCGCAGTCTCGCACTCGCGAGATACTCACAAAAACCACCGTGGACCATATGGCCATAATCAAGAAGTACACATCAGGAAGACAAGAGAAGAACCCAGCACTTAGGATGAAATGGATGATGGCAATGAAATATCCAATTACAGCAGACAAGAGGATAACGGAAATGATCCCTGAGAGAAATGAGCAAGGACAAACTTTATGGAGTAAAATGAATGACGCCGGATCAGACCGAGTGATGGTATCACCTCTGGCTGTAACATGGTGGAATAGGAATGGACCAATGACAAGTACAGTTCATTATCCAAAAATCTACAAAACTTATTTTGAAAAAGTTGAAAGGTTAAAACATGGAACCTTTGGCCCTGTCCATTTTAGAAACCAAGTCAAAATACGTCGGAGAGTTGACATAAATCCTGGTCATGCAGATCTCAGTGCCAAAGAGGCACAGGATGTAATCATGGAAGTTGTTTTCCCTAACGAAGTGGGAGCCAGGATACTAACATCAGAATCGCAACTAACGATAACCAAAGAGAAGAAAGAAGAACTCCAGGATTGCAAAATTTCCCCTTTGATGGTGGCATACATGTTGGAGAGAGAACTGGTCCGCAAAACGAGATTCCTCCCAGTGGCTGGTGGAACAAGCAGTGTGTACATTGAAGTGTTGCATTTGACTCAAGGAACATGCTGGGAACAGATGTACACTCCAGGAGGGGAAGTGAAGAATGATGATGTTGATCAAAGCTTAATTATTGCTGCTAGGAACATAGTGAGAAGAGCTACAGTATCATCAGATCCACTAGCATCTTTATTGGAGATGTGCCACAGCACACAAATTGGTGGAATAAGGATGGTAGACATCCTTAGGCAGAACCCAACAGAGGAGCAAGCCGTGGATATATGCAAGGCTGCAATGGGACTGAGAATTAGCTCATCCTTCAGTTTTGGCGGATTCACATTTAAGAGAACAAGCGGATCATCAGTCAAGAGAGAGGAAGAGGTGCTTACGGGCAATCTTCAGACATTGAAGATAAGAGTACATGAGGGATATGAAGAGTTCACAATGGTTGGGAGAAGAGCAACAGCTATACTCAGAAAAGCAACCAGGAGATTGATTCAGCTGATAGTGAGTGGGAGAGACGAACAGTCGATTGCCGAAGCAATAATTGTGGCCATGGTATTTTCACAAGAGGATTGTATGATAAAAGCAGTTAGAGGTGACCTGAATTTCGTCAATAGGGCGAATCAGCGATTGAATCCCATGCACCAACTTTTGAGACATTTTCAGAAGGATGCGAAAGTGCTCTTTCAAAATTGGGGAATTGAACCCATCGACAATGTGATGGGGATGATTGGGATATTGCCCGACATGACTCCAAGCACCGAGATGTCAATGAGAGGAGTAAGAGTCAGCAAAATGGGTGTAGATGAGTACTCCAGCACGGAGAGGATAATGGTGAGCATTGACCGTTTTTTGAGAGTTCGGGACCAACGAGGAAATGTACTACTGTCTCCCGAGGAGGTCAGTGAAACACAGGGAACAGAGAAACTGACAATAACCTACTCATCGTCAATGATGTGGGAGATTAATGGTCCTGAATCAGTGTTGGTCAATACCTATCAGTGGATCATCAGAAACTGGGAAACTGTTAAAATTCAGTGGTCCCAGAATCCTACAATGCTATACAATGAAATGGAATTTGAGCCATTTCAGTCTTTAGTTCCTAAGGCCGTTAGAGGCCAATACAGTGGGTTTGTGAGAACTCTGTTCCAACAAATGAGGGATGTGCTTGGGACATTTGACACCGCTCAGATAATAAAACTTCTTCCCTTCGCAGCCGCTCCACCAAAGCAAAGTAGAATGCAGTTCTCCTCATTGACTGTGAATGTGAGGGGATCAGGAATGAGAATACTTGTAAGGGGCAATTCTCCAGTATTCAACTACAACAAGACCACTAAAAGACTCACAGTTCTCGGAAAGGATGCTGGCACTTTAACTGAAGACCCAGATGAAGGCACAGCTGGAGTGGAGTCCGCAGTTCTGAGAGGATTCCTCATTCTGGGCAAAGAAGACAGGAGATATGGACCAGCATTAAGCATCAATGAACTGCGCAACCTTGCGAAAGGAGAGAAGGCTAATGTGCTAATTGGGCAAGGAGACGTGGTGTTGGTAATGAAACGGAAACGGGACTCTAGCATACTTACTGACAGCCAGACAGCGACCAAAAGAATTCGGATGGCCATCAATTAGATGGAAGATTTTGTGCGACAATGCTTCAATCCGATGATTGTCGAGCTTGCGGAAAAAGCAATGAAAGAGTATGGAGAGGACCCGAAAATCGAAACAAACAAATTTGCAGCAATATGCACTCACTTGGAGGTATGCTTCATGTATTCAGATTTTCACTTCATCAATGAGCAAGGCGAGTCAATAATCGTAGAACTTGGCGATCCAAATGCACTTTTGAAGCACAGATTTGAAATAATCGAGGGAAGAGATCGCACAATGGCCTGGACAGTAGTAAACAGTATTTGCAACACTACAGGGGCTGAGAAACCAAAGTTTCTACCAGATTTGTATGATTACAAGGAGAATAGATTCATCGAGATTGGAGTAACAAGGAGAGAAGTTCACATATATTATCTGGAAAAGGCCAATAAAATTAAATCTGAGAAGACACACATCCACATTTTCTCGTTCACTGGGGAGGAAATGGCCACAAAGGCCGACTACACTCTCGATGAAGAAAGCAGAGCTAGGATCAAAACCAGGCTATTCACCATAAGACAAGAAATGGCTAGCAGGGGCCTCTGGGATTCCTTTCGTCAGTCCGAGAGAGGCGAAGAAACAATTGAAGAAAGATTTGAAATCACTGGAACAATGCGCAAGCTTGCCGACCAAAGTCTCCCGCCGAACTTCTCCAGCCTTGAAAATTTTAGAGCCTATGTGGATGGATTCGAACCGAACGGCTACATTGAGGGCAAGCTTTCTCAAATGTCCAAAGAAGTAAATGCTAGAATTGAACCTTTTTTGAAGACAACACCACGACCACTTAGACTTCCGGATGGGCCTCCCTGTTCTCAGCGGTCCAAATTCCTGCTGATGGATGCCTTAAAATTAAGCATTGAGGACCCAAATCATGAAGGAGAGGGGATACCGCTATATGATGCAATCAAATGCATGAGAACATTCTTTGGATGGAAGGAACCCAATGTTGTTAAACCACACGAAAAGGGAATAAATCCAAATTATCTTCTGTCATGGAAGCAAGTACTGGCAGAACTGCAGGACATTGAGAATGAGGAGAAAATTCCAAAGACTAAAAATATGAAGAAAACGAGTCAGTTAAAGTGGGCACTTGGTGAGAACATGGCACCAGAAAAGGTAGACTTTAACGACTGTAGAGATGTAGGCGATTTGAAGCAATATGATAGTGATGAACCGGAATTGAGGTCGCTTGCAAGTTGGATTCAGAATGAGTTCAACAAGGCATGCGAACTGACCGATTCAAGCTGGATAGAGCTCGATGAGATTGGAGAAGATGTGGCTCCAATTGAACACATTGCAAGCATGAGAAGGAATTATTTCACAGCAGAGGTGTCTCATTGCAGAGCCACAGAATACATAATGAAGGGGGTGTACATCAATACTGCCTTGCTTAATGCATCCTGTGCAGCAATGGATGATTTCCAATTAATTCCAATGATAAGCAAGTGTAGAACTAAGGAGGGAAGGCGAAAGACCAATTTGTACGGTTTCATCATAAAAGGAAGATCCCACTTAAGGAATGACACCGACGTGGTAAACTTTGTGAGCATGGAGTTTTCCCTCACTGACCCAAGACTTGAACCACACAAATGGGAGAAGTACTGTGTTCTTGAGATAGGAAATATGCTTCTAAGAAGTGCCATAGGCCAGGTGTCAAGGCCCATGTTCCTGTATGTGAGGACAAATGGAACCTCAAAAATTAAAATGAAATGGGGAATGGAAATGAGGCGTTGCCTCCTTCAGTCACTTCAACAAATCGAGAGTATGATTGAAGCTGAATCCTCTGTCAAGGAGAAAGACATGACCAAAGAGTTCTTTGAGAACAAATCAGAAACATGGCCCATTGGAGAGTCCCCCAAAGGAGTGGAGGAAGGTTCCATTGGGAAGGTCTGCAGGACTTTATTGGCAAAGTCGGTATTCAACAGCTTGTATGCATCTCCACAACTAGAAGGATTTTCAGCTGAATCAAGAAAACTGCTTCTTATCGTTCAGGCTCTTAGGGACAACCTGGAACCTGGGACCTTTGATCTTGGGGGGCTATATGAAGCAGTTGAGGAGTGCCTAATTAATGATCCCTGGGTTTTGCTTAATGCTTCTTGGTTCAACTCCTTCCTCACACATGCATTGAGATAGATGGCGTCCCAAGGCACCAAACGGTCTTACGAACAGATGGAGACTGATGGAGAACGCCAGAATGCCACTGAAATCAGAGCATCTGTCGGAAAAATGATTGGTGGAATTGGACGATTCTACATCCAAATGTGCACCGAACTTAAACTCAGTGATTATGAGGGACGGCTGATTCAGAACAGCTTAACAATAGAGAGAATGGTGCTCTCTGCTTTTGACGAGAGAAGGAATAAATATCTGGAAGAACATCCCAGTGCGGGGAAAGATCCTAAGAAAACTGGAGGACCTATATACAGGAGAGTAGATGGAAAGTGGATGAGAGAACTCATCCTTTATGACAAAGAAGAAATAAGGCGAATCTGGCGCCAAGCTAATAATGGTGACGATGCAACGGCTGGTCTGACTCACATGATGATCTGGCATTCCAATTTGAATGATACAACTTACCAGAGGACAAGAGCTCTTGTTCGCACCGGAATGGATCCCAGGATGTGCTCTCTGATGCAGGGTTCAACTCTCCCTAGGAGATCTGGAGCCGCAGGTGCTGCAGTCAAAGGAGTTGGAACAATGGTGATGGAATTGATCAGGATGATCAAACGTGGGATCAATGATCGGAACTTCTGGAGGGGTGAGAATGGACGAAAGACAAGAATTGCTTATGAAAGAATATGCAACATTCTCAAAGGGAAATTTCAAACAGCTGCACAAAGAGCAATGATGGATCAAGTGAGAGAGAGCCGGAATCCAGGAAATGCTGAGCTCGAAGACCTCATCTTTCTAGCACGGTCTGCACTCATATTGAGGGGGTCAGTTGCTCACAAGTCCTGCCTGCCTGCCTGTGTGTATGGACCTGCCGTAGCCAGTGGGTACGACTTTGAAAGAGAGGGATACTCTCTAGTCGGGATAGACCCTTTCAGATTGCTTCAAAACAGTCAAGTATACAGCCTAATCAGACCAAATGAGAATCCAGCACACAAGAGTCAACTGGTGTGGATGGCATGCCATTCTGCTGCATTTGAAGATATAAGAGTATCAAGCTTCATCAGAGGAACAAAAGTGGTCCCAAGAGGGAAGCTTTCCACTAGAGGAGTTCAAATTGCTTCCAATGAAAACATGGAGACTATGGGATCAAGTACCCTTGAACTGAGAAGCAGATACTGGGCCATAAGGACCAGAAGTGGAGGAAACACCAATCAACAGAGGGCATCTGCGGGCCAAATCAGCATACAACCTACGTTCTCAGTACAGAGAAATCTCCCTTTTGACAGACCAACCATTATGGCAGCATTCACTGGGAATACAGAGGGGAGAACATCTGACATGAGAACCGAGATCATAAGGCTGATGGAAAGTGCAAGACCAGAAGATGTGTCTTTCCAGGGGCGGGGAGTCTTCGAGCTCTCGGACGAAAAGGCAGCGAGCCCGATCGTGCCCTCCTTTGACATGAGTAATGAAGGATCTTATTTCTTCGGAGACAATGCAGAGGAGTACGACAATTAAATGAGTCTTCTAACCGAGGTCGAAACGTACGTTCTCTCTATCGTCCCGTCAGGCCCCCTCAAAGCCGAAATCGCACAGAGACTTGAAGATGTCTTTGCAGGGAAAAACACCGATCTTGAGGCTCTCATGGAATGGCTAAAGACAAGACCAATCCTGTCACCTCTGACTAAGGGGATTTTAGGATTTGTGTTCACGCTCACCGTGCCCAGTGAGCGGGGACTGCAGCGTAGACGCTTTGTCCAAAATGCCCTTAATGGGAACGGGGATCCAAATAACATGGACAGGGCAGTTAAACTGTATAGGAAGCTTAAGAGGGAGATAACATTCCATGGGGCCAAAGAAATAGCACTCAGTTATTCTGCTGGTGCACTTGCCAGTTGTATGGGCCTCATATACAACAGGATGGGGGCTGTGACCACTGAAGTGGCATTTGGCCTGGTATGCGCAACCTGTGAACAGATTGCTGACTCCCAGCATCGGTCTCATAGGCAAATGGTGACAACAACCAATCCACTAATCAGACATGAGAACAGAATGGTTCTAGCCAGCACTACAGCTAAGGCTATGGAGCAAATGGCTGGATCGAGTGAGCAAGCAGCAGAGGCCATGGAGGTTGCTAGTCAGGCTAGGCAAATGGTGCAGGCGATGAGGACCATTGGGACCCATCCTAGCTCCAGTGCTGGTCTGAAAGATGATCTTCTTGAAAATTTGCAGGCCTACCAGAAACGAATGGGGGTGCAGATACAACGATTCAAGTGAATGAGTCTTCTAACCGAGGTCGAAACGCCTACCAGAAACGAATGGGGGTGCAGATACAACGATTCAAGTGATCCTCTCGTTATTGCCGCAAATATCATTGGGATCTTGCACTTGATATTGTGGATTCTTGATCGTCTTTTTTTCAAATGCATTTATCGTCGCTTTAAATACGGTTTGAAAAGAGGGCCTTCTACGGAAGGAGTGCCAGAGTCTATGAGGGAAGAATATCGAAAGGAACAGCAGAGTGCTGTGGATGCTGACGATGGTCATTTTGTCAGCATAGAGCTGGAGTAAATGGATCCCAACACTGTGTCAAGCTTTCAGGTAGATTGCTTTCTTTGGCATGTCCGCAAACGAGTTGCAGACCAAGAACTAGGTGATGCCCCATTCCTTGATCGGCTTCGCCGAGATCAGAAGTCCCTAAGAGGAAGAGGCAGCACTCTCGGTCTGGACATCGAGACAGCCACCCGTGCTGGAAAGCAGATAGTGGAGCGGATTCTGAAGGAAGAATCCGATGAGGCACTTAAAATGACCATGGCCTCTGTACCTGCGTCGCGCTACCTAACTGACATGACTCTTGAGGAAATGTCAAGGGACTGGCTCATGCTCATGCCCAAGCAGAAAATGGCAGGCCCTCTTTGTATCAGAATGGACCAGGCGATCATGGATAAGAACATCATACTGAAAGCGAACTTCAGTGTGATTTTTGACCAACTGGAGACTCTAATATTACTAAGGGCTTTCACCGAAGAGGGAGCAATTGTTGGCGAAATTTCACCATTGCCTTCTCTTCCAGGACATACTGATGAGGATGTCAAAAATGCAATTGGGGTCCTCATCGGAGGACTTGAATGGAATGATAACACAGTTCGAGTCTCTGAAACTCTACAGAAATTCGCTTGGAGACGCAGTAATGAGAATGGGAGACCTCCACTCACTCCAAAACAGAAACGGAAAATGGCGGGAACAATTAGGTCAGAAGTTTGAATGGATCCCAACACTGTGTCAAGCTTTCAGGACATACTGATGAGGATGTCAAAAATGCAATTGGGGTCCTCATCGGAGGACTTGAATGGAATGATAACACAGTTCGAGTCTCTGAAACTCTACAGAAATTCGCTTGGAGACGCAGTAATGAGAATGGGAGACCTCCACTCACTCCAAAACAGAAACGGAAAATGGCGGGAACAATTAGGTCAGAAGTTTGAAGAAATAAGATGGTTGATTGAAGAAGTGAGACACAGACTGAAGATAACAGAGAATAGTTTTGAGCAAATAACATTTATGCAAGCCTTACAACTATTGCTTGAAGTGGAGCAAGAGATAAGAACTTTCTCATTTCAGCTTATTTAA
>Concatenated PB2+PA+NP+M1+M2+NS1+NS2 STRAIN=A/bh/1935 YEAR=1935
ATGGAAAGAATAAAAGAACTAAGGAATCTAATGTCGCAGTCTCGCACTCGCGAGATACTCACAAAAACCACCGTGGACCATATGGCCATAATCAAGAAGTACACATCAGGAAGACAGGAGAAGAACCCAGCACTTAGGATGAAATGGATGATGGCAATGAAATATCCAATTACAGCAGACAAGAGGATAACGGAAATGATTCCTGAGAGAAATGAGCAAGGACAAACTTTATGGAGTAAAATGAATGACGCCGGATCAGACCGAGTGATGGTATCACCTCTGGCTGTGACATGGTGGAATAGGAATGGACCAATGACAAGTACAGTTCATTATCCAAAAATCTACAAAACTTATTTTGAAAAAGTCGAAAGGTTAAAACATGGAACCTTTGGCCCTGTCCATTTTAGAAACCAAGTCAAAATACGTCGAAGAGTTGACATAAATCCTGGTCATGCAGATCTCAGTGCCAAAGAGGCACAGGATGTAATCATGGAAGTTGTTTTCCCTAACGAAGTGGGAGCCAGGATACTAACATCGGAATCGCAACTAACGATAACCAAAGAGAAGAAAGAAGAACTCCAGGGTTGCAAAATTTCTCCTTTGATGGTGGCATACATGTTGGAGAGAGAACTGGTCCGCAAAACGAGATTCCTCCCAGTGGCTGGTGGAACAAGCAGTGTGTACATTGAAGTGTTGCATTTGACTCAAGGAACATGCTGGGAACAGATGTACACTCCAGGAGGGGAGGTGAGGAATGATGATGTTGATCAAAGCTTAATTATTGCTGCTAGGAACATAGTAAGAAGAGCTACAGTATCAGCAGATCCACTAGCATCTTTATTGGAGATGTGCCACAGCACACAGATTGGTGGAATAAGGATGGTAGACATCCTTAGGCAGAACCCAACAGAAGAGCAAGCCGTGGATATATGCAAGGCTGCAATGGGACTGAGAATTAGCTCATCCTTCAGTTTTGGTGGATTCACATTTAAGAGAACAAGCGGATCATCAGTCAAGAGAGAGGAAGAGGTGCTTACGGGCAATCTTCAGACATTGAAGATAAGAGTGCATGAGGGATATGAAGAGTTCACAATGGTTGGGAGAAGAGCAACAGCTATACTCAGAAAAGCAAACAGGAGATTGATTCAGCTGATAGTGAGTGGGAGAGACGAACAGTCGATTGCCGAAGCAATAATTGTGGCCATGGTATTTTCACAAGAGGATTGTATGATAAAAGCAGTTAGAGGTGACCTGAATTTCGTCAATAGGGCGAATCAGCGATTGAATCCCATGCACCAACTTTTGAGACATTTTCAGAAGGATGCAAAAGTGCTCTTTCAAAATTGGGGAATTGAATCCATCGACAATGTGATGGGAATGATTGGGATATTGCCCGACATGACTCCAAGCACCGAGATGTCAATGAGAGGAGTGAGAGTCAGCAAAATGGGGGTAGATGAGTATTCCAGCGCGGAGAAGGTAGTGGTGAGCATTGACCGTTTTTTGAGAGTTAGGGACCAACGTGGGAATGTACTACTGTCTCCCGAGGAGGTCAGTGAAACACAGGGAACAGAGAAACTGACAATAACTTACTCATCGTCAATGATGTGGGAGATTAATGGTCCTGAATCAGTGTTGGTCAATACCTATCAGTGGATCATCAGAAACTGGGAAACTGTTAAAATTCAGTGGTCCCAGAATCCTACAATGCTGTACAATAAAATGGAATTTGAGCCATTTCAGTCTTTAGTTCCAAAGGCCGTTAGAGGCCAATACAGTGGGTTTGTGAGAACTCTGTTCCAACAAATGAGGGATGTGCTTGGGACATTTGATACCGCTCAGATAATAAAACTTCTTCCCTTCGCAGCCGCTCCACCAAAGCAAAGTAGAATGCAGTTCTCCTCATTGACTGTGAATGTGAGGGGATCAGGAATGAGAATACTTGTAAGGGGCAATTCTCCAGTATTCAACTACAACAAGACCACTAAAAGACTCACAGTTCTCGGAAAGGATGCTGGCACTTTAACTGAAGACCCAGATGAAGGCACAGCTGGAGTGGAGTCCGCAGTTCTGAGAGGATTCCTCATTCTGGGCAAAGAAGACAGGAGATATGGACCAGCATTAAGCATAAATGAACTGAGAAACCTTGCGAAAGGAGAGAAGGCTAATGTGCTAATTGGGCAAGGAGACGTGGTGTTGGTAATGAAACGGAAACGGGACTCTAGCATACTTACTGACAGCCAGACAGCGACCAAAAGAATTCGGATGGCCATCAATTAGATGGAAGATTTTGTGCGACAATGCTTCAATCCGATGATTGTCGAGCTTGCGGAAAAGGCAATGAAAGAGTATGGAGAGGACCTGAAAATCGAAACAAACAGATTTGCAGCAATATGCACTCACTTGGAAGTGTGCTTCATGTATTCAGATTTTCACTTCATCAATGAGCAAGGCGAGTCAATAATCGTAGAACTTGGCGATCCAAATGCACTTTTGAAGCACAGATTTGAAATAATCGAGGGAAGAGATCGCACAATGGCCTGGACAGTAGTAAACAGTATTTGCAACACTACAGGGGCTGAGAAACCAAAGTTTCTACCAGATTTGTATGATTACAAGGAGAATAGATTCATCGAGATTGGAGTAACAAGGAGAGAAGTTCACATATACTATCTGGAAAAGGCCAATAAAATTAAATCTGAGAAGACACACATCCACATTTTCTCATTCACTGGGGAGGAAATGGCCACAAAGGCCGACTACACTCTCGATGAAGAAAGCAGGGCTAGGATCAAAACCAGGCTATTCACCATAAGACAAGAAATGGCTAGCAGAGGCCTCTGGGATTCCTTTCGTCAGTCCGAGAGAGGCGAAGAGACAATTGAAGAAAGATTTGAAATCACAGGAACAATGCGCAAGCTTGCCGACCAAAGTCTCCCGCCGAACTTCTCCAGCCTTGAAAATTTTAGAGCCTATGTGGATGGATTCGAACCGAACGGCTACATTGAGGGCAAGCTTTCTCAAATGTCCAAAGAAGTAAATGCTAGAATTGAACCTTTTTTGAAAACAACACCACGACCACTTAGACTTCCGGATGGGCCTCCCTGTTCTCAGCGGTCCAAATTCCTGCTGATGGATGCCTTAAAATTAAGCATTGAGGACCCAAGTCATGAGGGAGAGGGGATACCGCTATATGATGCAATCAAATGCATGAGAACATTCTTTGGATGGAAGGAACCCAATGTTGTTAAACCACACGAAAAGGGAATAAATCCAAATTATCTTCTGTCATGGAAGCAAGTACTGGCAGAACTGCAGGACATTGAGAATGAGGAGAAAATTCCAAAGACTAAAAATATGAAGAAAACGAGTCAGTTAAAGTGGGCACTTGGTGAGAACATGGCACCAGAAAAGGTAGACTTTGACGACTGTAAAGATGTAGGCGATTTGAAGCAATATGATAGTGATGAACCAGAATTGAGGTCGCTTGCAAGTTGGATTCAGAATGAGTTCAACAAGGCATGCGAACTGACCGATTCAAGCTGGATAGAGCTCGATGAGATTGGAGAAGATGTGGCTCCAATTGAACACATTGCAAGCATGAGAAGGAATTATTTCACAGCAGAGGTGTCTCATTGCAGAGCCACAGAATACATAATGAAGGGGGTGTACATCAATACTGCCTTGCTTAATGCATCCTGTGCAGCAATGGATGATTTCCAATTAATTCCAATGATAAGCAAGTGTAGAACTAAGGAGGGAAGGCGAAAGACCAATTTGTACGGTTTCATCATAAAAGGAAGATCCCACTTAAGGAATGACACCGACGTGGTAAACTTTGTGAGCATGGAGTTTTCCCTCACTGACCCAAGACTTGAACCACACAAATGGGAGAAGTACTGTGTTCTTGAGGTAGGAGATATGCTTCTAAGAAGTGCCATAGGCCATGTGTCAAGGCCTATGTTCTTGTATGTGAGGACAAATGGAACCTCAAAAATTAAAATGAAATGGGGGATGGAAATGAGGCGTTGCCTCCTTCAGTCACTTCAACAAATCGAGAGTATGATTGAAGCTGAGTCCTCTGTCAAGGAGAAAGACATGACCAAAGAGTTCTTTGAGAACAAATCAGAAACATGGCCCGTTGGAGAGTCCCCCAAAGGAGTGGAGGAAGGTTCCATTGGGAAGGTCTGCAGGACTTTATTGGCAAAGTCGGTATTCAACAGCTTGTATGCATCTCCACAACTAGAAGGATTTTCAGCTGAATCAAGAAAACTGCTTCTTATCGTTCAGGCTCTTAGGGACAACCTGGAACCTGGGACCTTTGATCTTGGGGGGCTATATGAAGCAATTGAGGAGTGCCTGATTAATGATCCCTGGGTTTTGCTTAATGCTTCTTGGTTCAACTCCTTCCTCACACATGCATTGAGATAGATGGCGACCCAAGGCACCAAACGATCTTACGAACAGATGGAGACTGAAGGAGAACGCCAGAATGCCACTGAAATCAGAGCATCTGTCGGAAAAATGATTGGTGGAATTGGACGATTCTACATCCAAATGTGCACCGAACTTAAACTCAGTGATTATGAGGGACGGCTGATTCAGAACAGCTTAACAATAGAGAGAATGGTGCTCTCTGCTTTTGACGAGAGGAGGAATAAATATCTAGAAGAACATCCCAGTGCGGGGAAAGATCCTAAGAAAACTGGAGGACCTATATACAGGAGAGTAAATGGAAAGTGGAAGAGAGAACTCATCCTTTATGACAAAGAAGAAATAAGACGAATCTGGCGCCTAGCTAATAATGGTGACGATGCAACGGCTGGTCTGACTCACATGATGATCTGGCACTCCAATTTGAATGATGCAACTTATCAGAGGACAAGAGCTCTTGTTCGCACAGGAATGGATCCCAGGATGTGCTCTCTGATGCAGGGTTCAACCCTCCCTAGGAGGTCTGGGGCCGCAGGTGCTGCAGTCAAAGGAGTTGGAACAATGGTGATGGAATTGATCAGAATGATCAAACGTGGGATCAATGATCGGAACTTCTGGAGGGGTGAGAATGGACGGAGAACAAGAATTGCTTATGAAAGAATGTGCAACATTCTCAAAGGGAAATTTCAAACAGCTGCACAAAGAGCAATGGTGGATCAAGTGAGAGAGAGCCGGAATCCAGGGAATGCTGAGTTCGAAGATCTCATCTTTCTAGCACGGTCTGCACTCATATTGAGAGGGTCAGTTGCTCACAAGTCCTGCCTGCCTGCCTGTGTGTATGGACCTGCCGTAGCCAGTGGATACGACTTTGAAAGAGAGGGATACTCTCTAGTCGGAATAGACCCTTTCAGACTGCTTCAAAACAGCCAAGTATACAGCCTAATCAGACCAAATGAGAATCCAGCACACAAGAGTCAACTGGTGTGGATGGCATGCCATTCTGCTGCATTTGAAGATCTAAGAGTATCAAGCTTCATCAGAGGGACGAAAGTGGTCCCAAGAGGGAAGCTTTCCACTAGAGGAGTTCAAATTGCTTCCAATGAAAACATGGAGACTATGGAATCAAGTACCCTTGAACTGAGAAGCAGATACTGGGCCATAAGGACCAGAAGTGGAGGAAACACCAATCAACAGAGGGCATCTGCGGGCCAAATCAGCATACAACCTACGTTCTCAGTACAGAGAAATCTCCCTTTTGACAGACCAACCATTATGGCAGCATTCACTGGGAATACAGAGGGGAGAACATCTGACATGAGAACCGAAATCATAAGGCTGATGGAAAGTGCAAGACCAGAAGATGTGTCTTTCCAGGGGCGGGGAGTCTTCGAGCTCTCGGACGAAAAGGCAGCGAGCCCGATCGTGCCCTCCTTTGACATGAGTAATGAAGGATCTTATTTCTTCGGAGACAATGCAGAGGAGTACGACAATTAAATGAGTCTTCTAACCGAGGTCGAAACGTACGTTCTCTCTATTGTCCCGTCAGGCCCCCTCAAAGCCGAGATCGCACAGAGACTTGAAGATGTCTTTGCAGGGAAGAACACCGATCTTGAGGCTCTCATGGAATGGCTAAAGACAAGACCAATCCTGTCACCTCTGACTAAGGGGATTTTAGGATTTGTGTTCACGCTCACCGTGCCCAGTGAGCGGGGACTGCAGCGTAGACGCTTTGTCCAAAATGCTCTTAATGGGAACGGGGATCCAAATAACATGGACAGAGCAGTTAAGCTGTATAGGAAGCTTAAGAGGGAGATAACATTCCATGGGGCCAAAGAAATAGCACTCAGTTATTCTGCTGGTGCACTTGCCAGTTGTATGGGCCTCATATACAACAGGATGGGGGCTGTGACCACTGAAGTGGCATTTGGCCTGGTATGCGCAACCTGTGAACAGATTGCTGACTCCCAGCATCGGTCTCATAGGCAAATGGTGACAACAACCAATCCACTAATCAGACATGAGAACAGAATGGTTCTAGCCAGCACTACAGCTAAGGCTATGGAGCAAATGGCTGGATCGAGTGAGCAAGCAGCAGAGGCCATGGATATTGCTAGTCAGGCCAGGCAAATGGTGCAGGCGATGAGAACCATTGGGACTCATCCTAGCTCCAGTGCTGGTCTAAAAGATGATCTTCTTGAAAATTTGCAGGCCTATCAGAAACGAATGGGGGTGCAGATGCAACGATTCAAGTGAATGAGTCTTCTAACCGAGGTCGAAACGCCTATCAGAAACGAATGGGGGTGCAGATGCAACGATTCAAGTGATCCTCTCGTTATTGCAGCAAGTATCATTGGGATCTTGCACTTGATATTGTGGATTCTTGATCGTCTTTTTTTCAAATGCATTTATCGTCGCTTTAAATACGGTTTGAAAAGAGGGCCTTCTACGGAAGGAGTGCCAGAGTCTATGAGGGAAGAATATCGAAAGGAACAGCAGAATGCTGTGGATGTTGACGATGGTCATTTTGTCAACATAGAGCTGGAGTAAATGGATCCAAACACTGTGTCAAGCTTTCAGGTAGATTGCTTTCTTTGGCATGTCCGCAAAAGAGTTGCAGACCAAGAACTAGGTGATGCCCCATTCCTTGATCGGCTTCGCCGAGATCAGAAGTCCCTAAGAGGAAGAGGCAGCACTCTCGGTCTGGACATCGAAACAGCCACCCGTGCTGGAAAGCAAATAGTGGAGCGGATTCTGAAGGAAGAATCCGATGAGGCACTTAAAATGACCATGGCCTCTGTACCTGCGTCGCGCTACCTAACCGACATGACTCTTGAGGAAATGTCAAGGCACTGGTTCATGCTCATGCCCAAGCAGAAAGTGGCAGGCCCTCTTTGTATCAGAATGGACCAGGCGATCATGGATAAGAACATCATACTGAAAGCGAACTTCAGTGTGCTTTTTGACCGGCTGGAGACTCTAATATTACTAAGGGCTTTCACCGAAGAGGGAACAATTGTTGGCGAAATTTCACCACTGCCTTCTCTTCCAGGACATACTGATGAGGATGTCAAAAATGCAGTTGGGGTCCTCATCGGAGGACTTGAATGGAATAATAACACAGTTCGAGTCTCTGAAACTCTACAGAGATTCGCTTGGAGAAGCAGTAATGAGAATGGGAGACCTCCACTCACTCCAAAACAGAAACGGAAAATGGCGGGAACAATTAGGTCAGAAGTTTGAATGGATCCAAACACTGTGTCAAGCTTTCAGGACATACTGATGAGGATGTCAAAAATGCAGTTGGGGTCCTCATCGGAGGACTTGAATGGAATAATAACACAGTTCGAGTCTCTGAAACTCTACAGAGATTCGCTTGGAGAAGCAGTAATGAGAATGGGAGACCTCCACTCACTCCAAAACAGAAACGGAAAATGGCGGGAACAATTAGGTCAGAAGTTTGAAGAAATAAGATGGTTGATTGAAGAAGTGAGACACAGACTGAAGATAACAGAGAATAGTTTTGAGCAAATAACATTTATGCAAGCCTTACAACTATTGCTTGAAGTGGAGCAAGAGATAAGAACTTTCTCGTTTCAGCTTATTTAA
>Concatenated PB2+PA+NP+M1+M2+NS1+NS2 STRAIN=A/Phila/1935 YEAR=1935
ATGGAAAGAATAAAAGAACTAAGGAATCTAATGTCGCAGTCTCGCACTCGCGAGATACTCACAAAAACCACCGTGGACCATATGGCCATAATCAAGAAGTACACATCAGGAAGACAGGAGAAGAACCCAGCACTTAGGATGAAATGGATGATGGCAATGAAATATCCAATTACAGCAGACAAGAGGATAACGGAAATGATTCCTGAGAGAAATGAGCAAGGACAAACTTTATGGAGTAAAATGAATGATGCCGGATCAGACCGAGTGATGGTATCACCTCTGGCTGTGACATGGTGGAATAGAAATGGACCAATGACAAGTACAGTTCACTATCCCAAAATCTACAAAACTTATTTTGAAAAAGTCGAAAGGTTAAAACATGGAACCTTTGGCCCTGTCCATTTTAGAAACCAAGTCAAAATACGTCGGAGAGTTGACATAAATCCTGGTCATGCAGATCTCAGTGCCAAGGAGGCACAGGATGTAATCATGGAAGTTGTTTTCCCTAACGAGGTGGGAGCCAGGATACTAACATCGGAATCGCAACTAACGATAACCAAAGAGAAGAAAGAAGAACTCCAGGATTGCAAAATTTCTCCTTTGATGGTTGCATACATGTTGGAGAGAGAACTGGTCCGCAAAACGAGATTCCTCCCAGTGGCTGGTGGAACAAGCAGTGTGTACATTGAAGTGTTGCATTTGACTCAAGGAACATGCTGGGAACAGATGTACACTCCAGGAGGGGAAGTGAGGAATGATGATGTTGATCAAAGCTTGATTATTGCTGCTAGGAACATAGTGAGAAGAGCTGCAGTATCAGCAGATCCACTAGCATCTTTATTGGAGATGTGCCACGGCACACAGATTGGTGGAATTAGGATGGTAGACATCCTTAGGCAGAACCCAACAGAAGAGCAAGCCGTGGATATATGCAAGGCTGCAATGGGACTGAGAATCAGCTCATCCTTCAGTTTTGGTGGATTCACATTTAAGAGAACAAGCGGATCATCAGTCAAGAGAGAGGAAGAGGTGCTTACGGGCAACCTTCAAACATTGAAAATAATAGTGCATGAGGGATATGAAGAGTTCACAATGGTTGGGAGAAGAGCAACAGCTATACTCAGAAAAGCAACCAGGAGATTGATTCAGCTGATAGTGAGTGGGAGAGACGAACAGTCGATTGCCGAAGCAATAATTGTGGCCATGGTATTTTCACAAGAGGATTGTATGATAAAAGCAGTTAGAGGTGATCTGAATTTCGTCAATAGGGCGAATCAGCGATTGAATCCTATGCATCAACTTTTAAGACATTTTCAGAAGGATGCGAAAGTGCTTTTTCAAAATTGGGGAATTGAACCTATCGACAATGTGATGGGAATGATTGGGATATTGCCCGACATGACTCCCAGCATCGAGATGTCAATGAGAGGAGTGAGAGTCAGCAAAATGGGTGTAGATGAGTACTCCAGCACGGAGAGGGCAGTGGTGAGCATCGACCGTTTTTTGAGAGTTCGGGACCAACGAGGAAATGTACTACTGTCTCCCGAGGAGGTCAGTGAAACACAGGGAACAGAGAAACTGACAATAACTTACTCATCGTCAATGATGTGGGAGATTAATGGTCCTGAATCAGTGTTGGTCAATACCTATCAGTGGATCATCAGAAACTGGGAAACTGTTAAAATTCAGTGGTCCCAGAACCCTACAATGCTATACAATAAAATGGAATTTGAGCCATTTCAGTCTTTAGTTCCTAAGGCCATTAGAGGCCAATACAGTGGGTTTGTGAGAACTCTGTTCCAACAAATGAGGGATGTGCTTGGGACATTTGACACCGCTCAGATAATAAAACTTCTTCCCTTCGCAGCCGCTCCACCAAAGCTAAGTAGAATGCAGTTCTCCTCATTGACTGTGAATGTGAGGGGATCAGGAATGAGAATACTTGTAAGGGGCAATTCTCCTGTATTCAACTACAACAAGGCCACTAAGAGACTCACAGTTCTCGGAAAGGATGCTGGCACTTTAACTGAAGACCCAGATGAAGGCACAGCTGGAGTGGAGTCCGCTGTTCTGAGGGGATTCCTCATTCTGGGCAAAGAAGACAGGAGATATGGGCCAGCATTAAGCATCAATGAACTGAGCAACCTTGCGAAAGGAGAGAAGGCTAATGTGCTAATTGGGCAAGGAGACGTGGTGTTGGTAATGAAACGAAAACGGGACTCTAGCATACTTACTGACAGCCAGACAGCGACCAAAAGAATTCGGATGGCCATCAATTAGATGGAAGATTTTGTGCGACAATGCTTCAATCCGATGATTGTCGAGCTTGCGGAAAAAACAATGAAAGAGTATGGGGAGGACCTGAAAATCGAAACAAACAAATTTGCAGCAATATGCACTCACTTGGAGGTATGCTTCATGTATTCAGATTTTCACTTCATCAATGAGCAAGGCGAGTCAATAATCGTAGAACTTGGTGATCCAAATGCACTTTTGAAGCACAGATTTGAAATAATCGAGGGAAGAGATCGCACAGTGGCCTGGACAGTAGTAAACAGTATTTGCAACACTACAGGGGCTGAGAAACCAAAGTTTCTACCAGATTTGTATGATTACAAGGAGAATAGATTCATCGAGATTGGAGTAACAAGGAGAGAAGTTCACATATACTATCTGGAAAAGGCCAATAAAACTAAATCTGAGAAAACACACATCCACATTTTCTCGTTCACTGGGGAAGAAATGGCCACAAAGGCCGACTACACTCTCGATGAAGAAAGCAGGGCTAGGATCAAAACCAGACTATTCACCATAAGACAAGAAATGGCTAGCAGAGGCCTCTGGGATTCCTTTCGTCAGTCCGAGAGAGGTGAAGAGACAATTGAAGAAAGATTTGAAATCACAGGAACAATGCGCAAGCTTGCCGACCAAAGTCTCCCGCCGAACTTCTCCAGCCTTGAAAATTTTAGAGCCTATGTGGATGGATTCGAACCGAACGGCTACATTGAGGGCAAGCTTTCTCAAATGTCCAAAGAAGTAAATGCTAGAATTGAACCTTTTTTGAAGACAACACCACGACCACTTAGACTTCCGAATGGGCCTCCCTGTTCTCAGCGGTCCAAATTCCTGCTGATGGATGCCTTAAAATTAAGCATTGAAGACCCAAGTCATGAAGGAGAGGGAATACCGCTATATGATGCAATCAAATGCATGAGAACATTCTTTGGATGGAAGGAACCCAATGTTGTTAAACCACACGAAAAGGGAATAAATCCAAATTATCTTCTGTCATGGAAGCAAGTACTGGCAGAACTGCAGGACATTGAGAATGAGGAGAAAATTCCAAAGACTAAAAATATGAAGAAAACAAGTCAGCTAAAGTGGGCACTTGGTGAGAACATGGCACCAGAAAAGGTAGACTTTGACGACTGTAAAGATGTAGGTGATTTGAAGCAATATGATAGTGATGAACCAGAATTGAGGTCGCTTGCAAGTTGGATTCAGAATGAGTTCAACAAGGCATGCGAACTGACCGATTCAAGCTGGATAGAGCTCGATGAGATTGGAGAAGATGTGGCTCCAATTGAACACATTGCAAGCATGAGAAGGAATTATTTCACATCAGAAGTGTCTCATTGCAGAGCCACAGAATACATAATGAAGGGGGTGTACATCAATACTGCCTTGCTTAATGCATCCTGTGCAGCAATGGATGATTTCCAATTAATTCCAATGATAAGCAAGTGTAGAACTAAGGAGGGAAGGCGAAAGACCAACTTGTATGGTTTCATCATAAAAGGAAGATCCCACTTAAGGAATGACACCGACGTGGTAAACTTTGTGAGCATGGAGTTTTCTCTCACTGACCCAAGACTTGAACCACACAAATGGGAGAAGTACTGTGTTCTTGAGATAGGAGATATGCTTCTCAGAAGTACCATAGGCCGGGTGTCAAGGCCCATGTTCTTGTATGTGAGGACAAATGGAACCTCAAAAATTAAAATGAAATGGGGAATGGAGATGAGGCGTTGCCTCCTTCAGTCACTTCAACAAATTGAGAGTATGATTGAAGCTGAGTCCTCTGTCAAAGAGAAAGACATGACCAAAGAGTTCTTTGAGAACAAATCAGAAACATGGCCCATTGGAGAGTCCCCCAAAGGAGTGGAGGAAGGTTCCATTGGGAAGGTCTGCAGGACTTTATTAGCAAAGTCGGTATTCAACAGCTTGTATGCATCTCCACAACTAGAAGGGTTTTCAGCTGAATCAAGAAAACTGCTTCTTATCGTTCAGGCTCTTAGGGACAACCTGGAACCTGGGACCTTTGATCTTGGGGGGCTATATGAAGCAGTTGAGGAGTGCCTAATTAATGATCCCTGGGTTTTGCTTAATGCTTCTTGGTTCAACTCCTTCCTTACACATGCATTGAGATAGATGGCGTCCCAAGGCACCAAACGGTCTTACGAACAGATGGAGACTGATGGAGAACGCCAGAATGCCACTGAAATCAGAGCATCCGTCGGAAAAATGATTGGTGGAATTGGACGATTCTACATCCAAATGTGCACCGAACTTAAACTCAGTGATTATGAGGGACGGCTGATCCAAAACAGCTTAACAATAGAGAGAATGGTGCTCTCTGCTTTTGACGAAAGGAGGAATAAATACCTGGAAGAACATCCCAGTGCGGGGAAAGATCCTAAGAAAACTGGAGGACCTATATACAGGAGAGTAAACGGAAAGTGGATGAGAGAACTCATCCTTTATGACAAAGAAGAAATAAGGCGAATCTGGCGCCAAGCTAATAATGGTGACGATGCAACGGCAGGTCTGACTCACATGATGATCTGGCATTCCAATTTGAATGATGCAACTTATCAGAGGACAAGAGCTCTTGTTCGCACCGGAATGGATCCCAGGATGTGCTCTCTGATGCAGGGTTCAACTCTCCCTAGGAGGTCTGGAGCCGCAGGTGCTGCAGTCAAAGGAGTTGGAACAATGGTGATGGAATTGATCAGGATGATCAAACGTGGGATCAATGATCGGAACTTCTGGAGGGGTGAGAATGGACGAAAAACAAGAATTGCTTATGAAAGAATGTGCAACATTCTCAAAGGGAAATTTCAAACAGCTGCACAAAGAGCAATGATGGATCAAGTGAGAGAGAGCCGGAATCCAGGAAATGCTGAGTTCGAAGATCTCACTTTTCTAGCACGGTCTGCACTCATATTGAGAGGGTCGGTTGCTCACAAGTCCTGCCTGCCTGCCTGTGTGTACGGACCTGCCGTAGCCAGTGGGTACGACTTTGAAAGAGAGGGATACTCTCTAGTCGGAATAGACCCTTTCAGACTGCTTCAAAACAGCCAAGTATACAGCCTAATCAGACCAAATGAGAATCCAGCACACAAGAGTCAACTGGTGTGGATGGCATGCCATTCTGCCGCATTTGAAGATCTAAGAGTATCAAGCTTCATCAGAGGGACGAAAGTGGTCCCAAGAGGGAAGCTTTCCACTAGAGGAGTTCAAATTGCTTCCAATGAAAATATGGAGGCTATGGAATCAAGTACCCTTGAACTGAGAAGCAAGTACTGGGCCATAAGGACCAGAAGTGGAGGAAACACCAATCAACAGAGGGCATCTGCGGGCCAAATCAGCATACAACCTACGTTCTCAGTACAGAGAAATCTCCCCTTTGACAGAACAACCGTTATGGCAGCATTCACTGGGAATACAGAGGGGAGAACATCTGACATGAGGACCGAAATCATAAGGATGATGGAAAGTGCAAGACCAGAAGATGTGTCTTTCCAGGGGCGGGGAGTCTTCGAGCTCTCGGACGAAAAGGCAGCGAGCCCGATCGTGCCCTCCTTTGACATGAGTAATGAAGGATCTTATTTCTTCGGAGACAATGCAGAGGAGTACGACAATTAAATGAGTCTTCTAACCGAGGTCGAAACGTACGTTCTCTCTATCGTCCCGTCAGGCCCCCTCAAAGCCGAGATAGCACAGAGACTTGAAGATGTCTTTGCAGGGAAGAACACCGATCTTGAGGCTCTCATGGAATGGCTAAAGACAAGACCAATCCTGTCACCTCTGACTAAGGGGATTTTAGGATTTGTGTTCACGCTCACCGTGCCCAGTGAGCGGGGACTGCAGCGTAGACGCTTTGTCCAAAATGCCCTTAATGGAAACGGGGATCCAAATAACATGGACAAAGCAGTTAAACTGTATAGGAAGATTAAGAGGGAGATAACATTCCATGGGGCCAAAGAAATAGCACTCAGTTATTCTGCTGGTGCACTTGCCAGTTGTATGGGCCTCATATACAACAGGATGGGGGCTGTGACCACTGAAGTGGCATTTGGCCTGGTCTGTGCAACCTGTGAACAGATTGCTGACTCCCAGCATCGGTCTCATAGGCAAATGGTGACAACAACCAATCCACTAATCAGACATGAGAACAGAATGGTTTTAGCCAGCACTACAGCTAAGGCTATGGAGCAAATGGCTGGATCGAGTGAGCGAGCAGCAGAGGCCATGGAGGTTGCTAGTCAGGCTAGGCAAATGGTGCAGGCGATGAGAACCATTGGGACTCATCCTAGCTCCAGTGCTGGTCTGAAAGATGATCTTCTTGAAAATTTGCAGGCCTATCAGAAACGAATGGGGGTGCAGATGCAACGGTTCAAGTGAATGAGTCTTCTAACCGAGGTCGAAACGCCTATCAGAAACGAATGGGGGTGCAGATGCAACGGTTCAAGTGATCCTCTCGTTATTGCCGCAAGTATCATTGGGATCTTGCACTTGATATTGTGGATTCTTGATCGTCTTCTTTTCAAATGCATTTATCGTCGCTTTAAATACGGTTTGAAAAGAGGGCCTTCTACGGAAGGAGTGCCAGAGTCTATGAGGGAAGAATATCGAAAGGAACAGCAGAGTGCTGTGGATGCTGACGATGGTCATTTTGTCAACATAGAGCCGGAGTAAATGGATCCCAACACTGTGTCAAGCTTTCAGGTAGATTGCTTTCTTTGGCATGTCCGCAAACGAGTTGCAGACCAAGAACTAGGTGATGCCCCATTCCTTGATCGGCTTCGCCGAGATCAGAAATCCCTAAAAGGAAGAGGCAGCACTCTCGGTCTGGACATCGAGACAGCCACACGTGCTGGAAAGCAGATAGTGGAGCGGATTCTGAAGGAAGAATCCGATGAGGCACTTAAAATGACCATGGCCTCTGTACCTGCGTCGCGCTACCTAACTGACATGACTCTTGAGGAAATGTCAAGGGACTGGTTCATGCTCAGGCCCAAGCAGAAAGTGGCAGGCCCTCTTTGTATCAGAATGGACCAGGCGATCATGGATAAGGACATCATACTGAAAGCGAACTTCAGTGTGATTTTTGACCGGCTGGAGACTCTAATATTGCTAAGGGCTTTCACCGAAGAGGGAGCAATTGTTGGCGAAATTTCACCATTGCCTTCTCTTCCAGGACATACTGATGAGGATGTCAAAAATGCAATTGGGGTCCTCATCGGAGGACTTGAATGGAATGATAACACAGTTCGAGTCTCTGAAACTCTACAGAGATTCGCTTGGAGAAGCAGTAATGAGAATGGGAGACCTCCACTCACTCCAAAACAGAAACGGGAAATGGCGGGAACAATTAGGTCAGAAGTTTGAATGGATCCCAACACTGTGTCAAGCTTTCAGGACATACTGATGAGGATGTCAAAAATGCAATTGGGGTCCTCATCGGAGGACTTGAATGGAATGATAACACAGTTCGAGTCTCTGAAACTCTACAGAGATTCGCTTGGAGAAGCAGTAATGAGAATGGGAGACCTCCACTCACTCCAAAACAGAAACGGGAAATGGCGGGAACAATTAGGTCAGAAGTTTGAAGAAATAAGATGGTTGATTGAAGAAGTGAGACACAGACTGAAGATAACAGAGAATAGTTTTGAGCAAATAACATTTATGCAAGCCTTACAGCTATTGCTTGAAGTGGAGAAAGAGATAAGAACTTTCTCGTTTCAGCTTATT---
>Concatenated PB2+PA+NP+M1+M2+NS1+NS2 STRAIN=A/Hickox/1940 YEAR=1940
ATGGAAAGAATAAAAGAACTAAGGAATCTGATGTCGCAGTCTCGCACTCGCGAGATACTCACAAAAACCACAGTGGACCATATGGCCATAATTAAGAAGTACACATCAGGAAGACAGGAGAAGAACCCGTCACTTAGGATGAAATGGATGATGGCAATGAAATATCCGATTACAGCAGACAAGAGGATAACGGAAATGATTCCTGAGAGAAATGAGCAAGGGCAAACTCTGTGGAGTAAAATGAATGATGCCGGATCAGACCGAGTGATGGTATCACCTCTGGCTGTGACATGGTGGAATAGAAATGGACCAATGACAAGTACGGTTCATTATCCAAAAATCTACAAAACTTATTTTGAAAAAGTCGAAAGGTTAAAACATGGAACCTTTGGCCCTGTCCATTTTAGAAACCAAGTCAAAATACGCCGAAGAGTTGACATAAATCCTGGTCATGCAGACCTCAGTGCCAAGGAGGCACAGGATGTAATCATGGAAGTTGTTTTCCCTAACGAAGTGGGAGCCAGAATACTAACGTCGGAATCGCAATTAACGATAACCAAAGAAAAGAAAGAAGAACTCCAGGATTGCAAAATTTCTCCTTTGATGGTTGCATACATGTTAGAGAGAGAACTTGTCCGCAAAACGAGATTTCTCCCAGTTGCTGGTGGAACAAGCAGTGTGTACATTGAAGTGTTGCATTTGACTCAAGGAACATGCTGGGAACAGATGTACACTCCAGGTGGAGAAGTGAGGAATGATGATGTTGATCAAAGCCTAATTATTGCTGCCAGGAACATAGTGAGAAGAGCTGCAGTATCAGCAGATCCACTAGCATCTTTATTGGAGATGTGCCATAGCACACAGATTGGTGGGACAAAGATGGTGGACATTCTTAGGCAGAACCCAACAGAAGAGCAAGCTGTGGATATATGCAAGGCTGCAATGGGACTGAGAATCAGCTCATCCTTCAGTTTTGGCGGATTCACATTTAAGAGAACAAGCGGATCATCAGTCAAGAGAGAGGAAGAAGTACTTACGGGCAATCTTCAAACATTGAAGATAAGGGTGCATGATGGATATGAAGAGTTCACAATGGTTGGGAAAAGGGCAACAGCTATACTCAGAAAAGCAACCAGGAGATTGATTCAGCTGATAGTGAGTGGAAGAGACGAACAGTCGATAGCCGAAGCAATAATTGTGGCCATGGTATTTTCACAAGAAGATTGTATGATAAAAGCAGTTAGAGGTGATCTGAATTTCGTTAATAGGGCAAATCAGCGGCTGAATCCTATGCATCAACTTTTAAGACATTTTCAGAAGGATGCGAAAGTGCTTTTTCAAAATTGGGGAATTGAGCATATCGACAGTGTGATGGGAATGATTGGGATATTACCAGACATGACTCCAAGCACAGAGATGTCAATGAGAGGAGTGAGAGTCAGCAAAATGGGCGTAGATGAATACTCCAGCGCGGAGAGGGTAGTGGTGAGCATTGACCGTTTTTTGAGAGTTCGGGACCAACGAGGAAATGTACTACTGTCTCCCGAGGAGGTCAGTGAAACACAGGGAACGGAGAAACTGACAATAACTTACTCATCGTCAATGATGTGGGAGATTAATGGCCCTGAATCAGTGTTGGTCAATACCTATCAGTGGATCATCAGAAACTGGGAAACTGTTAAAATTCAGTGGTCTCAGAATCCTACAATGCTATACAATAAAATGGAATTTGAGCCATTTCAGTCTTTAGTTCCTAAGGCCATTAGAGGCCAATACAGTGGGTTTGTTAGAACTCTGTTCCAACAAATGAGAGATGTGCTTGGGACATTTGACACCACCCAAATAATAAAACTTCTTCCCTTTGCAGCCGCTCCACCAAAGCAAAGTAGAATGCAGTTCTCCTCATTGACTGTGAATGTGAGGGGATCAGGAATGAGAATACTTGTAAGGGGCAATTCTCCAGTATTCAACTACAACAAGACCACTAAGAGACTCACAATTCTCGGAAAGGATGCTGGCACTTTAACTGAAGACCCAGATGAAGGCACAGCTGGAGTGGAGTCCGCTGTTCTGAGGGGATTCCTCATTCTGGGCAAAGAAGATAGGAGATATGGACCAGCATTAAGCATCAATGAACTGAGCAACCTTGCGAAAGGAGAAAAGGCTAATGTGCTAATTGGGCAAGGGGACGTGGTGTTGGTAATGAAACGAAAACGGGACTCTAGCATACTTACTGACAGCCAGACAGCGACCAAAAGAATTCGGATGGCCATCAATTAGATGGAAGATTTTGTGCGACAATGCTTCAATCCGATGATTGTCGAGCTTGCGGAAAAGGCAATGAAAGAGTATGGAGAGGACCCGAAAATCGAAACAAACAAACTTGCAGCAATATGCACTCACTTGGAAGTGTGCTTCATGTATTCAGATTTTCACTTCATCAATGAGCAAGGCGAATCAATAATAGTAGAACTTGGTGATCCAAACGCACTTCTGAAGCACAGATTTGAAATAATCGAGGGAAGAGATCGCACAATGGCCTGGACAGTGGTAAACAGTATTTGCAACACTACAGGGGCTGAGAAACCGAAGTTTCTGCCAGATTTGTATGATTACAAGGAGAATAGATTCATCGAAATTGGAGTGACAAGGAGGGAAGTTCACATTTACTATCTGGAAAAGGCCAATAAAATTAAATCTGAGAAGACACACATCCACATTTTCTCGTTCACTGGGGAAGAAATGGCCACAAAGGCCGACTACACTCTCGATGAGGAAAGCAGAGCTAGAATCAAAACCAGACTATTCACCATAAGACAAGAAATGGCTAGCAGAGGCCTTTGGGATTCCTTTCGTCAGTCCGAGAGAGGCGAAGAGACAATTGAAGAAAAATTTGAAATCACAGGAACAATGCGCAAGCTCGCCGACCAAAGTCTCCCGCCGAACTTCTCCTGCCTTGAGAATTTTAGAGCCTATGTGGATGGATTCGAACCGAACGGCTACATTGAGGGCAAGCTTTCTCAAATGTCCAAAGAAGTGAATGCTAGAATTGAACCTTTTTTTAAGACAACACCACGACCAATTAGACTTCCGGATGGGCCTCCTTGTTCTCAGCGGTCCAAATTCCTGCTGATGGATGCTTTAAAATTAAGCATTGAGGACCCAAGTCATGAAGGAGAGGGAATACCACTATATGATGCGATCAAGTGCATGAGGACATTCTTTGGATGGAAAGAACCCTATGTTGTTAAACCACACGAAAAGGGAATAAATCCAAATTATCTGCTGTCATGGAAGCAAGTACTGGCAGAACTGCAGGACATTGAAAATGAGGAGAAGATTCCAAAGACTAAAAACATGAAGAAAACGAGTCAGCTAAAGTGGGCACTTGGTGAGAACATGGCACCAGAAAAGGTAGACTTTGACGACTGTAAAGATGTAAGCGATTTGAAGCAATATTATAGTGATGAACCAGAATTGAGGTCACTTTCAAGTTGGATCCAGAATGAGTTCAACAAGGCCTGCGAGCTGACCGATTCAGTCTGGATAGAGCTTGATGAAATTGGAGAAGATGTGGCTCCAATTGAACACATTGCAAGCATGAGAAGGAATTACTTCACAGCAGAGGTGTCTCATTGCAGAGCCACAGAATACATAATGAAGGGGGTATACATTAATACTGCCTTGCTTAATGCATCCTGTGCAGCAATGGATGATTTCCAATTAATTCCCATGATAAGCAAATGTAGAACTAAAGAGGGAAGGCGAAAGACCAATTTGTATGGTTTCATCATAAAAGGAAGGTCTCACTTAAGGAATGACACCGACGTGGTAAACTTTGTGAGCATGGAATTTTCTCTCACTGACCCAAGACTTGAGCCACACAAATGGGAGAAGTACTGTGTTCTTGAGATAGGAGATATGCTTCTAAGAAGTGCCATAGGCCAGGTGTCAAGGCCCATGTTCTTATATGTGAGGACAAATGGAACCTCAAAAATTAAAATGAAATGGGGAATGGAGATGAGGCGTTGCCTCCTTCAGTCACTTCAACAAATTGAGAGCATGATTGAAGCCGAGTCCTCTGTCAAGGAGAAAGACATGACCAAAGAGTTTTTTGAGAATAAATCAGAAACATGGCCCATTGGAGAGTCCCCCAAAGGGGTGGAAGAAGGTTCCATTGGGAAGGTATGCAGGACTTTATTGGCAAAGTCGGTATTCAATAGCTTGTATGCATCTCCACAACTAGAAGGATTTTCAGCTGAATCAAGAAAACTGCTCCTTATTGTTCAGGCTCTTAGGGACAACCTGGAACCTGGGACCTTTGATCTTGGGGGGCTATATGAAGCAGTTGAGGAGTGCCTGATTAATGATCCCTGGGTTTTGCTTAATGCTTCTTGGTTCAACTCCTTCCTCACACATGCATTAAGATAGATGGCGTCCCAAGGCACCAAACGGTCTTACGAACAGATGGAGACTGATGGGGAACGCCAGAATGCCACTGAAATCAGAGCATCCGTCGGAAAAATGATTAGTGGAATTGGACGATTCTACATCCAAATGTGCACCGAACTTAAACTCAGTGATTATGAGGGACGGCTGATCCAGAACAGCTTAACAATAGAGAGAATGGTGCTCTCTGCTTTTGACGAGAGGAGGAATAAATATCTGGAAGAACATCCCAGCGCAGGGAAAGATCCTAAGAAAACTGGAGGACCCATATACAAGAGAGTAGGTGGAAAGTGGATGAGGGAACTCATCCTTTATGACAAAGAAGAAATAAGGCGAATCTGGCGCCAAGCTAATAATGGTGATGATGCAACGGCTGGTCTGACTCACATGATGATCTGGCATTCCAATTTGAATGATACAACTTATCAGAGGACAAGAGCTCTTGTCCGCACCGGAATGGATCCCAGGATGTGCTCTCTGATGCAGGGTTCAACTCTCCCTAGGAGGTCTGGAGCCGCAGGCGCTGCAGTCAAAGGAGTTGGGACAATGGTGATGGAGTTGATCAGGATGATCAAACGTGGGATCAATGATCGAAACTTCTGGAGGGGTGAGAATGGACGAAAAACAAGGATTGCTTATGAGAGAATGTGCAACATTCTCAAAGGGAAATTTCAAACAGCTGCACAAAGAGCAATGATGGATCAAGTGAGAGAAAGCCGGAATCCAGGAAATGCTGAGATCGAAGATCTCATCTTTCTGGCACGGTCTGCACTCATATTGAGAGGGTCAGTTGCTCACAAGTCTTGCCTGCCTGCCTGTGTGTATGGACCTGCAGTAGCCAGCGGATACGACTTCGAAAGAGAGGGATACTCTCTAGTCGGAATAGACCCTTTCAAACTGCTTCAAAACAGCCAAGTATACAGCCTAATAAGACCAAACGAGAATCCAGCACACAAGAGTCAGCTGGTGTGGATGGCATGCAATTCTGCTGCATTTGAAGATCTAAGAGTATCAAGCTTCATCAGAGGGACAAAGGTAGTCCCAAGGGGGAGGCTTTCCACTAGAGGAGTTCAAATTGCTTCAAATGAAAACATGGATACTATGGAATCAAGTACTCTTGAACTGAGAAGCAGGTACTGGGCCATAAGGACCAGAAGTGGAGGAAACACTAATCAACAGAGGGCTTCTGCAGGCCAAATCAGCATACAACCTACGTTTTCTGTACAGAGAAATCTCCCATTTGACAAAACAACCATCATGGCAGCATTCACTGGGAATGCAGAGGGAAGAACATCTGACATGAGGGCAGAAATCATAAGGATGATGGAGAATGCAAGACCAGAAGAAGTGTCCTTCCAGGGGCGGGGTGTCTTCGAGCTCTCGGACGAAAGGGCAGCGAACCCGATCGTGCCCTCCTTTGACATGAGTAATGAAGGATCTTATTTCTTCGGAGACAATGCAGAGGAGTACGACAATTAAATGAGTCTTCTAACCGAGGTCGAAACGTACGTTCTCTCTATCGTCCCGTCAGGCCCCCTCAAAGCCGAGATCGCACAGAGACTTGAAGATGTATTTGCTGGGAAGAACACCGACCTTGAGGCTCTCATGGAATGGCTAAAGACAAGACCAATCCTGTCACCTCTGACTAAGGGGATTTTAGGGTTTGTGTTCACGCTCACCGTGCCCAGTGAGCGAGGACTGCAGCGTAGACGCTTTGTCCAAAATGCCCTTAATGGGAATGGAGATCCAAATAACATGGACAGAGCAGTTAAACTGTATAGGAAGCTTAAGAGGGAGATAACATTCCATGGGGCCAAAGAAATAGCACTCAGTTATTCTGCTGGTGCACTTGCCAGTTGTATGGGCCTTATATACAACAGGATGGGGGCTGTGACCACTGAAGTGGCATTTGGCCTGGTATGCGCAACCTGTGAACAGATTGCCGACTCCCAGCATCGGTCTCATAGGCAAATGGTGACAACAACCAATCCACTAATAAGACATGAGAACAGAATGGTTCTAGCCAGCACTACAGCTAAGGCTATGGAGCAAATGGCTGGATCGAGTGAGCAAGCAGCAGAGGCCATGGAGGTTGCTAGTCAGGCTAGGCAAATGGTGCAGGCGATGAGAGCCATTGGAACTCATCCTAGCTCCAGTGCTGGTCTGAAAAATGATCTTCTTGAAAATTTGCAGGCCTATCAGAAACGAATGGGAGTGCAGATGCAACGATTCAAGTGAATGAGTCTTCTAACCGAGGTCGAAACGCCTATCAGAAACGAATGGGAGTGCAGATGCAACGATTCAAGTGATCCTCTCGTTGTTGCCGCAAGTATCATTGGGATCTTGCACTTGATATTGTGGATTCTTGATCGTCTTTTTTTCAAATGCATTTATCGTCTCTTTAAACACGGTCTAAAAAGAGGGCCTTCTACGGAAGGAGTGCCAAAGTCTATGAGGGAAGAATATCGAAAGGAACAGCAGAGTGCTGTGGATGCTGACGATAGTCATTTTGTCAACATAGAGCTGGAGTAAATGGATCCCAACACTGTGTCAAGCTTTCAGGTAGATTGCTTTCTTTGGCATGTCCGCAAACGAGTTGCAGACCAAGAACTAGGTGATGCCCCATTCCTTGATCGGCTTCGCCGAGATCAGAAGTCCCTAAAGGGAAGAGGCAGCACTCTCGGTCTGAACATCGAAACAGCCACCCGTGTTGGAAAGCAGATAGTGGAGAGAATTCTGAAGGAAGAATCCGATGAGGCACTTAAAATGACCATGGCCTCTGCACCTGCTTCGCGCTACCTAACTGACATGACTATTGAGGAAATGTCAAGGGACTGGTTCATGCTCATGCCCAAGCAGAAAGTGGCAGGCCCTCTTTGTATCAGAATGGACCAGGCGGTCATGGATAAGAGCATCATACTGAAAGCGAATTTCAGTGTGATTTTTGACCGGCTGGAGACTCTAATATTACTAAGGGCTTTCACCGAAGAGGGAGCAATTGTTGGCGAAATTTCACCATTGCCTTCTCTTCCAGGACATACTAATGAGGATGTCAAAAATGCAATTGGAGTCCTCATCGGAGGACTTGAATGGAATGATAACACAGTTCGAGTCTCTAAAACTCTACAGAGATTCGCTTGGAGAAGCAGTAATGAGAATGGGGGACCTCCACTCACTCCAAAACAGAAACGGAAAATGGCGAGAACAATTAGGTCAGAAGTTCGAATGGATCCCAACACTGTGTCAAGCTTTCAGGACATACTAATGAGGATGTCAAAAATGCAATTGGAGTCCTCATCGGAGGACTTGAATGGAATGATAACACAGTTCGAGTCTCTAAAACTCTACAGAGATTCGCTTGGAGAAGCAGTAATGAGAATGGGGGACCTCCACTCACTCCAAAACAGAAACGGAAAATGGCGAGAACAATTAGGTCAGAAGTTCGAAGAAATAAGATGGTTGATTGAAGAAGTGAGACACAGATTGAAAATAACAGAGAATAGTTTTGAGCAAATAACATTTATGCAAGCCTTACAGCTATTGTTTGAAGTGGAGCAAGAGATAAGAACTTTCTCGTTTCAGCTTATTTAA
>Concatenated PB2+PA+NP+M1+M2+NS1+NS2 STRAIN=A/AA/Marton/1943 YEAR=1943
ATGGAAAGAATAAAAGAACTAAGGAATCTAATGTCGCAGTCTCGCACTCGCGAGATACTCACAAAAACCACCGTGGACCATATGGCCATAATCAAGAAGTACACATCAGGAAGACAGGAGAAGAACCCGTCACTTAGGATGAAATGGATGATGGCAATGAAATATCCAATTACAGCAGACAAGAGGATAACGGAAATGATTCCTGAGAGAAATGAGCAAGGACAAACTCTATGGAGTAAAATGAATGATGCCGGATCAGACCGAGTGATGGTATCACCTCTGGCTGTGACATGGTGGAATAGAAATGGACCAATGACAAGCACAGTTCATTATCCAAAAATCTACAAAACTTATTTTGAAAAGGTCGAAAGGTTAAAACATGGAACCTTTGGCCCTGTCCATTTTAGAAACCAAGTCAAAATACGCCGAAGAGTTGACATAAATCCTGGCCATGCAGACCTCAGTGCCAAGGAGGCACAGGATGTAATCATGGAAGTTGTTTTCCCTAACGAAGTGGGAGCCAGAATACTAACGTCGGAATCGCAATTAACGATAACCAAAGAGAAGAAAGAAGAACTCCAGGATTGCAAAATTTCTCCTTTGATGGTTGCATACATGTTAGAGAGAGAGCTGGTCCGCAAAACGAGATTCCTCCCAGTTGCTGGTGGAACAAGCAGTGTGTACATTGAAGTGTTGCATTTGACTCAAGGAACATGCTGGGAACAGATGTATACCCCAGGTGGAGAAGTGAGGAATGATGATGTTGATCAAAGCCTAATTATTGCTGCTAGGAACATAGTGAGAAGAGCTGCAGTGTCAGCAGATCCACTAGCATCTTTATTGGAGATGTGCCACAGCACACAGATTGGTGGGACAAGGATGGTGGACATCCTTAGGCAGAACCCAACAGAAGAGCAAGCCGTGGATATATGCAAGGCTGCAATGGGACTGAGAATCAGCTCATCCTTCAGTTTTGGCGGATTCACATTTAAGAGAACAAGCGGATCATCAGTCAAGAGAGAGGAAGAAGTGCTTACGGGCAATCTTCAAACACTGAAGATAAGGGTGCATGAGGGATATGAAGAGTTCACAATGGTTGGGAGAAGGGCAACAGCTATACTCAGAAAAGCAACCAGGAGATTGATTCAGCTGATAGTGAGTGGAAAAGACGAACAATCGATTGCCGAAGCAATAATTGTGGCCATGGTATTTTCGCAAGAAGATTGTATGATAAAAGCTGTTAGAGGTGATCTGAATTTCGTTAATAGGGCGAATCAGCGATTGAATCCTATGCATCAACTTTTAAGACATTTTCAGAAGGATGCGAAAGTGCTTTTTCAAAATTGGGGAATTGAACCTATCGACAATGTGATGGGAATGATTGGGATATTACCCGACATGACTCCAAGCACCGAGGTGTCAATGAGAGGAGTGAGAGTCAGCAAAATGGGTGTAGATGAATACTCCAACGCGGAGAGGGTAGTGGTGAGCATTGACCGTTTTTTGAGAGTCCGGGACCAACGAGGAAATGTACTACTGTCTCCTGAGGAGGTCAGTGAAACACAGGGAACAGAGAAACTGACAATAACTTACTCATCGTCAATGATGTGGGAGATCAATGGCCCTGAGTCAGTGTTGGTCAATACCTATCAGTGGATCATCAGAAACTGGGAAACTGTTAAAATTCAGTGGTCTCAGAATCCTACAATGCTATACAATAAAATGGAATTTGAGCCATTTCAGTCTTTAGTTCCTAAGGCCATTAGAGGCCAATACAGTGGATTTGTTAGAACTCTGTTCCAACAAATGAGGGATGTGCTTGGGACATTTGACACCACTCAGATAATAAAACTTCTTCCCTTTGCAGCTGCTCCACCAAAGCAAAGTAGAATGCAGTTCTCCTCATTGACTGTAAATGTGAGGGGATCAGGAATGAGAATACTTGTAAGAGGCAATTCTCCAGTATTCAACTACAACAAGGCCACTAAGAGACTCACAGTTCTCGGAAAGGATGCTGGCACCTTAACTGAAGACCCAGATGAAGGCACATCTGGAGTGGAGTCCGCTGTTCTGAGGGGATTCCTCATTCTGGGCAAAGAAGACAGGAGATATGGACCAGCATTAAGCATCAATGAACTGAGCAACCTTGCGAAAGGAGAAAAGGCTAATGTGCTAATTGGGCAAGGAGACGTGGTGTTGGTAATGAAACGAAAACGGGACTCTAGCATACTTACTGACAGCCAGACAGCGACCAAAAGAATTCGGATGGCCATCAATTAGATGGAAGATTTTGTGCGACAATGCTTCAATCCGATGATTGTCGAGCTTGCGGAAAAGGCAATGAAAGAGTATGGAGAGGACCTGAAAATCGAAACAAACAAATTTGCAGCAATATGCACTCACTTGGAAGTATGCTTCATGTATTCAGATTTTCACTTCATCAATGAGCAAGGCGAGTCAATAATAGTAGAACTTGGTGATCCAAACGCACTTTTGAAGCACAGATTTGAAATAATCGAGGGAAGAGATCGCACAATGGCCTGGACAGTAGTGAACAGTATTTGCAACACTACAGGGGCTGAGAAACCGAAGTTTCTACCAGATTTGTATGATTACAAGGAGAATAGATTCATCGAGATTGGAGTGACAAGGAGAGAAGTTCACATATACTATCTGGAAAAGGCCAATAAAATTAAATCTGAGAAGACACACATCCACATTTTCTCGTTCACTGGGGAAGAAATGGCCACAAAGGCCGACTACACTCTCGATGAGGAAAGCAGGGCTAGGATCAAAACCAGACTATTCACCATAAGACAAGAAATGGCTAGCAGAGGCCTCTGGGATTCCTTTCGTCAGTCCGAGAGAGGCGAAGAGACAATTGAAGAAAGATTTGAAATCACAGGAACAATGCGCAAGCTCGCCGACCAAAGTCTCCCGCCGAACTTCTCCTGCCTTGAAAATTTTAGAGCCTATGTGGATGGATTCGAGCCGAACGGCTACATTGAGGGCAAGCTTTCTCAAATGTCCAAAGAAGTAAATGCTAGAATTGAACCTTTTTTGAAGACAACACCACGACCACTTAGACTTCCGGATGGGCCTCCTTGTTCTCAGCGGTCCAAATTTCTGCTGATGGATGCTTTAAAATTAAGCATTGAGGACCCAAGTCATGAAGGAGAGGGAATACCACTATATGATGCAATCAAGTGCATGAGAACATTCTTTGGATGGAAAGAACCCAATATTGTTAAGCCACACGAAAAGGGAATAAATCCGAATTATCTGCTGTCATGGAAGCAACTACTGGCAGAACTGCAGGACATTGAGAATGAGGAGAAGATTCCAAAGACTAAAAACATGAAGAAAACGAGTCAGCTAAAGTGGGCACTTGGTGAGAACATGGCACCAGAAAAGGTAGACTTTGACGACTGTAAAGATGTAAGCGATTTGAAGCAATATGATAGTGATGAACCAGAATTGAGGTCACTTTCAAGTTGGATCCAGAATGAGTTCAACAAGGCATGCGAGCTGACCGATTCAATCTGGATAGAGCTCGATGAGATTGGAGAAGATGTGGCTCCAATTGAACACATTGCAAGCATGAGAAGGAATTATTTCACAGCAGAGGTGTCTCATTGCAGAGCCACAGAATACATAATGAAGGGGGTATACATTAATACTGCCTTGCTTAATGCATCCTGTGCAGCAATGGATGATTTCCAATTAATTCCAATGATAAGCAAATGTAGAACTAAAGAGGGAAGGCGAAAGACCAACTTGTATGGTTTCATCATAAAAGGAAGATCCCACTTGAGGAATGACACCGACGTGGTAAACTTTGTGAGCATGGAGTTTTCTCTCACTGATCCAAGACTTGAACCACACAAATGGGAGAAGTACTGTGTTCTTGAGATAGGAGATATGCTTCTAAGAAGTGCCCTCGGCCAGGTGTCAAGGCCCATGTTCTTGTATGTGAGGACAAATGGAACCTCAAAAATTAAAATGAAATGGGGAATGGAGATGAGGCGTTGCCTCCTTCAGTCACTTCAACAAATCGAGAGTATGATTGAAGCCGAGTCCTCTGTCAAGGAGAAAGACATGACCAAAGAGTTTTTTGAAAATAAATCAGAAACATGGCCCATTGGAGAGTCCCCCAAAGGAGTGGAAGAAGGTTCCATTGGGAAGGTCTGCAGGACTTTATTAGCAAAGTCGGTATTCAATAGCTTGTATGCATCTCCACAACTAGAAGGGTTTTCAGCTGAATCAAGAAAACTGCTCCTTATCGTTCAGGCTCTTAGGGACAACCTGGAACCTGGGACCTTTGATCTTGGGGGGCTATATGAAGCAGTTGAGGAGTGCCTGATTAATGATCCCTGGGTTTTGCTTAACGCTTCTTGGTTCAACTCCTTCCTCACACATGCATTAAGATAGATGGCGTCCCAAGGCACCAAACGGTCTTACGAACAGATGGAGACTGATGGAGAACGCCAGAATGCCACTGAAATCAGAGCATCCGTCGGAAAAATGATTGGTGGAATTGGACGATTCTACATCCAAATGTGCACCGAACTTAAACTCAGTGATTACGAGGGACGGCTGATCCAGAACAGCTTAACAATAGAGAGAATGGTGCTCTCTGCTTTTGACGAAAGGAGGAATAAATATCTGGAAGAACATCCCAGCGCGGGGAAAGATCCTAAGAAAACTGGAGGACCCATATACAAGAGAGTAGATAGAAAGTGGATGAGGGAACTCATCCTTTATGACAAAGAAGAAATAAGGCGAATCTGGCGCCAAGCTAATAATGGTGATGATGCAACGGCTGGTCTGACTCACATGATGATCTGGCATTCCAATTTGAATGATGCAACTTATCAGAGGACAAGAGCTCTTGTCCGCACCGGAATGGATCCCAGGATGTGCTCTCTGATGCAGGGTTCAACTCTCCCTAGGAGGTCTGGAGCCGCAGGCGCTGCAGTCAAAGGAGTTGGGACAATGGTGATGGAATTGATCAGGATGATCAAACGTGGGATAAATGATCGGAATTTCTGGAGGGGTGAGAATGGACGAAAAACAAGGATTGCTTATGAGAGAATGTGCAACATTCTCAAAGGGAAATTTCAAACAGCAGCACAAAGAGCAATGATGGATCAAGTGAGAGAAAGCCGGAATCCAGGAAATGCTGAGTTCGAAGATCTCACCTTTCTAGCACGGTCTGCACTCATATTGAGAGGGTCAGTTGCTCACAAGTCTTGCCTGCCTGCCTGTGTGTATGGACCTGCCGTAGCCAGTGGGTACGACTTCGAAAGAGAGGGATACTCTCTAGTGGGAATAGACCCTTTCAAATTGCTTCAAAACAGCCAAGTATACAGCCTAATCAGACCGAATGAGAATCCAGCACACAAGAGTCAGCTGGTGTGGATGGCATGCCATTCTGCTGCATTTGAAGATCTAAGAGTATCAAGCTTCATTAGAGGGACGAGAGTAGTCCCAAGGGGGAAGCTTTCCACTAGAGGAGTTCAAATTGCTTCCAATGAAAACATGGAGACTATGGAATCAAGTACTCTTGAACTGAGAAGCAGGTACTGGGCCATAAGGACCAGAAGTGGAGGAAACACCAATCAACAGAGGGCTTCTGCAGGCCAAATAAGCATACAGCCTACGTTTTCTGTACAGAGAAATCTCCCATTTGACAGAACAACCATCATGGCAGCATTCACTGGGAATACAGAGGGAAGAACATCTGACATGAGGACAGAAATCATAAGGATGATGGAAAGTGCAAGACCAGAAGATGTGTCCTTCCAGGGGCGGGGAGTCTTCGAGCTCTCGGACGAAAAGGCAGCGAACCCGATCGTGCCCTCCTTTGACATGAGTAATGAAGGATCTTATTTCTTCGGAGACAATGCAGAGGAGTACGACAATTAAATGAGTCTTCTAACCGAGGTCGAAACGTACGTTCTCTCTATCGTCCCGTCAGGCCCCCTCAAAGCCGAGATCGCACAGAGACTTGAAGATGTCTTTGCTGGGAAGAACACCGATCTTGAGGCTCTCATGGAATGGCTAAAGACAAGACCAATCCTGTCACCTCTGACTAAGGGTATTTTAGGGTTTGTGTTCACGCTCACCGTGCCCAGTGAGCGAGGACTGCAGCGTAGACGCTTTGTCCAAAATGCCCTTAATGGGAATGGGGATCCAAATAACATGGACAGAGCAGTTAAACTGTATAGGAAGCTTAAGAGAGAGATAACATTCCATGGGGCCAAAGAAATAGCACTCAGTTATTCTGCTGGTGCACTTGCCAGTTGTATGGGCCTCATATACAACAGGATGGGGGCTGTGACCACTGAAGTGGCATTTGGCCTGGTATGCGCAACCTGTGAACAGATTGCTGACTCTCAGCATCGGTCTCATAGGCAAATGGTGACAACAACCAATCCACTAATAAGACATGAGAACAGAATGGTTCTAGCCAGCACTACAGCTAAGGCTATGGAGCAAATGGCTGGATCGAGTGAGCAAGCAGCAGAGGCCATGGAGGTTGCTAGTCAGGCTAGGCAAATGGTGCAGGCGATGAGAGCCATTGGAACTCATCCTAGCTCCAGTGCTGGTCTGAAAGATGATCTTCTTGAAAATTTGCAGGCCTATCAGAAACGAATGGGGGTGCAGATGCAACGATTCAAGTGAATGAGTCTTCTAACCGAGGTCGAAACGCCTATCAGAAACGAATGGGGGTGCAGATGCAACGATTCAAGTGATCCTCTCGTTGTTGCCGCAAGTATCATTGGGATCTTGCACTTGATATTGTGGATTCTTGATCGTCTTTTTTTCAAATGCATTTATCGTCTCTTTAAACACGGTCTGAAAAGAGGGCCTTCTACGGAAGGAGTGCCAGAGTCTATGAGGGAAGAATATCGAAAGGAACAGCAGAGTGCTGTGGATGCTGACGATAGTCATTTTGTCAACATAGAGCTGGAGTAAATGGATCCCAACACTGTGTCAAGCTTTCAGGTAGACTGCTTTCTTTGGCATGTCCGCAAACGAGTTGCAGACCAAAAACTAGGTGATGCCCCATTCCTTGATCGGCTTCGCCGAGATCAGAAGTCCCTAAGAGGAAGAGGCAGCACTCTTGGTCTGAACATCGAAACAGCCACCCGTGCTGGAAAGCAGATAGTGGAGCGGATTCTGAAGGAAGAATCCGATGAGGCACTTAAAATGACCATGCCCTCTGCACCTGCTTCGCGCTACCTAACTGACATGACTATTGAGGAAATGTCAAGGGACTGGTTCATGCTCATGCCCAAGCAGAAAGTGGCAGGCCCTCTTTGTATCAGAATGGACCAGGCGATCATGGATAAGAGCATCATACTGAAAGCAAACTTCAGTGTGATTCTTGACCGGCTGGAGACTCTAATATTACTAAGGGCTTTCACCGAAGAGGGAGCAATTGTTGGCGAAATTTCACCATTGCCTTCTCTTCCAGGACATACTAATGAGGATGTCAAAAATGCAATTGGGGTCCTCATCGGAGGACTTGAATGGAATGATAACACAGTTCGAGTCTCTAAAACTCTACAGAGATTCGCTTGGAGAAGCAGTAATGAGAATGGGAGACCTCCACTCACTCCAAAACAGAAACGGAAAATGGCGAGAACAATTAGGTCAGAAGTTTGAATGGATCCCAACACTGTGTCAAGCTTTCAGGACATACTAATGAGGATGTCAAAAATGCAATTGGGGTCCTCATCGGAGGACTTGAATGGAATGATAACACAGTTCGAGTCTCTAAAACTCTACAGAGATTCGCTTGGAGAAGCAGTAATGAGAATGGGAGACCTCCACTCACTCCAAAACAGAAACGGAAAATGGCGAGAACAATTAGGTCAGAAGTTTGAAGAAATAAGATGGTTGATTGAAGAAGTGAGACACAGACTGAAGATAACAGAGAATAGTTTTGAGCAAATAACGTTTATGCAAGCCTTACAGCTATTGCTTGAAGTGGAACAAGAGATAAGAACTTTCTCGTTTCAGCTTATTTAA
>Concatenated PB2+PA+NP+M1+M2+NS1+NS2 STRAIN=A/Iowa/1943 YEAR=1943
ATGGAAAGAATAAAAGAACTAAGGAATCTAATGTCGCAGTCTCGCACTCGCGAGATACTCACAAAAACCACCGTGGACCATATGGCCATAATCAAGAAGTACACATCAGGAAGACAGGAGAAGAACCCGTCACTTAGGATGAAATGGATGATGGCAATGAAATATCCAATTACAGCAGACAAGAGGATAACGGAAATGATTCCTGAGAGAAATGAGCAAGGACAAACTCTATGGAGTAAAATGAATGATGCCGGATCAGACCGAGTGATGGTATCACCTCTGGCTGTGACATGGTGGAATAGAAATGGACCAATGACAAGCACAGTTCATTATCCAAAAATCTACAAAACTTATTTTGAAAAGGTCGAAAGGTTAAAACATGGAACCTTTGGCCCTGTCCATTTTAGAAACCAAGTCAAAATACGCCGAAGAGTTGACATAAATCCTGGCCATGCAGACCTCAGTGCCAAGGAGGCACAGGATGTAATCATGGAAGTTGTTTTCCCTAACGAAGTGGGAGCCAGAATACTAACGTCGGAATCGCAATTAACGATAACCAAAGAGAAGAAAGAAGAACTCCAGGATTGCAAAATTTCTCCTTTGATGGTTGCATACATGTTAGAGAGAGAGCTGGTCCGCAAAACGAGATTCCTCCCAGTTGCTGGTGGAACAAGCAGTGTGTACATTGAAGTGTTGCATTTGACTCAAGGAACATGCTGGGAACAGATGTATACCCCAGGTGGAGAAGTGAGGAATGATGATGTTGATCAAAGCCTAATTATTGCTGCTAGGAACATAGTGAGAAGAGCTGCAGTGTCAGCAGATCCACTAGCATCTTTATTGGAGATGTGCCACAGCACACAGATTGGTGGGACAAGGATGGTGGACATCCTTAGGCAGAACCCAACAGAAGAGCAAGCCGTGGATATATGCAAGGCTGCAATGGGACTGAGAATCAGCTCATCCTTCAGTTTTGGCGGATTCACATTTAAGAGAACAAGCGGATCATCAGTCAAGAGAGAGGAAGAAGTGCTTACGGGCAATCTTCAAACACTGAAGATAAGGGTGCATGAGGGATATGAAGAGTTCACAATGGTTGGGAGAAGGGCAACAGCTATACTCAGAAAAGCAACCAGGAGATTGATTCAGCTGATAGTGAGTGGAAAAGACGAACAATCGATTGCCGAAGCAATAATTGTGGCCATGGTATTTTCGCAAGAAGATTGTATGATAAAAGCTGTTAGAGGTGATCTGAATTTCGTTAATAGGGCGAATCAGCGATTGAATCCTATGCATCAACTTTTAAGACATTTTCAGAAGGATGCGAAAGTGCTTTTTCAAAATTGGGGAATTGAACCTATCGACAATGTGATGGGAATGATTGGGATATTACCCGACATGACTCCAAGCACCGAGGTGTCAATGAGAGGAGTGAGAGTCAGCAAAATGGGTGTAGATGAATACTCCAACGCGGAGAGGGTGGTGGTGAGCATTGACCGTTTTTTGAGAGTCCGGGACCAACGAGGAAATGTACTACTGTCTCCTGAGGAGGTCAGTGAAACACAGGGAACAGAAAAACTGACAATAACTTACTCATCGTCAATGATGTGGGAGATCAATGGCCCTGAGTCAGTGTTGGTCAATACCTATCAGTGGATCATCAGAAACTGGGAAACTGTTAAAATTCAGTGGTCTCAGAATCCTACAATGCTATACAATAAAATGGAATTTGAGCCATTTCAGTCTTTAGTTCCTAAGGCCATTAGAGGCCAATACAGTGGATTTGTTAGAACTCTGTTCCAACAAATGAGGGATGTGCTTGGGACATTTGACACCACTCAGATAATAAAACTTCTTCCCTTTGCAGCTGCTCCACCAAAGCAAAGTAGAATGCAGTTCTCCTCATTGACTGTAAATGTGAGGGGATCAGGAATGAGAATACTTGTAAGAGGCAATTCTCCAGTATTCAACTACAACAAGGCCACTAAGAGACTCACAGTTCTCGGAAAGGATGCTGGCACCTTAACTGAAGACCCAGATGAAGGCACATCTGGAGTGGAGTCCGCTGTTCTGAGGGGATTCCTCATTCTGGGCAAAGAAGACAGGAGATATGGACCAGCATTAAGCATCAATGAACTGAGCAACCTTGCGAAAGGAGAAAAGGCTAATGTGCTAATTGGGCAAGGAGACGTGGTGTTGGTAATGAAACGGAAACGGGACTCTAGCATACTTACTGACAGCCAGACAGCGACCAAAAGAATTCGGATGGCCATCAATTAGATGGAAGATTTTGTGCGACAATGCTTCAATCCGATGATTGTCGAGCTTGCGGAAAAGGCAATGAAAGAGTATGGAGAGGACCTGAAAATCGAAACAAACAAATTTGCAGCAATATGCACTCACTTGGAAGTATGCTTCATGTATTCAGATTTTCACTTCATCAATGAGCAAGGCGAGTCAATAATAGTAGAACTTGGTGATCCAAACGCACTTTTGAAGCACAGATTTGAAATAATCGAGGGAAGAGATCGCACAATGGCCTGGACAGTAGTGAACAGTATTTGCAACACTACAGGGGCTGAGAAACCGAAGTTTCTACCAGATTTGTATGATTACAAGGAGAATAGATTCATCGAGATTGGAGTGACAAGGAGAGAAGTTCACATATACTATCTGGAAAAGGCCAATAAAATTAAATCTGAGAAGACACACATCCACATTTTCTCGTTCACTGGGGAAGAAATGGCCACAAAGGCCGACTACACTCTCGATGAAGAAAGCAGGGCTAGGATCAAAACCAGACTATTCACCATAAGACAAGAAATGGCTAGCAGAGGCCTCTGGGATTCCTTTCGTCAGTCCGAGAGAGGCGAAGAGACAATTGAAGAAAGATTTGAAATCACAGGAACAATGCGCAAGCTCGCCGACCAAAGTCTCCCGCCGAACTTCTCCTGCCTTGAAAATTTTAGAGCCTATGTGGATGGATTCGAGCCGAACGGCTACATTGAGGGCAAGCTTTCTCAAATGTCCAAAGAAGTAAATGCTAGAATTGAACCTTTTTTGAAGACAACACCACGACCACTTAGACTTCCGGATGGGCCTCCTTGTTCTCAGCGGTCCAAATTTCTGCTGATGGATGCTTTAAAATTAAGCATTGAGGACCCAAGTCATGAAGGAGAGGGAATACCACTATATGATGCAATCAAGTGCATGAGAACATTCTTTGGATGGAAAGAACCCAATATTGTTAAGCCACACGAAAAGGGAATAAATCCGAATTATCTGCTGTCATGGAAGCAACTACTGGCAGAACTGCAGGACATTGAGAATGAGGGGAAGATTCCAAAGACTAAAAACATGAAGAAAACGAGTCAGCTAAAGTGGGCACTTGGTGAGAACATGGCACCAGAAAAGGTAGACTTTGACGACTGTAAAGATGTAAGCGATTTGAAGCAATATGATAGTGATGAACCAGAATTGAGGTCACTTTCAAGTTGGATCCAGAATGAGTTCAACAAGGCATGCGAGCTGACCGATTCAATCTGGATAGAGCTCGATGAGATTGGAGAAGATGTGGCTCCAATTGAACACATTGCAAGCATGAGAAGGAATTATTTCACAGCAGAGGTGTCTCATTGCAGAGCCACAGAATACATAATGAAGGGGGTATACATTAATACTGCCTTGCTTAATGCATCCTGTGCAGCAATGGATGATTTCCAATTAATTCCAATGATAAGCAAATGTAGAACTAAAGAGGGAAGGCGAAAGACCAACTTGTATGGTTTCATCATAAAAGGAAGATCCCACTTGAGGAATGACACCGACGTGGTAAACTTTGTGAGCATGGAGTTTTCTCTCACTGATCCAAGACTTGAACCACACAAATGGGAGAAGTACTGTGTTCTAGAGATAGGAGATATGCTTCTAAGAAGTGCCCTCGGCCAGGTGTCAAGGCCCATGTTCTTGTATGTGAGGACAAATGGAACCTCAAAAATTAAAATGAAATGGGGAATGGAGATGAGGCGTTGCCTCCTTCAGTCACTTCAACAAATCGAGAGTATGATTGAAGCCGAGTCCTCTGTCAAGGAGAAAGACATGACCAAAGAGTTTTTTGAAAATAAATCAGAAACATGGCCCATTGGAGAGTCCCCCAAAGGAGTGGAAGAAGGTTCCATTGGGAAGGTCTGCAGGACTTTATTAGCAAAGTCGGTATTCAATAGCTTGTATGCATCTCCACAACTAGAAGGGTTTTCAGCTGAATCAAGAAAACTGCTCCTTATCGTTCAGGCTCTTAGGGACAACCTGGAACCTGGGACCTTTGATCTTGGGGGGCTATATGAAGCAGTTGAGGAGTGCCTGATTAATGATCCCTGGGTTTTGCTTAACGCTTCTTGGTTCAACTCCTTCCTCACACATGCATTAAGATAGATGGCGTCCCAAGGCACCAAACGGTCTTACGAACAGATGGAGACTGATGGAGAACGCCAGAATGCCACTGAAATCAGAGCATCCGTCGGAAAAATGATTGGTGGAATTGGACGATTCTACATCCAAATGTGCACCGAACTTAAACTCAGTGATTACGAGGGACGGCTGATCCAGAACAGCTTAACAATAGAGAGAATGGTGCTCTCTGCTTTTGACGAAAGGAGGAATAAATATCTGGAAGAACATCCCAGCGCGGGGAAAGATCCTAAGAAAACTGGAGGACCCATATACAAGAGAGTAGATGGAAAGTGGATGAGGGAACTCATCCTTTATGACAAAGAAGAAATAAGGCGAATCTGGCGCCAAGCTAATAATGGTGATGATGCAACGGCTGGTCTGACTCACATGATGATCTGGCATTCCAATTTGAATGATGCAACTTATCAGAGGACAAGAGCTCTTGTCCGCACCGGAATGGATCCCAGGATGTGCTCTCTGATGCAGGGTTCAACTCTCCCTAGGAGGTCTGGAGCCGCAGGCGCTGCAGTCAAAGGAGTTGGGACAATGGTGATGGAATTGATCAGGATGATCAAACGTGGGATAAATGATCGGAATTTCTGGAGGGGTGAGAATGGACGAAAAACAAGGATTGCTTATGAGAGAATGTGCAACATTCTCAAAGGGAAATTTCAAACAGCAGCACAAAGAGCAATGATGGATCAAGTGAGAGAAAGCCGGAATCCAGGAAATGCTGAGTTCGAAGATCTCACCTTTCTAGCACGGTCTGCACTCATATTGAGAGGGTCAGTTGCTCACAAGTCTTGCCTGCCTGCCTGTGTGTATGGACCTGCCGTAGCCAGTGGGTACGACTTCGAAAGAGAGGGATACTCTCTAGTGGGAATAGACCCTTTCAAATTGCTTCAAAACAGCCAAGTATACAGCCTAATCAGACCGAATGAGAATCCAGCACACAAGAGTCAGCTGGTGTGGATGGCATGCCATTCTGCTGCATTTGAAGATCTAAGAGTATCAAGCTTCATTAGAGGGACGAGAGTAGTCCCAAGGGGGAAGCTTTCCACTAGAGGAGTTCAAATTGCTTCCAATGAAAACATGGAGACTATGGGATCAAGTACTCTTGAACTGAGAAGCAGGTACTGGGCCATAAGGACCAGAAGTGGAGGAAACACCAATCAACAGAGGGCTTCTGCAGGCCAAATAAGCATACAGCCTACGTTTTCTGTACAGAGAAATCTCCCATTTGACAGAACAACCATCATGGCAGCATTCACTGGGAATACAGAGGGAAGAACATCTGACATGAGGACAGAAATCATAAGGATGATGGAAAGTGCAAGACCAGAAGATGTGTCCTTCCAGGGGCGGGGAGTCTTCGAGCTCTCGGACGAAAAGGCAGCGAACCCGATCGTGCCCTCCTTTGACATGAGTAATGAAGGATCTTATTTCTTCGGAGACAATGCAGAGGAGTACGACAATTAAATGAGTCTTCTAACCGAGGTCGAAACGTACGTTCTCTCTATCGTCCCGTCAGGCCCCCTCAAAGCCGAGATCGCACAGAGACTTGAAGATGTCTTTGCTGGGAAGAACACCGATCTTGAGGCTCTCATGGAATGGCTAAAGACAAGACCAATCCTGTCACCTCTGACTAAGGGTATTTTAGGGTTTGTGTTCACGCTCACCGTGCCCAGTGAGCGAGGACTGCAGCGTAGACGCTTTGTCCAAAATGCCCTTAATGGGAATGGGGATCCAAATAACATGGACAGAGCAGTTAAACTGTATAGGAAGCTTAAGAGAGAGATAACATTCCATGGGGCCAAAGAAATAGCACTCAGTTATTCTGCTGGTGCACTTGCCAGTTGTATGGGCCTCATATACAACAGGATGGGGGCTGTGACCACTGAAGTGGCATTTGGCCTGGTATGCGCAACCTGTGAACAGATTGCTGACTCTCAGCATCGGTCTCATAGGCAAATGGTGACAACAACCAATCCACTAATAAGACATGAGAACAGAATGGTTCTAGCCAGCACTACAGCTAAGGCTATGGAGCAAATGGCTGGATCGAGTGAGCAAGCAGCAGAGGCCATGGAGGTTGCTAGTCAGGCTAGGCAAATGGTGCAGGCGATGAGAGCCATTGGAACTCATCCTAGCTCCAGTGCTGGTCTGAAAAATGATCTTCTTGAAAATTTGCAGGCCTATCAGAAACGAATGGGGGTGCAGATGCAACGATTCAAGTGAATGAGTCTTCTAACCGAGGTCGAAACGCCTATCAGAAACGAATGGGGGTGCAGATGCAACGATTCAAGTGATCCTCTCGTTGTTGCCGCAAGTATCATTGGGATCCTGCACTTGATATTGTGGATTCTTGATCGTCTTTTTTTCAAATGCATTTATCGTCTCTTTAAACACGGTCTGAAAAGAGGGCCTTCTACGGAAGGAGTGCCAGAGTCTATGAGGGAAGAATATCGAAAGGAACAGCAGAGTGCTGTGGATGCTGACGATAGTCATTTTGTCAACATAGAGCTGGAGTAAATGGATCCCAACACTGTGTCAAGCTTTCAGGTAGACTGCTTTCTTTGGCATGTCCGCAAACGAGTTGCAGACCAAAAACTAGGTGATGCCCCATTCCTTGATCGGCTTCGCCGAGATCAGAAGTCCCTAAGAGGAAGAGGCAGCACTCTTGGTCTGAACATCGAAACAGCCACCCGTGCTGGAAAGCAGATAGTGGAGCGGATTCTGAAGGAAGAATCCGA------------------CATGCCCTCTGCACCTGCTTCGCGCTACCTAACTGACATGACTATTGAGGAAATGTCAAGGGACTGGTTCATGCTCATGCCCAAGCAGAAAGTGGCAGGCCCTCTTTGTATCAGAATGGACCAGGCGATCATGGATAAGAGCATCATACTGAAAGCAAACTTCAGTGTGATTTTTGACCGGCTGGAGACTCTAATATTACTAAGGGCTTTCACCGAAGAGGGAGCAATTGTTGGCGAAATTTCACCATTGCCTTCTCTTCCAGGACATACTAATGAGGATGTCAAAAATGCAATTGGGGTCCTCATCGGAGGACTTGAATGGAATGATAACACAGTTCGAGTCTCTAAAACTCTACAGAGATTCGCTTGGAGAAGCAGTAATGAGAATGGGAGACCTCCACTCACTCCAAAACAGAAACGGAAAATGGCGAGAACAATTAGGTCAGAAGTTTGAATGGATCCCAACACTGTGTCAAGCTTTCAGGACATACTAATGAGGATGTCAAAAATGCAATTGGGGTCCTCATCGGAGGACTTGAATGGAATGATAACACAGTTCGAGTCTCTAAAACTCTACAGAGATTCGCTTGGAGAAGCAGTAATGAGAATGGGAGACCTCCACTCACTCCAAAACAGAAACGGAAAATGGCGAGAACAATTAGGTCAGAAGTTTGAAGAAATAAGATGGTTGATTGAAGAAGTGAGACACAGACTGAAGATAACAGAGAATAGTTTTGAGCAAATAACGTTTATGCAAGCCTTACAGCTATTGCTTGAAGTGGAACAAGAGATAAGAACTTTCTCGTTTCAGCTTATT---
>Concatenated PB2+PA+NP+M1+M2+NS1+NS2 STRAIN=A/AA/Huston/1945 YEAR=1945
ATGGAAAGAATAAAAGAACTAAGGAATCTAATGTCGCAATCTCGCACTCGCGAGATACTCACAAAAACCACCGTGGACCATATGGCCATAATCAAGAAATACACATCAGGAAGACAGGAAAAGAACCCGTCACTTAGGATGAAATGGATGATGGCAATGAAATATCCAATTACAGCAGACAAAAGGATAACGGAAATGATTCCTGAGAGAAATGACCAAGGACAAACTTTATGGAGTAAAATGAATGATGCCGGATCAGACCGAGTGATGGTATCACCTCTGGCTGTGACATGGTGGAATAGAAATGGACCAATGACAAGTACAATTCATTATCCAAAAATCTACAAAACTTATTTTGAAAAAGTCGAAAGGTTAAAACATGGAACCTTTGGCCCTGTCCATTTTAGAAACCAAGTCAAAATACGCCGAAGAGTTGACATAAATCCTGGCCATGCAGACCTCAGTGCCAAGGAGGCACAGGATGTAATCATGGAAGTTGTTTTCCCAAACGAAGTGGGAGCCAGAATACTAACGTCGGAGTCGCAATTAACGATAACCAAAGAGAAGAAAGAAGAACTCAAGGATTGCAAAATTTCTCCTTTGATGGTTGCATACATGTTAGAGAGAGAACTAGTCCGCAAAACGAGATTCCTCCCAGTTGCTGGTGGAACAAGCAGTGTGTACATTGAAGTGTTGCATTTGACTCAAGGAACATGCTGGGAACAGATGTACACTCCAGGTGGAGAAGTGAGGAATGATGATATTGATCAAAGTCTAATTATTGCTGCTAGGAACATAGTGAGAAGAGCTGCTGTATCAGCAGATCCACTAGCATCTTTATTGGAGATGTGCCACAGCACACAGATTGGTGGAACAAGGATGGTGGACATTCTTAGGCAGAACCCAACAGAAGAACAAGCCGTGGATATATGCAAGGCTGCAATGGGACTGAGAATCAGCTCATCCTTCAGTTTTGGCGGATTCACATTTAAGAGAACAAGCGGATCATCAGTCAAGAGAGAGGAGGAAGTGCTTACGGGCAATCTTCAAACATTGAAGATAAGGGTGCATGAGGGATATGAAGAATTCACAATGGTTGGGAGAAGGGCAACAGCTATACTCAGAAAAGCAACCAGGAGATTGATTCAGCTGATAGTGAGTGGAAGAGACGAACAGTCAATTGCCGAAGCAATAATTGTGGCCATGGTATTTTCACAAGAAGATTGTATGATAAAAGCAGTTAGAGGTGATCTGAATTTCGTTAATAGGGCGAATCAGCGATTGAATCCTATGCATCAACTTTTAAGACATTTTCAGAAGGATGCGAAAGTGCTTTTTCAAAATTGGGGAATTGAACCTATCGACAATGTTATGGGAATGATTGGGATATTACCCGACATGACTCCAAGCACCGAGATGTCAATGAGAGGAGTGAGAGTAAGCAAAATGGGTGTAGATGAATACTCCAGCGCGGAGAGGGTAGTGGTGAGCATTGACCGTTTTTTGAGAGTCCGGGACCAACGAGGAAATGTACTACTGTCTCCCGAGGAGGTCAGTGAAACACAGGGAACAGAGAAACTGACAATAACTTACTCATCGTCAATGATGTGGGAGATCAATGGCCCTGAGTCAGTGTTGGTCAATACCTATCAGTGGATTATCAGAAACTGGGAAACTGTTAAAATTCAGTGGTCTCAGAATCCTACAATGCTATACAATAAAATGGAATTTGAGCCATTTCAGTCTTTAGTTCCTAAGGCCATTAGAGGCCAATACAGTGGGTTTGTTAGAACTCTGTTCCAACAAATGAGGGATGTGCTTGGGACATTTGACACCACTCAGATAATAAAACTTCTTCCCTTTGCAGCCGCTCCACCAAAGCAAAGTAGAATGCAGTTCTCCTCATTGACTGTGAATGTGAGGGGGTCAGGAATGAGAATACTTGTAAGGGGCAATTCTCCAGTATTCAACTACAACAAGGTCACTAAGAGACTCACAGTTCTCGGAAAGGATGCTGGCACTTTAACTGAAGACCCAGATGAAGGCACAGCTGGAGTGGAGTCCGCTGTTCTGAGGGGATTCCTCATTCTAGGCAAAGAAGACAGGAGATATGGGCCAGCATTAAGCATCAATGAACTGAGCAACCTTGCGAAAGGAGAAAAGGCTAATGTGCTAATTGGGCAAGGAGACGTGGTGTTGGTAATGAAACGAAAAAGGGACTCTAGCATACTTACTGACAGCCAGACAGCGACCAAAAGAATTCGGATGGCCATCAATTAGATGGAAGATTTTGTGCGACAATGCTTCAATCCGATGATTGTCGAGCTTGCGGAAAAGGCAATGAAAGAGTATGGAGAGGACCTGAAAGTCGAAACAAACAAATTTGCAGCAATATGCACTCACTTGGAAGTATGCTTCATGTATTCAGATTTTCACTTCATCAATGAGCAAGGCGAGTCAATAATAGTAGAACTTGGTGATCCAAACGCACTTTTGAAGCATAGATTTGAAATAATTGAGGGAAGAGATCGCACAATGGCCTGGACAATAGTAAACAGTATTTGCAACACTACAGGGGCTGAGAAACCGAAGTTTCTACCAGATTTGTATGATTACAAGGAGAATAGATTCATCGAGATTGGAGTGACAAGGAGAGAAGTTCACATATACTATCTGGAAAAGGCCAATAAAATTAAATCTGAGAAGACACACATCCACATTTTCTCGTTCACTGGGGAAGAAATGGCCACAAAGGCCGACTACACTCTCGATGAGGAGAGCAGGGCTAGGATCAAAACCAGACTATTCACCATAAGACAAGAAATGGCTAGCAGAGGCCTCTGGGATTCCTTTCGTCAGTCCGAGAGAGGCGAAGAGACAATTGAAGAAAGATTTGAAATCACAGGAACAATGCGCAAGCTCGCCGACCAAAGTCTCCCGCCGAACTTCTCCTGCTTTGAAAATTTTAGAGCCTATGTGGATGGATTCGAACCGAACGGCTACATTGAGGGCAAGCTTTCTCAAATGTCCAAAGAAGTAAATGCTAGAATTGAACCTTTTTTGAAGACAACACCACGACCACTTAAACTTCCGGATGGGCCTCCTTGTTCTCAGCGGTCCAAATTCCTTCTGATGGATGCTTTAAAATTAAGCATTGAGGACCCAAGTCATGAAGGAGAGGGGATACCACTATATGATGCAATCAAGTGCATGAGAACATTCTTTGGATGGAAAGAACCCAATGTTGTTAAGCCACACGAAAAGGGAATAAATCCGAATTATCTGCTGTCATGGAAGCAAGTACTGGCAGAACTGCAGGACATTGAGAATGAGGAGAAGATTCCAAAGACTAAAAACATGAAGAAAACGAGTCAGCTAAAGTGGGCACTTGGTGAGAACATGGCACCAGAAAAGGTAGACTTTGACGACTGTAAAGATGTAAGCGATTTGAAGCAATATGATAGTGATGAACCAGAATTGAGGTCACTTTCAAGTTGGATCCAGAATGAGTTCAACAAGGCATGCGAGCTGACCGATTCAATCTGGATAGAGCTCGATGAGATTGGAGAAGATGTGGCTCCAATTGAACACATTGCAAGCATGAGAAGGAATTACTTCACAGCAGAAGTATCTCATTGCAGAGCCACAGAATACATAATGAAGGGGGTATACATTAATACTGCCTTGCTTAATGCATCCTGTGCAGCAATGGATGATTTCCAATTAATTCCAATGATAAGCAAATGTAGAACTAAAGAGGGAAGGCGAAAGACCAACTTGTATGGTTTCATCATAAAAGGAAGATCCCACTTAAGGAATGACACCGACGTGGTAAACTTTGTGAGCATGGAGTTTTCTCTCACTGACCCAAGACTTGAACCACACAAATGGGAGAAGTACTGTGTTCTTGAGATAGGAGATATGCTTCTAAGAAGTGCCATAGGCCAGGTGTCAAGGCCCATGTTCTTGTATGTGAGGACAAATGGAACCTCAAAAATTAAAATGAAATGGGGAATGGAGATGAGGCGTTGCCTCCTTCAGTCACTTCAACAAATCGAGAGTATGATTGAAGCCGAGTCCTCTGTCAAGGAGAAAGACATGACCAAAGAGTTTTTTGAGAATAAATCAGAAACATGGCCCATTGGAGAGTCTCCCAAAGGAGTGGAAGAAGGTTCCATTGGGAAGGTCTGCAGGACTTTATTAGCAAAATCGGTATTCAATAGCTTGTATGCATCCCCACAACTAGAAGGATTTTCAGCTGAATCAAGAAAACTGCTCCTCATCGTTCAGGCTCTTAGGGACAACCTGGAACCTGGGACCTTTGATCTTGGGGGGCTATATGAAGCAGTTGAGGAATGCCTGATTAATGATCCCTGGGTTTTGCTTAATGCTTCTTGGTTCAACTCCTTCCTCACACATGCATTAAGATAGATGGCGTCCCAAGGCACCAAACGGTCTTACGAACAGATGGAGACTGATGGAGAACGCCAGAATGCCACTGAAATCAGAGCATCCGTCGGAAAAATGATTAGTGGAATTGGGCGATTCTACATCCAAATGTGCACCGAACTTAAACTCAGTGATTATGAGGGACGGCTGATCCAAAACAGCTTAACAATAGAGAGAATGGTGCTCTCTGCTTTTGACGAGAGGAGGAATAAATATCTGGAAGAACATCCCAGCGCGGGGAAAGATCCTAAGAAAACTGGAGGACCCATATACAAGAGAGTAGATGGAAAGTGGATGAGGGAACTCATCCTTTATGACAAAGAAGAAATAAGGCGAATCTGGCGCCAAGCTAATAATGGTGATGATGCAACTGCTGGTCTGACTCACATGATGATCTGGCATTCCAATTTGAATGATGCAACTTATCAGAGGACAAGAGCTCTTGTCCGCACCGGAATGGATCCCAGGATGTGCTCTCTGATGCAGGGTTCAACTCTCCCTAGGAGGTCTGGAGCCGCAGGCGCTGCAGTCAAAGGAATTGGGACAATGGTGATGGAATTGATCAGGATGATCAAACGTGGGATCAATGATCGGAACTTCTGGAGGGGTGAGAATGGACGAAAAACAAGGATTGCTTATGAGAGAATGTGCAACATTCTCAAAGGGAAATTTCAAACAGCTGCACAAAGAGCAATGATGGATCAAGTGAGGGAAAGCCGGAATCCAGGAAATGCTGAGTTCGAAGATCTCACCTTTCTGGCACGGTCTGCACTCATATTGAGAGGATCAGTTGCTCACAAGTCTTGCCTGCCTGCCTGTGTGTATGGACCTGCCGTAGCCAGTGGGTACGACTTCGAAAGAGAGGGATACTCTCTAGTTGGAATAGATCCTTTCAAACTGCTTCAAAACAGCCAAGTATACAGCCTAATCAGACCGAACGAGAATCCAGCACACAAGAGTCAGCTGGTGTGGATGGCATGCCATTCTGCTGCATTTGAAGATCTAAGAGTATCAAGCTTCATCAGAGGGACGAAAGTAATCCCAAGGGGAAAGCTTTCCACCAGAGGAGTTCAAATTGCTTCCAATGAAAACATGGAGACTATGGGATCAAGTACTCTTGAACTGAGAAGCAGGTACTGGGCCATAAGGACCAGAAGTGGAGGGAACACCAATCAACAGAGGGCTTCTGCAGGCCAAATCAGCATACAACCTACGTTTTCTGTACAGAGAAATCTCCCATTTGACAGAACAACCATCATGGCAGCATTCACTGGGAATACAGAGGGAAGAACATCTGACATGAGGACAGAAATCATAAGGATGATGGAAAGTGCAAGACCAGAAGATGTGTCCTTCCAGGGGCGGGGAGTCTTCGAGCTCTCGGACGAAAAGGCAACGAACCCGATCGTGCCCTCCTTTGACATGAGTAATGAAGGATCTTATTTCTTCGGAGACAATGCAGAGGAGTACGACAATTAAATGAGTCTTCTAACCGAGGTCGAAACGTACGTTCTCTCTATCGTCCCGTCAGGCCCCCTCAAAGCCGAGATCGCACAGAGACTTGAAGATGTCTTTGCTGGGAAGAACACAGATCTTGAGGCTCTCATGGAATGGCTAAAGACAAGACCAATCCTGTCACCTCTGACTAAGGGGATTTTAGGTTTTGTGTTCACGCTCACCGTGCCCAGTGAGCGAGGACTGCAGCGTAGACGCTTCGTCCAAAATGCCCTTAATGGGAATGGGGATCCAAATAACATGGACAGAGCAGTTAAACTGTATAGGAAGCTTAAGAGGGAGATAACATTCCATGGGGCCAAAGAAATAGCACTCAGTTATTCTGCTGGTGCACTTGCCAGTTGTATGGGCCTCATATACAACAGGATGGGGGCTGTGACCACTGAAGTGGCATTTGGCCTGGTATGCGCAACCTGTGAACAGATTGCTGACTCCCAGCATCGGTCTCATAGGCAAATGGTGACAACAACCAATCCACTAATAAGACATGAGAACAGAATGGTTCTAGCCAGCACTACAGCTAAGGCTATGGAGCAAATGGCTGGATCGAGTGAGCAAGCAGCAGAGGCCATGGAGGTTGCTAGTCAGGCTAGGCAAATGGTGCAGGCGATGAGAACCATTGGGACTCATCCTAGCTCCAGTGCTGGTCTGAAAGATGATCTTCTTGAAAATTTGCAGGCCTATCAGAAACGAATGGGGGTGCAGATGCAACGATTCAAGTGAATGAGTCTTCTAACCGAGGTCGAAACGCCTATCAGAAACGAATGGGGGTGCAGATGCAACGATTCAAGTGATCCTCTCGTTGTTGCCGCAAATATCATTGGGATCTTGCACTTGATATTGTGGATTCTTGATCGTCTTTTTTTCAAATGCATTTATCGTCTCTTTAAACACGGTCTGAAAAGAGGGCCTTCTACGGAAGGAGTGCCAGAGTCTATGAGGGAAGAATATCGAAAGGAACAGCAGAGTGCTGTAGATGCTGACGATAGTCATTTTGTCAACATAGAGCTGGAGTAAATGGATCCCAACACTGTGTCAAGCTTTCAGGTAGATTGCTTTCTTTGGCATGTCCGCAAACGAGTTGCAGACCAAGAACTAGGTGATGCCCCATTCCTTGATCGGCTTCGCCGAGATCAGAAGTCCCTAAGAGGAAGAGGCAGCACTCTCGGTCTGAACATCGAAACAGCCACCCGTGTTGGAAAGCAGATAGTGGAGCGGATTCTGAAGGAAGAATCCGATGAGGCACTTAAAATGACCATGGCCTCTGCACTTGCTTCGCGCTACCTAACTGACATGACTATTGAGGAAATGTCAAGGGACTGGTTCATGCTCATGCCCAAGCAGAAAGTGGCAGGCCCTCTTTGTATCAGAATGGACCAGGCGATCATGGATAAGAGCATCATACTGAAAGCAAACTTCAGTGTGATTTTTGGCCGGCTGGAGACTCTGATATTACTAAGGGCTTTCACCGAAGAGGGAGCAATTGTTGGCGAAATTTCACCATTGCCTTCTCTTCCAGGACATACTAATGAGGATGTCAAAAATGCAATTGGGGTCCTCATCGGAGGACTTGAATGGAATGATAACACAGTTCGAGTCTCTAAAACTCTACAGAGATTCGCTTGGAGAAGCAGTAATGAGAATGGGAGACCTCCACTCACTCCAAAACAGAAACGGAAAATGGCGAGAACAATTAGGTCAGAAGTTTGAATGGATCCCAACACTGTGTCAAGCTTTCAGGACATACTAATGAGGATGTCAAAAATGCAATTGGGGTCCTCATCGGAGGACTTGAATGGAATGATAACACAGTTCGAGTCTCTAAAACTCTACAGAGATTCGCTTGGAGAAGCAGTAATGAGAATGGGAGACCTCCACTCACTCCAAAACAGAAACGGAAAATGGCGAGAACAATTAGGTCAGAAGTTTGAAGAAATAAGATGGTTGATTGAAGAAGTGAGACACAGACTGAAGATAACAGAGAACAGTTTTGAGCAAATAACGTTCATGCAAGCCTTACAGCTATTGCTTGAAGTGGAGCAAGAGATAAGAACTTTCTCGTTTCAGCTTATTTAA
>Concatenated PB2+PA+NP+M1+M2+NS1+NS2 STRAIN=A/Fort Monmouth/1/1947 YEAR=1947
ATGGAAAGAATAAAAGAACTAAGGAATCTGATGTCGCAGTCTCGCACTCGCGAGATACTCACAAAAACCACAGTGGACCATATGGCCATAATTAAGAAGTACACATCAGGAAGACAGGAGAAGAACCCGTCACTTAGGATGAAATGGATGATGGCAATGAAATATCCGATTACAGCAGACAAGAGGATAACGGAAATGATTCCTGAGAGAAATGAGCAAGGGCAAACTTTGTGGAGTAAAATGAATGATGCCGGATCAGACCGAGTGATGGTATCACCTCTGGCTGTGACATGGTGGAATAGAAATGGACCAATGACAAGTACGGTTCATTATCCAAAAATCTACAAAACTTATTTTGAAAAAGTCGAAAGGTTAAAACATGGAACCTTTGGCCCTGTCCATTTTAGAAACCAAGTCAAAATACGCCGAAGAGTTGACATAAATCCTGGTCATGCAGACCTCAGTGCCAAGGAGGCACAGGATGTAATCATGGAAGTTGTTTTCCCTAACGAAGTGGGAGCCAGAATACTAACGTCGGAATCGCAATTAACGATAACCAAAGAGAAGAAAGAAGAACTCCAGGATTGCAAAATTTCTCCTTTGATGGTTGCATACATGTTAGAGAGAGAACTTGTCCGCAAAACGAGGTTTCTCCCAGTTGCTGGTGGAACAAGCAGTGTGTACATTGAAGTGTTGCATTTGACTCAAGGAACATGCTGGGAACAGATGTACACTCCAGGTGGAGAAGTGAGGAATGATGATGTTGATCAAAGCCTAATTATTGCTGCCAGGAACATAGTGAGAAGAGCTGCAGTATCAGCAGATCCACTAGCATCTTTATTGGAGATGTGCCACAGCACACAGATTGGTGGGACAAGGATGGTGGACATTCTTAGGCAGAACCCAACAGAAGAGCAAGCTGTGGATATATGCAAGGCTGCAATGGGACTGAGAATCAGCTCATCCTTCAGTTTTGGCGGATTCACATTTAAGAGAACAAGCGGATCATCAGTCAAGAGAGAGGAAGAAGTGCTTACGGGCAATCTTCAAACATTGAAGATAAGGGTGCATGAGGGATATGAAGAGTTCACAATGGTTGGGAAAAGGGCAACAGCTATACTCAGAAAAGCAACCAGGAGATTGATTCAGCTGATAGTGAGTGGAAGAGACGAACAGTCGATAGCCGAAGCAATAATTGTGGCCATGGTATTTTCACAAGAAGATTGTATGATAAAAGCAGTTAGAGGTGATCTGAATTTCGTTAATAGGGCAAATCAACGATTGAATCCTATGCATCAACTTTTAAGACATTTTCAGAAGGATGCGAAAGTGCTTTTTCAAAATTGGGGAATTGAACATATCGACAATGTGATGGGAATGATTGGGATATTACCAGACATGACTCCAAGCACAGAGATGTCAATGAGAGGAGTAAGAGTCAGCAAAATGGGCGTAGATGAATACTCCAGCGCGGAGAGGGTAGTGGTGAGCATTGACCGTTTTTTGAGAGTTCGGGACCAACGAGGAAATGTACTACTGTCTCCCGAGGAGGTCAGTGAAACACAGGGAACAGAGAAACTGACAATAACTTACTCATCGTCAATGATGTGGGAGATTAATGGCCCTGAATCAGTGTTGGTCAATACCTATCAGTGGATCATCAGAAACTGGGAAACTGTTAAAATTCAGTGGTCTCAGAATCCTACAATGCTATACAATAAAATGGAATTTGAGCCATTTCAGTCTTTAGTTCCTAAGGCCATTAGAGGCCAATACAGTGGGTTTGTTAGAACTCTGTTCCAACAAATGAGGGATGTGCTTGGGACATTTGACACCACCCAGATAATAAAACTTCTTCCCTTTGCAGCCGCTCCACCAAAGCAAAGTAGAATGCAGTTCTCCTCATTGACTGTGAATGTGAGGGGATCAGGAATGAGAATACTTGTAAGGGGCAATTCTCCAGTATTCAACTACAACAAGACCACCAAGAGACTCACAGTTCTCGGAAAGGATGCTGGCACTTTAACTGAAGACCCAGATGAAGGCACAGCTGGAGTGGAGTCCGCTGTTCTGAGGGGATTCCTCATTCTGGGCAAAGAAGATAGGAGATATGGGCCAGCATTAAGCATCAATGAACTGAGCAACCTTGCGAAAGGAGAAAAGGCTAATGTGCTAATTGGGCAAGGGGACGTGGTGTTGGTAATGAAACGAAAACGGGACTCTAGCATACTTACTGACAGCCAGACAGCGACCAAAAGAATTCGGATGGCCATCAATTAAATGGAAGATTTTGTGCGACAATGCTTCAATCCGATGATTGTCGAGCTTGCGGAAAAGGCAATGAAAGAGTATGGAGAGGACCTGAAAATCGAAACAAACAAATTTGCAGCAATATGCACTCACTTGGAAGTGTGCTTCATGTATTCAGATTTTCACTTCATCAATGAGCAAGGCGAATCAATAATAGTAGAACTTGGTGATCCAAACGCACTTCTGAAGCACAGATTTGAAATAATCGAGGGAAGAGATCGCACAATGGCCTGGACAGTGGTAAACAGTATTTGCAACACTACAGGGGCTGAGAAACCAAAGTTTCTGCCAGATTTGTATGATTACAAGGAGGATAGATTCATCGAAATTGGAGTGACAAGGAGGGAAGTTCACATTTACTATCTGGAAAAGGCCAATAAAATTAAATCTGAGAAGACACACATCCACATTTTCTCGTTCACTGGGGAAGAAATGGCCACAAAGGCCGACTACACTCTCGATGAGGAAAGCAGGGCTAGAATCAAAACCAGACTATTCACCATAAGACAAGAAATGGCTAGCAGAGGCCTTTGGGATTCCTTTCGTCAGTCCGAGAGAGGCGAAGAGACAATTGAAGAAAAATTTGAAATCACAGGAACAATGCGCAAGCTCGCCGACCAAAGTCTCCCGCCGAACTTCTCCTGCCTTGAGAATTTTAGAGCCTATGTGGATGGATTCGAACCGAACGGCTACATTGAGGGCAAGCTTTCTCAAATGTCCAAAGAAGTGAATGCTAGAATTGAACCTTTTTTTAAGACAACACCACGACCAATTAGACTTCCGGATGGGCCTCCTTGTTCTCAGCGGTCCAAATTCCTGCTGATGGATGCTTTAAAATTAAGCATTGAGGATCCAAGTCATGAAGGAGAGGGAATACCACTATATGATGCGATCAAGTGCATGAGAACATTCTTTGGATGGAAAGAACCCTATGTTGTTAAACCACACGAAAAGGGAATAAATCCAAATTATCTGCTGTCATGGAAGCAAGTACTGGCAGAAATGCAGGACATTGAAAATGAGGAGAAGATTCCAAAGACTAAAAACATGAAGAAAACGAGTCAGCTAAAGTGGGCACTTGGTGAGAACATGGCACCAGAAAAGGTAGACTTTGACGACTGTAAAGATGTAAGCGACTTGAAGCAATATTATAGTGATGAACCAGAATTGAGGTCAATTTCAAGTTGGATCCAGAATGAGTTCAACAAGGCATGCGAGCTGACCGATTCAGTCTGGATAGAGCTTGATGAGATTGGAGAAGATGTGGCTCCAATTGAACACATTGCAAGCATGAGAAGGAATTACTTCACAGCAGAGGTGTCTCATTGCAGAGCCACAGAATACATAATGAAGGGGGTATACATTAATACTGCCTTGCTTAATGCATCCTGTGCAGCAATGGATGATTTCCAATTAATTCCCATGATAAGCAAGTGTAGAACTAAAGAGGGAAGACGAAAGACCAATTTGTATGGTTTCATCATAAAAGGAAGGTCTCACTTAAGGAATGACACCGACGTGGTAAACTTTGTGAGCATGGAATTTTCTCTCACTGACCCAAGACTTGAGCCACACAAATGGGAGAAGTACTGTGTTCTTGAGATAGGAGATATGCTTCTAAGAAGTGCCATAGGCCAGGTGTCAAGGCCAATGTTCTTATATGTGAGGACAAATGGGACCTCAAAAATTAAAATGAAATGGGGAATGGAGATGAGGCGTTGCCTCCTTCAGTCACTTCAACAAATTGAGAGCATGATTGAAGCCGAGTCCTCTGTCAAGGAGAAAGACATGACCAAAGAGTTTTTTGAGAATAAATCAGAAACATGGCCCATTGGAGAGTCCCCCAAAGGGGTGGAAGAAGGTTCCATTGGGAAGGTATGCAGGACTTTATTGGCAAAGTCGGTATTCAATAGCTTGTATGCATCTCCACAACTAGAAGGATTTTCAGCTGAATCAAGAAAACTGCTCCTTATCGTTCAGGCTCTTAGGGACAACCTGGAACCTGGGACCTTTGATCTTGGGGGGCTATATGAAGCAGTTGAGGAGTGCCTGATTAATGATCCCTGGGTTTTGCTTAATGCTTCTTGGTTCAACTCCTTCCTCACACATGCATTAAGATAGATGGCGTCCCAAGGCACCAAACGGTCTTACGAACAGATGGAGACTGATGGGGAACGCCAGAATGCCACTGAAATCAGAGCATCCGTCGGAAAAATGGTTGGTGGAATTGGACGATTCTACATCCAAATGTGCACCGAACTTAAACTCAGTGATTATGAGGGACGGCTGATCCAGAACAGCTTAACAATAGAGAGAATGGTGCTCTCTGCTTTTGACGAGAGGAGGAATAAATACCTGGAAGAACATCCCAGCGCAGGGAAAGATCCTAAGAAAACTGGAGGACCCATATACAAGAGAGTAAATGGAAAGTGGATGAGGGAACTCATCCTTTATGACAAAGAAGAAATAAGGCGAATCTGGCGCCAAGCTAATAATGGTGATGATGCAACGGCTGGTCTGACTCACATAATGATCTGGCATTCCAACTTGAATGATACAACTTATCAGAGGACAAGAGCTCTTGTCCGCACCGGAATGGATCCCAGGATGTGCTCTCTGATGCAGGGTTCTACTCTCCCTAGGAGGTCTGGAGCCGCAGGCGCTGCAGTCAAAGGAGTTGGGACAATGGTAATGGAGTTGATCAGGATGATCAAACGTGGGATCAATGATCGAAACTTCTGGAGGGGTGAGAATGGACGAAAAACAAGGATTGCTTATGAGAGAATGTGCAACATTCTCAAAGGGAAATTTCAAACAGCTGCACAAAGAGCAATGATGGATCAAGTGAGAGAAAGCCGGAATCCAGGAAATGCTGAGATCGAAGATCTCATCTTTCTGGCACGGTCTGCACTCATATTGAGAGGGTCAGTTGCTCACAAGTCTTGCCTGCCTGCCTGTGTGTATGGACCTGCAGTAGCCAGCGGATACAACTTCGAAAGAGAGGGATACTCTCTAGTCGGAATAGACCCTTTCAAACTGCTTCAAAACAGCCAAGTATACAGCCTAATAAGACCAAACGAGAATCCAGCACACAAGAGCCAGCTGGTGTGGATGGCATGCAATTCTGCTGCATTTGAAGATCTAAGATTATCAAGCTTCATCAGAGGGACAAAGGTAGTCCCAAGGGGGAGGCTTTCCACTAGAGGAATTCAAATTGCTTCAAATGAAAACATGGATACTATGGAATCAAGTACTCTTGAACTGAGAAGCAGGTACTGGGCCATAAGGACCGAAAGTGGAGGAAACACTAATCAACAGAGGGCTTCTGCAGGCCAAATCAGCATACAACCTACGTTTTCTGTACAGAGAAATCTCCCATTTGACAAAACAACCATCATGGCAGCATTCACTGGGAATGCAGAGGGAAGAACATCTGACATGAGGGCAGAAATCATAAGGATGATGGAAAATGCAAGACCAGAAGAAGTGTCCTTCCAGGGGCGGGGTGTCTTCGAGCTCTCGGACGAAAGGGCAGCGAACCCGATCGTGCCCTCCTTTGACATGAGTAATGAAGGATCTTATTTCTTCGGAGACAATGCAGAGGTAACCGACAATTAAATGAGTCTTCTAACCGAGGTCGAAACGTACGTTCTCTCTATCGTCCCGTCAGGCCCCCTCAAAGCCGAGATCGCACAGAGACTTGAAGATGTCTTTGCTGGGAAAAACACCGACCTTGAGGCTCTCATGGAATGGCTAAAGACAAGACCAATCCTGTCACCTCTGACTAAGGGGATTTTAGGGTTTGTGTTCACGCTCACCGTGCCCAGTGAGCGAGGACTGCAGCGTAGACGCTTTGTCCAAAATGCCCTTAATGGGAACGGGGATCCAAATAACATGGACAGAGCAGTTAAACTGTATAGGAAGCTTAAGAGGGAGATAACATTCCATGGGGCCAAAGAGATAGCACTCAGTTATTCTGCTGGTGCACTTGCCAGTTGTATGGGCCTTATATACAACAGGATGGGGGCTGTGACCACTGAAGTGGCATTTGGCCTGATATGCGCAACCTGTGAACAGATTGCCGACGCCCAGCATCGGTCTCATAGGCAAATGGTGACAACAACCAATCCACTAATAAGACATGAGAACAGAATGGTTCTAGCCAGCACTACAGCTAAGGCTATGGAGCAAATGGCTGGATCGAGTGAGCAAGCAGCAGAGGCCATGGAGGTTGCTAGTCAGGCTAGGCAAATGGTGCAGGCGATGAGAGCCATTGGAACTCATCCTAGCTCCAGTGCTGGTCTGAAAGATAATCTTCTTGAAAATTTGCAGGCCTACCAAAAACGAATGGGAGTGCAGATGCAACGATTCAAGTGAATGAGTCTTCTAACCGAGGTCGAAACGCCTACCAAAAACGAATGGGAGTGCAGATGCAACGATTCAAGTGATCCTCTCGTTGTTGCCGCAAGTATCATTGGGATCTTGCACTTGATATTGTGGATTCTTGATCGTCTTTTTTTCAAATGCATTTATCGTCTCTTTAAACACGGTCTGAAAAGAGGGCCTTCTACGGAAGGAGTGCCAGAGTCTATGAGGGAAGAATATCGAAAGGAACAGCAGAGTGCTGTGGATGCTGACGATATGCATTTTGTCAACATAGAGCTGGAGTAAATGGATCCCAACACTGTGTCAAGCTTTCAGGTAGATTGCTTTCTTTGGCATGTCCGCAAACGAGTTGCAGACCAAGAACTAGGTGATGCCCCATTCCTTGATCGGCTTCGCCGAGATCAGAAATCCCTAAAGGGAAGAGGCAGCACTCTCGGTCTGAACATCGAAACAGCCACCCGTGTTGGAAAGCAGATAGTGGAGAGGATTCTGAAGGAAGAATCCGATGAGGCACTTAAAATGACCATGGCCTCTGCACCTGCTTCGCGCTACCTAACTGACATGACTATTGAGGAAATGTCAAGGGACTGGTTCATGCTCATGCCCAAGCAGAAAGTGGCAGGCCCTCTTTGTATCAGAATGGACCAGGCGATCATGGATAAGAGCATCATACTGAAAGCGAATTTCAGTGTGATTTTTGACCGGCTGGAGACTCTAATATTACTAAGGGCTTTCACCGAAGAGGGAGCAATTGTTGGCGAAATTTCACCATTGCCTTCTCTTCCAGGACATACTAATGAGGATGTCAAAAATGCAATTGGGGTCCTCATCGGAGGACTTGAATGGAATGATAACACAGTTCGAGTCTCTAAAACTCTACAGAGATTCGCTTGGAGAAGCAGTAATGAGACTGGGAGACCTCCACTCACTCCAAAACAGAAACGGAAAATGGCGAGAACAATTAGGTCAGAAGTTCGAATGGATCCCAACACTGTGTCAAGCTTTCAGGACATACTAATGAGGATGTCAAAAATGCAATTGGGGTCCTCATCGGAGGACTTGAATGGAATGATAACACAGTTCGAGTCTCTAAAACTCTACAGAGATTCGCTTGAAGAAGCAGTAATGAGACTGGGAGACCTCCACTCATTCCAAAACAGAAACGGAAAATGGCGAGAACAATTAGGTCAGAAGTTCGAAGAAATAAGATGGTTGATTGAAGAAGTGAGACACAGATTGAAAATAACAGAGAATAGTTTTGAGCAAATAACATTTATGCAAGCCTTACAGCTATTGCTTGAAGTGGAGCAAGAGATAAGAACTTTCTCGTTTCAGCTTATTTAA
>Concatenated PB2+PA+NP+M1+M2+NS1+NS2 STRAIN=A/Albany/4835/1948 YEAR=1948
ATGGAAAGAATAAAAGAGCTAAGGAATCTGATGTCGCAATCTCGCACTCGCGAGATACTCACAAAAACCACCGTAGACCACATGGCCATAATCAAGAAATACACATCAGGAAGACAGGAGAAAAACCCGTCACTTAGGATGAAATGGATGATGGCGATGAAATATCCAATTACAGCAGACAAAAGGATAACGGAAATGATTCCTGAGAGAAATGAGCAAGGGCAAACATTATGGAGTAAAATGAATGATGCCGGATCAGACCGAGTGATGGTATCACCTCTGGCTGTGACATGGTGGAATAGAAATGGACCAGTGACAAGTACTGTTCATTATCCAAAAATCTACAAAACTTATTTTGAAAAAGTCGAAAGGTTAAAACATGGAACCTTTGGCCCTGTCCACTTTAGAAACCAAGTCAAAATACGCCGAAGAGTCGACATAAATCCTGGCCATGCAGACCTCAGTGCCAAGGAGGCACAGGATGTAATCATGGAAGTTGTTTTCCCTAATGAAGTGGGAGCCAGAATACTAACGTCGGAATCGCAATTAACGATAACCAAAGAGAAGAAAGAAGAACTCCAGGATTGCAAAATTTCTCCTTTGATGGTTGCATACATGTTAGAGAGAGAACTTGTCCGCAAAACGAGATTTCTCCCAGTTGCTGGTGGAACAAGCAGTGTGTACATTGAAGTGTTGCATTTGACGCAGGGAACATGCTGGGAACAGATGTACACTCCAGGTGGAGAAGTGAGGAATGATGATGTTGATCAAAGCCTAATTATTGCTGCTAGGAACATAGTGAGAAGAGCTGCAGTATCAGCAGATCCACTAGCATCTTTATTGGAGATGTGCCACAGCACACAGATTGGTGGAACAAGGATGGTGGACATTCTTAGGCAGAACCCAACAGAAGAGCAAGCTGTGGATATATGCAAGGCTGCAATGGGACTGAGAATCAGCTCATCCTTCAGTTTTGGCGGGTTCACATTTAAGAGAACAAGCGGATCATCAGTCAAGAGAGAGGAAGAAGTGCTTACGGGCAATCTTCAAACATTGAAGATAAAGGTGCATGAGGGATATGAAGAGTTCACAATGGTTGGGAAAAGGGCAACAGCTATACTCAGAAAAGCAACCAGGAGATTGATTCAGCTGATAGTGAGTGGAAGAGACGAACAGTCGATAGCCGAAGCAATAATTGTGGCCATGGTATTCTCACAAGAAGATTGTATGATAAAAGCAGTTAGAGGTGATCTGAATTTCGTTAATAGAGCGAATCAGCGGTTGAATCCTATGCATCAACTTTTAAGACATTTTCAGAAGGATGCGAAAGTGCTTTTTCAAAATTGGGGAATTGAACCTATCGACAATGTGATGGGAATGATTGGGATATTACCCGACATGACTCCAAGCACCGAGATGTCAATGAGAGGAGTGAGAGTCAGCAAAATGGGTGTAGATGAATACTCCAACGCGGAGAGGGTAGTGGTGAGCATTGACCGTTTTTTGAGAGTCCGGGACCAACGAGGAAATGTACTACTGTCTCCAGAGGAGGTCAGTGAAACACAGGGAACAGAGAAACTGACAATAACTTACTCATCGTCAATGATGTGGGAGATTAATGGCCCTGAGTCAGTGTTGGTCAATACCTATCAGTGGATCATCAGAAACTGGGAGACTGTTAAAATTCAGTGGTCTCAGAATCCTACAATGCTATACAATAAAATGGAATTTGAGCCATTTCAGTCTCTAGTTCCTAAGGCCATTAGAGGCCAATACAGTGGGTTTGTTAGAACTCTGTTCCAACAAATGAGGGATGTGCTTGGGACTTTTGACACCACCCAGATAATAAAACTTCTTCCCTTTGCAGCCGCTCCACCAAAGCAAAGTAGAATGCAATTCTCCTCATTGACTGTGAATGTGAGGGGATCAGGAATGAGAATACTTGTAAGGGGTAATTCTCCAGTATTCAATTACAACAAGACCACTAAGAGACTCACAGTTCTCGGAAAGGATGCTGGCACTTTAACTGAAGACCCAGATGAAGGCACAGCTGGAGTGGAGTCCGCTGTTCTAAGGGGATTCCTCATTCTGGGCAAAGAAGATAGGAGATATGGGCCAGCATTAAGCATCAATGAACTGAGCAACCTTGCGAAAGGGGAAAAGGCTAATGTGCTAATTGGGCAAGGGGACGTAGTGTTGGTAATGAAACGAAAACGGGACTCTAGCATACTTACTGACAGCCAGACAGCGACCAAAAGAATTCGGATGGCCATCAATTAGATGGAAGATTTTGTGCGACAATGCTTCAATCCGATGATTGTCGAGCTTGCGGAAAAGGCAATGAAAGAGTATGGAGAGGATCTGAAAATCGAAACAAACAAATTTGCAGCAATATGCACTCACTTGGAAGTATGCTTCATGTATTCAGATTTTCATTTCATCAATGAGCAAGGCGAGTCAATAATAGTAGAGCTTGATGATCCAAACGCACTTTTGAAGCACAGATTTGAAATAATAGAGGGAAGAGATCGCACAATGGCCTGGACAGTAGTAAACAGTATTTGCAACACTACAGGAGCTGAGAAACCGAAGTTTCTGCCAGATTTGTATGATTACAAGGAGAATAGATTCATCGAGATTGGAGTGACAAGGAGGGAAGTTCACATATACTATCTGGAAAAGGCCAATAAAATTAAATCTGAGAAGACACACATCCACATTTTCTCATTCACTGGGGAAGAAATGGCCACAAAGGCCGACTACACTCTCGATGAGGAAAGCAGGGCTAGGATCAAAACCAGACTATTCACCATAAGACAAGAAATGGCTAGCAGAGGCCTCTGGGATTCCTTTCGTCAATCCGAGAGAGGCGAAGAAACAATTGAAGAAAGATTTGAAATCACAGGAACAATGCGCAGGCTCGCCGACCAAAGTCTCCCGCCGAACTTCTCCTGCCTTGAGAATTTTAGAGCCTATGTGGATGGATTCGAACCGAACGGCTACATTGAGGGCAAGCTTTCTCAAATGTCCAAAGAAGTAAATGCTAGAATTGAACCTTTTCTGAAAACAACACCACGACCAATTAGACTTCCGGATGGGCCTCCTTGTTCTCAGCGGTCCAAATTCCTGCTGATGGATGCTTTAAAATTAAGCATTGAGGACCCAAGTCATGAAGGAGAGGGAATACCACTATATGATGCGATCAAGTGTATGAGAACATTCTTTGGATGGAAAGAACCCTATGTTGTTAAACCACACGAAAAGGGAATAAATCCGAATTATCTGCTGTCATGGAAGCAAGTACTGGCAGAACTGCAGGACATTGAGAATGAGGAGAAGATTCCAAGAACTAAAAACATGAAGAAAACGAGTCAGCTAAAGTGGGCACTTGGTGAGAACATGGCACCAGAGAAGGTAGACTTTGACGACTGTAAAGATATAAGCGATTTGAAGCAATATGATAGTGATGAACCTGAATTAAGGTCACTTTCAAGTTGGATCCAGAATGAGTTCAACAAGGCATGCGAGCTGACCGATTCTATCTGGATAGAGCTCGATGAGATTGGAGAAGATGTGGCTCCAATTGAACACATTGCAAGCATGAGAAGGAATTACTTCACAGCAGAGGTGTCTCATTGCAGAGCCACAGAATATATAATGAAGGGGGTATACATTAATACTGCCTTGCTTAATGCATCCTGTGCAGCAATGGATGATTTCCAACTAATTCCCATGATAAGCAAATGTAGAACTAAAGAGGGAAGGCGAAAGACCAATTTGTATGGTTTCATCATAAAAGGAAGATCTCACTTAAGGAATGACACCGACGTGGTAAACTTTGTGAGCATGGAGTTTTCTCTCACTGACCCAAGACTTGAGCCACACAAATGGGAGAAGTACTGTGTTCTTGAGATAGGAGATATGCTTCTAAGAAGTGCCATAGGCCAGGTGTCAAGGCCCATGTTCTTGTATGTGAGGACAAATGGAACCTCAAAAATTAAAATGAAATGGGGAATGGAGATGAGGCGTTGCCTCCTTCAGTCACTTCAACAAATCGAGAGTATGATTGAAGCCGAGTCCTCTGTCAAGGAGAAAGACATGACCAAAGAGTTTTTTGAGAATAAATCAGAAACATGGCCCATTGGAGAGTCCCCCAAAGGAGTGGAAGAAGGTTCCATTGGGAAGGTCTGCAGGACTTTATTAGCCAAGTCGGTATTCAATAGCCTGTATGCATCTCCACAATTAGAAGGATTTTCAGCTGAATCAAGAAAACTGCTCCTTGTTGTTCAGGCTCTTAGGGACAATCTGGAACCTGGGACCTTTGATCTTGGGGGGCTATATGAAGCAATTGAGGAGTGCCTGATTAATGATCCCTGGGTTTTGCTTAATGCTTCTTGGTTCAACTCCTTCCTAACACATGCATTAAGATAGATGGCGTCCCAAGGCACCAAACGGTCTTACGAACAGATGGAGACTGATGGGGAACGCCAGAATGCAACTGAAATCAGAGCATCCGTCGGAAAAATGATTGATGGAATTGGACGATTCTACATCCAAATGTGCACCGAACTTAAACTCAGTGATTATGAGGGACGGCTGATCCAGAACAGCTTAACAATAGAGAGAATGGTGCTCTCTGCTTTTGACGAGAGGAGGAATAAATATCTGGAAGAACATCCCAGCGCGGGGAAAGATCCTAAGAAAACTGGAGGACCCATATACAAGAGAGTAGATGGAAAGTGGATGAGGGAACTCGTCCTTTATGACAAAGAAGAAATAAGGCGAATCTGGCGCCAAGCTAATAATGGTGATGATGCAACGGCTGGTCTGACTCACATGATGATCTGGCATTCCAATTTGAATGATACAACTTACCAGAGGACAAGAGCTCTTGTCCGCACCGGAATGGATCCCAGGATGTGCTCTTTGATGCAGGGTTCAACTCTCCCTAGGAGGTCTGGAGCCGCAGGCGCTGCAGTCAAAGGAGTTGGGACAATGGTGATGGAGTTGATCAGGATGATCAAACGTGGGATCAATGATCGAAACTTCTGGAGGGGTGAGAATGGACGAAAAACAAGGATTGCTTATGAGAGAATGTGCAACATTCTCAAAGGGAAATTTCAAACAGCTGCACAAAGAGCAATGATGGATCAAGTGAGAGAAAGCCGGAACCCAGGAAATGCTGAGATCGAAGATCTCATCTTTCTGGCACGGTCTGCACTCATATTGAGAGGGTCAGTTGCTCACAAGTCTTGCCTGCCTGCCTGTGTGTATGGACCTGCCGTAGCCAGTGGGTACGAATTCGAAAAAGAGGGATACTCTTTAGTAGGGATAGACCCTTTCAAACTGCTTCAAAACAGCCAAGTATACAGCCTAATCAGACCGAACGAGAATCCAGCACACAAGAGTCAGCTGGTGTGGATGGCATGCAATTCTGCTGCATTTGAAGATCTAAGAGTATCAAGCTTCATCAGAGGGACAAAAGTAATCCCAAGGGGGAAGCTTTCCACTAGAGGAGTACAAATTGCTTCAAATGAAAACATGGATACTATGGAATCAAGTACTCTTGAACTGAGAAGCAGGTACTGGGCCATAAGGACCAGAAGTGGAGGAAACACTAATCAACAGAGGGCCTCTGCAGGCCAAATCAGCATACAACCTACGTTTTCTGTGCAGAGAAACCTCCCATTTGACAAAACAACCATCATGGCAGCATTCACTGGGAATGCGGAGGGAAGAACATCAGACATGAGGGCAGAAATCATAAGGATGATGGAAAGTGCAAGACCAGAAGAAGTGTCCTTCCAGGGGCGGGGAGTCTTCGAGCTCTCGGACGAAAAGGCAGCGAACCCGATCGTGCCCTCCTTTGACATGAGTAATGAAGGATCTTATTTCTTCGGAGACAATGCAGAGGAGTACGACAATTAAATGAGTCTTCTAACCGAGGTCGAAACGTACGTTCTCTCTATCGTCCCGTCAGGCCCCCTCAAAGCCGAGATCGCACAGAGACTTGAAGATGTCTTTGCTGGGAAGAACACCGATCTTGAGGCTCTCATGGAATGGCTAAAGACAAGACCAATCCTGTCACCTCTGACTAAGGGGATTTTAGGATTTGTGTTCACGCTCACCGTGCCCAGTGAGCGAGGACTGCAGCGTAGACGCTTTGTCCAAAATGCCCTTAATGGGAATGGGGATCCAAATAACATGGACAGAGCAGTTAAACTGTATAGAAAGCTTAAGAGGGAGATAACATTCCATGGGGCCAAAGAAATAGCACTCAGTTATTCTGCTGGTGCACTTGCCAGTTGTATGGGCCTCATATACAACAGGATGGGGGCTGTGACCACTGAAGTGGCATTTGGCCTGGTATGCGCAACCTGTGAACAGATTGCTGACTCCCAGCATAGGTCTCATAGGCAAATGGTGACAACAACCAATCCACTAATAAGACATGAGAACAGAATGGTTCTGGCCAGCACTACAGCTAAGGCTATGGAGCAAATGGCTGGATCGAGTGAGCAAGCAGCAGAGGCCATGGAGGTTGCTAGTCAGGCCAGGCAAATGGTGCAGGCAATGAGAGCCATTGGGACTCATCCTAGCTCCAGTGCTGGTCTGAAAGATGATCTTCTTGAAAATTTGCAGGCCTATCAGAAACGAATGGGGGTGCAGATGCAACGATTCAAGTGAATGAGTCTTCTAACCGAGGTCGAAACGCCTATCAGAAACGAATGGGGGTGCAGATGCAACGATTCAAGTGATCCTCTTGTTGTTGCCGCAAGTATCATTGGGATCTTGCACTTGATATTGTGGATTCTTGATCGTCTTTTTTTCAAATGCATTTATCGTCTCTTTAAACACGGTCTGAAAAGAGGGCCTTCTACGGAAGGAGTACCAGAGTCTATGAGGGAAGAATATCGAAAGGAACAGCAGAATGCTGTGGATGCTGACGATAGTCATTTTGTCAACATAGAGCTGGAGTAAATGGATCCCAACACTGTGTCAAGCTTTCAGGTAGATTGCTTCCTTTGGCATGTCCGCAAACAAGTTGCAGACCAAGAACTAGGTGATGCCCCATTCCTTGATCGGCTTCGCCGAGATCAGAAGTCCCTAAGGGGAAGAGGCAGCACTCTCGGTCTGAACATCGAAACAGCCACCCGTGTTGGAAAGCAGATAGTGGAGAGGATTCTGAAGGAAGAATCCGATGAGGCACTTAAAATGACCATGGCCTCCGCACCTGCTTCGCGATACCTAACTGACATGACTATTGAGGAAATGTCAAGGGACTGGTTCATGCTCATGCCCAAGCAGAAAGTGGCAGGCCCTCTTTGTATCAGAATGGACCAGGCGATCATGGATAAGAACATCATACTGAAAGCGAATTTCAGTGTGATTTTTGACCGGCTGGAGACTCTAATATTACTAAGGGCTTTCACCGAAGAGGGAGCAATTGTTGGCGAAATTTCACCATTGCCTTCTCTTCCAGGACATACTAATGAGGATGTCAAAAATGCAATTGGGGTCCTCATCGGAGGACTTGAATGGAATGATAACACAGTTCGAGTCTCTAAAACTCTACAGAGATTCGCTTGGAGAAGCAGTAATGAGAATGGGAGACCTCCACTCACTCCAAAACAGAAACGGAAAATGGCGAGAACAATTAGGTCAGAAGTTCGAATGGATCCCAACACTGTGTCAAGCTTTCAGGACATACTAATGAGGATGTCAAAAATGCAATTGGGGTCCTCATCGGAGGACTTGAATGGAATGATAACACAGTTCGAGTCTCTAAAACTCTACAGAGATTCGCTTGGAGAAGCAGTAATGAGAATGGGAGACCTCCACTCACTCCAAAACAGAAACGGAAAATGGCGAGAACAATTAGGTCAGAAGTTCGAAGAAATAAGATGGCTGATTGAAGAAGTGAGACACAGATTGAAGATAACAGAGAATAGTTTTGAGCAAATAACATTTATGCAAGCCTTACAGCTATTGTTTGAAGTGGAACAAGAGATAAGAACTTTCTCCTTTCAGCTTATTTAA
>Concatenated PB2+PA+NP+M1+M2+NS1+NS2 STRAIN=A/Roma/1949 YEAR=1949
ATGGAAAGAATAAAAGAGCTAAGGAATCTGATGTCGCAGTCTCGCACTCGCGAGATACTCACAAAAACCACCGTAGACCACATGGCCATAATCAAGAAATACACATCAGGAAGACAGGAGAAAAACCCGTCACTTAGGATGAAATGGATGATGGCGATGAAATATCCAATTACAGCAGACAAAAGGATAACGGAAATGATTCCTGAGAGAAATGAGCAAGGGCAAACATTATGGAGTAAAATGAATGATGCCGGATCAGACCGAGTGATGGTATCACCCCTGGCTGTGACATGGTGGAATAGAAATGGACCAGTGACAAGTACTGTTCATTATCCAAAAATCTACAAAACTTATTTTGAAAAAGTCGAAAGGTTAAAACATGGAACCTTTGGCCCTGTCCACTTTAGAAACCAAGTCAAAATACGCCGAAGAGTCGACATAAATCCTGGCCATGCAGACCTCAGTGCCAAGGAGGCACAGGATGTAATCATGGAAGTTGTTTTCCCTAATGAAGTGGGAGCCAGAATACTAACGTCGGAATCGCAATTAACGATAACCAAAGAGAAGAAAGAAGAACTCCAGGATTGCAAAATTTCTCCTTTGATGGTTGCATACATGTTAGAGAGAGAACTTGTCCGCAAAACGAGATTTCTCCCAGTTGCTGGTGGAACAAGCAGTGTGTACATTGAAGTGTTGCATTTGACGCAGGGAACATGCTGGGAACAGATGTACACTCCAGGTGGAGAAGTGAGGAATGATGATGTTGATCAAAGCCTAATTATTGCTGCTAGGAACATAGTGAGAAGAGCTGCAGTATCAGCAGATCCACTAGCATCTTTATTGGAAATGTGCCACAGCACACAGATTGGTGGAACAAGGATGGTGGACATTCTTAGGCAGAACCCAACAGAAGAGCAAGCTGTGGATATATGCAAGGCTGCAATGGGACTGAGAATCAGCTCATCCTTCAGTTTTGGCGGGTTCACATTTAAGAGAACAAGCGGATCATCAGTCAAGAGAGAGGAAGAAGTGCTTACGGGCAATCTTCAAACATTGAAGATAAAGGTGCATGAGGGATATGAAGAGTTCACAATGGTTGGGAAAAGGGCAACAGCTATACTCAGAAAAGCAACCAGGAGATTGATTCAGCTGATAGTGAGTGGAAGAGACGAACAGTCGATAGCCGAAGCAATAATTGTGGCCATGGTATTCTCACAAGAAGATTGTATGATAAAAGCAGTTAGAGGTGATCTGAATTTCGTTAATAGAGCGAATCAGCGGTTGAATCCTATGCATCAACTTTTGAGACATTTTCAGAAGGATGCGAAAGTGCTTTTTCAAAATTGGGGAATTGAACCTATCGACAATGTGATGGGAATGATTGGGATATTACCCGACATGACTCCAAGCACCGAGATGTCAATGAGAGGAGTGAGAGTCAGCAAAATGGGTGTAGATGAATACTCCAACGCGGAGAGGGTAGTGGTGAGCATTGACCGTTTTTTGAGAGTCCGGGACCAACGAGGAAATGTACTACTGTCTCCAGAGGAGGTCAGTGAAACACAGGGAACAGAGAAACTGACAATAACTTACTCATCGTCAATGATGTGGGAGATTAATGGCCCTGAGTCAGTGTTGGTCAATACCTATCAGTGGATCATCAGAAACTGGGAGACTGTTAAAATTCAGTGGTCTCAGAATCCTACAATGCTATACAATAAAATGGAATTTGGGCCATTTCAGTCTCTAGTTCCTAAGGCCATTAGAGGCCAATACAGTGGGTTTGTTAGAACTCTGTTCCAACAAATGAGGGATGTGCTTGGGACTTTTGACACCACCCAGATAATAAAACTTCTTCCCTTTGCAGCCGCTCCACCAAAGCAAAGTAGAATGCAATTCTCCTCATTGACTGTGAATGTGAGGGGATCAGGAATGAGAATACTTGTAAGGGGTAATTCTCCAGTATTCAATTACAACAAGACCACTAAGAGACTCACAGTTCTCGGAAAGGATGCTGGCACTTTAACTGAAGACCCAGATGAAGGCACAGCTGGAGTGGAGTCCGCTGTTCTAAGGGGATTCCTCATTCTGGGCAAAGAAGATAGGAGATATGGGCCAGCATTAAGCATCAATGAACTGAGCAACCTTGCGAAAGGGGAAAAGGCTAATGTGCTAATTGGACAAGGGGACGTAGTGTTGGTAATGAAACGAAAACGGGACTCTAGCATACTTACTGACAGCCAGACAGCGACCAAAAGAATTCGGATGGCCATCAATTAGATGGAAGATTTTGTGCGACAATGCTTCAATCCGATGATTGTCGAGCTTGCGGAAAAGGCAATGAAAGAGTATGGAGAGGATCTGAAAATCGAAACAAACAAATTTGCAGCAATATGCACTCACTTGGAAGTATGCTTCATGTATTCAGATTTTCATTTCATCAATGAGCAAGGCGAGTCAATAATAGTAGAGCTTGATGATCCAAACGCACTTTTGAAGCACAGATTTGAAATAATAGAGGGAAGAGATCGCACAATGGCCTGGACAGTAGTAAACAGTATTTGCAACACTACAGGAGCTGAGAAACCGAAGTTTCTGCCAGATTTGTATGATTACAAGGAGAATAGATTCATCGAGATTGGAGTGACAAGGAGGGAAGTTCACATATACTATCTGGAAAAGGCCAATAAAATTAAATCTGAGAAGACACACATCCACATTTTCTCATTCACTGGGGAAGAAATGGCCACAAAGGCCGACTACACTCTCGATGAAGAAAGCAGAGCTAGGATCAAAACCAGACTATTCACCATAAGACAAGAAATGGCTAGCAGAGGCCTCTGGGATTCCTTTCGTCAGTCCGAGAGAGGCGAAGAAACAATTGAAGAAAGATTTGAAATCACAGGAACAATGCGCAGGCTAGCCGACCAAAGTCTCCCGCCGAACTTCTCCTGCCTTGAGAATTTTAGAGCCTATGTGGATGGATTCGAACCGAACGGCTACATTGAGGGCAAGCTTTCTCAAATGTCCAAAGAAGTAAATGCTAGAATTGAACCTTTTCTGAAAACAACACCACGACCAATTAGACTTCCGGATGGGCCTCCTTGTTCTCAGCGGTCCAAATTCCTGCTGATGGATGCTTTAAAATTAAGCATTGAGGACCCAAGTCATGAAGGAGAGGGAATACCACTATATGATGCGATCAAGTGTATGAGAACATTCTTTGGATGGAAAGAACCCTATGTTGTTAAACCACACGAAAAGGGAATAAATCCGAATTATCTGCTGTCATGGAAGCAAGTACTGGCAGAACTGCAGGACATTGAGAATGAGGAGAAGATTCCAAGAACTAAAAACATGAAGAAAACGAGTCAGCTAAAGTGGGCACTTGGTGAGAACATGGCACCAGAGAAGGTAGACTTTGACGACTGTAAAGATATAAGCGATTTGAAGCAATATGATAGTGATGAACCTGAATTAAGGTCACTTTCAAGTTGGATCCAGAATGAGTTCAACAAGGCATGCGAGCTGACCGATTCAATCTGGATAGAGCTCGATGAGATTGGAGAAGATGTGGCTCCAATTGAACACATTGCAAGCATGAGAAGGAATTACTTCACAGCAGAGGTGTCTCATTGCAGAGCCACAGAATATATAATGAAGGGGGTATACATTAATACTGCCTTGCTTAATGCATCCTGTGCAGCAATGGATGATTTCCAACTAATTCCCATGATAAGCAAATGTAGAACTAAAGAGGGAAGGCGAAAGACCAATTTGTATGGTTTCATCATAAAAGGAAGATCTCACTTAAGGAATGACACCGACGTGGTAAACTTTGTGAGCATGGAGTTTTCTCTCACTGACCCAAGACTTGAGCCACACAAATGGGAGAAGTACTGTGTTCTTGAGATAGGAGATATGCTTCTAAGAAGTGCCATAGGCCAGGTGTCAAGGCCCATGTTCTTGTATGTGAGGACAAATGGAACCTCAAAAATTAAAATGAAATGGGGAATGGAGATGAGGCGTTGCCTCCTTCAGTCACTTCAACAAATCGAGAGTATGATTGAAGCCGAGTCCTCTGTCAAGGAGAAAGACATGACCAAAGAGTTTTTTGAGAATAAATCAGAAACATGGCCCATTGGAGAGTCCCCCAAAGGAGTGGAAGAAGGTTCCATTGGGAAGGTCTGCAGGACTTTATTAGCTAAGTCAGTATTCAATAGCCTGTATGCATCTCCACAATTAGAAGGATTTTCAGCTGAATCAAGAAAACTGCTCCTTGTTGTTCAGGCTCTTAGGGACAATCTGGAACCTGGGACCTTTGATCTTGGGGGGCTATATGAAGCAATTGAGGAGTGCCTGATTAATGATCCCTGGGTTTTGCTTAATGCTTCTTGGTTCAACTCCTTCCTAACACATGCATTAAGATAGATGGCGTCCCAAGGCACCAAACGGTCTTACGAACAGATGGAGACTGATGGGGAACGCCAGAGTGCAACTGAAATCAGAGCATCCGTCGGAAAAATGATTGATGGAATTGGACGATTCTACATCCAAATGTGCACCGAGCTTAAACTCAGTGATTATGAGGGACGGCTGATCCAGAACAGCTTAACAATAGAGAGAATGGTGCTCTCTGCTTTTGACGAGAGGAGGAATAAATATCTGGAAGAACATCCCAGCGCGGGGAAAGATCCTAAGAAAACTGGAGGACCCATATACAAGAGAGTAAATGGAAAGTGGATGAGGGAACTCGTCCTTTATGACAAAGAAGAAATAAGGCGAATCTGGCGCCAAGCTAATAATGGTGATGATGCAACGGCTGGTCTGACTCACATGATGATCTGGCATTCCAATTTGAATGATACAACTTACCAGAGGACAAGAGCTCTTGTCCGCACCGGAATGGATCCCAGGATGTGCTCTTTGATGCAGGGTTCAACTCTCCCTAGGAGGTCTGGAGCCGCAGGCGCTGCAGTCAAAGGAGTTGGGACAATGGTGATGGAGTTGATCAGGATGATCAAACGTGGGATCAATGATCGAAACTTCTGGAGGGGTGAGAATGGACGAAAAACAAGGATTGCTTATGAGAGAATGTGCAACATTCTCAAAGGGAAATTTCAAACAGCTGCACAAAGAGCAATGATGGATCAAGTGAGAGAAAGCCGGAACCCAGGAAATGCTGAGATCGAAGATCTCATCTTTCTGGCACGGTCTGCACTCATATTGAGAGGGTCAGTTGCTCACAAGTCTTGCCTGCCTGCCTGTGTGTATGGACCTGCCATAGCCAGTGGGTACGACTTCGAAAAAGAGGGATACTCTTTAGTAGGGATAGACCCTTTCAAACTGCTTCAAAACAGCCAAGTATACAGCCTAATCAGACCGAACGAGAATCCAGCACACAAGAGTCAGCTGGTGTGGATGGCATGCAATTCTGCTGCATTTGAAGATCTAAGAGTATCAAGCTTCATCAGAGGGACAAAAGTAATCCCAAGGGGGAAGCTTTCCACTAGAGGAGTACAAATTGCTTCAAATGAAAACATGGATACTATGGAATCAAGTACTCTTGAACTGAGAAGCAGGTACTGGGCCATAAGGACCAGAAGTGGAGGAAACACTAATCAACAGAGGGCCTCTGCAGGCCAAATCAGCATACAACCTACGTTTTCTGTGCAGAGAAACCTCCCATTTGACAAAACAACCATCATGGCAGCATTCACTGGGAATGCGGAGGGAAGAACATCAGACATGAGGGCAGAAATCATAAGGATGATGGAAAGTGCAAGACCAGAAGAAGTGTCCTTCCAGGGGCGGGGAGTCTTCGAGCTCTCGGACGAAAAGGCAGCGAACCCGATCGTGCCCTCCTTTGACATGAGTAATGAAGGATCTTATTTCTTCGGAGACAATGCAGAGGAGTACGACAATTAAATGAGTCTTCTAACCGAGGTCGAAACGTACGTTCTCTCTATCGTCCCGTCAGGCCCCCTCAAAGCCGAGATCGCACAGAGACTTGAAGATGTCTTTGCTGGGAAGAACACTGATCTTGAGGCTCTCATGGAATGGCTAAAGACAAGACCAATCCTGTCACCTCTGACTAAGGGGATTTTAGGATTTGTGTTCACGCTCACCGTGCCCAGTGAGCGAGGACTGCAGCGTAGACGCTTTGTCCAAAATGCCCTTAATGGGAATGGGGATCCAAATAACATGGACAGAGCAGTTAAACTGTATAGAAAGCTTAAGAGGGAGATAACATTCCATGGGGCCAAAGAAATAGCACTCAGTTATTCTGCTGGTGCACTTGCCAGTTGTATGGGCCTCATATACAACAGGATGGGGGCTGTGACCACTGAAGTGGCATTTGGCCTGGTATGCGCAACCTGTGAACAGATTGCTGACTCCCAGCATAGGTCTCATAGGCAAATGGTGACAACAACCAATCCACTAATAAGACATGAGAACAGAATGGTTCTGGCCAGCACTACAGCTAAGGCTATGGAGCAAATGGCTGGATCGAGTGAGCAAGCAGCAGAGGCCATGGAGGTTGCTAGTCAGGCCAGGCAAATGGTGCAGGCAATGAGAGCCATTGGGACTCATCCTAGCTCCAGCGCTGGTCTGAAAGATGATCTTCTTGAAAATTTGCAGGCCTATCAGAAACGAATGGGGGTGCAGATGCAACGATTCAAGTGAATGAGTCTTCTAACCGAGGTCGAAACGCCTATCAGAAACGAATGGGGGTGCAGATGCAACGATTCAAGTGATCCTCTTGTTGTTGCCGCAAGTATCATTGGGATCTTGCACTTGATATTGTGGATTCTTGATCGTCTTTTTTTCAAATGCATTTATCGTCTCTTTAAACACGGTCTGAAAAGAGGGCCTTCTACGGAAGGAGTACCAGAGTCTATGAGGGAAGAATATCGAAAGGAACAGCAGAGTGCTGTGGATGCTGACGATAGTCATTTTGTCAACATAGAGCTGGAGTAAATGGATCCCAACACTGTGTCAAGCTTTCAGGTAGATTGCTTCCTTTGGCATGTCCGCAAACAAGTTGCAGACCAAGAACTAGGTGATGCCCCATTCCTTGATCGGCTTCGCCGAGATCAGAAGTCCCTAAGGGGAAGAGGCAGCACTCTCGGTCTGAACATCGAAACAGCCACCCGTGTTGGAAAGCAAATAGTGGAGAGGATTCTGAAGGAAGAATCCGATGAGGCACTTAAAATGACCATGGCCTCCGCACCTGCTTCGCGATACCTAACTGACATGACTATTGAGGAAATGTCAAGGGACTGGTTCATGCTCATGCCCAAGCAGAAAGTGGCAGGCCCTCTTTGTATCAGAATGGACCAGGCGATCATGGATAAGAACATCATACTGAAAGCGAATTTCAGTGTGATTTTTGACCGGCTGGAGACTCTAATATTACTAAGGGCTTTCACCGAAGAGGGAGCAATTGTTGGCGAAATTTCACCATTGCCTTCTCTTCCAGGACATACTAATGAGGATGTCAAAAATGCAATTGGGGTCCTCATCGGAGGACTTGAATGGAATGATAACACAGTTCGAGTCTCTAAAACTCTACAGAGATTCGCTTGGAGAAGCAGTAATGAGAATGGGAGACCTCCACTCACTACAAAACAGAAACGGAAAATGGCGAGAACAATTAGGTCAGAAGTTCGAATGGATCCCAACACTGTGTCAAGCTTTCAGGACATACTAATGAGGATGTCAAAAATGCAATTGGGGTCCTCATCGGAGGACTTGAATGGAATGATAACACAGTTCGAGTCTCTAAAACTCTACAGAGATTCGCTTGGAGAAGCAGTAATGAGAATGGGAGACCTCCACTCACTACAAAACAGAAACGGAAAATGGCGAGAACAATTAGGTCAGAAGTTCGAAGAAATAAGATGGCTGATTGAAGAAGTGAGACACAGATTGAAGATAACAGAGAATAGTTTTGAGCAAATAACATTTATGCAAGCCTTACAGCTATTGTTTGAAGTGGAACAAGAGATAAGAACTTTCTCGTTTCAGCTTATTTAA
>Concatenated PB2+PA+NP+M1+M2+NS1+NS2 STRAIN=A/Fort Worth/1950 YEAR=1950
ATGGAAAGAATAAAAGAACTAAGGAATCTGATGTCGCAGTCTCGCACTCGCGAGATACTAACAAAAACCACAGTGGACCATATGGCCATAATTAAGAAGTACACATCAGGGAGACAGGAGAAGAACCCGTCACTTAGGATGAAATGGATGATGGCAATGAAATATCCGATTACAGCAGACAAGAGGATAACAGAAATGATTCCTGAGAGAAATGAGCAAGGGCAAACTCTGTGGAGTAAAATGAATGATGCCGGATCGGATCGAGTGATGGTATCACCTCTGGCTGTGACATGGTGGAATAGAAATGGACCAATGACAAGTACGGTTCATTATCCAAAAATCTACAAAACTTATTTTGAAAAAGTCGAAAGGTTAAAACATGGAACCTTTGGCCCTGTCCATTTTAGAAACCAAGTCAAAATACGCCGAAGAGTTGACATAAATCCTGGTCATGCAGACCTCAGTGCCAAGGAGGCACAGGATGTAATCATGGAAGTTGTTTTCCCTAACGAAGTGGGAGCCAGAATACTAACGTCGGAATCGCAATTAACGATAACCAAAGAGAAGAAAGAAGAACTCCAAGATTGCAAAATTTCTCCTTTGATGGTTGCGTACATGTTAGAGAGAGAACTTGTCCGCAAAACGAGATTTCTCCCAGTTGCTGGTGGAACAAGCAGTGTGTACATTGAAGTGTTGCATTTGACTCAAGGAACATGCTGGGAACAGATGTACACTCCAGGTGGAGAAGTGAGGAATGATGATGTTGATCAAAGCCTAATTATTGCTGCCAGGAACATAGTGAGAAGAGCCGCAGTATCAGCAGATCCACTAGCATCTTTATTGGAGATGTGCCACAGCACACAGATTGGCGGGACAAGGATGGTGGACATTCTTAGGCAGAACCCAACGGAAGAGCAAGCTGTGGATATATGCAAGGCTGCAATGGGACTGAGAATCAGCTCATCCTTCAGTTTTGGCGGGTTCACATTTAAGAGAACAAGCGGATCATCAGTCAAGAGAGAGGAAGAAGTGCTTACGGGCAATCTTCAAACATTGAAAATAAGGGTGCATGAGGGATATGAGGAGTTCACAATGGTTGGGAAAAGGGCAACAGCTATACTCAGAAAAACAACCAGGAGATTGATTCAGCTGATAGTGAGTGGAAGAGACGAACAGTCGATAGCCGAAGCAATAATTGTGGCCATGGTATTTTCACAAGAAGATTGTATGATAAAAGCAGTTAGAGGTGATCTGAATTTCGTTAATAGGGCAAATCAGCGATTGAATCCTATGCATCAACTTTTAAGACATTTTCAGAAGGATGCGAAAGTGCTTTTTCAAAATTGGGGAATTGAACATATCGACAATGTGATGGGAATGATTGGGATATTACCAGACATGACTCCAAGCACAGAGATGTCAATGAGAGGAGTAAGAGTCAGCAGAATGGGCGTAGATGAATACTCCAGCGCGGAGAGAGTAGTGGTGAGCATTGACCGTTTTTTGAGAGTTCGGGACCAACGAGGAAATGTACTACTATCTCCCGAGGAGGTCAGTGAAACACAGGGAACGGAGAAACTGACAATAACTTACTCATCGTCAATGATGTGGGAGATTAATGGCCCTGAATCAGTGTTGGTCAATACCTATCAGTGGATCATCAGAAACTGGGAAACTGTTAAAATTCAGTGGTCTCAGAATCCTACAATGCTATACAATAAAATGGAATTTGAGCCATTCCAGTCTTTAGTTCCTAAGGCCATTAGAGGCCAATACAGTGGGTTTGTTAGGACTCTGTTCCAACAAATGAGGGATGTACTTGGGACATTTGATACCACCCAGATAATAAAACTTCTTCCCTTTGCAGCCGCCCCACCAAAGCAAAGTAGAATGCAGTTCTCCTCATTGACTGTGAATGTGAGGGGATCAGGAATGAGAATACTTGTAAGGGGCAATTCTCCAGTATTCAACTACAACAAGACCACTAAGAGACTCACAGTTCTCGGAAAGGATGCTGGCACTTTAACTGAAGACCCAGATGAAGGCACAGCTGGAGTGGAGTCCGCTGTTCTGAGAGGATTCCTCATTCTGGGCAAAGAAGATAGGAGATATGGGCCAGCATTAAGCATCAATGAACTGAGCAACCTTGCGAAAGGAGAAAAAGCTAATGTACTAATTGGGCAAGGAGACGTGGTGTTGGTAATGAAACGAAAACGGGACTCTAGCATACTTACTGACAGCCAGACAGCGACCAAAAGAATTCGGATGGCCATCAATTAAATGGAAGATTTTGTGCGACAATGCTTCAATCCGATGATTGTCGAGCTTGCGGAAAAGGCAATGAAAGAGTATGGAGAGGATCTGAAAATCGAAACAAACAAATTTGCAGCAATATGCACTCACTTGGAAGTATGCTTCATGTATTCAGATTTTCATTTCATCAATGAGCAAGGCGAATCAATAATAGTAGAGCTTGATGATCCAAATGCACTTTTGAAGCACAGATTTGAAATAATAGAGGGAAGAGATCGCACAATGGCCTGGACAGTAGTAAACAGTATTTGCAACACTACAGGAGCTGAGAAACCGAAGTTTCTGCCAGATTTGTATGATTACAAGGAGAATAGATTCATCGAGATTGGAGTGACAAGGAGGGAAGTTCACATATACTATCTGGAAAAGGCCAATAAAATTAAATCTGAGAAGACACACATCCACATTTTCTCATTCACTGGGGAAGAAATGGCCACAAAGGCCGACTACACTCTCGATGAGGAAAGCAGGGCTAGGATCAAAACCAGACTATTCACCATAAGACAAGAAATGGCTAGCAGAGGCCTCTGGGATTCCTTTCGTCAGTCCGAGAGAGGCGAAGAAACAATTGAAGAAAGATTTGAAATCACAGGAACAATGCGCAGGCTCGCCGACCAAAGTCTCCCGCCGAACTTCTCCTGCCTTGAGAATTTTAGAGCCTATGTGGATGGATTCGAACCGAACGGCTACATTGAGGGCAAGCTTTCTCAAATGTCCAAAGAAGTAAATGCTAGAATTGAACCTTTTCTGAAAACAACACCACGACCAATTAGACTTCCGGATGGGCCTCCTTGTTCTCAGCGGTCCAAATTCCTGCTGATGGATGCTTTAAAATTAAGCATTGAGGACCCAAGTCACGAAGGAGAGGGAATACCACTATATGATGCGATCAAGTGTATGAGAACATTCTTTGGATGGAAAGAACCCTATGTTGTTAAACCACACGAAAAGGGGATAAATCCGAATTATCTGCTGTCATGGAAGCAAGTACTGGCAGAACTGCAGGACATTGAGAATGAGGAGAAGATTCCAAGAACCAAAAACATGAAGAAAACGAGTCAGCTAAAGTGGGCACTTGGTGAGAACATGGCACCAGAGAAGGTGGACTTTGACGACTGTAAAGATATAAGCGATTTGAAGCAATATGATAGTGATGAACCTGAATTAAGGTCACTTTCAAGTTGGATCCAGAATGAGTTCAACAAGGCATGCGAGCTGACCGATTCAATCTGGATAGAGCTCGATGAGATTGGAGAAGATGTGGCTCCAATTGAACACATTGCAAGCATGAGAAGGAATTACTTCACAGCAGAGGTGTCTCATTGCAGAGCCACAGAATATATAATGAAGGGGGTATACATTAATACTGCCTTGCTTAATGCATCCTGTGCAGCAATGGACGATTTCCAACTAATTCCCATGATAAGCAAATGTAGAACTAAAGAGGGAAGGCGAAAGACCAATTTATATGGTTTCATCATAAAAGGAAGATCTCACTTAAGGAATGACACCGACGTGGTAAACTTTGTGAGCATGGAGTTCTCTCTCACTGACCCAAGACTTGAGCCACACAAATGGGAGAAGTACTGTGTTCTTGAGATAGGAGATATGCTACTACGAAGTGCCATAGGCCAGGTGTCAAGGCCCATGTTCTTGTATGTGAGGACAAATGGAACCTCAAAGATTAAAATGAAATGGGGAATGGAGATGAGGCGTTGCCTCCTTCAGTCGCTCCAACAAATCGAGAGTATGATTGAAGCCGAGTCCTCTGTCAAGGAGAAAGACATGACCAAAGAGTTTTTCGAGAATAAATCAGAAACATGGCCCATTGGAGAGTCCCCCAAAGGAGTGGAAGAAGGTTCCATTGGGAAGGTCTGCAGGACTTTATTAGCCAAGTCGGTATTCAATAGCCTGTATGCATCTCCACAATTAGAAGGATTTTCAGCTGAGTCAAGAAAACTGCTTCTTGTCGTTCAGGCTCTTAGGGACAATCTGGAACCTGGGACCTTTGATCTTGGGGGGCTATATGAAGCAATTGAGGAGTGCCTGATTAATGATCCCTGGGTTTTGCTTAATGCTTCTTGGTTCAACTCCTTCCTAACACATGCATTAAGATAGATGGCGTCCCAAGGCACCAAACGGTCTTATGAACAGATGGAAACTGATGGGGAACGCCAGAATGCAACTGAAATCAGAGCATCCGTCGGGAAGATGATTGATGGAATTGGACGATTCTACATCCAAATGTGCACCGAACTTAAACTCAGTGATTATGAGGGGCGGCTGATCCAGAACAGCTTAACAATAGAGAGGATGGTGCTCTCTGCTTTTGACGAGAGGAGGAATAAATATCTGGAAGAACATCCCAGCGCGGGGAAAGATCCTAAGAAAACTGGAGGACCCATATACAAGAGAGTAGATAGAAAGTGGATGAGGGAACTCGTCCTTTATGACAAAGAAGAAATAAGGCGAATCTGGCGCCAAGCTAATAATGGTGATGATGCAACAGCTGGTCTGACTCACATGATGATCTGGCATTCCAATTTGAATGATACAACTTACCAGAGGACAAGAGCTCTTGTTCGCACCGGAATGGATCCCAGGATGTGCTCTTTGATGCAGGGTTCAACTCTCCCTAGGAGGTCTGGAGCCGCAGGCGCTGCAGTCAAAGGAGTTGGGACAATGGTGATGGAGTTGATCAGGATGATCAAACGTGGGATCAATGATCGAAACTTCTGGAGAGGTGAGAATGGACGGAAAACAAGGATTGCTTATGAGAGAATGTGCAACATTCTCAAAGGGAAATTTCAAACAGCTGCACAAAGAGCAATGATGGATCAAGTGAGAGAAAGCCGGAACCCAGGAAATGCTGAGATCGAAGATCTCATCTTTCTGGCACGGTCTGCACTCATATTGAGAGGGTCAGTTGCTCACAAATCTTGTCTGCCTGCCTGTGTGTATGGACCTGCCGTAGCCAGTGGGTACGACTTCGAAAAAGAGGGATACTCTTTAGTAGGGATAGACCCTTTCAAACTGCTTCAAAACAGCCAAGTATACAGCCTAATCAGACCGAACGAGAATCCAGCACACAAGAGTCAGCTGGTGTGGATGGCATGCAATTCTGCTGCATTTGAAGATCTAAGAGTATCAAGCTTCATCAGAGGGACCAAAGTAATCCCAAGGGGGAAGCTTTCCACTAGAGGAGTACAAATTGCTTCAAATGAAAACATGGATACTATGGAATCAAGTACTCTTGAACTGAGAAGCAGGTACTGGGCCATAAGGACCAGAAGTGGAGGAAACACTAATCAACAGAGGGCCTCTGCAGGTCAAATCAGTATACAACCTACGTTTTCTGTGCAAAGAAACCTCCCATTTGACAAAACAACCATCATGGCAGCATTCACTGGGAATGCGGAGGGAAGAACATCAGACATGAGGGCAGAAATCATAAGGATGATGGAAAGTGCAAAACCAGAAGAAGTGTCCTTCCAGGGGCGGGGAGTCTTCGAGCTCTCGGACGAAAAGGCAACGAACCCGATCGTGCCCTCTTTTGACATGAGTAATGAAGGATCTTATTTCTTCGGAGACAATGCAGAGGAGTACGACAATTAAATGAGTCTTCTAACCGAGGTCGAAACGTACGTTCTCTCTATCGTCCCGTCAGGCCCCCTCAAAGCCGAGATCGCACAGAGACTTGAAGATGTCTTTGCTGGGAAGAACACCGATCTTGAGGCTCTCATGGAATGGCTAAAGACAAGACCAATCCTGTCACCTCTGACTAAGGGGATTTTAGGGTTTGTGTTCACGCTCACCGTGCCCAGTGAGCGAGGACTGCAGCGTAGACGCTTTGTCCAAAATGCCCTCAATGGGAATGGGGATCCAAATAACATGGACAGAGCAGTTAAACTGTATAGAAAGCTTAAGAGGGAGATAACATTCCATGGGGCCAAAGAAATAGCGCTCAGTTATTCTGCTGGTGCACTTGCCAGTTGTATGGGCCTCATATACAACAGGATGGGGGCTGTGACCACTGAAGTGGCCTTTGGCCTGGTATGCGCAACCTGTGAACAGATTGCTGACTCCCAGCATAGGTCTCATAGGCAAATGGTGACAACAACCAATCCACTAATAAGACATGAGAACAGAATGGTTCTGGCCAGCACTACAGCTAAGGCTATGGAACAAATGGCTGGATCGAGTGAGCAAGCAGCAGAGGCCATGGAGATAGCTAGTCAGGCCAGGCAAATGGTGCAGGCAATGAGAGCCATTGGGACTCATCCTAGCTCCAGTGCTGGTCTGAAAAATGATCTTCTTGAAAATTTGCAGGCCTATCAGAAACGAATGGGGGTGCAGATGCAACGATTCAAGTGAATGAGTCTTCTAACCGAGGTCGAAACGCCTATCAGAAACGAATGGGGGTGCAGATGCAACGATTCAAGTGACCCTCTTGTTGTTGCCGCGAGTATCATTGGGATCTTGCACTTGATATTGTGGATTCTTGATCGTCTTTTTTTCAAATGCATTTATCGTTTCTTTAAACACGGTCTGAAAAGAGGGCCTTCTACGGAAGGAGTACCAGAGTCTATGAGGGAAGAATATCGAAAGGAACAGCAGAGTGCTGTGGATGCTGACGATAGTCATTTTGTCAGCATAGAGCTGGAGTAAATGGATCCCAACACTGTGTCAAGCTTTCAGGTAGATTGCTTCCTTTGGCATGTCCGCAAACAAGTTGCAGACCAAGAACTAGGTGATGCCCCATTCCTTGATCGGCTTCGCCGAGATCAGAAGTCCCTAAGGGGAAGAGGCAGCACTCTCGGTCTGAACATCGAAACAGCCACCCGTGTTGGAAAGCAGATAGTGGAGAGGATTCTGAAGGAAGAATCCGATGAGGCACTTAAAATGACCATGGCCTCCGCACCTGCTTCGCGATACCTAACTGACATGACTATTGAGGAAATGTCAAGGGACTGGTTCATGCTAATGCCCAAGCAGAAAGTGGCAGGCCCTCTTTGTATCAGAATGGACCAGGCGATCATGGATAAGAACATCATACTGAAAGCGAATTTCAGTGTGATTTTTGACCGGCTGGAGACCCTAATATTACTAAGGGCTTTCACCGAAGAGGGAGCAATTGTTGGCGAAATTTCACCATTGCCTTCTCTTCCAGGACATACTAATGAGAATGTCAAAAATGCAATTGGGGTCCTCATCGGAGGACTTGAATGGAATGATAACACAGTTCGAGTCTCTAAAACTCTACAGAGATTCGCTTGGAGAAGCAGTAATGAGAATGGGAGACCTCCACTCACTCCAAAACAGAAACGGAAAATGGCGAGAACAATTAGGTCAGAAGTTCGAATGGATCCCAACACTGTGTCAAGCTTTCAGGACATACTAATGAGAATGTCAAAAATGCAATTGGGGTCCTCATCGGAGGACTTGAATGGAATGATAACACAGTTCGAGTCTCTAAAACTCTACAGAGATTCGCTTGGAGAAGCAGTAATGAGAATGGGAGACCTCCACTCACTCCAAAACAGAAACGGAAAATGGCGAGAACAATTAGGTCAGAAGTTCGAAGAAATAAGATGGCTGATTGAAGAAGTGAGACACAAATTGAAGATAACAGAGAATAGTTTTGAGCAAATAACATTTATGCAAGCCTTACAGCTACTGTTTGAAGTGGAACAAGAGATAAGAACTTTCTCGTTTCAGCTTATTTAA
>Concatenated PB2+PA+NP+M1+M2+NS1+NS2 STRAIN=A/Albany/1618/1951 YEAR=1951
ATGGAAAGAATAAAAGAACTAAGGAATCTGATGTCGCAGTCTCGCACTCGCGAGATACTAACAAAAACCACAGTGGACCATATGGCCATAATTAAGAAGTACACATCAGGGAGACAGGAGAAGAACCCGTCACTTAGGATGAAATGGATGATGGCAATGAAATATCCGATTACAGCAGACAAGAGGATAACAGAAATGATTCCTGAGAGAAATGAGCAAGGGCAAACTTTGTGGAGTAAAATGAATGATGCCGGATCGGATCGAGTGATGGTATCACCTCTGGCTGTGACATGGTGGAATAGAAATGGACCAATGACAAGTACGGTTCATTATCCAAAAATCTACAAAACTTATTTTGAAAAAGTCGAAAGGTTAAAACATGGAACCTTTGGCCCTGTCCATTTTAGAAACCAAGTCAAAATACGCCGAAGAGTTGACATAAATCCTGGTCATGCAGACCTCAGTGCCAAGGAGGCACAGGATGTAATCATGGAAGTTGTTTTCCCTAACGAAGTGGGAGCCAGAATACTAACGTCGGAATCGCAATTAACGATAACCAAAGAGAAGAAAGAAGAACTCCAGGATTGCAAGATTTCTCCTTTAATGGTTGCGTACATGTTAGAGAGAGAACTTGTCCGCAAAACGAGATTTCTCCCAGTTGCTGGTGGAACAAGCAGTGTGTACATTGAAGTGTTGCATTTGACTCAAGGAACATGCTGGGAACAGATGTACACTCCAGGTGGAGAAGTGAGGAATGATGATGTTGATCAAAGCCTAATTATTGCTGCCAGGAACATAGTGAGAAGAGCCGCAGTATCAGCAGATCCACTAGCATCTTTATTGGAGATGTGCCACAGCACACAGATTGGTGGGACAAGGATGGTAGACATTCTTAGGCAGAACCCAACGGAGGAGCAAGCTGTGGATATATGCAAGGCTGCAATGGGACTGAGAATCAGCTCATCCTTCAGTTTTGGCGGGTTCACATTTAAGAGAACAAGCGGATCATCAGTCAAGAGAGAGGAAGAAGTGCTTACGGGCAATCTTCAAACATTGAAGATAAGGGTGCATGAGGGATATGAGGAGTTCACAATGGTTGGGAAAAGGGCAACAGCTATACTCAGAAAAGCAACCAGGAGATTGATTCAGCTGATAGTGAGTGGAAGAGACGAACAGTCGATAGCCGAAGCAATAATTGTGGCCATGGTATTTTCACAAGAAGATTGTATGATAAAAGCAGTTAGAGGTGATCTGAATTTCGTTAATAGGGCAAATCAGCGATTGAATCCTATGCATCAACTTTTAAGACATTTTCAGAAGGATGCGAAAGTGCTTTTTCAAAATTGGGGAATTGAACATATCGACAATGTGATGGGAATGATTGGGATATTACCAGACATGACTCCAAGCACAGAGATGTCAATGAGAGGAGTAAGAGTCAGCAAAATGGGCGTAGATGAATACTCCAGCGCGGAGAGGGTAGTGGTGAGCATTGACCGTTTTTTGAGAGTTCGGGACCAACGAGGAAATGTACTATTATCTCCCGAGGAGGTCAGTGAAACACAGGGAACGGAGAAACTGACAATAACTTACTCATCGTCAATGATGTGGGAGATTAATGGCCCTGAATCAGTGTTGGTCAATACCTATCAGTGGATCATCAGAAACTGGGAAACTGTTAAAATTCAGTGGTCTCAGAATCCTACAATGCTATACAATAAAATGGAATTTGAGCCATTTCAGTCTTTAGTTCCTAAGGCCATTAGAGGCCAATACAGTGGGTTTGTTAGAACTCTGTTCCAACAAATGAGGGATGTACTTGGGACATTTGATACCACCCAGATAATAAAACTTCTTCCCTTTGCAGCCGCCCCACCAAAGCAAAGTAGAATGCAGTTCTCCTCATTGACTGTGAATGTGAGGGGATCAGGAATGAGAATACTTGTAAGGGGCAATTCTCCAGTATTCAACTACAACAAGACCACTAAGAGACTCACAGTTCTCGGAAAGGATGCTGGCACTTTAACTGAAGACCCAGATGAAGGCACAGCTGGAGTGGAGTCCGCTGTTCTGAGAGGATTCCTCATTCTGGGCAAAGAAGATAGGAGATATGGGCCAGCATTAAGCATCAATGAACTGAGCAACCTTGCGAAAGGAGAAAAAGCTAATGTGCTAATTGGGCAAGGAGACGTGGTGTTGGTAATGAAACGAAAACGGGACTCTAGCATACTTACTGACAGCCAGACAGCGACCAAAAGAATTCGGATGGCCATCAATTAAATGGAAGATTTTGTGCGACAATGCTTCAATCCGATGATTGTCGAGCTTGCGGAAAAGGCAATGAAAGAGTATGGAGAGGATCTGAAAATCGAAACAAACAAATTTGCAGCAATATGCACTCACTTGGAAGTATGCTTCATGTATTCAGATTTTCATTTCATCAATGAGCAAGGCGAGTCAATAATAGTAGAGCTTGATGATCCAAACGCACTTTTGAAGCACAGATTTGAAATAATAGAGGGAAGAGATCGCACAATGGCCTGGACAGTAGTAAACAGTATTTGCAACACTACAGGAGCTGAGAAACCGAAGTTTCTGCCAGATTTGTATGATTACAAGGAGAATAGATTCATCGAGATTGGAGTGACAAGGAGGGAAGTTCACATATACTATCTGGAAAAGGCCAATAAAATTAAATCTGAGAAGACACACATCCACATTTTCTCATTCACTGGGGAAGAAATGGCCACAAAGGCCGACTACACTCTCGATGAGGAAAGCAGGGCTAGGATCAAAACCAGACTATTCACCATAAGACAAGAAATGGCTAGCAGAGGCCTCTGGGATTCCTTTCGTCAGTCCGAGAGAGGCGAAGAAACAATTGAAGAAAGATTTGAAATCACAGGAACAATGCGCAGGCTCGCTGACCAAAGTCTCCCGCCGAACTTCTCCTGCCTTGAGAATTTTAGAGCCTATGTGGATGGATTCGAACCGAACGGCTACATTGAGGGCAAGCTTTCTCAAATGTCCAAAGAAGTAAATGCTAGAATTGAACCTTTTCTGAAAACAACACCACGACCAATTAGACTTCCGGATGGGCCTCCTTGTTCTCAGCGGTCCAAATTCCTGCTGATGGATGCTTTGAAATTAAGCATTGAGGACCCAAGTCATGAAGGAGAGGGAATACCACTATATGATGCGATCAAGTGTATGAGAACATTCTTTGGATGGAAAGAACCCTATGTTGTTAAACCACACGAAAAGGGAATAAATCCGAATTATCTGCTGTCATGGAAGCAAGTACTGGCAGAACTGCAGGACATTGAGAATGAGGAGAAGATTCCAAGAACCAAAAACATGAAGAAAACGAGTCAGCTAAAGTGGGCACTTGGTGAGAACATGGCACCAGAGAAGGTAGACTTTGACGACTGTAAAGATATAAGCGATTTGAAGCAATATGATAGTGATGAACCTGAATTAAGGTCACTTTCAAGTTGGATCCAGAATGAGTTCAACAAGGCATGCGAGCTGACCGATTCAATCTGGATAGAGCTCGATGAGATTGGAGAAGATGTGGCTCCAATTGAACACATTGCAAGCATGAGAAGGAATTACTTCACAGCAGAGGTGTCTCATTGCAGAGCCACAGAATATATAATGAAGGGGGTATACATTAATACTGCCTTGCTTAATGCATCCTGTGCAGCAATGGATGATTTCCAACTAATTCCCATGATAAGCAAATGTAGAACTAAAGAGGGAAGGCGAAAGACCAATTTGTATGGTTTCATCATAAAAGGAAGATCTCACTTAAGGAATGACACCGACGTGGTAAACTTTGTGAGCATGGAGTTTTCTCTCACCGACCCAAGACTTGAGCCACACAAATGGGAGAAGTACTGTGTTCTTGAGATAGGAGATATGCTTCTAAGAAGTGCCATAGGCCAGGTGTCAAGGCCCATGTTCTTGTATGTGAGGACAAATGGAACCTCAAAAATTAAAATGAAATGGGGAATGGAGATGAGGCGTTGCCTCCTTCAGTCACTCCAACAAATCGAGAGTATGATTGAAGCCGAGTCCTCTGTCAAGGAGAAAGACATGACCAAAGAGTTTTTCGAGAATAAATCAGAAACATGGCCCATTGGAGAGTCCCCCAAAGGAGTGGAAGAAGGTTCCATTGGGAAGGTCTGCAGGACTTTATTAGCCAAGTCGGTATTCAATAGCCTGTATGCATCTCCACAATTAGAAGGATTTTCAGCTGAATCAAGAAAACTGCTCCTCGTCGTTCAGGCTCTTAGGGACAATCTGGAACCTGGGACCTTTGATCTTGGGGGGCTATATGAAGCAATTGAGGAGTGCCTGATTAATGATCCCTGGGTTTTGCTTAATGCTTCTTGGTTCAACTCCTTCCTAACACATGCATTAAGATAGATGGCGTCCCAAGGCACCAAACGGTCTTATGAACAGATGGAAACTGATGGGGAACGCCAGAATGCAACTGAAATCAGAGCATCCGTCGGGAAGATGATTGATGGAATTGGACGATTCTACATCCAAATGTGCACCGAACTTAAACTCAGTGATTATGAGGGGCGGCTGATCCAGAACAGCTTAACAATAGAGAGAATGGTGCTCTCTGCTTTTGACGAGAGGAGGAATAAATATCTGGAAGAACATCCCAGCGCGGGGAAAGATCCTAAGAAAACTGGAGGACCCATATACAAGAGAGTAGATGGAAAGTGGATGAGGGAACTCGTCCTTTATGACAAAGAAGAAATAAGGCGAATCTGGCGCCAAGCTAATAATGGTGATGATGCAACAGCTGGTCTGACTCACATGATGATCTGGCATTCCAATTTGAATGATACAACTTACCAGAGGACAAGAGCTCTTGTTCGCACCGGAATGGATCCCAGGATGTGCTCTTTGATGCAGGGTTCAACTCTCCCTAGGAGGTCTGGAGCTGCAGGCGCTGCAGTCAAAGGAGTTGGGACAATGGTGATGGAGTTGATCAGGATGATCAAACGTGGGATCAATGATCGAAACTTCTGGAGGGGTGAGAATGGACGGAAAACAAGGATTGCTTATGAGAGAATGTGCAACATTCTCAAAGGGAAATTTCAAACAGCTGCACAAAGAGCAATGATGGATCAAGTGAGAGAAAGCCGGAACCCAGGAAATGCTGAGATCGAAGATCTCATCTTTCTGGCACGGTCTGCACTCATATTGAGAGGGTCAGTTGCTCACAAGTCTTGCCTGCCTGCCTGTGTGTATGGACCTGCCGTAGCCAGTGGGTACGACTTCGAAAAAGAGGGATACTCTTTAGTCGGGATAGACCCTTTCAAACTGCTTCAAAACAGCCAAGTATACAGCCTAATCAGACCGAACGAGAATCCAGCACACAAAAGTCAGCTGGTGTGGATGGCATGCAATTCTGCTGCATTTGAAGATCTAAGAGTATCAAGCTTCATCAGAGGGACAAAAGTAATCCCAAGGGGGAAGCTTTCCACTAGAGGAGTACAAATTGCTTCAAATGAAAACATGGATACTATGGAATCAAGTACTCTTGAACTGAGAAGCAGGTACTGGGCCATAAGGACCAGAAGTGGAGGAAACACTAATCAACAGAGGGCCTCTGCAGGTCAAATCAGCATACAACCTACGTTTTCTGTGCAGAGAAACCTCCCATTTGACAAAACAACCATCATGGCAGCATTCACTGGGAATACGGAGGGAAGAACATCAGACATGAGGGCAGAAATCATAAGGATGATGGAAAGTGCAAAACCAGAAGAAGTGTCCTTCCAGGGGCGGGGAGTCTTCGAGCTCTCGGACGAAAAGGCAGCGAACCCGATCGTGCCCTCCTTTGACATGAGTAATGAAGGATCTTATTTCTTCGGAGACAATGCAGAGGAGTACGACAATTAAATGAGTCTTCTAACCGAGGTCGAAACGTACGTTCTCTCTATCGTCCCGTCAGGCCCCCTCAAAGCCGAGATCGCACAGAGACTTGAAGATGTCTTTGCTGGAAAGAACACCGATCTTGAGGCTCTCATGGAATGGCTAAAGACAAGACCAATCCTGTCACCTCTGACTAAGGGGATTTTAGGATTTGTGTTCACGCTCACCGTGCCCAGTGAGCGAGGACTGCAGCGTAGACGCTTTGTCCAAAATGCCCTCAATGGGAATGGGGATCCAAATAACATGGACAGAGCAGTTAAACTGTATAGAAAGCTTAAGAGGGAGATAACATTCCATGGGGCCAAAGAAATAGCGCTCAGTTATTCTGCTGGTGCACTTGCCAGTTGTATGGGCCTCATATACAACAGGATGGGGGCGGTGACCACTGAAGTGGCCTTTGGCCTGGTATGCGCAACCTGTGAACAGATTGCTGACTCCCAGCATAGGTCTCATAGGCAAATGGTGACAACAACCAATCCACTAATAAGACATGAGAACAGAATGGTTCTGGCCAGCACTACAGCTAAGGCTATGGAGCAAATGGCTGGATCGAGTGAGCAAGCAGCAGAGGCCATGGAGGTTGCTAGTCAGGCCAGGCAAATGGTGCAGGCAATGAGAGCCATTGGGACTCATCCTAGCTCCAGTGCTGGTCTGAAAGATGATCTTCTTGAAAATTTGCAGGCCTATCAGAAACGAATGGGGGTGCAGATGCAACGATTCAAGTGAATGAGTCTTCTAACCGAGGTCGAAACGCCTATCAGAAACGAATGGGGGTGCAGATGCAACGATTCAAGTGATCCTCTTGTTGTTGCCGCAAGTATCATTGGGATCTTGCACTTGATATTGTGGATTCTTGATCGTCTTTTTTTCAAATGCATTTATCGTCTCTTTAAACACGGTCTGAAAAGAGGGCCTTCTACGGAAGGAGTACCAGAGTCTATGAGGGAAGAATATCGAAAGGAACAGCAGAGTGCTGTGGATGCTGACGATAGTCATTTTGTCAACATAGAGCTGGAGTAAATGGATCCCAACACTGTGTCAAGCTTTCAGGTAGATTGCTTCCTTTGGCATGTCCGCAAACAAGTTGCAGACCAAGAACTAGGTGATGCCCCATTCCTTGATCGGCTTCGCCGAGATCAGAAGTCCCTAAGGGGAAGAGGCAGCACTCTCGGTCTGAACATCGAAACAGCCACCCGTGTTGGAAAGCAGATAGTGGAAAGGATTCTGAAGGAAGAATCCGATGAGGCACTTAAAATGACCATGGCCTCCGCACCTGCTTCGCGATACCTAACTGACATGACTATTGAGGAAATGTCAAGGGACTGGTTCATGCTCATGCCCAAGCAGAAAGTGGCAGGCCCTCTTTGTATCAGAATGGACCAGGCGATCATGGATAAGAACATCATACTGAAAGCGAATTTCAGTGTGATTTTTGACCGGCTGGAGACTCTAATATTACTAAGGGCTTTCACCGAAGAGGGAGCAATTGTTGGCGAAATTTCACCATTGCCTTCTCTTCCAGGACATACTAATGAGGATGTCAAAAATGCAATTGGGGTCCTCATCGGAGGACTTGAATGGAATGATAACACAGTTCGAGTCTCTAAAACTCTACAGAGATTCGCTTGGAGAAGCAGTAATGAGAATGGGAGACCTCCACTCACTCCAAAACAGAAACGGAAAATGGCGAGAACAATTAGGTCAGAAGTTCGAATGGATCCCAACACTGTGTCAAGCTTTCAGGACATACTAATGAGGATGTCAAAAATGCAATTGGGGTCCTCATCGGAGGACTTGAATGGAATGATAACACAGTTCGAGTCTCTAAAACTCTACAGAGATTCGCTTGGAGAAGCAGTAATGAGAATGGGAGACCTCCACTCACTCCAAAACAGAAACGGAAAATGGCGAGAACAATTAGGTCAGAAGTTCGAAGAAATAAGATGGCTGATTGAAGAAGTGAGACACAAATTGAAGATAACAGAGAATAGTTTTGAGCAAATAACATTTATGCAAGCCTTACAGCTATTGTTTGAAGTGGAACAAGAGATAAGAACTTTCTCGTTTCAGCTTATTTAA
>Concatenated PB2+PA+NP+M1+M2+NS1+NS2 STRAIN=A/Albany/12/1951 YEAR=1951
ATGGAAAGAATAAAAGAACTAAGGAATCTGATGTCGCAGTCTCGCACTCGCGAGATACTAACAAAAACCACAGTGGACCATATGGCCATAATTAAGAAGTACACATCAGGGAGACAGGAGAAGAACCCGTCACTTAGGATGAAATGGATGATGGCAATGAAATATCCGATTACAGCAGACAAGAGGATAACAGAAATGATTCCTGAGAGAAATGAGCAAGGGCAAACTTTGTGGAGTAAAATGAATGATGCCGGATCGGATCGAGTGATGGTATCACCTCTGGCTGTGACATGGTGGAATAGAAATGGACCAATGACAAGTACGGTTCATTATCCAAAAATCTACAAAACTTATTTTGAAAAAGTCGAAAGGTTAAAACATGGAACTTTTGGCCCTGTCCATTTTAGAAACCAAGTCAAAATACGCCGAAGAGTTGACATAAATCCTGGTCATGCAGACCTCAGTGCCAAGGAGGCACAGGATGTAATCATGGAAGTTGTTTTCCCTAACGAAGTGGGAGCCAGAATACTAACGTCGGAATCGCAATTAACGATAACCAAAGAGAAGAAAGAAGAACTCCAGGATTGCAAGATTTCTCCTTTAATGGTTGCGTACATGTTAGAGAGAGAACTTGTCCGCAAAACGAGATTTCTCCCAGTTGCTGGTGGAACAAGCAGTGTGTACATTGAAGTGTTGCATTTGACTCAAGGAACATGCTGGGAACAGATGTACACTCCAGGTGGAGAAGTGAGGAATGATGATGTTGATCAAAGCCTAATTATTGCTGCCAGGAACATAGTGAGAAGAGCCGCAGTATCAGCAGATCCACTAGCATCTTTATTGGAGATGTGCCACAGCACACAGATTGGTGGGACAAGGATGGTAGACATTCTTAGGCAGAACCCAACGGAGGAGCAAGCTGTGGATATATGCAAGGCTGCAATGGGACTGAGAATCAGCTCATCCTTCAGTTTTGGCGGGTTCACATTTAAGAGAACAAGCGGATCATCAGTCAAGAGAGAGGAAGAAGTGCTTACGGGCAATCTTCAAACATTGAAGATAAGGGTGCATGAGGGATATGAGGAGTTCACAATGGTTGGGAAAAGGGCAACAGCTATACTCAGAAAAGCAACCAGGAGATTGATTCAGCTGATAGTGAGTGGAAGAGACGAACAGTCGATAGCCGAAGCAATAATTGTGGCCATGGTATTTTCACAAGAAGATTGTATGATAAAAGCAGTTAGAGGTGATCTGAATTTCGTTAATAGGGCAAATCAGCGATTGAATCCTATGCATCAACTTTTAAGACATTTTCAGAAGGATGCGAAAGTGCTTTTTCAAAATTGGGGAATTGAACATATCGACAATGTGATGGGAATGATTGGGATATTACCAGACATGACTCCAAGCACAGAGATGTCAATGAGAGGAGTAAGAGTCAGCAAAATGGGCGTAGATGAATACTCCAGCGCGGAGAGGGTAGTGGTGAGCATTGACCGTTTTTTGAGAGTTCGGGACCAACGAGGAAATGTACTACTATCTCCCGAGGAGGTCAGTGAAACACAGGGAACGGAGAAACTGACAATAACTTACTCATCGTCAATGATGTGGGAGATTAATGGCCCTGAATCAGTGTTGGTCAATACCTATCAGTGGATCATCAGAAACTGGGAAACTGTTAAAATTCAGTGGTCTCAGAATCCTACAATGCTATACAATAAAATGGAATTTGAGCCATTTCAGTCTTTAGTTCCTAAGGCCATTAGAGGCCAATACAGTGGGTTTGTTAGAACTCTGTTCCAACAAATGAGGGATGTACTTGGGACATTTGATACCACCCAGATAATAAAACTTCTTCCCTTTGCAGCCGCCCCACCAAAGCAAAGTAGAATGCAGTTCTCCTCATTGACTGTGAATGTGAGGGGATCAGGAATGAGAATACTTGTAAGGGGCAATTCTCCAGTATTCAACTACAACAAGACCACTAAGAGACTCACAGTTCTCGGAAAGGATGCTGGCACTTTAACTGAAGACCCAGATGAAGGCACAGCTGGAGTGGAGTCCGCTGTTCTGAGAGGATTCCTCATTCTGGGCAAAGAAGATAGGAGATATGGGCCAGCATTAAGCATCAATGAACTGAGCAACCTTGCGAAAGGAGAAAAAGCTAATGTGCTAATTGGGCAAGGAGACGTGGTGTTGGTAATGAAACGAAAACGGGACTCTAGCATACTTACTGACAGCCAGACAGCGACCAAAAGAATTCGGATGGCCATCAATTAAATGGAAGATTTTGTGCGACAATGCTTCAATCCGATGATTGTCGAGCTTGCGGAAAAGGCAATGAAAGAGTATGGAGAGGATCTGAAAATCGAAACAAACAAATTTGCAGCAATATGCACTCACTTGGAAGTATGCTTCATGTATTCAGATTTTCATTTCATCAATGAGCAAGGCGAGTCAATAATAGTAGAGCTTGATGATCCAAACGCACTTTTGAAGCACAGATTTGAAATAATAGAGGGAAGAGATCGCACAATGGCCTGGACAGTAGTAAACAGTATTTGCAACACTACAGGAGCTGAGAAACCGAAGTTTCTGCCAGATTTGTATGATTACAAGGAGAATAGATTCATCGAGATTGGAGTGACAAGGAGGGAAGTTCACATATACTATCTGGAAAAGGCCAATAAAATTAAATCTGAGAAGACACACATCCACATTTTCTCATTCACTGGGGAAGAAATGGCCACAAAGGCCGACTACACTCTCGATGAGGAAAGCAGGGCTAGGATCAAAACCAGACTATTCACCATAAGACAAGAAATGGCTAGCAGAGGCCTCTGGGATTCCTTTCGTCAGTCCGAGAGAGGCGAAGAAACAATTGAAGAAAGATTTGAAATCACAGGAACAATGCGCAGGCTCGCTGACCAAAGTCTCCCGCCGAACTTCTCCTGCCTTGAGAATTTTAGAGCCTATGTGGATGGATTCGAACCGAACGGCTACATTGAGGGCAAGCTTTCTCAAATGTCCAAAGAAGTAAATGCTAGAATTGAACCTTTTCTGAAAACAACACCACGACCAATTAGACTTCCGGATGGGCCTCCTTGTTCTCAGCGGTCCAAATTCCTGCTGATGGATGCTTTAAAATTAAGCATTGAGGACCCAAGTCATGAAGGAGAGGGAATACCACTATATGATGCGATCAAGTGTATGAGAACATTCTTTGGATGGAAAGAACCCTATGTTGTTAAACCACACGAAAAGGGAATAAATCCGAATTATCTGCTGTCATGGAAGCAAGTACTGGCAGAACTGCAGGACATTGAGAATGAGGAGAAGATTCCAAGAACCAAAAACATGAAGAAAACGAGTCAGCTAAAGTGGGCACTTGGTGAGAACATGGCACCAGAGAAGGTAGACTTTGACGACTGTAAAGATATAAGCGATTTGAAGCAATATGATAGTGATGAACCTGAATTAAGGTCACTTTCAAGTTGGATCCAGAATGAGTTCAACAAGGCATGCGAGCTGACCGATTCAATCTGGATAGAGCTCGATGAGATTGGAGAAGATGTGGCTCCAATTGAACACATTGCAAGCATGAGAAGGAATTACTTCACAGCAGAGGTGTCTCATTGCAGAGCCACAGAATATATAATGAAGGGGGTATACATTAATACTGCCTTGCTTAATGCATCCTGTGCAGCAATGGATGATTTCCAACTAATTCCCATGATAAGCAAATGTAGAACTAAAGAGGGAAGGCGAAAGACCAATTTGTATGGTTTCATCATAAAAGGAAGATCTCACTTAAGGAATGACACCGACGTGGTAAACTTTGTGAGCATGGAGTTTTCTCTCACTGACCCAAGACTTGAGCCACACAAATGGGAGAAGTACTGTGTTCTTGAGATAGGAGATATGCTTCTAAGAAGTGCCATAGGCCAGGTGTCAAGGCCCATGTTCTTGTATGTGAGGACAAATGGAACCTCAAAAATTAAAATGAAATGGGGAATGGAGATGAGGCGTTGCCTCCTTCAGTCACTCCAACAAATCGAGAGTATGATTGAAGCCGAGTCCTCTGTCAAGGAGAAAGACATGACCAAAGAGTTTTTCGAGAATAAATCAGAAACATGGCCCATTGGAGAGTCCCCCAAAGGAGTGGAAGAAGGTTCCATTGGGAAGGTCTGCAGGACTTTATTAGCCAAGTCGGTATTCAATAGCCTGTATGCATCTCCACAATTAGAAGGATTTTCAGCTGAATCAAGAAAACTGCTCCTCGTCGTTCAGGCTCTTAGGGACAATCTGGAACCTGGGACCTTTGATCTTGGGGGGCTATATGAAGCAATTGAGGAGTGCCTGATTAATGATCCCTGGGTTTTGCTTAATGCTTCTTGGTTCAACTCCTTCCTAACACATGCATTAAGATAGATGGCGTCCCAAGGCACCAAACGGTCTTATGAACAGATGGAAACTGATGGGGAACGCCAGAATGCAACTGAAATCAGAGCATCCGTCGGGAAGATGATTGATGGAATTGGACGATTCTACATCCAAATGTGCACCGAACTTAAACTCAGTGATTATGAGGGGCGGCTGATCCAGAACAGCTTAACAATAGAGAGAATGGTGCTCTCTGCTTTTGACGAGAGGAGGAATAAATATCTGGAAGAACATCCCAGCGCGGGGAAAGATCCTAAGAAAACTGGAGGACCCATATACAAGAGAGTAGATAGAAAGTGGATGAGGGAACTCGTCCTTTATGACAAAGAAGAAATAAGGCGAATCTGGCGCCAAGCTAATAATGGTGATGATGCAACAGCTGGTCTGACTCACATGATGATCTGGCATTCCAATTTGAATGATACAACTTACCAGAGGACAAGAGCTCTTGTTCGCACCGGAATGGATCCCAGGATGTGCTCTTTGATGCAGGGTTCAACTCTCCCTAGGAGGTCTGGAGCTGCAGGCGCTGCAGTCAAAGGAGTTGGGACAATGGTGATGGAGTTGATCAGGATGATCAAGCGTGGGATCAATGATCGAAACTTCTGGAGGGGTGAGAATGGACGGAAAACAAGGATTGCTTATGAGAGAATGTGCAACATTCTCAAAGGGAAATTTCAAACAGCTGCACAAAGAGCAATGATGGATCAAGTGAGAGAAAGCCGGAACCCAGGAAATGCTGAGATCGAAGATCTCATCTTTCTGGCACGGTCTGCACTCATATTGAGAGGGTCAGTTGCTCACAAGTCTTGCCTGCCTGCCTGTGTGTATGGACCTGCCGTAGCCAGTGGGTACGACTTCGAAAAAGAGGGATACTCTTTAGTCGGGATAGACCCTTTCAAACTGCTTCAAAACAGCCAAGTATACAGCCTAATCAGACCGAACGAGAATCCAGCACACAAGAGTCAGCTGGTGTGGATGGCATGCAATTCTGCTGCATTTGAAGATCTAAGAGTATCAAGCTTCATCAGAGGGACAAAAGTAATCCCAAGGGGGAAGCTTTCCACTAGAGGAGTACAAATTGCTTCAAATGAAAACATGGATACTATGGAATCAAGTACTCTTGAACTGAGAAGCAGGTACTGGGCCATAAGGACCAGAAGTGGAGGAAACACTAATCAACAGAGGGCCTCTGCAGGTCAAATCAGCATACAACCTACGTTTTCTGTGCAGAGAAACCTCCCATTTGACAAAACAACCATCATGGCAGCATTCACTGGGAATGCGGAGGGAAGAACATCAGACATGAGGGCAGAAATCATAAGGGTGATGGAAAGTGCAAAACCAGAAGAAGTGTCCTTCCAGGGGCGGGGAGTCTTCGAGCTCTCGGACGAAAAGGCAGCGAACCCGATCGTGCCCTCCTTTGACATGAGTAATGAAGGATCTTATTTCTTCGGAGACAATGCAGAGGAGTACGACAATTAAATGAGTCTTCTAACCGAGGTCGAAACGTACGTTCTCTCTATCGTCCCGTCAGGCCCCCTCAAAGCCGAGATAGCACAGAGACTTGAAGATGTCTTTGCTGGAAAGAACACTGATCTTGAGGCTCTCATGGAATGGCTAAAGACAAGACCAATCCTGTCACCTCTGACTAAGGGGATTTTAGGATTTGTGTTCACGCTCACCGTGCCCAGTGAGCGAGGACTGCAGCGTAGACGCTTTGTCCAAAATGCCCTCAATGGGAATGGGGATCCAAATAACATGGACAGAGCAGTTAAACTGTATAGAAAGCTTAAGAGGGAGATAACATTCCATGGGGCCAAAGAAATAGCGCTCAGTTATTCTGCTGGTGCACTTGCCAGTTGTATGGGCCTCATATACAACAGGATGGGGGCGGTGACCACTGAAGTGGCCTTTGGCCTGGTATGCGCAACCTGTGAACAGATTGCTGACTCCCAGCATAGGTCTCATAGGCAAATGGTGACAACAACCAATCCACTAATAAGACATGAGAACAGAATGGTTCTGGCCAGCACTACAGCTAAGGCTATGGAGCAAATGGCTGGATCGAGTGAGCAAGCAGCAGAGGCCATGGAGGTTGCTAGTCAGGCCAGGCAAATGGTGCAGGCAATGAGAGCCATTGGGACTCATCCTAGCTCCAGTGCTGGTCTGAAAGATGATCTTCTTGAAAATTTGCAGGCCTATCAGAAACGAATGGGGGTGCAGATGCAACGATTCAAGTGAATGAGTCTTCTAACCGAGGTCGAAACGCCTATCAGAAACGAATGGGGGTGCAGATGCAACGATTCAAGTGATCCTCTTGTTGTTGCCGCAAGTATCATTGGGATCTTGCACTTGATATTGTGGATTCTTGATCGTCTTTTTTTCAAATGCATTTATCGTCTCTTTAAACACGGTCTGAAAAGAGGGCCTTCTACGGAAGGAGTACCAGAGTCTATGAGGGAAGAATATCGAAAGGAACAGCAGAGTGCTGTGGATGCTGACGATAGTCATTTTGTCAACATAGAGCTGGAGTAAATGGATCCCAACACTGTGTCAAGCTTTCAGGTAGATTGCTTCCTTTGGCATGTCCGCAAACAAGTTGCAGACCAAGAACTAGGTGATGCCCCATTCCTTGATCGGCTTCGCCGAGATCAGAAGTCCCTAAGGGGAAGAGGCAGCACTCTCGGTCTGAACATCGAAACAGCCACCCGTGTTGGAAAGCAGATAGTGGAGAGGATTCTGAAGGAAGAATCCGATGAGGCACTTAAAATGACCATGGCCTCCGCACCTGCTTCGCGATACCTAACTGACATGACTATTGAGGAAATGTCAAGGGACTGGTTCATGCTCATGCCCAAGCAGAAAGTGGCAGGCCCTCTTTGTATCAGAATGGACCAGGCGATCATGGATAAGAACATCATACTGAAAGCGAATTTCAGTGTGATTTTTGACCGGCTGGAGACTCTAATATTACTAAGGGCTTTCACCGAAGAGGGAGCAATTGTTGGCGAAATTTCACCATTGCCTTCTCTTCCAGGACATACTAATGAGGATGTCAAAAATGCAATTGGGGTCCTCATCGGAGGACTTGAATGGAATGATAACACAGTTCGAGTCTCTAAAACTCTACAGAGATTCGCTTGGAGAAGCAGTAATGAGAATGGGAGACCTCCACTCACTCCAAAACAGAAACGGAAAATGGCGAGAACAATTAGGTCAGAAGTTCGAATGGATCCCAACACTGTGTCAAGCTTTCAGGACATACTAATGAGGATGTCAAAAATGCAATTGGGGTCCTCATCGGAGGACTTGAATGGAATGATAACACAGTTCGAGTCTCTAAAACTCTACAGAGATTCGCTTGGAGAAGCAGTAATGAGAATGGGAGACCTCCACTCACTCCAAAACAGAAACGGAAAATGGCGAGAACAATTAGGTCAGAAGTTCGAAGAAATAAGATGGCTGATTGAAGAAGTGAGACACAAATTGAAGATAACAGAGAATAGTTTTGAGCAAATAACATTTATGCAAGCCTTACAGCTATTGTTTGAAGTGGAACAAGAGATAAGAACTTTCTCGTTTCAGCTTATTTAA
>Concatenated PB2+PA+NP+M1+M2+NS1+NS2 STRAIN=A/Albany/13/1951 YEAR=1951
ATGGAAAGAATAAAAGAACTAAGGAATCTGATGTCGCAGTCTCGCACTCGCGAGATACTAACAAAAACCACAGTGGACCATATGGCCATAATTAAGAAGTACACATCAGGGAGACAGGAGAAGAACCCGTCACTTAGGATGAAATGGATGATGGCAATGAAATATCCGATTACAGCAGACAAGAGGATAACAGAAATGATTCCTGAGAGAAATGAGCAAGGGCAAACTTTGTGGAGTAAAATGAATGATGCCGGATCGGATCGAGTGATGGTATCACCTCTGGCTGTGACATGGTGGAATAGAAATGGACCAATGACAAGTACGGTTCATTATCCAAAAATCTACAAAACTTATTTTGAAAAAGTCGAAAGGTTAAAACATGGAACCTTTGGCCCTGTCCATTTTAGAAACCAAGTCAAAATACGCCGAAGAGTTGACATAAATCCTGGTCATGCAGACCTCAGTGCCAAGGAGGCACAGGATGTAATCATGGAAGTTGTTTTCCCTAACGAAGTGGGAGCCAGAATACTAACGTCGGAATCGCAATTAACGATAACCAAAGAGAAGAAAGAAGAACTCCAGGATTGCAAGATTTCTCCTTTAATGGTTGCGTACATGTTAGAGAGAGAACTTGTCCGCAAAACGAGATTTCTCCCAGTTGCTGGTGGAACAAGCAGTGTGTACATTGAAGTGTTGCATTTGACTCAAGGAACATGCTGGGAACAGATGTACACTCCAGGTGGAGAAGTGAGGAATGATGATGTTGATCAAAGCCTAATTATTGCTGCCAGGAACATAGTGAGAAGAGCCGCAGTATCAGCAGATCCACTAGCATCTTTATTGGAGATGTGCCACAGCACACAGATTGGTGGGACAAGGATGGTAGACATTCTTAGGCAGAACCCAACGGAGGAGCAAGCTGTGGATATATGCAAGGCTGCAATGGGACTGAGAATCAGCTCATCCTTCAGTTTTGGCGGGTTCACATTTAAGAGAACAAGCGGATCATCAGTCAAGAGAGAGGAAGAAGTGCTTACGGGCAATCTTCAAACATTGAAGATAAGGGTGCATGAGGGATATGAGGAGTTCACAATGGTTGGGAAAAGGGCAACAGCTATACTCAGAAAAGCAACCAGGAGATTGATTCAGCTGATAGTGAGTGGAAGAGACGAACAGTCGATAGCCGAAGCAATAATTGTGGCCATGGTATTTTCACAAGAAGATTGTATGATAAAAGCAGTTAGAGGTGATCTGAATTTCGTTAATAGGGCAAATCAGCGATTGAATCCTATGCATCAACTTTTAAGACATTTTCAGAAGGATGCGAAAGTGCTTTTTCAAAATTGGGGAATTGAACATATCGACAATGTGATGGGAATGATTGGGATATTACCAGACATGACTCCAAGCACAGAGATGTCAATGAGAGGAGTAAGAGTCAGCAAAATGGGCGTAGATGAATACTCCAGCGCGGAGAGGGTAGTGGTGAGCATTGACCGTTTTTTGAGAGTTCGGGACCAACGAGGAAATGTACTACTATCTCCCGAGGAGGTCAGTGAAACACAGGGAACGGAGAAACTGACAATAACTTACTCATCGTCAATGATGTGGGAGATTAATGGCCCTGAATCAGTGTTGGTCAATACCTATCAGTGGATCATCAGAAACTGGGAAACTGTTAAAATTCAGTGGTCTCAGAATCCTACAATGCTATACAATAAAATGGAATTTGAGCCATTTCAGTCTTTAGTTCCTAAGGCCATTAGAGGCCAATACAGTGGGTTTGTTAGAACTCTGTTCCAACAAATGAGGGATGTACTTGGGACATTTGATACCACCCAGATAATAAAACTTCTTCCCTTTGCAGCCGCCCCACCAAAGCAAAGTAGAATGCAGTTCTCCTCATTGACTGTGAATGTGAGGGGATCAGGAATGAGAATACTTGTAAGGGGCAATTCTCCAGTATTCAACTACAACAAGACCACTAAGAGACTCACAGTTCTCGGAAAGGATGCTGGCACTTTAACTGAAGACCCAGATGAAGGCACAGCTGGAGTGGAGTCCGCTGTTCTGAGAGGATTCCTCATTCTGGGCAAAGAAGATAGGAGATATGGGCCAGCATTAAGCATCAATGAACTGAGCAACCTTGCGAAAGGAGAAAAAGCTAATGTGCTAATTGGGCAAGGAGACGTGGTGTTGGTAATGAAACGAAAACGGGACTCTAGCATACTTACTGACAGCCAGACAGCGACCAAAAGAATTCGGATGGCCATCAATTAAATGGAAGATTTTGTGCGACAATGCTTCAATCCGATGATTGTCGAGCTTGCGGAAAAGGCAATGAAAGAGTATGGAGAGGATCTGAAAATCGAAACAAACAAATTTGCAGCAATATGCACTCACTTGGAAGTATGCTTCATGTATTCAGATTTTCATTTCATCAATGAGCAAGGCGAGTCAATAATAGTAGAGCTTGATGATCCAAACGCACTTTTGAAGCACAGATTTGAAATAATAGAGGGAAGAGATCGCACAATGGCCTGGACAGTAGTAAACAGTATTTGCAACACTACAGGAGCTGAGAAACCGAAGTTTCTGCCAGATTTGTATGATTACAAGGAGAATAGATTCATCGAGATTGGAGTGACAAGGAGGGAAGTTCACATATACTATCTGGAAAAGGCCAATAAAATTAAATCTGAGAAGACACACATCCACATTTTCTCATTCACTGGGGAAGAAATGGCCACAAAGGCCGACTACACTCTCGATGAGGAAAGCAGGGCTAGGATCAAAACCAGACTATTCACCATAAGACAAGAAATGGCTAGCAGAGGCCTCTGGGATTCCTTTCGTCAGTCCGAGAGAGGCGAAGAAACAATTGAAGAAAGATTTGAAATCACAGGAACAATGCGCAGGCTCGCTGACCAAAGTCTCCCGCCGAACTTCTCCTGCCTTGAGAATTTTAGAGCCTATGTGGATGGATTCGAACCGAACGGCTACATTGAGGGCAAGCTTTCTCAAATGTCCAAAGAAGTAAATGCTAGAATTGAACCTTTTCTGAAAACAACACCACGACCAATTAGACTTCCGGATGGGCCTCCTTGTTCTCAGCGGTCCAAATTCCTGCTGATGGATGCTTTAAAATTAAGCATTGAGGACCCAAGTCATGAAGGAGAGGGAATACCACTATATGATGCGATCAAGTGTATGAGAACATTCTTTGGATGGAAAGAACCCTATGTTGTTAAACCACACGAAAAGGGAATAAATCCGAATTATCTGCTGTCATGGAAGCAAGTACTGGCAGAACTGCAGGACATTGAGAATGAGGAGAAGATTCCAAGAACCAAAAACATGAAGAAAACGAGTCAGCTAAAGTGGGCACTTGGTGAGAACATGGCACCAGAGAAGGTAGACTTTGACGACTGTAAAGATATAAGCGATTTGAAGCAATATGATAGTGATGAACCTGAATTAAGGTCACTTTCAAGTTGGATCCAGAATGAGTTCAACAAGGCATGCGAGCTGACCGATTCAATCTGGATAGAGCTCGATGAGATTGGAGAAGATGTGGCTCCAATTGAACACATTGCAAGCATGAGAAGGAATTACTTCACAGCAGAGGTGTCTCATTGCAGAGCCACAGAATATATAATGAAGGGGGTATACATTAATACTGCCTTGCTTAATGCATCCTGTGCAGCAATGGATGATTTCCAACTAATTCCCATGATAAGCAAATGTAGAACTAAAGAGGGAAGGCGAAAGACCAATTTGTATGGTTTCATCATAAAAGGAAGATCTCACTTAAGGAATGACACCGACGTGGTAAACTTTGTGAGCATGGAGTTTTCTCTCACTGACCCAAGACTTGAGCCACACAAATGGGAGAAGTACTGTGTTCTTGAGATAGGAGATATGCTTCTAAGAAGTGCCATAGGCCAGGTGTCAAGGCCCATGTTCTTGTATGTGAGGACAAATGGAACCTCAAAAATTAAAATGAAATGGGGAATGGAGATGAGGCGTTGCCTCCTTCAGTCACTCCAACAAATCGAGAGTATGATTGAAGCCGAGTCCTCTGTCAAGGAGAAAGACATGACCAAAGAGTTTTTCGAGAATAAATCAGAAACATGGCCCATTGGAGAGTCCCCCAAAGGAGTGGAAGAAGGTTCCATTGGGAAGGTCTGCAGGACTTTATTAGCCAAGTCGGTATTCAATAGCCTGTATGCATCTCCACAATTAGAAGGATTTTCAGCTGAATCAAGAAAACTGCTCCTCGTCGTTCAGGCTCTTAGGGACAATCTGGAACCTGGGACCTTTGATCTTGGGGGGCTATATGAAGCAATTGAGGAGTGCCTGATTAATGATCCCTGGGTTTTGCTTAATGCTTCTTGGTTCAACTCCTTCCTAACACATGCATTAAGATAGATGGCGTCCCAAGGCACCAAACGGTCTTATGAACAGATGGAAACTGATGGGGAACGCCAGAATGCAACTGAAATCAGAGCATCCGTCGGGAAGATGATTGATGGAATTGGACGATTCTACATCCAAATGTGCACCGAACTTAAACTCAGTGATTATGAGGGGCGGCTGATCCAGAACAGCTTAACAATAGAGAGAATGGTGCTCTCTGCTTTTGACGAGAGGAGGAACAAATATCTGGAAGAACATCCCAGCGCGGGGAAAGATCCTAAGAAAACTGGAGGACCCATATACAAGAGAGTAGATGGAAAGTGGATGAGGGAACTCGTCCTTTATGACAAAGAAGAAATAAGGCGAATCTGGCGCCAAGCTAATAATGGTGATGATGCAACAGCTGGTCTGACTCACATGATGATCTGGCATTCCAATTTGAATGATACAACTTACCAGAGGACAAGAGCTCTTGTTCGCACCGGAATGGATCCCAGGATGTGCTCTTTGATGCAGGGTTCAACTCTCCCTAGGAGGTCTGGAGCTGCAGGCGCTGCAGTCAAAGGAGTTGGGACAATGGTGATGGAGTTGATCAGGATGATCAAACGTGGGATCAATGATCGAAACTTCTGGAGGGGTGAGAATGGACGGAAAACAAGGATTGCTTATGAGAGAATGTGCAACATTCTCAAAGGGAAATTTCAAACAGCTGCACAAAGAGCAATGATGGATCAAGTGAGAGAAAGCCGGAACCCAGGAAATGCTGAGATCGAAGATCTCATCTTTCTGGCACGGTCTGCACTCATATTGAGAGGGTCAGTTGCTCACAAGTCTTGCCTGCCTGCCTGTGTGTATGGACCTGCCGTAGCCAGTGGGTACAACTTCGAAAAAGAGGGATACTCTTTAGTCGGGATAGACCCTTTCAAACTGCTTCAAAACAGCCAAGTATACAGCCTAATCAGACCGAACGAGAATCCAGCACACAAGAGTCAGCTGGTGTGGATGGCATGCAATTCTGCTGCATTTGAAGATCTAAGAGTATCAAGCTTCATCAGAGGGACAAAAGTAATCCCAAGGGGGAAGCTTTCCACTAGAGGAGTACAAATTGCTTCAAATGAAAACATGGATACTATGGAATCAAGTACTCTTGAACTGAGAAGCAGGTACTGGGCCATAAGGACCAGAAGTGGAGGAAACACTAATCAACAGAGGGCCTCTGCAGGTCAAATCAGCATACAACCTACGTTTTCTGTGCAGAGAAACCTCCCATTTGACAAAACAACCATCATGGCAGCATTCACTGGGAATGCGGAGGGAAGAACATCAGACATGAGGGCAGAAATCATAAGGATGATGGAAAGTGCAAAACCAGAAGAAGTGTCCTTCCAGGGGCGGGGAGTCTTCGAGCTCTCGGACGAAAAGGCAGCGAACCCGATCGTGCCCTCCTTTGACATGAGTAATGAAGGATCTTATTTCTTCGGAGACAATGCAGAGGAGTACGACAATTAAATGAGTCTTCTAACCGAGGTCGAAACGTACGTTCTCTCTATCGTCCCGTCAGGCCCCCTCAAAGCCGAGATCGCACAGAGACTTGAAGATGTCTTTGCTGGAAAGAACACCGATCTTGAGGCTCTCATGGAATGGCTAAAGACAAGACCAATCCTGTCACCTCTGACTAAGGGGATTTTAGGATTTGTGTTCACGCTCACCGTGCCCAGTGAGCGAGGACTGCAGCGTAGACGCTTTGTCCAAAATGCCCTCAATGGGAATGGGGATCCAAATAACATGGACAGAGCAGTTAAACTGTATAGAAAGCTTAAGAGGGAGATAACATTCCATGGGGCCAAAGAAATAGCGCTCAGTTATTCTGCTGGTGCACTTGCCAGTTGTATGGGCCTCATATACAACAGGATGGGGGCGGTGACCACTGAAGTGGCCTTTGGCCTGGTATGCGCAACCTGTGAACAGATTGCTGACTCCCAGCATAGGTCTCATAGGCAAATGGTGACAACAACCAATCCACTAATAAGACATGAGAACAGAATGGTTCTGGCCAGCACTACAGCTAAGGCTATGGAGCAAATGGCTGGATCGAGTGAGCAAGCAGCAGAGGCCATGGAGGTTGCTAGTCAGGCCAGGCAAATGGTGCAGGCAATGAGAGCCATTGGGACTCATCCTAGCTCCAGTGCTGGTCTGAAAGATGATCTTCTTGAAAATTTGCAGGCCTATCAGAAACGAATGGGGGTGCAGATGCAACGATTCAAGTGAATGAGTCTTCTAACCGAGGTCGAAACGCCTATCAGAAACGAATGGGGGTGCAGATGCAACGATTCAAGTGATCCTCTTGTTGTTGCCGCAAGTATCATTGGGATCTTGCACTTGATATTGTGGATTCTTGATCGTCTTTTTTTCAAATGCATTTATCGTCTCTTTAAACACGGTCTGAAAAGAGGGCCTTCTACGGAAGGAGTACCAGAGTCTATGAGGGAAGAATATCGAAAGGAACAGCAGAGTGCTGTGGATGCTGACGATAGTCATTTTGTCAACATAGAGCTGGAGTAAATGGATCCCAACACTGTGTCAAGCTTTCAGGTAGATTGCTTCCTTTGGCATGTCCGCAAACAAGTTGCAGACCAAGAACTAGGTGATGCCCCATTCCTTGATCGGCTTCGCCGAGATCAGAAGTCCCTAAGGGGAAGAGGCAGCACTCTCGGTCTGAACATCGAAACAGCCACCCGTGTTGGAAAGCAGATAGTGGAGAGGATTCTGAAGGAAGAATCCGATGAGGCACTTAAAATGACCATGGCCTCCGCACCTGCTTCGCGATACCTAACTGACATGACTATTGAGGAAATGTCAAGGGACTGGTTCATGCTCATGCCCAAGCAGAAAGTGGCGGGCCCTCTTTGTATCAGAATGGACCAGGCGATCATGGATAAGAACATCATACTGAAAGCGAATTTCAGTGTGATTTTTGACCGGCTGGAGACTCTAATATTACTAAGGGCTTTCACCGAAGAGGGAGCAATTGTTGGCGAAATTTCACCATTGCCTTCTCTTCCAGGACATACTAATGAGGATGTCAAAAATGCAATTGGGGTCCTCATCGGAGGACTTGAATGGAATGATAACACAGTTCGAGTCTCTAAAACTCTACAGAGATTCGCTTGGAGAAGCAGTAATGAGAATGGGAGACCTCCACTCACTCCAAAACAGAAACGGAAAATGGCGAGAACAATTAGGTCAGAAGTTCGAATGGATCCCAACACTGTGTCAAGCTTTCAGGACATACTAATGAGGATGTCAAAAATGCAATTGGGGTCCTCATCGGAGGACTTGAATGGAATGATAACACAGTTCGAGTCTCTAAAACTCTACAGAGATTCGCTTGGAGAAGCAGTAATGAGAATGGGAGACCTCCACTCACTCCAAAACAGAAACGGAAAATGGCGAGAACAATTAGGTCAGAAGTTCGAAGAAATAAGATGGTTGATTGAAGAAGTGAGACACAAATTGAAGATAACAGAGAATAGTTTTGAGCAAATAACATTTATGCAAGCCTTACAGCTATTGTTTGAAGTGGAACAAGAGATAAGAACTTTCTCGTTTCAGCTTATTTAA
>Concatenated PB2+PA+NP+M1+M2+NS1+NS2 STRAIN=A/Netherlands/002W1/1953 YEAR=1953
ATGGAAAGAATAAAAGAACTAAGGAATCTGATGTCGCAGTCTCGCACTCGCGAGATACTAACAAAAACCACAGTGGACCATATGGCCATAATTAAGAAGTACACATCAGGGAGACAGGAGAAGAACCCGTCACTTAGGATGAAATGGATGATGGCAATGAAATATCCGATTACAGCAGACAAGAGGATAACAGAAATGATTCCTGAGAGAAATGAGCAAGGGCAAACTCTATGGAGTAAAATGAATGATGCCGGATCGGATCGAGTGATGGTATCACCTCTGGCTGTGACATGGTGGAATAGAAATGGACCAATGACAAGTACGGTTCATTATCCAAAAATCTACAAAACTTATTTTGAAAAAGTCGAAAGGTTAAAACATGGAACCTTTGGCCCTGTCCATTTTAGAAACCAAGTCAAAATACGCCGAAGAGTTGACATAAATCCTGGTCATGCAGACCTCAGTGCCAAGGAGGCACAGGATGTAATCATGGAAGTTGTTTTCCCTAACGAAGTGGGAGCCAGAATACTAACGTCGGAATCGCAATTAACGATAACCAAAGAGAAGAAAGAAGAACTCCAGGATTGCAAAATTTCTCCTTTGATGGTTGCGTACATGTTAGAGAGAGAACTTGTCCGCAAAACGAGATTTCTCCCAGTTGCTGGTGGAACAAGCAGTGTGTACATTGAAGTGTTGCATTTGACTCAAGGAACATGCTGGGAACAGATGTACACTCCAGGTGGAGAAGTGAGGAATGATGATGTTGATCAAAGCCTAATTATTGCTGCCAGGAACATAGTGAGAAGAGCCGCAGTATCAGCAGATCCACTAGCATCTTTATTGGAGATGTGCCACAGCACACAGATTGGCGGAACAAGGATGGTGGACATTCTTAGGCAGAACCCAACGGAAGAGCAAGCTGTGGATATATGCAAGGCTGCAATGGGACTGAGAATCAGCTCATCCTTCAGTTTTGGCGGATTCACATTTAAGAGAACAAGCGGATCATCAGTCAAGAGAGAGGAAGAAGTGCTTACGGGCAATCTTCAAACATTGAAAATAAGGGTGCATGAGGGATATGAGGAGTTCACAATGGTTGGGAAAAGGGCAACAGCTATACTCAGAAAAGCAACCAGGAGATTGATTCAGCTGATAGTGAGTGGAAGAGACGAACAGTCGATAGCCGAAGCAATAATTGTGGCCATGGTATTTTCACAAGAAGATTGTATGATAAAAGCAGTTAGAGGTGATCTGAATTTCGTTAATAGGGCAAATCAGCGATTGAATCCTATGCATCAACTTTTAAGACATTTTCAGAAGGATGCGAAAGTGCTTTTTCAAAATTGGGGAATTGAACATATCGACAATGTGATGGGAATGATTGGGATATTACCAGACATGACTCCAAGCACAGAGATGTCAATGAGAGGAGTAAGAGTCAGCAAAATGGGCGTAGATGAATACTCCAGCGCGGAGAGAGTAGTGGTGAGCATTGACCGTTTTTTGAGAGTTCGGGACCAACGAGGAAATGTACTACTATCTCCCGAGGAGGTCAGTGAAACACAGGGAACGGAGAAACTGACAATAACTTACTCATCGTCAATGATGTGGGAGATTAATGGCCCTGAATCAGTGTTGGTCAATACCTATCAGTGGATCATCAGAAACTGGGAAACTGTTAAAATTCAGTGGTCTCAGAATCCTACAATGCTATACAATAAAATGGAATTTGAGCCATTTCAGTCTTTAGTTCCTAAGGCCATTAGAGGCCAATACAGTGGGTTTGTTAGGACTCTGTTCCAACAAATGAGGGATGTACTTGGGACATTTGATACCACCCAGATAATAAAACTTCTTCCCTTTGCAGCCGCCCCACCAAAGCAAAGTAGAATGCAGTTCTCCTCATTGACTGTGAATGTGAGGGGATCAGGAATGAGAATACTTGTAAGGGGCAATTCTCCAGTATTCAACTACAACAAGACCACTAAGAGACTCACAGTTCTCGGAAAGGATGCTGGCACTTTAACTGAAGACCCAGATGAAGGCACAGCTGGAGTGGAGTCCGCTGTTCTGAGAGGATTCCTCATTTTGGGCAAAGAAGATAGGAGATATGGGCCAGCATTAAGCATCAATGAACTGAGCAGCCTTGCGAAAGGAGAAAAAGCTAATGTACTAATTGGGCAAGGAGACGTGGTGTTGGTAATGAAACGAAAACGGGACTCTAGCATACTTACTGACAGCCAGACAGCGACCAAAAGAATTCGGATGGCCATCAATTAAATGGAAGATTTTGTGCGACAATGCTTCAATCCGATGATTGTCGAGCTTGCGGAAAAGGCAATGAAAGAGTATGGAGAGGATCTGAAAATCGAAACAAACAAATTTGCAGCAATATGCACTCACTTGGAAGTATGCTTCATGTATTCAGATTTTCATTTCATCAATGAGCAAGGCGAATCAATAATAGTAGAGCTTGATGATCCAAATGCACTTTTAAAGCACAGATTTGAAATAATAGAGGGAAGAGATCGCACAATGGCCTGGACAGTAGTAAACAGTATTTGCAACACTACAGGAGCTGAGAAACCGAAGTTTCTGCCAGATTTGTATGATTACAAGGAGAATAGATTCATCGAGATTGGAGTGACAAGGAGGGAAGTTCACATATACTATCTGGAAAAGGCCAATAAAATTAAATCTGAGAAGACACACATCCACATTTTCTCATTCACTGGGGAAGAAATGGCCACAAAGGCCGACTACACTCTCGATGAGGAAAGCAGGGCTAGGATCAAAACCAGACTATTCACCATAAGACAAGAAATGGCTAGCAGAGGCCTCTGGGATTCCTTTCGTCAGTCCGAGAGAGGCGAAGAAACAATTGAAGAAAGATTTGAAATCACAGGAACAATGCGCAGGCTCGCTGACCAAAGTCTCCCGCCGAACTTCTCCTGCCTTGAGAATTTTAGAGCCTATGTGGATGGATTCGAACCGAACGGCTACATTGAGGGCAAGCTTTCTCAAATGTCCAAAGAAGTAAATGCTAGAATTGAACCTTTTCTGAAAACAACACCACGACCAATTAGACTTCCGGATGGGCCTCCTTGTTCTCAGCGGTCCAAATTCCTGCTGATGGATGCTTTAAAATTAAGCATTGAGGACCCAAGTCACGAAGGAGAGGGAATACCACTATATGATGCGATCAAGTGTATGAGAACATTCTTTGGATGGAAAGAACCCTATGTTGTTAAATCACACGAAAAGGGAATAAATCCGAATTATCTGCTGTCATGGAAGCAAGTACTGGCAGAACTGCAGGACATTGAGAATGAGGAGAAGATTCCAAGAACCAAAAACATGAAGAAAACGAGTCAGCTAAAGTGGGCACTTGGTGAGAACATGGCACCAGAGAAGGTAGACTTTGACGACTGTAAAGATATAAGCGATTTGAAGCAATATGATAGTGATGAACCTGAATTAAGGTCACTTTCAAGTTGGATCCAGAATGAGTTCAACAAGGCATGCGAGCTGACCGATTCAATCTGGATAGAGCTCGATGAGATTGGAGAAGATGTGGCTCCAATTGAACACATTGCAAGCATGAGAAGGAATTACTTCACAGCAGAGGTGTCTCATTGCAGAGCCACAGAATATATAATGAAGGGGGTATACATTAATACTGCCTTGCTTAATGCATCCTGTGCAGCAATGGACGATTTCCAACTAATTCCCATGATAAGCAAATGTAGAACTAAAGAGGGAAGGCGAAAGACCAATTTATATGGTTTCATCATAAAAGGAAGATCTCACTTAAGGAATGACACCGACGTGGTAAACTTTGTGAGCATGGAGTTTTCTCTCACTGACCCAAGACTTGAGCCACACAAATGGGAGAAGTACTGTGTTCTTGAGATAGGAGATATGCTACTAAGAAGTGCCATAGGCCAGGTGTCAAGGCCCATGTTCTTGTATGTGAGGACAAATGGAACCTCAAAGATTAAAATGAAATGGGGAATGGAGATGAGGCGTTGCCTCCTTCAGTCACTCCAACAAATCGAGAGTATGATTGAAGCCGAGTCCTCTGTCAAGGAGAAAGACATGACCAAAGAGTTTTTCGAGAATAAATCAGAAACATGGCCCATTGGAGAGTCCCCCAAAGGAGTGGAAGAAGGTTCCATTGGGAAGGTCTGCAGGACTTTATTAGCCAAGTCGGTATTCAATAGCCTGTATGCATCTCCACAATTAGAAGGATTTTCAGCTGAATCAAGAAAACTGCTTCTTGTCGTTCAGGCTCTTAGGGACAATCTGGAACCTGGGACCTTTGATCTTGGGGGGCTATATGAAGCAATTGAGGAGTGCCTGATTAATGATCCCTGGGTTTTGCTTAATGCTTCTTGGTTCAACTCCTTCCTAACACATGCATTAAGATAGATGGCGTCCCATGGCACCAAACGGTCTTATGAACAGATGGAAACTGATGGGGAACGCCAGAATGCAACTGAAATCAGAGCATCCGTCGGGAAGATGATTGATGGAATTGGACGATTCTACATCCAAATGTGCACCGAACTTAAACTCAGTGATTATGAGGGGCGGCTGATCCAGAACAGCTTAACAATAGAGAGAATGGTGCTCTCTGCTTTTGACGAGAGGAGGAATAAATATCTGGAAGAACATCCCAGCGCGGGGAAAGATCCTAAGAAAACTGGAGGACCCATATACAAGAGAGTAGATGGAAAGTGGATGAGGGAACTCGTCCTTTATGACAAAGAAGAAATAAGGCGAATCTGGCGCCAAGCTAATAATGGTGATGATGCAACAGCTGGTCTGACTCACATGATGATCTGGCATTCCAATTTGAATGATACAACTTACCAGAGGACAAGAGCTCTTGTTCGCACCGGAATGGATCCCAGGATGTGCTCTTTGATGCAGGGTTCAACTCTCCCTAGGAGGTCTGGAGCCGCAGGCGCTGCAGTCAAAGGAGTTGGGACAATGGTGATGGAGTTGATCAGGATGATCAAACGTGGGATCAATGATCGAAACTTCTGGAGAGGTGAGAATGGACGGAAAACAAGGATTGCTTATGAGAGAATGTGCAACATTCTCAAAGGGAAATTTCAAACAGCTGCACAAAGAGCAATGATGGATCAAGTGAGAGAAAGCCGAAACCCAGGAAATGCTGAGATCGAAGATCTCATCTTTCTGGCACGGTCTGCACTCATATTGAGAGGGTCAGTTGCTCACAAATCTTGTCTGCCTGCCTGTGTGTATGGACCTGCCGTAGCCAGTGGGTACGACTTCGAAAAAGAGGGATACTCTTTAGTAGGGATAGACCCTTTCAAACTGCTTCAAAACAGCCAAGTATACAGCCTAATCAGACCGAACGAGAATCCAGCACACAAGAGTCAGCTGGTGTGGATGGCATGCAATTCTGCTGCATTTGAAGATCTAAGAGTATCAAGCTTCATCAGAGGGACCAAAGTAATCCCAAGGGGGAAGCTTTCCACTAGAGGAGTACAAATTGCTTCAAATGAAAACATGGATACTATGGAATCAAGTACTCTTGAACTGAGAAGCAGGTACTGGGCCATAAGGACCAGAAGTGGAGGAAACACTAATCAACAGAGGGCCTCTGCAGGTCAAATCAGTATACAACCTACGTTTTCTGTGCAAAGAAACCTCCCATTTGACAAAACAACCATCATGGCAGCATTCACTGGGAATGCGGAGGGAAGAACATCAGACATGAGGGCAGAAATCATAAGGATGATGGAAAGTGCAAAACCAGAAGAAGTGTCCTTCCAGGGGCGGGGAGTCTTCGAGCTCTCGGACGAAAAGGCAACGAACCCGATCGTGCCCTCTTTTGACATGAGTAATGAAGGATCTTATTTCTTCGGAGACAATGCAGAGGAGTACGACAATTAAATGAGTCTTCTAACCGAGGTCGAAACGTACGTTCTCTCTATCGTCCCGTCAGGCCCCCTCAAAGCCGAGATCGCACAGAGACTTGAAGATGTCTTTGCTGGGAAGAACACCGATCTTGAGGCTCTCATGGAATGGCTAAAGACAAGACCAATCCTGTCACCTCTGACTAAGGGGATTTTAGGATTTGTGTTCACGCTCACCGTGCCCAGTGAGCGAGGACTGCAGCGTAGACGCTTTGTCCAAAATGCCCTCAATGGGAATGGGGATCCAAATAACATGGACAGAGCAGTTAAACTGTATAGAAAGCTTAAGAGGGAGATAACATTCCATGGGGCCAAAGAAATAGCGCTCAGTTATTCTGCTGGTGCACTTGCCAGTTGTATGGGCCTCATATACAACAGGATGGGGGCTGTGACCACTGAAGTGGCCTTTGGCCTAGTATGCGCAACCTGTGAACAGATTGCTGACTCCCAGCATAGGTCTCATAGGCAAATGGTGACAACAACCAATCCACTAATAAGACATGAGAACAGAATGGTTCTGGCCAGCACTACAGCTAAGGCTATGGAGCAAATGGCTGGATCGAGTGAGCAAGCAGCAGAGGCCATGGAGGTTGCTAGTCAGGCCAGGCAAATGGTGCAGGCAATGAGAGCCATTGGGACTCATCCTAGCTCCAGTGCTGGTCTGAAAGATGATCTTCTTGAAAATTTGCAGGCCTATCAGAAACGAATGGGGGTGCAGATGCAACGATTCAAGTGAATGAGTCTTCTAACCGAGGTCGAAACGCCTATCAGAAACGAATGGGGGTGCAGATGCAACGATTCAAGTGACCCTCTTGTTGTTGCCGCGAGTATCATTGGGATCTTGCACTTGATATTGTGGATTCTTGATCGTCTTTTTTTCAAATGCATTTATCGTTTCTTTAAACACGGTCTGAAAAGAGGGCCTTCTACGGAAGGAGTACCAGAGTCTATGAGGGAAGAATATCGAAAGGAACAGCAGAGTGCTGTGGATGCTGACGATAGTCATTTTGTCAGCATAGAGCTGGAGTAAATGGATCCCAACACTGTGTCAAGCTTTCAGGTAGATTGCTTCCTTTGGCATGTCCGCAAACAAGTTGCAGACCAAGAACTAGGTGATGCCCCATTCCTTGATCGGCTTCGCCGAGATCAGAAGTCCCTAAGGGGAAGAGGCAGCACTCTCGGTCTGAACATCGAAACAGCCACCCGTGTTGGAAAGCAGATAGTGGAGAGGATTCTGAAGGAAGAATCCGATGAGGCACTTAAAATGACCATGGCCTCCGCACCTGCTTCGCGATACCTAACTGACATGACTATTGAGGAAATGTCAAGGGACTGGTTCATGCTAATGCCCAAGCAGAAAGTGGCAGGCCCTCTTTGTATCAGAATGGACCAGGCGATCATGGATAAGAACATCATACTGAAAGCGAATTTCAGTGTGATTTTTGACCGGCTGGAGACCCTAATATTACTAAGGGCTTTCACCGAAGAGGGAGCAATTGTTGGCGAAATTTCACCATTGCCTTCTCTTCCAGGACATACTAATGAGGATGTCAAAAATGCAATTGGGGTCCTCATCGGAGGACTTGAATGGAATGATAACACAGTTCGAGTCTCTAAAACTCTACAGAGATTCGCTTGGAGAAGCAGTAATGAGAATGGGAGACCTCCACTCACTCCAAAACAGAAACGGAAAATGGCGAGAACAATTAGGTCAGAAGTTCGAATGGATCCCAACACTGTGTCAAGCTTTCAGGACATACTAATGAGGATGTCAAAAATGCAATTGGGGTCCTCATCGGAGGACTTGAATGGAATGATAACACAGTTCGAGTCTCTAAAACTCTACAGAGATTCGCTTGGAGAAGCAGTAATGAGAATGGGAGACCTCCACTCACTCCAAAACAGAAACGGAAAATGGCGAGAACAATTAGGTCAGAAGTTCGAAGAAATAAGATGGCTGATTGAAGAAGTGAGACACAAATTGAAGATAACAGAGAATAGTTTTGAGCAAATAACATTTATGCAAGCTTTACAGCTACTGTTTGAAGTGGAACAAGAGATAAGAACTTTCTCGTTTCAGCTTATTTAA
>Concatenated PB2+PA+NP+M1+M2+NS1+NS2 STRAIN=A/Netherlands/001R1/1953 YEAR=1953
ATGGAAAGAATAAAAGAACTAAGGAATCTGATGTCGCAGTCTCGCACTCGCGAGATACTAACAAAAACCACAGTGGACCATATGGCCATAATTAAGAAGTACACATCAGGGAGACAGGAGAAGAACCCGTCACTTAGGATGAAATGGATGATGGCAATGAAATATCCGATTACAGCAGACAAGAGGATAACAGAAATGATTCCTGAGAGAAATGAGCAAGGGCAAACTCTATGGAGTAAAATGAATGATGCCGGATCGGATCGAGTGATGGTATCACCTCTGGCTGTGACATGGTGGAATAGAAATGGACCAATGACAAGTACGGTTCATTATCCAAAAATCTACAAAACTTATTTTGAAAAAGTCGAAAGGTTAAAACATGGAACCTTTGGCCCTGTCCATTTTAGAAACCAAGTCAAAATACGCCGAAGAGTTGACATAAATCCTGGTCATGCAGACCTCAGTGCCAAGGAGGCACAGGATGTAATCATGGAAGTTGTTTTCCCTAACGAAGTGGGAGCCAGAATACTAACGTCGGAATCGCAATTAACGATAACCAAAGAGAAGAAAGAAGAACTCCAGGATTGCAAAATTTCTCCTTTGATGGTTGCGTACATGTTAGAGAGAGAACTTGTCCGCAAAACGAGATTTCTCCCAGTTGCTGGTGGAACAAGCAGTGTGTACATTGAAGTGTTGCATTTGACTCAAGGAACATGCTGGGAACAGATGTACACTCCAGGTGGAGAAGTGAGGAATGATGATGTTGATCAAAGCCTAATTATTGCTGCCAGGAACATAGTGAGAAGAGCCGCAGTATCAGCAGATCCACTAGCATCTTTATTGGAGATGTGCCACAGCACACAGATTGGCGGGACAAGGATGGTGGACATTCTTAGGCAGAACCCAACGGAAGAGCAAGCTGTGGATATATGCAAGGCTGCAATGGGACTGAGAATCAGCTCATCCTTCAGTTTTGGCGGATTCACATTTAAGAGAACAAGCGGATCATCAGTCAAGAGAGAGGAAGAAGTGCTTACGGGCAATCTTCAAACATTGAAAATAAGGGTGCATGAGGGATATGAGGAGTTCACAATGGTTGGGAAAAGGGCAACAGCTATACTCAGAAAAGCAACCAGGAGATTGATTCAGCTGATAGTGAGTGGAAGAGACGAACAGTCGATAGCCGAAGCAATAATTGTGGCCATGGTATTTTCACAAGAAGATTGTATGATAAAAGCAGTTAGAGGTGATCTGAATTTCGTTAATAGGGCAAATCAGCGATTGAATCCTATGCATCAACTTTTAAGACATTTTCAGAAGGATGCGAAAGTGCTTTTTCAAAATTGGGGAATTGAACATATCGACAATGTGATGGGAATGATTGGGATATTACCAGACATGACTCCAAGCACAGAGATGTCAATGAGAGGAGTAAGAGTCAGCAAAATGGGCGTAGATGAATACTCCAGCGCGGAGAGAGTAGTGGTGAGCATTGACCGTTTTTTGAGAGTTCGGGACCAACGAGGAAATGTACTACTATCTCCCGAGGAGGTCAGTGAAACACAGGGAACGGAGAAACTGACAATAACTTACTCATCGTCAATGATGTGGGAGATTAATGGCCCTGAATCAGTGTTGGTCAATACCTATCAGTGGATCATCAGAAACTGGGAAACTGTTAAAATTCAGTGGTCTCAGAATCCTACAATGCTATACAATAAAATGGAATTTGAGCCATTTCAGTCTTTAGTTCCTAAGGCCATTAGAGGCCAATACAGTGGGTTTGTTAGGACTCTGTTCCAACAAATGAGGGATGTACTTGGGACATTTGATACCACCCAGATAATAAAACTTCTTCCCTTTGCAGCCGCCCCACCAAAGCAAAGTAGAATGCAGTTCTCCTCATTGACTGTGAATGTGAGGGGATCAGGAATGAGAATACTTGTAAGGGGCAATTCTCCAGTATTCAACTACAACAAGACCACTAAGAGACTCACAGTTCTCGGAAAGGATGCTGGCACTTTAACTGAAGACCCAGATGAAGGCACAGCTGGAGTGGAGTCCGCTGTTCTGAGAGGATTCCTCATTTTGGGCAAAGAAGATAGGAGATATGGGCCAGCATTAAGCATCAATGAACTGAGCAGCCTTGCGAAAGGAGAAAAAGCTAATGTACTAATTGGGCAAGGAGACGTGGTGTTGGTAATGAAACGAAAACGGGACTCTAGCATACTTACTGACAGCCAGACAGCGACCAAAAGAATTCGGATGGCCATCAATTAAATGGAAGATTTTGTGCGACAATGCTTCAATCCGATGATTGTCGAGCTTGCGGAAAAGGCAATGAAAGAGTATGGAGAGGATCTGAAAATCGAAACAAACAAATTTGCAGCAATATGCACTCACTTGGAAGTATGCTTCATGTATTCAGATTTTCATTTCATCAATGAGCAAGGCGAATCAATAATAGTAGAGCTTGATGATCCAAATGCACTTTTAAAGCACAGATTTGAAATAATAGAGGGAAGAGATCGCACAATGGCCTGGACAGTAGTAAACAGTATTTGCAACACTACAGGAGCTGAGAAACCGAAGTTTCTGCCAGATTTGTATGATTACAAGGAGAATAGATTCATCGAGATTGGAGTGACAAGGAGGGAAGTTCACATATACTATCTGGAAAAGGCCAATAAAATTAAATCTGAGAAGACACACATCCACATTTTCTCATTCACTGGGGAAGAAATGGCCACAAAGGCCGACTACACTCTCGATGAGGAAAGCAGGGCTAGGATCAAAACCAGACTATTCACCATAAGACAAGAAATGGCTAGCAGAGGCCTCTGGGATTCCTTTCGTCAGTCCGAGAGAGGCGAAGAAACAATTGAAGAAAGATTTGAAATCACAGGAACAATGCGCAGGCTCGCTGACCAAAGTCTCCCGCCGAACTTCTCCTGCCTTGAGAATTTTAGAGCCTATGTGGATGGATTCGAACCGAACGGCTACATTGAGGGCAAGCTTTCTCAAATGTCCAAAGAAGTAAATGCTAGAATTGAACCTTTTCTGAAAACAACACCACGACCAATTAGACTTCCGGATGGGCCTCCTTGTTCTCAGCGGTCCAAATTCCTGCTGATGGATGCTTTAAAATTAAGCATTGAGGACCCAAGTCACGAAGGAGAGGGAATACCACTATATGATGCGATCAAGTGTATGAGAACATTCTTTGGATGGAAAGAACCCTATGTTGTTAAATCACACGAAAAGGGAATAAATCCGAATTATCTGCTGTCATGGAAGCAAGTACTGGCAGAACTGCAGGACATTGAGAATGAGGAGAAGATTCCAAGAACCAAAAACATGAAGAAAACGAGTCAGCTAAAGTGGGCACTTGGTGAGAACATGGCACCAGAGAAGGTAGACTTTGACGACTGTAAAGATATAAGCGATTTGAAGCAATATGATAGTGATGAACCTGAATTAAGGTCACTTTCAAGTTGGATCCAGAATGAGTTCAACAAGGCATGCGAGCTGACCGATTCAATCTGGATAGAGCTCGATGAGATTGGAGAAGATGTGGCTCCAATTGAACACATTGCAAGCATGAGAAGGAATTACTTCACAGCAGAGGTGTCTCATTGCAGAGCCACAGAATATATAATGAAGGGGGTATACATTAATACTGCCTTGCTTAATGCATCCTGTGCAGCAATGGACGATTTCCAACTAATTCCCATGATAAGCAAATGTAGAACTAAAGAGGGAAGGCGAAAGACCAATTTATATGGTTTCATCATAAAAGGAAGATCTCACTTAAGGAATGACACCGACGTGGTAAACTTTGTGAGCATGGAGTTTTCTCTCACTGACCCAAGACTTGAGCCACACAAATGGGAGAAGTACTGTGTTCTTGAGATAGGAGATATGCTACTAAGAAGTGCCATAGGCCAGGTGTCAAGGCCCATGTTCTTGTATGTGAGGACAAATGGAACCTCAAAGATTAAAATGAAATGGGGAATGGAGATGAGGCGTTGCCTCCTTCAGTCACTCCAACAAATCGAGAGTATGATTGAAGCCGAGTCCTCTGTCAAGGAGAAAGACATGACCAAAGAGTTTTTCGAGAATAAATCAGAAACATGGCCCATTGGAGAGTCCCCCAAAGGAGTGGAAGAAGGTTCCATTGGGAAGGTCTGCAGGACTTTATTAGCCAAGTCGGTATTCAATAGCCTGTATGCATCTCCACAATTAGAAGGATTTTCAGCTGAATCAAGAAAACTGCTTCTTGTCGTTCAGGCTCTTAGGGACAATCTGGAACCTGGGACCTTTGATCTTGGGGGGCTATATGAAGCAATTGAGGAGTGCCTGATTAATGATCCCTGGGTTTTGCTTAATGCTTCTTGGTTCAACTCCTTCCTAACACATGCATTAAGATAGATGGCGTCCCATGGCACCAAACGGTCTTATGAACAGATGGAAACTGATGGGGAACGCCAGAATGCAACTGAAATCAGAGCATCCGTCGGGAAGATGATTGATGGAATTGGACGATTCTACATCCAAATGTGCACCGAACTTAAACTCAGTGATTATGAGGGGCGGCTGATCCAGAACAGCTTAACAATAGAGAGAATGGTGCTCTCTGCTTTTGACGAGAGGAGGAATAAATATCTGGAAGAACATCCCAGCGCGGGGAAAGATCCTAAGAAAACTGGAGGACCCATATACAAGAGAGTAGATGGAAAGTGGATGAGGGAACTCGTCCTTTATGACAAAGAAGAAATAAGGCGAATCTGGCGCCAAGCTAATAATGGTGATGATGCAACAGCTGGTCTGACTCACATGATGATCTGGCATTCCAATTTGAATGATACAACTTACCAGAGGACAAGAGCTCTTGTTCGCACCGGAATGGATCCCAGGATGTGCTCTTTGATGCAGGGTTCAACTCTCCCTAGGAGGTCTGGAGCCGCAGGCGCTGCAGTCAAAGGAGTTGGGACAATGGTGATGGAGTTGATCAGGATGATCAAACGTGGGATCAATGATCGAAACTTCTGGAGAGGTGAGAATGGACGGAAAACAAGGATTGCTTATGAGAGAATGTGCAACATTCTCAAAGGGAAATTTCAAACAGCTGCACAAAGAGCAATGATGGATCAAGTGAGAGAAAGCCGAAACCCAGGAAATGCTGAGATCGAAGATCTCATCTTTCTGGCACGGTCTGCACTCATATTGAGAGGGTCAGTTGCTCACAAATCTTGTCTGCCTGCCTGTGTGTATGGACCTGCCGTAGCCAGTGGGTACGACTTCGAAAAAGAGGGATACTCTTTAGTAGGGATAGACCCTTTCAAACTGCTTCAAAACAGCCAAGTATACAGCCTAATCAGACCGAACGAGAATCCAGCACACAAGAGTCAGCTGGTGTGGATGGCATGCAATTCTGCTGCATTTGAAGATCTAAGAGTATCAAGCTTCATCAGAGGGACCAAAGTAATCCCAAGGGGGAAGCTTTCCACTAGAGGAGTACAAATTGCTTCAAATGAAAACATGGATACTATGGAATCAAGTACTCTTGAACTGAGAAGCAGGTACTGGGCCATAAGGACCAGAAGTGGAGGAAACACTAATCAACAGAGGGCCTCTGCAGGTCAAATCAGTATACAACCTACGTTTTCTGTGCAAAGAAACCTCCCATTTGACAAAACAACCATCATGGCAGCATTCACTGGGAATGCGGAGGGAAGAACATCAGACATGAGGGCAGAAATCATAAGGATGATGGAAAGTGCAAAACCAGAAGAAGTGTCCTTCCAGGGGCGGGGAGTCTTCGAGCTCTCGGACGAAAAGGCAACGAACCCGATCGTGCCCTCTTTTGACATGAGTAATGAAGGATCTTATTTCTTCGGAGACAATGCAGAGGAGTACGACAATTAAATGAGTCTTCTAACCGAGGTCGAAACGTACGTTCTCTCTATCGTCCCGTCAGGCCCCCTCAAAGCCGAGATCGCACAGAGACTTGAAGATGTCTTTGCTGGGAAGAACACCGATCTTGAGGCTCTCATGGAATGGCTAAAGACAAGACCAATCCTGTCACCTCTGACTAAGGGGATTTTAGGATTTGTGTTCACGCTCACCGTGCCCAGTGAGCGAGGACTGCAGCGTAGACGCTTTGTCCAAAATGCCCTCAATGGGAATGGGGATCCAAATAACATGGACAGAGCAGTTAAACTGTATAGAAAGCTTAAGAGGGAGATAACATTCCATGGGGCCAAAGAAATAGCGCTCAGTTATTCTGCTGGTGCACTTGCCAGTTGTATGGGCCTCATATACAACAGGATGGGGGCTGTGACCACTGAAGTGGCCTTTGGCCTAGTATGCGCAACCTGTGAACAGATTGCTGACTCCCAGCATAGGTCTCATAGGCAAATGGTGACAACAACCAATCCACTAATAAGACATGAGAACAGAATGGTTCTGGCCAGCACTACAGCTAAGGCTATGGAGCAAATGGCTGGATCGAGTGAGCAAGCAGCAGAGGCCATGGAGGTTGCTAGTCAGGCCAGGCAAATGGTGCAGGCAATGAGAGCCATTGGGACTCATCCTAGCTCCAGTGCTGGTCTGAAAGATGATCTTCTTGAAAATTTGCAGGCCTATCAGAAACGAATGGGGGTGCAGATGCAACGATTCAAGTGAATGAGTCTTCTAACCGAGGTCGAAACGCCTATCAGAAACGAATGGGGGTGCAGATGCAACGATTCAAGTGACCCTCTTGTTGTTGCCGCGAGTATCATTGGGATCTTGCACTTGATATTGTGGATTCTTGATCGTCTTTTTTTCAAATGCATTTATCGTTTCTTTAAACACGGTCTGAAAAGAGGGCCTTCTACGGAAGGAGTACCAGAGTCTATGAGGGAAGAATATCGAAAGGAACAGCAGAGTGCTGTGGATGCTGACGATAGTCATTTTGTCAGCATAGAGCTGGAGTAAATGGATCCCAACACTGTGTCAAGCTTTCAGGTAGATTGCTTCCTTTGGCATGTCCGCAAACAAGTTGCAGACCAAGAACTAGGTGATGCCCCATTCCTTGATCGGCTTCGCCGAGATCAGAAGTCCCTAAGGGGAAGAGGCAGCACTCTCGGTCTGAACATCGAAACAGCCACCCGTGTTGGAAAGCAGATAGTGGAGAGGATTCTGAAGGAAGAATCCGATGAGGCACTTAAAATGACCATGGCCTCCGCACCTGCTTCGCGATACCTAACTGACATGACTATTGAGGAAATGTCAAGGGACTGGTTCATGCTAATGCCCAAGCAGAAAGTGGCAGGCCCTCTTTGTATCAGAATGGACCAGGCGATCATGGATAAGAACATCATACTGAAAGCGAATTTCAGTGTGATTTTTGACCGGCTGGAGACCTTAATATTACTAAGGGCTTTCACCGAAGAGGGAGCAATTGTTGGCGAAATTTCACCATTGCCTTCTCTTCCAGGACATACTAATGAGGATGTCAAAAATGCAATTGGGGTCCTCATCGGAGGACTTGAATGGAATGATAACACAGTTCGAGTCTCTAAAACTCTACAGAGATTCGCTTGGAGAAGCAGTAATGAGAATGGGAGACCTCCACTCACTCCAAAACAGAAACGGAAAATGGCGAGAACAATTAGGTCAGAAGTTCGAATGGATCCCAACACTGTGTCAAGCTTTCAGGACATACTAATGAGGATGTCAAAAATGCAATTGGGGTCCTCATCGGAGGACTTGAATGGAATGATAACACAGTTCGAGTCTCTAAAACTCTACAGAGATTCGCTTGGAGAAGCAGTAATGAGAATGGGAGACCTCCACTCACTCCAAAACAGAAACGGAAAATGGCGAGAACAATTAGGTCAGAAGTTCGAAGAAATAAGATGGCTGATTGAAGAAGTGAGACACAAATTGAAGATAACAGAGAATAGTTTTGAGCAAATAACATTTATGCAAGCTTTACAGCTACTGTTTGAAGTGGAACAAGAGATAAGAACTTTCTCGTTTCAGCTTATTTAA
>Concatenated PB2+PA+NP+M1+M2+NS1+NS2 STRAIN=A/Malaya/302/1954 YEAR=1954
ATGGAAAGAATAAAAGAACTAAGGAATCTGATGTCGCAGTCTCGCACTCGCGAGATACTAACAAAAACCACAGTGGACCATATGGCCATAATTAAGAAGTACACATCAGGGAGACAGGAGAAGAACCCGTCACTTAGGATGAAATGGATGATGGCAATGAAATATCCAATTACAGCAGACAAGAGGATAACAGAAATGATTCCTGAGAGAAATGAGCAAGGGCAAACTTTGTGGAGTAAAATAAATGATGCAGGATCGGATCGAGTGATGGTATCACCTCTGGCTGTGACATGGTGGAATAGAAATGGACCAATGACAAGTACGGTTCATTATCCAAAAATATACAAAACTTATTTTGAAAAAGTCGAAAGGTTAAAACATGGAACCTTTGGCCCTGTCCATTTTAGAAACCAAGTCAAAATACGCCGAAGAGTTGACATAAATCCTGGTCATGCAGACCTCAGTGCCAAGGAGGCACAGGATGTAATTATGGAAGTTGTTTTCCCTAACGAAGTGGGAGCCAGAATACTAACGTCTGAATCGCAATTAATGGTAACCAAAGAGAAGAAAGAAGAACTCCAGGATTGCAAAATTTCTCCTTTGATGGTTGCGTACATGTTAGAGAGAGAACTTGTCCGCAAAACGAGATTTCTCCCAGTTGCTGGTGGAACAAGCAGTGTGTACATTGAAGTGTTGCATTTGACTCAAGGAACATGCTGGGAACAGATGTACACTCCAGGTGGAGAAGTGAGGAATGATGATGTTGATCAAAGCCTAATTATTGCTGCCAGGAACATAGTGAGAAGGGCCGCTGTATCAGCAGATCCACTAGCATCTTTATTGGAGATGTGCCACAGCACACAGATTGGTGGGACAAGGATGGTGGACATTCTTAGGCAGAACCCAACGGAAGAGCAAGCTGTGGATATATGCAAGGCTGCAATGGGACTGAGAATCAGCTCATCCTTCAGTTTTGGCGGGTTCACATTTAAGAGAACAAGCGGATCATCAGTCAAGAGAGAGGAAGAAGTGCTTACGGGCAATCTTCAAACATTGAAGATAAGGGTGCATGAGGGATATGAGGAGTTCACAATGGTTGGGAAAAGGGCAACAGCTATACTCAGAAAAGAAACCAGGAGATTGATTCAACTGATTGTGAGTGGAAGAGACGAACAGTCGATAGCCGAAGCAATAATTGTGGCCATGGTATTTTCACAAGAAGATTGTATGATAAAAGCAGTTAGAGGTGATCTGAATTTCGTTAATAGAGCAAATCAGCGATTGAATCCTATGCATCAACTTTTAAGACATTTTCAGAAGGATGCGAAAGTGCTTTTTCAAAATTGGGGAATTGAACATATCGACAATGTGATGGGAATGATTGGGATATTACCAGACATGACTCCAAGCACAGAGATGTCAATGAGAGGAATAAGAGTCAGCAAAATGGGCGTAGATGAATACTCCAGCGCGGAGAGGGTAGTGGTGAGCATTGACCGTTTTTTGAGAGTTCGGGACCAACGAGGAAATGTACTACTATCTCCCGAGGAGGTCAGTGAAACACAGGGAACAGAGAAACTGACAATAACTTACTCATCTTCAATGATGTGGGAGATTAATGGCCCTGAATCAGTATTGGTCAATACCTATCAGTGGATCATCAGAAACTGGGAAACTGTTAAAATTCAGTGGTCTCAGAATCCTACAATGCTATACAATAAACTGGAATTTGAGCCATTTCAGTCATTAGTTCCTAAGGCCATTAGAGGCCAATACAGTGGGTTTGTTAGAACTCTGTTCCAACAAATGAGGGATGTACTTGGGACATTTGATACCACCCAGATAATAAAACTTCTTCCCTTTGCAGCCGCTCCACCAAAGCAAAGTAGAATGCAGTTCTCCTCATTGACTGTAAATGTGAGGGGATCAGGAATGAGAATACTTGTAAGGGGCAATTCTCCAGTATTCAACTACAACAAGACCACTAAGAGACTCACAGTTCTCGGAAAGGATGCTGGCACTTTAACTGAAGACCCAGATGAAGGCACAGCTGGAGTGGAGTCCGCTGTTCTGAGAGGATTCCTCATTCTGGGCAAAGAAGATAGGAGATATGGGCCAGCATTAAGCATCAATGAACTGAGCAACCTTGCGAAAGGAGAAAAAGCTAATGTGCTAATTGGGCAAGGAGACGTGGTGTTGGTAATGAAACGAAAACGGGACTCTAGCATACTTACTGACAGCCAGACAGCGACCAAAAGAATTCGGATGGCCATCAATTAAATGGAAGATTTTGTGCGACAATGCTTCAATCCGATGATTGTCGAGCTTGCAGAAAAGGCAATGAAAGAGTATGGAGAGAATCTGAAAATTGAAACAAACAAATTTGCAGCAATATGCACTCACTTGGAAGTATGCTTCATGTATTCAGATTTTCATTTCATCAATGAGCAAGGCGAGTCAATAATAGTAGAGCTTGATGATCCAAACGCACTTTTGAAGCACAGATTTGAAATAATAGAGGGAAGAGATCGCACAATGGCCTGGACAGTAGTAAACAGTATTTGCAACACTACAGGAGCTGAGAAACCGAAGTTTCTGCCAGATTTGTATGATTACAAAGAGAATAGATTCATCGAGATTGGAGTGACAAGGAGGGAAGTTCACATATACTATCTGGAAAAGGCCAATAAAATTAAATCTGAGAAGACACACATCCACATTTTCTCATTCACTGGGGAAGAAATGGCCACAAAGGCCGACTATACTCTCGATGAGGAAAGCAGGGCTAGGATCAAAACCAGACTATTCACCATAAGACAAGAAATGGCTAGCAGAGGCCTCTGGGATTCCTTTCGTCAGTCCGAGAGAGGCGAAGAAACAATTGAAGAAAGATTTGAAATCACAGGAACAATGCGCAGGCTCGCTGACCAAAGTCTCCCGCCGAACTTCTCCTGCCTTGAGAATTTTAGAGCCTATGTGGATGGATTCGAACCGAACGGCTACATTGAGGGCAAGCTTTCTCAAATGTCCAAAGAAGTAAATGCTAGAATTGAACCTTTTCTGAAAACAACACCACGACCAATTAGACTTCCGGATGGGCCTCCTTGTTCTCAGCGGTCCAAATTCCTGCTGATGGATGCTTTAAAATTAAGCATAGAGGACCCAAGTCACGAAGGAGAGGGAATACCACTTTATGATGCGATCAAGTGTATGAGAACATTCTTTGGATGGAAAGAACCCTATGTTGTTAAACCACACGAAAAGGGAATAAATCCGAATTATCTGCTGTCATGGAAGCAAGTACTGGCAGAACTGCAGGACATTGAGAATGAGGAGAAGATTCCAAGAACCAAAAACATGAAGAAAACTAGTCAGCTAAAGTGGGCACTTGGTGAGAACATGGCACCAGAGAAGGTAGACTTTGACGACTGTAAAGATATAAGCGATTTGAAGCAATATGATAGTGATGAACCTGAATTAAGGTCACTTTCAAGTTGGATCCAGAATGAGTTCAACAAGGCATGCGAACTGACCGATTCAATATGGATAGAGCTCGATGAGATTGGGGAAGATGTGGCTCCAATTGAACACATTGCAAGCATGAGAAGGAATTACTTCACAGCAGAGGTGTCTCATTGCAGAGCCACAGAATATATAATGAAGGGGGTATACATTAATACTGCCTTGCTTAATGCATCCTGTGCAGCAATGGATGATTTCCAGCTAATTCCTATGATAAGCAAATGTAGAACTAAAGAGGGAAGGCGAAAGACCAATTTGTATGGTTTCATCATAAAAGGAAGATCTCACTTAAGGAATGACACCGACGTGGTAAACTTTGTGAGCATGGAGTTTTCTCTCACTGACCCAAGACTTGAACCACACAAATGGGAGAAGTACTGTGTTCTTGAAATAGGAGATATGCTTCTAAGAAGTGCCATAGGCCAGGTGTCAAGGCCCATGTTCTTGTATGTGAGGACAAATGGAACCTCAAAAATTAAAATGAAATGGGGAATGGAGATGAGGCGTTGCCTCCTTCAGTCACTCCAACAAATCGAGAGTATGATTGAAGCCGAGTCCTCTGTCAAGGAGAAAGACATGACCAAAGAGTTTTTCGAGAATAAATCAGAAACATGGCCCATTGGAGAGTCCCCCAAAGGAGTGGAAGAAGGTTCCATTGGGAAGGTCTGCAGGACTTTATTAGCCAAGTCGGTATTCAATAGCCTGTATGCATCTCCACAATTAGAAGGATTTTCAGCTGAATCAAGAAAACTGCTCCTCATCGTTCAGGCTCTTAGGGACAATCTGGAACCTGGGACCTTTGATCTTGGGGGGCTATATGAAGCAATTGAGGAGTGCCTGATTAATGATCCCTGGGTTTTGCTTAATGCTTCTTGGTTCAACTCCTTCCTAACACATGCATTAAGATAGATGGCGTCCCAAGGCACCAAACGGTCTTATGAACAGATGGAAACTGATGGGGAACGCCAGAATGCAACTGAAATCAGAGCATCCGTCGGGAAGATGATTGATGGAATTGGACGATTCTACATCCAAATGTGCACCGAACTTAAACTCAGTGATTATGAGGGGCGGCTGATCCAGAACAGCTTAACAATAGAGAGAATGGTGCTCTCTGCTTTTGACGAGAGGAGGAATAAATATCTGGAAGAACATCCCAGCGCGGGGAAAGATCCTAAGAAGACTGGAGGGCCCATATACAAGAGAGTAGATAGAAAGTGGATGAGGGAACTCGTCCTTTATGACAAAGAAGAAATAAGGCGAATCTGGCGCCAAGCTAATAATGGTGATGATGCAACAGCTGGTCTGACTCACATGATGATCTGGCATTCCAATTTGAATGATACAACTTACCAGAGGACAAGAGCTCTTGTTCGCACCGGAATGGATCCCAGGATGTGCTCTTTGATGCAGGGTTCAACTCTCCCTAGGAGGTCTGGAGCCGCAGGCGCTGCAGTCAAAGGAGTTGGGACAATGGTGATGGAGTTGATCAGGATGATCAAACGTGGGATCAATGATCGAAACTTCTGGAGGGGTGAGAATGGACGGAAAACAAGGATTGCTTATGAGAGAATGTGCAACATTCTCAAAGGGAAATTTCAAACAGCTGCACAAAGAGCAATGATGGATCAAGTGAGAGAAAGCCGGAACCCAGGAAATGCTGAGATCGAAGATCTCATCTTTCTGGCACGGTCTGCACTCATATTGAGAGGGTCAGTTGCTCACAAGTCTTGCCTGCCTGCCTGTGTGTATGGACCTGCCGTAGCCAGTGGGTACGACTTCGAAAAAGAGGGATACTCTTTAGTAGGGATAGACCCTTTCAAACTGCTTCAAAACAGCCAGGTATACAGCCTAATCAGACCGAATGAAAATCCAGCACACAAGAGTCAGCTTGTGTGGATGGCATGCAATTCTGCTGCATTTGAAGATCTAAGAGTATCAAGCTTCATTAGAGGGACAAAAGTAATCCCAAGGGGGAAGCTTTCCACTAGAGGAGTACAAATTGCTTCAAATGAAAACATGGATACTATGGAATCAAGTACTCTTGAACTGAGAAGCAGGTACTGGGCCATAAGGACCAGAAGTGGAGGAAACACTAATCAACAGAGGGCTTCTGCAGGTCAAATCAGCATACAACCCACGTTTTCTGTGCAGAGAAATCTCCCATTTGACAAAACAACCATCATGGCAGCATTCACTGGGAATGCGGAGGGAAGAACATCAGACATGAGGGCAGAAATCATAAGGATGATGGAAAGTGCAAAACCAGAAGAAGTGTCCTTCCAGGGGCGGGGAGTCTTCGAGCTCTCGGACGAAAAGGCAGCGAACCCGATCGTGCCCTCCTTTGACATGAGTAATGAAGGATCTTATTTCTTCGGAGACAATGCAGAGGAGTACGACAATTAAATGAGTCTTCTAACCGAGGTCGAAACGTACGTTCTCTCTATCGTCCCGTCAGGCCCCCTCAAAGCCGAGATCGCACAGAGACTTGAAGATGTCTTTGCTGGAAAGAACACCGATCTTGAGGCTCTCATGGAATGGCTAAAGACAAGACCAATCCTGTCACCTCTGACTAAGGGGATTTTAGGATTTGTGTTCACGCTCACCGTGCCCAGTGAGCGAGGACTGCAGCGTAGACGCTTTGTCCAAAATGCCCTCAATGGGAATGGGGATCCAAATAACATGGACAGAGCAGTTAAACTGTATAGAAAGCTTAAGAGGGAGATAACATTCCATGGGGCCAAAGAAATAGCACTCAGTTATTCTGCTGGCGCACTTGCCAGTTGTATGGGCCTCATATACAACAGGATGGGGGCTGTGACCACTGAAGTGGCCTTTGGCCTGGTATGCGCAACCTGTGAACAGATTGCTGACTCCCAGCATAGGTCTCATAGGCAAATGGTGACAACAACCAATCCACTAATAAGACATGAGAACAGAATGGTTCTGGCCAGCACTACAGCTAAGGCTATGGAGCAAATGGCTGGATCGAGCGAGCAAGCAGCAGAGGCCATGGAGGTTGCTAGTCAGACCAGGCAAATGGTGCAGGCAATGAGAGCCATTGGGACTCATCCTAGCTCCAGTGCTGGTCTGAAAAATGATCTTCTTGAAAATTTGCAGGCCTATCAGAAACGAATGGGGGTGCAGATGCAACGATTCAAGTGAATGAGTCTTCTAACCGAGGTCGAAACGCCTATCAGAAACGAATGGGGGTGCAGATGCAACGATTCAAGTGATCCTCTTATTATTGCCGCAAGTGTCGTTGGGATATTGCACTTGATATTGTGGATTCTTGATCGTCTTTTTTTCAAATGCATTTATCGTCTCTTTAAACACGGTCTGAAAAGAGGGCCTTCTACGGAAGGAGTACCAGAGTCTATGAGGGAAGAATATCGAAAGGAACAGCAGAGTGCTGTGGATGCTGACGATAGTCATTTTGTCAACATAGAGCTGGAGTAAATGGATCCCAACACTGTGTCAAGCTTTCAGGTAGATTGCTTCCTTTGGCATGTCCGCAAACAAGTTGCAGACCAAGAACTAGGTGATGCCCCATTCCTTGATCGGCTTCGCCGAGATCAGAAGTCCCTAAGGGGAAGAGGCAGCACTCTCGGTCTGAACATCGAAACAGCCACCCGTGTTGGAAAGCAGATAGTGGAGAGGATTCTGAAGGAAGAATCCGATGAGGCACTTAAAATGACCATGGCCTCAGCACCTGCTTCGCGATACCTAACTGACATGACTATTGAGGAGATGTCAAGGGACTGGTTCATGCTAATGCCCAAGCAGAAAGTGGCAGGCCCTCTTTGTATCAGAATGGACCAGGCGATCATGGATAAGAACATCATACTGAAAGCGAATTTCAGTGTGATTTTTGACCGGCTGGAGACTCTAATATTACTAAGGGCTTTCACCGAAGAGGGAGCAATTGTTGGCGAAATTTCACCATTGCCTTCTCTTCCAGGACATACTAATGAGGATGTCAAAAATGCAATTGGGGTCCTCATCGGAGGACTTGAATGGAATGATAACACAGTTCGAGTCTCTAAAACTCTACAGAGATTCGCTTGGAGAAGCAGTAATGAGAATGGGAGACCTCCACTCACTCCAAAACAGAAACGGAAAATGGCGAGAACAATTAGGTCAGAAGTTCGAATGGATCCCAACACTGTGTCAAGCTTTCAGGACATACTAATGAGGATGTCAAAAATGCAATTGGGGTCCTCATCGGAGGACTTGAATGGAATGATAACACAGTTCGAGTCTCTAAAACTCTACAGAGATTCGCTTGGAGAAGCAGTAATGAGAATGGGAGACCTCCACTCACTCCAAAACAGAAACGGAAAATGGCGAGAACAATTAGGTCAGAAGTTCGAAGAAATAAGATGGCTGATTGAAGAAGTGAGACACAAATTGAAGATAACAGAGAATAGTTTTGAGCAAATAACATTTATGCAAGCCTTACAGCTATTGTTTGAAGTGGAACAAGAGATAAGAACTTTCTCATTTCAGCTTATTTAA
>Concatenated PB2+PA+NP+M1+M2+NS1+NS2 STRAIN=A/Netherlands/001H1/1954 YEAR=1954
ATGGAAAGAATAAAAGAACTAAGGAATCTGATGTCGCAATCTCGCACTCGCGAGATACTAACAAAAACCACAGTGGACCATATGGCCATAATTAAGAAGTACACATCAGGGAGACAGGAGAAGAACCCGTCACTTAGGATGAAATGGATGATGGCAATGAAATATCCGATTACAGCAGACAAGAGGATAACAGAAATGATTCCTGAGAGAAATGAGCAAGGGCAAACTCTGTGGAGTAAAATGAATGATGCCGGATCGGATCGAGTGATGGTATCACCTCTGGCTGTGACATGGTGGAATAGAAATGGACCAATGACAAGTACAGTTCATTATCCAAAAATCTACAAAACTTATTTTGAAAAAGTCGAAAGGTTAAAGCATGGAACCTTTGGCCCTGTCCATTTTAGAAACCAAGTCAAAATACGCCGAAGAGTTGACATAAATCCTGGTCATGCAGACCTCAGTGCCAAGGAGGCACAGGATGTAATCATGGAAGTTGTTTTCCCTAACGAAGTGGGAGCCAGAATACTAACGTCGGAATCGCAATTAACGATAACCAAAGAGAAGAAAGAAGAACTCCAGGATTGCAAAATTTCTCCTTTGATGGTTGCGTACATGTTAGAGAGAGAACTTGTCCGCAAAACGAGATTTCTCCCAGTTACTGGTGGGACAAGCAGTGTGTACATTGAAGTGTTGCATTTGACTCAAGGAACATGCTGGGAACAGATGTACACTCCAGGTGGAGAAGTGAGGAATGATGATGTTGATCAAAGCCTAATTATTGCTGCCAGGAACATAGTGAGAAGAGCCGCAGTATCAGCAGATCCACTAGCATCTTTACTGGAGATGTGCCACAGCACACAGATTGGCGGGACAAGGATGGTGGACATTCTTAGGCAGAACCCAACGGAAGAGCAAGCTGTGGATATATGCAAGGCTGCAATGGGACTGAGAATCAGCTCATCCTTCAGTTTTGGCGGGTTCACATTTAAGAGAACAAGCGGATCATCAGTCAAGAGAGAGGAAGAAGTGCTTACGGGCAATCTTCAAACATTGAAAATAAGGGTGCATGAGGGATATGAGGAGTTCACAATGGTTGGGAAAAGGGCAACAGCTATACTCAGAAAAGCAACCAGGAGATTGATTCAGCTGATAGTGAGTGGAAGAGACGAACAGTCGATAGCCGAAGCAATAATTGTGGCTATGGTATTTTCACAAGAAGATTGTATGATAAAAGCAGTTAGAGGTGATCTGAATTTCGTTAATAGGGCAAATCAGCGATTGAATCCTATGCATCAACTTTTGAGGCATTTTCAGAAGGATGCGAAAGTGCTTTTTCAAAATTGGGGAATTGAACATATCGACAATGTGATGGGAATGATTGGGATATTACCAGACATGACTCCAAGCACAGAAATGTCAATGAGAGGAGTAAGAGTCAGCAAAATGGGCGTAGATGAATACTCCAGCGCGGAGAGAGTAGTGGTGAGCATTGACCGTTTTTTGAGAGTTCGAGACCAACGAGGAAATGTACTACTATCTCCCGAGGAGGTCAGTGAAACACAGGGAACGGAGAAACTGACAATAACTTACTCATCGTCAATGATGTGGGAGATTAATGGCCCTGAATCAGTGTTGGTCAATACCTATCAGTGGATCATCAGAAACTGGGAAACTGTTAAAATTCAATGGTCTCAGAATCCTACAATGCTATACAATAAAATGGAATTTGAGCCATTTCAGTCTTTAGTTCCTAAGGCCATTAGAGGTCAATACAGTGGGTTTGTTAGGACTCTGTTCCAACAAATGAGGGATGTACTTGGGACATTTGATACCACCCAGATAATAAAACTTCTTCCATTTGCAGCCGCCCCACCAAAGCAAAGTAGAATGCAGTTCTCCTCATTGACTGTGAATGTGAGGGGATCAGGAATGAGAATACTTGTAAGGGGCAATTCTCCAGTATTCAACTACAACAAGACCACTAAGAGACTCACAGTTCTCGGAAAGGATGCTGGCACTTTAACTGAAGACCCAGATGAAGGCACAGCTGGAGTGGAGTCCGCTGTTCTGAGAGGATTCCTCATTCTGGGCAAAGAAGATAGGAGATATGGGCCAGCATTAAGCATCAATGAACTGAGCAACCTTGCGAAAGGAGAAAAAGCTAATGTACTAATTGGGCAAGGAGACGTGGTGTTGGTAATGAAACGAAAACGGGACTCTAGCATACTTACTGACAGCCAGACAGCGACCAAAAGAATTCGGATGGCCATCAATTAAATGGAAGATTTTGTGCGACAATGCTTCAATCCGATGATTGTCGAGCTTGCGGAAAAGGCAATGAAAGAGTATGGAGAGGATCTGAAAATCGAAACAAACAAATTTGCAGCAATATGCACTCACTTGGAAGTATGCTTCATGTATTCAGATTTTCATTTCATCAATGAGCAAGGCGAGTCAATAATAGTAGAGCTTGATGATCCAAATGCACTTTTGAAGCACAGATTTGAAATAATAGAGGGAAGAGATCGCACAATGGCCTGGACTGTAGTAAACAGTATTTGCAACACTACAGGAGCTGAGAAACCGAAGTTTCTGCCAGATTTGTATGATTACAAGGAGAATAGATTCATCGAGATTGGAGTGACAAGGAGGGAAGTTCACATATACTATCTGGAAAAGGCCAATAAAATTAAATCTGAGAAGACACACATCCACATTTTCTCATTCACTGGGGAAGAAATGGCCACAAAGGCCGACTACACTCTCGATGAGGAAAGCAGGGCTAGGATCAAAACCAGACTATTCACCATAAGACAAGAAATGGCTAGCAGAGGCCTCTGGGATTCCTTTCGTCAGTCCGAGAGAGGCGAAGAAACAATTGAAGAAAGATTTGAAATCACAGGGACAATGCGCAGGCTCGCCGACCAAAGTCTCCCGCCTAACTTCTCCTGCCTTGAGAATTTTAGAGCCTATGTGGATGGATTCGAACCGAACGGCTACATTGAGGGCAAGCTTTCTCAAATGTCCAAAGAAGTAAATGCTAGAATTGAACCTTTTCTGAAAACAACACCACGACCAATTAGACTTCCGGATGGGCCTCCTTGTTCTCAGCGGTCCAAATTCCTGCTGATGGATGCTTTAAAATTAAGCATTGAGGACCCAAGTCACGAAGGAGAGGGAATACCACTATATGATGCGATCAAGTGTATGAGAACATTCTTTGGATGGAAAGAACCCTATGTTGTTAAACCACACGAAAAGGGAATAAATCCAAATTATCTGCTGTCATGGAAGCAAGTACTGGCAGAACTGCAGGACATTGAGAATGAGGAGAAGATTCCAAGAACCAAAAACATGAAAAAAACGAGTCAGCTAAAGTGGGCACTTGGTGAGAACATGGCACCAGAGAAGGTAGACTTTGACGACTGTAAAGCTATAAGCGATTTGAAGCAATATGATAGTGATGAACCTGAATTAAGGTCACTTTCAAGTTGGATCCAGAATGAGTTCAACAAGGCATGCGAGCTGACCGATTCAATCTGGATAGAGCTCGATGAGATTGGAGAAGATGTGGCTCCAATTGAACACATTGCAAGCATGAGAAGGAATTACTTCACAGCAGAGGTGTCTCATTGCAGAGCCACAGAATATATAATGAAGGGGGTATACATTAATACTGCCTTGCTTAATGCATCCTGTGCAGCAATGGATGATTTCCAACTAATTCCCATGATAAGTAAATGTAGAACTAAAGAGGGAAGGCGAAAGACCAATTTATATGGTTTCATCATAAAAGGAAGATCTCACTTAAGGAATGACACCGATGTGGTAAACTTTGTGAGCATGGAGTTTTCTCTCACTGACCCAAGACTTGAGCCACACAAATGGGAGAAGTACTGTGTTCTTGAGATAGGAGATATGCTACTAAGAAGTGCCATAGGCCAGGTGTCAAGGCCCATGTTCTTGTATGTGAGGACAAATGGAACCTCAAAAATTAAAATGAAATGGGGAATGGAGATGAGGCGTTGCCTCCTTCAGTCACTCCAACAAATCGAGAGTATGATTGAAGCCGAGTCCTCTGTCAAGGAGAAAGACATGACCAAGGAGTTTTTCGAGAATAAATCAGAAACATGGCCCATTGGAGAGTCCCCCAAAGGAGTGGAAGAAGGTTCCATTGGGAAGGTCTGCAGGACTTTATTAGCCAAGTCGGTATTCAATAGCCTGTATGCATCTCCACAATTAGAAGGATTTTCAGCTGAATCAAGAAAATTGCTTCTTGTCGTTCAGGCTCTTAGGGACAATCTGGAACCTGGGACCTTTGATCTTGGGGGGCTATATGAAGCAATTGAGGAGTGCCTGATTAATGATCCCTGGGTTTTGCTTAATGCTTCTTGGTTCAACTCCTTCCTAACACATGCATTAAGATAGATGGCGTCCCAAGGCACCAAACGGTCTTATGAACAGATGGAAACTGATGGGGAACGCCAGAATGCAACTGAAATCAGAGCATCCGTCGGGAAGATGATTGATGGAATTGGACGATTCTACATCCAAATGTGCACCGAACTTAAACTCAGTGATTATGAGGGGCGGCTGATCCAGAACAGCTTAACAATAGAGAGAATGGTGCTCTCTGCTTTTGACGAGAGGAGGAATAAATATCTGGAAGAACATCCCAGCGCGGGGAAAGATCCTAAGAAAACTGGAGGACCCATATACAAGAGAGTAAATGGAAAGTGGATGAGGGAACTCGTCCTTTATGACAAAGAAGAAATAAGGCGAATCTGGCGCCAAGCTAATAATGGTGATGATGCAACAGCTGGTCTGACTCACATGATGATCTGGCATTCCAATTTGAATGATACAACTTACCAGAGGACAAGAGCTCTTGTTCGCACCGGAATGGATCCCAGGATGTGCTCTTTGATGCAGGGTTCGACTCTCCCTAGGAGGTCTGGAGCCGCAGGCGCTGCAGTCAAAGGAGTTGGGACAATGGTGATGGAGTTGATCAGGATGATCAAACGTGGGATCAATGATCGAAACTTCTGGAGAGGTGAGAATGGGCGGAAAACAAGGATTGCTTATGAGAGAATGTGCAACATTCTCAAAGGGAAATTTCAAACAGCTGCACAAAGAGCAATGATGGATCAAGTGAGAGAAAGCCGGAACCCAGGAAACGCTGAGATCGAAGATCTCATCTTTCTGGCACGGTCTGCACTCATATTGAGAGGGTCAGTTGCTCACAAATCTTGTCTGCCTGCCTGTGTGTATGGACCTGCCGTAGCCAGTGGGTACGACTTCGAAAAAGAGGGATACTCTTTAGTAGGGATAGACCCTTTCAAACTGCTTCAAAACAGCCAAGTATACAGCCTAATCAGACCGAACGAGAATCCAGCACACAAGAGTCAACTGGTGTGGATGGCATGCAATTCTGCTGCATTTGAAGATCTAAGAGTATCAAGCTTCATCAGAGGGACCAAAGTAATCCCAAGGGGGAAGCTTTCCACTAGAGGAGTACAAATTGCTTCAAATGAAAACATGGATACTATGGAATCAAGTACTCTTGAACTGAGAAGCAGGTACTGGGCCATAAGGACCAGAAGTGGAGGAAACACTAATCAACAGCGGGCCTCTGCAGGTCAAATCAGTATACAACCTACGTTTTCTGTGCAAAGAAACCTCCCATTTGACAAAACAACCATCATGGCAGCATTCACGGGGAATGCGGAGGGAAGAACATCAGACATGAGGGCAGAAATCATAAGGATGATGGAAAGTGCAAAACCAGAAGAAGTGTCCTTCCAGGGGCGGGGAGTCTTCGAGCTCTCGGACGAAAAGGCAACGAACCCGATCGTGCCCTCTTTTGACATGAGTAATGAAGGATCTTATTTCTTCGGAGACAATGCAGAGGAGTACGACAATTAAATGAGTCTTCTAACCGAGGTCGAAACGTACGTTCTCTCTATCGTCCCGTCAGGCCCCCTCAAAGCCGAGATCGCACAGAGACTTGAAGATGTCTTTGCTGGGAAGAACACCGATCTTGAGGCTCTCATGGAATGGCTAAAGACAAGACCAATCCTGTCACCTCTGACTAAGGGGATTTTAGGATTTGTGTTCACGCTCACCGTGCCCAGTGAGCGAGGACTGCAGCGTAGACGCTTTGTCCAAAATGCCCTCAATGGGAATGGGGATCCAAATAACATGGACAGAGCAGTTAAACTGTATAGAAAGCTTAAGAGGGAGATAACATTCCATGGGGCCAAAGAAATAGCGCTCAGTTATTCTGCTGGTGCACTTGCCAGTTGTATGGGCCTCATATACAACAGAATGGGGGCTGTGACCACTGAAGTGGCCTTTGGCCTGGTATGCGCAACCTGTGAACAGATTGCTGACTCCCAGCATAGGTCTCATAGGCAAATGGTGACAACAACCAATCCACTAATAAGACATGAGAACAGAATGGTTCTGGCCAGCACTACAGCTAAGGCTATGGAGCAAATGGCTGGATCGAGTGAGCAAGCAGCAGAGGCCATGGAGGTTGCTAGTCAGGCCAGGCAAATGGTGCAGGCAATGAGAGCCATTGGGACTCATCCTAGCTCCAGTGCTGGTCTGAAAGATGATCTTCTTGAAAATTTGCAGGCCTATCAAAAACGAATGGGGGTGCAGATGCAACGATTCAAGTGAATGAGTCTTCTAACCGAGGTCGAAACGCCTATCAAAAACGAATGGGGGTGCAGATGCAACGATTCAAGTGACCCTCTTGTTGTTGCCGCGAGTATCATTGGGATCTTGCACTTGGTATTGTGGATTCTTGATCGTCTTTTTTTCAAATGCATTTATCGCTCCTTTAAACACGGTCTGAAAAGAGGGCCTTCTACGGAAGGAGTACCAGAGTCTATGAGGGAAGAATATCGAAAGGAACAGCAGAGTGCTGTGGATGCTGACGATAGTCATTTTGTCAGCATAGAGCTGGAGTAAATGGATCCCAACACTGTGTCAAGCTTTCAGGTAGATTGCTTCCTTTGGCATGTCCGCAAACAAGTTGCAGACCAAGAACTAGGTGATGCCCCATTCCTTGATCGGCTTCGCCGAGATCAGAAGTCCCTAAGGGGAAGAGGCAGCACTCTCGGTCTGAACATCGAAACAGCCACCCGTGTTGGAAAGCAGATAGTGGAGAGGATTCTGAAGGAAGAATCCGATGAGGCACTTAAAATGACCATGGCCTCCGCACCTGCTTCGCGATACCTAACTGACATGACTATTGAGGAAATGTCAAGGGACTGGTTCATGCTAATGCCCAAGCAGAAAGTGGCAGGCCCTCTTTGTATCAGAATGGACCAGGCGATCATGGATAAGAACATCATACTGAAAGCGAATTTCAGTGTGATTTTTGACCGGCTGGAGACCCTAATATTACTAAGGGCTTTCACCGAAGAGGGAGCAATTGTTGGCGAAATTTCACCATTGCCTTCTCTTCCAGGACATACTAATGAGGATGTCAAAAATGCAATTGGGGTCCTCATCGGAGGACTTGAATGGAATGATAACACAGTTCGAGTCTCTAAAACTCTACAGAGATTCGCTTGGAGAAGCAGTAATGAGAATGGGAGACCTCCACTCACTCCAAAACAGAAACGGAAAATGGCGAGAACAATTAGGTCAGAAGTTCGAATGGATCCCAACACTGTGTCAAGCTTTCAGGACATACTAATGAGGATGTCAAAAATGCAATTGGGGTCCTCATCGGAGGACTTGAATGGAATGATAACACAGTTCGAGTCTCTAAAACTCTACAGAGATTCGCTTGGAGAAGCAGTAATGAGAATGGGAGACCTCCACTCACTCCAAAACAGAAACGGAAAATGGCGAGAACAATTAGGTCAGAAGTTCGAAGAAATAAGATGGCTGATTGAAGAAGTGAGACACAAATTGAAGATAACAGAGAATAGTTTTGAGCAAATAACATTTATGCAAGCCTTACAGCTACTGTTTGAAGTGGAACAAGAGATAAGAACTTTCTCGTTTCAGCTTATTTAA
>Concatenated PB2+PA+NP+M1+M2+NS1+NS2 STRAIN=A/Malaysia/1954 YEAR=1954
ATGGAAAGAATAAAAGAACTAAGGAATCTGATGTCGCAGTCTCGCACTCGCGAGATACTAACAAAAACCACAGTGGACCATATGGCCATAATTAAGAAGTACACATCAGGGAGACAGGAGAAGAACCCGTCACTTAGGATGAAATGGATGATGGCAATGAAATATCCAATTACAGCAGACAAGAGGATAACAGAAATGATTCCTGAGAGAAATGAGCAAGGGCAAACTTTGTGGAGTAAAATAAATGATGCAGGATCGGATCGAGTGATGGTATCACCTCTGGCTGTGACATGGTGGAATAGAAATGGACCAATGACAAGTACGGTTCATTATCCAAAAATATACAAAACTTATTTTGAAAAAGTCGAAAGGTTAAAACATGGAACCTTTGGCCCTGTCCATTTTAGAAACCAAGTCAAAATACGCCGAAGAGTTGACATAAATCCTGGTCATGCAGACCTCAGTGCCAAGGAGGCACAGGATGTAATTATGGAAGTTGTTTTCCCTAACGAAGTGGGAGCCAGAATACTAACGTCTGAATCGCAATTAATGGTAACCAAAGAGAAGAAAGAAGAACTCCAGGATTGCAAAATTTCTCCTTTGATGGTTGCGTACATGTTAGAGAGAGAACTTGTCCGCAAAACGAGATTTCTCCCAGTTGCTGGTGGAACAAGCAGTGTGTACATTGAAGTGTTGCATTTGACTCAAGGAACATGCTGGGAACAGATGTACACTCCAGGTGGAGAAGTGAGGAATGATGATGTTGATCAAAGCCTAATTATTGCTGCCAGGAACATAGTGAGAAGGGCCGCTGTATCAGCAGATCCACTAGCATCTTTATTGGAGATGTGCCACAGCACACAGATTGGTGGGACAAGGATGGTGGACATTCTTAGGCAGAACCCAACGGAAGAGCAAGCTGTGGATATATGCAAGGCTGCAATGGGACTGAGAATCAGCTCATCCTTCAGTTTTGGCGGGTTCACATTTAAGAGAACAAGCGGATCATCAGTCAAGAGAGAGGAAGAAGTGCTTACGGGCAATCTTCAAACATTGAAGATAAGGGTGCATGAGGGATATGAGGAGTTCACAATGGTTGGGAAAAGGGCAACAGCTATACTCAGAAAAGAAACCAGGAGATTGATTCAACTGATTGTGAGTGGAAGAGACGAACAGTCGATAGCCGAAGCAATAATTGTGGCCATGGTATTTTCACAAGAAGATTGTATGATAAAAGCAGTTAGAGGTGATCTGAATTTCGTTAATAGAGCAAATCAGCGATTGAATCCTATGCATCAACTTTTAAGACATTTTCAGAAGGATGCGAAAGTGCTTTTTCAAAATTGGGGAATTGAACATATCGACAATGTGATGGGAATGATTGGGATATTACCAGACATGACTCCAAGCACAGAGATGTCAATGAGAGGAATAAGAGTCAGCAAAATGGGCGTAGATGAATACTCCAGCGCGGAGAGGGTAGTGGTGAGCATTGACCGTTTTTTGAGAGTTCGGGACCAACGAGGAAATGTACTACTATCTCCCGAGGAGGTCAGTGAAACACAGGGAACAGAGAAACTGACAATAACTTACTCATCTTCAATGATGTGGGAGATTAATGGCCCTGAATCAGTATTGGTCAATACCTATCAGTGGATCATCAGAAACTGGGAAACTGTTAAAATTCAGTGGTCTCAGAATCCTACAATGCTATACAATAAACTGGAATTTGAGCCATTTCAGTCATTAGTTCCTAAGGCCATTAGAGGCCAATACAGTGGGTTTGTTAGAACTCTGTTCCAACAAATGAGGGATGTACTTGGGACATTTGATACCACCCAGATAATAAAACTTCTTCCCTTTGCAGCCGCTCCACCAAAGCAAAGTAGAATGCAGTTCTCCTCATTGACTGTAAATGTGAGGGGATCAGGAATGAGAATACTTGTAAGGGGCAATTCTCCAGTATTCAACTACAACAAGACCACTAAGAGACTCACAGTTCTCGGAAAGGATGCTGGCACTTTAACTGAAGACCCAGATGAAGGCACAGCTGGAGTGGAGTCCGCTGTTCTGAGAGGATTCCTCATTCTGGGCAAAGAAGATAGGAGATATGGGCCAGCATTAAGCATCAATGAACTGAGCAACCTTGCGAAAGGAGAAAAAGCTAATGTGCTAATTGGGCAAGGAGACGTGGTGTTGGTAATGAAACGAAAACGGGACTCTAGCATACTTACTGACAGCCAGACAGCGACCAAAAGAATTCGGATGGCCATCAATTAAATGGAAGATTTTGTGCGACAATGCTTCAATCCGATGATTGTCGAGCTTGCAGAAAAGGCAATGAAAGAGTATGGAGAGAATCTGAAAATTGAAACAAACAAATTTGCAGCAATATGCACTCACTTGGAAGTATGCTTCATGTATTCAGATTTTCATTTCATCAATGAGCAAGGCGAGTCAATAATAGTAGAGCTTGATGATCCAAACGCACTTTTGAAGCACAGATTTGAAATAATAGAGGGAAGAGATCGCACAATGGCCTGGACAGTAGTAAACAGTATTTGCAACACTACAGGAGCTGAGAAACCGAAGTTTCTGCCAGATTTGTATGATTACAAAGAGAATAGATTCATCGAGATTGGAGTGACAAGGAGGGAAGTTCACATATACTATCTGGAAAAGGCCAATAAAATTAAATCTGAGAAGACACACATCCACATTTTCTCATTCACTGGGGAAGAAATGGCCACAAAGGCCGACTATACTCTCGATGAGGAAAGCAGGGCTAGGATCAAAACCAGACTATTCACCATAAGACAAGAAATGGCTAGCAGAGGCCTCTGGGATTCCTTTCGTCAGTCCGAGAGAGGCGAAGAAACAATTGAAGAAAGATTTGAAATCACAGGAACAATGCGCAGGCTCGCTGACCAAAGTCTCCCGCCGAACTTCTCCTGCCTTGAGAATTTTAGAGCCTATGTGGATGGATTCGAACCGAACGGCTACATTGAGGGCAAGCTTTCTCAAATGTCCAAAGAAGTAAATGCTAGAATTGAACCTTTTCTGAAAACAACACCACGACCAATTAGACTTCCGGATGGGCCTCCTTGTTCTCAGCGGTCCAAATTCCTGCTGATGGATGCTTTAAAATTAAGCATAGAGGACCCAAGTCACGAAGGAGAGGGAATACCACTTTATGATGCGATCAAGTGTATGAGAACATTCTTTGGATGGAAAGAACCCTATGTTGTTAAACCACACGAAAAGGGAATAAATCCGAATTATCTGCTGTCATGGAAGCAAGTACTGGCAGAACTGCAGGACATTGAGAATGAGGAGAAGATTCCAAGAACCAAAAACATGAAGAAAACTAGTCAGCTAAAGTGGGCACTTGGTGAGAACATGGCACCAGAGAAGGTAGACTTTGACGACTGTAAAGATATAAGCGATTTGAAGCAATATGATAGTGATGAACCTGAATTAAGGTCACTTTCAAGTTGGATCCAGAATGAGTTCAACAAGGCATGCGAACTGACCGATTCAATATGGATAGAGCTCGATGAGATTGGGGAAGATGTGGCTCCAATTGAACACATTGCAAGCATGAGAAGGAATTACTTCACAGCAGAGGTGTCTCATTGCAGAGCCACAGAATATATAATGAAGGGGGTATACATTAATACTGCCTTGCTTAATGCATCCTGTGCAGCAATGGATGATTTCCAGCTAATTCCTATGATAAGCAAATGTAGAACTAAAGAGGGAAGGCGAAAGACCAATTTGTATGGTTTCATCATAAAAGGAAGATCTCACTTAAGGAATGACACCGACGTGGTAAACTTTGTGAGCATGGAGTTTTCTCTCACTGACCCAAGACTTGAACCACACAAATGGGAGAAGTACTGTGTTCTTGAAATAGGAGATATGCTTCTAAGAAGTGCCATAGGCCAGGTGTCAAGGCCCATGTTCTTGTATGTGAGGACAAATGGAACCTCAAAAATTAAAATGAAATGGGGAATGGAGATGAGGCGTTGCCTCCTTCAGTCACTCCAACAAATCGAGAGTATGATTGAAGCCGAGTCCTCTGTCAAGGAGAAAGACATGACCAAAGAGTTTTTCGAGAATAAATCAGAAACATGGCCCATTGGAGAGTCCCCCAAAGGAGTGGAAGAAGGTTCCATTGGGAAGGTCTGCAGGACTTTATTAGCCAAGTCGGTATTCAATAGCCTGTATGCATCTCCACAATTAGAAGGATTTTCAGCTGAATCAAGAAAACTGCTCCTCATCGTTCAGGCTCTTAGGGACAATCTGGAACCTGGGACCTTTGATCTTGGGGGGCTATATGAAGCAATTGAGGAGTGCCTGATTAATGATCCCTGGGTTTTGCTTAATGCTTCTTGGTTCAACTCCTTCCTAACACATGCATTAAGATAGATGGCGTCCCAAGGCACCAAACGGTCTTATGAACAGATGGAAACTGATGGGGAACGCCAGAATGCAACTGAAATCAGAGCATCCGTCGGGAAGATGATTGATGGAATTGGACGATTCTACATCCAAATGTGCACCGAACTTAAACTCAGTGATTATGAGGGGCGGCTGATCCAGAACAGCTTAACAATAGAGAGAATGGTGCTCTCTGCTTTTGACGAGAGGAGGAATAAATATCTGGAAGAACATCCCAGCGCGGGGAAAGATCCTAAGAAGACTGGAGGGCCCATATACAAGAGAGTAGATAGAAAGTGGATGAGGGAACTCGTCCTTTATGACAAAGAAGAAATAAGGCGAATCTGGCGCCAAGCTAATAATGGTGATGATGCAACAGCTGGTCTGACTCACATGATGATCTGGCATTCCAATTTGAATGATACAACTTACCAGAGGACAAGAGCTCTTGTTCGCACCGGAATGGATCCCAGGATGTGCTCTTTGATGCAGGGTTCAACTCTCCCTAGGAGGTCTGGAGCCGCAGGCGCTGCAGTCAAAGGAGTTGGGACAATGGTGATGGAGTTGATCAGGATGATCAAACGTGGGATCAATGATCGAAACTTCTGGAGGGGTGAGAATGGACGGAAAACAAGGATTGCTTATGAGAGAATGTGCAACATTCTCAAAGGGAAATTTCAAACAGCTGCACAAAGAGCAATGATGGATCAAGTGAGAGAAAGCCGGAACCCAGGAAATGCTGAGATCGAAGATCTCATCTTTCTGGCACGGTCTGCACTCATATTGAGAGGGTCAGTTGCTCACAAGTCTTGCCTGCCTGCCTGTGTGTATGGACCTGCCGTAGCCAGTGGGTACGACTTCGAAAAAGAGGGATACTCTTTAGTAGGGATAGACCCTTTCAAACTGCTTCAAAACAGCCAGGTATACAGCCTAATCAGACCGAATGAAAATCCAGCACACAAGAGTCAGCTTGTGTGGATGGCATGCAATTCTGCTGCATTTGAAGATCTAAGAGTATCAAGCTTCATTAGAGGGACAAAAGTAATCCCAAGGGGGAAGCTTTCCACTAGAGGAGTACAAATTGCTTCAAATGAAAACATGGATACTATGGAATCAAGTACTCTTGAACTGAGAAGCAGGTACTGGGCCATAAGGACCAGAAGTGGAGGAAACACTAATCAACAGAGGGCTTCTGCAGGTCAAATCAGCATACAACCCACGTTTTCTGTGCAGAGAAATCTCCCATTTGACAAAACAACCATCATGGCAGCATTCACTGGGAATGCGGAGGGAAGAACATCAGACATGAGGGCAGAAATCATAAGGATGATGGAAAGTGCAAAACCAGAAGAAGTGTCCTTCCAGGGGCGGGGAGTCTTCGAGCTCTCGGACGAAAAGGCAGCGAACCCGATCGTGCCCTCCTTTGACATGAGTAATGAAGGATCTTATTTCTTCGGAGACAATGCAGAGGAGTACGACAATTAAATGAGTCTTCTAACCGAGGTCGAAACGTACGTTCTCTCTATCGTCCCGTCAGGCCCCCTCAAAGCCGAGATCGCACAGAGACTTGAAGATGTCTTTGCTGGAAAGAACACCGATCTTGAGGCTCTCATGGAATGGCTAAAGACAAGACCAATCCTGTCACCTCTGACTAAGGGGATTTTAGGATTTGTGTTCACGCTCACCGTGCCCAGTGAGCGAGGACTGCAGCGTAGACGCTTTGTCCAAAATGCCCTCAATGGGAATGGGGATCCAAATAACATGGACAGAGCAGTTAAACTGTATAGAAAGCTTAAGAGGGAGATAACATTCCATGGGGCCAAAGAAATAGCACTCAGTTATTCTGCTGGCGCACTTGCCAGTTGTATGGGCCTCATATACAACAGGATGGGGGCTGTGACCACTGAAGTGGCCTTTGGCCTGGTATGCGCAACCTGTGAACAGATTGCTGACTCCCAGCATAGGTCTCATAGGCAAATGGTGACAACAACCAATCCACTAATAAGACATGAGAACAGAATGGTTCTGGCCAGCACTACAGCTAAGGCTATGGAGCAAATGGCTGGATCGAGCGAGCAAGCAGCAGAGGCCATGGAGGTTGCTAGTCAGACCAGGCAAATGGTGCAGGCAATGAGAGCCATTGGGACTCATCCTAGCTCCAGTGCTGGTCTGAAAAATGATCTTCTTGAAAATTTGCAGGCCTATCAGAAACGAATGGGGGTGCAGATGCAACGATTCAAGTGAATGAGTCTTCTAACCGAGGTCGAAACGCCTATCAGAAACGAATGGGGGTGCAGATGCAACGATTCAAGTGATCCTCTTATTATTGCCGCAAGTGTCGTTGGGATATTGCACTTGATATTGTGGATTCTTGATCGTCTTTTTTTCAAATGCATTTATCGTCTCTTTAAACACGGTCTGAAAAGAGGGCCTTCTACGGAAGGAGTACCAGAGTCTATGAGGGAAGAATATCGAAAGGAACAGCAGAGTGCTGTGGATGCTGACGATAGTCATTTTGTCAACATAGAGCTGGAGTAAATGGATCCCAACACTGTGTCAAGCTTTCAGGTAGATTGCTTCCTTTGGCATGTCCGCAAACAAGTTGCAGACCAAGAACTAGGTGATGCCCCATTCCTTGATCGGCTTCGCCGAGATCAGAAGTCCCTAAGGGGAAGAGGCAGCACTCTCGGTCTGAACATCGAAACAGCCACCCGTGTTGGAAAGCAGATAGTGGAGAGGATTCTGAAGGAAGAATCCGATGAGGCACTTAAAATGACCATGGCCTCAGCACCTGCTTCGCGATACCTAACTGACATGACTATTGAGGAGATGTCAAGGGACTGGTTCATGCTAATGCCCAAGCAGAAAGTGGCAGGCCCTCTTTGTATCAGAATGGACCAGGCGATCATGGATAAGAACATCATACTGAAAGCGAATTTCAGTGTGATTTTTGACCGGCTGGAGACTCTAATATTACTAAGGGCTTTCACCGAAGAGGGAGCAATTGTTGGCGAAATTTCACCATTGCCTTCTCTTCCAGGACATACTAATGAGGATGTCAAAAATGCAATTGGGGTCCTCATCGGAGGACTTGAATGGAATGATAACACAGTTCGAGTCTCTAAAACTCTACAGAGATTCGCTTGGAGAAGCAGTAATGAGAATGGGAGACCTCCACTCACTCCAAAACAGAAACGGAAAATGGCGAGAACAATTAGGTCAGAAGTTCGAATGGATCCCAACACTGTGTCAAGCTTTCAGGACATACTAATGAGGATGTCAAAAATGCAATTGGGGTCCTCATCGGAGGACTTGAATGGAATGATAACACAGTTCGAGTCTCTAAAACTCTACAGAGATTCGCTTGGAGAAGCAGTAATGAGAATGGGAGACCTCCACTCACTCCAAAACAGAAACGGAAAATGGCGAGAACAATTAGGTCAGAAGTTCGAAGAAATAAGATGGCTGATTGAAGAAGTGAGACACAAATTGAAGATAACAGAGAATAGTTTTGAGCAAATAACATTTATGCAAGCCTTACAGCTATTGTTTGAAGTGGAACAAGAGATAAGAACTTTCTCATTTCAGCTTATTTAA
>Concatenated PB2+PA+NP+M1+M2+NS1+NS2 STRAIN=A/Netherlands/001B1/1956 YEAR=1956
ATGGAAAGAATAAAAGAACTAAGGAATCTGATGTCGCAGTCTCGCACTCGCGAGATACTAACAAAAACCACAGTGGACCATATGGCCATAATTAAGAAGTACACATCAGGGAGACAGGAAAAGAACCCGTCACTTAGGATGAAATGGATGATGGCAATGAAATATCCGATTACAGCAGACAAGAGGATAACAGAAATGATTCCTGAGAGAAATGAGCAAGGGCAAACTCTATGGAGTAAAATGAATGATGCCGGATCGGATCGAGTGATGGTATCACCTCTGGCTGTGACATGGTGGAATAGAAATGGACCAATGACAAGTACGGTTCATTATCCAAAAATCTACAAAACTTATTTTGAAAAAGTCGAAAGGTTAAAACATGGAACCTTTGGCCCTGTCCATTTTAGAAACCAAGTCAAAATACGCCGAAGAGTTGACATAAATCCTGGTCATGCAGACCTCAGTGCCAAGGAGGCACAGGATGTAATCATGGAAGTTGTTTTCCCTAACGAAGTGGGGGCCAGAATACTAACGTCGGAATCGCAATTAACAATAACCAAAGAGAAAAAAGAAGAACTCCAGGATTGCAAAATTTCTCCTTTGATGGTTGCGTACATGTTAGAGAGAGAACTTGTCCGAAAAACGAGATTTCTCCCAGTTGCTGGTGGAACAAGCAGTGTGTACATTGAAGTGTTGCATTTGACTCAAGGAACATGCTGGGAACAGATGTACACTCCAGGTGGAGAAGTGAGGAATGATGATGTTGATCAAAGCCTAATTATTGCTGCCAGGAACATAGTGAGAAGAGCCGCAGTATCAGCAGATCCACTAGCATCTTTATTGGAGATGTGCCACAGCACACAGATTGGCGGGACAAGGATGGTGGACATTCTTAGGCAGAACCCAACGGAAGAGCAAGCTGTGGATATATGCAAGGCTGCAATGGGACTGAGAATCAGCTCATCCTTCAGTTTTGGCGGGTTCACATTTAAGAGAACAAGCGGATCATCAGTCAAGAGAGAGGAAGAAGTGCTTACGGGCAATCTTCAAACATTGAAAATAAGGGTGCATGAGGGATACGAGGAGTTCACAATGGTTGGGAAAAGGGCAACAGCTATACTCAGAAAAGCAACCAGGAGATTGATTCAGCTGATAGTGAGTGGAAGAGACGAACAGTCGATAGCCGAAGCAATAATTGTGGCCATGGTATTTTCACAAGAAGATTGTATGATAAAAGCAGTTAGAGGTGATCTGAATTTCGTTAATAGGGCAAATCAGCGATTGAATCCCATGCATCAACTTTTAAGACATTTTCAGAAGGATGCGAAAGTGCTTTTTCAAAATTGGGGAATTGAACATATCGACAATGTGATGGGAATGATTGGGATATTACCAGACATGACTCCAAGCACAGAGATGTCAATGAGAGGAGTAAGAGTCAGCAAAATGGGCGTAGATGAATACTCCAGCGCGGAGAGAGTAGTGGTGAGCATTGACCGGTTTTTGAGAGTTCGAGACCAACGAGGAAATGTACTACTATCTCCTGAGGAGGTCAGTGAAACACAGGGAACAGAGAAACTGACAATAACTTACTCATCGTCAATGATGTGGGAGATTAATGGCCCTGAGTCAGTGTTGGTCAATACCTATCAGTGGATCATCAGAAACTGGGAAACTGTTAAAATTCAGTGGTCTCAGAATCCTACAATGCTATACAATAAAATGGAATTTGAGCCATTTCAGTCTTTAGTTCCTAAGGCCATTAGAGGCCAATACAGTGGGTTTGTTAGGACTCTATTCCAACAAATGAGGGATGTACTTGGGACATTTGATACCACCCAGATAATAAAACTTCTTCCCTTTGCAGCCGCCCCACCAAAGCAAAGTAGAATGCAGTTCTCTTCATTGACTGTGAATGTGAGGGGATCAGGAATGAGAATACTTGTAAGGGGCAATTCTCCTGTATTCAACTACAACAAGACCACTAAGAGACTAACAATTCTCGGAAAGGATGCTGGCACTTTAACTGAGGACCCAGATGAAGGCACAGCTGGAGTGGAGTCCGCTGTTCTGAGAGGATTCCTCATTCTGGGCAAAGAAGATAGGAGATATGGGCCAGCATTAAGCATCAATGAACTGAGTAACCTTGCGAAAGGAGAAAAGGCTAATGTACTAATTGGGCAAGGAGACGTGGTGTTGGTAATGAAACGAAAACGGGACTCTAGCATACTTACTGACAGCCAGACAGCGACCAAAAGAATTCGGATGGCCATCAATTAAATGGAAGATTTTGTGCGACAATGCTTCAATCCGATGATTGTCGAGCTTGCGGAAAAGGCAATGAAAGAGTATGGAGAGGATCTGAAAATCGAAACAAACAAATTTGCAGCAATATGCACTCACTTGGAAGTATGCTTCATGTATTCAGATTTTCATTTCATCAATGAGCAAGGCGAGTCAATAATAGTAGAGCTTGATGATCCAAATGCACTTTTGAAGCACAGATTTGAAATAATAGAGGGAAGGGATCGCACAATGGCCTGGACAGTAGTAAACAGTATTTGCAACACTACAGGAGCTGAGAAACCGAAGTTTCTGCCAGATTTGTATGATTACAAGGAGAATAGATTCATCGAGATTGGAGTGACAAGGAGGGAAGTCCACATATACTATCTGGAAAAGGCCAATAAAATTAAATCTGAGAAGACACACATCCACATTTTCTCATTCACTGGAGAAGAAATGGCCACAAAGGCCGACTACACTCTCGATGAGGAAAGCAGGGCTAGGATCAAAACCAGACTATTCACCATAAGACAAGAAATGGCTAGCAGAGGCCTCTGGGATTCCTTTCGTCAGTCCGAAAGAGGCGAAGAAACAATTGAAGAAAGATTTGAAATCACAGGGACAATGCGCAGGCTCGCCGACCAAAGTCTCCCGCCGAACTTCTCCTGCCTTGAGAATTTTAGAGCCTATGTGGATGGATTCGAACCGAACGGCTACATTGAGGGCAAGCTTTCTCAAATGTCCAAAGAAGTAAATGCTAGAATTGAACCTTTTCTGAAAACAACACCACGACCAATTAGACTTCCGGATGGGCCTCCTTGTTCTCAGCGGTCCAAATTCCTGCTGATGGATGCTTTAAAATTAAGCATTGAGGACCCAAGTCACGAAGGAGAGGGAATACCACTATATGATGCGATCAAGTGTATGAGAACATTCTTTGGATGGAAAGAACCCTATGTTGTTAAACCACACGAAAAGGGAATAAATCCAAATTATCTGCTGTCATGGAAGCAAGTACTGGCAGAACTGCAGGACATTGAGAATGAGGAGAAGATTCCAAGAACCAAAAACATGAAGAAAACGAGTCAGCTAAAGTGGGCACTTGGTGAGAACATGGCACCAGAGAAGGTAGACTTTGACGACTGTAGAGATATAAGCGATTTGAAGCAATATGATAGTGATGAACCTGAATTAAGGTCACTTTCAAGCTGGATCCAGAATGAGTTCAACAAGGCATGCGAGCTGACCGATTCAATCTGGATAGAGCTCGATGAGATTGGAGAAGATGTGGCTCCAATTGAACACATTGCAAGCATGAGAAGGAATTACTTCACAGCAGAGGTGTCTCATTGCAGAGCCACAGAATATATAATGAAGGGGGTATACATTAATACTGCCTTGCTTAATGCATCCTGTGCAGCAATGGACGATTTCCAACTAATTCCCATGATAAGCAAATGTAGAACTAAAGAGGGAAGGCGAAAGACCAATTTATATGGTTTCATCATAAAAGGAAGATCTCACTTAAGGAATGACACCGACGTGGTAAACTTTGTGAGCATGGAGTTTTCTCTCACTGACCCAAGACTTGAGCCACACAAATGGGAGAAGTACTGTGTTCTTGAGATAGGAGATATGCTACTAAGAAGTGCCATAGGCCAGGTGTCAAGGCCCATGTTCTTGTATGTGAGGACAAATGGAACATCAAAGATTAAAATGAAATGGGGAATGGAGATGAGGCGTTGCCTCCTTCAGTCACTCCAACAAATCGAGAGTATGATTGAAGCCGAGTCCTCTGTCAAGGAGAAAGACATGACCAAAGAGTTTTTCGAGAATAAATCAGAAACATGGCCCATTGGAGAGTCCCCCAAAGGAGTGGAAGAAGGTTCCATTGGGAAGGTCTGCAGGACTTTATTAGCCAAGTCGGTATTCAATAGCCTGTATGCATCTCCACAATTAGAAGGATTTTCAGCTGAATCAAGAAAACTGCTTCTTGTCGTTCAGGCTCTTAGGGACAATCTGGAACCTGGGACCTTTGATCTTGGGGGGCTATATGAAGCAATTGAGGAGTGCCTGATTAATGATCCCTGGGTTTTGCTTAATGCTTCTTGGTTCAACTCCTTCCTAACACATGCATTAAGATAGATGGCGTCCCAAGGCACCAAACGGTCTTATGAACAGATGGAAACTGATGGGGAACGCCAGAATGCAACTGAAATCAGAGCATCCGTCGGGAAGATGATTGATGGAATTGGACGATTCTACATCCAAATGTGCACCGAACTTAAACTCAGTGATTATGAGGGGCGGCTGATCCAGAACAGCTTAACAATAGAGAGAATGGTGCTCTCTGCTTTTGACGAGAGAAGGAATAAATATCTGGAAGAACATCCCAGCGCGGGGAAAGATCCTAAGAAAACTGGAGGACCCATATACAAGAGAGTAGATGGAAAGTGGATGAGGGAACTCGTCCTTTATGACAAAGAAGAAATAAGGCGAATCTGGCGCCAAGCTAATAATGGTGATGATGCAACAGCTGGTCTGACTCACATGATGATCTGGCATTCCAATTTGAATGATACAACTTACCAGAGGACAAGAGCTCTTGTTCGCACCGGAATGGATCCCAGGATGTGCTCTTTGATGCAGGGTTCGACTCTCCCTAGGAGGTCTGGAGCCGCAGGCGCTGCAGTCAAAGGAGTTGGGACAATGGTGATGGAGTTGATCAGGATGATCAAACGTGGGATCAATGATCGGAACTTCTGGAGAGGTGAGAATGGGCGGAAAACAAGGATTGCTTATGAGAGAATGTGCAACATTCTCAAAGGGAAATTTCAAACAGCTGCACAAAGAGCAATGATGGATCAAGTGAGAGAAAGCCGGAACCCAGGAAATGCTGAGATCGAAGATCTCATCTTTCTGGCACGGTCTGCACTCATATTGAGAGGGTCAGTTGCTCACAAATCTTGTCTGCCTGCCTGTGTGTATGGACCTGCCGTAGCCAGTGGGTACGACTTCGAAAAAGAGGGATACTCTTTAGTAGGGATAGACCCTTTCAAACTGCTTCAAAACAGCCAAGTATACAGCCTAATCAGACCGAACGAGAATCCAGCACACAAGAGTCAGCTGGTGTGGATGGCATGCAATTCTGCTGCATTTGAAGATCTAAGAGTATCAAGCTTCATCAGAGGGACCAAAGTAATCCCAAGGGGGAAACTTTCCACTAGAGGAGTACAAATTGCTTCAAATGAAAACATGGATACTATGGAATCAAGTACTCTTGAACTGAGGAGCAGGTACTGGGCCATAAGGACCAGAAGTGGAGGAAACACTAATCAACAGAGGGCCTCTGCAGGTCAAATCAGTGTACAACCTACGTTTTCTGTGCAAAGAAACCTCCCATTTGACAAAACAACCATCATGGCAGCATTCACTGGGAATGCAGAGGGAAGAACATCAGACATGAGGGCAGAAATCATAAGGATGATGGAAAGTGCAAAACCAGAAGAAGTGTCCTTCCAGGGGCGGGGAGTCTTCGAGCTCTCGGACGAAAAGGCAACGAACCCGATCGTGCCCTCTTTTGACATGAGTAATGAAGGATCTTATTTCTTCGGAGACAATGCAGAGGAGTACGACAATTAAATGAGTCTTCTAACCGAGGTCGAAACGTACGTTCTCTCTATCGTCCCGTCAGGCCCCCTCAAAGCCGAGATCGCACAGAGACTTGAAGATGTCTTTGCTGGGAAGAACACCGATCTTGAGGCTCTCATGGAATGGCTAAAGACAAGACCAATCCTGTCACCTCTGACTAAGGGGATTTTGGGATTTGTATTCACGCTCACCGTGCCCAGTGAGCGAGGACTGCAGCGTAGACGCTTTGTCCAAAATGCCCTCAATGGGAATGGGGATCCAAATAACATGGACAGAGCAGTTAAACTGTATAGAAAGCTTAAAAGGGAGATAACATTCCATGGGGCCAAAGAAATAGCGCTCAGTTATTCTGCTGGTGCACTTGCCAGTTGTATGGGCCTCATATACAACAGGATGGGGGCTGTGACCACTGAAGTGGCCTTTGGCCTGGTATGTGCAACCTGTGAACAGATTGCTGACTCCCAGCATAGGTCTCATAGGCAAATGGTGACAACAACCAATCCACTAATAAGACATGAGAACAGAATGGTTCTGGCCAGCACTACAGCTAAGGCTATGGAGCAAATGGCTGGATCGAGTGAGCAAGCAGCAGAGGCCATGGAGGTTGCTAGTCAGGCCAGGCAAATGGTGCAGGCAATGAGAGCCATTGGGACTCATCCTAGCTCCAGTGCTGGTCTGAAAGATGATCTTCTTGAAAATTTGCAGGCCTATCAGAAACGAATGGGGGTGCAGATGCAACGATTCAAGTGAATGAGTCTTCTAACCGAGGTCGAAACGCCTATCAGAAACGAATGGGGGTGCAGATGCAACGATTCAAGTGACCCTCTTGTTGTTGCCGCGAGTATCATTGGGATCTTGCACTTGATATTGTGGATTCTTGATCGTCTTTTTTTCAAATGCATTTATCGCTTCTTTAAACACGGTCTGAAAAGAGGGCCTTCTACGGAAGGAGTACCAGAGTCTATGAGGGAAGAATATCGAAAGGAACAGCAGAGTGCTGTGGATGCTGACGATAGTCATTTTGTCAGCATAGAGCTGGAGTAAATGGATCCTAACACTGTGTCAAGCTTTCAGGTAGATTGCTTCCTTTGGCATGTCCGCAAACAAGTTGCAGACCAAGAACTAGGTGATGCCCCATTCCTTGATCGGCTTCGCCGAGATCAGAAGTCCCTAAGGGGAAGAGGCAGCACTCTCGGTCTGAACATCGAAACAGCCACCCGTGTTGGAAAGCAGATAGTGGAGAGGATTCTGAAGGAAGAATCCGATGAGGCACTTAAAATGACCATGGCCTCCGCACCTGCTTCGCGATACCTAACTGACATGACTATTGAGGAAATGTCAAGGGACTGGTTCATGCTAATGCCCAAGCAGAAAGTGGCAGGCCCTCTTTGTATCAGAATGGACCAGGCAATCATGGATAAGAACATCATACTGAAAGCGAATTTCAGTGTGATTTTTGACCGGCTGGAGACCCTAATATTACTAAGGGCTTTCACCGAAGAGGGAGCAATTGTTGGCGAAATTTCACCATTGCCTTCTCTTCCAGGACATACTAATGAGGATGTCAAAAATGCAATTGGGGTCCTCATCGGAGGACTTGAATGGAATGATAACACAGTTCGAGTCTCTAAAACTCTACAGAGATTCGCTTGGAGAAGCAGTAATGAGAATGGGAGACCTCCACTCACTCCAAAACAGAAACGGAAAATGGCGAGAACAATTAGGTCAGAAGTTCGAATGGATCCTAACACTGTGTCAAGCTTTCAGGACATACTAATGAGGATGTCAAAAATGCAATTGGGGTCCTCATCGGAGGACTTGAATGGAATGATAACACAGTTCGAGTCTCTAAAACTCTACAGAGATTCGCTTGGAGAAGCAGTAATGAGAATGGGAGACCTCCACTCACTCCAAAACAGAAACGGAAAATGGCGAGAACAATTAGGTCAGAAGTTCGAAGAAATAAGATGGCTGATTGAAGAAGTGAGACACAAATTGAAGATAACAGAGAATAGTTTTGAGCAAATAACATTTATGCAAGCCTTACAGCTACTATTTGAAGTGGAACAAGAGATAAGAACTTTCTCGTTTCAGCTTATTTAA
>Concatenated PB2+PA+NP+M1+M2+NS1+NS2 STRAIN=A/Singapore/1-MA12D/1957 YEAR=1957
ATGGAAAGAATAAAAGAACTACGGAATCTGATGTCGCAGTCTCGCACTCGCGAGATACTAACAAAAACCACAGTGGACCATATGGCCATAATTAAGAAGTACACATCAGGGAGACAGGAAAAGAACCCGTCACTTAGGATGAAATGGATGATGGCAATGAAATATCCGATTACAGCTGACAAGAGGATAACAGAAATGATTCCTGAGAGAAATGAGCAAGGGCAAACTCTATGGAGTAAAATGAATGATGCCGGATCGGATCGAGTGATGGTATCACCTCTGGCTGTGACATGGTGGAATAGAAATGGACCAATGACAAGTACGGTTCATTATCCAAAAATCTACAAAACTTATTTTGAGAAAGTCGAAAGGTTAAAACATGGAACCTTTGGCCCTGTCCATTTTGGAAACCAAGTCAAAATACGCCGAAGAGTTGACATAAATCCTGGTCATGCAGACCTCAGTGCCAAGGAGGCACAAGATGTAATCATGGAAGTTGTTTTCCCTAACGAAGTGGGGGCCAGGATACTAACGTCGGAATCGCAATTAACAATAACCAAAGAGAAAAAAGAAGAACTCCAGGATTGCAAAATTTCTCCTTTGATGGTTGCGTACATGTTAGAGAGAGAACTTGTCCGAAAAACGAGATTTCTCCCAGTTGCTGGTGGAACAAGCAGTGTGTACATTGAAGTGTTGCACTTAACTCAAGGAACATGCTGGGAACAGATGTACACTCCAGGTGGAGAAGTGAGGAATGATGATGTTGATCAAAGTCTAATTATTGCAGCCAGGAACATAGTGAGAAGAGCAGCAGTATCAGCAGATCCACTAGCATCTTTATTGGAGATGTGCCACAGCACACAGATTGGCGGGACAAGGATGGTGGACATTCTTAGGCAGAACCCAACGGAAGAGCAAGCTGTGGATATATGCAAGGCTGCAATGGGACTGAGAATAAGCTCATCCTTCAGTTTTGGCGGGTTCACATTTAAGAGAACAAGCGGATCATCAGTCAAGAGAGAGGAAGAAGTGCTTACGGGCAATCTTCAAACATTGAAAATAAGGGTGCATGAGGGATACGAGGAGTTCACAATGGTTGGGAAAAGGGCAACAGCTATACTCAGAAAAGCAACCAGGAGATTGATTCAGCTGATAGTGAGTGGAAGAGACGAACAGTCGATAGCCGAAGCAATAATTGTGGCCATGGTATTTTCACAAGAAGATTGTATGATAAAAGCAGTTAGAGGTGATCTGAATTTCGTTAATAGGGCAAATCAGCGATTGAATCCCATGCATCAACTTTTAAGACATTTTCAGAAGGATGCGAAAGTGCTTTTTCAAAATTGGGGAATTGAACATATCGACAATGTGATGGGAATGATTGGGGTATTACCAGACATGACTCCAAGCACAGAGATGTCAATGAGAGGGGTAAGAGTCAGCAAAATGGGCGTAGATGAATACTCCAGCGCGGAGAGAGTAGTGGTGAGCATTGACCGGTTTTTGAGAGTTCGAGACCAACGAGGAAATGTACTACTATCTCCTGAGGAGGTCAGTGAAACACAGGGAACAGAGAAACTGACAATAACTTACTCATCGTCAATGATGTGGGAGATTAATGGCCCTGAGTCAGTGTTGGTCAATACCTATCAGTGGATCATCAGAAACTGGGAAACTGTTAAAATTCAGTGGTCTCAGAATCCTACAATGCTATACAATAAAATGGAATTTGAGCCATTTCAGTCTTTAGTTCCTAAGGCCATTAGAGGCCAATACAGTGGGTTTGTTAGGACTCTATTCCAACAAATGAGGGATGTACTTGGGACATTTGATACCACCCAGATAATAAAACTTCTTCCCTTTGCAGCCGCCCCACCAAAGCAAAGTAGAATGCAGTTCTCTTCATTGACTGTGAATGTGAGGGGATCAGGAATGAGAATACTTGTAAGGGGCAATTCTCCTGTATTCAACTACAACAAGACCACTAAGAGACTAACAATTCTCGGAAAGGATGCTGGCACTTTAACTGAAGACCCAGATGAAGGCACATCTGGAGTGGAGTCCGCTGTTCTGAGAGGATTCCTCATTCTGGGCAAAGAAGATAGGAGATATGGACCAGCATTAAGCATCAATGAACTGAGTAACCTTGCGAAAGGAGAAAAGGCTAATGTACTAATTGGGCAAGGAGACGTGGTGTTGGTAATGAAACGAAAACGGGACTCTAGCATACTTACTGACAGCCAGACAGCGACCAAAAGAATTCGGATGGCCATCAATTAAATGGAAGATTTTGTGCGACAATGCTTCAATCCGATGATTGTCGAGCTTGCGGAAAGGGCAATGAAAGAGTATGGAGAGGATCTGAAAATCGAAACAAACAAATTTGCAGCAATATGCACTCACTTGGAAGTATGCTTCATGTATTCAGATTTTCATTTCATCAATGAGCAAGGCGAGTCAATAATAGTAGAGCTTGATGATCCAAATGCACTTTTGAAGCACAGATTTGAAATAATAGAGGGAAGAGATCGCACAATGGCCTGGACAGTAGTAAACAGTATTTGCAACACTACAGGAGCTGAGAAACCGAAGTTTCTGCCAGATTTGTATGATTACAAGGAGAATAGATTCATCGAGATTGGAGTGACAAGGAGGGAAGTCCACATATACTATCTTGAAAAGGCCAATAAAATTAAATCTGAGAAGACACACATCCACATTTTCTCATTCACTGGGGAAGAAATGGCCACAAAGGCCGACTACACTCTCGATGAGGAAAGCAGGGCTAGGATCAAAACCAGACTATTCACCATAAGACAAGAAATGGCTAGCAGAGGCCTCTGGGATTCCTTTCGTCAGTCCGAAAGAGGCGAAGAAACAATTGAAGAAAGATTTGAAATCACAGGGACAATGCGCAGGCTCGCCGACCAAAGTCTCCCGCCGAACTTCTCCTGCCTTGAGAATTTTAGAGCCTATGTGGATGGATTCGAACCGAACGGCTACATTGAGGGCAAGCTTTCTCAAATGTCCAAAGAAGTAAATGCTAAAATTGAACCTTTTCTGAAAACAACACCAAGACCAATTAGACTTCCGGATGGGCCTCCTTGTTCTCAGCGGTCCAAATTCCTGCTGATGGATGCTTTAAAATTAAGCATTGAGGACCCAAGTCACGAAGGAGAGGGAATACCACTATATGATGCGATCAAGTGTATGAGAACATTCTTTGGATGGAAAGAACCCTATGTTGTTAAACCACACGAAAAGGGAATAAATCCAAATTATCTGCTGTCATGGAAGCAAGTACTGGCAGAACTGCAGGACATTGAGAATGAGGAGAAGATTCCAAGAACCAAAAACATGAAGAAAACGAGTCAGCTAAAGTGGGCACTTGGTGAGAACATGGCACCAGAGAAGGTAGACTTTGACGACTGTAGAGATATAAGCGATTTGAAGCAATATGATAGTGATGAACCTGAATTAAGGTCACTTTCAAGCTGGATCCAGAATGAGTTCAACAAGGCATGCGAGCTGACCAATTCAATCTGGATAGAGCTCGATGAGATTGGAGAAGATGTGGCTCCAATTGAACACATTGCAAGCATGAGAAGGAATTACTTCACAGCAGAGGTGTCTCATTGCAGAGCCACAGAATATATAATGAAGGGGGTATACATTAATACTGCCTTGCTTAATGCATCCTGTGCAGCAATGGACGATTTCCAACTAATTCCCATGATAAGCAAATGTAGAACTAAAGAGGGAAGGCGAAAGACCAATTTATATGGTTTCATCATAAAAGGAAGATCTCACTTAAGGAATGACACCGACGTGGTAAACTTTGTGAGCATGGAGTTTTCTCTCACTGACCCAAGACTTGAGCCACACAAATGGGAGAAGTACTGTGTTCTTGAGATAGGAGATATGCTACTAAGAAGTGCCATAGGCCAGGTGTCAAGGCCCATGTTCTTGTATGTGAGGACAAATGGAACATCAAAGATTAAAATGAAATGGGGAATGGAGATGAGGCGTTGCCTCCTTCAGTCACTCCAACAAATCGAGAGCATGATTGAAGCCGAGTCCTCTGTCAAGGAGAAAGACATGACCAAAGAGTTTTTCGAGAATAAATCAGAAACATGGCCCATTGGAGAGTCCCCTAAAGGAGTGGAAGAAGGTTCCATTGGGAAGGTCTGCAGGACTTTATTAGCCAAGTCGGTATTCAATAGCCTGTATGCATCTCCACAATTAGAAGGATTTTCAGCTGAATCAAGAAAACTGCTCCTTGTCGTTCAGGCTCTTAGGGACAATCTTGAACCTGGGACCTTTGATCTTGGGGGGCTATATGAAGCAATTGAGGAGTGCCTGATTAATGATCCCTGGGTTTTGCTTAATGCGTCTTGGTTCAACTCCTTCCTAACACATGCATTAAGATAGATGGCGTCCCAAGGCACCAAACGGTCTTATGAACAGATGGAAACTGATGGGGAACGCCAGAATGCAACTGAAATCAGAGCATCCGTCGGGAAGATGATTGATGGAATTGGACGATTCTACATCCAAATGTGCACCGAACTTAAACTCAGTGATTATGAGGGGCGGCTGATCCAGAACAGCTTAACAATAGAGAGAATGGTGCTCTCTGCTTTTGACGAGAGGAGGAATAAATATCTGGAAGAACATCCCAGCGCGGGGAAGGATCCTAAGAAAACTGGAGGACCCATATACAAGAGAGTAAATGGAAAGTGGATGAGGGAACTCGTCCTTTATGACAAAGAAGAAATAAGGCGAATCTGGCGCCAAGCTAATAATGGTGATGATGCAACAGCTGGTCTGACTCACATGATGATCTGGCATTCCAATTTGAATGATACAACATACCAGAGGACAAGAGCTCTTGTTCGCACCGGAATGGATCCCAGGATGTGCTCTTTGATGCAGGGTTCGACTCTCCCTAGGAGGTCTGGAGCCGCAGGCGCTGCAGTCAAAGGAGTTGGGACAATGGTGATGGAGTTGATCAGGATGATCAAACGTGGGATCAATGATCGGAACTTCTGGAGAGGTGAGAATGGGCGGAAAACAAGGATTGCTTATGAGAGAATGTGCAACATTCTCAAAGGAAAATTTCAAACAGCTGCACAAAGAGCAATGATGGATCAAGTGAGAGAAAGCCGGAACCCAGGAAATGCTGAGATCGAAGATCTCATCTTTCTGGCACGGTCTGCACTCATATTGAGAGGGTCAGTTGCTCACAAATCTTGTCTGCCTGCCTGTGTGTATGGACCTGCCGTAGCCAGTGGGTACGACTTCGAAAAAGAGGGATACTCTTTAGTAGGGATAGACCCTTTCAAACTGCTTCAAAACAGCCAAGTATACAGCCTAATCAGACCGAACGAGAATCCAGCACACAAGAGTCAGCTGGTGTGGATGGCATGCAATTCTGCTGCATTTGAAGATCTAAGAGTATCAAGCTTCATCAGAGGGACCAAAGTAATCCCAAGGGGGAAACTTTCCACTAGAGGAGTACAAATTGCTTCAAATGAAAACATGGATACTATGGAATCAAGTACTCTTGAACTGAGAAGCAGGTACTGGGCCATAAGGACCAGAAGTGGAGGAAACACTAATCAACAGAGGGCCTCTGCAGGTCAAATCAGTGTACAACCTACGTTTTCTGTGCAAAGAAACCTCCCATTTGACAAAACAACCATCATGGCAGCATTCACTGGGAATGCAGAGGGAAGAACATCAGACATGAGGGCAGAAATCATAAGGATGATGGAAGGTGCAAAACCAGAAGAAGTGTCCTTCCAGGGGCGGGGAGTCTTCGAGCTCTCGGACGAAAAGGCAACGAACCCGATCGTGCCCTCTTTTGACATGAGTAATGAAGGATCTTATTTCTTCGGAGACAATGCAGAGGAGTACGACAATTAAATGAGTCTTCTAACCGAGGTCGAAACGTACGTTCTCTCTATCGTCCCGTCAGGCCCCCTCAAAGCCGAGATCGCACAGAGACTTGAAGATGTCTTTGCTGGGAAGAACACCGATCTTGAGGCTCTCATGGAATGGCTAAAGACAAGACCAATCCTGTCACCTCTGACTAAGGGGATTTTGGGATTTGTATTCACGCTCACCGTGCCCAGTGAGCGAGGACTGCAGCGTAGACGCTTTGTCCAAAATGCCCTCAATGGGAATGGGGATCCAAATAACATGGACAGAGCAGTTAAACTGTATAGAAAGCTTAAGAGGGAGATAACATTCCATGGGGCCAAAGAAATAGCGCTCAGTTATTCTGCTGGTGCACTTGCCAGTTGTATGGGCCTCATATACAACAGGATGGGGGCTGTGACCACTGAAGTGGCCTTTGGCCTGGTATGTGCAACCTGTGAACAGATTGCTGACTCCCAGCATAGGTCTCATAGGCAAATGGTGACAACAACCAATCCACTAATAAGACATGAGAACAGAATGGTTCTGGCCAGCACTACAGCTAAGGCTATGGAGCAAATGGCTGGATCGAGTGAGCAAGCAGCAGAGGCCATGGAGGTTGCTAGTCAGGCCAGGCAAATGGTGCAGGCAATGAGAGCCATTGGGACTCATCCTAGCTCCAGTGCTGGTCTAAAAGATGATCTTCTTGAAAATTTGCAGGCCTATCAGAAACGAATGGGGGTGCAGATGCAACGATTCAAGTGAATGAGTCTTCTAACCGAGGTCGAAACGCCTATCAGAAACGAATGGGGGTGCAGATGCAACGATTCAAGTGACCCTCTTGTTGTTGCCGCGAGTATCATTGGGATCTTGCACTTGATATTGTGGATTCTTGATCGTCTTTTTTTCAAATGCATTTATCGCTTCTTTAAACACGGTCTGAAAAGAGGGCCTTCTACGGAAGGAGTACCAGAGTCTATGAGGGAAGAATATCGAAAGGAACAGCAGAGTGCTGTGGATGCTGACGATAGTCATTTTGTCAGCATAGAGCTGGAGTAAATGGATCCTAACACTGTGTCAAGCTTTCAGGTAGATTGCTTCCTTTGGCATGTCCGCAAACAAGTTGCAGACCAAGAACTAGGTGATGCCCCATTCCTTGATCGGCTTCGCCGAGATCAGAAGTCCCTAAGGGGAAGAGGCAGCACTCTCGGTCTGAACATCGAAACAGCCACCCGTGTTGGAAAGCAGATAGTGGAGAGGATTCTGAAGGAAGAATCCGATGAGGCACTTAAAATGACCATGGCCTCCGCACCTGCTTCGCGATACCTAACTGACATGACTATTGAGGAAATGTCAAGGGACTGGTTCATGCTAATGCCCAAGCAGAAAGTGTCAGGCCCTCTTTGTATCAGAATGGACCAGGCAATCATGGATAAGAACATCATATTGAAAGCGAATTTCAGTGTGATTTTTGACCGGCTAGAGACCCTAATATTACTAAGGGCTTTCACCGAAGAGGGAGCAATTGTTGGCGAAATTTCACCATTGCCTTCTCTTCCAGGACATACTAATGAGGATGTCAAAAATGCAATTGGGGTCCTCATCGGAGGACTTGAATGGAATGATAACACAGTTCGAGTCTCTAAAACTCTACAGAGATTCGCTTGGAAAAACAGTAATGAGAATGGGAGACCTCCACTCACTCCAAAACAGAAACGGAAAATGGCGAGAACAATTAGGTCAAAAGTTCGAATGGATCCTAACACTGTGTCAAGCTTTCAGGACATACTAATGAGGATGTCAAAAATGCAATTGGGGTCCTCATCGGAGGACTTGAATGGAATGATAACACAGTTCGAGTCTCTAAAACTCTACAGAGATTCGCTTGGAAAAACAGTAATGAGAATGGGAGACCTCCACTCACTCCAAAACAGAAACGGAAAATGGCGAGAACAATTAGGTCAAAAGTTCGAAGAAATAAGATGGCTGATTGAAGAAGTGAGACACAAATTGAAGATAACAGAGAATAGTTTTGAGCAAATAACATTTATGCAAGCCTTACAGCTACTATTTGAAGTGGAACAAGAGATAAGAACTTTCTCGTTTCAGCTTATTTAA
>Concatenated PB2+PA+NP+M1+M2+NS1+NS2 STRAIN=A/Ann Arbor/23/1957 YEAR=1957
ATGGAAAGAATAAAAGAACTACGGAATCTGATGTCGCAGTCTCGCACTCGCGAGATACTAACAAAAACCACAGTGGACCATATGGCCATAATTAAGAAGTACACATCAGGGAGACAGGAAAAGAACCCGTCACTTAGGATGAAATGGATGATGGCAATGAAATATCCGATTACAGCTGACAAGAGGATAACAGAAATGATTCCTGAGAGAAATGAGCAAGGGCAAACTCTATGGAGTAAAATGAGTGATGCCGGATCGGATAGAGTGATGGTATCACCTCTGGCTGTGACATGGTGGAATAGAAATGGACCAATGACAAGTACGGTTCATTATCCAAAAATCTACAAAACTTATTTTGAGAAAGTCGAAAGGTTAAAACATGGAACCTTTGGCCCTGTCCATTTTAGAAACCAAGTCAAAATACGCCGAAGAGTTGACATAAATCCTGGTCATGCAGACCTCAGTGCCAAGGAGGCACAAGATGTAATCATGGAAGTTGTTTTCCCTAACGAAGTGGGGGCCAGGATACTAACGTCGGAATCGCAATTAACAATAACCAAAGAGAAAAAAGAAGAACTCCAGGATTGCAAAATTTCTCCTTTGATGGTTGCGTACATGTTAGAGAGAGAACTTGTCCGAAAAACGAGATTTCTCCCAGTTGCTGGTGGAACAAGCAGTGTGTACATTGAAGTGTTGCACTTGACTCAAGGAACATGCTGGGAACAGATGTACACTCCAGGTGGAGAAGTGAGGAATGATGATGTTGATCAAAGTCTAATTATTGCAGCCAGGAACATAGTGAGAAGAGCAGCAGTATCAGCAGATCCACTAGCATCTTTATTGGAGATGTGCCACAGCACACAGATTGGCGGGACAAGGATGGTGGACATTCTTAGGCAGAACCCAACGGAAGAGCAAGCTGTGGATATATGCAAGGCTGCAATGGGACTGAGAATCAGCTCATCCTTCAGTTTTGGCGGGTTCACATTTAAGAGAACAAGCGGATCATCAGTCAAGAGAGAGGAAGAAGTGCTTACGGGCAATCTTCAAACATTGAAAATAAGGGTGCATGAGGGATACGAGGAGTTCACAATGGTTGGGAAAAGGGCAACAGCTATACTCAGAAAAGCAACCAGGAGATTGATTCAGCTGATAGTGAGTGGAAGAGACGACCAGTCGATAGCCGAAGCAATAATTGTGGCCATGGTATTTTCACAAGAAGACTGTATGATAAAAGCAGTTAGAGGTGATCTGAATTTCGTTAATAGGGCAAATCAGCGATTGAATCCCATGCATCAACTTTTAAGACATTTTCAGAAGGATGCGAAAGTGCTTTTTCAAAATTGGGGAATTGAACATATCGACAATGTGATGGGAATGATTGGGGTATTACCAGACATGACTCCAAGCACAGAGATGTCAATGAGAGGGGTAAGAGTCAGCAAAATGGGCGTAGATGAATACTCCAGCGCGGAGAGAGTAGTGGTGAGCATTGACCGGTTTTTGAGAGTTCGAGACCAACGAGGAAATGTACTACTATCTCCTGAGGAGGTCAGTGAAACACAGGGAACAGAGAAACTGACAATAACTTACTCATCGTCAATGATGTGGGAGATTAATGGCCCTGAGTCAGTGTTGGTCAATACCTATCAGTGGATCATCAGAAACTGGGAAACTGTTAAAATTCAGTGGTCTCAGAATCCTACAATGCTATACAATAAAATGGAATTTGAGCCATTTCAGTCTTTAGTTCCTAAGGCCATTAGAGGCCAATACAGTGGGTTTGTTAGGACTCTATTCCAACAAATGAGGGATGTACTTGGGACATTTGATACCACCCAGATAATAAAACTTCTTCCCTTTGCAGCCGCCCCACCAAAGCAAAGTAGAATGCAGTTCTCTTCATTGACTGTGAATGTGAGGGGATCAGGAATGAGAATACTTGTAAGGGGCAATTCTCCTGTATTCAACTACAACAAGACCACTAAGAGACTAACAATTCTCGGAAAAGATGCTGGCACTTTAACTGAAGACCCAGATGAAGGCACATCTGGAGTGGAGTCCGCTGTTCTGAGAGGATTCCTCATTCTGGGCAAAGAAGATAGGAGATATGGACCAGCATTAAGCATCAATGAACTGAGTAACCTTGCGAAAGGAGAAAAGGCTAATGTACTAATTGGGCAAGGAGACGTGGTGTTGATAATGAAACGAAAACGGGACTCTAGCATACTTACTGACAGCCAGACAGCGACCAAAAGAATTCGGATGGCCATCAATTAAATGGAAGATTTTGTGCGACAATGCTTCAATCCGATGATTGTCGAGCTTGCGGAAAAGGCAATGAAAGAGTATGGAGAGGATCTGAAAATCGAAACAAACAAATTTGCAGCAATATGCACTCACTTGGAAGTATGCTTCATGTATTCAGATTTTCATTTCATCAATGAGCAAGGCGAGTCAATAATAGTAGAGCTTGATGATCCAAATGCACTTTTGAAGCACAGATTTGAAATAATAGAGGGAAGAGATCGCACAATGGCCTGGACAGTAGTAAACAGTATTTGCAACACTACAGGAGCTGAGAAACCGAAGTTTCTGCCAGATTTGTATGATTACAAGGAGAATAGATTCATCGAGATTGGAGTGACAAGGAGGGAAGTCCACATATACTATCTTGAAAAGGCCAATAAAATTAAATCTGAGAAGACACACATCCACATTTTCTCATTCACTGGGGAAGAAATGGCCACAAAGGCCGACTACACTCTCGATGAGGAAAGCAGGGCTAGGATCAAAACCAGACTATTCACCATAAGACAAGAAATGGCTAACAGAGGCCTCTGGGATTCCTTTCGTCAGTCCGAAAGAGGCGAAGAAACAATTGAAGAAAGATTTGAAATCACAGGGACAATGCGCAGGCTCGCCGACCAAAGTCTCCCGCCGAACTTCTCCTGCCTTGAGAATTTTAGAGCCTATGTGGATGGATTTGAACCGAACGGCTACATTGAGGGCAAGCTTTCTCAAATGTCCAAAGAAGTAAATGCTAAAATTGAACCTTTTCTGAAAACAACACCAAGACCAATTAGACTTCCGGATGGGCCTCCTTGTTCTCAGCGGTCCAAATTCCTGCTGATGGATGCTTTAAAATTAAGCATTGAGGACCCAAGTCACGAAGGAGAGGGAATACCACTATATGATGCGATCAAGTGTATGAGAACATTCTTTGGATGGAAAGAACCCTATGTTGTTAAACCACACGAAAAGGGAATAAATCCAAATTATCTGCTGTCATGGAAGCAAGTACTGGCAGAACTGCAGGACATTGAGAATGAGGAGAAGATTCCAAGGACCAAAAACATGAAGAAAACGAGTCAGCTAAAGTGGGCACTTGGTGAGAACATGGCACCAGAGAAGGTAGACTTTGACGACTGTAGAGATATAAGCGATTTGAAGCAATATGATAGTGATGAACCTGAATTAAGGTCACTTTCAAGCTGGATCCAGAATGAGTTCAACAAGGCATGCGAGCTGACCGATTCAATCTGGGTAGAGCTCGATGAGATTGGAGAAGATGTGGCTCCAATTGAACACATTGCAAGCATGAGAAGGAATTACTTCACAGCAGAGGTGTCTCATTGCAGAGCCACAGAATATATAATGAAGGGGGTATACATTAATACTGCCTTGCTTAATGCATCCTGTGCAGCAATGGACGATTTCCAACTAATTCCCATGATAAGCAAATGTAGAACTAAAGAGGGAAGGCGAAAGACCAATTTATATGGTTTCATCATAAAAGGAAGATCTCACTTAAGGAATGACACCGACGTGGTAAACTTTGTGAGCATGGAGTTTTCTCTCACTGACCCAAGACTTGAGCCGCACAAATGGGAGAAGTACTGTGTTCTTGAGATAGGAGATATGCTACTAAGAAGTGCCATAGGCCAGGTGTCAAGGCCCATGTTCTTGTATGTGAGGACAAATGGAACATCAAAGATTAAAATGAAATGGGGAATGGAGATGAGGCGTTGCCTCCTTCAGTCACTCCAACAAATCGAGAGTATGATTGAAACCGAGTCCTCTGTCAAGGAGAAAGACATGACCAAAGAGTTTTTCGAGAATAAATCAGAAACATGGCCCATTGGAGAGTCCCCCAAAGGAGTGGAAGAAGGTTCCATTGGGAAGGTCTGCAGGACTTTATTAGCCAAGTCGGTATTCAATAGCCTGTATGCATCTCCACAATTAGAAGGATTTTCAGCTGAATCAAGAAAACTGCTTCTTGTCGTTCAGGCTCTTAGGGACAATCTTGAACCTGGGACCTTTGATCTTGGGGGGCTATATGAAGCAATTGAGGAGTGCCTGATTAATGATCCCTGGGTTTTGCTTAATGCGTCTTGGTTCAACTCCTTCCTAACACATGCATTAAGATAGATGGCGTCCCAAGGCACCAAACGGTCTTATGAACAGATGGAAACTGATGGGGAACGCCAGAATGCAACTGAAATCAGAGCATCCGTCGGGAAGATGATTGATGGAATTGGACGATTCTACATCCAAATGTGCACCGAACTTAAACTCAGTGATTATGAGGGGCGGCTGATCCAGAACAGCTTAACAATAGAGAGAATGGTGCTCTCTGCTTTTGACGAGAGGAGGAATAAATATCTGGAAGAACATCCCAGCGCGGGGAAGGATCCTAAGAAAACTGGAGGACCCATATACAAGAGAGTAGGTGGAAAGTGGATGAGGGAACTCGTCCTTTATGACAAAGAAGAAATAAGGCGAATCTGGCGCCAAGCTAATAATGGTGATGATGCAACAGCTGGTCTGACTCACATGATGATCTGGCATTCCAATTTGAATGATACAACATACCAGAGGACAAGAGCTCTTGTTCGCACCGGAATGGATCCCAGGATGTGCTCTTTGATGCAGGGTTCGACTCTCCCTAGGAGGTCTGGAGCCGCAGGCGCTGCAGTCAAAGGAGTTGGGACAATGGTGATGGAGTTGATCAGGATGATCAAACGTGGGATCAATGATCGGAACTTCTGGAGAGGTGAGAATGGGCGGAAAACAAGGAATGCTTATGAGAGAATGTGCAACATTCTCAAAGGAAAATTTCAAACAGCTGCACAAAGAGCAATGATGGATCAAGTGAGAGAAAGCCGGAACCCAGGAAATGCTGAGATCGAAGATCTCATCTTTCTGGCACGGTCTGCACTCATATTGAGAGGGTCAGTTGCTCACAAATCTTGTCTGCCTGCCTGTGTGTATGGACCTGCCGTAGCCAGTGGGTACGACTTCGAAAAAGAGGGATACTCTTTAGTAGGGATAGACCCTTTCAAACTGCTTCAAAACAGCCAAGTATACAGCCTAATCAGACCGAACGAGAATCCAGCACACAAGAGTCAGCTGGTGTGGATGGCATGCAATTCTGCTGCATTTGAAGATCTAAGAGTATCAAGCTTCATCAGAGGGACCAAAGTAATCCCAAGGGGGAGACTTTCCACTAGAGGAGTACAAATTGCTTCAAATGAAAACATGGATACTATGGAATCAAGTACTCTTGAACTGAGAAGCAGGTACTGGGCCATAAGGACCAGAAGTGGAGGAAACACTAATCAACAGAGGGCCTCTGCAGGTCAAATCAGTGTACAACCTACGTTTTCTGTGCAAAGAAACCTCCCATTTGACAAACCAACCATCATGGCAGCATTCACTGGGAATGCAGAGGGAAGAACATCAGACATGAGGGCAGAAATCATAAGGATGATGGAAGGTGCAAAACCAGAAGAAGTGTCCTTCCAGGGGCGGGGAGTCTTCGAGCTCTCGGACGAAAAGGCAACGAACCCGATCGTGCCCTCTTTTGACATGAGTAATGAAGGATCTTATTTCTTCGGAGACAATGCAGAGGAGTATGACAATTAAATGAGTCTTCTAACCGAGGTCGAAACGTACGTTCTCTCTATCGTCCCGTCAGGCCCCCTCAAAGCCGAGATCGCACAGAGACTTGAAGATGTCTTTGCTGGGAAGAACACCGATCTTGAGGCTCTCATGGAATGGCTAAAGACAAGACCAATCCTGTCACCTCTGACTAAGGGGATTTTGGGATTTGTATTCACGCTCACCGTGCCCAGTGAGCGAGGACTGCAGCGTAGACGCTTTGTCCAAAATGCCCTCAATGGGAATGGGGATCCAAATAACATGGACAGAGCAGTTAAACTGTATAGAAAGCTTAAGAGGGAGATAACATTCCATGGGGCCAAAGAAATAGCGCTCAGTTATTCTGCTGGTGCACTTGCCAGTTGTATGGGCCTCATATACAACAGGATGGGGGCTGTGACCACTGAAGTGGCCTTTGGCCTGGTATGTGCAACCTGTGAACAGATTGCTGACTCCCAGCATAGGTCTCATAGGCAAATGGTGACAACAACCAATCCACTAATAAGACATGAGAACAGAATGGTTCTGGCCAGCACTACAGCTAAGGCTATGGAGCAAATGGCTGGATCGAGTGAGCAAGCAGCAGAGGCCATGGAGGTTGCTAGTCAGGCCAGGCAAATGGTGCAGGCAATGAGAGCCATTGGGACTCATCCTAGATCCAGTGCTGGTCTAAAAGATGATCTTCTTGAAAATTTGCAGGCCTATCAGAAACGAATGGGGGTGCAGATGCAACGATTCAAGTGAATGAGTCTTCTAACCGAGGTCGAAACGCCTATCAGAAACGAATGGGGGTGCAGATGCAACGATTCAAGTGACCCTCTTGTTGTTGCCGCGAGTATCATTGGGATCTTGCACTTGATATTGTGGATTCTTGATCGTCTTTTTTTCAAATGCATTTATCGCTTCTTTAAACACGGTCTGAAAAGAGGGCCTTCTACGGAAGGAGTACCAGAGTCTATGAGGGAAGAATATCGAAAGGAACAGCAGAATGCTGTGGATGCTGACGATAGTCATTTTGTCAGCATAGAGCTGGAGTAAATGGATCCTAACACTGTGTCAAGCTTTCAGGTAGATTGCTTCCTTTGGCATGTCCGCAAACAAGTTGCAGACCAAGAACTAGGTGATGCCCCATTCCTTGATCGGCTTCGCCGAGATCAGAAGTCCCTAAGGGGAAGAGGCAGTACTCTCGGTCTGAACATCGAAACAGCCACCCGTGTTGGAAAGCAGATAGTGGAGAGGATTCTGAAGGAAGAATCCGATGAGGCACTTAAAATGACCATGGCCTCCACACCTGCTTCGCGATACCTAACTGACATGACTATTGAGGAGATGTCAAGGGACTGGTTCATGCTAATGCCCAAGCAGAAAGTGGCAGGCCCTCTTTGTATCAGAATGGACCAGGCAATCATGGATAAGAACATCATATTGAAAGCGAATTTCAGTGTGATTTTTGACCGGCTAGAGACCCTAATATTACTAAGGGCTTTCACCGAAGAGGGAGCAATTGTTGGCGAAATTTCACCATTGCCTTCTCTTCCAGGACATACTAATGAGGATGTCAAAAATGCAATTGGGGTCCTCATCGGAGGACTTGAATGGAATGATAACACAGTTCGAGTCTCTAAAACTCTACAGAGATTCGCTTGGAGAAGCAGTAATGAGAATGGGAGACCTCCACTCACTCCAAAACAGAAACGGAAAATGGCGAGAACAATTAGGTCAAAAGTTCGAATGGATCCTAACACTGTGTCAAGCTTTCAGGACATACTAATGAGGATGTCAAAAATGCAATTGGGGTCCTCATCGGAGGACTTGAATGGAATGATAACACAGTTCGAGTCTCTAAAACTCTACAGAGATTCGCTTGGAGAAGCAGTAATGAGAATGGGAGACCTCCACTCACTCCAAAACAGAAACGGAAAATGGCGAGAACAATTAGGTCAAAAGTTCGAAGAAATAAGATGGCTGATTGAAGAAGTGAGACACAAATTGAAGATAACAGAGAATAGTTTTGAGCAAATAACATTTATGCAAGCCTTACAGCTACTATTTGAAGTGGAACAAGAGATAAGAACTTTCTCGTTTCAGCTTATTTAA
>Concatenated PB2+PA+NP+M1+M2+NS1+NS2 STRAIN=A/Albany/20/1957 YEAR=1957
ATGGAAAGAATAAAAGAACTACGGAATCTGATGTCGCAGTCTCGCACTCGCGAGATACTAACAAAAACCACAGTGGACCATATGGCCATAATTAAGAAGTACACATCAGGGAGACAGGAAAAGAACCCGTCACTTAGGATGAAATGGATGATGGCAATGAAATATCCGATTACAGCTGACAAGAGGATAACAGAAATGATTCCTGAGAGAAATGAGCAAGGGCAAACTCTATGGAGTAAAATGAGTGATGCCGGATCGGATCGAGTGATGGTATCACCTCTGGCTGTGACATGGTGGAATAGAAATGGACCAATGACAAGTACGGTTCATTATCCAAAAATCTACAAAACTTATTTTGAGAAAGTCGAAAGGTTGAAACATGGAACCTTTGGCCCTGTCCATTTTAGAAACCAAGTCAAAATACGCCGAAGAGTTGACATAAATCCTGGTCATGCAGACCTCAGTGCCAAGGAGGCACAGGATGTAATCATGGAAGTTGTTTTCCCTAACGAAGTGGGGGCCAGGATACTAACGTCGGAATCGCAATTAACAATAACCAAAGAGAAAAAAGAAGAACTCCAGGATTGCAAAATTTCTCCTTTGATGGTTGCGTACATGTTAGAGAGAGAACTTGTCCGAAAAACGAGATTTCTCCCAGTTGCTGGTGGAACAAGCAGTGTGTACATTGAAGTGTTGCACTTGACTCAAGGAACATGCTGGGAACAGATGTACACTCCAGGTGGAGAAGTGAGGAATGATGATGTTGATCAAAGTCTAATTATTGCAGCCAGGAACATAGTGAGAAGAGCAGCAGTATCAGCAGATCCACTAGCATCTTTATTGGAGATGTGCCACAGCACACAGATTGGCGGGACAAGAATGGTGGACATTCTTAGGCAGAACCCAACGGAAGAGCAAGCTGTGGATATATGCAAGGCTGCAATGGGACTGAAAATCAGCTCATCCTTCAGTTTTGGCGGGTTCACATTTAAGAGAACAAGCGGATCATCAGTCAAGAGAGAGGAAGAAGTGCTTACGGGCAATCTTCAAACATTGAAAATAAGGGTGCATGAGGGATACGAGGAGTTCACAATGGTTGGGAAAAGGGCAACAGCTATACTCAGAAAAGCAACCAGGAGATTGATTCAGCTGATAGTGAGTGGAAGAGACGAACAGTCGATAGCCGAAGCAATAATTGTGGCCATGGTATTTTCACAAGAAGATTGTATGATAAAAGCAGTTAGAGGTGATCTGAATTTCGTTAATAGGGCAAATCAGCGATTGAATCCCATGCATCAACTTTTAAGACATTTTCAGAAGGATGCGAAAGTGCTTTTTCAAAATTGGGGAATTGAACATATCGACAATGTGATGGGAATGATTGGGGTATTACCAGACATGACTCCAAGCACAGAGATGTCAATGAGAGGGGTAAGAGTCAGCAAAATGGGCGTAGATGAATACTCCAGCGCGGAGAGAGTAGTGGTGAGCATTGACCGGTTTTTGAGAGTTCGAGACCAACGAGGAAATGTACTACTATCTCCTGAGGAGGTCAGTGAAACACAGGGAACAGAGAAACTGACAATAACTTACTCATCGTCAATGATGTGGGAGATTAATGGCCCTGAGTCAGTGTTGGTCAATACCTATCAGTGGATCATCAGAAACTGGGAAACTGTTAAAATTCAGTGGTCTCAGAATCCTACAATGCTATACAATAAAATGGAATTTGAGCCATTTCAGTCTTTAGTTCCTAAGGCCATTAGAGGCCAATACAGTGGGTTTGTTAGGACTCTATTCCAACAAATGAGGGATGTACTTGGGACATTTGATACCACCCAGATAATAAAACTTCTTCCCTTTGCAGCCGCCCCACCAAAGCAAAGTAGAATGCAGTTCTCTTCATTGACTGTGAATGTGAGGGGATCAGGAATGAGAATACTTGTAAGGGGCAATTCTCCTGTATTCAACTACAACAAGACCACTAAGAGACTAACAATTCTCGGAAAGGATGCTGGCACTTTAACTGAAGACCCAGATGAAGGCACATCTGGAGTGGAGTCCGCTGTTCTGAGAGGATTCCTCATTCTGGGCAAAGAAGATAGGAGATATGGACCAGCATTAAGCATCAATGAACTGAGTAACCTTGCGAAAGGAGAAAAGGCTAATGTACTAATTGGGCAAGGAGACGTGGTGTTGGTAATGAAACGAAAACGGGACTCTAGCATACTTACTGACAGCCAGACAGCGACCAAAAGAATTCGGATGGCCATCAATTAAATGGAAGATTTTGTGCGACAATGCTTCAATCCGATGATTGTCGAGCTTGCGGAAAAGGCAATGAAAGAGTATGGAGAGGATCTGAAAATCGAAACAAACAAATTTGCAGCAATATGCACTCACTTGGAAGTATGCTTCATGTATTCAGATTTTCATTTCATCAATGAGCAAGGCGAGTCAATAATAGTAGAGCTTGATGATCCAAATGCACTTTTGAAGCACAGATTTGAAATAATAGAGGGAAGAGATCGCACAATGGCCTGGACAGTAGTAAACAGTATTTGCAACACTACAGGAGCTGAGAAACCGAAGTTTCTGCCAGATTTGTATGATTACAAGGAGAATAGATTCATAGAGATTGGAGTGACAAGGAGGGAAGTCCACATATACTATCTTGAAAAAGCCAATAAAATTAAATCTGAGAAGACACACATCCACATTTTCTCATTCACTGGGGAAGAAATGGCCACAAAGGCCGACTACACTCTCGATGAGGAAAGCAGGGCTAGGATCAAAACCAGACTATTCACCATAAGACAAGAAATGGCTAGCAGAGGCCTCTGGGATTCCTTTCGTCAGTCCGAAAGAGGCGAAGAAACAATTGAAGAAAGATTTGAAATCACAGGGACAATGCGCAGGCTCGCCGACCAAAGTCTCCCGCCGAACTTCTCCTGCATTGAGAATTTTAGAGCCTATGTGGATGGATTCGAACCGAACGGCTACATTGAGGGCAAGCTTTCTCAAATGTCCAAAGAAGTAAATGCTAAAATTGAACCTTTTCTGAAAACAACGCCAAGACCAATTAGACTTCCGGATGGGCCTCCTTGTTCTCAGCGGTCCAAATTCCTGCTGATGGATGCTTTAAAATTAAGCATTGAGGACCCAAGTCACGAAGGAGAGGGAATACCACTATATGATGCGATCAAGTGTATGAGAACATTCTTTGGATGGAAAGAACCCTATGTTGTTAAACCACACGAAAAGGGAATAAATCCAAATTATCTGCTGTCATGGAAGCAAGTACTGGCAGAACTGCAGGACATTGAGAATGAGGAGAAGATTCCAAGAACCAAAAACATGAAGAAAACGAGTCATCTAAAGTGGGCACTTGGTGAGAACATGGCACCAGAGAAGGTAGACTTTGACGACTGTAGAGATATAAGCGATTTGAAGCAATATGATAGTGATGAACCTGAATTAAGGTCACTTTCAAGCTGGATCCAGAATGAGTTCAACAAGGCATGCGAGCTGACCGATTCAATTTGGATAGAGCTCGATGAGATTGGAGAAGATGTGGCTCCAATTGAACACATTGCAAGCATGAGAAGGAATTACTTCACAGCAGAGGTGTCTCATTGCAGAGCCACAGAATATATAATGAAGGGGGTATACATTAATACTGCCTTGCTTAATGCATCCTGTGCAGCAATGGACGATTTCCAACTAATTCCCATGATAAGCAAATGTAGAACTAAAGAGGGAAGGCGAAAGACCAATTTATATGGTTTCATCATAAAAGGAAGATCTCACTTAAGGAATGACACCGACGTGGTAAACTTTGTGAGCATGGAGTTTTCTCTCACTGACCCAAGACTTGAGCCACACAAATGGGAGAAGTACTGTGTTCTTGAGATAGGAGATATGCTACTAAGAAGTGCCATAGGCCAGGTGTCAAGGCCCATGTTCTTGTATGTGAGGACAAATGGAACATCAAAGATTAAAATGAAATGGGGAATGGAGATGAGGCGTTGCCTCCTTCAGTCGCTCCAACAAATCGAGAGTATGATTGAAGCCGAGTCCTCTGTCAAGGAGAAAGACATGACCAAAGAGTTTTTCGAGAATAAATCAGAAACATGGCCCATTGGAGAGTCCCCCAAAGGAGTGGAAGAAGGTTCCATTGGGAAGGTCTGCAGGACTTTATTAGCCAAGTCGGTATTCAATAGCCTGTATGCATCTCCACAATTGGAAGGATTTTCAGCTGAATCAAGAAAACTGCTTCTTGTCGTTCAGGCTCTTAGGGACAATCTTGAACCTGGGACCTTTGATCTTGGGGGGCTATATGAAGCAATTGAGGAGTGCCTGATTAATGATCCCTGGGTTTTGCTTAATGCGTCTTGGTTCAACTCCTTCCTAACACATGCATTAAGATAGATGGCGTCCCAAGGCACCAAACGGTCTTATGAACAGATGGAAACTGATGGGGAACGCCAGAATGCAACTGAAATCAGAGCATCCGTCGGGAAGATGATTGATGGAATTGGACGATTCTACATCCAAATGTGCACCGAACTTAAACTCAGTGATTATGAGGGGCGGCTGATCCAGAACAGCTTAACAATAGAGAGAATGGTGCTCTCTGCTTTTGACGAGAGGAGGAATAAATATCTGGAAGAACATCCCAGCGCGGGGAAGGATCCTAAGAAAACTGGAGGACCCATATACAAGAGAGTAGATGGAAAGTGGATGAGGGAACTCGTCCTTTATGACAAAGAAGAAATAAGGCGAATCTGGCGCCAAGCTAATAATGGTGATGATGCAACAGCTGGTCTGACTCACATGATGATCTGGCATTCCAATTTGAATGATACAACATACCAGAGAACAAGAGCTCTTGTTCGCACCGGAATGGATCCCAGGATGTGCTCTTTGATGCAGGGTTCGACTCTCCCTAGGAGGTCTGGAGCCGCAGGCGCTGCAGTCAAAGGAGTTGGGACAATGGTGATGGAGTTGATCAGGATGATCAAACGTGGGATCAATGATCGGAACTTCTGGAGAGGTGAGAATGGGCGGAAAACAAGGATTGCTTATGAGAGAATGTGCAACATTCTCAAAGGAAAATTTCAAACAGCTGCACAAAGAGCAATGATGGATCAAGTGAGAGAAAGCCGGAACCCAGGAAATGCTGAGATCGAAGATCTCATCTTTCTGGCACGGTCTGCACTCATATTGAGAGGGTCAGTTGCTCACAAATCTTGTCTGCCTGCCTGTGTGTATGGACCTGCCGTAGCCAGTGGGTACGACTTCGAAAAAGAGGGATACTCTTTAGTAGGGATAGACCCTTTCAAATTGCTTCAAAACAGCCAAGTATACAGCCTAATCAGACCGAACGAGAATCCAGCACACAAGAGTCAGCTGGTGTGGATGGCATGCAATTCTGCTGCATTTGAAGATCTAAGAGTATCAAGCTTCATCAGAGGGACCAAAGTAATCCCAAGGGGGAAACTTTCCACTAGAGGAGTACAAATTGCTTCAAATGAAAACATGGATACTATGGGATCAAGTACTCTTGAACTGAGAAGCAGGTACTGGGCCATAAGGACCAGAAGTGGAGGAAACACTAATCAACAGAGGGCCTCTGCAGGTCAAATCAGTGTACAACCTACGTTTTCTGTGCAAAGAAACCTCCCATTTGACAAACCAACCATCATGGCAGCATTCACTGGGAATGCAGAGGGAAGAACATCAGACATGAGGGCAGAAATCATAAGGATGATGGAAGGTGCAAAACCAGAAGAAGTGTCCTTCCAGGGGCGGGGAGTCTTCGAGCTCTCGGACGAAAAGGCAACGAACCCGATCGTGCCCTCTTTTGACATGAGTAATGAAGGATCTTATTTCTTCGGAGACAATGCAGAGGAGTACGACAATTAAATGAGTCTTCTAACCGAGGTCGAAACGTACGTTCTCTCTATCGTCCCGTCAGGCCCCCTCAAAGCCGAGATCGCACAGAGACTTGAAGATGTCTTTGCTGGGAAGAACACCGATCTTGAGGCTCTCATGGAATGGCTAAAGACAAGACCAATCCTGTCACCTCTGACTAAGGGGATTTTGGGATTTGTATTCACGCTCACCGTGCCCAGTGAGCGAGGACTGCAGCGTAGACGCTTTGTCCAAAATGCCCTCAATGGGAATGGGGATCCAAATAACATGGACAGAGCAGTTAAACTGTATAGAAAGCTTAAGAGGGAGATAACATTCCATGGGGCCAAAGAAATAGCGCTCAGTTATTCTGCTGGTGCACTTGCCAGTTGTATGGGCCTCATATACAACAGGATGGGGGCTGTGACCACTGAAGTGGCCTTTGGCCTGGTATGTGCAACCTGTGAACAGATTGCTGACTCCCAGCATAGGTCTCATAGGCAAATGGTGACAACAACCAATCCACTAATAAGACATGAGAACAGAATGGTTCTGGCCAGCACTACAGCTAAGGCTATGGAGCAAATGGCTGGATCGAGTGAGCAAGCAGCAGAGGCCATGGAAGTTGCTAGTCAGGCCAGGCAAATGGTGCAGGCAATGAGAGCCATTGGGACTCATCCTAGCTCCAGTGCTGGTCTAAAAGATGATCTTCTTGAAAATTTGCAGGCCTATCAGAAACGAATGGGGGTGCAGATGCAACGATTCAAGTGAATGAGTCTTCTAACCGAGGTCGAAACGCCTATCAGAAACGAATGGGGGTGCAGATGCAACGATTCAAGTGACCCTCTTGTTGTTGCCGCGAGTATCATTGGGATCTTGCACTTGATATTGTGGATTCTTGATCGTCTTTTTTTCAAATGCATTTATCGCTTCTTTAAACACGGTCTGAAAAGAGGGCCTTCTACGGAAGGAGTACCAGAGTCTATGAGGGAAGAATATCGAAAGGAACAGCAGAGTGCTGTGGATGCTGACGATAGTCATTTTGTCAGCATAGAGCTGGAGTAAATGGATCCTAACACTGTGTCAAGCTTTCAGGTAGATTGCTTCCTTTGGCATGTCCGCAAACAAGTTGCAGACCAAGAACTAGGTGATGCCCCATTCCTTGATCGGCTTCGCCGAGATCAGAAGTCCCTAAGGGGAAGAGGCAGTACTCTCGGTCTGAACATCGAAACAGCCACCCGTGTTGGAAAGCAGATAGTGGAGAGGATTCTGAAGGAAGAATCCGATGAGGCACTTAAAATGACCATGGCCTCCGCACCTGCTTCGCGATACCTAACTGACATGACTATTGAGGAAATGTCAAGGGACTGGTTCATGCTAATGCCCAAGCAGAAAGTGGCAGGCCCTCTTTGTATCAGAATGGACCAGGCAATCATGGATAAGAACATCATATTGAAAGCGAATTTCAGTGTGATTTTTGACCGGCTAGAGACCCTAATATTACTAAGGGCTTTCACCGAAGAGGGAGCAATTGTTGGCGAAATTTCACCATTGCCTTCTCTTCCAGGACATACTAATGAGGATGTCAAAAATGCAATTGGGGTCCTCATCGGAGGACTTGAATGGAATGATAACACAGTTCGAGTCTCTAAAACTCTACAGAGATTCGCTTGGAAAAGCAGTAATGAGAATGGGAGACCTCCACTCACTCCAAACCAGAAACGGAAAATGGCGAGAACAATTAGGTCAAAAGTTCGAATGGATCCTAACACTGTGTCAAGCTTTCAGGACATACTAATGAGGATGTCAAAAATGCAATTGGGGTCCTCATCGGAGGACTTGAATGGAATGATAACACAGTTCGAGTCTCTAAAACTCTACAGAGATTCGCTTGGAAAAGCAGTAATGAGAATGGGAGACCTCCACTCACTCCAAACCAGAAACGGAAAATGGCGAGAACAATTAGGTCAAAAGTTCGAAGAAATAAGATGGCTGATTGAAGAAGTGAGGCACAAATTGAAGATAACAGAGAATAGTTTTGAGCAAATAACATTTATGCAAGCCTTACAGCTACTATTTGAAGTGGAACAAGAGATAAGAACTTTCTCATTTCAGCTTATTTAA
>Concatenated PB2+PA+NP+M1+M2+NS1+NS2 STRAIN=A/Japan/305-MA12/1957 YEAR=1957
ATGGAAAGAATAAAAGAACTACGGAATCTGATGTCGCAGTCTCGCACTCGCGAGATACTAACAAAAACCACAGTGGACCATATGGCCATAATTAAGAAGTACACATCAGGGAGACAGGAAAAGAACCCGTCACTTAGGATGAAATGGATGATGGCAATGAAATATCCGATTACAGCTGACAAGAGGATAACAGAAATGATTCCTGAGAGAAATGAGCAAGGGCAAACTCTATGGAGTAAAATGAGTGATGCCGGATCGGATCGTGTGATGGTATCACCTCTGGCTGTGACATGGTGGAATAGAAATGGACCAATGACAAGTACGGTTCATTATCCAAAAATCTACAAAACTTATTTTGAGAAAGTCGAAAGGTTAAAACATGGAACCTTTGGCCCTGTCCATTTTAGAAACCAAGTCAAAATACGCCGAAGAGTTGACATAAATCCTGGTCATGCAGACCTCAGTGCCAAGGAGGCACAGGATGTAATCATGGAAGTTGTTTTCCCTAACGAAGTGGGGGCCAGGATACTAACGTCGGAATCGCAATTAACAATAACCAAAGAGAAAAAAGAAGAACTCCAGGATTGCAAAATTTCTCCTTTGATGGTTGCGTACATGTTAGAGAGAGAACTTGTCCGAAAAACGAGATTTCTCCCAGTTGCTGGTGGAACAAGCAGTGTGTACATTGAAGTGTTGCACTTGACTCAAGGAACATGCTGGGAACAGATGTACACTCCAGGTGGAGAAGTGAGGAATGATGATGTTGATCAAAGTCTAATTATTGCAGCCAGGAACATAGTGAGAAGAGCAGCAGTATCAGCAGATCCACTAGCATCTTTATTGGAGATGTGCCACAGCACACAGATTGGCGGGACAAGGATGGTGGACATTCTTAGGCAGAACCCAACGGAAGAGCAAGCTGTGGATATATGCAAGGCTGCAATGGGACTGAGAATCAGCTCATCCTTCAGTTTTGGCGGGTTCACATTTAAGAGAACAAGCGGATCATCAGTCAAGAGAGAGGAAGAAGTGCTTACGGGCAATCTTCAAACATTGAAAATAAGGGTGCATGAGGGATACGAGGAGTTCACAATGGTTGGGAAAAGGGCAACAGCTATACTCAGAAAAGCAACCAGGAGATTGATTCAGCTGATAGTGAGTGGAAGAGACGAACAGTCGATAGCCGAAGCAATAATTGTGGCCATGGTATTTTCACAAGAAGATTGTATGATAAAAGCAGTTAGAGGTGATCTGAATTTCGTTAATAGGGCAAATCAGCGATTGAATCCCATGCATCAACTTTTAAGACATTTTCAGAAGGATGCGAAAGTGCTTTTTCAAAATTGGGGAATTGAACATATCGACAATGTGATGGGAATGATTGGGGTATTACCAGACATGACTCCAAGCACAGAGATGTCAATGAGAGGGGTAAGAGTCAGCAAAATGGGCGTAGATGAATACTCCAGCGCGGAGAGAGTAGTGGTGAGCATTGACCGGTTTTTGAGAGTTCGAGACCAACGAGGAAATGTACTACTATCTCCTGAGGAGGTCAGTGAAACACAGGGAACAGAGAAACTGACAATAACTTACTCATCGTCAATGATGTGGGAGATTAATGGCCCTGAGTCAGTGTTGGTCAATACCTATCAGTGGATCATCAGAAACTGGGAAACTGTTAAAATCCAGTGGTCTCAGAATCCTACAATGCTATACAATAAAATGGAATTTGAGCCATTTCAGTCTTTAGTTCCTAAGGCCATTAGAGGCCAATACAGTGGGTTTGTTAGGACTCTATTCCAACAAATGAGGGATGTACTTGGGACATTTGATACCACCCAGATAATAAAACTTCTTCCCTTTGCAGCCGCCCCACCAAAGCAAAGTAGAATGCAGTTCTCTTCATTGACTGTGAATGTGAGGGGATCAGGAATGAGAATACTTGTAAGGGGCAATTCTCCTGTATTCAACTACAACAAGACCACTAAGAGACTAACAATTCTCGGAAAGGATGCTGGCACTTTAACTGAAGACCCAGATGAAGGCACATCTGGAGTGGAGTCCGCTGTTCTGAGAGGATTCCTCATTCTGGGCAAAGAAGATAGGAGATATGGACCAGCATTAAGCATCAATGAACTGAGTAACCTTGCGAAAGGAGAAAAGGCTAATGTACTAATCGGGCAAGGAGACGTGGTGTTGGTAATGAAACGAAAACGGGACTCTAGCATACTTACTGACAGCCAGACAGCGACCAAAAGAATTCGGATGGCCATCAATTAAATGGAAGATTTTGTGCGACAATGCTTCAATCCGATGATTGTCGAGCTTGCGGAAAAGGCAATGAAAGAGTATGGAGAGGATCCGAAAATCGAAACAAACAAATTTGCAGCAATATGCACTCACTTGGAAGTATGCTTCATGTATTCAGATTTTCATTTCATCAATGAGCAAGGCGAGTCAATAATAGTAGAGCTTGATGATCCAAATGCACTTTTGAAGCACAGATTTGAAATAATAGAGGGAAGAGATCGCACAATGGCCTGGACAGTAGTAAACAGTATTTGCAACACTACAGGAGCTGAGAAACCGAAGTTTCTGCCAGATTTGTATGATTACAAGGAGAATAGATTCATCGAGATTGGAGTGACAAGGAGGGAAGTCCACATATACTATCTTGAAAAGGCCAATAAAATTAAATCTGAGAAGACACACATCCACATTTTCTCATTCACTGGGGAAGAAATGGCCACAAAGGCCGACTACACTCTCGATGAGGAAAGCAGGGCTAGGATCAAAACCAGACTATTCACCATAAGACAAGAAATGGCTAGCAGAGGCCTCTGGGATTCCTTTCGTCAGTCCGAAAGAGGCGAAGAAACAATTGAAGAAAGATTTGAAATCACAGGGACTATGCGCAGGCTCGCCGACCAAAGTCTCCCGCCGAACTTCTCCTGCCTTGAGAATTTTAGAGCCTATGTGGATGGATTCGAACCGAACGGCTACATTGAGGGCAAGCTTTCTCAAATGTCCAAAGAAGTAAATGCTAAAATTGAACCTTTTCTGAAAACAACACCAAGACCAATTAGACTTCCGGATGGGCCTCCTTGTTCTCAGCGGTCCAAATTCCTGCTGATGGATGCTTTAAAATTAAGCATTGAGGACCCAAGTCACGAAGGAGAGGGAATACCACTATATGATGCGATCAAGTGTATGAGAACATTCTTTGGATGGAAAGAACCCTATGTTGTTAAACCACACGAAAAGGGAATAAATCCAAATTATCTGCTGTCATGGAAGCAAGTACTGGCAGAACTGCAGGACATTGAGAATGAGGAGAAGATTCCAAGAACCAAAAACATGAAGAAAACGAGTCAGCTAAAGTGGGCACTTGGTGAGAACATGGCACCAGAGAAGGTAGACTTTGACGACTGTAGGGATACAAGCGATTTGAAGCAATATGATAGTGATGAACCTGAATTAAGGTCACTTTCAAGCTGGATCCAGAATGAGTTCAACAAGGCATGCGAGCTGACCAATTCAATCTGGATAGAGCTCGATGAGATTGGAGAAGATGTGGCTCCAATTGAACACATTGCAAGCATGAGAAGGAATTACTTCACAGCAGAGGTGTCTCATTGCAGAGCCACAGAATATATAATGAAGGGGGTATACATTAATACTGCCTTGCTTAATGCATCTTGTGCAGCAATGGACGATTTCCAACTAATTCCCATGATAAGCAAATGTAGAACTAAAGAGGGAAGGCGAAAGACCAATTTATATGGTTTCATCATAAAAGGAAGATCTCACTTAAGGAATGACACCGACGTGGTAAACTTTGTGAGCATGGAGTTTTCTCTCACTGACCCAAGACTTGAGCCACACAAATGGGAGAAGTACTGTGTTCTTGAGATAGGAGATATGCTACTAAGAAGTGCCATAGGCCAGGTGTCAAGGCCCATGTTCTTGTATGTGAGGACAAATGGAACATCAAAGATTAAAATGAAATGGGGAATGGAGATGAGGCGTTGCCTCCTTCAGTCACTCCAACAAATCGAGAGTATGATTGAAGCCGAGTCCTCTGTCAAGGAGAAAGACATGACCAAAGAGTTTTTCGAGAATAAATCAGAAACATGGCCCATTGGAGAGTCCCCCAAAGGAGTGGAAGAAGGTTCCATTGGGAAGGTCTGCAGGACTTTATTAGCCAAGTCGGTATTCAATAGCCTGTATGCATCTCCACAATTAGAAGGATTTTCAGCTGAATCAAGAAAACTGCTTCTTGTCGTTCAGGCTCTTAGGGACAATCTTGAACCTGGGACCTTTGATCTTGGGGGGCTATATGAAGCAATTGAGGAGTGCCTGATTAATGATCCCTGGGTTTTGCTTAATGCGTCTTGGTTCAACTCCTTCCTAACACATGCATTAAGATAGATGGCGTCCCAAGGCACCAAACGGTCTTATGAACAGATGGAAACTGATGGGGAACGCCAGAATGCAACTGAAATCAGAGCATCCGTCGGGAAGATGATTGATGGAATTGGACGATTCTACATCCAAATGTGCACCGAACTTAAACTCAGTGATTATGAGGGGCGGCTGATCCAGAACAGCTTAACAATAGAGAGAATGGTGCTCTCTGCTTTTGACGAGAGGAGGAATAAATATCTGGAAGAACATCCCAGCGCGGGGAAGGATCCTAAGAAAACTGGAGGACCCATATACAAGAGAGTAGATGGAAAGTGGATGAGGGAACTCGTCCTTTATGACAAAGAAGAAATAAGGCGAATCTGGCGCCAAGCTAATAATGGTGATGATGCAACAGCTGGTCTGACTCACATGATGATCTGGCATTCCAATTTGAATGATACAACATACCAGAGGACAAGAGCTCTTGTTCGCACCGGAATGGATCCCAGGATGTGCTCTTTGATGCAGGGTTCGACTCTCCCTAGGAGGTCTGGAGCCGCAGGCGCTGCAGTCAAAGGAGTTGGGACAATGGTGATGGAGTTGATCAGGATGATCAAACGTGGGATCAATGATCGGAACTTCTGGAGAGGTGAGAATGGGCGGAAAACAAGGATTGCTTATGAGAGAATGTGCAACATTCTCAAAGGAAAATTTCAAACAGCTGCACAAAGAGCAATGATGGATCAAGTGAGAGAAAGCCGGAACCCAGGAAATGCTGAGATCGAAGATCTCATCTTTCTGGCACGGTCTGCACTCATATTGAGAGGGTCAGTTGCTCACAAATCTTGTCTGCCTGCCTGTGTGTATGGACCTGCCGTAGCCAGTGGGTACAACTTCGAAAAAGAGGGATACTCTTTAGTAGGGATAGACCCTTTCAAACTGCTTCAAAACAGCCAAGTATACAGCCTAATCAGACCGAACGAGAATCCAGCACACAAGAGTCAGCTGGTGTGGATGGCATGCAATTCTGCTGCATTTGAAGATCTAAGAGTATCAAGCTTCATCAGAGGGACCAAAGTAATCCCAAGGGGGAAACTTTCCACTAGAGGAGTACAAATTGCTTCAAATGAAAACATGGATACTATGGAATCAAGTACTCTTGAACTGAGAAGCAGGTACTGGGCCATAAGGACCAGAAGTGGAGGAAACACTAATCAACAGAGGGCCTCTGCAGGTCAAATCAGTGTACAACCTACGTTTTCTGTGCAAAGAAACCTCCCATTTGACAAACCAACCATCATGGCAGCATTCACTGGGAATGCAGAGGGAAGAACATCAGACATGAGGGCAGAAATCATAAGGATGATGGAAGGTGCAAAACCAGAAGAAGTGTCCTTCCAGGGGCGGGGAGTCTTCGAGCTCTCGGACGAAAAGGCAACGAACCCGATCGTGCCCTCTTTTGACATGAGTAATGAAGGATCTTATTTCTTCGGAGACAATGCAGAGGAGTACGACAATTAAATGAGTCTTCTAACCGAGGTCGAAACGTACGTTCTCTCTATCGTCCCGTCAGGCCCCCTCAAAGCCGAGATCGCACAGAGACTTGAAGATGTCTTTGCTGGGAAGAACACCGATCTTGAGGCTCTCATGGAATGGCTAAAGACAAGACCAATCCTGTCACCTCTGACTAAGGGGATTTTGGGATTTGTATTCACGCTCACCGTGCCCAGTGAGCGAGGACTGCAGCGTAGACGCTTTGTCCAAAATGCCCTCAATGGGAATGGGGATCCAAATAACATGGACAGAGCAGTTAAACTGTATAGAAAGCTTAAGAGGGAGATAACATTCCATGGGGCCAAAGAAATAGCGCTCAGTTATTCTGCTGGTGCACTTGCCAGTTGTATGGGCCTCATATACAACAGGATGGGGGCTGTGACCACTGAAGTGGCCTTTGGCCTGGTATGTGCAACCTGTGAACAGATTGCTGACTCCCAGCATAGGTCTCATAGGCAAATGGTGACAACAACCAATCCACTAATAAGACATGAGAACAGAATGGTTCTGGCCAGCACTACAGCTAAGGCTATGGAGCAAATGGCTGGATCGAGTGAGCAAGCAGCAGAGGCCATGGAGGTTGCTAGTCAGGCCAGGCAAATGGTGCAGGCAATGAGAGCCATTGGGACTCATCCTAGATCCAGTGCTGGTCTAAAAGATGATCTTCTTGAAAATTTGCAGGCCTATCAGAAACGAATGGGGGTGCAGATGCAACGATTCAAGTGAATGAGTCTTCTAACCGAGGTCGAAACGCCTATCAGAAACGAATGGGGGTGCAGATGCAACGATTCAAGTGACCCTCTTGTTGTTGCCGCGAGTATCATTGGGATCTTGCACTTGATATTGTGGATTCTTGATCGTCTTTTTTTCAAATGCATTTATCGCTTCTTTAAACACGGTCTGAAAAGAGGGCCTTCTACGGAAGGAGTACCAGAGTCTATGAGGGAAGAATATCGAAAGGAACAGCAGAGTGCTGTGGATGCTGACGATAGTCATTTTGTCAGCATAGAGCTGGAGTAAATGGATCCTAACACTGTGTCAAGCTTTCAGGTAGATTGCTTCCTTTGGCATGTCCGCAAACAAGTTGCAGACCAAGAACTAGGTGATGCCCCATTCCTTGATCGGCTTCGCCGAGATCAGAAGTCCCTAAGGGGAAGAGGCAGTACTCTCGGTCTGAACATCGAAACAGCCACCCGTGTTGGAAAGCAGATAGTGGAGAGGATTCTGAAGGAAGAATCCGATGAGGCACTTAAAATGACCATGGCCTCCGCACCTGCTTCGCGATACCTAACTGACATGACTATTGAGGAAATGTCAAGGGACTGGTTCATGCTAATGCCCAAGCAGAAAGTGGCAGGCCCTCTTTGTATCAGAATGGACCAGGCAATCATGGATAAGAACATCATATTGAAAGCGAATTTCAGTGTGATTTTTGACCGGCTAGAGACCCTAATATTACTAAGGGCTTTCACCGAAGAGGGAGCAATTGTTGGCGAAATTTCACCATTGCCTTCTCTTCCAGGACATACTAATGAGGATGTCAAAAATGCAATTGGGGTCCTCATCGGAGGACTTGAATGGAATGATAACACAGTTCGAGTCTCTAAAACTCTACAGAGATTCGCTTGGAGAAGCAGTAATGAGAATGGGAGACCTCCACTCACTCCAAAACAGAAACGGAAAATGGCGAGAACAATTAGGTCAAAAGTTCGAATGGATCCTAACACTGTGTCAAGCTTTCAGGACATACTAATGAGGATGTCAAAAATGCAATTGGGGTCCTCATCGGAGGACTTGAATGGAATGATAACACAGTTCGAGTCTCTAAAACTCTACAGAGATTCGCTTGGAGAAGCAGTAATGAGAATGGGAGACCTCCACTCACTCCAAAACAGAAACGGAAAATGGCGAGAACAATTAGGTCAAAAGTTCGAAGAAATAAGATGGCTGATTGAAGAAGTGAGACACAAATTGAAGATAACAGAGAATAGTTTTGAGCAAATAACATTTATGCAAGCCTTACAGCTACTATTTGAAGTGGAACAAGAGATAAGAACTTTCTCGTTTCAGCTTATTTAA
>Concatenated PB2+PA+NP+M1+M2+NS1+NS2 STRAIN=A/Chile/13/57 YEAR=1957
ATGGAAAGAATAAAAGAACTACGGAATCTGATGTCGCAGTCTCGCACTCGCGAGATACTAACAAAAACCACAGTGGACCATATGGCCATAATTAAGAAGTACACATCAGGGAGACAGGAAAAGAACCCGTCACTTAGGATGAAATGGATGATGGCAATGAAATATCCGATTACAGCTGACAAGAGGATAACAGAAATGATTCCTGAGAGAAATGAGCAAGGGCAAACTCTATGGAGTAAAATGAGTGATGCCGGATCGGATCGAGTGATGGTATCACCTCTGGCTGTGACATGGTGGAATAGAAATGGACCAATGACAAGTACGGTTCATTATCCAAAAATCTACAAAACTTATTTTGAGAAAGTCGAAAGGTTAAAACATGGAACCTTTGGCCCTGTCCATTTTAGAAACCAAGTCAAAATACGCCGAAGAGTTGACATAAATCCTGGTCATGCAGACCTCAGTGCCAAGGAGGCACAAGATGTAATCATGGAAGTTGTTTTCCCTAACGAAGTGGGGGCCAGGATACTAACGTCGGAATCGCAATTAACAATAACCAAAGAGAAAAAAGAAGAACTCCAGGATTGCAAAATTTCTCCTTTGATGGTTGCGTACATGTTAGAGAGAGAACTTGTCCGAAAAACGAGATTTCTCCCAGTTGCTGGTGGAACAAGCAGTGTGTACATTGAAGTGTTGCACTTGACTCAAGGAACATGCTGGGAACAGATGTACACTCCAGGTGGAGAAGTGAGGAATGATGATGTTGATCAAAGTCTAATTATTGCAGCCAGGAACATAGTGAGAAGAGCAGCAGTATCAGCAGATCCACTAGCATCTTTATTGGAGATGTGCCACAGCACACAGATTGGCGGGACAAGGATGGTGGACATTCTTAGGCAGAACCCAACGGAAGAGCAAGCTGTGGATATATGCAAGGCTGCAATGGGACTGAGAATCAGCTCATCCTTCAGTTTTGGCGGGTTCACATTTAAGAGAACAAGCGGATCATCAGTCAAGAGAGAGGAAGAAGTGCTTACGGGCAATCTTCAAACATTGAAAATAAGGGTGCATGAGGGATACGAGGAGTTCACAATGGTTGGGAAAAGGGCAACAGCTATACTCAGAAAAGCAACCAGGAGATTGATTCAGCTGATAGTGAGTGGAAGAGACGAACAGTCGATAGCCGAAGCAATAATTGTGGCCATGGTATTTTCACAAGAAGATTGTATGATAAAAGCAGTTAGAGGTGATCTGAATTTCGTTAATAGGGCAAATCAGCGATTGAATCCCATGCATCAACTTTTAAGACATTTTCAGAAGGATGCGAAAGTGCTTTTTCAAAATTGGGGAATTGAACATATCGACAATGTGATGGGAATGATTGGGGTATTACCAGACATGACTCCAAGCACAGAGATGTCAATGAGAGGGGTAAGAGTCAGCAAAATGGGCGTAGATGAATACTCCAGCGCGGAGAGAGTAGTGGTGAGCATTGACCGGTTTTTGAGAGTTCGAGACCAACGAGGAAATGTACTACTATCTCCTGAGGAGGTCAGTGAAACACAGGGAACAGAGAAACTGACAATAACTTACTCATCGTCAATGATGTGGGAGATTAATGGCCCTGAGTCAGTGTTGGTCAATACCTATCAGTGGATCATCAGAAACTGGGAAACTGTTAAAATTCAGTGGTCTCAGAATCCTACAATGCTATACAATAAAATGGAATTTGAGCCATTTCAGTCTTTAGTTCCTAAGGCCATTAGAGGCCAATACAGTGGGTTTGTTAGGACTCTATTCCAACAAATGAGGGATGTACTTGGGACATTTGATACCACCCAGATAATAAAACTTCTTCCCTTTGCAGCCGCCCCACCAAAGCAAAGTAGAATGCAGTTCTCTTCATTGACTGTGAATGTGAGGGGATCAGGAATGAGAATACTTGTAAGGGGCAATTCTCCTGTATTCAACTACAACAAGACCACTAAGAGACTAACAATTCTCGGAAAGGATGCTGGCACTTTAACTGAAGACCCAGATGAAGGCACATCTGGAGTGGAGTCCGCTGTTCTGAGAGGATTCCTCATTCTGGGCAAAGAAGATAGGAGATATGGACCAGCATTAAGCATCAATGAACTGAGTAACCTTGCGAAAGGAGAAAAGGCTAATGTACTAATTGGGCAAGGAGACGTGGTGTTGGTAATGAAACGAAAACGGGACTCTAGCATACTTACTGACAGCCAGACAGCGACCAAAAGAATTCGGATGGCCATCAATTAAATGGAAGATTTTGTGCGACAATGCTTCAATCCGATGATTGTCGAGCTTGCGGAAAAGACAATGAAAGAGTATGGAGAGGATCTGAAAATCGAAACAAACAAATTTGCAGCAATATGCACTCACTTGGAAGTATGCTTCATGTATTCAGACTTTCATTTCATCAATGAGCAAGGCGAGTCAATAATAGTAGAGCTTGATGATCCAAATGCACTTTTGAAGCACAGATTTGAAATAATAGAGGGAAGAGATCGCACAATGGCCTGGACAGTAGTAAACAGTATTTGCAACACTACAGGAGCTGAGAAACCGAAGTTTCTGCCAGATTTGTATGATTACAAGGAGAATAGATTCATCGAGATTGGAGTGACAAGGAGGGAAGTCCACATATACTATCTTGAAAAGGCCAATAAAATTAAATCTGAGAAGACACACATCCACATTTTCTCATTCACTGGGGAAGAAATGGCCACAAAGGCCGACTACACTCTCGATGAGGAAAGCAGGGCTAGGATCAAAACCAGACTATTCACCATAAGACAAGAAATGGCTAACAGAGGCCTCTGGGATTCCTTTCGTCAGTCCGAAAGAGGCGAAGAAACAATTGAAGAAAGATTTGAAATCACAGGGACAATGCGCAGGCTCGCCGACCAAAGTCTCCCGCCGAACTTCTCCTGCCTTGAGAATTTTAGAGCCTATGTGGATGGATTCGAACCGAACGGCTACATTGAGGGCAAGCTTTCTCAAATGTCCAAAGAAGTAAATGCTAAAATTGAACCTTTTCTGAAAACAACACCAAGACCAATTAGACTTCCGGATGGGCCTCCTTGTTCTCAGCGGTCCAAATTCCTGCTGATGGATGCTTTAAAATTAAGCATTGAGGACCCAAGTCACGAAGGAGAGGGAATACCACTATATGATGCGATCAAGTGTATGAGAACATTCTTTGGATGGAAAGAACCCTATGTTGTTAAACCACACGAAAAGGGAATAAATCCAAATTATCTGCTGTCATGGAAGCAAGTACTGGCAGAACTGCAGGACATTGAGAATGAGGAGAAGATTCCAAGAACCAAAAACATGAAGAAAACGAGTCAGCTAAAGTGGGCACTTGGTGAGAACATGGCACCAGAGAAGGTAGACTTTGACGACTGTAGAGATATAAGCGATTTGAAGCAATATGATAGTGATGAACCTGAATTAAGGTCACTTTCAAGCTGGATCCAGAATGAGTTCAACAAGGCATGCGAGCTGACCGATTCAATCTGGATAGAGCTCGATGAGATTGGAGAAGATGTGGCTCCAATTGAACACATTGCAAGCATGAGAAGGAATTACTTCACAGCAGAGGTGTCTCATTGCAGAGCCACAGAATATATAATGAAGGGGGTATACATTAATACTGCCTTGCTTAATGCATCCTGTGCAGCAATGGACGATTTCCAACTAATTCCCATGATAAGCAAATGTAGAACTAAAGAGGGAAGGCGAAAGACCAATTTATATGGTTTCATCATAAAAGGAAGATCTCACTTAAGGAATGACACCGACGTGGTAAACTTTGTGAGCATGGAGTTTTCTCTCACTGACCCAAGACTTGAGCCACACAAATGGGAGAAGTACTGTGTTCTTGAGATAGGAGATATGCTACTAAGAAGTGCCATAGGCCAGGTGTCAAGGCCCATGTTCTTGTATGTGAGGACAAATGGAACATCAAAGATTAAAATGAAATGGGGAATGGAGATGAGGCGTTGCCTCCTTCAGTCACTCCAACAAATCGAGAGTATGATTGAAGCCGAGTCCTCTGTCAAGGAGAAAGACATGACCAAAGAGTTTTTCGAGAATAAATCAGAAACATGGCCCATTGGAGAGTCCCCCAAAGGAGTGGAAGAAGGTTCCATTGGGAAGGTCTGCAGGACTTTATTAGCCAAGTCGGTATTCAATAGCCTGTATGCATCTCCACAATTAGAAGGATTTTCAGCTGAATCAAGAAAACTGCTTCTTGTCGTTCAGGCTCTTAGGGACAATCTTGAACCTGGGACCTTTGATCTTGGGGGGCTATATGAAGCAATTGAGGAGTGCCTGATTAATGATCCCTGGGTTTTGCTTAATGCGTCTTGGTTCAACTCCTTCCTAACACATGCATTAAGATAGATGGCGTCCCAAGGCACCAAACGGTCTTATGAACAGATGGAAACTGATGGGGAACGCCAGAATGCAACTGAAATCAGAGCATCCGTCGGGAAGATGATTGATGGAATTGGACGATTCTACATCCAAATGTGCACCGAACTTAAACTCAGTGATTATGAGGGGCGGCTGATCCAGAACAGCTTAACAATAGAGAGAATGGTGCTCTCTGCTTTTGACGAGAGGAGGAATAAATATCTGGAAGAACATCCCAGCGCGGGGAAGGATCCTAAGAAAACTGGAGGACCCATATACAAGAGAGTAGATGGAAAGTGGATGAGGGAACTCGTCCTTTATGACAAAGAAGAAATAAGGCGAATCTGGCGCCAAGCTAATAATGGTGATGATGCGACAGCTGGTCTGACTCACATGATGATCTGGCATTCCAATTTGAATGATACAACATACCAGAGGACAAGAGCTCTTGTTCGCACCGGAATGGATCCCAGGATGTGCTCTTTGATGCAGGGTTCGACTCTCCCTAGGAGGTCTGGAGCCGCAGGCGCTGCAGTCAAAGGAGTTGGGACAATGGTGATGGAGTTGATCAGGATGATCAAACGTGGGATCAATGATCGGAACTTCTGGAGAGGTGAGAATGGGCGGAAAACAAGGAATGCTTATGAGAGAATGTGCAACATTCTCAAAGGAAAATTTCAAACAGCTGCACAAAGAGCAATGATGGATCAAGTGAGAGAAAGCCGGAACCCAGGAAATGCTGAGATCGAAGATCTCATCTTTCTGGCACGGTCTGCACTCATATTGAGAGGGTCAGTTGCTCACAAATCTTGTCTGCCTGCCTGTGTGTATGGACCTGCCGTAGCCAGTGGGTACGACTTCGAAAAAGAGGGATACTCTTTAGTAGGGATAGACCCTTTCAAACTGCTTCAAAACAGCCAAGTATACAGCCTAATCAGACCGAACGAGAATCCAGCACACAAGAGTCAGCTGGTGTGGATGGCATGCAATTCTGCTGCATTTGAAGATCTAAGAGTATCAAGCTTCATCAGAGGGACCAAAGTAATCCCAAGGGGGAAACTCTCCACTAGAGGAGTACAAATTGCTTCAAATGAAAACATGGATACTATGGAATCAAGTACTCTTGAACTGAGAAGCAGGTACTGGGCCATAAGGACCAGAAGTGGAGGAAACACTAATCAACAGAGGGCCTCTGCAGGTCAAATCAGTGTACAACCTACGTTTTCTGTGCAAAGAAACCTCCCATTTGACAAACCAACCATCATGGCAGCATTCACTGGGAATGCAGAGGGAAGAACATCAGACATGAGGGCAGAAATCATAAGGATGATGGAAGGTGCAAAACCAGAAGAAGTGTCCTTCCAGGGGCGGGGAGTCTTCGAGCTCTCGGACGAAAAGGCAACGAACCCGATCGTGCCCTCTTTTGACATGAGTAATGAAGGATCTTATTTCTTCGGAGACAATGCAGAGGAGTACGACAATTAAATGAGTCTTCTAACCGAGGTCGAAACGTACGTTCTCTCTATCGTCCCGTCAGGCCCCCTCAAAGCCGAGATCGCACAGAGACTTGAAGATGTCTTTGCTGGGAAGAACACCGATCTTGAGGCTCTCATGGAATGGCTAAAGACAAGACCAATCCTGTCACCTCTGACTAAGGGGATTTTGGGATTTGTATTCACGCTCACCGTGCCCAGTGAGCGAGGACTGCAGCGTAGACGCTTTGTCCAAAATGCCCTCAATGGGAATGGGGATCCAAATAACATGGACAGAGCAGTTAAACTGTATAGAAAGCTTAAGAGGGAGATAACATTCCATGGGGCCAAAGAAATAGCGCTCAGTTATTCTGCTGGTGCACTTGCCAGTTGTATGGGCCTCATATACAACAGGATGGGGGCTGTGACCACTGAAGTGGCCTTTGGCCTGGTATGTGCAACCTGTGAACAGATTGCTGACTCCCAGCATAGGTCTCATAGGCAAATGGTGACAACAACCAATCCACTAATAAGACATGAGAACAGAATGGTTCTGGCCAGCACTACAGCTAAGGCTATGGAGCAAATGGCTGGATCGAGTGAGCAAGCAGCAGAGGCCATGGAGGTTGCTAGTCAGGCCAGGCAAATGGTGCAGGCAATGAGAGCCATTGGGACTCATCCTAGCTCCAGTGCTGGTCTAAAAGATGATCTTCTTGAAAATTTGCAGGCCTATCAGAAACGAATGGGGGTGCAGATGCAACGATTCAAGTGAATGAGTCTTCTAACCGAGGTCGAAACGCCTATCAGAAACGAATGGGGGTGCAGATGCAACGATTCAAGTGACCCTCTTGTTGTTGCCGCGAGTATCATTGGGATCTTGCACTTGATATTGTGGATTCTTGATCGTCTTTTTTTCAAATGCATTTATCGCTTCTTTAAACACGGTCTGAAAAGAGGGCCTTCTACGGAAGGAGTACCAGAGTCTATGAGGGAAGAATATCGAAATGAACAGCAGAGTGCTGTGGATGCTGACGATAGTCATTTTGTCAGCATAGAGCTGGAGTAAATGGATCCTAACACTATGTCAAGCTTTCAGGTAGATTGCTTCCTTTGGCATGTCCGCAAACAAGTTGCAGACCAAGAACTAGGTGATGCCCCATTCCTTGATCGGCTTCGCCGAGATCAGAAGTCCCTAAGGGGAAGAGGCAGTACCCTCGGTCTGAACATCGAAACAGCCACCCGTGTTGGAAAGCAGATAGTGGAGAGGATTCTGAAGGAAGAATCCGATGAGGCACTTAAAATGACCATGGCCTCCGCACCTGCTTCGCGATACCTAACTGACATGACTATTGAGGAAATGTCAAGGGACTGGTTCATGCTAATGCCCAAGCAGAAAGTGACAGGCCCTCTTTGTATCAGAATGGACCAGGCAATCATGGATAAGAACATCATATTGAAAGCGAATTTCAGTGTGATTTTTGACCGGCTAGAGACCCTAATATTACTAAGGGCTTTCACCGAAGAGGGAGCAATTGTTGGCGAAATTTCACCATTGCCTTCTCTTCCAGGACATACTAATGAGGATGTCAAAAATGCAATTGGGGTCCTCATCGGAGGACTTGAATGGAATGATAACACAGTTCGAGTCTCTAAAACTCTACAGAGATTCGCTTGGAGAAGCAGTAATGAGAATGGGAGACCTCCACTCACTCCAAAACAGAAACGGAAAATGGCGAGAACAATTAGGTCAAAAGTTCGAATGGATCCTAACACTATGTCAAGCTTTCAGGACATACTAATGAGGATGTCAAAAATGCAATTGGGGTCCTCATCGGAGGACTTGAATGGAATGATAACACAGTTCGAGTCTCTAAAACTCTACAGAGATTCGCTTGGAGAAGCAGTAATGAGAATGGGAGACCTCCACTCACTCCAAAACAGAAACGGAAAATGGCGAGAACAATTAGGTCAAAAGTTCGAAGAAATAAGATGGCTGATTGAAGAAGTGAGACACAAATTGCAGATAACAGAGAATAGTTTTGAGCAAATAACATTTATGCAAGCCTTACAGCTACTATTTGAAGTGGAACAAGAGATAAGAACTTTTTCGTTTCAGCTTATTTAA
>Concatenated PB2+PA+NP+M1+M2+NS1+NS2 STRAIN=A/Albany/24/1958 YEAR=1958
ATGGAAAGAATAAAAGAATTACGGAATCTGATGTCGCAGTCTCGCACTCGCGAGATACTAACAAAAACCACAGTGGACCATATGGCCATAATTAAGAAGTACACATCAGGGAGACAGGAAAAGAACCCGTCACTTAGGATGAAATGGATGATGGCAATGAAATATCCGATTACAGCTGACAAGAGGATAACAGAAATGATTCCTGAGAGAAATGAGCAAGGGCAAACTCTATGGAGTAAAATGAGTGATGCCGGATCGGATCGAGTGATGGTATCACCTCTGGCTGTGACATGGTGGAATAGAAATGGACCAATGACAAGTACGGTTCATTATCCAAAAATCTACAAAACTTATTTTGAGAAAGTCGAAAGGTTAAAACATGGAACCTTTGGCCCTGTCCATTTTAGAAACCAAGTCAAAATACGCCGAAGAGTTGACATAAATCCTGGTCATGCAGACCTCAGTGCCAAGGAGGCACAGGATGTAATCATGGAAGTTGTTTTCCCTAACGAAGTTGGGGCCAGGATACTAACGTCGGAATCGCAATTAACAATAACCAAAGAGAAAAAAGAAGAACTCCAGGATTGCAAAATTTCTCCTTTGATGGTTGCGTACATGTTAGAGAGAGAACTTGTCCGAAAAACGAGATTTCTCCCAGTTGCTGGTGGAACAAGCAGTGTGTACATTGAAGTGTTGCACTTGACTCAAGGAACATGCTGGGAACAGATGTACACTCCAGGTGGAGAAGTGAGGAATGATGATGTTGATCAAAGTCTAATTATTGCAGCCAGGAACATAGTGAGAAGAGCAGCAGTATCAGCAGATCCACTAGCATCTTTATTGGAGATGTGCCACAGCACACAGATTGGCGGGACAAGGATGGTGGACATTCTTAGGCAGAACCCAACGGAAGAGCAAGCTGTGGATATATGCAAGGCTGCAATGGGACTGAGAATCAGCTCATCCTTCAGTTTTGGCGGGTTCACATTTAAGAGAACAAGCGGATCATCAGTCAAGAGAGAGGAAGAAGTGCTTACGGGCAATCTTCAAACATTGAAAATAAGGGTGCATGAGGGATACGAGGAGTTCACAATGGTTGGGAAAAGGGCAACAGCTATACTCAGAAAAGCAACCAGGAGATTGATTCAGCTGATAGTGAGTGGAAGAGACGAACAGTCGATAGCCGAAGCAATAATTGTGGCCATGGTATTTTCACAAGAAGATTGTATGATAAAAGCAGTTAGAGGTGATCTGAATTTCGTTAATAGGGCAAATCAGCGATTGAATCCCATGCATCAACTTTTAAGACATTTTCAGAAGGATGCGAAAGTGCTTTTTCAAAATTGGGGAATTGAACATATCGACAATGTGATGGGAATGATTGGGGTATTACCAGACATGACTCCAAGCACAGAGATGTCAATGAGAGGGGTAAGAGTCAGCAAAATGGGCGTAGATGAATACTCCAGCGCGGAGAGAGTAGTGGTGAGCATTGACCGGTTTTTGAGAGTTCGAGACCAACGAGGAAATGTACTACTATCTCCTGAGGAGGTCAGTGAAACACAGGGAACAGAGAAACTGACAATAACTTACTCATCGTCAATGATGTGGGAGATTAATGGCCCTGAGTCAGTGTTGGTCAATACCTATCAGTGGATCATCAGAAACTGGGAAACTGTTAAAATTCAGTGGTCTCAGAATCCTACAATGCTATACAATAAAATGGAATTTGAGCCATTTCAGTCTTTAGTTCCTAAGGCCATTAGAGGCCAATACAGTGGGTTTGTTAGGACTCTATTCCAACAAATGAGGGATGTACTTGGGACATTTGATACCACCCAGATAATAAAACTTCTTCCCTTTGCAGCCGCCCCACCAAAGCAAAGTAGAATGCAGTTCTCTTCATTGACTGTGAATGTGAGGGGATCAGGAATGAGAATACTTGTAAGGGGCAATTCTCCTGCATTCAACTACAACAAGACCACTAAGAGACTAACAATTCTCGGAAAGGATGCTGGCACTTTAACTGAAGACCCAGATGAAGGCACATCTGGAGTGGAGTCCGCTGTTCTGAGAGGATTCCTCATTCTGGGCAAAGAAGATAGGAGATATGGACCAGCATTAAGCATCAATGAACTGAGTAACCTTGCGAAAGGAGAAAAGGCTAATGTACTAATTGGGCAAGGAGACGTGGTGTTGGTAATGAAACGAAAACGGGACTCTAGCATACTTACTGACAGCCAGACAGCGACCAAAAGAATTCGGATGGCCATCAATTAAATGGAAGATTTTGTGCGACAATGCTTCAATCCGATGATTGTCGAGCTTGCGGAAAAGGCAATGAAAGAGTATGGAGAGGATCTGAAAATCGAAACAAACAAATTTGCAGCAATATGCACTCACTTGGAAGTATGCTTCATGTATTCAGATTTTCATTTCATCAATGAGCAAGGCGAGTCAATAATAGTAGAGCTTGATGATCCAAATGCACTTTTGAAGCACAGATTTGAAATAATAGAGGGAAGAGATCGCACAATGGCCTGGACAGTAGTAAACAGTATTTGCAACACTACAGGAGCTGAGAAACCGAAGTTTCTGCCAGATTTGTATGATTACAAGGAGAATAGATTCATCGAGATTGGAGTGACAAGGAGGGAAGTCCACATATACTATCTTGAAAAGGCCAATAAAATTAAATCTGAGAAGACACACATCCACATTTTCTCATTCACTGGGGAAGAAATGGCCACAAAGGCCGACTACACTCTCGATGAGGAAAGCAGGGCTAGGATCAAAACCAGACTATTCACCATAAGACAAGAAATGGCTAACAGAGGCCTCTGGGATTCCTTTCGTCAGTCCGAAAGAGGCGAAGAAACAATTGAAGAAAGATTTGAAATCACAGGGACAATGCGCAGGCTCGCCGACCAAAGTCTCCCGCCGAACTTCTCCTGCCTTGAGAATTTTAGAGCCTATGTGGATGGATTCGAACCGAACGGCTACATTGAGGGCAAGCTTTCTCAAATGTCCAAAGAAGTAAATGCTAAAATTGAACCTTTTCTGAAAACAACACCAAGACCAATTAGACTTCCGGATGGGCCTCCTTGTTCTCAGCGGTCCAAATTCCTGCTGATGGATGCTTTAAAATTAAGCATTGAGGACCCAAGTCACGAAGGAGAGGGAATACCACTATATGATGCGATCAAGTGTATGAGAACATTCTTTGGATGGAAAGAACCCTATGTTGTTAAACCACACGAAAAGGGAATAAATCCAAATTATCTGCTGTCATGGAAGCAAGTACTGGCAGAACTGCAGGACATTGAGAATGAGGAGAAGATTCCAAGAACCAAAAACATGAAGAAAACGAGTCAGCTAAAGTGGGCACTTGGTGAGAACATGGCACCAGAGAAGGTAGACTTTGACGACTGTAGAGATATAAGCGATTTGAAGCAATATGATAGTGATGAACCTGAATTAAGGTCACTTTCAAGCTGGATCCAGAATGAGTTCAACAAGGCATGCGAGCTGACCGATTCAATCTGGATAGAGCTCGATGAGATTGGAGAAGATGTGGCTCCAATTGAACACATTGCAAGCATGAGAAGGAATTACTTCACAGCAGAGGTGTCTCATTGCAGAGCCACAGAATATATAATGAAGGGGGTATACATTAATACTGCCTTGCTTAATGCATCCTGTGCAGCAATGGACGATTTCCAACTAATTCCCATGATAAGCAAATGTAGAACTAAAGAGGGAAGGCGAAAGACCAATTTATATGGTTTCATCATAAAAGGAAGATCTCACTTAAGGAATGACACCGACGTGGTAAACTTTGTGAGCATGGAGTTTTCTCTCACTGACCCAAGACTTGAGCCACACAAATGGGAGAAGTACTGTGTTCTTGAGATAGGAGATATGCTACTAAGAAGTGCCATAGGCCAGGTGTCAAGGCCCATGTTCTTGTATGTGAGGACAAATGGAACATCAAAGATTAAAATGAAATGGGGAATGGAGATGAGGCGTTGCCTCCTTCAGTCACTCCAACAAATCGAGAGTATGATTGAAGCCGAGTCCTCTGTCAAGGAGAAAGACATGACCAAAGAGTTTTTCGAGAATAAATCAGAAACATGGCCCATTGGAGAGTCCCCCAAAGGAGTGGAAGAAGGTTCCATTGGGAAGGTCTGCAGGACTTTATTAGCCAAGTCGGTATTCAATAGCCTGTATGCATCTCCACAATTAGAAGGGTTTTCAGCTGAATCAAGAAAACTGCTTCTTGTCGTTCAGGCTCTTAGGGACAATCTTGAACCTGGGACCTTTGATCTTGGGGGGCTATATGAAGCAATTGAGGAGTGCCTGATTAATGATCCCTGGGTTTTGCTTAATGCGTCTTGGTTCAACTCCTTCCTAACACATGCATTAAGATAGATGGCGTCCCAAGGCACCAAACGGTCTTATGAACAGATGGAAACTGATGGGGAACGCCAGAATGCAACTGAAATCAGAGCATCCGTCGGGAAGATGATTGATGGAATTGGACGATTCTACATCCAAATGTGCACCGAACTTAAACTCAGTGATTATGAGGGGCGGCTGATCCAGAACAGCTTAACAATAGAGAGAATGGTGCTCTCTGCTTTTGACGAGAGGAGGAATAAATATCTGGAAGAACATCCCAGCGCGGGGAAGGATCCTAAGAAAACTGGAGGACCCATATACAAGAGAGTAGATGGAAAGTGGATGAGGGAACTCGTCCTTTATGACAAAGAAGAAATAAGGCGAATCTGGCGCCAAGCTAATAATGGTGATGATGCAACAGCTGGTCTGACTCACATGATGATCTGGCATTCCAATTTGAATGATACAACATACCAGAGGACAAGAGCTCTTGTTCGCACCGGAATGGATCCCAGGATGTGCTCTTTGATGCAGGGTTCGACTCTCCCTAGGAGGTCTGGAGCCGCAGGCGCTGCAGTCAAAGGAGTTGGGACAATGGTGATGGAGTTGATCAGGATGATCAAACGTGGGATCAATGATCGGAACTTCTGGAGAGGTGAGAATGGGCGGAAAACAAGGATTGCTTATGAGAGAATGTGCAACATTCTCAAAGGAAAATTTCAAACAGCTGCACAAAGAGCAATGATGGATCAAGTGAGAGAAAGCCGGAACCCAGGAAATGCTGAGATCGAAGATCTCATCTTTCTGGCACGGTCTGCACTCATATTGAGAGGGTCAGTTGCTCACAAATCTTGTCTGCCTGCCTGTGTGTATGGACCTGCCGTAGCCAGTGGGTACGACTTCGAAAAAGAGGGATACTCTTTAGTAGGGATAGACCCTTTCAAACTGCTTCAAAACAGCCAAGTATACAGCCTAATCAGACCGAACGAGAATCCAGCACACAAGAGTCAGCTGGTGTGGATGGCATGCAATTCTGCTGCATTTGAAGATCTAAGAGTATCAAGCTTCATCAGAGGGACCAAAGTAATCCCAAGGGGGAAACTTTCCACTAGAGGAGTACAAATTGCTTCAAATGAAAACATGGATACTATGGAATCAAGTACTCTTGAACTGAGAAGCAGGTACTGGGCCATAAGGACCAGAAGTGGAGGAAACACTAATCAACAGAGGGCCTCTGCAGGTCAAATCAGTGTACAACCTACGTTTTCTGTGCAAAGAAACCTCCCATTTGACAAACCAACCATCATGGCAGCATTCACTGGGAATGCAGAGGGAAGAACATCAGACATGAGGGCAGAAATCATAAGGATGATGGAAGGTGCAAAACCAGAAGAAGTGTCCTTCCAGGGGCGGGGAGTCTTCGAGCTCTCGGACGAAAAGGCAACGAACCCGATCGTGCCCTCTTTTGACATGAGTAATGAAGGATCTTATTTCTTCGGAGACAATGCAGAGGAGTACGACAATTAAATGAGTCTTCTAACCGAGGTCGAAACGTACGTTCTCTCTATCGTCCCGTCAGGCCCCCTCAAAGCCGAGATCGCACAGAGACTTGAAGATGTCTTTGCTGGGAAGAACACCGATCTTGAGGCTCTCATGGAATGGCTAAAGACAAGACCAATCCTGTCACCTCTGACTAAGGGGATTTTGGGATTTGTATTCACGCTCACCGTGCCCAGTGAGCGAGGACTGCAGCGTAGACGCTTTGTCCAAAATGCCCTCAATGGGAATGGGGATCCAAATAACATGGACAGAGCAGTTAAACTGTATAGAAAGCTTAAGAGGGAGATAACATTCCATGGGGCCAAAGAAATAGCGCTCAGTTATTCTGCTGGTGCACTTGCCAGTTGTATGGGCCTCATATACAACAGGATGGGGGCTGTGACCACTGAAGTGGCCTTTGGCCTGGTATGTGCAACCTGTGAACAGATTGCTGACTCCCAGCATAGGTCTCATAGGCAAATGGTGACAACAACCAATCCACTAATAAGACATGAGAACAGAATGGTTCTGGCCAGCACTACAGCTAAGGCTATGGAGCAAATGGCTGGATCGAGTGAGCAAGCAGCAGAGGCCATGGAGGTTGCTAGTCAGGCCAGGCAAATGGTGCAGGCAATGAGAGCCATTGGGACTCATCCTAGCTCCAGTGCTGGTCTAAAAGATGATCTTCTTGAAAATTTGCAGGCCTATCAGAAACGAATGGGGGTGCAGATGCAACGATTCAAGTGAATGAGTCTTCTAACCGAGGTCGAAACGCCTATCAGAAACGAATGGGGGTGCAGATGCAACGATTCAAGTGACCCTCTTGTTGTTGCCGCGAGTATCATTGGGATCTTGCACTTGATATTGTGGATTCTTGATCGTCTTTTTTTCAAATGCATTTATCGCTTCTTTAAACACGGTCTGAAAAGAGGGCCTTCTACGGAAGGAGTACCAGAGTCTATGAGGGAAGAATATCGAAAGGAACAGCAGAGTGCTGTGGATGCTGACGATAGTCATTTTGTCAGCATAGAGCTGGAGTAAATGGATCCTAACACTGTGTCAAGCTTTCAGGTAGATTGCTTCCTTTGGCATGTCCGCAAACAAGTTGCAGACCAAGAACTAGGTGATGCCCCATTCCTTGATCGGCTTCGCCGAGATCAGAAGTCCCTAAGGGGAAGAGGCAGTACTCTCGGTCTGAACATCGAAACAGCCACCCGTGTTGGAAAGCAGATAGTGGAGAGGATTCTGAAGGAAGAATCCGATGAGGCACTTAAAATGACCATGGCCTCCGCACCTGCTTCGCGATACCTAACTGACATGACTATTGAGGAAATGTCAAGGGACTGGTTCATGCTAATGCCCAAGCAGAAAGTGGCAGGCCCTCTTTGTATCAGAATGGACCAGGCAATCATGGATAAGAACATCATATTGAAAGCGAATTTCAGTGTGATTTTTGACCGGCTAGAGACCCTAATATTACTAAGGGCTTTCACCGAAGAGGGAGCAATTGTTGGCGAAATTTCACCATTGCCTTCTCTTCCAGGACATACTAATGAGGATGTCAAAAATGCAATTGGGGTCCTCATCGGAGGACTTGAATGGAATGATAACACAGTTCGAGTCTCTAAAACTCTACAGAGATTCGCTTGGAGAAGCAGTAATGAGAATGGGAGACCTCCACTCACTCCAAAACAGAAACGGAAAATGGCGAGAACAATTAGGTCAAAAGTTCGAATGGATCCTAACACTGTGTCAAGCTTTCAGGACATACTAATGAGGATGTCAAAAATGCAATTGGGGTCCTCATCGGAGGACTTGAATGGAATGATAACACAGTTCGAGTCTCTAAAACTCTACAGAGATTCGCTTGGAGAAGCAGTAATGAGAATGGGAGACCTCCACTCACTCCAAAACAGAAACGGAAAATGGCGAGAACAATTAGGTCAAAAGTTCGAAGAAATAAGATGGCTGATTGAAGAAGTGAGACACAAATTGAAGATAACAGAGAATAGTTTTGAGCAAATAACATTTATGCAAGCCTTACAGCTACTATTTGAAGTGGAACAAGAGATAAGAACTTTCTCGTTTCAGCTTATTTAA
>Concatenated PB2+PA+NP+M1+M2+NS1+NS2 STRAIN=A/Albany/6/58 YEAR=1958
ATGGAAAGAATAAAAGAACTACGGGATCTGATGTCGCAGTCTCGCACTCGCGAGATACTAACAAAAACCACAGTGGACCATATGGCCATAATTAAGAAGTACACATCAGGGAGACAGGAAAAGAACCCGTCACTTAGGATGAAATGGATGATGGCAATGAAATATCCGATTACAGCTGACAAGAGGATAACAGAAATGATTCCTGAGAGAAATGAGCAAGGGCAAACTCTATGGAGTAAAATGAGTGATGCCGGATCGGATCGAGTGATGGTATCACCTCTGGCTGTGACATGGTGGAATAGAAATGGACCAATGACAAGTACGGTTCATTATCCAAAAATCTACAAAACTTATTTTGAGAAAGTCGAAAGGTTGAAACATGGAACCTTTGGCCCTGTCCATTTTAGAAACCAAGTCAAAATACGCCGAAGAGTTGACATAAATCCTGGTCATGCAGACCTCAGTGCCAAGGAGGCACAGGATGTAATCATGGAAGTTGTTTTCCCTAACGAAGTGGGGGCCAGGATACTAACGTCGGAATCGCAATTAACAATAACCAAAGAGAAAAAAGAAGAACTCCAGGATTGCAAAATTTCTCCTTTGATGGTTGCGTACATGTTAGAGAGAGAACTTGTCCGAAAAACGAGATTTCTCCCAGTTGCTGGTGGAACAAGCAGTGTGTACATTGAAGTGTTGCACTTGACTCAAGGAACATGCTGGGAACAGATGTACACTCCAGGTGGAGAAGTGAGGAATGATGATGTTGATCAAAGTCTAATTATTGCAGCCAGGAACATAGTGAGAAGAGCAGCAGTATCAGCAGATCCACTATCATCTTTATTGGAGATGTGCCACAGCACACAGATTGGCGGGACAAGGATGGTGGACATTCTTAGGCAGAACCCAACGGAAGAGCAAGCTGTGGATATATGCAAGGCTGCAATGGGACTGAAAATCAGCTCATCCTTCAGTTTTGGCGGGTTCACATTTAAGAGAACAAGCGGATCATCAGTCAAGAGAGAGGAAGAAGTGCTTACGGGCAATCTTCAAACATTGAAAATAAGGGTGCATGAGGGATACGAGGAGTTCACAATGGTTGGGAAAAGGGCAACAGCTATACTCAGAAAAGCAACCAGGAGATTGATTCAGCTGATAGTGAGTGGAAGAGACGAACAGTCGATAGCCGAAGCAATAATTGTGGCCATGGTATTTTCACAAGAAGATTGTATGATAAAAGCAGTTAGAGGTGATCTGAATTTCGTTAATAGGGCAAATCAGCGATTGAATCCCATGCATCAACTTTTAAGACATTTTCAGAAGGATGCGAAAGTGCTTTTTCAAAATTGGGGAATTGAACATATCGACAATGTGATGGGAATGATTGGGGTATTACCAGACATGACTCCAAGCGCAGAGATGTCAATGAGAGGGGTAAGAGTCAGCAAAATGGGCGTAGATGAATACTCCAGCGCGGAGAGAGTAGTGGTGAGCATTGACCGGTTTTTGAGAGTTCGAGACCAACGAGGAAATGTACTACTATCTCCTGAGGAGGTCAGTGAAACACAGGGAACAGAGAAACTGACAATAACTTACTCATCGTCAATGATGTGGGAGATTAATGGCCCTGAGTCAGTGTTGGTCAATACCTATCAGTGGATCATCAGAAACTGGGAAACTGTTAAAATCCAGTGGTCTCAGAATCCTACAATGCTATACAATAAAATGGAATTTGAGCCATTTCAGTCTTTAGTTCCTAAGGCCATTAGAGGCCAATACAGTGGGTTTGTTAGGACTCTATTCCAACAAATGAGGGATGTACTTGGGACATTTGATACCACCCAGATAATAAAACTTCTTCCCTTTGCAGCCGCCCCACCAAAGCAAAGTAGAATGCAGTTCTCTTCATTGACTGTGAATGTGAGGGGATCAGGAATGAGAATACTTGTAAGGGGCAATTCTCCTGTATTCAACTACAACAAGACCACTAAGAGACTAACAATTCTCGGAAAGGATGCTGGCACTTTAACTGAAGACCCAGATGAAGGCACATCTGGAGTGGAGTCCGCTGTTCTGAGAGGATTCCTCATTCTGGGCAAAGAAGATAGGAGATATGGACCAGCATTAAGCATCAATGAACTGAGTAACCTTGCGAAAGGAGAAAAGGCTAATGTACTAATTGGGCAAGGAGACGTGGTGTTGGTAATGAAACGAAAACGGGACTCTAGCATACTTACTGACAGCCAGACAGCGACCAAAAGAATTCGGATGGCCATCAATTAAATGGAAGATTTTGTGCGACAATGCTTCAATCCGATGATTGTCGAGCTTGCGGAAAAGGCAATGAAAGAGTATGGAGAGGATCTGAAAATCGAAACAAACAAATTTGCAGCAATATGCACTCACTTGGAAGTATGCTTCATGTATTCAGATTTTCATTTCATCAATGAGCAAGGCGAGTCAATAATAGTAGAGCTTGATGATCCAAATGCACTTTTGAAGCACAGATTTGAAATAATAGAGGGAAGAGATCGCACAATGGCCTGGACAGTAGTAAACAGTATTTGCAACACTACAGGAGCTGAGAAACCGAAGTTTCTGCCAGATTTGTATGATTACAAGGAGAATAGATTCATCGAGATTGGAGTGACAAGGAGGGAAGTCCACATATACTATCTTGAAAAGGCCAATAAAATTAAATCTGAGAAGACACACATCCACATTTTCTCATTCACTGGGGAAGAAATGGCCACAAAGGCCGACTACACTCTCGATGAGGAAAGCAGGGCTAGGATCAAAACCAGACTATTCACCATAAGACAAGAAATGGCTAGCAGAGGCCTCTGGGATTCCTTTCGTCAGTCCGAAAGAGGCGAAGAAACAATTGAAGAAAGATTTGAAATCACAGGGGCAATGCGCAGGCTCGCCGACCAAAGTCTCCCGCCGAACTTCTCCTGCATTGAGAATTTTAGAGCCTATGTGGATGGATTCGAACCGAACGGCTACATTGAGGGCAAGCTTTCTCAAATGTCCAAAGAAGTAAATGGTAAGATTGAACCTTTTCTGAAAACAACACCAAGACCAATTAGACTTCCGGATGGGCCTCCTTGTTCTCAGCGGTCCAAATTCCTGCTGATGGATGCTTTAAAATTAAGCATTGAGGACCCAAGTCACGAAGGAGAGGGAATACCACTATATGATGCGATCAAGTGTATGAGAACATTCTTTGGATGGAAAGAACCCTATGTTGTTAAACCACACGAAAAGGGAATAAATCCAAATTATCTGCTGTCATGGAAGCAAGTACTGGCAGAACTGCAGGACATTGAGAATGAGGAGAAGATTCCAAGAACCAAAAACATGAAGAGAACGAGTCATCTAAAGTGGGCACTTGGTGAGAACATGGCACCAGAGAAGGTAGACTTTGACGACTGTAGAGATATAAGCGATTTGAAGCAATATGATAGTGATGGACCTGAATTAAGGTCACTTTCAAGCTGGATCCAGAATGAGTTCAACAAGGCATGCGAGCTGACCGATTCAATTTGGATAGAGCTCGATGAGATTGGAGAAGATGTGGCTCCAATTGAACACATTGCAAGCATGAGAAGGAATTACTTCACAGCAGAGGTGTCTCATTGCAGAGCCACAGAATATATAATGAAGGGGGTATACATTAATACTGCCTTGCTTAATGCATCCTGTGCAGCAATGGACGATTTCCAACTAATCCCCATGATAAGCAAATGTAGAACTAAAGAGGGAAGGCGAAAGACAAATTTATATGGTTTCATCATAAAAGGAAGATCTCACTTAAGGAATGACACCGACGTGGTAAACTTTGTGAGCATGGAGTTTTCTCTCACTGACCCAAGACTTGAGCCACACAAATGGGAGAAGTACTGTGTTCTTGAGATAGGAGATATGCTACTAAGAAGTGCCATAGGCCAGGTGTCAAGGCCCATGTTCTTGTATGTGAGGACAAATGGAACATCAAAGATTAAAATGAAATGGGGAATGGAGATGAGGCGCTGCCTCCTTCAGTCACTCCAACAAATCGAGAGTATGATTGAAGCCGAGTCCTCTGTCAAGGAGAAAGACATGACCAAAGAGTTTTTCGAGAATAAATCAGAAACATGGCCCATTGGAGAGTCCCCCAAAGGAGTGGAAGAAGGTTCCATTGGGAAGGTCTGCAGGACTTTATTAGCCAAGTCGGTATTCAATAGCCTGTATGCATCTCCACAATTGGAAGGATTTTCAGCTGAATCAAGAAAACTGCTTCTTGTCGTTCAGGCTCTTAGGGACAATCTTGAACCTGGGACCTTTGATCTTGGGGGGCTATATGAAGCAATTGAGGAGTGCCTGATTAATGATCCCTGGGTTTTGCTTAATGCGTCTTGGTTCAACTCCTTCCTAACACATGCATTAAGATAGATGGCGTCCCAAGGCACCAAACGGTCTTATGAACAGATGGAAACTGATGGGGAACGCCAGAATGCAACTGAAATCAGAGCATCCGTCGGGAAGATGATTGATGGAATTGGACGATTCTACATCCAAATGTGCACCGAACTTAAACTCAGTGATTATGAGGGGCGGCTGATCCAGAACAGCTTAACAATAGAGAGAATGGTGCTCTCTGCTTTTGACGAGAGGAGGAATAAATATCTGGAAGAACATCCCAGCGCGGGGAAGGATCCTAAGAAAACTGGAGGACCCATATACAAGAGAGTAGGTGGAAAGTGGATGAGGGAACTCGTCCTTTATGACAAAGAAGAAATAAGGCGAATCTGGCGCCAAGCTAATAATGGTGATGATGCAACAGCTGGTCTGACTCACATGATGATCTGGCATTCCAATTTGAATGATACAACATACCAGAGGACAAGAGCTCTTGTTCGCACCGGAATGGATCCCAGGATGTGCTCTTTGATGCAGGGTTCGACTCTCCCTAGGAGGTCTGGAGCCGCAGGCGCTGCAGTCAAAGGAGTTGGGACAATGGTGATGGAATTGATCAGGATGATCAAACGTGGGATCAATGATCGGAACTTCTGGAGAGGTGAGAATGGGCGGAAAACAAGGATTGCTTATGAGAGAATGTGCAACATTCTCAAAGGAAAATTTCAAACAGCTGCACAAAGAGCAATGATGGATCAAGTGAGAGAAAGCCGGAACCCAGGAAATGCTGAGATCGAAGATCTCATCTTTCTGGCACGGTCTGCACTCATATTGAGAGGGTCAGTTGCTCACAAATCTTGTCTGCCTGCCTGTGTGTATGGACCTGCCGTAGCCAGTGGGTACGACTTCGAAAAAGAGGGATACTCTTTAGTAGGGATAGACCCTTTCAAATTGCTTCAAAACAGCCAAGTATACAGCCTAATCAGACCGAACGAGAATCCAGCACACAAGAGTCAGCTGGTGTGGATGGCATGCAATTCTGCTGCATTTGAAGATCTAAGAGTATCAAGCTTCATCAGAGGGACCAAAGTAATCCCAAGGGGGAAACTTTCCACTAGAGGAGTACAAATTGCTTCAAATGAAAACATGGATGCTATGGAATCAAGTACTCTTGAACTGAGAAGCAGGTACTGGGCCATAAGGACCAGAAGTGGAGGAAACACTAATCAACAGAGGGCCTCTGCAGGCCAAATCAGTGTACAACCTACGTTTTCTGTGCAAAGAAACCTCCCATTTGACAAACCAACCATCATGGCAGCATTCACTGGGAATGCAGAGGGAAGAACATCAGACATGAGGGCAGAAATCATAAGGATGATGGAAGGTGCAAAACCAGAAGAAGTGTCCTTCCAGGGGCGGGGAGTCTTCGAGCTCTCGGACGAAAAGGCAACGAACCCGATCGTGCCCTCTTTTGACATGAGTAATGAAGGATCTTATTTCTTCGGAGACAATGCAGAGGAGTACGACAATTAAATGAGTCTTCTAACCGAGGTCGAAACGTACGTTCTCTCTATCGTCCCGTCAGGCCCCCTCAAAGCCGAGATCGCACAGAGACTTGAAGATGTCTTTGCTGGGAAGAACACCGATCTTGAGGCTCTCATGGAATGGCTAAAGACAAGACCAATCCTGTCACCTCTGACTAAGGGGATTTTGGGATTTGTATTCACGCTCACCGTGCCCAGTGAGCGAGGACTGCAGCGTAGACGCTTTGTCCAAAATGCCCTCAATGGGAATGGGGATCCAAATAACATGGACAGAGCAGTTAAACTGTATAGAAAGCTTAAGAGGGAGATAACATTCCATGGGGCCAAAGAAATAGCGCTCAGTTATTCTGCTGGTGCACTTGCCAGTTGTATGGGCCTCATATACAACAGGATGGGGGCTGTGACCACTGAAGTGGCCTTTGGCCTGGTATGTGCAACCTGTGAACAGATTGCTGACTCCCAGCATAGGTCTCATAGGCAAATGGTGACAACAACCAATCCACTAATAAGACATGAGAACAGAATGGTTCTGGCCAGCACTACAGCTAAGGCTATGGAGCAAATGGCTGGATCGAGTGAGCAAGCAGCAGAGGCCATGGAGGTTGCTAGTCAGGCCAGGCAAATGGTGCAGGCAATGAGAGCCATTGGGACTCATCCTAGCTCCAGTGCTGGTCTAAAAGATGATCTTCTTGAAAATTTGCAGGCCTATCAGAAACGAATGGGGGTGCAGATGCAACGATTCAAGTGAATGAGTCTTCTAACCGAGGTCGAAACGCCTATCAGAAACGAATGGGGGTGCAGATGCAACGATTCAAGTGACCCTCTTGTTGTTGCCGCGAGTATCATTGGGATCTTGCACTTGATATTGTGGATTCTTGATCGTCTTTTTTTCAAATGCATTTATCGCTTCTTTAAACACGGTCTGAAAAGAGGGCCTTCTACGGAAGGAGTACCAGAGTCTATGAGGGAAGAATATCGAAAGGAACAGCAGAGTGCTGTGGATGCTGACGATAGTCATTTTGTCAGCATAGAGCTGGAGTAAATGGATCCTAACACTGTGTCAAGCTTTCAGGTAGATTGCTTCCTTTGGCATGTCCGCAAACAAGTTGCAGACCAAGAACTAGGTGATGCCCCATTCCTTGATCGGCTTCGCCGAGATCAGAAGTCCCTAAGGGGAAGAGGCAGTACTCTCGGTCTGAACATCGAAACAGCCACCCGTGTTGGAAAGCAGATAGTGGAGAGGATTCTGAAGGAAGAATCCGATGAGGCACTTAAAATGACCATGGCCTCCGCACCTGCTTCGCGATACCTAACTGACATGACTATTGAGGAAATGTCAAGGGACTGGTTCATGCTAATGCCCAAGCAGAAAGTGGCAGGCCCTCTTTGTATCAGAATGGACCAGGCAATCATGGATAAGAACATCATATTGAAAGCGAATTTCAGTGTGATTTTTGACCGGCTAGAGACCCTAATATTACTAAGGGCTTTCACCGAAGAGGGAGCAATTGTTGGCGAAATTTCACCATTGCCTTCTCTTCCAGGACATACTAATGAGGATGTCAAAAATGCAATTGGGGTCCTCATCGGAGGACTTGAATGGAATGATAACACAGTTCGAGTCTCTAAAACTCTACAGAGATTCGCTTGGAAAAGCAGTAATGAGAATGGGAGACCTCCACTCACTCCAAAACAGAAACGGAAAATGGCGAGAACAATTAGGTCAAAAGTTCGAATGGATCCTAACACTGTGTCAAGCTTTCAGGACATACTAATGAGGATGTCAAAAATGCAATTGGGGTCCTCATCGGAGGACTTGAATGGAATGATAACACAGTTCGAGTCTCTAAAACTCTACAGAGATTCGCTTGGAAAAGCAGTAATGAGAATGGGAGACCTCCACTCACTCCAAAACAGAAACGGAAAATGGCGAGAACAATTAGGTCAAAAGTTCGAAGAAATAAGATGGCTGATTGAAGAAGTGAGGCACAAATTGAAGATAACAGAGAATAGTTTTGAGCAAATAACATTTATGCAAGCCTTACAGCTACTATTTGAAGTGGAACAAGAGATAAGAACTTTCTCATTTCAGCTTATTTAA
>Concatenated PB2+PA+NP+M1+M2+NS1+NS2 STRAIN=A/Albany/5/1958 YEAR=1958
ATGGAAAGAATAAAAGAACTACGGAATCTGATGTCGCAGTCTCGCACTCGCGAGATACTAACAAAAACCACAGTGGACCATATGGCCATAATTAAGAAGTACACATCAGGGAGACAGGAAAAGAACCCGTCACTTAGGATGAAATGGATGATGGCAATGAAATATCCGATTACAGCTGACAAGAGGATAACAGAAATGATTCCTGAGAGAAATGAGCAAGGGCAAACTCTATGGAGTAAAATGAGTGATGCCGGATCGGATCGAGTGATGGTATCACCTCTGGCTGTGACATGGTGGAATAGAAATGGACCAATGACAAGTACGGTTCATTATCCAAAAATCTACAAAACTTATTTTGAGAAAGTCGAAAGGTTGAAACATGGAACCTTTGGCCCTGTCCATTTTAGAAACCAAGTCAAAATACGCCGAAGAGTTGACATAAATCCTGGTCATGCAGACCTCAGTGCCAAGGAGGCACAGGATGTAATCATGGAAGTTGTTTTCCCTAACGAAGTGGGGGCCAGGATACTGACGTCGGAATCGCAATTAACAATAACCAAAGAGAAAAAAGAAGAACTCCAGGATTGCAAAATTTCTCCTTTGATGGTTGCGTACATGTTAGAGAGAGAACTTGTCCGAAAAACGAGATTTCTCCCAGTTGCTGGTGGAACAAGCAGTGTGTACATTGAAGTGTTGCACTTGACTCAAGGAACATGCTGGGAACAGATGTACACTCCAGGTGGAGAAGTGAGGAATGATGATGTTGATCAAAGTCTAATTATTGCAGCCAGGAACATAGTGAGAAGAGCAGCAGTATCAGCAGATCCACTAGCATCTTTATTGGAGATGTGCCACAGCACACAGATTGGCGGGACAAGGATGGTGGACATTCTTAGGCAGAACCCAACGGAAGAGCAAGCTGTGGATATATGCAAGGCTGCAATGGGACTGAAAATCAGCTCATCCTTCAGTTTTGGCGGGTTCACATTTAAGAGAACAAGCGGATCATCAGTCAAGAGAGAGGAAGAAGTGCTTACGGGCAATCTTCAAACATTGAAAATAAGGGTGCATGAGGGATACGAGGAGTTCACAATGGTTGGGAAAAGGGCAACAGCTATACTCAGAAAAGCAACCAGGAGATTGATTCAGCTGATAGTGAGTGGAAGAGACGAACAGTCGATAGCCGAAGCAATAATTGTGGCCATGGTATTTTCACAAGAAGATTGTATGATAAAAGCAGTTAGAGGTGATCTGAATTTCGTTAATAGGGCAAATCAGCGATTGAATCCCATGCATCAACTTTTGAGACATTTTCAGAAGGATGCGAAAGTGCTTTTTCAAAATTGGGGAATTGAACATATCGACAATGTGATGGGAATGATTGGGGTATTACCAGACATGACTCCAAGCACAGAGATGTCAATGAGAGGGGTAAGAGTCAGCAAAATGGGCGTAGATGAATACTCCAGCGCGGAGAGAGTAGTGGTGAGCATTGACCGGTTTTTGAGAGTTCGAGACCAACGAGGAAATGTACTACTATCTCCTGAGGAGGTCAGTGAAACACAGGGAACAGAGAAACTGACAATAACTTACTCATCGTCAATGATGTGGGAGATTAATGGCCCTGAGTCAGTGTTGGTCAATACCTATCAGTGGATCATCAGAAACTGGGAAACTGTTAAAATTCAGTGGTCTCAGAATCCTACAATGCTATACAATAAAATGGAATTTGAGCCATTTCAGTCTTTAGTTCCTAAGGCCATTAGAGGCCAATACAGTGGGTTTGTTAGGACTCTATTCCAACAAATGAGGGATGTACTTGGGACATTTGATACCACCCAGATAATAAAACTTCTTCCCTTTGCAGCCGCCCCACCAAAGCAAAGTAGAATGCAGTTCTCTTCATTGACTGTGAATGTGAGGGGATCAGGAATGAGAATACTTGTAAGGGGCAATTCTCCTGTATTCAACTACAACAAGACCACTAAGAGACTAACAATTCTCGGAAAGGATGCTGGCACTTTAACTGAAGACCCAGATGAAGGCACATCTGGGGTGGAGTCCGCTGTTCTGAGAGGATTCCTCATTCTGGGCAAAGAAGATAGGAGATATGGACCAGCATTAAGCATCAATGAACTGAGTAACCTTGCGAAAGGAGAAAAGGCTAATGTACTAATTGGGCAAGGAGACGTGGTGTTGGTAATGAAACGAAAACGGGACTCTAGCATACTTACTGACAGCCAGACAGCGACCAAAAGAATTCGGATGGCCATCAATTAAATGGAAGATTTTGTGCGACAATGCTTCAATCCGATGATTGTCGAGCTTGCGGAAAAGGCAATGAAAGAGTATGGAGAGGATCTGAAAATCGAAACAAACAAATTTGCAGCAATATGCACTCACTTGGAAGTATGCTTCATGTATTCAGATTTTCATTTCATCAATGAGCAAGGCGAGTCAATAATAGTAGAGCTTGATGATCCAAATGCACTTTTGAAGCACAGATTTGAAATAATAGAGGGAAGAGATCGCACAATGGCCTGGACAGTAGTAAACAGTATTTGCAACACTACAGGAGCTGAGAAACCGAAGTTTCTGCCAGATTTGTATGATTACAAGGAGAATAGATTCATCGAGATTGGAGTGACAAGGAGGGAAGTCCACATATACTATCTTGAAAAAGCCAATAAAATTAAATCTGAGAAGACACACATCCACATTTTCTCATTCACTGGGGAAGAAATGGCCACAAAGGCCGACTACACTCTCGATGAGGAAAGCAGGGCTAGGATCAAAACCAGACTATTCACCATAAGACAAGAAATGGCTAGCAGAGGCCTCTGGGATTCCTTTCGTCAGTCCGAAAGAGGCGAAGAAACAATTGAAGAAAGATTTGAAATCACAGGGACAATGCGCAGGCTCGCCGACCAAAGTCTCCCGCCGAACTTCTCCTGCATTGAGAATTTTAGAGCCTATGTGGATGGATTCGAACCGAACGGCTACATTGAGGGCAAGCTTTCTCAAATGTCCAAAGAAGTAAATGCTAAAATTGAACCTTTTCTGAAAACAACACCAAGACCAATTAGAATTCCGGATGGGCCTCCTTGTTCTCAGCGGTCCAAATTCCTGCTGATGGATGCTTTAAAATTAAGCATTGAGGACCCAAGTCACGAAGGAGAGGGAATACCACTATATGATGCGATCAAGTGTATGAGAACATTCTTTGGATGGAAAGAACCCTATGTTGTTAAACCACACGAAAAGGGAATAAATCCAAATTATCTGCTGTCATGGAAGCAAGTACTGGCAGAACTGCAGGACATTGAGAATGAGGAGAAGATTCCAAGAACCAAAAACATGAAGAAAACAAGTCATCTAAAGTGGGCACTTGGTGAGAACATGGCACCAGAGAAGGTAGACTTTGACGACTGTAGAGATATAAGCGATTTGAAGCAATATGATAGTGATGAACCTGAATTAAGGTCACTTTCAAGCTGGATCCAGAATGAGTTCAACAAGGCATGCGAGCTGACCGATTCAATTTGGATAGAGCTCGATGAGATTGGAGAAGATGTGGCTCCAATTGAACACATTGCAAGCATGAGAAGGAATTACTTCACAGCAGAGGTGTCTCATTGCAGAGCCACAGAATATATAATGAAGGGGGTATACATTAATACTGCCTTGCTTAATGCATCCTGTGCAGCAATGGACGATTTCCAACTAATTCCCATGATAAGCAAATGTAGAACTAAAGAGGGAAGGCGAAAGACCAACTTATATGGTTTCATCATAAAAGGAAGATCTCACTTAAGGAATGACACCGACGTGGTAAACTTTGTGAGCATGGAGTTTTCTCTCACTGACCCAAGGCTTGAGCCACACAAATGGGAGAAGTACTGTGTTCTTGAGATAGGAGATATGCTACTAAGAAGTGCCATAGGCCAGGTGTCAAGGCCCATGTTCTTGTATGTGAGGACAAATGGAACATCAAAGATTAAAATGAAATGGGGAATGGAGATGAGGCGTTGCCTCCTTCAGTCGCTCCAACAAATCGAGAGTATGATTGAAGCCGAGTCCTCTGTCAAGGAGAAAGACATGACCAAAGAGTTTTTCGAGAATAAATCAGAAACATGGCCCATTGGAGAGTCCCCCAAAGGAGTGGAAGAAGGTTCCATTGGGAAGGTCTGCAGGACTTTATTAGCCAAGTCGGTATTCAATAGCCTGTATGCATCTCCACAATTGGAAGGATTTTCAGCTGAATCAAGAAAACTGCTTCTTGTCGTTCAGGCTCTTAGGGACAATCTTGAACCTGGGACCTTTGATCTTGGGGGGCTATATGAAGCAATTGAGGAGTGCCTGATTAATGATCCCTGGGTTTTGCTTAATGCGTCTTGGTTCAACTCCTTCCTAACACATGCATTAAGATAGATGGCGTCCCAAGGCACCAAACGGTCTTATGAACAGATGGAAACTGATGGGGAACGCCAGAATGCAACTGAAATCAGAGCATCCGTCGGGAAGATGATTGATGGAATTGGACGATTCTACATCCAAATGTGCACCGAACTTAAACTCAGTGATTATGAGGGGCGGCTGATCCAGAACAGCTTAACAATAGAGAGAATGGTGCTCTCTGCTTTTGACGAGAGGAGGAATAAATATCTGGAAGAACATCCCAGCGCGGGGAAGGATCCTAAGAAAACTGGAGGACCCATATACAAGAGAGTAGATGGAAAGTGGATGAGGGAACTCGTCCTTTATGACAAAGAAGAAATAAGGCGAATCTGGCGCCAAGCTAATAATGGTGATGATGCAACAGCTGGTCTGACTCACATGATGATCTGGCATTCCAATTTGAATGATACAACATACCAGAGAACAAGAGCTCTTGTTCGCACCGGAATGGATCCCAGGATGTGCTCTTTGATGCAGGGTTCGACTCTCCCTAGGAGGTCTGGAGCCGCAGGCGCTGCAGTCAAAGGAGTTGGGACAATGGTGATGGAGTTGATCAGGATGATCAAACGTGGGATCAATGATCGGAACTTCTGGAGAGGTGAGAATGGGCGGAAAACAAGGATTGCTTATGAGAGAATGTGCAACATTCTCAAAGGAAAATTTCAAACAGCTGCACAAAGAGCAATGATGGATCAAGTGAGAGAAAGCCGGAACCCAGGAAATGCTGAGATCGAAGATCTCATCTTTCTGGCACGGTCTGCACTCATATTGAGAGGGTCAGTTGCTCACAAATCTTGTCTGCCTGCCTGTGTGTATGGACCTGCCGTAGCCAGTGGGTACGACTTCGAAAAAGAGGGATACTCTTTAGTAGGGATAGACCCTTTCAAATTGCTTCAAAACAGCCAAGTATACAGCCTAATCAGACCGAACGAGAATCCAGCACACAAGAGTCAGCTGGTGTGGATGGCATGCAATTCTGCTGCATTTGAAGATCTAAGAGTATCAAGCTTCATCAGAGGGACCAAAGTAATCCCAAGGGGGAAACTTTCCACTAGAGGAGTACAAATTGCTTCAAATGAAAACATGGATACTATGGAATCAAGTACTCTTGAACTGAGAAGCAGGTACTGGGCCATAAGGACCAGAAGTGGAGGAAACACTAATCAACAGAGGGCCTCTGCAGGTCAAATCAGTGTACAACCTACGTTTTCTGTGCAAAGAAACCTCCCATTTGACAAACCAACCATCATGGCAGCATTCACTGGGAATGCAGAGGGAAGAACATCAGACATGAGGGCAGAAATCATAAGGATGATGGAAGGTGCAAAACCAGAAGAAGTGTCCTTCCAGGGGCGGGGAGTCTTCGAGCTCTCGGACGAAAAGGCAACGAACCCGATCGTGCCCTCTTTTGACATGAGTAATGAAGGATCTTATTTCTTCGGAGACAATGCAGAGGAGTACGACAATTAAATGAGTCTTCTAACCGAGGTCGAAACGTACGTTCTCTCTATCGTCCCGTCAGGCCCCCTCAAAGCCGAGATCGCACAGAGACTTGAAGATGTCTTTGCTGGGAAGAACACCGATCTTGAGGCTCTCATGGAATGGCTAAAGACAAGACCAATCCTGTCACCTCTGACTAAGGGGATTTTGGGATTTGTATTCACGCTCACCGTGCCCAGTGAGCGAGGACTGCAGCGTAGACGCTTTGTCCAAAATGCCCTCAATGGGAATGGGGATCCAAATAACATGGACAGAGCAGTTAAACTGTATAGAAAGCTTAAGAGGGAGATAACATTCCATGGGGCCAAAGAAATAGCGCTCAGTTATTCTGCTGGTGCACTTGCCAGTTGTATGGGCCTCATATACAACAGGATGGGGGCTGTGACCACTGAAGTGGCCTTTGGCCTGGTATGTGCAACCTGTGAACAGATTGCTGACTCCCAGCATAGGTCTCATAGGCAAATGGTGACAACAACCAATCCACTAATAAGACATGAGAACAGAATGGTTCTGGCCAGCACTACAGCTAAGGCTATGGAGCAAATGGCTGGATCGAGTGAGCAAGCAGCAGAGGCCATGGAAGTTGCTAGTCAGGCCAGGCAAATGGTGCAGGCAATGAGAGCCATTGGGACTCATCCTAGCTCCAGTGCTGGTCTAAAAGATGATCTTCTTGAAAATTTGCAGGCCTATCAGAAACGAATGGGGGTGCAGATGCAACGATTCAAGTGAATGAGTCTTCTAACCGAGGTCGAAACGCCTATCAGAAACGAATGGGGGTGCAGATGCAACGATTCAAGTGACCCTCTTGTTGTTGCCGCGAGTATCATTGGGATCTTGCACTTGATATTGTGGATTCTTGATCGTCTTTTTTTCAAATGCATTTATCGTTTCTTTAAACACGGTCTGAAAAGAGGGCCTTCTACGGAAGGAGTACCAGAGTCTATGAGGGAAGAATATCGAAAGGAACAGCAGAGTGCTGTGGATGCTGACGATAGTCATTTTGTCAGCATAGAGCTGGAGTAAATGGATCCTAACACTGTGTCAAGCTTTCAGGTAGATTGCTTCCTTTGGCATGTCCGCAAACAAGTTGCAGACCAAGAACTAGGTGATGCCCCATTCCTTGATCGGCTTCGCCGAGATCAGAAGTCCCTAAGGGGAAGAGGCAGTACTCTCGGTCTGAACATCGAAACAGCCACCCGTGCTGGAAAGCAGATAGTGGAGAGGATTCTGAAGGAAGAATCCGATGAGGCACTTAAAATGACCATGGCCTCCGCACCTGCTTCGCGATACCTAACTGACATGACTATTGAGGAAATGTCAAGGGACTGGTTCATGCTAATGCCCAAGCAGAAAGTGGCAGGCCCTCTTTGTATCAGAATGGACCAGGCAATCATGGATAAGAACATCATATTGAAAGCGAATTTCAGTGTGATTTTTGACCGGCTAGAGACCCTAATATTACTAAGGGCTTTCACCGAAGAGGGAGCAATTGTTGGCGAAATTTCACCATTGCCTTCTCTTCCAGGACATACTAATGAGGATGTCAAAAATGCAATTGGGGTCCTCATCGGAGGACTTGAATGGAATGATAACACAGTTCGAGTCTCTAAAACTCTACAGAGATTCGCTTGGAAAAGCAGTAATGAGAATGGGAGACCTCCACTCACTCCAAACCAGAAACGGAAAATGGCGAGAACAATTAGGTCAAAAGTTCGAATGGATCCTAACACTGTGTCAAGCTTTCAGGACATACTAATGAGGATGTCAAAAATGCAATTGGGGTCCTCATCGGAGGACTTGAATGGAATGATAACACAGTTCGAGTCTCTAAAACTCTACAGAGATTCGCTTGGAAAAGCAGTAATGAGAATGGGAGACCTCCACTCACTCCAAACCAGAAACGGAAAATGGCGAGAACAATTAGGTCAAAAGTTCGAAGAAATAAGATGGCTGATTGAAGAAGTGAGGCACAAATTGAAGATAACAGAGAATAGTTTTGAGCAAATAACATTTATGCAAGCCTTACAGCTACTATTTGAAGTGGAACAAGAGATAAGAACTTTCTCATTTCAGCTTATTTAA
>Concatenated PB2+PA+NP+M1+M2+NS1+NS2 STRAIN=A/Albany/2/1958 YEAR=1958
ATGGAAAGAATAAAAGAACTACGGAATCTGATGTCGCAGTCTCGCACTCGCGAGATACTAACAAAAACCACAGTGGACCATATGGCCATAATTAAGAAGTACACATCAGGGAGACAGGAAAAGAACCCGTCACTTAGGATGAAATGGATGATGGCAATGAAATATCCGATTACAGCTGACAAGAGGATAACAGAAATGATTCCTGAGAGAAATGAGCAAGGGCAAACTCTATGGAGTAAAATGAGTGATGCCGGATCGGATCGAGTGATGGTATCACCTCTGGCTGTGACATGGTGGAATAGAAATGGACCAATGACAAGTACGGTTCATTATCCAAAAATCTACAAAACTTATTTTGAGAAAGTCGAAAGGTTGAAACATGGAACCTTTGGCCCTGTCCATTTTAGAAACCAAGTCAAAATACGCCGAAGAGTTGACATAAATCCTGGTCATGCAGACCTCAGTGCCAAGGAGGCACAGGATGTAATCATGGAAGTTGTTTTCCCTAACGAAGTGGGGGCCAGGATACTAACGTCGGAATCGCAATTAACAATAACCAAAGAGAAAAAAGAAGAACTCCAGGATTGCAAAATTTCTCCTTTGATGGTTGCGTACATGTTAGAGAGAGAACTTGTCCGAAAAACGAGATTTCTCCCAGTTGCTGGTGGAACAAGCAGTGTGTACATTGAAGTGTTGCACTTGACTCAAGGAACATGCTGGGAACAGATGTACACTCCAGGTGGAGAAGTGAGGAATGATGATGTTGATCAAAGTCTAATTATTGCAGCCAGGAACATAGTGAGAAGAGCAGCAGTATCAGCAGATCCACTAGCATCTTTATTGGAGATGTGCCACAGCACACAGATTGGCGGGACAAGGATGGTGGACATTCTTAGGCAGAACCCAACGGAAGAGCAAGCTGTGGATATATGCAAGGCTGCAATGGGACTGAAAATCAGCTCATCCTTCAGTTTTGGCGGGTTCACATTTAAGAGAACAAGCGGATCATCAGTCAAGAGAGAGGAAGAAGTGCTTACGGGCAATCTTCAAACATTGAAAATAAGGGTGCATGAGGGATACGAGGAGTTCACAATGGTTGGGAAAAGGGCAACAGCTATACTCAGAAAAGCAACCAGGAGATTGATTCAGCTGATAGTGAGTGGAAGAGACGAACAGTCGATAGCCGAAGCAATAATTGTGGCCATGGTATTTTCACAAGAAGATTGTATGATAAAAGCAGTTAGAGGTGATCTGAATTTCGTTAATAGGGCAAATCAGCGATTGAATCCCATGCATCAACTTTTAAGACATTTTCAGAAGGATGCGAAAGTGCTTTTTCAAAATTGGGGAATTGAACATATCGACAATGTGATGGGAATGATTGGGGTATTACCAGACATGACTCCAAGCACAGAGATGTCAATGAGAGGGGTAAGAGTCAGCAAAATGGGCGTAGATGAATACTCCAGCGCGGAGAGAGTAGTGGTGAGCATTGACCGGTTTTTGAGAGTTCGAGACCAACGAGGAAATGTACTACTATCTCCTGAGGAGGTCAGTGAAACACAGGGAACAGAGAAACTGACAATAACTTACTCATCGTCAATGATGTGGGAGATTAATGGCCCTGAGTCAGTGTTGGTCAATACCTATCAGTGGATCATCAGAAACTGGGAAACTGTTAAAATTCAGTGGTCTCAGAATCCTACAATGCTATACAATAAAATGGAATTTGAGCCATTTCAGTCTTTAGTTCCTAAGGCCATTAGAGGCCAATACAGTGGGTTTGTTAGGACTCTATTCCAACAAATGAGGGATGTACTTGGGACATTTGATACCACCCAGATAATAAAACTTCTTCCCTTTGCAGCCGCCCCACCAAAGCAAAGTAGAATGCAGTTCTCTTCATTGACTGTGAATGTGAGGGGATCAGGAATGAGAATACTTGTAAGGGGCAATTCTCCTGTATTCAACTACAACAAGACCACTAAGAGACTAACAATTCTCGGAAAGGATGCTGGCACTTTAACTGAAGACCCAGATGAAGGCACATCTGGAGTGGAGTCCGCTGTTCTGAGAGGATTCCTCATTCTGGGCAAAGAAGATAGGAGATATGGACCAGCATTAAGCATCAATGAACTGAGTAACCTTGCGAAAGGAGAAAAGGCTAATGTACTAATTGGGCAAGGAGACGTGGTGTTGGTAATGAAACGAAAACGGGACTCTAGCATACTTACTGACAGCCAGACAGCGACCAAAAGAATTCGGATGGCCATCAATTAAATGGAAGATTTTGTGCGACAATGCTTCAATCCGATGATTGTCGAGCTTGCGGAAAAGGCAATGAAAGAGTATGGAGAGGATCTGAAAATCGAAACAAACAAATTTGCAGCAATATGCACTCACTTGGAAGTATGCTTCATGTATTCAGATTTTCATTTCATCAATGAGCAAGGCGAGTCAATAATAGTAGAGCTTGATGATCCAAATGCACTTTTGAAGCACAGATTTGAAATAATAGAGGGAAGAGATCGCACAATGGCCTGGACAGTAGTAAACAGTATTTGCAACACTACAGGAGCTGAGAAACCGAAGTTTCTGCCAGATTTGTATGATTACAAGGAGAATAGATTCATAGAGATTGGAGTGACAAGGAGGGAAGTCCACATATACTATCTTGAAAAAGCCAATAAAATTAAATCTGAGAAGACACACATCCACATTTTCTCATTCACTGGGGAAGAAATGGCCACAAAGGCCGACTACACTCTCGATGAGGAAAGCAGGGCTAGGATCAAAACCAGACTATTCACCATAAGACAAGAAATGGCTAGCAGAGGCCTCTGGGATTCCTTTCGTCAGTCCGAAAGAGGCGAAGAAACAATTGAAGAAAGATTTGAAATCACAGGGACAATGCGCAGGCTCGCCGACCAAAGTCTCCCGCCGAACTTCTCCTGCATTGAGAATTTTAGAGCCTATGTGGATGGATTCGAACCGAACGGCTACATTGAGGGCAAGCTTTCTCAAATGTCCAAAGAAGTAAATGCTAAAATTGAACCTTTTCTGAAAACAACGCCAAGACCAATTAGACTTCCGGATGGGCCTCCTTGTTCTCAGCGGTCCAAATTCCTGCTGATGGATGCTTTAAAATTAAGCATTGAGGACCCAAGTCACGAAGGAGAGGGAATACCACTATATGATGCGATCAAGTGTATGAGAACATTCTTTGGATGGAAAGAACCCTATGTTGTTAAACCACACGAAAAGGGAATAAATCCAAATTATCTGCTGTCATGGAAGCAAGTACTGGCAGAACTGCAGGACATTGAGAATGAGGAGAAGATTCCAAGAACCAAAAACATGAAGAAAACGAGTCATCTAAAGTGGGCACTTGGTGAGAACATGGCACCAGAGAAGGTAGACTTTGACGACTGTAGAGATATAAGCGATTTGAAGCAATATGATAGTGATGAACCTGAATTAAGGTCACTTTCAAGCTGGATCCAGAATGAGTTCAACAAGGCATGCGAGCTGACCGATTCAATTTGGATAGAGCTCGATGAGATTGGAGAAGATGTGGCTCCAATTGAACACATTGCAAGCATGAGAAGGAATTACTTCACAGCAGAGGTGTCTCATTGCAGAGCCACAGAATATATAATGAAGGGGGTATACATTAATACTGCCTTGCTTAATGCATCCTGTGCAGCAATGGACGATTTCCAACTAATTCCCATGATAAGCAAATGTAGAACTAAAGAGGGAAGGCGAAAGACCAATTTATATGGTTTCATCATAAAAGGAAGATCTCACTTAAGGAATGACACCGACGTGGTAAACTTTGTGAGCATGGAGTTTTCTCTCACTGACCCAAGACTTGAGCCAAACAAATGGGAGAAGTACTGTGTTCTTGAGATAGGAGATATGCTACTAAGAAGTGCCATAGGCCAGGTGTCAAGGCCCATGTTCTTGTATGTGAGAACAAATGGAACATCAAAGATTAAAATGAAATGGGGAATGGAGATGAGGCGTTGCCTCCTTCAGTCGCTCCAACAAATCGAGAGTATGATTGAAGCCGAGTCCTCTGTCAAGGAGAAAGACATGACCAAAGAGTTTTTCGAGAATAAATCAGAAACATGGCCCATTGGAGAGTCCCCCAAAGGAGTGGAAGAAGGTTCCATTGGGAAGGTCTGCAGGACTTTATTAGCCAAGTCGGTATTCAATAGCCTGTATGCATCTCCACAATTGGAAGGATTTTCAGCTGAATCAAGAAAACTGCTTCTTGTCGTTCAGGCTCTTAGGGACAATCTTGAACCTGGGACCTTTGATCTTGGGGGGCTATATGAAGCAATTGAGGAGTGCCTGATTAATGATCCCTGGGTTTTGCTTAATGCGTCTTGGTTCAACTCCTTCCTAACACATGCATTAAGATAGATGGCGTCCCAAGGCACCAAACGGTCTTATGAACAGATGGAAACTGATGGGGAACGCCAGAATGCAACTGAAATCAGAGCATCCGTCGGGAAGATGATTGATGGAATTGGACGATTCTACATCCAAATGTGCACCGAACTTAAACTCAGTGATTATGAGGGGCGGCTGATCCAGAACAGCTTAACAATAGAGAGAATGGTGCTCTCTGCTTTTGACGAGAGGAGGAATAAATATCTGGAAGAACATCCCAGCGCGGGGAAGGATCCTAAGAAAACTGGAGGACCCATATACAAGAGAGTAGATGGAAAGTGGATGAGGGAACTCGTCCTTTATGACAAAGAAGAAATAAGGCGAATCTGGCGCCAAGCTAATAATGGTGATGATGCAACAGCTGGTCTGACTCACATGATGATCTGGCATTCCAATTTGAATGATACAACATACCAGAGAACAAGAGCTCTTGTTCGCACCGGAATGGATCCCAGGATGTGCTCTTTGATGCAGGGTTCGACTCTCCCTAGGAGGTCTGGAGCCGCAGGCGCTGCAGTCAAAGGAGTTGGGACAATGGTGATGGAGTTGATCAGGATGATCAAACGTGGGATCAATGATCGGAACTTCTGGAGAGGTGAGAATGGGCGGAAAACAAGGATTGCTTATGAGAGAATGTGCAACATTCTCAAAGGAAAATTTCAAACAGCTGCACAAAGAGCAATGATGGATCAAGTGAGAGAAAGCCGGAACCCAGGAAATGCTGAGATCGAAGATCTCATCTTTCTGGCACGGTCTGCACTCATATTGAGAGGGTCAGTTGCTCACAAATCTTGTCTGCCTGCCTGTGTGTATGGACCTGCCGTAGCCAGTGGGTACGACTTCGAAAAAGAGGGATACTCTTTAGTAGGGATAGACCCTTTCAAATTGCTTCAAAACAGCCAAGTATACAGCCTAATCAGACCGAACGAGAATCCAGCACACAAGAGTCAGCTGGTGTGGATGGCATGCAATTCTGCTGCATTTGAAGATCTAAGAGTATCAAGCTTCATCAGAGGGACCAAAGTAATCCCAAGGGGGAAACTTTCCACTAGAGGAGTACAAATTGCTTCAAATGAAAACATGGATACTATGGAATCAAGTACTCTTGAACTGAGAAGCAGGTACTGGGCCATAAGGACCAGAAGTGGAGGAAACACTAATCAACAGAGGGCCTCTGCAGGTCAAATCAGTGTACAACCTACGTTTTCTGTGCAAAGAAACCTCCCATTTGACAAACCAACCATCATGGCAGCATTCACTGGGAATGCAGAGGGAAGAACATCAGACATGAGGGCAGAAATCATAAGGATGATGGAAGGTGCAAAACCAGAAGAAGTGTCCTTCCAGGGGCGGGGAGTCTTCGAGCTCTCGGACGAAAAGGCAACGAACCCGATCGTGCCCTCTTTTGACATGAGTAATGAAGGATCTTATTTCTTCGGAGACAATGCAGAGGAGTACGACAATTAAATGAGTCTTCTAACCGAGGTCGAAACGTACGTTCTCTCTATCGTCCCGTCAGGCCCCCTCAAAGCCGAGATCGCACAGAGACTTGAAGATGTCTTTGCTGGGAAGAACACCGATCTTGAGGCTCTCATGGAATGGCTAAAGACAAGACCAATCCTGTCACCTCTGACTAAGGGGATTTTGGGATTTGTATTCACGCTCACCGTGCCCAGTGAGCGAGGACTGCAGCGTAGACGCTTTGTCCAAAATGCCCTCAATGGGAATGGGGATCCAAATAACATGGACAGAGCAGTTAAACTGTATAGAAAGCTTAAGAGGGAGATAACATTCCATGGGGCCAAAGAAATAGCGCTCAGTTATTCTGCTGGTGCACTTGCCAGTTGTATGGGCCTCATATACAACAGGATGGGGGCTGTGACCACTGAAGTGGCCTTTGGCCTGGTATGTGCAACCTGTGAACAGATTGCTGACTCCCAGCATAGGTCTCATAGGCAAATGGTGACAACAACCAATCCACTAATAAGACATGAGAACAGAATGGTTCTGGCCAGCACTACAGCTAAGGCTATGGAGCAAATGGCTGGATCGAGTGAGCAAGCAGCAGAGGCCATGGAAGTTGCTAGTCAGGCCAGGCAAATGGTGCAGGCAATGAGAGCCATTGGGACTCATCCTAGCTCCAGTGCTGGTCTAAAAGATGATCTTCTTGAAAATTTGCAGGCCTATCAGAAACGAATGGGGGTGCAGATGCAACGATTCAAGTGAATGAGTCTTCTAACCGAGGTCGAAACGCCTATCAGAAACGAATGGGGGTGCAGATGCAACGATTCAAGTGACCCTCTTGTTGTTGCCGCGAGTATCATTGGGATCTTGCACTTGATATTGTGGATTCTTGATCGTCTTTTTTTCAAATGCATTTATCGCTTCTTTAAACACGGTCTGAAAAGAGGGCCTTCTACGGAAGGAGTACCAGAGTCTATGAGGGAAGAATATCGAAAGGAACAGCAGAGTGCTGTGGATGCTGACGATAGTCATTTTGTCAGCATAGAGCTGGAGTAAATGGATCCTAACACTGTGTCAAGCTTTCAGGTAGATTGCTTCCTTTGGCATGTCCGCAAACAAGTTGCAGACCAAGAACTAGGTGATGCCCCATTCCTTGATCGGCTTCGCCGAGATCAGAAGTCCCTAAGGGGAAGAGGCAGTACTCTCGGTCTGAACATCGAAACAGCCACCCGTGTTGGAAAGCAGATAGTGGAGAGGATTCTGAAGGAAGAATCCGATGAGGCACTTAAAATGACCATGGCCTCCGCACCTGCTTCGCGATACCTAACTGACATGACTATTGAGGAAATGTCAAGGGACTGGTTCATGCTAATGCCCAAGCAGAAAGTGGCAGGCCCTCTTTGTATCAGAATGGACCAGGCAATCATGGATAAGAACATCATATTGAAAGCGAATTTCAGTGTGATTTTTGACCGGCTAGAGACTCTAATATTACTAAGGGCTTTCACCGAAGAGGGAGCAATTGTTGGCGAAATTTCACCATTGCCTTCTCTTCCAGGACATACTAATGAGGATGTCAAAAATGCAATTGGGGTCCTCATCGGAGGACTTGAATGGAATGATAACACAGTTCGAGTCTCTAAAACTCTACAGAGATTCGCTTGGAAAAGCAGTAATGAGAATGGGAGACCTCCACTCACTCCAAACCAGAAACGGAAAATGGCGAGAACAATTAGGTCAAAAGTTCGAATGGATCCTAACACTGTGTCAAGCTTTCAGGACATACTAATGAGGATGTCAAAAATGCAATTGGGGTCCTCATCGGAGGACTTGAATGGAATGATAACACAGTTCGAGTCTCTAAAACTCTACAGAGATTCGCTTGGAAAAGCAGTAATGAGAATGGGAGACCTCCACTCACTCCAAACCAGAAACGGAAAATGGCGAGAACAATTAGGTCAAAAGTTCGAAGAAATAAGATGGCTGATTGAAGAAGTGAGGCACAAATTGAAGATAACAGAGAATAGTTTTGAGCAAATAACATTTATGCAAGCCTTACAGCTACTATTTGAAGTGGAACAAGAGATAAGAACTTTCTCATTTCAGCTTATTTAA
>Concatenated PB2+PA+NP+M1+M2+NS1+NS2 STRAIN=A/Albany/4/1958 YEAR=1958
ATGGAAAGAATAAAAGAACTACGGAATCTGATGTCGCAGTCTCGCACTCGCGAGATACTAACAAAAACCACAGTGGACCATATGGCCATAATTAAGAAGTACACATCAGGGAGACAGGAAAAGAACCCGTCACTTAGGATGAAATGGATGATGGCAATGAAATATCCGATTACAGCTGACAAGAGGATAACAGAAATGATTCCTGAGAGAAATGAGCAAGGGCAAACTCTATGGAGTAAAATGAGTGATGCCGGATCGGATCGAGTGATGGTATCACCTCTGGCTGTGACATGGTGGAATAGAAATGGACCAATGACAAGTACGGTTCATTATCCAAAAATCTACAAAACTTATTTTGAGAAAGTCGAAAGGTTGAAACATGGAACCTTTGGCCCTGTCCATTTTAGAAACCAAGTCAAAATACGCCGAAGAGTTGACATAAATCCTGGTCATGCAGACCTCAGTGCCAAGGAGGCACAGGATGTAATCATGGAAGTTGTTTTCCCTAACGAAGTGGGGGCCAGGATACTGACGTCGGAATCGCAATTAACAATAACCAAAGAGAAAAAAGAAGAACTCCAGGATTGCAAAATTTCTCCTTTGATGGTTGCGTACATGTTAGAGAGAGAACTTGTCCGAAAAACGAGATTTCTCCCAGTTGCTGGTGGAACAAGCAGTGTGTACATTGAAGTGTTGCACTTGACTCAAGGAACATGCTGGGAACAGATGTACACTCCAGGTGGAGAAGTGAGGAATGATGATGTTGATCAAAGTCTAATTATTGCAGCCAGGAACATAGTGAGAAGAGCAGCAGTATCAGCAGATCCACTAGCATCTTTATTGGAGATGTGCCACAGCACACAGATTGGCGGGACAAGGATGGTGGACATTCTTAGGCAGAACCCAACGGAAGAGCAAGCTGTGGATATATGCAAGGCTGCAATGGGACTGAAAATCAGCTCATCCTTCAGTTTTGGCGGGTTCACATTTAAGAGAACAAGCGGATCATCAGTCAAGAGAGAGGAAGAAGTGCTTACGGGCAATCTTCAAACATTGAAAATAAGGGTGCATGAGGGATACGAGGAGTTCACAATGGTTGGGAAAAGGGCAACAGCTATACTCAGAAAAGCAACCAGGAGATTGATTCAGCTGATAGTGAGTGGAAGAGACGAACAGTCGATAGCCGAAGCAATAATTGTGGCCATGGTATTTTCACAAGAAGATTGTATGATAAAAGCAGTTAGAGGTGATCTGAATTTCGTTAATAGGGCAAATCAGCGATTGAATCCCATGCATCAACTTTTGAGACATTTTCAGAAGGATGCGAAAGTGCTTTTTCAAAATTGGGGAATTGAACATATCGACAATGTGATGGGAATGATTGGGGTATTACCAGACATGACTCCAAGCACAGAGATGTCAATGAGAGGGGTAAGAGTCAGCAAAATGGGCGTAGATGAATACTCCAGCGCGGAGAGAGTAGTGGTGAGCATTGACCGGTTTTTGAGAGTTCGGGACCAACGAGGAAATGTACTACTATCTCCTGAGGAGGTCAGTGAAACACAGGGAACAGAGAAACTGACAATAACTTACTCATCGTCAATGATGTGGGAGATTAATGGCCCTGAGTCAGTGTTGGTCAATACCTATCAGTGGATCATCAGAAACTGGGAAACTGTTAAAATTCAGTGGTCTCAGAATCCTACAATGCTATACAATAAAATGGAATTTGAGCCATTTCAGTCTTTAGTTCCTAAGGCCATTAGAGGCCAATACAGTGGGTTTGTTAGGACTCTATTCCAACAAATGAGGGATGTACTTGGGACATTTGATACCACCCAGATAATAAAACTTCTTCCCTTTGCAGCCGCCCCACCAAAGCAAAGTAGAATGCAGTTCTCTTCATTGACTGTGAATGTGAGGGGATCAGGAATGAGAATACTTGTAAGGGGCAATTCTCCTGTATTCAACTACAACAAGACCACTAAGAGACTAACAATTCTCGGAAAGGATGCTGGCACTTTAACTGAAGACCCAGATGAAGGCACATCTGGGGTGGAGTCCGCTGTTCTGAGAGGATTCCTCATTCTGGGCAAAGAAGATAGGAGATATGGACCAGCATTAAGCATCAATGAACTGAGTAACCTTGCGAAAGGAGAAAAGGCTAATGTACTAATTGGGCAAGGAGACGTGGTGTTGGTAATGAAACGAAAACGGGACTCTAGCATACTTACTGACAGCCAGACAGCGACCAAAAGAATTCGGATGGCCATCAATTAAATGGAAGATTTTGTGCGACAATGCTTCAATCCGATGATTGTCGAGCTTGCGGAAAAGGCAATGAAAGAGTATGGAGAGGATCTGAAAATCGAAACAAACAAATTTGCAGCAATATGCACTCACTTGGAAGTATGCTTCATGTATTCAGATTTTCATTTCATCAATGAGCAAGGCGAGTCAATAATAGTAGAGCTTGATGATCCAAATGCACTTTTGAAGCACAGATTTGAAATAATAGAGGGAAGAGATCGCACAATGGCCTGGACAGTAGTAAACAGTATTTGCAACACTACAGGAGCTGAGAAACCGAAGTTTCTGCCAGATTTGTATGATTACAAGGAGAATAGATTCATCGAGATTGGAGTGACAAGGAGGGAAGTCCACATATACTATCTTGAAAAAGCCAATAAAATTAAATCTGAGAAGACACACATCCACATTTTCTCATTCACTGGGGAAGAAATGGCCACAAAGGCCGACTACACTCTCGATGAGGAAAGCAGGGCTAGGATCAAAACCAGACTATTCACCATAAGACAAGAAATGGCTAGCAGAGGCCTCTGGGATTCCTTTCGTCAGTCCGAAAGAGGCGAAGAAACAATTGAAGAAAGATTTGAAATCACAGGGACAATGCGCAGGCTCGCCGACCAAAGTCTCCCGCCGAACTTCTCCTGCATTGAGAATTTTAGAGCCTATGTGGATGGATTCGAACCGAACGGCTACATTGAGGGCAAGCTTTCTCAAATGTCCAAAGAAGTAAATGCTAAAATTGAACCTTTTCTGAAAACAACACCAAGACCAATTAGAATTCCGGATGGGCCTCCTTGTTCTCAGCGGTCCAAATTCCTGCTGATGGATGCTTTAAAATTAAGCATTGAGGACCCAAGTCACGAAGGAGAGGGAATACCACTATATGATGCGATCAAGTGTATGAGAACATTCTTTGGATGGAAAGAACCCTATGTTGTTAAACCACACGAAAAGGGAATAAATCCAAATTATCTGCTGTCATGGAAGCAAGTACTGGCAGAACTGCAGGACATTGAGAATGAGGAGAAGATTCCAAGAACCAAAAACATGAAGAAAACAAGTCATCTAAAGTGGGCACTTGGTGAGAACATGGCACCAGAGAAGGTAGACTTTGACGACTGTAGAGATATAAGCGATTTGAAGCAATATGATAGTGATGAACCTGAATTAAGGTCACTTTCAAGCTGGATCCAGAATGAGTTCAACAAGGCATGCGAGCTGACCGATTCAATTTGGATAGAGCTCGATGAGATTGGAGAAGATGTGGCTCCAATTGAACACATTGCAAGCATGAGAAGGAATTACTTCACAGCAGAGGTGTCTCATTGCAGAGCCACAGAATATATAATGAAGGGGGTATACATTAATACTGCCTTGCTTAATGCATCCTGTGCAGCAATGGACGATTTCCAACTAATTCCCATGATAAGCAAATGTAGAACTAAAGAGGGAAGGCGAAAGACCAACTTATATGGTTTCATCATAAAAGGAAGATCTCACTTAAGGAATGACACCGACGTGGTAAACTTTGTGAGCATGGAGTTTTCTCTCACTGACCCAAGGCTTGAGCCACACAAATGGGAGAAGTACTGTGTTCTTGAGATAGGAGATATGCTACTAAGAAGTGCCATAGGCCAGGTGTCAAGGCCCATGTTCTTGTATGTGAGGACAAATGGAACATCAAAGATTAAAATGAAATGGGGAATGGAGATGAGGCGTTGCCTCCTTCAGTCGCTCCAACAAATCGAGAGTATGATTGAAGCCGAGTCCTCTGTCAAGGAGAAAGACATGACCAAAGAGTTTTTCGAGAATAAATCAGAAACATGGCCCATTGGAGAGTCCCCCAAAGGAGTGGAAGAAGGTTCCATTGGGAAGGTCTGCAGGACTTTATTAGCCAAGTCGGTATTCAATAGCCTGTATGCATCTCCACAATTGGAAGGATTTTCAGCTGAATCAAGAAAACTGCTTCTTGTCGTTCAGGCTCTTAGGGACAATCTTGAACCTGGGACCTTTGATCTTGGGGGGCTATATGAAGCAATTGAGGAGTGCCTGATTAATGATCCCTGGGTTTTGCTTAATGCGTCTTGGTTCAACTCCTTCCTAACACATGCATTAAGATAGATGGCGTCCCAAGGCACCAAACGGTCTTATGAACAGATGGAAACTGATGGGGAACGCCAGAATGCAACTGAAATCAGAGCATCCGTCGGGAAGATGATTGATGGAATTGGACGATTCTACATCCAAATGTGCACCGAACTTAAACTCAGTGATTATGAGGGGCGGCTGATCCAGAACAGCTTAACAATAGAGAGAATGGTGCTCTCTGCTTTTGACGAGAGGAGGAATAAATATCTGGAAGAACATCCCAGCGCGGGGAAGGATCCTAAGAAAACTGGAGGACCCATATACAAGAGAGTAGATGGAAAGTGGATGAGGGAACTCGTCCTTTATGACAAAGAAGAAATAAGGCGAATCTGGCGCCAAGCTAATAATGGTGATGATGCAACAGCTGGTCTGACTCACATGATGATCTGGCATTCCAATTTGAATGATACAACATACCAGAGAACAAGAGCTCTTGTTCGCACCGGAATGGATCCCAGGATGTGCTCTTTGATGCAGGGTTCGACTCTCCCTAGGAGGTCTGGAGCCGCAGGCGCTGCAGTCAAAGGAGTTGGGACAATGGTGATGGAGTTGATCAGGATGATCAAACGTGGGATCAATGATCGGAACTTCTGGAGAGGTGAGAATGGGCGGAAAACAAGGATTGCTTATGAGAGAATGTGCAACATTCTCAAAGGAAAATTTCAAACAGCTGCACAAAGAGCAATGATGGATCAAGTGAGAGAAAGCCGGAACCCAGGAAATGCTGAGATCGAAGATCTCATCTTTCTGGCACGGTCTGCACTCATATTGAGAGGGTCAGTTGCTCACAAATCTTGTCTGCCTGCCTGTGTGTATGGACCTGCCGTAGCCAGTGGGTACGACTTCGAAAAAGAGGGATACTCTTTAGTAGGGATAGACCCTTTCAAATTGCTTCAAAACAGCCAAGTATACAGCCTAATCAGACCGAACGAGAATCCAGCACACAAGAGTCAGCTGGTGTGGATGGCATGCAATTCTGCTGCATTTGAAGATCTAAGAGTATCAAGCTTCATCAGAGGGACCAAAGTAATCCCAAGGGGGAAACTTTCCACTAGAGGAGTACAAATTGCTTCAAATGAAAACATGGATACTATGGAATCAAGTACTCTTGAACTGAGAAGCAGGTACTGGGCCATAAGGACCAGAAGTGGAGGAAACACTAATCAACAGAGGGCCTCTGCAGGTCAAATCAGTGTACAACCTACGTTTTCTGTGCAAAGAAACCTCCCATTTGACAAACCAACCATCATGGCAGCATTCACTGGGAATGCAGAGGGAAGAACATCAGACATGAGGGCAGAAATCATAAGGATGATGGAAGGTGCAAAACCAGAAGAAGTGTCCTTCCAGGGGCGGGGAGTCTTCGAGCTCTCGGACGAAAAGGCAACGAACCCGATCGTGCCCTCTTTTGACATGAGTAATGAAGGATCTTATTTCTTCGGAGACAATGCAGAGGAGTACGACAATTAAATGAGTCTTCTAACCGAGGTCGAAACGTACGTTCTCTCTATCGTCCCGTCAGGCCCCCTCAAAGCCGAGATCGCACAGAGACTTGAAGATGTCTTTGCTGGGAAGAACACCGATCTTGAGGCTCTCATGGAATGGCTAAAGACAAGACCAATCCTGTCACCTCTGACTAAGGGGATTTTGGGATTTGTATTCACGCTCACCGTGCCCAGTGAGCGAGGACTGCAGCGTAGACGCTTTGTCCAAAATGCCCTCAATGGGAATGGGGATCCAAATAACATGGACAGAGCAGTTAAACTGTATAGAAAGCTTAAGAGGGAGATAACATTCCATGGGGCCAAAGAAATAGCGCTCAGTTATTCTGCTGGTGCACTTGCCAGTTGTATGGGCCTCATATACAACAGGATGGGGGCTGTGACCACTGAAGTGGCCTTTGGCCTGGTATGTGCAACCTGTGAACAGATTGCTGACTCCCAGCATAGGTCTCATAGGCAAATGGTGACAACAACCAATCCACTAATAAGACATGAGAACAGAATGGTTCTGGCCAGCACTACAGCTAAGGCTATGGAGCAAATGGCTGGATCGAGTGAGCAAGCAGCAGAGGCCATGGAAGTTGCTAGTCAGGCCAGGCAAATGGTGCAGGCAATGAGAGCCATTGGGACTCATCCTAGCTCCAGTGCTGGTCTAAAAGATGATCTTCTTGAAAATTTGCAGGCCTATCAGAAACGAATGGGGGTGCAGATGCAACGATTCAAGTGAATGAGTCTTCTAACCGAGGTCGAAACGCCTATCAGAAACGAATGGGGGTGCAGATGCAACGATTCAAGTGACCCTCTTGTTGTTGCCGCGAGTATCATTGGGATCTTGCACTTGATATTGTGGATTCTTGATCGTCTTTTTTTCAAATGCATTTATCGTTTCTTTAAACACGGTCTGAAAAGAGGGCCTTCTACGGAAGGAGTACCAGAGTCTATGAGGGAAGAATATCGAAAGGAACAGCAGAGTGCTGTGGATGCTGACGATAGTCATTTTGTCAGCATAGAGCTGGAGTAAATGGATCCTAACACTGTGTCAAGCTTTCAGGTAGATTGCTTCCTTTGGCATGTCCGCAAACAAGTTGCAGACCAAGAACTAGGTGATGCCCCATTCCTTGATCGGCTTCGCCGAGATCAGAAGTCCCTAAGGGGAAGAGGCAGTACTCTCGGTCTGAACATCGAAACAGCCACCCGTGCTGGAAAGCAGATAGTGGAGAGGATTCTGAAGGAAGAATCCGATGAGGCACTTAAAATGACCATGGCCTCCGCACCTGCTTCGCGATACCTAACTGACATGACTATTGAGGAAATGTCAAGGGACTGGTTCATGCTAATGCCCAAGCAGAAAGTGGCAGGCCCTCTTTGTATCAGAATGGACCAGGCAATCATGGATAAGAACATCATATTGAAAGCGAATTTCAGTGTGATTTTTGACCGGCTAGAGACCCTAATATTACTAAGGGCTTTCACCGAAGAGGGAGCAATTGTTGGCGAAATTTCACCATTGCCTTCTCTTCCAGGACATACTAATGAGGATGTCAAAAATGCAATTGGGGTCCTCATCGGAGGACTTGAATGGAATGATAACACAGTTCGAGTCTCTAAAACTCTACAGAGATTCGCTTGGAAAAGCAGTAATGAGAATGGGAGACCTCCACTCACTCCAAACCAGAAACGGAAAATGGCGAGAACAATTAGGTCAAAAGTTCGAATGGATCCTAACACTGTGTCAAGCTTTCAGGACATACTAATGAGGATGTCAAAAATGCAATTGGGGTCCTCATCGGAGGACTTGAATGGAATGATAACACAGTTCGAGTCTCTAAAACTCTACAGAGATTCGCTTGGAAAAGCAGTAATGAGAATGGGAGACCTCCACTCACTCCAAACCAGAAACGGAAAATGGCGAGAACAATTAGGTCAAAAGTTCGAAGAAATAAGATGGCTGATTGAAGAAGTGAGGCACAAATTGAAGATAACAGAGAATAGTTTTGAGCAAATAACATTTATGCAAGCCTTACAGCTACTATTTGAAGTGGAACAAGAGATAAGAACTTTCTCATTTCAGCTTATTTAA
>Concatenated PB2+PA+NP+M1+M2+NS1+NS2 STRAIN=A/Victoria/15681/59 YEAR=1959
ATGGAAAGAATAAAAGAACTACGGAATCTGATGTCGCAGTCTCGCACTCGCGAGATACTAACAAAAACCACAGTGGACCATATGGCCATAATTAAGAAGTACACATCAGGGAGACAGGAAAAGAACCCTTCACTTAGGATGAAATGGATGATGGCAATGAAATATCCGATTACAGCTGACAAGAGGATAACAGAAATGATTCCTGAGAGAAATGAGCAAGGGCAAACTCTATGGAGTAAAATGAGTGATGCCGGATCGGATCGAGTGATGGTATCACCTCTGGCTGTGACATGGTGGAATAGAAATGGACCAATGACAAGTACGGTTCATTATCCAAAAATCTACAAAACTTATTTTGAGAAAGTCGAAAGGTTAAAACATGGAACCTTTGGCCCTGTCCATTTTAGAAACCAAGTCAAAATACGCCGAAGAGTTGACATAAATCCTGGTCATGCAGACCTCAGTGCCAAGGAGGCACAAGATGTAATCATGGAAGTTGTTTTCCCTAACGAAGTGGGGGCCAGGATACTAACGTCGGAATCGCAATTAACAATAACCAAAGAGAAAAAAGAAGAACTCCAGGATTGCAAAATTTCTCCTTTGATGGTTGCGTACATGTTAGAGAGAGAACTTGTCCGAAAAACGAGATTTCTCCCAGTTGCTGGTGGAACAAGCAGTGTATACATTGAAGTGTTGCACTTGACTCAAGGAACATGCTGGGAACAGATGTACACTCCAGGTGGAGAAGTGAGGAATGATGATGTTGATCAAAGTCTAATTATTGCAGCCAGGAACATAGTGAGAAGAGCAGCAGTATCAGCAGATCCACTAGCATCTTTATTGGAGATGTGCCACAGCACACAGATTGGCGGGACAAGGATGGTGGACATTCTTAGGCAGAACCCAACGGAAGAGCAAGCTGTGGATATATGCAAGGCTGCAATGGGACTGAGAATCAGCTCATCCTTCAGTTTTGGCGGTTTCACATTTAAGAGAACAAGCGGATCATCAGTCAAGAGAGAGGAAGAAGTGCTTACGGGCAATCTTCAAACATTGAAAATAAGGGTGCATGAGGGATACGAGGAGTTCACAATGGTTGGGAAAAGGGCAACAGCTATACTCAGAAAAGCAACCAGGAGATTGATTCAGCTGATAGTGAGTGGAAGAGACGAACAGTCGATAGCCGAAGCAATAATTGTGGCCATGGTATTTTCACAAGAAGATTGTATGATAAAAGCAGTTAGAGGTGATCTGAATTTCGTTAATAGGGCAAATCAGCGATTGAATCCCATGCACCAACTTTTAAGACATTTTCAGAAGGATGCGAAAGTGCTTTTTCAAAATTGGGGAATTGAACATATCGACAATGTGATGGGAATGATTGGGGTATTACCAGACATGACTCCAAGCACAGAGACGTCAATGAGAGGGGTAAGAGTCAGCAAGATGGGCGTAGATGAATACTCCAGCACGGAGAGAGTAGTGGTGAGCATTGACCGGTTCTTGAGAGTTCGAGACCAACGAGGAAATGTACTACTATCTCCTGAGGAGGTCAGTGAAACACAGGGAACAGAGAAACTGACGATAACTTACTCATCGTCAATGATGTGGGAGATTAATGGCCCTGAGTCAGTGTTGGTCAATACCTATCAGTGGATCATCAGAAACTGGGAAACTGTTAAAATTCAGTGGTCTCAGAATCCTACAATGCTATACAATAAAATGGAATTTGAGCCATTTCAGTCTTTAGTTCCTAAGGCCATTAGAGGCCAATACAGTGGGTTTGTTAGGACTCTATTCCAACAAATGAGGGATGTACTTGGGACATTTGATACCATCCAGATAATAAAACTTCTTCCCTTTGCAGCCGCCCCACCAAAGCAGAGTAGAATGCAGTTCTCTTCATTGACTGTGAATGTGAGGGGGTCAGGAATGAGAATACTTGTAAGGGGCAATTCTCCTGTATTCAACTACAACAAGACCACTAAGAGACTAACAATTCTCGGAAAAGATGCTGGCACTTTAACTGAAGACCCAGATGAAGGCACATCTGGAGTGGAGTCCGCTGTTCTGAGAGGATTCCTCATTCTGGGCAAAGAAGATAGGAGATATGGACCAGCATTAAGCATCAATGAACTGAGTAACCTTGCGAAAGGAGAAAAGGCTAATGTACTAATTGGGCAAGGAGACGTGGTGTTGGTAATGAAACGAAAACGGGACTCTAGCATACTTACTGACAGCCAGACAGCGACCAAAAGAATTCGGATGGCCATCAATTAAATGGAAGATTTTGTGCGACAATGCTTCAATCCGATGATTGTCGAGCTTGCGGAAAAAGCAATGAAAGAGTATGGAGAGGATCTGAAAATCGAAACAAACAAATTTGCAGCAATATGCACTCACTTGGAAGTATGCTTCATGTATTCAGATTTTCATTTCATCAATGAGCAAGGCGAGTCAATAATAGTAGAGCTTGATGATCCAAATGCACTTTTGAAGCACAGATTTGAAATAATAGAGGGAAGAGATCGCACAATGGCCTGGACAGTAGTAAACAGTATTTGCAACACTACAGGAGCTGAGAAACCGAAGTTTCTGCCAGATTTGTATGATTACAAGGAGAATAGATTCATCGAGATTGGAGTGACAAGGAGGGAAGTCCACATATACTATCTTGAAAAGGCCAATAAAATTAAATCTGAGAAGACACACATCCACATTTTCTCATTCACTGGGGAAGAAATGGCCACAAAGGCCGACTACACTCTCGATGAGGAAAGCAGGGCTAGGATCAAAACCAGACTATTCACCATAAGACAAGAAATGGCTAACAGAGGCCTCTGGGATTCCTTTCGTCAGTCCGAAAGAGGCGAAGAAACAATTGAAGAAAGATTTGAAATCACAGGGACAATGCGCAGGCTCGCCGACCAAAGTCTCCCGCCGAACTTCTCCTGCCTTGAGAATTTTAGAGCCTATGTGGATGGATTCGAACCGAACGGCTACATTGAGGGCAAGCTTTCTCAAATGTCCAAAGAAGTAAATGCTAAAATTGAACCTTTTCTGAAAACAACACCAAGACCAATTAGACTTCCGGATGGGCCTCCTTGTTCTCAGCGGTCCAAATTCCTGCTGATGGATGCTTTAAAATTGAGCATTGAGGACCCAAGTCACGAAGGAGAGGGAATACCACTATATGATGCGATCAAGTGTATGAGAACATTCTTTGGATGGAAAGAACCCTATGTTGTTAAACCACACGAAAAGGGAATAAACCCAAATTATCTGCTGTCATGGAAGCAAGTACTGGCAGAACTGCAGGACATTGAGAGTGAGGAAAAGATTCCAAGAACCAAAAACATGAAGAAAACGAGTCAGCTAAAGTGGGCACTTGGTGAGAACATGGCACCAGAGAAGGTAGACTTTGACGACTGTAGAGATATAAGCGATTTGAAGCAATATGATAGTGATGAACCTGAATTAAGGTCACTTTCAAGCTGGATCCAGAATGAGTTCAACAAGGCATGCGAGCTGACCGATTCAATCTGGATAGAGCTCGATGAGATTGGAGAAGATGTGGCTCCAATTGAACACATTGCAAGCATGAGAAGGAATTACTTCACAGCAGAGGTGTCTCATTGCAGGGCCACAGAATATATAATGAAGGGGGTATACATTAATACTGCCTTGCTTAATGCATCCTGTGCAGCAATGGACGATTTCCAACTAATTCCCATGATAAGCAAATGTAGAACTAAAGAGGGAAGGCGAAAGACCAATTTATATGGTTTCATCATAAAAGGAAGATCTCACTTAAGGAATGACACCGACGTGGTAAACTTTGTGAGCATGGAGTTTTCTCTCACTGACCCAAGACTTGAGCCGCACAAATGGGAGAAGTACTGTGTTCTTGAGATAGGAGATATGCTACTAAGAAGTGCCATAGGCCAGGTGTCAAGGCCCATGTTCTTGTATGTGAGGACAAATGGAACATCGAAGATTAAAATGAAATGGGGAATGGAGATGAGACGTTGCCTCCTTCAGTCACTCCAACAAATCGAGAGTATGATTGAAACTGAGTCCTCTGTCAAGGAGAAAGACATGACCAAAGAGTTTTTCGAGAATAAATCAGAAACATGGCCCATTGGAGAGTCCCCCAAAGGAGTGGAAGAAGGTTCCATTGGGAAGGTCTGCAGGACTTTATTAGCCAAGTCGGTATTCAATAGCCTGTATGCATCTCCACAATTAGAAGGATTTTCAGCTGAATCAAGAAAACTGCTTCTTGTCGTTCAGGCTCTTAGGGACAATCTTGAACCTGGGACCTTTGATCTTGGGGGGCTATATGAAGCAATTGAGGAGTGCCTGATTAATGATCCCTGGGTTTTGCTTAATGCGTCTTGGTTCAACTCCTTCCTAACACATGCATTAAGATAGATGGCGTTCCAAGGCACCAAACGGTCTTATGAACAGATGGAAACTGATGGGGAACGCCAGAATGCAACTGAAATCAGAGCATCCGTCGGGAAGATGATTGATGGAATTGGACGATTCTACATCCAAATGTGCACCGAACTTAAACTCAGTGATTATGAGGGGCGGCTGATCCAGAACAGCTTAACAATAGAGAGAATGGTGCTCTCTGCTTTTGATGAGAGGAGGAATAAATATCTGGAAGAACATCCCAGCGCGGGGAAGGATCCTAAGAAAACTGGAGGACCCATATACAAGAGAGTAAATGGAAAGTGGATGAGGGAACTCGTCCTTTATGACAAAGAAGAAATAAGGCGAATCTGGCGCCAAGCTAATAATGGTGATGATGCAACAGCTGGTCTGACTCACATGATGATCTGGCATTCCAATTTGAATGATACAACATACCAGAGGACAAGAGCTCTTGTTCGCACCGGAATGGATCCCAGGATGTGCTCTTTGATGCAGGGTTCGACTCTCCCTAGGAGGTCTGGAGCCGCAGGCGCTGCTGTCAAAGGAGTTGGGACAATGGTGATGGAGTTGATCAGGATGATCAAACGTGGGATCAATGATCGGAACTTCTGGAGAGGTGAGAATGGGCGGAAAACAAGGAATGCTTATGAGAGAATGTGCAACATTCTCAAAGGGAAATTTCAAACAGCTGCACAAAGAGCAATGATGGATCAAGTGAGAGAAAGCCGGAACCCAGGAAATGCTGAGATCGAAGATCTCATCTTCTTGGCACGGTCTGCACTCATATTGAGAGGGTCTGTTGCTCACAAATCTTGTCTGCCTGCCTGTGTGTATGGACCTGCCGTAGCCAGTGGGTACGACTTCGAAAAAGAGGGATACTCTTTAGTAGGGATAGACCCTTTCAAACTGCTTCAAAACAGCCAAGTATACAGCCTCATCAGACCGAACGAGAATCCAGCACACAAGAGTCAGCTGGTGTGGATGGCATGCAATTCTGCTGCATTTGAAGATCTAAGAGTATCAAGCTTCATCAGAGGGACCAAAGTAATCCCAAGGGGGAAACTTTCCACTAGAGGGGTACAAATTGCTTCAAATGAAAACATGGATACTATGGAATCAAGTACTCTTGAACTGAGAAGCAGGTACTGGGCCATAAGGACCAGAAGTGGAGGAAACACTAATCAACAGAGGGCCTCTGCAGGTCAAATCAGTGTACAACCTACGTTTTCTGTACAAAGAAACCTCCCATTTGACAAACCAACCATCATGGCAGCATTCACTGGGAATGCAGAAGGAAGGACATCAGACATGAGGGCAGAAATCATAAGGATGATGGAAGGTGCAAAACCAGAAGAAGTGTCCTTCCAGGGGCGGGGAGTCTTCGAGCTCTCGGACGAAAAGGCAACGAACCCGATCGTGCCTTCTTTTGACATGAGTAATGAAGGATCTTATTTCTTCGGAGACAATGCAGAGGAGTACGACAATTAAATGAGTCTTCTAACCGAGGTCGAAACGTACGTTCTCTCTATCGTCCCGTCAGGCCCCCTCAAAGCCGAGATCGCACAGAGACTTGAAGATGTCTTTGCTGGGAAGAACACCGATCTTGAGGCTCTCATGGAATGGCTAAAGACAAGACCAATCCTGTCACCTCTGACTAAGGGGATTTTGGGATTTGTATTCACGCTCACCGTGCCCAGTGAGCGAGGACTGCAGCGTAGACGCTTTGTCCAAAATGCCCTCAATGGGAATGGGGATCCAAATAACATGGACAGAGCAGTTAAACTGTATAGAAAGCTTAAGAGGGAGATAACATTCCATGGGGCCAAAGAAATAGCGCTCAGTTATTCTGCTGGTGCACTTGCCAGTTGTATGGGCCTCATATACAACAGAATGGGGGCTGTGACCACTGAAGTGGCCTTTGGCCTGGTATGTGCAACCTGTGAACAGATTGCTGACTCCCAGCATAGGTCTCATAGACAAATGGTGACAACAACCAATCCACTAATAAGACATGAGAACAGAATGGTTCTGGCCAGCACTACAGCTAAGGCTATGGAGCAAATGGCTGGATCGAGTGAGCAAGCAGCAGAGGCCATGGAGGTTGCTAGTCAGGCCAGGCAAATGGTGCAGGCAATGAGAGCCATTGGGACTCATCCTAGCTCCAGTGCTGGTCTAAAAGATGATCTTCTTGAAAATTTGCAGGCCTATCAGAAACGAATGGGGGTGCAGATGCAACGATTCAAGTGAATGAGTCTTCTAACCGAGGTCGAAACGCCTATCAGAAACGAATGGGGGTGCAGATGCAACGATTCAAGTGACCCTCTTGTTGTTGCCGCGAGTATCATCGGGATCTTGCACTTGATATTGTGGATTCTTGATCGTCTTTTTTTCAAATGCATTTATCGCTTCTTTAAACACGGTCTGAAAAGAGGGCCTTCTACGGAAGGAGTACCAGAGTCTATGAGGGAAGAATATCGAAAGGAACAGCAGAGTGCTGTGGATGCTGACGATAGTCATTTTGTCAGCATAGAGCTGGAGTAAATGGATCCTAACACTGTGTCAAGCTTTCAGGTAGATTGCTTCCTTTGGCATGTCCGCAAACAAGTTGCAGACCAAGAACTAGGTGATGCCCCATTCCTTGATCGGCTTCGCCGAGATCAGAAGTCCCTAAGGGGAAGAGGCAGTACTCTCGGTCTGAACATCGAAACAGCCACCCGTGTTGGAAAGCAGATAGTGGAGAGGATTCTGAAGGAAGAATCCGATGAGGCACTTAAAATGACCATGGCCTCCACACCTGCTTCGCGATACCTAACTGACATGACTATTGAGGAAATGTCAAGGGACTGGTTCATGCTAATGCCCAAGCAGAAAGTGGCAGGCCCTCTTTGTATCAGAATGGACCAGGCAATCATGGATAAGAACATCATATTGAAAGCGAATTTCAGTGTGATTTTTGACCGGCTAGAGACCCTAATATTACTAAGGGCTTTCACCGAAGAGGGAGCAATTGTTGGCGAAATTTCACCATTGCCTTCTCTTCCAGGACATACTAATGAGGATGTCAAAAATGCAATTGGGGTCCTCATCGGAGGACTTGAATGGAATGATAACACAGTTCGAGTCTCTAAAACTCTACAGAGATTCGCTTGGAGAAGCAGTAATGAGAATGGGAGACCTCCACTCACTCCAAAACAGAAACGGAAAATGGCGAGAACAATTAGGTCAAAAGTTCGAATGGATCCTAACACTGTGTCAAGCTTTCAGGACATACTAATGAGGATGTCAAAAATGCAATTGGGGTCCTCATCGGAGGACTTGAATGGAATGATAACACAGTTCGAGTCTCTAAAACTCTACAGAGATTCGCTTGGAGAAGCAGTAATGAGAATGGGAGACCTCCACTCACTCCAAAACAGAAACGGAAAATGGCGAGAACAATTAGGTCAAAAGTTCGAAGAAATAAGATGGCTGATTGAAGAAGTGAGACACAAATTGAAGACAACAGAGAATAGTTTTGAGCAAATAACATTTATGCAAGCCTTACAGCTACTATTTGAAGTGGAACAAGAGATAAGAACTTTCTCGTTTCAGCTTATTTAA
>Concatenated PB2+PA+NP+M1+M2+NS1+NS2 STRAIN=A/Krasnodar/101/1959 YEAR=1959
ATGGAAAGAATAAAAGAACTACGGAATCTGATGTCGCAGTCTCGCACTCGCGAGATACTAACAAAAACCACAGTGGACCATATGGCCATAATTAAGAAGTACACATCAGGGAGACAGGAAAAGAACCCGTCACTTAGGATGAAATGGATGATGGCAATGAAATATCCGATTACAGCTGACAAGAGGATAACAGAAATGATTCCTGAGAGAAATGAGCAAGGGCAAACTCTATGGAGTAAAATGAATGATGCCGGATCGGATCGAGTGATGGTATCACCTCTGGCTGTGACATGGTGGAATAGAAATGGACCAATGACAAGTACGGTTCATTATCCAAAAATCTACAAAACTTATTTTGAGAAAGTCGAAAGGTTAAAACATGGAACCTTTGGCCCTGTCCATTTTAGAAACCAAGTCAAAATACGCCGAAGAGTTGACATAAATCCTGGTCATGCAGACCTCAGTGCCAAGGAGGCACAGGATGTAATCATGGAAGTTGTTTTCCCTAACGAAGTGGGGGCCAGGATACTAACGTCGGAATCGCAATTAACAATAACCAAAGAGAAAAAAGAAGAACTCCAGGATTGCAAAATTTCTCCTTTGATGGTTGCGTACATGTTAGAGAGAGAACTTGTCCGAAAAACGAGATTTCTCCCAGTTGCTGGTGGAACAAGCAGTGTGTACATTGAAGTGTTGCACTTAACTCAAGGAACATGCTGGGAACAGATGTACACTCCAGGTGGAGAAGTGAGGAATGATGATGTTGATCAAAGTCTAATTATTGCAGCCAGGAACATAGTGAGAAGAGCAGCAGTATCAGCAGATCCACTAGCATCTTTATTGGAGATGTGCCACAGCACACAGATTGGCGGGACAAGGATGGTGGACATTCTTAGGCAGAACCCAACGGAAGAGCAAGCTGTGGATATATGCAAGGCTGCAATGGGACTGAGAATCAGCTCATCCTTCAGTTTTGGCGGGTTCACATTTAAGAGAACAAGCGGATCATCAGTCAAGAGAGAGGAAGAAGTGCTTACGGGCAATCTTCAAACATTGAAAATAAGGGTGCATGAGGGATACGAGGAGTTCACAATGGTTGGGAAAAGGGCAACAGCTATACTCAGAAAAACAACCAGGAGATTGATTCAGCTGATAGTGAGTGGAAGAGACGAACAGTCGATAGCCGAAGCAATAATTGTGGCCATGGTATTTTCACAAGAAGATTGTATGATAAAAGCAGTTAGAGGTGATCTGAATTTCGTTAATAGGGCAAATCAGCGATTGAATCCCATGCATCAACTTTTAAGACATTTTCAGAAGGATGCGAAAGTGCTTTTTCAAAATTGGGGAATTGAACATATCGACAATGTGATGGGAATGATTGGGGTATTACCAGACATGACTCCAAGCACAGAGATGTCAATGAGAGGGGTAAGAGTCAGCAAAATGGGCGTAGATGAATACTCCAGCGCGGAGAGAGTAGTGGTGAGCATTGACCGGTTTTTGAGAGTTCGAGACCAACGAGGAAATGTACTACTATCTCCTGAGGAGGTCAGTGAAACACAGGGAACAGAGAAACTGACAATAACTTACTCATCGTCAATGATGTGGGAGATTAATGGCCCTGAGTCAGTGTTGGTCAATACCTATCAGTGGATCATCAGAAACTGGGAAACTGTTAAAATTCAGTGGTCTCAGAATCCTACAATGCTATACAATAAAATGGAATTTGAGCCATTTCAGTCTTTAGTTCCTAAGGCCATTAGAGGCCAATACAGTGGGTTTGTTAGGACTCTATTCCAACAAATGAGGGATGTACTTGGGACATTTGATACCACCCAGATAATAAAACTTCTTCCCTTTGCAGCCGCCCCACCAAAGCAAAGTAGAATGCAGTTCTCTTCATTGACTGTGAATGTAAGGGGATCAGGAATGAGAATACTTGTAAGGGGCAATTCTCCTGTATTCAACTACAACAAGACCACTAAGAGACTAACAATTCTCGGAAAGGATGCTGGCACTTTAACTGAAGACCCAGATGAAGGCACATCTGGAGTGGAGTCCGCTGTTCTGAGAGGATTCCTCATTCTGGGCAAAGAAGATAGGAGATATGGACCAGCATTAAGCATCAATGAACTGAGTAACCTTGCGAAAGGAGAAAAGGCTAATGTACTAATTGGGCAAGGAGACGTGGTGTTGGTAATGAAACGAAAACGGGACTCTAGCATACTTACTGACAGCCAGACAGCGACCAAAAGAATTCGGATGGCCATCAATTAAATGGAAGATTTTGTGCGACAATGCTTCAATCCGATGATTGTCGAGCTTGCGGAAAGGGCAATGAAAGAGTATGGAGAGGATCTGAAAATCGAAACAAACAAATTTGCAGCAATATGCACTCACTTGGAAGTATGCTTCATGTATTCAGATTTTCATTTCATCAATGAGCAAGGCGAGTCAATAATAGTAGAGCTTGATGATCCAAATGCACTTTTGAAGCACAGATTTGAAATAATAGAGGGAAGAGATCGCACAATGGCCTGGACAGTAGTAAACAGTATTTGCAACACTACAGGAGCTGAGAAACCGAAGTTTCTGCCAGATTTGTATGATTACAAGGAGAATAGATTCATCGAGATTGGAGTGACAAGGAGGGAAGTCCACATATACTATCTTGAAAAGGCCAATAAAATTAAATCTGAGAAGACACACATCCACATTTTCTCATTCACTGGGGAAGAAATGGCCACAAAGGCCGACTACACTCTCGATGAGGAAAGCAGGGCTAGGATCAAAACCAGACTATTCACCATAAGACAAGAAATGGCTAGCAGAGGCCTCTGGGATTCCTTTCGTCAGTCCGAAAGAGGCGAAGAAACAATTGAAGAAAGATTTGAAATCACAGGGACAATGCGCAGGCTCGCCGACCAAAGTCTCCCGCCGAACTTCTCCTGCCTTGAGAATTTTAGAGCCTATGTGGATGGATTCGAACCGAACGGCTACATTGAGGGCAAGCTTTCTCAAATGTCCAAAGAAGTAAATGCTAAAATTGAACCTTTTCTGAAAACAACACCAAGACCAATTAGACTTCCGGATGGGCCTCCTTGTTCTCAGCGGTCCAAATTCCTGCTGATGGATGCTTTAAAATTAAGCATTGAGGACCCAAGTCACGAAGGAGAGGGAATACCACTATATGATGCGATCAAGTGTATGAGAACATTCTTTGGATGGAAAGAACCCTATGTTGTTAAACCACACGAAAAGGGAATAAATCCAAATTATCTGCTGTCATGGAAGCAAGTACTGGCAGAACTGCAGGACATTGAGAATGAGGAGAAGATTCCAAGAACCAAAAACATGAAGAAAACGAGTCAGCTAAAGTGGGCACTTGGTGAGAACATGGCACCAGAGAAGGTAGACTTTGACGACTGTAGAGATATAAGCGATTTGAAGCAATATGATAGTGATGAACCTGAATTAAGGTCACTTTCAAGCTGGATCCAGAATGAGTTCAACAAGGCATGCGAGCTGACCAATTCAATCTGGATAGAGCTCGATGAGATTGGAGAAGATGTGGCTCCAATTGAACACATTGCAAGCATGAGAAGGAATTACTTCACAGCAGAGGTGTCTCATTGCAGAGCCACAGAATATATAATGAAGGGGGTATACATTAATACTGCCTTGCTTAATGCATCCTGTGCAGCAATGGACGATTTCCAACTAATTCCCATGATAAGCAAATGTAGAACTAAAGAGGGAAGGCGAAAGACCAATTTATATGGTTTCATCATAAAAGGAAGATCTCACTTAAGGAATGACACCGACGTGGTAAACTTTGTGAGCATGGAGTTTTCTCTCACTGACCCAAGACTTGAGCCACACAAATGGGAGAAGTACTGTGTTCTTGAGATAGGAGATATGCTACTAAGAAGTGCCATAGGCCAGGTGTCAAGGCCCATGTTCTTGTATGTGAGGACAAATGGAACATCAAAGATTAAAATGAAATGGGGAATGGAGATGAGGCGTTGCCTCCTTCAGTCACTCCAACAAATCGAGAGCATGATTGAAGCCGAGTCCTCTGTCAAGGAGAAAGACATGACCAAAGAGTTTTTCGAGAATAAATCAGAAACATGGCCCATTGGAGAGTCCCCTAAAGGAGTGGAAGAAGGTTCCATTGGGAAGGTCTGCAGGACTTTATTAGCCAAGTCGGTATTCAATAGCCTGTATGCATCTCCACAATTAGAAGGATTTTCAGCTGAATCAAGAAAACTGCTCCTCGTCGTTCAGGCTCTTAGGGACAATCTTGAACCTGGGACCTTTGATCTTGGGGGGCTATATGAAGCAATTGAGGAGTGCCTGATTAATGATCCCTGGGTTTTGCTTAATGCGTCTTGGTTCAACTCCTTCCTAACACATGCATTAAGATAGATGGCGTCCCAAGGCACCAAACGGTCTTATGAACAGATGGAAACTGATGGGGAACGCCAGAATGCAACTGAAATCAGAGCATCCGTCGGGAAGATGATTGATGGAATTGGACGATTCTACATCCAAATGTGCACCGAACTTAAACTCAGTGATTATGAGGGGCGGCTGATCCAGAACAGCTTAACAATAGAGAGAATGGTGCTCTCTGCTTTTGACGAGAGGAGGAATAAATATCTGGAAGAACATCCCAGCGCGGGGAAGGATCCTAAGAAAACTGGAGGACCCATATACAAGAGAGTAAATGGAAAGTGGATGAGGGAACTCGTCCTTTATGACAAAGAAGAAATAAGGCGAATCTGGCGCCAAGCTAATAATGGTGATGATGCAACAGCTGGTCTGACTCACATGATGATCTGGCATTCCAATTTGAATGATACAACATACCAGAGGACAAGAGCTCTTGTTCGCACCGGAATGGATCCCAGGATGTGCTCTTTGATGCAGGGTTCGACTCTCCCTAGGAGGTCTGGAGCCGCAGGCGCTGCAGTCAAAGGAGTTGGGACAATGGTGATGGAGTTGATCAGGATGATCAAACGTGGGATCAATGATCGGAACTTCTGGAGAGGTGAGAATGGGCGGAAAACAAGGATTGCTTATGAGAGAATGTGCAACATTCTCAAAGGAAAATTCCAAACAGCTGCACAAAGAGCAATGATGGATCAAGTGAGAGAAAGCCGGAACCCAGGAAATGCTGAGATCGAAGATCTCATCTTTCTGGCACGGTCTGCACTCATATTGAGAGGGTCAGTTGCTCACAAATCTTGTCTGCCTGCCTGTGTGTATGGACCTGCCGTAGCCAGTGGGTACGACTTCGAAAAAGAGGGATACTCTTTAGTAGGGATAGACCCTTTCAAACTGCTTCAAAACAGCCAAGTATACAGCCTAATCAGACCGAACGAGAATCCAGCACACAAGAGTCAGCTGGTGTGGATGGCATGCAATTCTGCTGCATTTGAAGATCTAAGAGTATCAAGCTTCATCAGAGGGACCAAAGTAATCCCAAGGGGGAAACTTTCCACTAGAGGAGTACAAATTGCTTCAAATGAAAACATGGATACTATGGAATCAAGTACTCTTGAACTGAGAAGCAGGTACTGGGCCATAAGGACCAGAAGTGGAGGAAACACTAATCAACAGAGGGCCTCTGCAGGTCAAATCAGTGTACAACCTACGTTTTCTGTGCAAAGAAACCTCCCATTTGACAAAACAACCATCATGGCAGCATTCACTGGGAATGCAGAGGGAAGAACATCAGACATGAGGGCAGAAATCATAAGGATGATGGAAGGTGCAAAACCAGAAGAAGTGTCCTTCCAGGGGCGGGGAGTCTTCGAGCTCTCGGACGAAAAGGCAACGAACCCGATCGTGCCCTCTTTTGACATGAGTAATGAAGGATCTTATTTCTTCGGAGACAATGCAGAGGAGTACGACAATTAAATGAGTCTTCTAACCGAGGTCGAAACGTACGTTCTCTCTATCGTCCCGTCAGGCCCCCTCAAAGCCGAGATCGCACAGAGACTTGAAGATGTCTTTGCTGGGAAGAACACCGATCTTGAGGCTCTCATGGAATGGCTAAAGACAAGACCAATCCTGTCACCTCTGACTAAGGGGATTTTGGGATTTGTATTCACGCTCACCGTGCCCAGTGAGCGAGGACTGCAGCGTAGACGCTTTGTCCAAAATGCCCTCAATGGGAATGGGGATCCAAATAACATGGACAGAGCAGTTAAACTGTATAGAAAGCTTAAGAGGGAGATAACATTCCATGGGGCCAAAGAAATAGCGCTCAGTTATTCTGCTGGTGCACTTGCCAGTTGTATGGGCCTCATATACAACAGGATGGGGGCTGTGACCACTGAAGTGGCCTTTGGCCTGGTATGTGCAACCTGTGAACAGATTGCTGACTCCCAGCATAGGTCTCATAGGCAAATGGTGACAACAACCAATCCACTAATAAGACATGAGAACAGAATGGTTCTGGCCAGCACTACAGCTAAGGCTATGGAGCAAATGGCTGGATCGAGTGAGCAAGCAGCAGAGGCCATGGAGGTTGCTAGTCAGGCCAGGCAAATGGTGCAGGCAATGAGAGCCATTGGGACTCGTCCTAGCTCCAGTGCTGGTCTAAAAGATGATCTTCTTGAAAATTTGCAGGCCTATCAGAAACGAATGGGGGTGCAGATGCAACGATTCAAGTGAATGAGTCTTCTAACCGAGGTCGAAACGCCTATCAGAAACGAATGGGGGTGCAGATGCAACGATTCAAGTGACCCTCTTGTTGTTGCCGCGAGTATCATTGGGATCTTGCACTTGATATTGTGGATTCTTGATCGTCTTTTTTTCAAATGCATTTATCGCTTCTTTAAACACGGTCTGAAAAGAGGGCCTTCTACGGAAGGAGTACCAGAGTCTATGAGGGAAGAATATCGAAAGGAACAGCAGAGTGCTGTGGATGCTGACGATAGTCATTTTGTCAGCATAGAGCTGGAGTAAATGGATCCTAACACTGTGTCAAGCTTTCAGGTAGATTGCTTCCTTTGGCATGTCCGCAAACAAGTTGCAGACCAAGAACTAGGTGATGCCCCATTCCTCGATCGGCTTCGCCGAGATCAGAAGTCCCTAAGGGGAAGAGGCAGCACTCTCGGTCTGAACATCGAAACAGCCACCCGTGTTGGAAAGCAGATAGTGGAGAGGATTCTGAAGGAAGAATCCGATGAGGCACTTAAAATGACCATGGCCTCCGCACCTGCTTCGCGATACCTAACTGACATGACTATTGAGGAAATGTCAAGGGACTGGTTCATGCTAATGCCCAAGCAGAAAGTGTCAGGCCCTCTTTGTATCAGAATGGACCAGGCAATCATGGATAAGAACATCATATTGAAAGCGAATTTCAGTGTGATTTTTGACCGGCTAGAGACCCTAATATTACTAAGGGCTTTCACCGAAGAGGGAGCAATTGTTGGCGAAATTTCACCATTGCCTTCTCTTCCAGGACATACTAATGAGGATGTCAAAAATGCAATTGGGGTCCTCATCGGAGGACTTGAATGGAATGATAACACAGTTCGAGTCTCTAAAACTCTACAGAGATTCGCTTGGAGAAACAGTAATGAGAATGGGAGACCTCCACTCACTCCAAAACAGAAACGGAAAATGGCGAGAACAATTAGGTCAAAAGTTCGAATGGATCCTAACACTGTGTCAAGCTTTCAGGACATACTAATGAGGATGTCAAAAATGCAATTGGGGTCCTCATCGGAGGACTTGAATGGAATGATAACACAGTTCGAGTCTCTAAAACTCTACAGAGATTCGCTTGGAGAAACAGTAATGAGAATGGGAGACCTCCACTCACTCCAAAACAGAAACGGAAAATGGCGAGAACAATTAGGTCAAAAGTTCGAAGAAATAAGATGGCTGATTGAAGAAGTGAGACACAAATTGAAGATAACAGAGAATAGTTTTGAGCAAATAACATTTATGCAAGCCTTACAGCTACTATTTGAAGTGGAACAAGAGATAAGAACTTTCTCGTTTCAGCTTATTTAA
>Concatenated PB2+PA+NP+M1+M2+NS1+NS2 STRAIN=A/Albany/1/1959 YEAR=1959
ATGGAAAGAATAAAAGAACTACGGAATCTGATGTCGCAGTCTCGCACTCGCGAGATACTAACAAAAACCACAGTGGACCATATGGCCATAATTAAGAAGTACACATCAGGGAGACAGGAAAAGAACCCTTCACTTAGGATGAAATGGATGATGGCAATGAAATATCCGATTACAGCTGACAAGAGGATAACAGAAATGATTCCTGAGAGAAATGAGCAAGGGCAAACTCTATGGAGTAAAATGAGTGATGCCGGATCGGATCGAGTGATGGTATCACCTCTGGCTGTGACATGGTGGAATAGAAATGGACCAATGACAAGTACGGTTCATTATCCAAAAATCTACAAAACTTATTTTGAGAAAGTCGAAAGGTTAAAACATGGAACCTTTGGCCCTGTCCATTTTAGAAACCAAGTCAAAATACGCCGAAGAGTTGACATAAATCCTGGTCATGCAGACCTCAGTGCCAAGGAGGCACAAGATGTAATCATGGAAGTTGTTTTCCCTAACGAAGTGGGGGCCAGGATACTAACGTCGGAATCGCAATTAACAATAACCAAAGAGAAAAAAGAAGAACTCCAGGATTGCAAAATTTCTCCTTTGATGGTTGCGTACATGTTAGAGAGAGAACTTGTCCGAAAAACGAGATTTCTCCCAGTTGCTGGTGGAACAAGCAGTGTATACATTGAAGTGTTGCACTTGACTCAAGGAACATGCTGGGAACAGATGTACACTCCAGGTGGAGAAGTGAGGAATGATGATGTTGATCAAAGTCTAATTATTGCAGCCAGGAACATAGTGAGAAGAGCAGCAGTATCAGCAGATCCACTAGCATCTTTATTGGAGATGTGCCACAGCACACAGATTGGCGGGACAAGGATGGTGGACATTCTTAGGCAGAACCCAACGGAAGAGCAAGCTGTGGATATATGCAAGGCTGCAATGGGACTGAGAATCAGCTCATCCTTCAGTTTTGGCGGTTTCACATTTAAGAGAACAAGCGGATCATCAGTCAAGAGAGAGGAAGAAGTGCTTACGGGCAATCTTCAAACATTGAAAATAAGGGTGCATGAGGGATACGAGGAGTTCACAATGGTTGGGAAAAGGGCAACAGCTATACTCAGAAAAGCAACCAGGAGATTGATTCAGCTGATAGTGAGTGGAAGAGACGAACAGTCGATAGCCGAAGCAATAATTGTGGCCATGGTATTTTCACAAGAAGATTGTATGATAAAAGCAGTTAGAGGTGATCTGAATTTCGTTAATAGGGCAAATCAGCGATTGAATCCCATGCACCAACTTTTAAGACATTTTCAGAAGGATGCGAAAGTGCTTTTTCAAAATTGGGGAATTGAACATATCGACAATGTGATGGGAATGATTGGGGTATTACCAGACATGACTCCAAGCACAGAGATGTCAATGAGAGGGGTAAGAGTCAGCAAGATGGGCGTAGATGAATACTCCAGCACGGAGAGAGTAGTGGTGAGCATTGACCGGTTCTTGAGAGTTCGAGACCAACGAGGAAATGTACTACTATCTCCTGAGGAGGTCAGTGAAACACAGGGAACAGAGAAACTGACGATAACTTACTCATCGTCAATGATGTGGGAGATTAATGGCCCTGAGTCAGTGTTGGTCAATACCTATCAGTGGATCATCAGAAACTGGGAAACTGTTAAAATTCAGTGGTCTCAGAATCCTACAATGCTATACAATAAAATGGAATTTGAGCCATTTCAGTCTTTAGTTCCTAAGGCCATTAGAGGCCAATACAGTGGGTTTGTTAGGACTCTATTCCAACAAATGAGGGATGTACTTGGGACATTTGATACCATCCAGATAATAAAACTTCTTCCCTTTGCAGCCGCCCCACCAAAGCAGAGTAGAATGCAGTTCTCTTCATTGACTGTGAATGTGAGGGGGTCAGGAATGAGAATACTTGTAAGGGGCAATTCTCCTGTATTCAACTACAACAAGACCACTAAGAGACTAACAATTCTCGGAAAAGATGCTGGCACTTTAACTGAAGACCCAGATGAAGGCACATCTGGAGTGGAGTCCGCTGTTCTGAGAGGATTCCTCATTCTGGGCAAAGAAGATAGGAGATATGGACCAGCATTAAGCATCAATGAACTGAGTAACCTTGCGAAAGGAGAAAAGGCTAATGTACTAATTGGGCAAGGAGACGTGGTGTTGGTAATGAAACGAAAACGGGACTCTAGCATACTTACTGACAGCCAGACAGCGACCAAAAGAATTCGGATGGCCATCAATTAAATGGAAGATTTTGTGCGACAATGCTTCAATCCGATGATTGTCGAGCTTGCGGAAAAAGCAATGAAAGAGTATGGAGAGGATCTGAAAATCGAAACAAACAAATTTGCAGCAATATGCACTCACTTGGAAGTATGCTTCATGTATTCAGATTTTCATTTCATCAATGAGCAAGGCGAGTCAATAATAGTAGAGCTTGATGATCCAAATGCACTTTTGAAGCACAGATTTGAAATAATAGAGGGAAGAGATCGCACAATGGCCTGGACAGTAGTAAACAGTATTTGCAACACTACAGGAGCTGAGAAACCGAAGTTTCTGCCAGATTTGTATGATTACAAGGAGAATAGATTCATCGAGATTGGAGTGACAAGGAGGGAAGTCCACATATACTATCTTGAAAAGGCCAATAAAATTAAATCTGAGAAGACACACATCCACATTTTCTCATTCACTGGGGAAGAAATGGCCACAAAGGCCGACTACACTCTCGATGAGGAAAGCAGGGCTAGGATCAAAACCAGACTATTCACCATAAGACAAGAAATGGCTAACAGAGGCCTCTGGGATTCCTTTCGTCAGTCCGAAAGAGGCGAAGAAACAATTGAAGAAAGATTTGAAATCACAGGGACAATGCGCAGGCTCGCCGACCAAAGTCTCCCGCCGAACTTCTCCTGCCTTGAGAATTTTAGAGCCTATGTGGATGGATTCGAACCGAACGGCTACATTGAGGGCAAGCTTTCTCAAATGTCCAAAGAAGTAAATGCTAAAATTGAACCTTTTCTGAAAACAACACCAAGACCAATTAGACTTCCGGATGGGCCTCCTTGTTCTCAGCGGTCCAAATTCCTGCTGATGGATGCTTTAAAATTGAGCATTGAGGACCCAAGTCACGAAGGAGAGGGAATACCACTATATGATGCGATCAAGTGTATGAGAACATTCTTTGGATGGAAAGAACCCTATGTTGTTAAACCACACGAAAAGGGAATAAATCCAAATTATCTGCTGTCATGGAAGCAAGTACTGGCAGAACTGCAGGACATTGAGAGTGAGGAAAAGATTCCAAGAACCAAAAACATGAAGAAAACGAGTCAGCTAAAGTGGGCACTTGGTGAGAACATGGCACCAGAGAAGGTAGACTTTGACGACTGTAGAGATATAAGCGATTTGAAGCAATATGATAGTGATGAACCTGAATTAAGGTCACTTTCAAGCTGGATCCAGAATGAGTTCAACAAGGCATGCGAGCTGACCGATTCAATCTGGATAGAGCTCGATGAGATTGGAGAAGATGTGGCTCCAATTGAACACATTGCAAGCATGAGAAGGAATTACTTCACAGCAGAGGTGTCTCATTGCAGGGCCACAGAATATATAATGAAGGGGGTATACATTAATACTGCCTTGCTTAATGCATCCTGTGCAGCAATGGACGATTTCCAACTAATTCCCATGATAAGCAAATGTAGAACTAAAGAGGGAAGGCGAAAGACCAATTTATATGGTTTCATCATAAAAGGAAGATCTCACTTAAGGAATGACACCGACGTGGTAAACTTTGTGAGCATGGAGTTTTCTCTCACTGACCCAAGACTTGAGCCGCACAAATGGGAGAAGTACTGTGTTCTTGAGATAGGAGATATGCTACTAAAAAGTGCCATAGGCCAGGTGTCAAGGCCCATGTTCTTGTATGTGAGGACAAATGGAACATCGAAGATTAAAATGAAATGGGGAATGGAGATGAGACGTTGCCTCCTTCAGTCACTCCAACAAATCGAGAGTATGATTGAAACTGAGTCCTCTGTCAAGGAGAAAGACATGACCAAAGAGTTTTTCGAGAATAAATCAGAAACATGGCCCATTGGAGAGTCCCCCAAAGGAGTGGAAGAAGGTTCCATTGGGAAGGTCTGCAGGACTTTATTAGCCAAGTCGGTATTCAATAGCCTGTATGCATCTCCACAATTAGAAGGATTTTCAGCTGAATCAAGAAAACTGCTTCTTGTCGTTCAGGCTCTTAGGGACAATCTTGAACCTGGGACCTTTGATCTTGGGGGGCTATATGAAGCAATTGAGGAGTGCCTGATTAATGATCCCTGGGTTTTGCTTAATGCGTCTTGGTTCAACTCCTTCCTAACACATGCATTAAGATAGATGGCGTTCCAAGGCACCAAACGGTCTTATGAACAGATGGAAACTGATGGGGAACGCCAGAATGCAACTGAAATCAGAGCATCCGTCGGGAAGATGATTGATGGAATTGGACGATTCTACATCCAAATGTGCACCGAACTTAAACTCAGTGATTATGAGGGGCGGCTGATCCAGAACAGCTTAACAATAGAGAGAATGGTGCTCTCTGCTTTTGATGAGAGGAGGAATAAATATCTGGAAGAACATCCCAGCGCGGGGAAGGATCCTAAGAAAACTGGAGGACCCATATACAAGAGAGTAGATGGAAAGTGGATGAGGGAACTCGTCCTTTATGACAAAGAAGAAATAAGGCGAATCTGGCGCCAAGCTAATAATGGTGATGATGCAACAGCTGGTCTGACTCACATGATGATCTGGCATTCCAATTTGAATGATACAACATACCAGAGGACAAGAGCTCTTGTTCGCACCGGAATGGATCCCAGGATGTGCTCTTTGATGCAGGGTTCGACTCTCCCTAGGAGGTCTGGAGCCGCAGGCGCTGCTGTCAAAGGAGTTGGGACAATGGTGATGGAGTTGATCAGGATGATCAAACGTGGGATCAATGATCGGAACTTCTGGAGAGGTGAGAATGGGCGGAAAACAAGGAATGCTTATGAGAGAATGTGCAACATTCTCAAAGGGAAATTTCAAACAGCTGCACAAAGAGCAATGATGGATCAAGTGAGAGAAAGCCGGAACCCAGGAAATGCTGAGATCGAAGATCTCATCTTTCTGGCACGGTCTGCACTCATATTGAGAGGGTCTGTTGCTCACAAATCTTGTCTGCCTGCCTGTGTGTATGGACCTGCCGTAGCCAGTGGGTACGACTTCGAAAAAGAGGGATACTCTTTAGTAGGGATAGACCCTTTCAAACTGCTTCAAAACAGCCAAGTATACAGCCTCATCAGACCGAACGAGAATCCAGCACACAAGAGTCAGCTGGTGTGGATGGCATGCAATTCTGCTGCATTTGAAGATCTAAGAGTATCAAGCTTCATCAGAGGGACCAAAGTAATCCCAAGGGGGAAACTTTCCACTAGAGGGGTACAAATTGCTTCAAATGAAAACATGGATACTATGGAATCAAGTACTCTTGAACTGAGAAGCAGGTACTGGGCCATAAGGACCAGAAGTGGAGGAAACACTAATCAACAGAGGGCCTCTGCAGGTCAAATCAGTGTACAACCTACGTTTTCTGTGCAAAGAAACCTCCCATTTGACAAACCAACCATCATGGCAGCATTCACTGGGAATGCAGAAGGAAGGACATCAGACATGAGGGCAGAAATCATAAGGATGATGGAAGGTGCAAAACCAGAAGAAGTGTCCTTCCAGGGGCGGGGAGTCTTCGAGCTCTCGGACGAAAAGGCAACGAACCCGATCGTGCCTTCTTTTGACATGAGTAATGAAGGATCTTATTTCTTCGGAGACAATGCAGAGGAGTACGACAATTAAATGAGTCTTCTAACCGAGGTCGAAACGTACGTTCTCTCTATCGTCCCGTCAGGCCCCCTCAAAGCCGAGATCGCACAGAGACTTGAAGATGTCTTTGCTGGGAAGAACACCGATCTTGAGGCTCTCATGGAATGGCTAAAGACAAGACCAATCCTGTCACCTCTGACTAAGGGGATTTTGGGATTTGTATTCACGCTCACCGTGCCCAGTGAGCGAGGACTGCAGCGTAGACGCTTTGTCCAAAATGCCCTCAATGGGAATGGGGATCCAAATAACATGGACAGAGCAGTTAAACTGTATAGAAAGCTTAAGAGGGAGATAACATTCCATGGGGCCAAAGAAATAGCGCTCAGTTATTCTGCTGGTGCACTTGCCAGTTGTATGGGCCTCATATACAACAGAATGGGGGCTGTGACCACTGAAGTGGCCTTTGGCCTGGTATGTGCAACCTGTGAACAGATTGCTGACTCCCAGCATAGGTCTCATAGACAAATGGTGACAACAACCAATCCACTAATAAGACATGAGAACAGAATGGTTCTAGCCAGCACTACAGCTAAGGCTATGGAGCAAATGGCTGGATCGAGTGAGCAAGCAGCAGAGGCCATGGAGGTTGCTAGTCAGGCCAGGCAAATGGTGCAGGCAATGAGAGCCATTGGGACTCATCCTAGCTCCAGTGCTGGTCTAAAAGATGATCTTCTTGAAAATTTGCAGGCCTATCAGAAACGAATGGGGGTGCAGATGCAACGATTCAAGTGAATGAGTCTTCTAACCGAGGTCGAAACGCCTATCAGAAACGAATGGGGGTGCAGATGCAACGATTCAAGTGACCCTCTTGTTGTTGCCGCGAGTATCATTGGGATCTTGCACTTGATATTGTGGATTCTTGATCGTCTTTTTTTCAAATGCATTTATCGCTTCTTTAAACACGGTCTGAAAAGAGGGCCTTCTACGGAAGGAGTACCAGAGTCTATGAGGGAAGAATATCGAAAGGAACAGCAGAGTGCTGTGGATGCTGACGATAGTCATTTTGTCAGCATAGAGCTGGAGTAAATGGATCCTAACACTGTGTCAAGCTTTCAGGTAGATTGCTTCCTTTGGCATGTCCGCAAACAAGTTGCAGACCAAGAACTAGGTGATGCCCCATTCCTTGATCGGCTTCGCCGAGATCAGAAGTCCCTAAGGGGAAGAGGCAGTACTCTCGGTCTGAACATCGAAACAGCCACCCGTGTTGGAAAGCAGATAGTGGAGAGGATTCTGAAGGAAGAATCCGATGAGGCACTTAAAATGACCATGGCCTCCACACCTGCTTCGCGATACCTAACTGACATGACTATTGAGGAAATGTCAAGGGACTGGTTCATGCTAATGCCCAAGCAGAAAGTGGCAGGCCCTCTTTGTATCAGAATGGACCAGGCAATCATGGATAAGAACATCATATTGAAAGCGAATTTCAGTGTGATTTTTGACCGGCTAGAGACCCTAATATTACTAAGGGCTTTCACCGAAGAGGGAGCAATTGTTGGCGAAATTTCACCATTGCCTTCTCTTCCAGGACATACTAATGAGGATGTCAAAAATGCAATTGGGGTCCTCATCGGAGGACTTGAATGGAATGATAACACAGTTCGAGTCTCTAAAACTCTACAGAGATTCGCTTGGAGAAGCAGTAATGAGAATGGGAGACCTCCACTCACTCCAAAACAGAAACGGAAAATGGCGAGAACAATTAGGTCAAAAGTTCGAATGGATCCTAACACTGTGTCAAGCTTTCAGGACATACTAATGAGGATGTCAAAAATGCAATTGGGGTCCTCATCGGAGGACTTGAATGGAATGATAACACAGTTCGAGTCTCTAAAACTCTACAGAGATTCGCTTGGAGAAGCAGTAATGAGAATGGGAGACCTCCACTCACTCCAAAACAGAAACGGAAAATGGCGAGAACAATTAGGTCAAAAGTTCGAAGAAATAAGATGGCTGATTGAAGAAGTGAGACACAAATTGAAGACAACAGAGAATAGTTTTGAGCAAATAACATTTATGCAAGCCTTACAGCTACTATTTGAAGTGGAACAAGAGATAAGAACTTTCTCGTTTCAGCTTATTTAA
>Concatenated PB2+PA+NP+M1+M2+NS1+NS2 STRAIN=A/Albany/1/1960 YEAR=1960
ATGGAAAGAATAAAAGAACTACGGAATCTGATGTCGCAGTCTCGCACTCGCGAGATACTAACAAAAACCACAGTGGACCATATGGCCATAATTAAGAAGTACACATCAGGGAGACAGGAAAAGAACCCTTCACTTAGGATGAAATGGATGATGGCAATGAAATATCCGATTACAGCTGACAAGAGGATAACAGAAATGATTCCTGAGAGAAATGAGCAAGGGCAAACTCTATGGAGTAAAATGAGTGATGCCGGATCGGATCGAGTGATGGTATCACCTCTGGCTGTGACATGGTGGAATAGAAATGGACCAATGACAAGTACGGTTCATTATCCAAAAATCTACAAAACTTATTTTGAGAAAGTCGAAAGGTTAAAACATGGAACCTTTGGCCCTGTCCATTTTAGAAACCAAGTCAAAATACGCCGAAGAGTTGACATAAATCCTGGTCATGCAGACCTCAGTGCCAAGGAGGCACAAGATGTAATCATGGAAGTTGTTTTCCCTAACGAAGTGGGGGCCAGGATACTAACGTCGGAATCGCAATTAACAATAACCAAAGAGAAAAAAGAAGAACTCCAGGATTGCAAAATTTCTCCTTTGATGGTTGCGTACATGTTAGAGAGAGAACTTGTCCGAAAAACGAGATTTCTCCCAGTTGCTGGTGGAACAAGCAGTGTATACATTGAAGTGTTGCACTTGACTCAAGGAACATGCTGGGAACAGATGTACACTCCAGGTGGAGAAGTGAGGAATGATGATGTTGATCAAAGTCTAATTATTGCAGCCAGGAACATAGTGAGAAGAGCAGCAGTATCAGCAGATCCACTAGCATCTTTATTGGAGATGTGCCACAGCACACAGATTGGCGGGACAAGGATGGTGGACATTCTTAGGCAGAACCCAACGGAAGAGCAAGCTGTGGATATATGCAAGGCTGCAATGGGACTGAGAATCAGCTCATCCTTCAGTTTTGGCGGTTTCACATTTAAGAGAACAAGCGGATCATCAGTCAAGAGAGAGGAAGAAGTGCTTACGGGCAATCTTCAAACATTGAAAATAAGGGTGCATGAGGGATACGAGGAGTTCACAATGGTTGGGAAAAGGGCAACAGCTATACTCAGAAAAGCAACCAGGAGATTGATTCAGCTGATAGTGAGTGGAAGAGACGAACAGTCGATAGCCGAAGCAATAATTGTGGCCATGGTATTTTCACAAGAAGATTGTATGATAAAAGCAGTTAGAGGTGATCTGAATTTCGTTAATAGGGCAAATCAGCGATTGAATCCCATGCACCAACTTTTAAGACATTTTCAGAAGGATGCGAAAGTGCTTTTTCAAAATTGGGGAATTGAACATATCGACAATGTGATGGGAATGATTGGGGTATTACCAGACATGACTCCAAGCACAGAGATGTCAATGAGAGGGGTAAGAGTCAGCAAGATGGGCGTAGATGAATACTCCAGCACGGAGAGAGTAGTGGTGAGCATTGACCGGTTCTTGAGAGTTCGAGACCAACGAGGAAATGTACTACTATCTCCTGAGGAGGTCAGTGAAACACAGGGAACAGAGAAACTGACGATAACTTACTCATCGTCAATGATGTGGGAGATTAATGGCCCTGAGTCAGTGTTGGTCAATACCTATCAGTGGATCATCAGAAACTGGGAAACTGTTAAAATTCAGTGGTCTCAGAATCCTACAATGCTATACAATAAAATGGAATTTGAGCCATTTCAGTCTTTAGTTCCTAAGGCCATTAGAGGCCAATACAGTGGGTTTGTTAGGACTCTATTCCAACAAATGAGGGATGTACTTGGGACTTTTGATACCATCCAGATAATAAAACTTCTTCCCTTTGCAGCCGCCCCACCAAAGCAGAGTAGAATGCAGTTCTCTTCATTGACTGTGAATGTGAGGGGGTCAGGAATGAGAATACTTGTAAGGGGCAATTCTCCTGTATTCAACTACAACAAGACCACTAAGAGACTAACAATTCTCGGAAAAGATGCTGGCACTTTAACTGAAGACCCAGATGAAGGCACATCTGGAGTGGAGTCCGCTGTTCTGAGAGGATTCCTCATTCTGGGCAAAGAAGATAGGAGATATGGACCAGCATTAAGCATCAATGAACTGAGTAACCTTGCGAAAGGAGAAAAGGCTAATGTACTAATTGGGCAAGGAGACGTGGTGTTGGTAATGAAACGAAAACGGGACTCTAGCATACTTACTGACAGCCAGACAGCGACCAAAAGAATTCGGATGGCCATCAATTAAATGGAAGATTTTGTGCGACAATGCTTCAATCCGATGATTGTCGAGCTTGCGGAAAAAGCAATGAAAGAGTATGGAGAGGATCTGAAAATCGAAACAAACAAATTTGCAGCAATATGCACTCACTTGGAAGTATGCTTCATGTATTCAGATTTTCATTTCATCAATGAGCAAGGCGAGTCAATAATAGTAGAGCTTGATGATCCAAATGCACTTTTGAAGCACAGATTTGAAATAATAGAGGGAAGAGATCGCACAATGGCCTGGACAGTAGTAAACAGTATTTGCAACACTACAGGAGCTGAGAAACCGAAGTTTCTGCCAGATTTGTATGATTACAAGGAGAATAGATTCATCGAGATTGGAGTGACAAGGAGGGAAGTCCACATATACTATCTTGAAAAGGCCAATAAAATTAAATCTGAGAAGACACACATCCACATTTTCTCATTCACTGGGGAAGAAATGGCCACAAAGGCCGACTACACTCTCGATGAGGAAAGCAGGGCTAGGATCAAAACCAGACTATTCACCATAAGACAAGAAATGGCTAACAGAGGCCTCTGGGATTCCTTTCGTCAGTCCGAAAGAGGCGAAGAAACAATTGAAGAAAGATTTGAAATCACAAGGACAATGCGCAGACTCGCCGACCAAAGTCTCCCGCCGAACTTCTCCTGCCTTGAGAATTTTAGAGCCTATGTGGATGGATTCGAACCGAACGGCTACATTGAGGGCAAGCTTTCTCAAATGTCCAAAGAAGTAAATGCTAAAATTGAACCTTTTCTGAAAACAACACCAAGACCAATTAGACTTCCGGATGGGCCTCCTTGTTCTCAGCGGTCCAAATTCCTGCTGATGGATGCTTTAAAATTGAGCATTGAGGACCCAAGTCACGAAGGAGAGGGAATACCACTATATGATGCGATCAAGTGTATGAGAACATTCTTTGGATGGAAAGAACCCTATGTTGTTAAACCACACGAAAAGGGAATAAATCCAAATTATCTGCTGTCATGGAAGCAAGTACTGGCAGAACTGCAGGACATTGAGAGTGAGGAAAAGATTCCAAGAACCAAAAACATGAAGAAAACGAGTCAGCTAAAGTGGGCACTTGGTGAGAACATGGCTCCAGAGAAGGTAGACTTTGACGACTGTAGAGATATAAGCGATTTGAAGCAATATGATAGTGATGAACCTGAACTAAGGTCACTTTCAAGCTGGATCCAGAATGAGTTCAACAAGGCATGCGAGCTGACCGATTCAATCTGGATAGAGCTCGATGAGATTGGAGAAGATGTGGCTCCAATTGAACACATTGCAAGCATGAGAAGGAATTACTTCACAGCAGAGGTGTCTCATTGCAGGGCCACAGAATATATAATGAAGGGGGTATACATTAATACTGCCTTGCTTAATGCATCCTGTGCAGCAATGGACGATTTCCAACTAATTCCCATGATAAGCAAATGTAGAACTAAAGAGGGAAGGCGAAAGACCAATTTATATGGTTTCATCATAAAAGGAAGATCTCACTTAAGGAATGACACCGACGTGGTAAACTTTGTGAGCATGGAGTTTTCTCTCACTGACCCAAGACTTGAGCCGCACAAATGGGAGAAGTACTGTGTTCTTGAGATAGGAGATATGCTACTAAGAAGTGCCATAGGCCAGGTGTCAAGGCCCATGTTCTTGTATGTGAGGACAAATGGAACATCGAAGATTAAAATGAAATGGGGAATGGAGATGAGGCGTTGCCTCCTTCAGTCACTCCAACAAATCGAGAGTATGATTGAAACTGAGTCCTCTGTCAAGGAGAAAGACATGACCAAAGAGTTTTTCGAGAATAAATCAGAAACATGGCCCATTGGAGAGTCCCCCAAAGGAGTGGAAGAAGGTTCAATTGGGAAGGTCTGCAGGACTTTATTAGCCAAGTCGGTATTCAATAGCCTGTATGCATCTCCACAATTAGAAGGATTTTCAGCTGAATCAAGAAAACTGCTTCTTGTCGTTCAGGCTCTTAGGGACAATCTTGAACCTGGGACCTTTGATCTTGGGGGGCTATATGAAGCAATTGAGGAGTGCCTGATTAATGATCCCTGGGTTTTGCTTAATGCGTCTTGGTTCAACTCCTTCCTAACACATGCATTAAGATAGATGGCGTTCCAAGGCACCAAACGGTCTTATGAACAGATGGAAACTGATGGGGAACGCCAGAATGCAACTGAAATCAGAGCATCCGTCGGGAAGATGATTGATGGAATTGGACGATTCTACATCCAAATGTGCACCGAACTTAAACTCAGTGATCATGAGGGGCGGCTGATCCAGAACAGCTTAACAATAGAGAGAATGGTGCTCTCTGCTTTTGATGAGAGGAGGAATAAATATCTAGAAGAACATCCCAGCGCGGGGAAGGATCCTAAGAAAACTGGAGGACCCATATACAAGAGAGTAGATGGAAAGTGGATGAGGGAACTCGTCCTTTATGACAAAGAAGAAATAAGGCGAATCTGGCGCCAAGCTAATAATGGTGATGATGCAACAGCTGGTCTGACTCACATGATGATCTGGCACTCCAATTTGAATGATACAACATACCAGAGGACAAGAGCTCTTGTTCGCACCGGAATGGATCCCAGGATGTGCTCTTTGATGCAGGGTTCGACTCTCCCTAGGAGGTCTGGAGCCGCAGGCGCTGCTGTCAAAGGAGTTGGGACAATGGTGATGGAGTTGATCAGGATGATCAAACGTGGGATCAATGATCGGAACTTCTGGAGAGGTGAGAATGGGCGGAAAACAAGGAATGCTTATGAGAGAATGTGCAACATTCTCAAAGGGAAATTTCAAACAGCTGCACAAAGAGCAATGATGGATCAAGTGAGAGAAAGCCGGAACCCAGGAAATGCTGAGATCGAAGATCTCATCTTTCTGGCACGGTCTGCACTCATATTGAGAGGGTCAGTTGCTCACAAATCTTGTCTGCCTGCCTGTGTGTATGGACCTGCCGTAGCCAGTGGGTACGACTTCGAAAAAGAGGGATACTCTTTAGTAGGGATAGACCCTTTCAAACTGCTTCAAAACAGCCAAGTATACAGCCTCATCAGACCGAACGAGAATCCAGCACACAAGAGTCAGCTGGTGTGGATGGCATGCAATTCTGCTGCATTTGAAGATCTAAGAGTATCAAGCTTCATCAGAGGGACCAAAGTAATCCCAAGGGGGAAACTTTCCACTAGAGGGGTACAAATTGCTTCAAATGAAAACATGGATACTATGGAATCAAGTACTCTTGAACTGAGAAGCAGGTACTGGGCCATAAGGACCAGAAGTGGAGGAAACACTAATCAACAGAGGGCCTCTGCAGGTCAGATCAGTGTACAACCTACGTTTTCTGTGCAAAGAAACCTCCCATTTGACAAACCAACCATCATGGCAGCATTCACTGGGAATGCAGAAGGAAGGACATCAGACATGAGGGCAGAAATCATAAGGATGATGGAAGGTGCAAAACCAGAAGAAGTGTCCTTCCAGGGGCGGGGAGTCTTCGAGCTCTCGGACGAAAAGGCAACGAACCCGATCGTGCCTTCTTTTGACATGAGTAATGAAGGATCTTATTTCTTCGGAGACAATGCAGAGGAGTACGACAATTAAATGAGTCTTCTAACCGAGGTCGAAACGTACGTTCTCTCTATCGTCCCGTCAGGCCCCCTCAAAGCCGAGATCGCACAGAGACTTGAAGATGTCTTTGCTGGGAAGAACACCGATCTTGAGGCTCTCATGGAATGGCTAAAGACAAGACCAATCCTGTCACCTCTGACTAAGGGGATTTTGGGATTTGTATTCACGCTCACCGTGCCCAGTGAGCGAGGACTGCAGCGTAGACGCTTTGTCCAAAATGCCCTCAATGGGAATGGGGATCCAAATAACATGGACAGAGCAGTTAAACTGTATAGAAAGCTTAAGAGGGAGATAACATTCCATGGGGCCAAAGAAATAGCGCTCAGTTATTCTGCTGGTGCACTTGCCAGTTGTATGGGCCTCATATACAACAGAATGGGGGCTGTGACCACTGAAGTGGCCTTTGGCCTGGTATGTGCAACCTGTGAACAGATTGCTGACTCCCAGCATAGGTCTCATAGACAAATGGTGACAACAACCAATCCACTAATAAGACATGAGAACAGAATGGTTCTAGCCAGCACTACAGCTAAGGCTATGGAGCAAATGGCTGGATCGAGTGAGCAAGCAGCAGAGGCCATGGAGGTTGCTAGTCAGGCCAGGCAAATGGTGCAGGCAATGAGAGCCATTGGGACTCATCCTAGCTCCAGTGCTGGTCTAAAAGATGATCTTCTTGAAAATTTGCAGGCCTATCAGAAACGAATGGGGGTGCAGATGCAACGATTCAAGTGAATGAGTCTTCTAACCGAGGTCGAAACGCCTATCAGAAACGAATGGGGGTGCAGATGCAACGATTCAAGTGACCCTCTTGTTGTTGCCGCGAGTATCATTGGGATCTTGCACTTGATATTGTGGATTCTTGATCGTCTTTTTTTCAAATGCATTTATCGCTTCTTTAAACACGGTCTGAAAAGAGGGCCTTCTACGGAAGGAGTACCAGAGTCTATGAGGGAAGAATATCGAAAGGAACAGCAGAGTGCTGTGGATGCTGACGATAGTCATTTTGTCAGCATAGAGCTGGAGTAAATGGATCCTAACACTGTGTCAAGCTTTCAGGTAGATTGCTTCCTTTGGCATGTCCGCAAACAAGTTGCAGACCAAGAACTAGGTGATGCCCCATTCCTTGATCGGCTTCGCCGAGATCAGAAGTCCCTAAGGGGAAGAGGCAGTACTCTCGGTCTGAACATCGAAACAGCCACCCGTGTTGGAAAGCAGATAGTGGAGAGGATTCTGAAGGAAGAATCCGATGAGGCACTTAAAATGACCATGGCCTCCACACCTGCTTCGCGATACCTAACTGACATGACTATTGAGGAAATGTCAAGGGACTGGTTCATGCTAATGCCCAAGCAGAAAGTGGCAGGCCCTCTTTGTATCAGAATGGACCAGGCAATCATGGATAAGAACATCATATTGAAAGCGAATTTCAGTGTGATTTTTGACCGGCTAGAGACCCTAATATTACTAAGGGCTTTCACCGAAGAGGGAGCAATTGTTGGCGAAATTTCACCATTGCCTTCTCTTCCAGGACATACTAATGAGGATGTCAAAAATGCAATTGGGGTCCTCATCGGAGGACTTGAATGGAATGATAACACAGTTCGAGTCTCTAAAACTCTACAGAGATTCGCTTGGAGAAGCAGTAATGAGAATGGGAGACCTCCACTCACTCCAAAACAGAAACGGAAAATGGCGAGAACAATTAGGTCAAAAGTTCGAATGGATCCTAACACTGTGTCAAGCTTTCAGGACATACTAATGAGGATGTCAAAAATGCAATTGGGGTCCTCATCGGAGGACTTGAATGGAATGATAACACAGTTCGAGTCTCTAAAACTCTACAGAGATTCGCTTGGAGAAGCAGTAATGAGAATGGGAGACCTCCACTCACTCCAAAACAGAAACGGAAAATGGCGAGAACAATTAGGTCAAAAGTTCGAAGAAATAAGATGGCTGATTGAAGAAGTGAGACACAAATTGAAGACAACAGAGAATAGTTTTGAGCAAATAACATTTATGCAAGCCTTACAGCTACTATTTGAAGTGGAACAAGAGATAAGAACTTTCTCGTTTCAGCTTATTTAA
>Concatenated PB2+PA+NP+M1+M2+NS1+NS2 STRAIN=A/Netherlands/056H1/1960 YEAR=1960
ATGGAAAGAATAAAAGAACTACGGAATCTGATGTCGCAGTCTCGCACTCGCGAGATACTAACAAAAACCACAGTGGACCATATGGCCATAATTAAGAAGTACACATCAGGGAGACAGGAAAAGAACCCGTCACTTAGGATGAAATGGATGATGGCAATGAAATATCCGATTACAGCTGACAAGAGGATAACAGAAATGATTCCTGAGAGAAATGAGCAAGGGCAAACTCTATGGAGTAAAATGAGTGATGCCGGATCAGATCGAGTGATGGTATCACCTTTGGCTGTGACATGGTGGAATAGAAATGGACCAATGACAAGTACGGTTCATTATCCAAAAATCTACAAAACTTATTTTGAGAAAGTCGAAAGGTTAAAACATGGAACCTTTGGCCCTGTCCATTTTAGAAACCAAGTCAAAATACGCCGAAGAGTTGACATAAACCCTGGTCATGCAGACCTCAGTGCCAAGGAGGCACAAGATGTAATCATGGAAGTTGTTTTCCCCAACGAAGTGGGGGCCAGGATACTAACGTCGGAATCACAATTAACAATAACCAAAGAGAAAAAAGAAGAACTCCAGGATTGCAAAATTTCTCCTTTGATGGTTGCATACATGTTAGAGAGAGAACTTGTCCGAAAAACGAGATTTCTCCCAGTTGCTGGTGGAACAAGCAGTGTGTACATTGAAGTGTTACACTTGACTCAAGGAACATGTTGGGAACAGATGTACACTCCAGGTGGAGAAGTGAGGAATGATGATGTTGATCAAAGTCTAATTATTGCAGCCAGGAACATAGTGAGAAGAGCAGCAGTATCAGCAGATCCACTAGCATCTTTATTGGAGATGTGCCACAGCACACAGATTGGCGGGACAAGGATGGTGGACATTCTTAGGCAGAACCCAACGGAAGAACAAGCTGTGGATATATGCAAGGCTGCAATGGGACTGAGAATCAGCTCATCCTTCAGTTTTGGCGGGTTCACATTTAAGAGAACAAGCGGATCATCAGTCAAGAGAGAGGAAGAAGTGCTTACGGGCAATCTTCAAACACTGAAAATAAGGGTGCATGAGGGATACGAGGAGTTCACAATGGTGGGGAAAAGGGCAACAGCTATACTCAGAAAAGCAACCAGGAGATTGGTTCAGCTGATAGTGAGTGGAAGAGACGAACAGTCAATAGCCGAAGCAATAATTGTGGCCATGGTATTTTCACAAGAAGATTGTATGATAAAAGCAGTTAGAGGTGATCTGAATTTCGTTAATAGGGCAAATCAGCGATTGAATCCCATGCATCAACTTTTAAGACATTTTCAGAAAGATGCGAAAGTGCTTTTTCAAAATTGGGGAATTGAACATATCGACAATGTGATGGGAATGATTGGAGTATTACCAGACATGACTCCAAGCACAGAGATGTCAATGAGAGGGATAAGAGTCAGCAAAATGGGCGTGGATGAATACTCCAGCACAGAGAGGGTAGTGGTGAGCATTGACCGGTTTTTGAGAGTTCGAGACCAACGAGGAAATGTACTACTATCTCCTGAGGAGGTCAGTGAAACACAGGGGACAGAGAAACTGACAATAACTTACTCATCGTCAATGATGTGGGAGATTAATGCCCCTGAGTCAGTGTTGGTCAATACCTATCAGTGGATCATCAGAAACTGGGAAACTGTTAAAATTCAATGGTCTCAGAATCCTACAATGCTATACAATAAAATGGAATTTGAGCCATTTCAGTCTTTAGTTCCTAAGGCCATTAGAGGCCAATACAGTGGATTTGTTAGGACTCTATTCCAACAAATGAGGGATGTACTTGGGACATTTGATACCACCCAGATAATAAAGCTTCTTCCCTTTGCAGCCGCCCCACCAAAGCAAAGTAGAATGCAGTTCTCTTCATTGACTGTGAATGTGAGGGGATCAGGGATGAGAATACTTGTAAGGGGCAATTCTCCTGTATTCAACTACAACAAGACCACTAAGAGACTAACAATTCTCGGAAAGGATGCTGGCACTTTAACTGAAGACCCAGATGAAGGCACATCTGGAGTGGAGTCCGCTGTTCTGAGAGGATTCCTCATTCTGGGCAAAGAAGATAGAAGATATGGACCAGCATTAAGCATCAATGAACTGAGTAACCTTGCAAAAGGAGAAAAGGCTAATGTACTAATTGGGCAAGGAGACGTGGTGTTGGTAATGAAACGAAAACGGGACTCTAGCATACTTACTGACAGCCAGACAGCGACCAAAAGAATTCGGATGGCCATCAATTAAATGGAAGATTTTGTGCGACAATGCTTCAATCCGATGATTGTCGAACTTGCGGAAAAGGCAATGAAAGAGTATGGAGAGGATCTGAAAATCGAAACAAACAAATTTGCAGCAATATGCACTCACTTGGAAGTATGCTTCATGTATTCAGATTTTCATTTCATCAATGAGCAAGGCGAGTCAATAATGGTAGAGCTTGATGATCCAAATGCACTTTTGAAGCACAGATTTGAAATAATAGAGGGAAGAGATCGCACAATGGCCTGGACAGTAGTAAACAGTATTTGCAACACTACAGGAGCTGAGAAACCGAAGTTTCTGCCAGATTTGTATGATTACAAGGAGAACAGATTCATCGAGATTGGAGTGACAAGAAGAGAAGTCCACATATACTATCTTGAAAAGGCCAATAAAATTAAATCTGAGAATACACACATCCACATTTTCTCATTCACTGGGGAAGAAATGGCCACAAAGGCCGACTACACTCTCGATGAGGAAAGCAGGGCTAGGATCAAAACCAGACTATTCACCATAAGACAAGAAATGGCCAACAGAGGCCTCTGGGATTCCTTTCGTCAGTCCGAAAGAGGCGAAGAAACAATTGAAGAAAGATTTGAAATCACAGGGACAATGCGCAGGCTCGCCGACCAAAGTCTCCCGCCGAACTTCTCCTGCCTTGAGAATTTTAGAGCCTATGTGGATGGATTCGAACCGAACGGCTACATTGAGGGCAAGCTTTCTCAAATGTCCAAAGAAGTAAATGCAAAAATTGAACCTTTTCTGAAAACAACACCAAGACCAATTAGACTTCCGGATGGGCCTCCTTGTTTTCAGCGGTCCAAATTCCTGCTGATGGATGCTTTAAAATTAAGCATTGAGGACCCAAGTCACGAAGGAGAGGGAATACCACTATATGATGCGATCAAGTGTATGAGAACATTCTTTGGATGGAAAGAACCCTATGTTGTTAAACCACACGAAAAGGGAATAAATCCAAATTATCTGCTGTCATGGAAGCAAGTACTGGCAGAACTGCAGGACATTGAGAATGAGGAGAAGATTCCAAGAACTAAAAACATGAAGAAAACGAGTCAGCTAAAGTGGGCACTTGGTGAGAACATGGCACCAGAGAAGGTAGACTTTGACAACTGTAGAGACATAAGCGATTTGAAGCAATATGATAGTGATGAACCTGAATTAAGGTCACTTTCAAGCTGGATCCAGAATGAGTTCAACAAGGCATGCGAGCTGACCGATTCAATCTGGATAGAGCTCGATGAGATTGGAGAAGATGTGGCTCCAATTGAACACATTGCAAGCATGAGAAGGAATTACTTCACAGCAGAGGTGTCTCATTGCAGAGCCACAGAATATATAATGAAGGGGGTATACATTAATACTGCCTTGCTTAATGCATCCTGTGCAGCAATGGACGATTTCCAACTAATTCCCATGATAAGCAAATGTAGAACTAAAGAGGGAAGGCGAAAGACCAATTTATATGGTTTCATCATAAAAGGAAGATCTCACTTAAGGAATGACACCGACGTGGTAAACTTTGTGAGCATGGAGTTTTCTCTCACTGACCCAAGACTTGAGCCACACAAATGGGAGAAGTACTGTGTCCTTGAGATAGGAGATATGCTACTAAGAAGTGCCATAGGCCAGATGTCAAGGCCCATGTTCTTGTATGTGAGGACAAATGGAACATCAAAGATTAAAATGAAATGGGGAATGGAGATGAGGCGTTGCCTCCTTCAGTCACTCCAACAAATCGAGAGTATGATTGAAGCCGAGTCCTCTGTCAAGGAGAAAGACATGACCAAAGAGTTTTTCGAGAATAAATCAGAAACATGGCCCATTGGAGAGTCCCCCAAAGGAGTGGAAGAAGGTTCCATTGGGAAGGTCTGCAGGACTTTATTAGCCAAGTCGGTATTCAATAGCCTGTATGCATCTCCACAATTAGAAGGATTTTCAGCTGAATCAAGAAAACTGCTTCTTGTCGTTCAGGCTCTTAGGGACAATCTTGAACCTGGAACCTTTGATCTTGGGGGGCTATATGAAGCAATTGAGGAGTGCCTGATTAATGATCCCTGGGTTTTGCTTAATGCGTCTTGGTTCAACTCCTTCCTAACACATGCATTAAGATAGATGGCGTCCCAAGGCACCAAACGGTCTTATGAACAGATGGAAACTGATGGGGAACGCCAGAATGCAACTGAGATCAGAGCATCCGTCGGGAAGATGATTGATGGAATTGGACGATTCTACATCCAAATGTGCACCGAACTTAAACTCAGTGATTATGAGGGGCGACTGATCCAGAACAGCTTAACAATAGAGAGAATGGTGCTCTCTGCTTTTGACGAGAGAAGGAATAAATATCTGGAAGAACATCCCAGCGCGGGGAAGGATCCTAAGAAAACTGGAGGACCCATATACAAGAGAGTAGATGGAAAGTGGATGAGGGAACTCGTCCTTTATGACAAAGAAGAAATAAGGCGAATCTGGCGCCAAGCCAATAATGGTGATGATGCAACAGCTGGTCTGACTCACATGATGATCTGGCATTCCAATTTGAATGATACAACATACCAGAGGACAAGAGCTCTTGTTCGCACCGGAATGGATCCCAGGATGTGCTCTTTGATGCAGGGTTCGACTCTCCCTAGGAGGTCTGGAGCTGCAGGCGCTGCAGTCAAAGGAGTTGGGACAATGGTGATGGAGTTGATCAGGATGATCAAACGTGGGATCAATGATCGGAACTTCTGGAGAGGTGAGAATGGGCGGAAAACAAGGAATGCTTATGAGAGAATGTGCAACATTCTCAAAGGAAAATTTCAAACAGCTGCACAAAGAGCAATGATGGATCAAGTGAGAGAAAGCCGGAACCCAGGAAATGCTGAGATCGAAGATCTCATCTTTCTGGCACGGTCTGCACTCATATTGAGAGGGTCAGTTGCTCACAAATCTTGTCTGCCTGCCTGTGTGTATGGACCTGCCGTAGCCAGTGGGTACGACTTCGAAAAAGAGGGATACTCTTTAGTGGGGGTAGACCCTTTCAAACTGCTTCAAAACAGCCAAGTATACAGCCTAATCAGACCGAACGAGAATCCAGCACACAAGAGTCAGCTGGTGTGGATGGCATGCAATTCTGCTGCATTTGAAGATCTAAGAGTATTAAGCTTCATCAGAGGGACCAAAGTATCCCCAAGGGGGAAACTTTCCACTAGAGGAGTACAAATTGCTTCAAATGAAAACATGGATACTATGGAATCAAGTACTCTTGAACTGAGAAGCAGGTACTGGGCCATAAGGACCAGAAGTGGAGGAAACACTAATCAACAGAGGGCCTCTGCAGGTCAAATCAGTGTACAACCTGCGTTTTCTGTGCAAAGAAACCTCCCATTTGACAAACCAACCATCATGGCAGCATTCACTGGGAATACAGAGGGAAGAACATCAGACATGAGGGCAGAAATCATAAGGATGATGGAAGGTGCAAAACCAGAAGAAATGTCCTTCCAGGGGCGGGGAGTCTTCGAGCTCTCGGACGAAAAGGCAACGAACCCGATCGTGCCCTCTTTTGACATGAGTAATGAAGGATCTTATTTCTTCGGAGACAATGCAGAGGAGTACGACAATTAAATGAGCCTTCTAACCGAGGTCGAAACGTACGTTCTCTCTATCGTCCCGTCAGGCCCCCTCAAAGCCGAGATCGCACAGAGACTTGAAGATGTCTTTGCTGGGAAGAACACCGATCTTGAGGCTCTCATGGAATGGCTAAAGACAAGACCAATCCTGTCACCTCTGACTAAGGGGATTTTGGGATTTGTATTCACGCTCACCGTGCCCAGTGAGCGAGGACTGCAGCGTAGACGCTTTGTCCAAAATGCCCTCAATGGGAATGGGGATCCAAATAACATGGACAGAGCAGTTAAACTGTATAGAAAGCTTAAGAGGGAGATAACATTCCATGGGGCCAAAGAAATAGCGCTCAGTTATTCTGCTGGTGCACTTGCCAGTTGTATGGGCCTCATATACAACAGGATGGGGGCTGTGACCACTGAAGTGGCATTTGGCCTGGTATGTGCAACCTGTGAACAGATTGCTGATTCCCAGCATAGGTCTCATAGGCAAATGGTGACAACAACCAATCCACTAATAAGACATGAGAACAGAATGGTTCTGGCCAGCACTACAGCTAAGGCTATGGAGCAAATGGCTGGATCGAGTGAGCAAGCAGCAGAGGCCATGGAGGTTGCTAGTCAGGCCAGGCAAATGGTGCAGGCAATGAGAGCCATTGGGACTCATCCTAGCTCCAGTGCTGGTCTAAAAGATGATCTTCTTGAAAATTTGCAGGCCTATCAGAAACGAATGGGGGTGCAGATGCAACGATTCAAGTGAATGAGCCTTCTAACCGAGGTCGAAACGCCTATCAGAAACGAATGGGGGTGCAGATGCAACGATTCAAGTGACCCTCTTGTTGTTGCCGCGAGTATCGTTGGGATCTTGCACTTGATATTGTGGATTCTTGATCGTCTTTTTTTCAAATGCATTTATCGCTTCCTTAAACACGGTCTGAAAAGAGGGCCTTCTACGGAAGGAGTACCAGAGTCTATGAGGGAAGAATATCGAAAGGAACAGCAGAGTGCTGTGGATGCTGACGATAGTCATTTTGTCAGCATAGAGCTGGAGTAAATGGATTCTAACACTGTGTCAAGCTTTCAGGTAGATTGCTTCCTTTGGCATGTCCGCAAACAAGTTGTAGACCAAGAACTAGGTGATGCCCCATTCCTTGATCGGCTTCGCCGAGATCAGAAGTCCCTAAGGGGAAGAGGCAGTACTCTCGGTCTGAACATCGAAACAGCCACCCGTGTTGGAAAGCAGATAGTAGAGAGGATTCTGAAGGAAGAATCCGATGAGGCACTTAAAATGACCATGGCCTCCGCACCTGCTTCGCGATACCTAACTGACATGACTATTGAGGAAATGTCAAGGGACTGGTTCATGCTAATGCCCAAGCAGAAAGTGGAAGGCCCTCTTTGTATCAGAATAGACCAGGCAATCATGGATAAGAACATCATATTGAAAGCTAATTTCAGTGTAATTTTTGACCGGCTAGAGACCCTAATATTACTAAGGGCTTTCACCGAAGAGGGAGCAATTGTTGGCGAAATTTCACCATTGCCTTCTCTTCCAGGACATACTATTGAGGATGTCAAAAATGCAATTGGGGTCCTCATCGGAGGACTTGAATGGAATGATAACACAGTTCGAGTCTCTAAAACTCTACAGAGATTCGCTTGGAGAAGCAGTAATGAGAATGGGAGACCTCCACTCACTCCAAAACAGAAACGGAAAATGGCGAGAACAATTAGGTCAAAAGTTCGAATGGATTCTAACACTGTGTCAAGCTTTCAGGACATACTATTGAGGATGTCAAAAATGCAATTGGGGTCCTCATCGGAGGACTTGAATGGAATGATAACACAGTTCGAGTCTCTAAAACTCTACAGAGATTCGCTTGGAGAAGCAGTAATGAGAATGGGAGACCTCCACTCACTCCAAAACAGAAACGGAAAATGGCGAGAACAATTAGGTCAAAAGTTCGAAGAGATAAGATGGCTGATTGAAGAAGTGAGACACAGATTGAAGATAACAGAGAATAGTTTTGAGCAAATAACATTTATGCAAGCCTTACAGCTACTATTTGAAGTGGAACAAGAGATAAGAACTTTCTCGTTTCAGCTTATTTAA
>Concatenated PB2+PA+NP+M1+M2+NS1+NS2 STRAIN=A/Panama/1/61 YEAR=1961
ATGGAAAGAATAAAAGAACTACGGAATCTGATGTCGCAGTCTCGCACTCGCGAGATACTAACAAAAACCACAGTGGACCATATGGCCATAATTAAGAAGTACACATCAGGGAGACAGGAAAAGAACCCGTCACTTAGGATGAAATGGATGATGGCAATGAAATATCCGATTACAGCTGACAAGAGGATAACAGAAATGATTCCTGAGAGAAATGAGCAAGGGCAAACTCTATGGAGTAAAATGAGTGATGCCGGATCAGATCGAGTGATGGTGTCACCTTTGGCTGTGACATGGTGGAATAGAAATGGACCAATGACAAGTACGGTTCATTATCCAAAAATCTACAAAACTTATTTTGAGAAAGTCGAAAGGTTAAAACATGGAACCTTTGGCCCTGTCCATTTTAGAAACCAAGTCAAAATACGCCGAAGAGTTGACATAAACCCTGGTCATGCAGACCTCAGTGCCAAGGAGGCACAAGATGTAATCATGGAAGTTGTTTTCCCCAACGAAGTGGGGGCCAGGATACTAACGTCGGAATCACAATTAACAATAACCAAAGAGAAAAAAGAAGAACTCCAGGATTGCAAAATTTCTCCTTTGATGGTTGCATACATGTTAGAGAGAGAACTTGTCCGAAAAACGAGATTTCTCCCAGTTGCTGGTGGAACAAGCAGTGTGTACATTGAAGTGTTACACTTGACTCAAGGAACATGTTGGGAACAGATGTACACTCCAGGTGGAGAAGTGAGGAATGATGATGTTGATCAAAGTCTAATTATTGCAGCCAGGAACATAGTGAGAAGAGCAGCAGTATCAGCAGATCCACTAGCATCTTTATTGGAGATGTGCCACAGCACACAGATTGGCGGGACAAGAATGGTGGACATTCTTAGGCAGAACCCAACGGAAGAACAAGCTGTGGATATATGCAAGGCTGCAATGGGACTGAGAATCAGCTCATCCTTCAGTTTTGGCGGGTTCACATTTAAGAGAACAAGCGGATCATCAATCAAGAGAGAGGAAGAAGTGCTTACAGGCAATCTTCAAACATTGAAAATAAGGGTGCATGAGGGATACGAGGAGTTCACTATGGTGGGGAAAAGGGCAACAGCTATACTCAGAAAAGCAACCAGGAGATTGGTTCAGCTGATAGTGAGTGGAAGAGACGAACAGTCAATAGCCGAAGCAATAATTGTAGCCATGGTATTTTCACAAGAAGATTGTATGATAAAAGCAGTTAGAGGTGATCTGAATTTCGTTAATAGGGCAAATCAGCGATTGAATCCCATGCATCAACTTTTAAGACATTTTCAGAAAGATGCGAAAGTGCTTTTTCAAAATTGGGGAATTGAACATATCGACAATGTGATGGGAATGATTGGAGTATTACCAGACATGACTCCAAGCACAGAGATGTCAATGAGAGGGATAAGAGTCAGCAAAATGGGCGTGGATGAATACTCCAGCACAGAGAGGGTAGTGGTGAGCATTGACCGGTTTTTGAGAGTTCGAGACCAACGAGGAAATGTACTACTATCTCCTGAGGAGGTCAGTGAAACACAGGGGACAGAGAAACTGACAATAACTTACTCATCGTCAATGATGTGGGAGATTAATGGCCCTGAGTCAGTGTTGGTCAATACCTATCAGTGGATCATCAGAAACTGGGAAACTGTTAAAATTCAATGGTCTCAGAATCCTACAATGCTATACAATAAAATGGAATTTGAGCCATTTCAGTCTTTAGTTCCTAAGGCCATTAGAGGCCAATACAGTGGATTTGTTAGGACTCTATTCCAACAAATGAGGGATGTACTTGGGACATTTGATACCACCCAGATAATAAAGCTTCTTCCCTTTGCAGCCGCCCCACCAAAGCAAAGTAGAATGCAGTTCTCTTCATTGACTGTGAATGTGAGAGGATCAGGGATGAGAATACTTGTAAGGGGCAATTCTCCTGTATTCAACTACAACAAGACCACTAAGAGACTAACAATTCTCGGAAAGGATGCTGGCACTTTAACTGAAGACCCAGATGAAGGCACATCTGGAGTGGAGTCCGCTGTTCTGAGAGGATTCCTCATTCTGGGCAAAGAAGATAGAAGATATGGACCAGCATTAAGCATCAATGAACTGAGTAACCTTGCAAAAGGAGAAAAGGCTAATGTACTAATTGGGCAAGGAGACGTTGTGTTGGTAATGAAACGAAAACGGGACTCTAGCATACTTACTGACAGCCAGACAGCGACCAAAAGAATTCGGATGGCCATCAATTAAATGGAAGATTTTGTGCGGCAATGCTTCAATCCGATGATTGTCGAACTTGCGGAAAAGGCAATGAAAGAGTATGGAGAGGATCTGAAAATCGAAACAAACAAATTTGCAGCAATATGCACTCACTTGGAAGTATGCTTCATGTATTCAGATTTTCATTTCATCAATGAGCAAGGCGAGTCAATAATGGTAGAGTTTGATGATCCAAATGCACTTTTGAAGCACAGATTTGAAATAATAGAGGGAAGAGATCGCACAATGGCCTGGACAGTAGTAAACAGTATTTGCAACACCACAGGAGCTGAGAAACCGAAGTTTCTGCCAGATTTGTATGATTACAAGGAGAACAGATTCATCGAAATTGGAGTGACAAGGAGAGAAGTCCACATATACTATCTTGAAAAGGCCAATAAAATTAAATCTGAGAATACACACATCCACATTTTCTCATTCACTGGGGAAGAAATGGCCACAAAGGCCGACTACACTCTCGATGAGGAAAGCAGGGCTAGGATCAAAACCAGACTATTCACCATAAGACAAGAAATGGCCAACAGAGGCCTCTGGGATTCCTTTCGTCAGTCCGAAAGAGGCGAAGAAACAATTGAAGAAAGATTTGAAATCACAGGGACAATGCGCAGGCTCGCCGACCAAAGTCTCCCGCCGAACTTCTCCTGCCTTGAGAATTTTAGAGCCTATGTGGATGGATTCGAACCGAACGGCTACATTGAGGGCAAGCTTTCTCAAATGTCCAAAGAAGTAAATGCAAAAATTGAACCTTTTCTGAAAACAACACCAAGACCAATTAGACTTCCGGATGGGCCTCCTTGTTTTCAGCGGTCCAAATTCCTGCTGATGGATGCTTTAAAATTAAGCATTGAGGACCCAAGTCACGAAGGAGAGGGAATACCACTATATGATGCGATCAAGTGTATGAGAACATTCTTTGGATGGAAAGAACCCTATGTTGTTAAACCACACGAAAAGGGAATAAATCCAAATTATCTGCTGTCATGGAAGCAAGTACTGGCAGAACTGCAGGACATTGAGAATGAGGAGAAGATTCCAAGAACTAAAAACATGAAGAAAACGAGTCAGCTAAAGTGGGCACTTGGTGAGAACATGGCACCAGAGAAGGTAGACTTTGACAACTGTAGAGACATAAGCGATTTGAAGCAATATGATAGTGATGAACCTGAATTAAGGTCACTTTCAAGCTGGATCCAGAATGAGTTCAACAAGGCATGCGAGCTGACCGATTCAATCTGGATAGAGCTCGATGAGATTGGAGAAGATGTGGCTCCAATTGAACACATTGCAAGCATGAGAAGGAATTACTTCACAGCAGAGGTGTCTCATTGCAGAGCCACAGAATATATAATGAAGGGGGTATACATTAATACTGCCTTGCTTAATGCATCCTGTGCAGCGATGGACGATTTCCAACTAATTCCCATGATAAGCAAATGTAGAACAAAAGAGGGAAGGAGAAAGACCAATTTATATGGTTTCATCATAAAAGGAAGATCTCACTTAAGGAATGACACCGACGTGGTAAACTTTGTGAGCATGGAGTTTTCTCTCACTGACCCAAGACTTGAGCCACACAAATGGGAGAAGTACTGTGTCCTTGAGATAGGAGATATGCTACTAAGAAGTGCCATAGGCCAGATGTCAAGGCCCATGTTCTTGTATGTGAGGACAAATGGAACATCAAAGATTAAAATGAAATGGGGAATGGAGATGAGGCGTTGCCTCCTTCAGTCACTCCAACAAATCGAGAGTATGATTGAAGCCGAGTCCTCTGTCAAGGAGAAAGATATGACCAAAGAGTTTTTCGAGAATAAATCAGAAACATGGCCCATTGGAGAGTCCCCCAAAGGAGTGGAAGAAGGTTCCATTGGGAAGGTCTGCAGGACTTTATTAGCCAAGTCGGTATTCAATAGCCTGTATGCATCTCCACAATTAGAAGGATTTTCAGCTGAATCAAGAAAACTGCTTCTTGTCGTTCAGGCTCTTAGGGACAATCTTGAACCTGGAACCTTTGATCTTGGGGGGCTATATGAAGCAATTGAGGAGTGCCTGATTAATGATCCCTGGGTTTTGCTTAATGCGTCTTGGTTCAACTCCTTCCTAACACATGCATTAAGATAGATGGCGTCCCAAGGCACCAAACGGTCTTATGAACAGATGGAAACTGATGGAGAACGCCAGAATGCAACTGAGATCAGAGCATCCGTCGGGAAGATGATTGATGGAATTGGACGATTCTACATCCAAATGTGCACCGAACTTAAACTCAGTGATTATGAGGGGCGACTGATCCAGAACAGCTTAACAATAGAGAGAATGGTGCTCTCTGCTTTTGACGAGAGAAGGAATAAATATCTGGAAGAACATCCCAGCGCGGGGAAAGATCCTAAGAAAACTGGAGGACCCATATACAAGAGAGTAGATGGAAAGTGGACGAGGGAACTCGTCCTTTATGACAAAGAAGAAATAAGGCGAATCTGGCGCCAAGCCAATAATGGTGATGATGCAACAGCTGGTCTGACTCACATGATGATCTGGCATTCCAATTTGAATGATACAACATACCAGAGGACAAGAGCTCTTGTTCGCACCGGAATGGATCCCAGGATGTGCTCTTTGATGCAGGGCTCGACTCTCCCTAGGAGGTCTGGAGCTGCAGGCGCTGCAGTCAAAGGAGTTGGGACAATGGTGATGGAGTTGATCAGGATGATCAAACGTGGGATCAATGATCGGAACTTCTGGAGAGGTGAGAATGGGCGGAAAACAAGGAATGCTTATGAGAGAATGTGCAACATTCTCAAAGGAAAATTTCAAACAGCTGCACAAAGAGCAATGATGGATCAAGTGAGAGAAAGCCGGAACCCAGGAAATGCTGAGATCGAAGATCTCATCTTTCTGGCACGGTCTGCACTCATATTGAGAGGGTCAGTTGCCCACAAATCTTGTCTGCCTGCCTGTGTGTATGGACCTGCCGTAGCCAGTGGGTACGACTTTGAAAAAGAGGGATACTCTTTAGTGGGGATAGACCCTTTCAAACTGCTTCAAAACAGCCAAGTATACAGCCTAATCAGACCGAATGAGAATCCAGCACACAAGAGTCAGCTGGTGTGGATGGCATGCAATTCTGCTGCATTTGAAGATCTAAGAGTATTAAGCTTCATCAGAGGGACCAAAGTATCCCCAAGGGGGAAACTTTCCACTAGAGGAGTACAAATTGCTTCAAATGAAAACATGGATACTATGGGATCAAGTACTCTTGAACTGAGAAGCAGGTACTGGGCCATAAGGACCAGAAGTGGAGGAAACACTAATCAACAGAGGGCCTCTGCAGGTCAAATCAGTGTACAACCTGCGTTTTCTGTGCAAAGAAACCTCCCATTTGACAAACCAACCATCATGGCAGCATTCACTGGGAATACAGAGGGAAGAACATCAGACATGAGGGCAGAAATCATAAGGATGATGGAAGGTGCAAAACCAGAAGAAATGTCCTTCCAGGGGCGGGGAGTCTTCGAGCTCTCGGACGAAAAGGCAACGAACCCGATCGTGCCCTCTTTTGACATGAGTAATGAAGGATCTTATTTCTTCGGAGACAATGCAGAGGAATACGACAATTAAATGAGTCTTCTAACCGAGGTCGAAACGTACGTTCTCTCTATCGTTCCGTCAGGCCCCCTCAAAGCCGAGATCGCACAGAGACTTGAAGATGTCTTTGCTGGGAAGAACACCGATCTTGAGGCTCTCATGGAATGGCTAAAGACAAGACCAATCCTGTCACCTCTGACTAAGGGGATTTTGGGATTTGTATTCACGCTCACCGTGCCCAGTGAGCGAGGACTGCAGCGTAGACGCTTTGTCCAAAATGCCCTCAATGGGAATGGGGATCCAAATAACATGGACAGAGCAGTTAAACTGTATAGAAAGCTTAAGAGGGAGATAACATTCCATGGGGCCAAAGAAATAGCGCTCAGTTATTCTGCTGGTGCACTTGCCAGTTGTATGGGCCTCATATACAACAGGATGGGAGCTGTGACCACTGAAGTGGCCTTTGGCCTGGTATGTGCAACCTGTGAACAGATTGCTGATTCCCAGCATAGGTCTCATAGGCAAATGGTGACAACAACCAATCCACTAATAAGACATGAGAACAGAATGGTTCTGGCCAGCACTACAGCTAAGGCTATGGAGCAAATGGCTGGATCGAGTGAGCAAGCAGCAGAGGCCATGGAGGTTGCTAGTCAGGCCAGGCAAATGGTGCAGGCAATGAGAGCCATTGGGACTCATCCTAGCTCCAGTGCTGGTCTAAAAGATGATCTTCTTGAAAATTTGCAGGCCTATCAGAAACGAATGGGGGTGCAGATGCAACGATTCAAGTGAATGAGTCTTCTAACCGAGGTCGAAACGCCTATCAGAAACGAATGGGGGTGCAGATGCAACGATTCAAGTGACCCTCTTGTTATTGCCGCGAGTATCATTGGGATCTTGCACTTGATATTGTGGATTCTTGATCGTCTTTTTTTCAAATGCATTTATCGCTTCCTTAAACGCGGTCTGAAAAGAGGGCCTTCTACGGAAGGAGTACCAGAGTCTATGAGGGAAGAATATCGAAAGGAACAGCAGAGTGCTGTGGATGCTGACGATAGTCATTTTGTCAGCATAGAGCTGGAGTAAATGGATTCTAACACTGTGTCAAGCTTTCAGGTAGATTGCTTCCTTTGGCATGTCCGCAAACAAGTTGTAGACCAAGAACTAGGTGATGCCCCATTCCTTGATCGGCTTCGCCGAGATCAGAAGTCCCTAAGGGGAAGAGGCAGTACTCTCGGTTTGAACATCGAAACAGCCACCCGTGTTGGAAAGCAGATAGTAGAGAGGATTCTGAAGGAAGAATCCGATGAGGCACTTAAAATGACCATGGCCTCCGCACCTGCTTCGCGATACCTAACTGACATGACTATTGAGGAAATGTCAAGGGACTGGTTCATGCTAATGCCCAAGCAGAAAGTGGAAGGCCCTCTTTGTATCAGAATAGACCAGGCAATCATGGATAAGAACATCATATTGAAAGCGAATTTCAGTGTGATTTTTGACCGGCTAGAAACCCTAATATTACTAAGGGCTTTCACCGAAGAGGGAGCAATTGTTGGCGAAATTTCACCATTGCCTTCTCTTCCAGGACATACTATTGAGGATGTCAAAAATGCAATTGGGGTCCTCATCGGAGGACTTGAATGGAATGATAACACAGTTCGAGTCTCTAAAACTCTACAGAGATTCGCTTGGAGAAGCAGTAATGAGAATGGGAGACCTCCACTCACTCCAAAACAGAAACGGAAAATGGCGAGAACAATTAGGTCAAAAGTTCGAATGGATTCTAACACTGTGTCAAGCTTTCAGGACATACTATTGAGGATGTCAAAAATGCAATTGGGGTCCTCATCGGAGGACTTGAATGGAATGATAACACAGTTCGAGTCTCTAAAACTCTACAGAGATTCGCTTGGAGAAGCAGTAATGAGAATGGGAGACCTCCACTCACTCCAAAACAGAAACGGAAAATGGCGAGAACAATTAGGTCAAAAGTTCGAAGAGATAAGATGGCTGATTGAAGAAGTGAGACACAGATTGAAGATAACAGAGAATAGTTTTGAGCAAATAACATTTATGCAAGCCTTACAGCTACTATTTGAAGTAGAACAAGAGATAAGAACTTTCTCGTTTCAGCTTATTTAA
>Concatenated PB2+PA+NP+M1+M2+NS1+NS2 STRAIN=A/Japan/170/62 YEAR=1962
ATGGAAAGAATAAAAGAACTACGGAATCTGATGTCGCAGTCTCGCACTCGCGAGATACTAACAAAAACCACAGTGGACCATATGGCCATAATTAAGAAGTACACATCAGGGAGACAGGAAAAGAACCCGTCACTTAGGATGAAATGGATGATGGCAATGAAATATCCGATTACAGCTGACAAGAGGATAACAGAAATGATTCCTGAGAGAAATGAGCAAGGGCAAACTCTATGGAGTAAAATGAGTGATGCCGGATCAGATCGAGTGATGGTATCACCTTTGGCTGTGACATGGTGGAATAGAAATGGACCAATGACAAGTACGGTTCATTATCCAAAAATCTACAAGACTTATTTTGAGAAAGTCGAAAGGTTAAAACATGGAACCTTTGGCCCTGTCCATTTTAGAAACCAAGTCAAAATACGCCGAAGAGTTGACATAAACCCTGGTCATGCAGACCTCAGTGCCAAGGAGGCACAAGATGTAATCATGGAAGTTGTTTTCCCCAATGAAGTGGGGGCCAGGATACTAACGTCGGAATCACAATTAACAATAACCAAAGAGAAAAAAGAAGAACTCCAAGATTGCAAAATTTCTCCTTTGATGGTTGCATACATGTTAGAGAGAGAACTTGTCCGAAAAACGAGATTTCTCCCAGTTGCTGGTGGAACAAGCAGTGTGTACATTGAAGTGTTACACTTGACTCAAGGAACATGTTGGGAACAGATGTACACTCCAGGTGGAGAAGTGAGGAATGATGATGTTGATCAAAGTCTAATTATTGCAGCCAGGAACATAGTGAGAAGAGCAGCAGTATCAGCAGATCCACTAGCATCTTTATTGGAGATGTGCCACAGCACACAGATTGGCGGGACAAGGATGGTGGACATTCTTAGGCAGAACCCAACGGAAGAACAAGCTGTGGATATATGCAAGGCTGCAATGGGACTGAGAATCAGCTCATCCTTCAGTTTTGGCGGGTTCACATTTAAGAGAACAAGCGGATCATCAATCAAGAGAGAGGAAGAAGTGCTTACGGGCAATCTTCAAACATTGAAAATAAGGGTGCATGAGGGGTACGAGGAGTTCACAATGGTGGGGAAAAGGGCAACAGCTATACTCAGAAAAGCAACCAGGAGATTGGTTCAGCTGATAGTGAGTGGAAGAGACGAACAGTCAATAGCCGAAGCAATAATTGTAGCCATGGTATTTTCACAAGAAGATTGTATGATAAAAGCAGTTAGAGGTGATCTGAATTTCGTTAATAGGGCAAATCAGCGATTGAATCCCATGCATCAACTTTTAAGACATTTTCAGAAAGATGCGAAAGTGCTTTTTCAAAATTGGGGAATTGAACATATCGACAATGTGATGGGAATGATTGGAGTATTACCAGACATGACTCCAAGCACAGAGATGTCAATGAGAGGGATAAGAGTCAGCAAAATGGGCGTGGATGAATACTCCAGCACAGAGAGGGTAGTGGTTAGCATTGACCGGTTTTTGAGAGTTCGAGACCAACGAGGAAATATACTACTATCTCCTGAGGAAGTCAGTGAAACACAGGGGACAGAGAAACTGACAATAACTTACTCATCGTCAATGATGTGGGAGATTAATGGCCCTGAGTCAGTGTTGGTCAATACCTATCAGTGGATCATCAGAAACTGGGAAACTGTTAAAATTCAATGGTCTCAGAATCCTACAATGCTATACAATAAAATGGAATTTGAGCCATTTCAGTCTTTAGTTCCTAAGGCCATTAGAGGCCAATACAGTGGATTTGTTAGGACTCTATTCCAACAAATGAGGGATGTACTTGGAACATTTGATACCACCCAGATAATAAAGCTTCTTCCCTTTGCAGCCGCCCCACCAAAGCAAAGTAGAATGCAGTTCTCTTCATTGACTGTGAATGTGAGGGGATCAGGGATGAGAATACTTGTAAGGGGCAATTCTCCTGTATTCAACTACAACAAGACCACTAAGAGACTAACAATTCTCGGAAAGGATGCTGGCACTTTAACTGAAGACCCAGATGAAGGCACATCCGGAGTGGAGTCCGCTGTTCTGAGAGGATTCCTCATTCTGGGCAAGGAAGATAGAAGATATGGACCAGCATTAAGCATCAATGAACTGAGTAACCTTGCAAAAGGAGAAAAGGCTAATGTACTAATTGGGCAAGGAGACGTGGTGTTGGTAATGAAACGAAAACGGGACTCTAGCATACTTACTGACAGCCAGACAGCGACCAAAAGAATTCGGATGGCCATCAATTAAATGGAAGATTTTGTGCGACAATGCTTCAATCCGATGATTGTCGAGCTTGCGGAAAAGGCAATGAAAGAGTATGGAGAGGATCTGAAAATCGAAACAAACAAATTTGCAGCAATATGCACTCACTTGGAAGTATGCTTCATGTATTCAGATTTTCATTTCATCAATGAGCAGGGCGAGTCAATAATGGTAGAGCTTGATGATCCAAATGCACTTTTGAAGCACAGATTTGAAATAATAGAGGGAAGAGATCGCACAATGGCCTGGACAGTAGTAAACAGTATTTGCAACACCACAGGAGCTGAGAAACCGAAGTTTCTGCCAGATTTGTATGATTACAAGGAGAATAGATTCATCGAGATTGGAGTGACAAGGAGAGAAGTCCACATATACTATCTTGAAAAGGCCAATAAAATTAAATCTGAGAATACACACATCCACATTTTCTCATTCACTGGGGAAGAAATGGCCACAAAGGCCGACTACACTCTCGATGAGGAAAGCAGGGCTAGGATCAAAACCAGACTATTCACCATAAGACAAGAAATGGCCAACAGAGGCCTCTGGGATTCCTTTCGTCAGTCCGAAAGAGGCGAAGAAACAATTGAAGAAAGATTTGAAATCACAGGGACAATGCGCAGGCTCGCCGACCAAAGTCTCCCGCCGAACTTCTCCTGCCTTGAGAATTTTAGAGCCTATGTGGATGGATTCGAACCGAACGGCTACATTGAGGGCAAGCTTTCTCAAATGTCCAAAGAAGTAAATGCAAAAATTGAACCTTTTCTGAAAACAACACCAAGACCAATTAGACTTCCGGATGGGCCTCCTTGTTTTCAGCGGTCCAAATTCCTGCTGATGGATGCTTTAAAATTAAGCATTGAGGACCCAAGTCACGAAGGAGAGGGAATACCACTATATGATGCGATCAAGTGTATGAGAACATTCTTTGGATGGAAAGAACCCTACGTTGTTAAACCACACGAAAAGGGAATAAATCCAAATTATCTACTGTCATGGAAGCAAGTACTGGCAGAACTGCAGGACATTGAGAATGAGGAGAAGATTCCAAGAACTAAAAACATGAAGAAAACGAGTCAGCTAAAGTGGGCACTTGGTGAGAACATGGCACCAGAGAAGGTAGACTTTGACAACTGTAGAGACATAAGCGATTTGAAGCAATATGATAGTGATGAACCTGAATTAAGGTCACTTTCAAGCTGGATCCAGAATGAGTTCAACAAGGCATGCGAGCTGACCGATTCAATCTGGATAGAGCTCGATGAGATTGGAGAAGATGTGGCTCCAATTGAACACATTGCAAGCATGAGAAGGAATTACTTCACAGCAGAGGTGTCCCATTGCAGAGCCACAGAATATATAATGAAGGGGGTATACATTAATACTGCCTTGCTTAATGCATCCTGTGCAGCAATGGACGATTTCCAACTAATTCCCATGATAAGCAAATGTAGAACTAAAGAGGGAAGGCGAAAGACCAATTTATATGGTTTCATCATAAAAGGAAGATCTCACTTAAGGAATGACACCGACGTGGTAAACTTTGTGAGCATGGAGTTTTCTCTCACTGACCCAAGACTTGAGCCACACAAATGGGAGAAGTACTGTGTCCTTGAGATAGGAGATATGCTACTAAGAAGTGCCATAGGCCAGATGTCAAGGCCCATGTTCTTGTATGTGAGGACAAATGGTACATCAAAGATCAAAATGAAATGGGGAATGGAGATGAGGCGTTGCCTCCTTCAGTCACTCCAACAAATCGAGAGTATGATTGAAGCCGAGTCCTCTGTCAAGGAGAAAGACATGACCAAAGAGTTTTTTGAGAATAAATCAGAAACATGGCCCATTGGAGAGTCCCCCAAAGGAGTGGAAGAAGGTTCCATTGGGAAGGTCTGCAGGACTTTATTAGCCAAGTCGGTATTCAATAGCCTGTATGCATCCCCACAATTAGAAGGATTTTCAGCTGAATCAAGAAAACTGCTTCTTGTCGTTCAGGCTCTTAGGGACAATCTTGAACCTGGAACCTTTGATCTTGGGGGGCTATATGAAGCAATTGAGGAGTGCCTGATTAATGATCCCTGGGTTTTGCTTAATGCGTCTTGGTTCAACTCCTTCCTAACACATGCATTAAGATAGATGGCGTCCCAAGGCACCAAACGGTCTTATGAACAGATGGAAACTGATGGGGAACGCCAGAATGCAACTGAGATCAGAGCATCCGTCGGGAAGATGATTGATGGAATTGGACGATTCTACATCCAAATGTGCACCGAACTTAAACTCAGTGATTATGAGGGGCGACTGATCCAGAACAGCTTAACAATAGAGAGAATGGTGCTCTCTGCTTTTGACGAGAGAAGGAATAAATATCTGGAAGAACATCCCAGCGCGGGGAAGGATCCTAAGAAAACTGGAGGACCCATATACAAGAGAGTAAATGGAAAGTGGATGAGGGAACTCGTCCTTTATGACAAAGAAGAAATAAGGCGAATCTGGCGCCAAGCCAATAATGGTGATGATGCAACAGCTGGTCTGACTCACATGATGATCTGGCATTCCAATTTGAATGATACAACATACCAGAGGACAAGAGCTCTTGTTCGCACCGGAATGGATCCCAGGATGTGCTCTTTGATGCAGGGTTCGACTCTCCCTAGGAGGTCTGGAGCTGCAGGCGCTGCAGTCAAAGGAGTTGGGACAATGGTGATGGAGTTGATCAGGATGATCAAACGTGGGATCAATGATCGGAACTTCTGGAGAGGTGAGAACGGACGGAAAACAAGGAATGCTTACGAGAGAATGTGCAACATTCTCAAAGGAAAATTTCAAACAGCTGCACAAAGAGCAATGATGGATCAAGTGAGAGAAAGCCGGAACCCAGGAAATGCTGAGATCGAAGATCTCATCTTTCTGGCACGGTCTGCACTCATATTGAGAGGGTCAGTTGCTCACAAATCTTGTCTGCCTGCCTGTGTGTATGGACCTGCCGTAGCCAGTGGGTACGACTTCGAAAAAGAGGGATACTCTTTAGTGGGAATAGACCCTTTCAAACTGCTTCAAAACAGCCAAGTATACAGCCTAATCAGACCGAACGAGAATCCAGCACACAAGAGTCAGCTGGTGTGGATGGCATGCAATTCTGCTGCATTTGAAGATCTAAGAGTATTAAGCTTCATCAGAGGGACCAAAGTATCCCCAAGGGGGAAACTTTCCACTAGAGGAGTACAAATTGCTTCAAATGAAAACATGGATACTATGGAATCAAGTACTCTTGAACTGAGAAGCAGGTACTGGGCCATAAGGACCAGAAGTGGAGGAAACACTAATCAACAGAGGGCCTCTGCAGGTCAAATCAGTGTACAACCTGCATTTTCTGTGCAAAGAAACCTCCCATTTGACAAACCAACCATCATGGCAGCATTCACTGGGAATACAGAGGGAAGAACATCAGACATGAGGGCAGAAATCATAAGGATGATGGAAGGTGCAAAACCAGAAGAAATGTCCTTCCAGGGGCGGGGAGTCTTCGAGCTCTCGGACGAAAAGGCAACGAACCCGATCGTGCCCTCTTTTGACATGAGTAATGAAGGATCTTATTTCTTCGGAGACAATGCAGAGGAGTACGACAATTAAATGAGTCTTCTAACCGAGGTCGAAACGTACGTTCTCTCTATCGTCCCGTCCGGCCCCCTCAAAGCCGAGATCGCACAGAGACTTGAAGATGTCTTTGCTGGGAAAAACACAGATCTTGAGGCTCTCATGGAATGGCTAAAGACAAGACCAATCCTGTCACCTCTGACTAAGGGGATTTTGGGATTTGTATTCACGCTCACCGTGCCCAGTGAGCGAGGACTGCAGCGTAGACGCTTTGTCCAAAATGCCCTCAATGGGAATGGGGATCCAAATAACATGGACAGAGCAGTTAAACTGTATAGAAAGCTTAAGAGGGAGATAACATTCCATGGGGCCAAAGAAATAGCGCTCAGTTACTCTGCTGGTGCACTTGCCAGTTGTATGGGCCTAATATACAACAGGATGGGGGCTGTGACCACTGAAGTGGCCTTTGGCCTGGTATGTGCAACCTGTGAACAGATTGCTGACTCCCAGCATAGGTCTCATAGGCAAATGGTGACAACAACCAATCCACTAATAAGACATGAGAACAGAATGGTTCTGGCCAGCACTACAGCTAAGGCTATGGAGCAAATGGCTGGATCGAGTGAGCAAGCAGCAGAGGCCATGGAGGTTGCTAGTCAGGCCAGGCAAATGGTGCAGGCAATGAGAGCCATTGGGACTCATCCTAGCTCCAGTGCTGGTCTAAAAGATGATCTTCTTGAAAATTTGCAGGCCTATCAGAAGCGAATGGGGGTGCAGATGCAACGATTCAAGTGAATGAGTCTTCTAACCGAGGTCGAAACGCCTATCAGAAGCGAATGGGGGTGCAGATGCAACGATTCAAGTGACCCTCTTGTTGTTGCCGCGAGTATCATTGGGATCTTGCACTTGATATTGTGGATTCTTGATCGTCTTTTTTTCAAATGCATTTATCGCTTCTTTAAACACGGTCTGAAAAGAGGGCCTTCTACGGAAGGAGTACCTGAGTCTATGAGGGAAGAATATCGAAAGGAACAGCAGAGTGCTGTGGATGCTGACGATAGTCATTTTGTCAGCATAGAGCTGGAGTAAATGGATTCTAACACTGTGTCAAGCTTTCAGGTAGATTGCTTCCTTTGGCATGTCCGCAAACAAGTTGTAGACCAAGAACTAGGTGATGCCCCATTCCTTGATCGGCTTCGCCGAGATCAGAAGTCCCTAAGGGGAAGAGGCAGTACTCTCGGTCTGAACATCGAAACAGCCACCCGTGTTGGAAAGCAGATAGTAGAGAGGATTCTGAAGGAAGAATCCGATGAGGCACTTAAAATGACCATGGCCTCCGCACCTGCTTCGCGATACCTAACTGACATGACTATTGAGGAAATGTCAAGGGACTGGTTCATGCTAATGCCCAAGCAGAAAGTGGAAGGCCCTCTTTGTATCAGAATAGACCAGGCAATCATGGATAAGAACATCATATTGAAAGCGAATTTCAGTGTGATTTTTGACCGGCTAGAGACCCTAATATTACTAAGGGCTTTCACCGAAGAGGGAGCAATTGTTGGCGAAATTTCACCATTGCCTTCTCTTCCAGGACATACTATTGAGGATGTCAAAAATGCAATTGGGGTCCTCATCGGAGGACTTGAATGGAATGATAACACAGTTCGAGTCTCTAAAACTCTACAGAGATTCGCTTGGAGAAGCAGTAATGAGAATGGGAGACCTCCACTCACTCCAAAACAGAAACGGAAAATGGCGAGAACAATTAGGTCAAAAGTTCGAATGGATTCTAACACTGTGTCAAGCTTTCAGGACATACTATTGAGGATGTCAAAAATGCAATTGGGGTCCTCATCGGAGGACTTGAATGGAATGATAACACAGTTCGAGTCTCTAAAACTCTACAGAGATTCGCTTGGAGAAGCAGTAATGAGAATGGGAGACCTCCACTCACTCCAAAACAGAAACGGAAAATGGCGAGAACAATTAGGTCAAAAGTTCGAAGAGATAAGATGGCTGATTGAAGAAGTGAGACACAGATTGAAGATAACAGAGAATAGTTTTGAGCAAATAACATTTATGCAAGCCTTACAGCTACTATTTGAAGTGGAACAAGAGATAAGAACTTTCTCGTTTCAGCTTATTTAA
>Concatenated PB2+PA+NP+M1+M2+NS1+NS2 STRAIN=A/Netherlands/001K1/1963 YEAR=1963
ATGGAAAGAATAAAAGAACTACGGAATCTGATGTCGCAGTCTCGCACTCGCGAGATACTAACAAAAACCACAGTGGACCATATGGCCATAATTAAGAAGTACACATCAGGGAGACAGGAAAAGAATCCGTCACTTAGGATGAAATGGATGATGGCAATGAAATATCCAATTACAGCTGACAAGAGGATAACAGAAATGGTTCCTGAGAGAAATGAGCAAGGGCAAACTCTATGGAGTAAAGTGAGTGATGCCGGGTCAGATCGAGTGATGGTATCACCTTTGGCAGTGACATGGTGGAATAGAAATGGACCAATGACAAGTACGGTTCATTATCCAAAAATCTACAAGACTTATTTTGAGAAAGTCGAAAGGTTAAAACATGGGACCTTTGGCCCTGTCCATTTTAGAAACCAAGTCAAAATACGCCGAAGAGTTGACATAAACCCTGGTCATGCAGACCTCAGTGCCAAGGAGGCACAAGATGTAATCATGGAAGTTGTTTTCCCCAATGAAGTGGGGGCCAGGATACTAACGTCGGAATCACAATTAACAATAACCAAAGAGAAAAAAGAAGAACTCCAAGATTGCAAAATTTCTCCTTTGATGGTTGCATACATGTTAGAGAGAGAACTTGTCCGAAAAACGAGATTTCTCCCAGTTGCTGGTGGAACAAGCAGTGTGTACATTGAAGTGTTACACTTGACTCAAGGAACATGTTGGGAACAGATGTACACTCCAGGTGGAGAAGTGAGGAATGATGATGTTGATCAAAGTCTAATTATTGCAGCCAGGAACATAGTGAGAAGAGCAGCAGTATCAGCAGATCCACTAGCATCTTTATTGGAGATGTGCCACAGCACACAGATTGGCGGGACAAGGATGGTGGACATTCTTAGGCAGAACCCAACGGAAGAACAAGCTGTGGATATATGCAAGGCTGCAATGGGACTGAGAATCAGCTCATCCTTCAGTTTTGGCGGGTTCACATTTAAGAGAACAAGCGGGTCATCAATCAAGAGAGAGGAAGAAGTGCTTACGGGCAATCTCCAAACATTGAAGATAAGGGTGCATGAGGGGTACGAGGAATTCACAATGGTGGGGAAAAGGGCAACAGCTATACTCAGAAAAGCAACCAGGAGATTGGTTCAGCTGATAGTGAGTGGAAGAGACGAACAGTCAATAGCCGAAGCAATAATTGTAGCCATGGTATTTTCACAAGAAGATTGCATGATAAAAGCAGTTAGAGGTGATCTGAATTTCGTTAATAGGGCAAATCAGCGATTGAATCCCATGCATCAACTTTTGAGACATTTTCAGAAAGATGCGAAAGTGCTTTTTCAAAATTGGGGAATTGAACATATCGACAATGTGATGGGAATGATTGGAGTACTACCAGACATGACTCCAAGCACAGAGATGTCAATGAGAGGGATAAGAGTCAGCAAAATGGGCGTGGATGAATACTCCAGCACAGAGAGGGTAGTGGTGAGCATTGATCGGTTTTTGAGAGTTCGAGACCAACGAGGAAATGTACTACTATCTCCTGAGGAGGTCAGTGAAACACAGGGTACAGAGAAACTGACAATAACTTACTCATCGTCAATGATGTGGGAGATTAATGGCCCTGAGTCAGTGTTGGTCAATACCTATCAGTGGATCATCAGAAACTGGGAAACTGTTAAAATTCAATGGTCTCAGAATCCTACAATGCTATACAATAAAATGGAATTTGAGCCATTTCAGTCTTTAGTTCCTAAGGCCATTAGAGGCCAATACAGTGGATTTGTTAGGACTCTATTCCAACAAATGAGGGATGTACTTGGGACATTTGATACCACCCAGATAATAAAGCTTCTTCCCTTTGCAGCCGCCCCACCAAAGCAAAGTAGAATGCAGTTCTCTTCATTGACTGTGAATGTGAGGGGATCAGGGATGAGAATACTTGTAAGGGGCAATTCCCCTGTATTCAACTACAACAAGACCACTAAGAGACTAACAATTCTCGGAAAGGATGCTGGCACTTTAACTGAAGACCCAGATGAAGGCACATCCGGAGTGGAGTCCGCTGTTCTGAGAGGATTCCTCATTCTGGGCAAGGAAGATAGAAGATATGGACCAGCATTAAGCATCAATGAACTGAGTAACCTTGCAAAAGGAGAAAAGGCTAATGTACTAATTGGGCAAGGAGACGTGGTGTTGGTAATGAAACGAAAACGGGACTCTAGCATACTTACTGACAGCCAGACAGCGACCAAAAGAATTCGGATGGCCATCAATTAAATGGAAGATTTTGTGCGACAATGCTTCAATCCGATGATTGTCGAACTTGCGGAAAAGGCAATGAAAGAGTATGGAGAGGATCTGAAAATCGAAACAAACAAATTTGCAGCAATATGCACTCACTTGGAAGTATGCTTCATGTATTCAGATTTTCATTTCATCAATGAGCAAGGCGAGTCAATAATGGTAGAGCTTGATGATCCAAATGCACTTTTGAAGCACAGATTTGAAATAATAGAGGGAAGAGATCGCACAATGGCCTGGACAGTAGTAAACAGTATTTGCAACACCACAGGAGCTGAGAAACCGAAGTTTCTGCCAGATTTGTATGATTACAAGGAGAATAGATTCATCGAAATTGGAGTGACAAGGAGAGAAGTCCACATATACTATCTTGAAAAGGCCAATAAAATTAAATCTGAGAATACACACATCCACATTTTCTCATTCACTGGGGAAGAAATGGCCACAAAGGCCGACTACACTCTCGATGAGGAAAGCAGGGCTAGGATCAAAACCAGACTATTCACCATAAGACAAGAAATGGCCAACAGAGGCCTATGGGATTCCTTTCGTCAGTCCGAAAGAGGCGAAGAAACAATTGAAGAAAGATTTGAAATCACAGGGACAATGCGCAGGCTTGCCGACCAAAGTCTCCCGCCGAACTTCTCCTGCCTTGAGAATTTTAGAGCCTATGTGGATGGATTCGAACCGAACGGCTACATTGAGGGCAAGCTTTCTCAAATGTCCAAAGAAGTAAATGCAAAAATTGAACCTTTTCTGAAAACAACACCAAGACCAATTAGACTTCCGGATGGGCCTCCTTGTTTTCAGCGGTCCAAATTCCTGCTGATGGATGCTTTAAAATTAAGCATTGAGGACCCAAGTCACGAAGGGGAGGGAATACCACTATATGATGCGATCAAGTGCATGAGAACATTCTTTGGATGGAAAGAACCCTATATTGTTAAACCACACGAAAAGGGAATAAATCCAAATTATCTGCTGTCATGGAAGCAAGTACTGGCAGAACTGCAGGACATTGAGAATGAGGAGAAGATTCCAAGAACTAAAAACATGAAGAAAACGAGTCAGCTAAAGTGGGCACTTGGTGAGAACATGGCACCAGAGAAGGTAGACTTTGACAACTGTAGAGACATAAGCGATTTGAAGCAATATGATAGTGACGAACCTGAATTAAGGTCACTTTCAAGCTGGATCCAGAATGAGTTCAACAAGGCATGCGAGCTGACCGATTCAATCTGGATAGAGCTCGATGAGATTGGAGAAGACGTGGCTCCAATTGAACACATTGCAAGCATGAGAAGGAATTACTTCACAGCAGAGGTGTCCCATTGCAGAGCCACAGAATATATAATGAAGGGGGTATACATTAATACTGCCTTGCTTAATGCATCCTGTGCAGCAATGGACGATTTCCAACTAATTCCCATGATAAGCAAGTGTAGAACTAAAGAGGGAAGGCGAAAGACCAATTTATATGGTTTCATCATAAAAGGAAGATCTCACTTAAGGAATGACACCGACGTGGTAAACTTTGTGAGCATGGAGTTTTCTCTCACTGACCCGAGACTTGAGCCACACAAATGGGAGAAGTACTGTGTCCTTGAGATAGGAGATATGCTACTAAGAAGTGCCATAGGCCAGATGTCAAGGCCTATGTTCTTGTATGTGAGGACAAATGGAACATCAAAGATTAAAATGAAATGGGGAATGGAGATGAGGCGTTGCCTCCTTCAGTCACTCCAACAAATCGAGAGTATGATTGAAGCCGAGTCCTCTGTCAAAGAGAAAGACATGACCAAAGAGTTTTTTGAGAATAAATCAGAAACATGGCCCATTGGGGAGTCCCCCAAAGGAGTGGAAGAAGGTTCCATTGGGAAGGTCTGCAGGACTTTATTAGCCAAGTCGGTATTCAATAGCCTGTATGCATCCCCACAATTAGAAGGATTTTCAGCTGAATCAAGAAAACTGCTTCTTGTCGTTCAGGCTCTTAGGGACAATCTTGAACCTGGAACCTTTGATCTTGGGGGGCTATATGAAGCAATTGAGGAGTGCCTGATTAATGATCCCTGGGTTTTGCTTAATGCGTCTTGGTTCAACTCCTTCCTAACACATGCATTAAGATAGATGGCGTCCCAAGGCACCAAACGGTCTTATGAACAGATGGAAACTGATGGGGAACGCCAGAATGCAACTGAGATCAGAGCATCCGTCGGGAAGATGATTGATGGAATTGGACGATTCTACATCCAAATGTGCACCGAACTTAAACTCAGTGATTATGAGGGGCGACTGATCCAGAACAGCTTAACAATAGAGAGAATGGTGCTCTCTGCTTTTGACGAGAGAAGGAATAAATATCTGGAAGAACATCCCAGCGCGGGGAAGGATCCTAAGAAAACTGGAGGACCCATATACAAGAGAGTAGATGGAAAGTGGATGAGGGAACTCGTCCTTTATGACAAAGAAGAAATAAGGCGAATCTGGCGCCAAGCCAATAATGGTGATGATGCAACAGCTGGTCTGACTCACATGATGATCTGGCATTCCAATTTGAATGATACAACATACCAGAGGACAAGAGCTCTTGTTCGCACCGGAATGGATCCCAGGATGTGCTCTTTGATGCAGGGTTCGACTCTCCCTAGGAGGTCTGGAGCTGCAGGCGCTGCAGTCAAAGGAGTTGGGACAATGGTGATGGAGTTGATCAGGATGATCAAACGTGGGATCAATGATCGGAACTTCTGGAGAGGTGAGAATGGACGGAAAACAAGGAGTGCTTACGAGAGAATGTGCAACATTCTCAAAGGAAAATTTCAAACAGCTGCACAAAGAGCAATGATGGATCAAGTGAGAGAAAGCCGGAACCCAGGAAATGCTGAGATCGAAGATCTCATCTTTCTGGCACGGTCTGCACTCATATTGAGAGGGTCAGTTGCTCACAAATCTTGTCTGCCCGCCTGTGTGTATGGACCTGCCGTAGCCAGTGGGTACGACTTCGAAAAAGAGGGATACTCTTTAGTGGGAATAGACCCTTTCAAACTGCTTCAAAACAGCCAAGTATACAGCCTAATCAGACCGAACGAGAATCCAGCACACAAGAGTCAGCTGGTGTGGATGGCATGCAATTCTGCTGCATTTGAAGATCTAAGAGTATTAAGCTTCATCAGAGGGACCAAAGTATCCCCAAGGGGGAAACTTTCCACTAGAGGAGTACAAATTGCTTCAAATGAAAACATGGATACTATGGAATCAAGTACTCTTGAACTGAGAAGCAGGTACTGGGCCATAAGGACCAGAAGTGGAGGAAACACTAATCAACAGAGGGCCTCTGCAGGTCAAATCAGTGTACAACCTGCATTTTCTGTGCAAAGAAACCTCCCATTTGACAAACCAACCATCATGGCAGCATTCACTGGGAATACAGAGGGAAGAACATCAGACATGAGGGCAGAAATCATAAGGATGATGGAAGGTGCAAAACCAGAAGAAATGTCCTTCCAGGGGCGGGGAGTCTTCGAGCTCTCGGACGAAAAGGCAACGAACCCGATCGTGCCCTCTTTTGACATGAGTAATGAAGGATCTTATTTCTTCGGAGACAATGCAGAGGAGTACGACAATTAAATGAGCCTTCTAACCGAGGTCGAAACGTACGTTCTCTCTATCGTCCCGTCAGGCCCCCTCAAAGCCGAGATCGCACAGAGACTTGAAGATGTCTTTGCTGGGAAGAACACAGATCTTGAGGCTCTCATGGAATGGCTAAAGACAAGACCAATCCTGTCACCTCTGACTAAGGGGATTTTGGGATTTGTATTCACGCTCACCGTGCCCAGTGAGCGAGGACTGCAGCGTAGACGCTTTGTCCAAAATGCCCTCAATGGGAATGGGGATCCAAATAACATGGACAGAGCAGTTAAACTGTATAGAAAGCTTAAGAGGGAGATAACATTCCATGGGGCCAAAGAAATAGCGCTCAGTTATTCTGCTGGTGCACTTGCCAGTTGCATGGGCCTCATATACAACAGGATGGGGGCTGTGACCACTGAAGTGGCCTTTGGCCTGGTATGTGCAACCTGTGAACAGATTGCTGACTCCCAGCATAGGTCTCATAGGCAAATGGTGACAACAACCAATCCACTAATAAGACATGAGAACAGAATGGTTCTGGCCAGCACTACAGCTAAGGCTATGGAGCAAATGGCTGGATCGAGTGAGCAAGCAGCAGAGGCCATGGAGGTTGCTAGTCAGGCCAGGCAAATGGTGCAGGCAATGAGAGCCATTGGGACTCATCCTAGCTCCAGTGCTGGTCTAAAAGATGATCTTCTTGAAAATTTGCAGGCCTATCAGAAACGAATGGGGGTGCAGATGCAACGATTCAAGTGAATGAGCCTTCTAACCGAGGTCGAAACGCCTATCAGAAACGAATGGGGGTGCAGATGCAACGATTCAAGTGACCCTCTTGTTGTTGCTGCGAGTATCATTGGGATCTTGCACTTGATATTGTGGATTCTTGATCGTCTTTTTTTCAAATGCATTTATCGCTTCTTTAAACACGGTCTGAAAAGAGGGCCTTCTACGGAAGGAGTACCTGAGTCTATGAGGGAAGAATATCGAAAGGAACAGCAGAGTGCTGTGGATGCTGACGATAGTCATTTTGTCAGCATAGAGCTGGAGTAAATGGATTCTAACACTGTGTCAAGTTTTCAGGTAGATTGCTTCCTTTGGCATGTCCGAAAACAAGTTGTAGACCAAGAACTAGGTGATGCCCCATTCCTTGATCGGCTTCGCCGAGATCAGAAGTCCCTAAGGGGAAGAGGCAGCACTCTCGGTCTAAACATCGAAGCAGCCACCCGTGTTGGAAAGCAGATAGTAGAGAGGATTCTGAAGGAAGAATCCGATGAGGCACTTAAAATGACCATGGCCTCCGCACCTGCTTCGCGATACCTAACTGACATGACTATTGAGGAAATGTCAAGGGATTGGTTCATGCTAATGCCCAAGCAGAAAGTGGAAGGCCCTCTTTGCATCAGAATAGACCAGGCAATCATGGATAAGAACATCATATTGAAAGCGAATTTCAGTGTGGTTTTTGACCGGCTAGAGACCCTAATATTACTAAGGGCTTTCACCGAAGAGGGAGCAATTGTTGGCGAAATTTCACCATTGCCTTCTCTTCCAGGACATACTATTGAGGATGTCAAAAATGCAATTGGGGTCCTCATCGGAGGACTTGAATGGAATGATAACACAGTTCGAGTCTCTAAAACTCTACAGAGATTCGCTTGGAGAAGCAGTAATGAGAATGGGAGACCTCCACTCACTCCAAAACAGAAACGGAAAATGGCGAGAACAATTAGGTCAAAAGTTCGAATGGATTCTAACACTGTGTCAAGTTTTCAGGACATACTATTGAGGATGTCAAAAATGCAATTGGGGTCCTCATCGGAGGACTTGAATGGAATGATAACACAGTTCGAGTCTCTAAAACTCTACAGAGATTCGCTTGGAGAAGCAGTAATGAGAATGGGAGACCTCCACTCACTCCAAAACAGAAACGGAAAATGGCGAGAACAATTAGGTCAAAAGTTCGAAGAGATAAGATGGCTGATTGAAGAAGTGAGACACAGATTGAAGATAACAGAGAATAGTTTTGAGCAAATAACATTTATGCAAGCCTTACAGCTACTATTTGAAGTGGAACAAGAGATAAGAACTTTCTCGTTTCAGCTTATTTAA
>Concatenated PB2+PA+NP+M1+M2+NS1+NS2 STRAIN=A/North Carolina/1/1963 YEAR=1963
ATGGAAAGAATAAAAGAACTACGGAATTTGATGTCGCAGTCTCGCACTCGCGAGATACTAACAAAAACCACAGTGGACCATATGGCCATAATTAAGAAGTACACATCAGGGAGACAGGAAAAGAATCCGTCACTTAGGATGAAATGGATGATGGCAATGAAATATCCAATTACAGCTGACAAGAGGATAACAGAAATGGTTCCTGAGAGAAATGAGCAAGGGCAAACTCTATGGAGTAAAGTGAGTGATGCCGGGTCAGATCGAGTGATGGTATCACCTTTGGCAGTGACATGGTGGAATAGAAATGGACCAATGACAAGTACGGTTCATTATCCAAAAATCTACAAGACTTATTTTGAGAAAGTCGAAAGGTTAAAACATGGAACCTTTGGCCCTGTCCATTTTAGAAACCAAGTCAAAATACGCCGAAGAGTTGACATAAACCCTGGTCATGCAGACCTCAGTGCCAAGGAGGCACAAGATGTAATCATGGAAGTTGTTTTCCCCAATGAAGTGGGGGCCAGGATACTAACGTCGGAATCACAATTAACAATAACCAAAGAGAAAAAAGAAGAACTCCAAGATTGCAAAATTTCTCCTTTGATGGTTGCATACATGTTAGAGAGAGAACTTGTCCGAAAAACGAGATTTCTCCCAGTTGCTGGTGGAACAAGCAGTGTGTACATTGAAGTGTTACACTTGACTCAAGGAACATGTTGGGAACAGATGTACACTCCAGGTGGAGAAGTGAGGAATGATGATGTTGATCAAAGTCTAATTATTGCAGCCAGGAACATAGTGAGAAGAGCAGCAGTATCAGCAGATCCATTAGCATCTTTATTGGAGATGTGCCACAGCACACAGATTGGCGGGACAAGGATGGTGGACATTCTTAGGCAGAACCCAACGGAAGAACAAGCTGTGGATATATGCAAGGCTGCAATGGGACTGAGAATCAGCTCATCCTTCAGTTTTGGCGGGTTCACATTTAAGAGAACAAGCGGGTCATCAATCAAGAGAGAGGAAGAAGTGCTTACGGGCAATCTCCAAACATTGAAAATAAGGGTGCATGAGGGGTACGAGGAATTCACAATGGTGGGGAAAAAGGCAACAGCTATACTCAGAAAAACAACCAGGAGATTGGTTCAGCTGATAGTGAGTGGAAGAGACGAACAGTCAATAGCCGAAGCAATAATTGTAGCCATGGTATTTTCACAAGAAGATTGCATGATAAAAGCAGTTAGAGGTGATCTGAATTTCGTTAATAGGGCAAATCAGCGATTGAATCCCATGCATCAACTTTTAAGACATTTTCAGAAAGATGCGAAAGTGCTTTTTCAAAATTGGGGAATTGAACACATCGACAATGTGATGGGAATGATTGGAGTATTACCAGACACGACTCCAAGCACAGAGATGTCAATGAGAGGGATAAGAGTCAGCAAAATGGGAGTGGATGAATACTCCAGCACAGAGAGGGTAGTGGTGAGCATTGATCGGTTTTTGAGAGTTCGAGACCAACGAGGAAATGTACTACTATCTCCTGAGGAGGTCAGTGAAACACAGGGTACAGAGAAACTGACAATAACTTACTCATCGTCAATGATGTGGGAGATTAATGGCCCTGAGTCAGTGTTGGTCAATACCTATCAGTGGATCATCAGAAACTGGGAAACTGTTAAAATTCAATGGTCTCAGAATCCTACAATGCTATACAATAAAATGGAATTTGAGCCATTTCAGTCTTTAGTTCCTAAGGCCATTAGAGGCCAATACAGTGGATTTGTTAGGACTCTATTCCAACAAATGAGGGATGTACTTGGGACATTTGATACCACCCAGATTATAAAGCTTCTTCCCTTTGCAGCCGCCCCACCAAAGCAAAGTAGAATGCAGTTCTCTTCATTGACTGTGAATGTGAGGGGATCAGGGATGAGAATACTTGTAAGGGGCAATTCTCCTGTATTCAACTACAACAAGACCACTAAGAGACTAACAATTCTCGGAAAGGATGCTGGCACTTTAACTGAAGACCCAGATGAAGGCACATCCGGAGTGGAGTCCGCTGTTCTGAGAGGATTCCTCATTCTGGGCAAGGAAGATAGAAGATATGGACCAGCATTAAGCATCAATGAACTGAGTAACCTTGCAAAAGGAGAAAAAGCTAATGTACTAATTGGGCAAGGAGACGTGGTGTTGGTAATGAAACGAAAACGGGACTCTAGCATACTTACTGACAGCCAGACAGCGACCAAAAGAATTCGGATGGCCATCAATTAAATGGAAGATTTTGTGCGACAATGCTTCAATCCGATGATTGTCGAACTTGCGGAAAAGGCAATGAAAGAGTATGGAGAGGATCTGAAAATCGAAACAAACAAATTTGCAGCAATATGCACTCACTTGGAAGTATGCTTCATGTATTCAGATTTTCATTTCATCAATGAGCAAGGCGAGTCAATAATGGTAGAGCTTGATGATCCAAATGCACTTTTGAAGCACAGATTTGAAATAATAGAGGGAAGAGATCGCACAATGGCCTGGACAGTAGTAAACAGTATTTGCAACACCACAGGAGCTGAGAAACCGAAGTTTCTGCCAGATTTGTATGATTACAAGGAGAATAGATTCATCGAAATTGGAGTGACAAGGAGAGAAGTCCACATATACTATCTTGAAAAGGCCAATAAAATTAAATCTGAGAATACACACATCCACATTTTCTCATTCACTGGGGAAGAAATGGCCACAAAGGCCGACTACACTCTCGATGAGGAAAGCAGGGCTAGGATCAAAACCAGACTATTCACCATAAGACAAGAAATGGCCAACAGAGGCCTCTGGGATTCCTTTCGTCAGTCCGAAAGAGGCGAAGAAACAATTGAAGAAAGATTTGAAATCACAGGGACAATGCGCAGGCTTGCCGACCAAAGTCTCCCGCCGAACTTCTCCTGCCTTGAGAATTTTAGAGCCTATGTGGATGGATTCGAACCGAACGGCTACATTGAGGGCAAGCTTTCTCAAATGTCCAAAGAAGTAAATGCAAAAATTGAACCTTTTCTGAAAACAACACCAAGACCAATTAGACTTCCGGATGGGCCTCCTTGTTTTCAGCGGTCCAAATTCCTGCTGATGGATGCTTTAAAATTAAGCATTGAGGACCCAAGTCACGAAGGGGAGGGAATACCACTATATGATGCGATCAAGTGCATGAGAACATTCTTTGGATGGAAAGAACCCTATATTGTTAAACCACACGAAAAGGGAATAAATCCAAATTATCTGCTGTCATGGAAGCAAGTACTGGCAGAACTGCAGGACATTGAGAATGAGGAGAAGATTCCAAGAACTAAAAACATGAAGAAAACGAGTCAGCTAAAGTGGGCACTTGGTGAGAACATGGCACCAGAGAAGGTAGACTTTGACAACTGTAGAGACATAAGCGATTTGAAGCAATATGATAGTGACGAACCTGAATTAAGGTCACTTTCAAGCTGGATCCAGAATGAGTTCAACAAGGCATGCGAGCTGACCGATTCAATCTGGATAGAGCTCGATGAGATTGGAGAAGACGTGGCTCCAATTGAACACATTGCAAGCATGAGAAGGAATTACTTCACAGCAGAGGTGTCCCATTGCAGAGCCACAGAATATATAATGAAGGGGGTATACATTAATACTGCCTTGCTTAATGCATCCTGTGCAGCAATGGACGATTTCCAACTAATTCCCATGATAAGCAAGTGTAGAACTAAAGAGGGAAGGCGAAAGACCAATTTATATGGTTTCATCATAAAAGGAAGATCTCACTTAAGGAATGACACCGACGTGGTAAACTTTGTGAGCATGGAGTTTTCTCTCACTGACCCGAGACTTGAGCCACACAAATGGGAGAAGTACTGTGTCCTTGAGATAGGAGATATGCTACTAAGAAGTGCCATAGGTCAGATGTCAAGGCCTATGTTCTTGTATGTGAGGACAAATGGAACATCAAAGATTAAAATGAAATGGGGAATGGAGATGAGGCGTTGCCTCCTTCAGTCACTCCAACAAATCGAGAGTATGATTGAAGCCGAGTCCTCTGTCAAAGAGAAAGACATGACCAAAGAGTTTTTTGAGAATAAATCAGAAACATGGCCCATTGGGGAGTCCCCCAAAGGAGTGGAAGAAGGTTCCATTGGGAAGGTCTGCAGGACTTTATTAGCCAAGTCGGTATTCAATAGCCTGTATGCATCCCCACAATTAGAAGGATTTTCAGCTGAATCAAGAAAACTGCTTCTTGTCGTTCAGGCTCTGAGGGACAATCTTGAACCTGGAACCTTTGATCTTGGGGGGCTATATGAAGCAATTGAGGAGTGCCTGATTAATGATCCCTGGGTTTTGCTTAATGCGTCTTGGTTCAACTCCTTCCTAACACATGCATTAAGATAGATGGCGTCCCAAGGCACCAAACGGTCTTATGAACAGATGGAAACTGATGGGGAACGCCAGAATGCAACTGAGATCAGAGCATCCGTCGGGAAGATGATTGATGGAATTGGACGATTCTACATCCAAATGTGCACCGAACTTAAACTCAGTGATTATGAGGGGCGACTGATCCAGAACAGCTTAACAATAGAGAGAATGGTGCTCTCTGCTTTTGACGAGAGAAGGAATAAATATCTGGAAGAACATCCCAGCGCGGGGAAGGATCCTAAGAAAACTGGAGGACCCATATACAAGAGAGTAGATGGAAAGTGGATGAGGGAACTCGTCCTTTATGACAAAGAAGAAATAAGGCGAATCTGGCGCCAAGCCAATAATGGTGATGATGCAACAGCTGGTCTGACTCACATGATGATCTGGCATTCCAATTTGAATGATACAACATACCAGAGGACAAGAGCTCTTGTTCGCACCGGAATGGATCCCAGGATGTGCTCTTTGATGCAGGGTTCGACTCTCCCTAGGAGGTCTGGAGCTGCAGGCGCTGCAGTCAAAGGAGTTGGGACAATGGTGATGGAGTTGATCAGGATGATCAAACGTGGGATCAATGATCGAAACTTCTGGAGAGGTGAGAATGGACGGAAAACAAGGAGTGCTTACGAGAGAATGTGCAACATTCTCAAAGGAAAATTTCAAACAGCTGCACAAAGAGCAATGATGGATCAAGTGAGAGAAAGCCGGAACCCAGGAAATGCTGAGATCGAAGATCTCATCTTTCTGGCACGGTCTGCACTCATATTGAGAGGGTCAGTTGCTCACAAATCCTGTCTGCCCGCCTGTGTGTATGGACCTGCCGTAGCCAGTGGGTACGACTTCGAAAAAGAGGGATACTCTTTAGTGGGAATAGACCCTTTCAAACTGCTTCAAAACAGCCATGTATACAGCCTAATCAGACCGAACGAGAATCCAGCACACAAGAGTCAGCTGGTGTGGATGGCATGCAATTCTGCTGCATTTGAAGATCTAAGAGTATTAAGCTTCATCAGAGGGACCAAAGTATCCCCAAGGGGGAAACTTTCCACTAGAGGAGTACAAATTGCTTCAAATGAAAACATGGATACTATGGAATCAAGTACTCTTGAACTGAGAAGCAGGTACTGGGCCATAAGAACCAGAAGTGGAGGAAACACTAATCAACAGAGGGCCTCTGCAGGTCAAATCAGTGTACAACCTGCATTTTCTGTGCAAAGAAACCTCCCATTTGACAAACCAACCATCATGGCAGCATTCACTGGGAATACAGAGGGAAGAACATCAGACATGAGGGCAGAAATCATAAGGATGATGGAAGGTGCAAAACCAGAAGAAATGTCCTTCCAGGGGCGGGGAGTCTTCGAGCTCTCGGACGAAAAGGCAACGAACCCGATCGTGCCCTCTTTTGACATGAGTAATGAAGGATCTTATTTCTTCGGAGACAATGCAGAGGAGTACGACAATTAAATGAGCCTTCTAACCGAGGTCGAAACGTACGTTCTCTCTATCGTCCCGTCAGGCCCCCTCAAAGCCGAGATCGCACAGAGACTTGAAGATGTCTTTGCTGGGAAAAACACAGATCTTGAGGCTCTCATGGAATGGCTAAAGACAAGACCAATCCTGTCACCTCTGACTAAGGGGATTTTGGGATTTGTATTCACGCTCACCGTGCCCAGTGAGCGAGGACTGCAGCGTAGACGCTTTGTCCAAAATGCCCTCAATGGGAATGGGGATCCAAATAACATGGACAGAGCAGTTAAACTGTATAGAAAGCTTAAGAGGGAGATAACATTCCATGGGGCCAAAGAAATAGCGCTCAGTTATTCTGCTGGTGCACTTGCCAGTTGCATGGGCCTCATATACAACAGGATGGGGGCTGTGACCACTGAAGTGGCCTTTGGCCTGGTATGTGCAACCTGTGAACAGATTGCTGACTCCCAGCATAGGTCTCATAGGCAAATGGTGACAACAACCAATCCACTAATAAGACATGAGAACAGAATGGTTCTGGCCAGCACTACAGCTAAGGCTATGGAGCAAATGGCTGGATCGAGTGAGCAAGCAGCAGAGGCCATGGAGGTTGCTAGTCAGGCCAGGCAAATGGTGCAGGCAATGAGAGCCATTGGGACTCATCCTAGCTCCAGTGCTGGTCTAAAAGATGATCTTCTTGAAAATTTGCAGGCCTATCAGAAACGAATGGGGGTGCAGATGCAACGATTCAAGTGAATGAGCCTTCTAACCGAGGTCGAAACGCCTATCAGAAACGAATGGGGGTGCAGATGCAACGATTCAAGTGACCCTCTTGTTGTTGCTGCGAGTATCATTGGGATCTTGCACTTGATATTGTGGATTCTTGATCGTCTTTTTTTCAAATGCATTTATCGCTTCTTTAAACACGGTCTGAAAAGAGGGCCTTCTACGGAAGGAGTACCTGAGTCTATGAGGGAAGAATATCGAAAGGAACAGCAGAGTGCTGTGGATGCTGACGATAGTCATTTTGTCAGCATAGAGCTGGAGTAAATGGATTCTAACACTGTGTCAAGTTTTCAGGTAGATTGCTTCCTTTGGCATGTCCGAAAACAAGTTGTAGACCAAGAACTAGGTGATGCCCCATTCCTTGATCGGCTTCGCCGAGATCAGAAGTCCCTAAGGGGAAGAGGCAGCACTCTCGGTCTAAACATCGAAGCAGCCACCCGTGTTGGAAAGCAGATAGTAGAGAGGATTCTGAAGGAAGAATCCGATGAGGCACTTAAAATGACCATGGCCTCCGCACCTGCTTCGCGATACCTAACTGACATGACTATTGAGGAAATGTCAAGGGACTGGTTCATGCTAATGCCCAAGCAGAAAGTGGAAGGCCCTCTTTGCATCAGAATAGACCAGGCAATCATGGATAAGAACATCATATTGAAAGCGAATTTCAGTGTGATTTTTGACCGGCTAGAGACCCTAATATTACTAAGGGCTTTCACCGAAGAGGGAGCAATTGTTGGCGAAATTTCACCATTGCCTTCTCTTCCAGGACATACTATTGAGGATGTCAAAAATGCAATTGGGGTCCTCATCGGAGGACTTGAATGGAATGATAACACAGTTCGAGTCTCTAAAACTCTACAGAGATTCGCTTGGAGAAGCAGTAATGAGAATGGGAGACCTCCACTCACTCCAAAACAGAAACGGAAAATGGCGAGAACAATTAGGTCAAAAGTTCGAATGGATTCTAACACTGTGTCAAGTTTTCAGGACATACTATTGAGGATGTCAAAAATGCAATTGGGGTCCTCATCGGAGGACTTGAATGGAATGATAACACAGTTCGAGTCTCTAAAACTCTACAGAGATTCGCTTGGAGAAGCAGTAATGAGAATGGGAGACCTCCACTCACTCCAAAACAGAAACGGAAAATGGCGAGAACAATTAGGTCAAAAGTTCGAAGAGATAAGATGGCTGATTGAAGAAGTGAGACACAGATTGAAAATAACAGAGAATAGTTTTGAGCAAATAACATTTATGCAAGCCTTACAGCTACTATTTGAAGTGGAACAAGAGATAAGAACTTTCTCGTTTCAGCTTATTTAA
>Concatenated PB2+PA+NP+M1+M2+NS1+NS2 STRAIN=A/Netherlands/56/1963 YEAR=1963
[truncated: 1,606,873 more chars]
