# Supplementary material for: Comprehensive profiling of translation initiation in influenza virus infected cells
Source: PLoS Pathog. 2019 Jan 23;15(1):e1007518. doi: 10.1371/journal.ppat.1007518 (PMC6361465; doi:10.1371/journal.ppat.1007518)
Supplement: S1 File — Alignments of protein-coding sequences of influenza PB2, PA, NP, M and NS to the A/Brevig Mission/1/1918 virus. Alignments were performed by appending the seven protein coding sequences together for each viral strain. PB2 is from position 1 to 2280, PA is from position 2281 to 4431, NP from position 4432 to 5928, M1 from position 5929 to 6687, M2 from position 6688 to 6981, NS1 from position 6982 to 7674, NS2 from position 7675 to 8040. (ZIP) [file ppat.1007518.s020.zip › S1_file_humanH5N1_concatenated.fasta]

>Concatenated PB2+PA+NP+M1+M2+NS1+NS2 STRAIN=A/Hong Kong/542/97 YEAR=1997
ATGGAAAGAATAAAAGAACTAAGAGATTTGATGTCGCAATCTCGCACTCGCGAGATACTGACAAAAACCACTGTGGATCATATGGCCATAATTAAGAAGTACACATCAGGAAGACAGGAGAAGAATCCCGCTCTTAGAATGAAATGGATGATGGCGATGAAATACCCGATCACAGCTGACAAAAGAATAATGGAGATGATCCCTGAAAGGAATGAGCAAGGTCAAACTCTTTGGAGCAAAACAAGTGACGCTGGATCAGACAGAGTAATGGTATCACCTCTGGCTGTAACGTGGTGGAACAGAAATGGACCAACAACAAGTACAGTCCATTATCCAAAGGTGTATAAAACCTACTTTGAAAAGGTTGAAAGATTAAAACACGGAACCTTCGGCCCTGTTCATTTCCGGAATCAAGTCAAAATACGCCGCAGGGTTGACATGAACCCTGGCCATGCAGATCTCAGCGCTAAAGAAGCACAAGATGTCATCATGGAGGTCGTTTTCCCAAATGAAGTTGGAGCCAGGATATTGACATCAGAGTCACAGCTGACAATAACAAAGGAAAAGAAGGAGGAACTCAAGAATTGTAATATTGCTCCTTTAATGGTGGCATATATGTTGGAAAGAGAACTGGTTCGCAAGACCAGATTCCTACCAGTGGCTGGTGGGACAAGCAGCGTATATATAGAAGTATTGCATTTGACTCAAGGAACCTGCTGGGAGCAGATGTACACACCAGGAGGGGAGGTAAGAAATGATGATGTTGACCAAAGTTTAATCATTGCTGCTAGGAACATTGTCAGGAGAGCAACAGTATCAGCAGACCCATTGGCTTCACTCTTGGAAATGTGCCATAGCACACAAATTGGCGGAGTAAGAATGGTAGACATCCTTAAACAAAACCCAACAGAAGAGCAAGCTGTAGATATATGCAAGGCAGCAATGGGTTTAAAAATCAGCTCATCCTTCAGCTTTGGAGGGTTCACTTTCAAAAGAACAAAGGGGTTTTCTGTCAAAAGAGAGGAAGAAGTGCTTACAGGCAACCTCCAAACATTGAAGATAAAAGTACATGAAGGATATGAGGAATTCACAATGGTTGGACGAAGAGCAACAGCTATTCTAAGAAAAGCAACCAGAAGGATGATCCAACTGATAGTCAGCGGGAGGGACGAGCAATCAATTGCTGAGGCAATTATTGTAGCAATGGTGTTCTCACAAGAAGATTGCATGATAAAGGCAGTCCGAGGTGATTTGAATTTCGTAAACAGAGCAAATCAACGACTGAACCCCATGCACCAACTCCTGAGACACTTTCAAAAGGATGCAAAGGTGCTGTTTCAAAACTGGGGAATTGAACCAATCGACAATGTCATGGGGATGATTGGAATATTGCCTGACATGACCCCCAGCACGGAAATGTCACTAAGAGGAGTGAGAGTTAGTAAAATGGGGGTGGATGAATATTCTAGCACTGAAAGAGTGGTCGTGAGCATTGACCGTTTCTTAAGGGTCCGAGATCAGCGAGGAAATGTACTCCTATCCCCTGAAGAAGTTAGTGAGACACAGGGAATGGAAAAGTTGACGATAACTTATTCATCGTCTATGATGTGGGAGATTAACGGCCCAGAATCAGTTCTAGTTAACACATATCAATGGATCATTAGGAATTGGGAGACTGTAAAGATCCAATGGTCCCAAGAACCCACCATGCTATACAATAAGATGGAGTTTGAACCATTTCAATCTTTAGTACCAAAGGCTGCCAGAAGCCAATATAGTGGATTTGTGAGAACGCTATTCCAGCAGATGCGTGATGTTTTGGGAACGTTTGACACTGTTCAAGTAATCAAACTACTACCATTTGCGGCAGCCCCACCTGAACAGAGTAGGATGCAATTTTCTTCTCTGACTGTGAATGTGAGGGGATCAGGAATGAGAATACTTGTGAGAGGTAACTCCCCTGCGTTTAACTACAACAAGACAACTAAGAGGCTTACAATACTTGGGAAGGACGCAGGTGCACTTACAGAGGACCCAGATGAAGGAACAGCAGGAGTAGAGTCTGCAGTATTGAGAGGGTTTCTAATTCTCGGCAAAGAAGACAGAAGATATGGACCAGCATTGAGCATCAATGAACTGAGCAATCTTACGAAAGGGGAGAAAGCTAATGTATTGATAAGGCAAGGAGACGTGGTGTTGGTAATGAAACGGAAACGGGACTTTAGCATACTTACTGACAGCCAGACAGCGACCAAAAGAATTCGGATGGCCATCAATTAGATGGAAGACTTTGTGCGACAATGCTTCAATCCAATGATTGTCGAGCTTGCGGAAAAGACAATGAAGGAGTACGGGGAAGATCCGAAGATTGAAACAAACAAGTTCGCTGCAATATGCACACACTTAGAAGTCTGCTTCATGTATTCAGACTTCCATTTCATTGACGAACGAGGCGAATCAATAATTGTGGAATCTGGTGATCCGAATGCATTGTTGAAACACCGATTTGAAATAATTGAAGGAAGAGACCGAGCAATGGCCTGGACAGTGGTGAATAGCATCTGCAACACCACAGGAGTCGATAAACCCAAATTTCTTCCGGATCTATACGACTACAAGGAAAACCGATTCACTGAAATTGGTGTGACACGGAGGGAAATTCATATATATTACTTAGAGAAAGCTAACAAGATAAAATCCGAGAAAACACATATCCACATCTTCTCATTCACTGGAGAAGAAATGGCCACTAAAGCTGACTACACTCTTGATGAAGAGAGCAGGGCAAGAATCAAAACCAGACTATTCACCATAAGACAGGAAATGGCAAGCAGGGGTCTATGGGACTCCTTTCGTCAGTCCGAGAGAGGCGAAGAGACAATTGAAGAAAGATTTGAAATCACAGGGACCATGTGTAGGCTTGCCGACCAAAGTCTCCCACCTAACTTCTCCAGCCTTGAAAACTTTAGAGCCTATGTGGATGGATTCAAACCGAACGGCTGCATTGAGGGCAAGCTTTCTCAAATGTCGAAAGAAGTGAACGCCAGAATTGAGCCATTTCTGAAGACAACACCACGTCCTCTCAGATTGCCTGATGGACCTCCCTGCTCCCAGCGGTCGAAATTCTTGCTGATGGATGCTCTGAAATTAAGCATTGAGGACCCGAGCCATGAGGGGGAGGGGATACCGCTATATGATGCGATCAAATGCATGAAAACATTCTTTGGCTGGAGAGAGCCCAACATCATCAAACCACACGAAAAAGGCATAAATCCCAATTATCTCATGGCTTGGAAGCATGTGCTGGCAGAACTCCAGGATATTGAAAATGAGGATAAAATCCCAAAAACAAAGAACATGAAGAAAACAAGCCAATTAATGTGGGCACTCGGAGAGAATATGGCACCGGAAAAAGTGGACTTTGAGGATTGCAAAGACATTGACGATCTGAAACAGTATCACAGTGATGAGCCAGAGCTCAGATCGCTAGCAAGCTGGATCCAGAATGAGTTCAACAAGGCATGTGAATTGACCGATTCGAGCTGGATAGAACTTGATGAGATAGGGGAAGATGTTGCCCCAATTGAGCACATTGCAAGTATGAGAAGGAACTACTTCACCGCGGAGGTGTCCCATTGCAGGGCTACTGAGTACATAATGAAGGGGGTTTACATAAACATAGCTTTGCTCAATGCATCTTGTGCAGCCATGGATGACTTCCAACTGATTCCAATGATAAGCAAATGCAGAACAAAAGAAGGAAGGAGGAGGACAAACCTGTATGGGTTCATTGTAAAAGGAAGGTCCCATTTGAGAAATGATACTGACGTGGTGAACTTTGTGAGTATGGAATTCTCCCTTACTGACCCAAGGCTGGAGCCACACAAATGGGAAAAGTACTGTGTTCTTGAAATAGGGGAAATGCTCTTGCGGACTGCAATAGGTCAAGTGTCAAGGGCCATGTTCCTGTATGTGAGAACCAACGGAACCTCAAAAATTAAGATGAAATGGGGGATGGAAATGAGGCGCTGCCTTCTTCAATCTCTTCAACAGATTGAGAGCATGATCGAGGCTGAGTCTTCTATCAAAGAGAAAGACATGACCAAAGAGTTCTTTGAAAACAGATCGGAGACATGGCCAATTGGAGAGTCACCTAAGGGAGTGGAGGAAGGCTCCATCGGGAAGGTGTGCAGAACCTTACTAGCAAAATCTGTGTTCAACAGCCTATATTCATCTCCACAACTCGAAGGATTTTCAGCTGAATCGAGAAAACTACTACTCATTGTTCAAGCACTTAGGGACAACCTGGAACCTGGAACCTTCGATCTTGAAGGGCTATATGGAGCAATTGAGGAGTGCCTGATTAATGATCCCTGGGTTTTGCTTAATGCATCTTGGTTCAACTCCTTCCTCACACATGCACTAAGATAGATGGCGTCTCAAGGCACCAAACGATCTTATGAACAGATGGAAACTGGTGGAGAACGCCAGAATGCCACTGAGATCAGGGCATCTGTAGGAAGAATGGTTGGTGGAATTGGGAGGTTTTACATACAGATGTGCACTGAACTCAAACTCAGCGACCAGGAAGGAAGGTTGATCCAGAACAGTATAACAATAGAGAGAATGGTTCTCTCTGCATTTGATGAAAGGAGGAACAGGTACCTAGAGGAACATCCCAGTGCGGGGAAGGACCCGAAGAAGACCGGAGGTCCAATCTACCGAAGAAGAGACGGGAAATGGGTGAGAGAGCTGATTCTGTATGACAAAGAGGAGATAAGGAGAATTTGGCGCCAAGCGAACAATGGAGAAGACGCAACTGCTGGTCTCACTCACATGATGATCTGGCATTCCAACCTAAATGATGCCACATACCAGAGAACAAGAGCCCTCGTGCGGACTGGAATGGACCCCAGAATGTGCTCTCCGATGCAAGGATCAACCCTCCCGAGGAGATCTGGAGCTGCTGGTGCAGCAATAAAGGGAGTCGGGACGATGGTAATGGAACTAATTCGGATGATAAAGCGAGGCATTAATGACCGGAATTTCTGGAGAGGCGAGAATGGACGAAGAACAAGGATTGCATATGAGAGAATGTGCAACATTCTCAAAGGGAAATTTCAAACAGCAGCACAAAAAGCAATGATGGATCAGGTGCGAGAAAGCAGAAATCCTGGGAATGCTGAAATTGAAGATCTCATTTTTCTGGCACGGTCTGCACTCATCCTGAGAGGATCCATAGCCCATAAGTCCTGCTTGCCTGCTTGTGTGTACGGACTCACTGTGGCCAGTGGATATGATTTTGAGAGGGAAGGGTACTCTCTAGTTGGGATAGATCCTTTCCGTCTGCTTCAGAACAGTCAGGTCTTCAGCCTCATTAGACCAAATGAGAATCCAGCACATAAAAGTCAATTGGTATGGATGGCATGCCATTCTGCAGCATTTGAGGACCTGAGAGTCTCAAGTTTCATTAGAGGGACAAGAGTAATCCCAAGAGGACAACTATCCACTAGAGGAGTTCAGATTGCTTCAAATGAGAACGTGGAAGCAATGGACTCCAGCACTCTTGAACTGAGAAGCAGATATTGGGCTATAAGGACCAGGAGTGGAGGAAACACCAATCAACAGAGAGCATCTGCAGGACAAATCAGTGTACAGCCCACTTTCTCAGTACAGAGAAATCTTCCCTTCGAAAGAGCGACTATTATGGCCGCGTTTAAAGGGAATACCGAGGGCAGAACATCTGACATGAGGACTGAAATCATAAGAATGATGGAAAGTGCCAGACCAGAAGATGTGTCTTTCCAGGGGCGGGGAGTCTTCGAGCTCTCGGACGAAAAGGCAACGAACCCGATCGTGCCTTCCTTTGACATGAGTAATGAAGGATCTTATTTCTTCGGAGACAATGCAGAGGAGTATGACAATTGAATGAGTCTTCTAACCGAGGTCGAAACGTACGTTCTCTCTATCATCCCATCAGGCCCCCTCAAAGCCCAGATCGCGCAGAGACTTGAGGATGTTTTTGCAGGGAAGAACACAGATCTTGAGGCTCTCATGGAATGGCTAAAGACAAGACCAATCCTGTCACCTCTGACTAAGGGAATTTTAGGGTTTGTGTTCACGCTCACCGTGCCCAGTGAGCGAGGACTGCAGCGTAGACGATTTGTCCAAAATGCCCTAAATGGGAATGGAGACCCAAACAACATGGACAGGGCAGTTAAACTATACAAGAAGCTGAAGAGGGAAATGACATTCCATGGAGCAAAGGAAGTTGCACTCAGTTACTCAACTGGTGCGCTTGCCAGTTGCATGGGTCTCATATACAACCGGATGGGAACAGTGACCGCAGAAGTGGCTCTTGGCCTAGTATGTGCCACTTGTGAGCAGATTGCTGATGCCCAACATCGGTCCCACAGGCAGATGGCGACTACCACCAACCCACTAATCAGGCATGAGAACAGAATGGTACTAGCCAGCACTACGGCTAAGGCCATGGAGCAGATGGCTGGATCAAGTGAGCAGGCAGCAGAAGCCATGGAAGTCGCAAGTCAGGCTAGGCAAATGGTGCAGGCAATGAGGACAATTGGGACTCACCCTAGCTCCAGTACAGGTCTAAAAGATGATCTCATTGAAAATTTGCAGGCTTACCAAAAACGGATGGGGGTGCAGATGCAGCGATTCAAGTGAATGAGTCTTCTAACCGAGGTCGAAACGCTTACCAAAAACGGATGGGGGTGCAGATGCAGCGATTCAAGTGATCCTCTCGTTGTTGCAGCAAGTATCATTGGGATATTGCACTTGATATTGTGGATTCTTGATCGTCTTTTCTTCAAATGCATTTATCGTCGCTTTAAATACGGTTTGAAAAGAGGGCCTTCTACGGAAGGAGTGCCTGAGTCTATGAGGGAAGAGTATCGGCAGGAACAGCAGAATGCTGTGGATGTTGACGATGGTCATTTTGTCAACATAGAGCTGGAGTAAATGGATTCCAACACTGTGTCAAGCTTTCAGGTAGACTGCTTTCTTTGGCATGTCCGCAAGCGATTTGCAGACCAAGAACTGGGTGATGCCCCATTCCTTGACCGGCTTCGCCGAGATCAGAAGTCCCTAAGAGGAAGAGGCAGCACTCTTGGTCTGGACATCAGAGCTGCCACTCGTGAAGGAAAGCATATAGTGGAGCGGATTCTGGAGGAAGAATCCGATGAGGCACTTAAAATGACTATCGCTTCAGTGCCTGCTCCACGCTACCTAGCTGAAATGACTCTTGAGGAGATGTCAAGGAACTGGTTAATGCTCATTCCCAAGCAGAAAGTAACAGGGTCCCTTTGCATTAGAATGGACCAGGCAATAATGGATAAAGACATCATATTGAAAGCAAACTTTAGTGTGATTTTCAATCGACTTGAAGCTCTGATACTACTTAGAGCTTTTACAGACGAAGGAGCAATAGTGGGCGAAATCTCACCATTACCTTCCCTTCCAGGACATACTGAAGAGGATGTCAAAAATGCAATTGGGGTCCTCATCGGAGGACTTGAATGGAATAATAACACAGTTCGAGTCTCTGAAACTCTACAGAGATTCACTTGGAGAAGCAGTGATGAGAATGGGAGATCTCTACTCCCTCCAAAACAGAAACGGAAAATGGAGAGAACAATTGAGCCGGAAGTTTGAATGGATTCCAACACTGTGTCAAGCTTTCAGGACATACTGAAGAGGATGTCAAAAATGCAATTGGGGTCCTCATCGGAGGACTTGAATGGAATAATAACACAGTTCGAGTCTCTGAAACTCTACAGAGATTCACTTGGAGAAGCAGTGATGAGAATGGGAGATCTCTACTCCCTCCAAAACAGAAACGGAAAATGGAGAGAACAATTGAGCCGGAAGTTTGAAGAGATAAGATGGTTAATTGAAGAAGTGCGACATAGGTTAAGAATTACAGAGAGTAGCTTTGAACAAATAACCTTTATGCAAGCCTTACAACTATTGCTTGAAGTGGAGCAAGAGATAAGAACCTTCTCGTTTCAGCTTATTTAA
>Concatenated PB2+PA+NP+M1+M2+NS1+NS2 STRAIN=A/Hong Kong/481/97 YEAR=1997
ATGGAGAGAATAAAAGAACTAAGAGATTTGATGTCGCAATCTCGCACTCGCGAGATACTGACAAAAACCACTGTGGATCATATGGCCATAATTAAGAAGTACACATCAGGGAGACAGGAGAAGAATCCCGCTCTTAGAATGAAATGGATGATGGCGATGAAATACCCGATCACAGCTGACAAAAGAATAATGGAGATGATCCCTGAAAGGAATGATCAAGGTCAAACTCTTTGGAGCAAAACAAATGACGCTGGATCAGACAGGGTAATGGTATCACCTCTGGCTGTAACGTGGTGGAACAGAAATGGACCAACAACAAGTACAGTCCATTATCCAAAGGTGTATAAAACCTACTTTGAAAAGGTTGAAAGATTAAAACACGGAACCTTTGGCCCTGTTCATTTCCGGAATCAAGTCAAAATACGCCGCAGGGTTGACATGAACCCTGGCCATGCAGATCTCAGCGCTAAAGAAGCACAAGATGTCATCATGGAGGTCGTTTTCCCAAATGAAGTTGGAGCCAGGATATTGACATCAGAATCACAGCTGACAATAACAAAGGAAAAGAGGGAGGAACTCAAGAATTGTAATATTGCTCCTTTAATGGTGGCATATATGTTGGAAAGAGAATTGGTTCGCAAGACCAGATTCCTACCAGTGGCTGGTGGGACAAGCAGCGTATATATAGAAGTATTGCATTTGACTCAAGGAACCTGCTGGGAGCAGATGTACACACCAGGAGGGGAGGTAAGAAATGATGATGTTGACCAAAGTTTAATCATTGCTGCTAGGAACATTGTCAGGAGAGCAACAGTATCAGCAGACCCACTGGCTTCACTCTTGGAAATGTGCCATAGCACACAAATTGGCGGAGTAAGAATGGTAGACATCCTTAAACAAAACCCAACAGAAGAGCAAGCTGTAGATATATGCAAGGCAGCAATGGGTTTAAAAATCAGCTCATCCTTCAGCTTTGGAGGGTTCACTTTCAAAAGAACAAAGGGGTCTTCTGTCAGAAGAGAGGAAGAAGTGCTTACAGGCAACCTCCAAACATTGAAGATAAAAGTACATGAAGGATATGAGGAATTCACAATGGTTGGACGAAGAGCAACAGCCATTCTAAGAAAAGCAACCAGAAGGATGATCCAACTGATAGTCAGCGGGAGGAACGAGCAATCAATTGCTGAGGCAATTATTGTGGCAATGGTGTTCTCACAAGAAGATTGCATGATAAAGGCAGTCCGAGGTGATTTGAACTTCGTAAACAGAGCAAATCAACGACTGAACCCCATGCACCAACTCCTGAGACACTTTCAAAAGGATGCAAAGGTGCTGTTTCAAAACTGGGGAATTGAACCCATCGACAATGTCATGGGGATGATTGGAATATTGCCTGACATGACCCCCAGCACGGAAATGTCACTAAGAGGAGTGAGAGTTAGTAAAATGGGGGTGGATGAATATTCTAGCACTGAAAGGGTGGTCGTGAGCATTGACCGTTTCTTAAGGGTCCGAGATCAGCGAGGAAATGTACTCCTATCCCCTGAAGAAGTTAGTGAAACACAGGGAATGGAAAAGTTGACGATAACTTATTCATCGTCTATGATGTGGGAGATTAACGGGCCAGAATCAGTGCTAGTTAACACATATCAGTGGATCATTAGGAATTGGGAGACTGTAAAGATCCAATGGTCCCAAGAACCCACCATGCTATACAATAAGATGGAGTTTGAACCATTTCAATCTTTAGTACCAAAGGCTGCCAGAAGCCAATATAGTGGATTTGTGAGAACTCTATTCCAGCAGATGCGTGATGTTTTGGGAACGTTTGACACTGTTCAAATAATCAAACTACTACCATTTGCAGCAGCCCCACCTGAACAGAGTAGGATGCAATTTTCTTCTCTGACTGTGAATGTGAGGGGATCAGGAATGAGAATACTTGTGAGAGGTAACTCCCCTGCGTTTAACTACAACAAGACAACTAAGAGGCTTACAATACTTGGGAAGGACGCAGGTGCACTTACAGAGGACCCAGATGAAGGAACAGCAGGAGTAGAGTCTGCAGTATTAAGAGGATTTCTAATTCTCGGCAAAGAAGACAAAAGATATGGACCAGCATTAAGCATCAATGAACTGAGCAATCTTACGAAAGGGGAGAAAGCTAATGTATTGATAGGGCAAGGAGACGTAGTGTTGGTAATGAAACGGAAACGGGACTCTAGCATACTTACTGACAGCCAGACAGCGACCAAAAGAATTCGGATGGCCATCAATTAGATGGAAGACTTTGTGCGACAATGCTTCAATCCAATGATTGTCGAGCTTGCGGAAAAGACAATGAAGGAGTATGGGGAAGATCCGAAGATTGAAACAAACAAGTTCGCTGCAATATGCACACACTTAGAAGTCTGCTTCATGTATTCAGACTTCCATTTCATTGACGAACGAGGCGAATCAATAATTGTGGAATCTGGTGATCCGAATGCATTGTTGAAACACCGGTTTGAAATAATTGAAGGAAGAGACCGAGCAATGGCCTGGACAGTGGTGAATAGCATCTGCAACACCACAGGAGTCGATAAACCCAAATTTCTTCCGGATCTATACGACTACAAGGAAAACCGATTCACTGAAATTGGTGTGACACGGAGGGAAGTTCATATATATTACTTAGAGAAAGCTAACAAGATAAAATCCGAGAAAACACATATCCACATCTTCTCATTCACTGGAGAAGAAATGGCCACTAAAGCTGACTACACCCTTGATGAAGAGAGCAGGGCAAGAATCAAAACCAGACTATTCACCATAAGACAGGAAATGGCAAGCAGGGGTCTATGGGACTCCTTTCGTCAGTCCGAGAGAGGCGAAGAGACAATTGAAGAAAGATTTGAAATCACAGGGACCATGCGTAGGCTTGCCGACCAAAGTCTCCCACCTAACTTCTCCAGCCTTGAAAACTTTAGAGCCTATGTGGATGGATTTAAACCGAACGGCTGCATTGAGGGCAAGCTTTCTCAAATGTCGAAAGAAGTGAACGCCAGAATTGAGCCATTTCTGAAGACAACACCACGTCCTCTCAGATTGCCTGATGGACCTCCCTGCTCCCAGCGGTCGAAATTCTTGCTGATGGATGCTCTGAAATTAAGCATTGAGGACCCGAGCCATGAGGGGGAGGGGATACCGCTATATGATGCGATCAAATGCATGAAAACATTCTTTGGCTGGAGAGAGCCCAACATCATCAAACCACACGAAAAAGGCATAAATCCAAATTATCTCCTGGCTTGGAAGCAGGTGCTGGCAGAACTCCAGGATATTGAAAATGAGGATAAAATCCCAAAAACAAAGAACATGAAGAAAACAAGCCAATTAATGTGGGCACTCGGAGAGAATATGGCACCGGAAAAAGTGGACTTTGAGGATTGCAAAGACATTGATGATCTGAAACAGTACCACAGTGATGAGCCAGAGCTTAGATCGCTAGCAAGCTGGATCCAGAATGAGTTCAACAAGGCATGTGAATTGACCGATTCGAGCTGGATAGAACTTGATGAGATAGGGGAAGATGTTGCCCCAATTGAGCACATTGCAAGTATGAGAAGGAACTACTTCACAGCGGAGGTGTCCCATTGCAGGGCTACTGAGTACATAATGAAGGGGGTTTACATAAATACAGCTTTGCTCAATGCATCTTGTGCAGCCATGGATGACTTCCAACTGATTCCAATGATAAGCAAATGCAGAACAAAAGAAGGAAGGAGGAGGACAAACCTGTATGGGTTCATTGTAAAAGGAAGGTCCCATTTGAGAAATGATACTGACGTGGTGAACTTTGTGAGTATGGAATTCTCCCTTACTGACCCAAGGCTGGAGCCACACAAATGGGAAAAGTACTGTGTTCTTGAAATAGGGGAAATGCTCTTGCGGACTGCAATAGGTCAAGTGTCAAGGCCCATGTTCCTGTATGTGAGAACCAACGGAACCTCAAAAATTAAGATGAAATGGGGGATGGAAATGAGGCGCTGCCTTCTTCAATCTCTTCAACAGATTGAGAGCATGATCGAGGCTGAGTCTTCTATCAAAGAGAAAGACATGACCAAAGAATTCTTTGAAAACAGATCGGAGACATGGCCAATTGGAGAGTCACCTAAGGGAGTGGAGGAAGGCTCCATCGGGAAGGTGTGCAGAACCTTACTAGCAAAATCTGTGTTCAACAGCCTATATTCATCTCCACAACTCGAAGGATTTTCAGCTGAATCGAGAAAACTACTACTTATTGTTCAAGCACTTAGGGACAACCTGGAACCTGGAACCTTCGATCTTGAAGGGCTATATGGAGCAATTGAGGAGTGCCTGATTAATGATCCCTGGGTTTTGCTTAATGCATCTTGGTTCAACTCCTTCCTCACACATGCACTAAGATAGATGGCGTCTCAAGGCACCAAACGATCTTATGAACAGATGGAAACTGGTGGAGAACGCCAGAATGCCACTGAGATCAGGGCATCTGTTGGAAGAATGGTTGGTGGAATTGGGAGGTTTTACGTACAGATGTGCACTGAACTCAAACTCAGCGACCAAGAAGGAAGGTTGATCCAGAACAGTATAACAATAGAGAGAATGGTTCTCTCTGCATTTGATGAAAGGAGGAACAGGTACCTAGAGGAACATCCCAGTGCGGGGAAGGACCCGAAGAAGACCGGAGGTCCAATCTACCGAAGGAGAGACGGGAAATGGGTGAGAGAGCTGATTCTGTATGACAAAGAGGAGATAAGGAGAATTTGGCGTCAAGCGAACAATGGAGAAGACGCAACTGCTGGTCTCACTCACATGATGATCTGGCATTCCAACCTAAATGATGCCACATACCAGAGAACAAGAGCCCTCGTGCGGACTGGAATGGACCCCAGAATGTGCTCTCTGATGCAAGGATCAACCCTCCCGAGGAGATCTGGAGCTGCTGGTGCAGCAATAAAGGGAGTCGGGACAATGGTAATGGAACTAGTTCGGATGATAAAGCGAGGCATTAATGACCGGAACTTCTGGAGAGGCGATAATGGACGAAGAACAAGGATTGCATATGAGAGAATGTGCAACATCCTCAAAGGGAAATTTCAAACAGCAGCACAAAGAGCAATGATGGATCAGGTGCGAGAAAGTAGAAATCCTGGGAATGCTGAAATTGAAGATCTCATCTTTCTGGCACGGTCTGCACTCATCCTGAGAGGATCCGTAGCCCATAAGTCCTGCTTGCCTGCTTGTGTGTACGGACTCGCTGTGGCCAGTGGATATGATTTTGAGAGGGAAGGGTACTCTCTGGTTGGGATAGATCCTTTCCGTCTGCTTCAGAACAGTCAGGTCTTCAGTCTTATTAGACCAAATGAGAATCCAGCACATAAAAGTCAATTGGTATGGATGGCATGCCATTCTGCAGCATTTGAGGACCTGAGAGTCTCAAGTTTCATTAGAGGGACAAGAGTAATCCCAAGAGGACAACTATCCACTAGAGGAGTTCAGATTGCTTCAAATGAGAACGTGGAAGCAATGGACTCCAGCACTCTTGAACTGAGAAGCAGATATTGGGCTATAAGGACCAGGAGTGGAGGAAACACCAATCAACAGAGAGCATCTGCAGGACAAATCAGTGTACAGCCCACTTTCTCAGTACAGAGAAATCTTCCCTTCGAAAGATCGACCATTATGGCTGCGTTTAAGGGGAATACCGAGGGCAGAACATCTGACATGAGGACTGAAATCATAAGGATGATGGAAAGTGCCAGACCAGAAGATGTGTCTTTCCAGGGGCGGGGAGTCTTCGAGCTCTCGGACGAAAAGGCAACGAACCCGATCGTGCCTTCCTTTGACATGAGTAATGAAGGATCTTATTTCTTCGGAGACAATGCAGAGGAATATGACAATTGAATGAGTCTTCTAACCGAGGTCGAAACGTACGTTCTCTCTATCATCCCATCAGGCCCCCTCAAAGCCGAGATCGCGCAGAGACTTGAGGATGTTTTTGCAGGGAAGAACACAGATCTTGAGGCTCTCATGGAATGGCTAAAGACAAGACCAATCCTGTCACCTCTGACTAAGGGGATTTTAGGGTTTGTGTTCACGCTCACCGTGCCCAGTGAGCGAGGACTGCAGCGTAGACGATTTGTCCAAAATGCCCTAAATGGGAATGGAGACCCAAACAACATGGACAGGGCAGTTAAACTGTACAAGAAGCTGAAGAGGGAAATGACATTCCATGGAGCAAAGGAAGTTGCACTCAGTTACTCAACTGGTGCGCTTGCCAGTTGCATGGGTCTCATATACAACCGGATGGGAACAGTGACCACAGAAGTGGCTCTTGGCCTAGTATGTGCCACTTGTGAGCAGATTGCTGATGCCCAACATCGGTCCCACAGGCAAATGGCGACTACCACCAACCCACTAATCAGGCATGAGAACAGAATGGTACTAGCCAGCACTACGGCTAAGGCCATGGAGCAGATGGCTGGATCAAGTGAGCAGGCAGCAGAAGCCATGGAAGTCGCAAGTCAGGCTAGGCAAATGGTGCAGGCAATGAGGACAATTGGGACTCACCCTAGCTCCAGTGCAGGTCTAAAAGATGATCTTATTGAAAATTTGCAGGCTTACCAGAAACGGATGGGGGTGCAGATGCAGCGATTCAAGTGAATGAGTCTTCTAACCGAGGTCGAAACGCTTACCAGAAACGGATGGGGGTGCAGATGCAGCGATTCAAGTGATCCTCTCGTTGTTGCAGCAAGTATCATTGGGATATTGCACTTGATATTGTGGATTCTTGATCGTCTTTTCTTCAAATGCATTTATCGTCGCTTTAAATACGGTTTGAAAAGAGGGCCTTCTACGGAAGGAGTGCCTGAGTCTATGAGGGAAGAGTATCGGCAGGAACAGCAGAATGCTGTGGATGTTGACGATGGTCATTTTGTCAACATAGAGCTGGAGTAAATGGATTCCAACACTGTGTCAAGCTTTCAGGTAGACTGCTTTCTTTGGCATGTCCGCAAACGATTTGCAGACCAAGAACTGGGTGATGCCCCATTCCTTGACCGGCTTCGCCGAGATCAGAAGTCCCTAAGAGGAAGAAGCAGCACTCTTGGTCTGGACATCAGAACTGCCACTCGTGAAGGAAAGCATATAGTGGAGCGGATTCTGGAGGAAGAATCTGACGAGGCACTTAAAATGACTATCGCTTCAGTGCCTGCTTCACGCTACCTAACTGAAATGACTCTTGAGGAAATGTCAAGGGATTGGTTAATGCTCATTCCCAAGCAGAAAGTGACAGGGTCCCTTTGCATTAGAATGGACCAGGCAATAATGGGTAAAAACATCATATTGAAAGCAAACTTTAGTGTGATTTTTAATCGACTTGAAGCTCTGATACTACTTAGAGCGTTTACAGACGAAGGAGCAATAGTGGGCGAAATCTCACCATTACCTTCCCTTCCAGGACATACTGACGAGGATGTCAAAAATGCAATTGGGGTCCTCATCGGAGGACTTGAATGGAATGATAACACAGTTCGAGTCTCTGAAACTCTACAGAGATTCACTTGGAGAAGCAGTGATGAGAATGGGAGACCTCCACTCCCTCCAAAACAGAAACGGAAAGTGGAGAGAACAATTGAGCCAGAAGTTTGAATGGATTCCAACACTGTGTCAAGCTTTCAGGACATACTGAAGAGGATGTCAAAAATGCAATTGGGGTCCTCATCGGAGGACTTGAATGGAATGATAACACAGTTCGAGTCTCTGAAACTCTACAGAGATTCACTTGGAGAAGCAGTGATGAGAATGGGAGACCTCCACTCCCTCCAAAACAGAAACGGAAAATGGAGAGAACAATTGAGCCAGAAGTTTGAAGAGATAAGATGGTTAATTGAAGAAGTGCGACATAGGTTAAGAATTACAGAGAATAGCTTTGAGCAAATAACCTTTATGCAAGCCTTACAACTATTGCTTGAAGTGGAGCAAGAGATAAGAACTTTCTCGTTTCAGCTTATTTAA
>Concatenated PB2+PA+NP+M1+M2+NS1+NS2 STRAIN=A/Hong Kong/482/97 YEAR=1997
ATGGAGAGAATAAAAGAACTAAGAGATTTGATGTCGCAATCTCGCACACGCGAGATACTGACAAAAACCACTGTGGATCATATGGCCATAATTAAGAAGTACACATCAGGAAGACAGGAGAAGAACCCCGCTCTTAGAATGAAATGGATGATGGCGATGAAATACCCGATCACAGCTGACAAAAGAATAATGGAGATGATCCCTGAAAGGAATGAGCAAGGTCAAACTCTTTGGAGCAAAACAAATGACGCTGGATCAGACAGGGTAATGGTGTCACCTCTGGCTGTAACGTGGTGGAACAGAAATGGACCAACAACAAGTACAGTCCATTATCCAAAGGTGTATAAAACCTACTTTGAAAAGGTTGAAAGATTAAAACACGGAACCTTTGGCCCTGTTCATTTCCGGAATCAAGTCAAAATACGCCGCAGGGTTGACATGAACCCTGGCCATGCAGATCTCAGCGCTAAAGAAGCACAAGATGTCATCATGGAGGTCGTTTTCCCAAATGAAGTTGGAGCCAGGATATTGACATCAGAGTCACAGCTGACAATAACAAAGGAAAAGAGGGAGGAACTCAAGAATTGTAATATTTCTCCTTTAATGGTGGCATATATGTTGGAAAGAGAATTGGTTCGCAAGACCAGATTCCTACCAGTGGCTGGTGGGACAAGCAGCGTATATATAGAAGTATTGCATTTGACCCAAGGAACCTGCTGGGAGCAGATGTACACACCAGGAGGGGAGGTAAGAAATGATGATGTTGACCAAAGTTTAATCATTGCTGCTAGGAACATTGTCAGGAGAGCAACAGTATCAGCAGACCCATTGGCTTCACTCTTGGAGATGTGCCATAGCACACAAATTGGCGGAGTAAGAATGGTAGACATCCTTAAACAAAACCCAACAGAAGAGCAAGCTGTAGATATATGCAAGGCAGCAATGGGTTTAAGAATCAGCTCATCCTTCAGCTTTGGAGGGTTCACTTTCAAAAGAACAAAGGGGTTTTCTGTCAAAAGAGAGGAAGAAGTGCTTACAGGCAACCTCCAAACATTGAAGATACAAGTACATGAAGGATATGAGGAATTCACAATGGTTGGACGAAGAGCAACAGCCATTCTAAGAAAAGCAACCAGAAGGATGATCCAACTGATAGTCAGCGGGAGGGACGAGCAATCAATTGCTGAGGCAATTATTGTAGCAATGGTGTTCTCACAAGAAGATTGCATGATAAAGGCAGTCCGAGGTGATTTGAATTTCGTAAACAGAGCAAATCAACGACTGAACCCCATGCACCAACTCCTGAGACACTTCCAAAAGGATGCAAAGGTGCTGTTTCAAAACTGGGGAATTGAACCAATCGACAATGTCATGGGGATGATTGGAATATTGCCTGACATGACCCCCAGCACGGAAATGTCACTAAGAGGAGTGAGAGTTAGTAAAATGGGGGTGGATGAATATTCTAGCACTGAAAGAGTGGTCGTGAGCATTGACCGTTTCTTAAGGGTCCGAGATCAGCAAGGAAATGTACTCCTATCCCCTGAAGAAGTTAGTGAGACACAGGGAATGGAAAAGTTGACGATAACTTATTCATCGTCTATGATGTGGGAAATTAACGGCCCAGAATCAGTTCTAGTTAACACATACCAATGGATCATTAGGAATTGGGAGACTGTAAAGATCCAATGGTCCCAAGAACCCACCATGCTATACAATAAGATGGAGTTTGAACCATTTCAATCTTTAGTACCAAAGGCTGCCAGAAGCCAATATAGTGGATTTGTGAGAACGCTATTCCAGCAGATGCGTGATGTTTTGGGAACATTTGACACTGTTCAAATAATCAAACTACTACCATTTGCAGCAGCCCCACCTGAACAGAGTAGGATGCAATTTTCTTCTCTGACTGTGAATGTGAGGGGATCAGGAATGAGAATACTTGTGAGAGGTAACTCCCCTGCGTTTAACTACAACAAGACAACTAAGAGGCTTACAATACTTGGGAAGGACGCAGGTGCAATTACAGAGGACCCAGATGAAGGAGCAGCAGGGGTAGAGTCTGCAGTATTGAGAGGGTTTCTAATTCTCGGCAAAGAAGACAAAAGATATGGACCAGCATTGAGCATCAATGAACTGAGCAATCTTACGAAAGGGGAGAAAGCTAATGTATTGATAGGGCAAGGAGACGTGGTGTTGGTAATGAAACGGAAACGGGACTCTAGCATACTTACTGACAGCCAGACAGCGACCAAAAGAATTCGGATGGCCATCAATTAGATGGAAGACTTTGTGCGACAATGCTTCAATCCAATGATTGTCGAGCTTGCGGAAAAGACAATGAAAGAGTATGGGGAAGATCCGAAGATTGAAACAAACAAGTTCGCTGCAATATGCACACACTTAGAAGTCTGCTTCATGTATTCAGACTTCCATTTCATTGACGAACGAGGCGAATCAATAATTGTGGAATCTGGTGATCCGAATGCATTGTTGAAACACCGGTTTGAGATAATTGAAGGAAGAGACCGAGCAATGGCCTGGACAGTGGTGAATAGCATCTGCAACACCACAGGAGTCGATAAACCCAAATTTCTTCCGGATCTATACGACTACAAGGAAAACCGATTCACTGAAATTGGTGTGACACGGAGGGAAGTTCATATATATTACTTAGAGAAAGCTAACAAGATAAAATCCGAGAAAACACATATCCACATCTTCTCATTCACTGGAGAAGAAATGGCCACTAAAGCTGACTACACCCTTGATGAAGAGAGCAGGGCAAGAATCAAAACCAGACTATTCACCATAAGACAGGAAATGGCAAGCAGGGGTCTATGGGACTCCTTTCGTCAGTCCGAGAGAGGCGAAGAGACAATTGAAGAAAGATTTGAAATCACAGGGACCATGCGTAGGCTTGCCGACCAAAGTCTCCCACCTAACTTCTCCAGCCTTGAAAACTTTAGAGCCTATGTGGATGGATTTAAACCGAACGGCTGCATTGAGGGCAAGCTTTCTCAAATGTCGAAAGAAGTGAACGCCAGAATTGAGCCATTTCTGAAAACAACACCACGTCCTCTCAGATTGCCTGATGGACCTCCCTGCTCCCAGCGGTCGAAATTCTTGCTGATGGATGCTCTGAAATTAAGCATTGAGGACCCGAGCCATGAGGGGGAGGGGATACCGCTATATGATGCGATCAAATGCATGAAAACATTCTTTGGCTGGAGAGAGCCCAACATCATCAAACCACACGAAAAAGGCATAAATCCAAATTATCTCCTGGCTTGGAAGCAGGTGCTGGCAGAACTCCAGGATATTGAAAATGAGGATAAAATCCCAAAAACAAAGAACATGAAGAAAACAAGCCAATTAATGTGGGCACTCGGAGAAAATATGGCACCGGAAAAAGTGGACTTTGAGGATTGCAAAGACATTGACGATCTGAAACAGTATCACAGTGATGAGCCAGAGCTCAGATCGCTAGCAAGCTGGATCCAGAATGAGTTCAACAAGGCATGTGAATTGACCGATTCGAGCTGGATAGAACTTGATGAGATAGGGGAAGATGTTGCCCCAATTGAGCACATTGCAAGTATGAGAAGGAACTACTTCACAGCGGAGGTGTCCCATTGCAGGGCTACTGAGTACATAATGAAGGGGGTTTACATAAACACAGCTTTGCTCAATGCATCTTGTGCAGCCATGGATGACTTCCAACTGATTCCAATGATAAGCAAATGCAGAACAAAAGAAGGAAGGAGGAGGACAAACCTGTATGGGTTCATTGTAAAAGGAAGGTCCCATTTGAGAAATGATACTGACGTGGTGAACTTTGTGAGTATGGAATTCTCCCTTACTGACCCAAGGCTGGAGCCACACAAATGGGAAAAGTACTGTGTTCTTGAAATAGGGGAAATGCTCTTGCGGACTGCAATAGGTCAAGTGTCAAGGCCCATGTTCCTGTATGTGAGAACTAACGGAACCTCAAAAATTAAGATGAAATGGGGGATGGAAATGAGGCGCTGCCTTCTTCAATCTCTTCAACAGATTGAGAGCATGATCGAGGCTGAGTCTTCTATCAAAGAGAAAGACATGACCAAAGAGTTCTTTGAAAACAGATCGGAGACATGGCCAATTGGAGAGTCACCTAAGGGAGTGGAGGAAGGCTCCATCGGGAAGGTGTGCAGAACCTTACTAGCAAAATCTGTGTTCAACAGCCTATATTCATCTCCACAACTCGAAGGATTTTCAGCTGAATCGAGAAAACTACTACTCATTGTTCAAGCACTTAGGGACAACCTGGAACCTGGAACCTTCGATCTTGAAGGGCTATATGGAGCAATTGAGGAGTGCCTGATTAATGATCCCTGGGTTTTGCTTAATGCATCTTGGTTCAACTCCTTCCTCACACATGCACTAAGATAGATGGCGTCTCAAGGCACCAAACGATCTTATGAACAGATGGAAACTGGTGGAGAACGCCAGAATGCCACTGAGATCAGGGCATCCGTTGGAAGAATGGTTGGTGGAATTGGGAGGTTTTACATACAGATGTGCACTGAACTCAAACTCAGCGACCAGGAAGGAAGGTTGATCCAGAACAGTATAACAATAGAGAGAATGGTTCTCTCTGCATTTGATGAAAGGAGGAACAGGTACCTAGAGGAACATCCCAGTGCGGGGAAGGACCCGAAGAAGACCGGAGGTCCAATCTACCGAAGAAGAGACGGGAAATGGGTGAGAGAGCTGATTCTGTATGACAAAGAGGAGATAAGGAGAATTTGGCGCCAAGCGAACAATGGAGAAGACGCAACTGCTGGTCTCACTCACATGATGATTTGGCATTCCAACCTAAATGATGCCACATACCAGAGAACAAGAGCCCTCGTGCGGACTGGAATGGACCCCAGAATGTGCTCTCTGATGCAAGGATCAACCCTCCCGAGGAGATCTGGAGCTGCTGGTGCAGCAATAAAGGGAGTCGGGACGATGGTAATGGAACTAATTCGGATGATAAAGCGAGGCATTAATGACCGGAACTTCTGGAGAGGCGAGAATGGACGAAGAACAAGGATTGCATATGAGAGAATGTGCAACATCCTCAAAGGGAAATTTCAAACAGCAGCACAAAAAGCAATGATGGATCAGGTGCGAGAAAGCAGAAATCCTGGGAATGCTGAAATTGAAGATCTCATTTTTCTGGCACGGTCTGCACTCATCCTGAGAGGATCCGTAGCCCATAAGTCCTGCTTGCCTGCTTGTGTGTACGGACTCGCTGTGGCCAGTGGATATGATTTTGAGAGGGAAGGGTACTCTCTGGTTGGGATAGATCCTTTCCGTCTGCTTCAGAACAGTCAGGTCTTCAGTCTCATTAGACCAAAAGAGAATCCAGCACATAAAAGTCAATTGGTATGGATGGCATGCCATTCTGCAGCATTTGAGGACCTGAGAGTCTCAAGTTTCATTAGAGGAACAAGAGTAATCCCAAGAGGACAACTATCCACTAGAGGAGTTCAGATTGCTTCAAATGAGAACGTGGAAGCAATGGACTCCAGCACTCTTGAACTGAGAAGCAGATATTGGGCTATAAGGACCAGGAGTGGAGGAAACACCAACCAACAGAGAGCATCTGCAGGACAAATCAGTGTACAGCCCACTTTCTCAGTACAGAGAAATCTTCCCTTCGAAAGAGTGACCATTATGGCCGCGTTTAAGGGGAATACCGAGGGCAGAACATCTGACATGAGGACTGAAATCATAAGAATGATGGAAAGTGCCAGACCAGAAGATGTGTCTTTCCAGGGGCGGGGAGTCTTCGAGCTCTCAGACGAAAAGGCAACGAACCCGATCGTGCCTTCCTTTGACATGAGTAATGAAGGATCTTATTTCTTCGGAGACAATGCAGAGGAATATGACAATTGAATGAGTCTTCTAACCGAGGTCGAAACGTACGTTCTCTCTATCGTCCCATCAGGCCCCCTCAAAGCCGAGATCGCGCAGAGACTTGAGGATGTTTTTGCAGGGAAGAACACAGATCTTGAGGCTCTCATGGAATGGCTAAAGACAAGACCAATCCTGTCACCTCTGACTAAGGGAATTTTAGGGTTTGTGTTCACGCTCACCGTGCCCAGTGAGCGAGGACTGCAGCGTAGACGATTTGTCCAAAATGCCCTAAATGGGAATGGAGACCCAAACAACATGGACAGGGCAGTTAAACTATACAAGAAGCTAAAGAGGGAAATGACATTCCATGGAGCAAAGGAAGTTGCACTCAGTTACTCAACTGGTGCGCTTGCCAGTTGCATGGGTCTCATATACAATCGGATGGGAACAGTGACCACAGAAGTGGCTCTTGGCCTAGTATGTGCCACTTGTGAGCAGATTGCTGATGCCCAACATCGGTCCCACAGGCAGATGGCGACTACCACCAACCCACTAATCAGGCATGAGAACAGAATGGTACTGGCCAGCACTACGGCTAAGGCCATGGAGCAGATGGCTGGATCAAGTGAGCAAGCAGCAGAAGCCATGGAAGTCGCAAGTCAGGCTAGGCAAATGGTGCAGGCAATGAGGACAATTGGGACTCACCCTAGCTCCAGTGCAGGTCTAAAAGATGATCTTATTGAAAATTTGCAGGCTTACCAGAAACGGATGGGGGTGCAGATGCAGCGATTCAAGTGAATGAGTCTTCTAACCGAGGTCGAAACGCTTACCAGAAACGGATGGGGGTGCAGATGCAGCGATTCAAGTGATCCTCTCGTTGTTGCAGCAAGTATCATTGGGATATTGCACTTGATATTGTGGATTCTTGATCGTCTTTTCTTCAAATGCATCTATCGTCGCTTTAAATACGGTTTGAAAAGAGGGCCTCCTACGGAAGGAGTGCTTGAGTCTATGAGGGAAGAGTATCGGCAGGAACAGCAGAATGCTGTGGATGTTGACGATGGTCATTTTGTCAACATAGAGCTGGAGTAAATGGATTCCAACACTGTGTCAAGCTTTCAGGTAGACTGCTTTCTTTGGCATGTCCGCAAACGATTTGCAGACCAAGAACTGGGTGATGCCCCATTCCTTGACCGGCTTCGCCGAGATCAGAAGTCCCTAAGAGGAAGAGGCAGCACTCTTGGTCTGGACATCAGAACTGCCACTCGTGAAGGAAAGCATATAGTGGAGCGGATTCTGGAGGAAGAATCTGATGAGGCACTTAAAATGACTATCGCTTCAGTGCCTGCTCCACGCTACCTAACTGAAATGACTCTTGAGGAAATGTCAAGGGACTGGTTAATGCTCATTCCCAAGCAGAAAGTGACAGGGTCCCTTTGCATTAGAATGGACCAGGCAATAATGGATAAAGACATCATATTGAAAGCAAACTTTAGTGTGATTTTTAATCGACTTGAAGCTCTGATACTACTTAGAGCTTTTACAGACGAAGGAGCAATAGTGGGCGAAATCTCACCATTGCCTTCCCTTCCAGGACATACTGAAGAGGATGTCAAAAATGCAATTGGGGTCCTCATCGGAGGACTTGAATGGAATGATAACACAGTTCGAGTCTCTGAAACTCTACAGAGATTCACTTGGAGAAGCAGTGATGAGAATGGGAGATCTCCACTCCCTCCAAAACAGAAACGGAAAATGGAGAGAACAATTGAGCCAGAAGTTTGAATGGATTCCAACACTGTGTCAAGCTTTCAGGACATACTGAAGAGGATGTCAAAAATGCAATTGGGGTCCTCATCGGAGGACTTGAATGGAATGATAACACAGTTCGAGTCTCTGAAACTCTACAGAGATTCACTTGGAGAAGCAGTGATGAGAATGGGAGATCTCCACTCCCTCCAAAACAGAAACGGAAAATGGAGAGAACAATTGAGCCAGAAGTTTGAAGAGATAAGATGGTTAATTGAAGAAGTGCGACATAGGTTAAGAATTACAGAGAATAGCTTTGAACAAATAACCTTTATGCAAGCCTTACAACTATTGCTTGAAGTGGAGCAAGAGATAAGAACTTTCTCGTTTCAGCTTATTTAA
>Concatenated PB2+PA+NP+M1+M2+NS1+NS2 STRAIN=A/Hong Kong/156/97 YEAR=1997
ATGGAAAGAATAAAAGAACTAAGAGATTTGATGTCGCAATCTCGCACACGCGAGATACTGACAAAAACCACTGTGGATCATATGGCCATAATTAAGAAGTACACATCAGGAAGACAAGAGAAGAATCCCGCTCTTAGAATGAAATGGATGATGGCGATGAAATACCCGATCACAGCTGACAAAAGAATAATGGAGATGATCCCTGAAAGGAATGAGCAAGGTCAAACTCTTTGGAGCAAAACAAATGACGCTGGATCAGACAGGGTAATGGTATCACCTCTGGCTGTAACGTGGTGGAACAGAAATGGACCAACAACTAGTACAGTCCATTATCCAAAGGTGTATAAAACCTACTTTGAAAAGGTTGAAAGATTAAAACACGGAACCTTTGGCCCTGTTCATTTCCGGAATCAAGTCAAAATACGCCGCAGGGTTGACATGAACCCTGGCCATGCAGATCTCAGCGCTAAAGAAGCACAAGATGTCATCATGGAGGTCGTTTTCCCAAATGAAGTTGGAGCCAGGATATTGACATCAGAGTCACAGCTGACAATAACAAAGGAAAAGAGGGAGGAACTCAAGAATTGTAATATTTCTCCTTTAATGGTGGCATATATGTTGGAAAGAGAACTGGTTCGCAAGACCAGATTCCTACCAGTGGCTGGTGGGACAAGCAGCGTATATATAGAAGTATTGCATTTGACTCAAGGAACCTGCTGGGAGCAGATGTACACACCAGGAGGGGAGGTAAGAAATGATGATGTTGACCAAAGTTTAATCATTGCTGCTAGGAACATTGTCAGGAGAGCAACAGTATCAGCAGACCCATTGGCTTCACTCTTGGAAATGTGCCATAGCACACAAATTGGCGGAGTAAGAATGGTAGACATCCTTAAACAAAACCCAACAGAAGAGCAAGCTGTAGATATATGCAAGGCAGCAATGGGTTTAAGAATCAGCTCATCCTTCAGCTTTGGAGGGTTCACTTTCAAAAGAACAAAGGGGTTTTCTGTCAAAAGAGAGGAAGAAGTGCTTACAGGCAACCTCCAAACATTGAAGATAAAAGTACATGAAGGATATGAGGAATTCACAATGGTTGGACGAAGAGCAACAGCCATTCTAAGAAAAGCAACCAGAAGGATGATCCAACTGATAGTCAGCGGGAGGGACGAGCAATCAATTGCTGAGGCAATTATTGTAGCAATGGTGTTCTCACAAGAAGATTGCATGATAAAGGCAGTCCGAGGTGATTTGAATTTCGTAAACAGAGCAAATCAACGACTGAACCCCATGCACCAACTCCTGAGACACTTTCAAAAGGATGCAAAGGTGCTGTTTCAAAACTGGGGAATTGAACCAATCGACAATGTCATGGGGATGATTGGAATATTGCCTGACATGACCCCCAGCACGGAAATGTCACTAAGAGGAGTGAGAGTTAGTAAAATGGGGGTGGATGAATATTCTAGCACTGAAAGAGTGGTCGTGAGCATTGACCGTTTCTTAAGGGTCCGAGATCAGCAAGGAAATGTACTCCTATCCCCTGAAGAAGTTAGTGAGACACAGGGAATGGAAAAGTTGACGATAACTTATTCATCGTCTATGATGTGGGAAATTAACGGCCCAGAATCAGTTCTAGTTAACACATATCAATGGATCATTAGGAATTGGGAGACTGTAAAGATCCAATGGTCCCAAGAACCCACCATGCTATACAATAAGATGGAGTTTGAACCATTTCAATCTTTAGTACCAAAGGCTGCCAGAAGCCAATATAGTGGATTTGTGAGAACGCTATTCCAGCAGATGCGTGATGTTTTGGGAACGTTTGACACTGTTCAAATAATCAAACTACTACCATTTGCAGCAGCCCCACCTGAACAGAGTAGGATGCAATTTTCTTCTCTGACTGTGAATGTGAGGGGATCAGGAATGAGAATACTTGTGAGAGGTAACTCCCCTGCGTTTAACTACAACAAGACAACTAAGAGGCTTACAATACTTGGGAAGGACGCAGGTGCACTTACAGAGGACCCAGATGAAGGAACAGCAGGAGTAGAGTCTGCAGTATTGAGAGGGTTTCTAATTCTCGGCAAAGAAGACAAAAGATATGGACCAGCATTGAGCATCAATGAACTGAGCAATCTTACGAAAGGAGAGAAAGCTAATGTATTGATAAGGCAAGGAGACGTGGTGTTGGTAATGAAACGGAAACGGGACTCTAGCATACTTACTGACAGCCAGACAGCGACCAAAAGAATTCGGATGGCCATCAATTAGATGGAAGACTTTGTGCGACAATGCTTCAATCCAATGATTGTCGAGCTTGCGGAAAAGACAATGAAAGAGTATGGGGAAGATCCGAAGATTGAAACAAACAAGTTCGCTGCAATATGCACACACTTAGAAGTCTGCTTCATGTATTCAGACTTCCATTTCATTGACGAACGAGGCGAATCAATAATTGTGGAATCTGGTGATCCGAATGCATTGTTGAAACACCGGTTTGAAATAATTGAAGGAAGAGACCGAGCAATGGCCTGGACAGTGGTGAATAGCATCTGCAACACCACAGGAGTCGATAAACCCAAATTTCTTCCGGATCTATACGACTACAAGGAAAACCGATTCACTGAAATTGGTGTGACACGGAGGGAAGTTCATATATATTACTTAGAGAAAGCTAACAAGATAAAATCCGAGGAAACACATATCCACATCTTCTCATTCACTGGAGAAGAAATGGCCACTAAAGCTGACTACACCCTTGATGAAGAGAGCAGGGCAAGAATCAAAACCAGACTATTCACCATAAGACAGGAAATGGCAAGCAGGGGTCTATGGGACTCCTTTCGTCAGTCCGAGAGAGGCGAAGAGACAATTGAAGAAAGATTTGAAATCACAGGGACCATGCGTAGGCTTGCCGACCAAAGTCTCCCACCTAACTTCTCCAGCCTTGAAAACTTTAGAGCCTATGTGGATGGATTTAAACCGAACGGCTGCATTGAGGGCAAGCTTTCTCAAATGTCGAAAGAAGTGAACGCCAGAATTGAGCCATTTCTGAAGACAACACCACGTCCTCTCAGATTGCCTGATGGACCTCCCTGCTCCCAGCGGTCGAAATTCTTGCTGATGGATGCTCTGAAATTAAGCATTGAGGACCCGAGCCATGAGGGGGAGGGGATACCGCTATATGATGCGATCAAATGCATGAAAACATTCTTTGGCTGGAGAGAGCCCAACATCATCAAACCACACGAAAAAGGCATAAATCCAAATTATCTCCTGGCTTGGAAGCAGGTGCTGGCAGAACTCCAGGATATTGAAAATGAGGATAAAATCCCAAAAACAAAGAACATGAAGAAAACAAGCCAATTAATGTGGGCACTCGGAGAGAATATGGCACCGGAAAAAGTGGACTTTGAGGATTGCAAAGACATTGACGATCTGAAACAGTATCACAGTGATGAGCCAGAGCTCAGATCGCTAGCAAGCTGGATCCAGAATGAGTTCAACAAGGCATGTGAATTGACCGATTCGAGCTGGATAGAACTTGATGAGATAGGGGAAGATGTTGCCCCAATTGAGCACATTGCAAGTATGAGAAGGAACTACTTCACAGCGGAGGTGTCCCATTGCAGGGCTACTGAGTACATAATGAAGGGGGTTTACATAAACACAGCTTTGCTCAATGCATCTTGTGCAGCCATGGATGACTTCCAACTGATTCCAATGATAAGCAAATGCAGAACAAAAGAAGGAAGGAGGAGGACAAACCTGTATGGGTTCATTGTAAAAGGAAGGTCCCATTTGAGAAATGATACTGACGTGGTGAACTTTGTGAGTATGGAATTCTCCCTTACTGACCCAAGGCTGGAGCCACACAAATGGGAAAAGTACTGTGTTCTTGAAATAGGGGAAATGCTCTTGCGGACTGCAATAGGTCAAGTGTCAAGGCCCATGTTCCTGTATGTGAGAACTAACGGAACCTCAAAAATTAAGATGAAATGGGGGATGGAAATGAGGCGCTGCCTTCTTCAATCTCTTCAACAGATTGAGAGCATGATCGAGGCTGAGTCTTCTATCAAAGAGAAAGACATGACCAAAGAGTTCTTTGAAAACAGATCGGAGACATGGCCAATTGGAGAGTCACCTAAGGGAGTGGAGGAAGGCTCCATCGGGAAGGTGTGCAGAACCTTACTAGCAAAATCTGTGTTCAACAGCCTATATTCATCTCCACAACTCGAAGGATTTTCAGCTGAATCGAGAAAACTACTACTCATTGTTCAAGCACTTAGGGACAACCTGGAACCTGGAACCTTCGATCTTGAAGGGCTATATGGAGCAATTGAGGAGTGCCTGATTAATGATCCCTGGGTTTTGCTTAATGCATCTTGGTTCAACTCCTTCCTCACACATGCACTAAGA---ATGGCGTCTCAAGGCACCAAACGATCTTATGAACAGATGGAAACTGGTGGAGAACGCCAGAATGCCACTGAGATCAGGGCATCCGTTGGAAGAATGGTTGGTGGAATTGGGAGGTTTTACATACAGATGTGCACTGAACTCAAACTCAGCGACCAGGAAGGAAGGTTGATCCAGAACAGTATAACAATAGAGAGAATGGTTCTCTCTGCATTTGATGAAAGGAGGAACAGGTACCTAGAGGAACATCCCAGTGCGGGGAAGGACCCGAAGAAGACCGGAGGTCCAATCTACCGAAGAAGAGACGGGAAATGGGTGAGAGAGCTGATTCTGTATGACAAAGAGGAGATAAGGAGGATTTGGCGCCAAGCGAACAATGGAGAAGACGCAACTGCTGGTCTCACTCACATGATGATCTGGCATTCCAACCTAAATGATGCCACATACCAGAGAACAAGAGCCCTCGTGCGGACTGGAATGGACCCCAGAATGTGCTCTCTGATGCAAGGATCAACCCTCCCGAGGAGATCTGGAGCTGCTGGTGCAGCAATAAAGGGAGTCGGGACGATGGTAATGGAACTAATTCGGATGATAAAGCGAGGCATTAATGACCGGAACTTCTGGAGAGGCGAGAATGGACGAAGAACAAGGATTGCATATGAGAGAATGTGCAACATCCTCAAAGGGAAATTTCAAACAGCAGCACAAAAAGCAATGATGGATCAGGTGCGAGAAAGCAGAAATCCTGGGAATGCTGAAATTGAAGATCTCATTTTTCTGGCACGGTCTGCACTCATCCTGAGAGGATCCGTAGCCCATAAGTCCTGCTTGCCTGCTTGTGTGTACGGACCTGCTGTGGCCAGTGGATATGATTTTGAGAGGGAAGGGTACTCTCTGGTTGGGATAGATCCTTTCCGTCTGCTTCAGAACAGTCAGGTCTTCAGTCTCATTAGACCAAAAGAGAATCCAGCACATAAAAGTCAATTGGTATGGATGGCATGCCATTCTGCAGCATTTGAGGACCTGAGAGTCTCAAGTTTCATTAGAGGAACAAGAGTAATCCCAAGAGGACAACTATCCACTAGAGGAGTTCAGATTGCTTCAAATGAGAACGTGGAAGCAATGGACTCCACTACTCTTGAACTGAGAAGCAGATATTGGGCTATAAGGACCAGGAGTGGAGGAAACACCAACCAACAGAGAGCATCTGCAGGACAAATCAGTGTACAGCCCACTTTCTCAGTACAGAGAAATCTTCCCTTCGAAAGAGTGACCATTATGGCCGCGTTTAAGGGGAATACCGAGGGCAGAACATCTGACATGAGGACTGAAATCATAAGAATGATGGAAAGTGCCAGACCAGAAGATGTGTCTTTCCAGGGGCGGGGAGTCTTCGAGCTCTCAGACGAAAAGGCAACGAACCCGATCGTGCCTTCCTTTGACATGAGTAATGAAGGATCTTATTTCTTCGGAGACAATGCAGAGGAATATGACAATTGAATGAGTCTTCTAACCGAGGTCGAAACGTACGTTCTCTCTATCATCCCATCAGGCCCCCTCAAAGCCGAGATCGCGCAGAGACTTGAGGATGTTTTTGCAGGGAAGAACACAGATCTTGAGGCTCTCATGGAATGGCTAAAGACAAGACCAATCCTGTCACCTCTGACTAAGGGAATTTTAGGGTTTGTGTTCACGCTCACCGTGCCCAGTGAGCGAGGACTGCAGCGTAGACGATTTGTCCAAAATGCCCTAAATGGGAATGGAGACCCAAACAACATGGACAGGGCAGTTAAACTATACAAGAAGCTGAAGAGGGAAATGACATTCCATGGAGCAAAGGAAGTTGCACTCAGTTACTCAACTGGTGCGCTTGCCAGTTGCATGGGTCTCATATACAACCGGATGGGAACAGTGACCACAGAAGTGGCTCTTGGCCTAGTATGTGCCACTTGTGAGCAGATTGCTGATGCCCAACATCGGTCCCACAGGCAGATGGCGACTACCACCAACCCACTAATCAGGCATGAGAACAGAATGGTACTAGCCAGCACTACGGCTAAGGCCATGGAGCAAATGGCTGGATCAAGTGAGCAGGCAGCAGAGGCCATGGAAGTCGCAAGTCAGGCTAGACAAATGGTGCAGGCAATGAGGACAATTGGGACTCACCCTAGCTCCAGTGCAGGTCTAAAAGATGATCTTATTGAAAATTTGCAGGCTTACCAGAAACGGATGGGGGTGCAGATGCAGCGATTCAAGTGAATGAGTCTTCTAACCGAGGTCGAAACGCTTACCAGAAACGGATGGGGGTGCAGATGCAGCGATTCAAGTGATCCTCTCGTTGTTGCAGCAAGTATCATTGGGATATTGCACTTGATATTGTGGATTCTTGATCGTCTTTTCTTCAAATGCATTTATCGTCGCTTTAAATACGGTTTGAAAAGAGGGCCTTCTACGGAAGGAGTGCCTGAGTCTATGAGGGAAGAGTATCGGCAGGAACAGCAGAATGCTGTGGATGTTGACGATGGTCATTTTGTCAACATAGAGCTGGAGTAAATGGATTCCAACACTGTGTCAAGCTTTCAGGTAGACTGCTTTCTTTGGCATGTCCGCAAACGATTTGCAGACCAAGAACTGGGTGATGCCCCATTCCTTGACCGGCTTCGCCGAGATCAGAAGTCCCTAAGAGGAAGAGGCAGCACTCTTGGTCTGGACATCAGAACTGCCACTCGTGAAGGAAAGCATATAGTGGAGCGGATTCTGGAGGAAGAATCTGATGAGGCACTTAAAATGACTATCGCTTCAGTGCCTGCTCCACGCTACCTAACTGAAATGACTCTTGAGGAAATGTCAAGGGACTGGTTAATGCTCATTCCCAAGCAGAAAGTGACAGGGTCCCTTTGCATTAGAATGGACCAGGCAATAATGGATAAAGACATCATATTGAAAGCAAACTTTAGTGTGATTTTTAATCGACTTGAAGCTCTGATACTACTTAGAGCTTTTACAGACGAAGGAGCAATAGTGGGCGAAATCTCACCATTACCTTCCCTTCCAGGACATACTGAAGAGGATGTCAAAAATGCAATTGGGGTCCTCATCGGAGGACTTGAATGGAATGATAACACAGTTCGAGTCTCTGAAACTCTACAGAGATTCACTTGGAGAAGCAGTGATGAGAATGGGAGATCTCCACTCCCTCCAAAACAGAAACGGAAAATGGAGAGAACAATTGAGCCAGAAGTTTGAATGGATTCCAACACTGTGTCAAGCTTTCAGGACATACTGAAGAGGATGTCAAAAATGCAATTGGGGTCCTCATCGGAGGACTTGAATGGAATGATAACACAGTTCGAGTCTCTGAAACTCTACAGAGATTCACTTGGAGAAGCAGTGATGAGAATGGGAGATCTCCACTCCCTCCAAAACAGAAACGGAAAATGGAGAGAACAATTGAGCCAGAAGTTTGAAGAGATAAGATGGTTAATTGAAGAAGTGCGACATAGGTTAAGAATTACAGAGAATAGCTTTGAACAAATAACCTTTATGCAAGCCTTACAACTATTGCTTGAAGTGGAGCAAGAGATAAGAACTTTCTCGTTTCAGCTTATTTAA
>Concatenated PB2+PA+NP+M1+M2+NS1+NS2 STRAIN=A/Hong Kong/485/1997 YEAR=1997
ATGGAGAGAATAAAAGAACTAAGAGATTTGATGTCGCAATCTCGCACTCGCGAGATACTGACAAAAACCACTGTGGATCATATGGCCATAATTAAGAAGTACACATCAGGAAGACAGGAGAAGAATCCCGCTCTTAGAATGAAATGGATGATGGCGATGAAATACCCGATCACAGCTGACAAAAGAATAATGGAGATGATCCCTGAAAGGAAGGAGCAAGGTCAAACTCTTTGGAGCAAAACAAATGACGCTGGATCAGACAGGGTAATGGTATCACCTCTGGCTGTAACGTGGTGGAACAGAAATGGACCAACAACAAGTACAGTCCATTATCCAAAGGTGTATAAAACCTACTTCGAAAAGGTTGAAAGATTAAAACACGGAACCTTTGGCCCTGTTCATTTCCGGAATCAAGTTAAAATACGCCGCAGGGTTGACATGAACCCTGGCCATGCAGATCTCAGCGCTAAAGAAGCACAAGATGTCATCATGGAGGTCGTTTTCCCAAATGAAGTTGGAGCCAGGATATTGACATCAGAGTCACAGCTGACAATAACAAAGGAAAAGAGGGAGGAACTCAAGAATTGTAATATTGCTCCTTTAATGGTGGCATATATGTTGGAAAGAGAACTGGTTCGCAAGACCAGATTCCTACCAGTGGCTGGTGGGACAAGCAGCGTATATATAGAAGTATTGCATTTGACTCAAGGGACCTGCTGGGAGCAGATGTACACACCAGGAGGGGAGGTAAGAAATGATGATGTTGACCAAAGTTTAATCATTGCTGCTAGGAACATTGTCAGGAGAGCAACAGTATCAGCAGACCCATTGGTTTCACTCTTGGAAATGTGCCATAGCACACAAATTGGCGGAGTAAGAATGGTAGACATCCTTAAACAAAACCCAACAGAAGAGCAAGCTGTAGATATATGCAAGGCAGCAATGGGTTTAAAAATCAGCTCATCCTTCAGCTTTGGAGGGTTCACTTTCAAAAGAACAAAGGGGTTTTCTGTCAAAAGAGAGGAAGAAGTGCTTACAGGCAACCTCCAAACATTGAAGATAAAAGTACATGAAGGATATGAGGAATTCACAATGGTTGGACGAAGAGCAACAGCCATTCTAAGAAAAGCAACCAGAAGGATGATCCAACTGATAGTCAGCGGGAGGGACGAGCAATCAATTGCTGAGGCAATTATTGTAGCAATGGTGTTCTCACAAGAAGATTGCATGATAAAGGCAGTCCGAGGTGATTTGAATTTCGTAAACAGAGCAAATCAACGACTGAACCCCATGCACCAACTCCTGAGACACTTTCAAAAGGATGCAAAGGTGCTGTTTCAAAACTGGGGAATTGAACCAATCGACAATGTCATGGGGATGATTGGAATATTGCCTGACATGACCCCCAGCACGGAAATGTCACTAAGAGGAGTGAGAGTTAGTAAAATGGGGGTGGATGAATATTCTAGCACTGAAAGAGTGGTCGTGAGCATTGACCGTTTCTTAAGGGTCCGAGATCAGCGAGGAAATGTACTCCTATCCCCTGAAGAAGTTAGTGAGACACAGGGAATGGAAAAGTTGACGATAACTTATTCATCGTCTATGATGTGGGAGATTAACGGCCCAGAATCAGTTCTAGTTAACACATATCAATGGATCATTAGGAATTGGGAGACTGTAAAGATCCAATGGTCCCAAGAACCCACCATGCTATACAATAAGATGGAGTTTGAACCATTCCAATCTTTAGTACCAAAGGCTGCCAGAAGCCAATATAGTGGATTTGTGAGAACGCTATTCCAGCAGATGCGTGATGTTTTGGGAACGTTTGACACTGTTCAAATAATCAAACTACTACCATTTGCAGCAGCCCCACCTAAACAGAGTAGGATGCAATTTTCTTCTCTGACTGTGAATGTGAGGGGATCAGGAATGAGAATACTTGTGAGAGGTAACTCCCCTGCGTTTAACTACAACAAGACAACTAAGAGGCTTACAATACTTGGGAAGGACGCAGGTGCACTTACAGAGGACCCAGATGAAGGAACAGCAGGAGTAGAGTCTGCAGTATTGAGAGGGTTTCTAATTCTCGGCAAAGAAGACAAAAGATATGGACCAGCATTAAGCATCAATGAACTGAGCAATCTTACGAAAGGGGAGAAAGCTAATGTATTGATAGGGCAAGGAGACGTGGTGTTGGTGATGAAACGGAAACGGGACTCTAGCATACTTACTGACAGCCAGACAGCGACCAAAAGAATTCGGATGGCCATCAATTAGATGGAAGACTTTGTGCGACAATGCTTCAATCCAATGATTGTCGAGCTTGCGGAAAAGACAATGAAGGAGTACGGGGAAGATCCGAAAATTGAAACAAACAAGTTCGCTGCAATATGCACACACTTAGAAGTCTGCTTCATGTATTCAGACTTCCATTTCATTGACGAACGAGGCGAATCAATAATTGTGGAATCTGGTGATCCGAATGCATTGTTGAAACACCGATTTGAAATAATTGAAGGAAGAGACCGAGCAATGGCCTGGACAGTGGTGAATAGCATCTGCAACACCACAGGAGTCGATAAACCCAAGTTTCTTCCGGATTTATACGACTACAAGGAAAACCGATTCACTGAAATTGGTGTGACACGGAGAGAAATTCATATATATTACTTAGAGAAAGCTAACAAGATAAAATCCGAGAAAACACATATCCACATCTTCTCATTCACTGGAGAAGAAATGGCCACTAAAGCTGACTACACCCTTGATGAAGAGAGCAGGGCAAGAATCAAAACCAGACTATTCACCATAAGACAGGAAATGGCAAGCAGGGGTCTATGGGACTCCTTTCGTCAGTCCGAGAGAGGCGAAGAGACAATTGAAGAAAGATTTGAAATCACAGGGACCATGCGTAGGCTTGCCGACCAAAGTCTCCCACCTAACTTCTCCAGCCTTGAAAACTTTAGAGCCTATGTGGATGGATTCAAACCGAACGGCTGCATTGAGGGCAAGCTTTCTCAAATGTCGAAAGAAGTGAACGCCAGAATTGAGCCATTTTTGAAGACAACACCACGTCCTCTCAGATTGCCTGATGGACCTCCCTGCTCCCAGCGGTCGAAATTCTTGCTGATGGATGCTCTGAAATTAAGCATTGAGGACCCGAGCCATGAGGGGGAGGGGATACCGCTATATGATGCGATCAAATGCATGAAAACATTCTTTGGCTGGAGAGAGCCCAACATCATCAAACCACACGAAAAAGGCATAAATCCCAATTATCTCATGGCTTGGAAGCAGGTGCTGGCAGAACTCCAGGATATTGAAAATGAAGATAAAATCCCAAAAACAAAAAACATGAAGAAAACAAGCCAATTAATGTGGGCACTCGGAGAGAATATGGCACCGGAAAAAGTGGACTTTGAGGATTGCAAAGACATTGACGATCTGAAACAGTATCACAGTGATGAGCCAGAGCTCAGATCGCTAGCAAGCTGGATCCAGAGTGAGTTCAACAAGGCATGTGAATTGACCGATTCGAGCTGGATAGAACTTGATGAGATAGGGGAAGATGTTGCCCCAATTGAGCACATTGCAAGTATGAGAAGGAACTACTTCACAGCGGAGGTGTCCCATTGCAGGGCTACTGAGTACATAATGAAGGGGGTTTACATAAATACAGCTTTGCTCAATGCATCTTGTGCAGCCATGGATGACTTCCAACTGATTCCAATGATAAGCAAATGCAGAACAAAAGAAGGAAGGAGGAAGACAAACCTGTATGGGTTCATCATAAAAGGAAGGTCCCATTTGAGAAATGATACTGACGTGGTGAACTTTGTGAGTATGGAATTCTCCCTTACTGACCCAAGGCTGGAGCCACACAAATGGGAAAAGTATTGTGTTCTTGAAATAGGGGAAATGCTCTTGCGGACTGCAATAGGTCAAGTGTCAAGGCCCATGTTCCTGTATGTGAGAACTAACGGAACTTCAAAAATTAAGATGAAATGGGGGATGGAAATGAGGCGCTGCCTTCTTCAATCTCTTCAACAGATTGAGAGCATGATCGAGGCTGAGTCTTCTATCAAAGAGAAAGACATGACCAAAGAGTTCTTTGAAAACAGATCGGAGACATGGCCAATTGGAGAGTCACCTAAGGGAGTGGAGGAAGGCTCCATCGGGAAGGTGTGCAGAACCTTACTAGCAAAGTCTGTGTTCAACAGCCTATATTCATCTCCACAACTCGAAGGATTTTCAGCTGAATCGAGAAAACTACTACTCATTGTTCAAGCACTTAGGGACAACCTGGAACCTGGAACCTTCGATCTTGAAGGGCTATATGGAGCAATTGAGGAGTGCCTGATTAATGATCCCTGGGTTTTGCTTAATGCATCTTGGTTCAACTCCTTCCTCACACATGCACTAAGATAGATGGCGTCTCAAGGCACCAAACGATCTTATGAACAGATGGAAACTGGTGGAGAACGCCAGAATGCCACTGAGATCAGGGCATCTGTTGGAAGAATGGTTGGTGGAATTGGGAGGTTTTACATACAGATGTGCACTGAACTCAAACTCAGCGACCAGGAAGGAAGGTTGATCCAGAACAGTATAACAGTAGAGAGAATGGTTCTCTCTGCATTTGATGAAAGGAGGAACAGGTACCTAGAGGAACATCCCAGTGCGGGGAAGGACCCGAAGAAGACCGGAGGTCCAATCTACCGAAGAAGAGACGGGAAATGGGTGAGAGAGCTGATTCTGTATGACAAAGAGGAGATAAGGAGGATTTGGCGCCAAGCGAACAATGGAGAAGACGCAACTGCTGGTCTCACTCACATGATGATCTGGCATTCCAACCTAAATGATGCCACATACCAGAGAACAAGAGCCCTCGTGCGGACTGGAATGGACCCCAGAATGTGCTCTCTGATGCAAGGATCAACCCTCCCGAGGAGATCTGGAGCTGCTGGTGCAGCAATAAAGGGAGTCGGGACAATGGTAATGGAACTAATTCGGATGATAAAGCGAGGCATTAATGACCGGAACTTCTGGAGAGGCGAGAATGGACGAAGAACAAGGATTGCATATGAGAGAATGTGCAACATCCTCAAAGGGAAATTTCAAACAGCAGCACAAAAAGCAATGATGGATCAGGTGCGAGAAAGCAGAAATCCTGGGAATGCTGAAATTGAAGATCTCATTTTTCTGGCACGGTCTGCACTCATCCTGAGAGGATCCGTAGCCCATAAGTCCTGCTTGCCTGCTTGTGTGTACGGACTCGCTGTGGCCAGTGGATATGATTTTGAGAGGGAAGGGTACTCTCTGGTTGGGATAGATCCTTTCCGTCTGCTTCAGAACAGTCAGGTCTTCAGTCTCATTAGACCAAATGAGAATCCGGCACATAAAAGTCAATTGATATGGATGGCATGCCATTCTGCAGCATTTGAGGACCTGAGAGTCTCAAGTTTCATTAGAGGGACAAGAGTAATCCCAAGAGGACAACTATCCACTAGAGGAGTTCAGATTGCTTCAAATGAGAACGTGGAAGCAATGGACTCCAGCACTCTTGAACTGAGAAGCAGATATTGGGCTATAAGGACCAGGAGTGGAGGAAACACCAATCAACAGAGAGCATCTGCAGGACAAATCAGTGTACAGCCCACTTTCTCAGTACAGAGAAATCTTCCCTTCGAAAGAGCGACCATTATGGCCGCGTTTAAGGGGAATACCGAGGGCAGAACATCTGACATGAGGACTGAAATCATAAGAATGATGGAAAGTGCCAGACCAGAAGATGTGTCTTTCCAGGGGCGGGGAGTCTTCGAGCTCTCGGACGAAAAGGCAACGAACCCGATCGTGCCTTCCTTTGACATGAGTAATGAAGGATCTTATTTCTTCGGAGACAATGCAGAGGAATATGACAATTGAATGAGTCTTCTAACCGAGGTCGAAACGTACGTTCTCTCTATCACCCCATCAGGCCCCCTCAAAGCCGAGATCGCGCAGAGACTTGAGGATGTTTTTGCAGGGAAGAACACAGATCTTGAGGCTCTCATGGAATGGCTAAAGACAAGACCAATCCTGTCACCTCTGACTAAGGGAATTTTAGGGTTTGTGTTCACGCTCACCGTGCCCAGTGAGCGAGGACTGCAGCGTAGACGATTTGTCCAAAATGCCCTAAATGGGAATGGAGACCCAAACAACATGGACAGGGCAGTTAAACTATACAAGAAGCTGAAGAGGGAAATGACATTCCATGGAGCAAAGGAAGTTGCACTCAGTTACTCAACTGGTGCGCTTGCCAGTTGCATGGGTCTCATATACAACCGGATGGGAACAGTGACCACAGAAGTGGCTCTTGGCCTAGTATGTGCCACTTGTGAGCAGATTGCTGATGCCCAACATCGGTCCCACAGGCAGATGGCGACTACCACCAACCCACTAATCAGGCATGAGAACAGAATGGTACTAGCCAGCACTACGGCTAAGGCCATGGAGCAGATGGCTGGATCAAGTGAGCAGGCAGCAGAAGCCATGGAAGTCGCAAGTCAGGCTAGGCAAATGGTGCAGGCAATGAGGACAATTGGGACTCACCCTAGCTCCAGTGCAGGTCTAAAAGATGATCTTATTGAAAATTTGCAGGCTTACCAGAAACGGATGGGGGTGCAGATGCAGCGATTCAAGTGAATGAGTCTTCTAACCGAGGTCGAAACGCTTACCAGAAACGGATGGGGGTGCAGATGCAGCGATTCAAGTGATCCTCTCGTTGTTGCAGCAAGTATCATTGGGATATTGCACTTGATATTGTGGATTCTTGATCGTCTTTTCTTCAAATGCATTTATCGTCGCTTTAAATACGGTTTGAAAAGAGGGCCTTCTACGGAAGGAGTGCCTGAGTCTATGAGGGAAGAGTATCGGCAGGAACAGCAGAATGCTGTGGATGTTGACGATGGTCATTTTGTCAACATAGAGCTGGAGTAAATGAATTCCAACACTGTGTCAAGCTTTCAGGTAGACTGCTTTCTTTGGCATGTCCGCAAACGATTTGCAGACCAAGAACTGGGTGATGCCCCATTCCTTGACCGGCTTCGCCGAGATCAAAAGTCCCTAAGAGGAAGAGGCAGCACTCTTGGTCTGGACATCAGAACTGCCACTCGTGAAGGAAAGCATATAGTGGAGCGGATTCTGGAGGAAGAATCCGATGAGGCACTTAAAATGACTATCGCTTCAGTGCCTGCTCCACGCTACCTAGCTGAAATGACTCTTGAGGAAATGTCAAGGGACTGGTTAATGCTCATTCCCAAGCAGAAAGTAACAGGGTCCCTTTGCATTAGAATGGACCAGGCAATAATGGATAAAGACATCATATTGAAAGCAAACTTTAATGTGATTTTTAATCGACTTGAAGCTCTGATACTACTTAGAGCTTTTACAGACGAAGGGGCAATAGTGGGTGAAATCTCACCATTACCTTCCCTTCCAGGACATACTGAAGAGGATGTCAAAAATGCAATTGGGGTCCTCATCGGAGGACTTGAATGGAATAATAACACAGTTCGAGTCTCTGAAACTCTACAGAGATTCACTTGGAGAAGCAGTGATGAGAATGGGAGATCTCTACTCCCTCCAAAACAGAAACGGAAAATGGAGAGAACAATTGAGCCAGAAGTTTGAATGAATTCCAACACTGTGTCAAGCTTTCAGGACATACTGAAGAGGATGTCAAAAATGCAATTGGGGTCCTCATCGGAGGACTTGAATGGAATAATAACACAGTTCGAGTCTCTGAAACTCTACAGAGATTCACTTGGAGAAGCAGTGATGAGAATGGGAGATCTCTACTCCCTCCAAAACAGAAACGGAAAATGGAGAGAACAATTGAGCCAGAAGTTTGAAGAGATAAGATGGTTAATTGAAGAAGTGCGACATAGGTTAAGAATTACAGAGAATAGCTTTGAGCAAATAACCTTTATGCAAGCCTTACAACTATTGCTTGAAGTGGAGCAAGAGATAAGAACTTTCTCGTTTCAGCTTATTTGA
>Concatenated PB2+PA+NP+M1+M2+NS1+NS2 STRAIN=A/Hong Kong/483/1997 YEAR=1997
ATGGAGAGAATAAAAGAACTAAGAGATTTGATGTCGCAATCTCGCACTCGCGAGATACTGACAAAAACCACTGTGGATCATATGGCCATAATTAAGAAGTACACATCAGGAAGACAGGAGAAGAATCCCGCTCTTAGAATGAAATGGATGATGGCGATGAAATACCCGATCACAGCTGACAAAAGAATAATGGAGATGATCCCTGAAAGGAATGAGCAAGGTCAAACTCTTTGGAGCAAAACAAATGACGCTGGATCAGACAGGGTGATGGTATCACCTCTGGCTGTAACGTGGTGGAACAGAAATGGACCAACAACAAGTACAGTCCATTATCCAAAGGTGTATAAAACCTACTTTGAAAAGGTTGAAAGATTAAAACACGGAACCTTTGGCCCTGTTCATTTCCGGAATCAAGTCAAAATACGCCGCAGGGTTGACATGAACCCTGGCCATGCAGATCTCAGCGCTAAAGAAGCACAAGATGTCATCATGGAGGTCGTTTTCCCAAATGAAGTTGGAGCCAGGATATTGACATCAGAGTCACAGCTGACAATAACAAAGGAAAAGAGGGAGGAACTCAAGAATTGTAATATTGCTCCTTTAATGGTGGCATATATGTTGGAAAGAGAACTGGTTCGCAAGACCAGATTCCTACCAGTGGCTGGTGGGACAAGCAGCGTATATATAGAAGTATTGCATTTGACTCAAGGAACCTGCTGGGAGCAGATGTACACACCAGGAGGGGAGGTAAGAAATGATGATGTTGACCAAAGTTTAATCATTGCTGCTAGGAACATTGTCAGGAGAGCAACAGTATCAGCAGACCCATTGGCTTCACTCTTGGAAATGTGCCATAGCACACAAATTGGCGGAGTAAGAATGGTAGACATCCTTAAACAAAACCCAACAGAAGAGCAAGCTGTAGATATATGCAAGGCAGCAATGGGTTTAAAAATCAGCTCATCCTTCAGCTTTGGAGGGTTCACTTTCAAAAGAACAAAGGGGTTCTCTGTCAAAAGAGAGGAAGAAGTGCTTACAGGCAACCTCCAAACATTGAAGATAAAAGTACATGAAGGATATGAGGAATTCACAATGGTTGGACGAAGAGCAACAGCCATTCTAAGAAAAGCAACCAGAAGGATGGTCCAACTGATAGTCAGCGGGAGGGACGAGCAATCAATTGCTGAGGCAATTATTGTAGCAATGGTGTTCTCACAAGAAGATTGCATGATAAAGGCAGTCCGAGGTGATTTGAATTTCGTAAACAGAGCAAATCAACGACTGAACCCCATGCACCAACTCCTGAGACATTTTCAGAAGGATGCAAAGGTGCTGTTTCAAAACTGGGGAATTGAACCAATCGACAATGTCATGGGGATGATTGGAATATTGCCTGACATGACCCCCAGCACGGAAATGTCACTAAGAGGAGTGAGAGTTAGTAAAATGGGGGTGGATGAATATTCTAGCACTGAAAGAGTGGTCGTGAGCATTGACCGTTTCTTAAGGGTCCGAGATCAGCGAGGAAATGTACTCCTATCCCCTGAAGAAGTTAGTGAGACACAGGGAATGGAAAAGTTGACGATAACTTATTCATCGTCTATGATGTGGGAGATTAACGGCCCAGAATCAGTTCTAGTTAACACATATCAATGGATCATTAGGAATTGGGAGACTGTAAAGATCCAATGGTCCCAAGAACCCACCATGCTATACAATAAGATGGAGTTTGAACCATTTCAATCTTTAGTACCAAAGGCTGCCAGAAGCCAATATAGTGGATTTGTGAGAACGCTATTCCAGCAGATGCGTGATGTTTTGGGAACGTTTGACACTGTTCAAATAATCAAACTACTACCATTTGCAGCAGCCCCACCTAAACAGAGTAGGATGCAATTTTCTTCTCTGACTGTGAATGTGAGGGGATCAGGAATGAGAATACTTGTAAGAGGTAACTCCCCTGCGTTTAACTACAACAAGACAACTAAGAGGCTTACAATACTTGGGAAGGACGCAGGTGCACTTACAGAGGACCCAGATGAAGGAACAGCAGGAGTAGAGTCTGCAGTATTGAGAGGGTTTCTAATTCTCGGCAAAGAAGACAAAAGATATGGACCAGCATTAAGCATCAATGAACTGAGCAATCTTACGAAAGGGGAGAAAGCTAATGTATTGATAGGGCAAGGAGACGTGGTGTTGGTAATGAAACGGAAACGGGACTCTAGCATACTTACTGACAGCCAGACAGCGACCAAAAGAATTCGGATGGCCATCAATTAGATGGAAGACTTTGTGCGACAATGCTTCAATCCAATGATTGTCGAGCTTGCGGAAAAGACAATGAAGGAGTACGGGGAAGATCCGAAAATTGAAACAAACAAGTTCGCTGCAATATGCACACACTTAGAAGTCTGCTTCATGTATTCAGACTTCCATTTCATTGACGAACGAGGCGAATCAATAATTGTGGAATCTGGTGATCCGAATGCATTGTTGAAACACCGATTTGAAATAATTGAAGGAAGAGACCGAGCAATGGCCTGGACAGTGGTGAATAGCATCTGCAACACCACAGGAGTCGATAAACCCAAATTTCTTCCGGATCTATACGACTACAAGGAAAACCGATTCACTGAAATTGGTGTGACACGGAGAGAAATTCATATATATTACTTAGAGAAAGCTAACAAGATAAAATCCGAGAAAACACATATCCACATCTTCTCATTCACTGGAGAAGAGATGGCCACTAAAGCTGACTACACCCTTGATGAAGAGAGCAGGGCAAGAATCAAAACCAGACTATTCACCATAAGACAGGACATGGCAAGCAGGGGTCTATGGGACTCCTTTCGTCAGTCCGAGAGAGGCGAAGAGACAATTGAAGAAAGATTTGAAATCACAGGGACCATGCGTAGGCTTGCCGACCAAAGTCTCCCACCTAACTTCTCCAGCCTTGAAAACTTTAGAGCCTATGTGGATGGATTCAAACCGAACGGCTACATTGAGGGCAAGCTTTCTCAAATGTCGAAAGAAGTGAACGCCAGAATTGAGCCATTTCTGAAGACAACACCACGTCCTCTCAGATTGCCTGATGGACCCCCCTGCTCCCAGCGGTCGAAATTCTTGCTGATGGATGCTCTGAAATTAAGCATTGAGGACCCGAGCCATGAGGGGGAGGGGATACCGCTATATGATGCTATCAAATGCATGAAAACATTCTTTGGCTGGAGAGAGCCCAACATCATCAAACCACACGAAAAAGGCATAAATCCCAATTATCTCATGGCTTGGAAGCAGGTGCTAGCAGAACTCCAGGATATTGAAAATGAGGATAAAATCCCAAAAACAAAGAACATGAAGAAAACAAGCCAATTAATGTGGGCACTCGGAGAGAATATGGCACCGGAAAAAGTGGACTTTGAGGATTGCAAAGACATTGACGATCTGAAACAGTATCACAGTGATGAGCCAGAGCTCAGATCGCTAGCAAGCTGGATCCAGAGTGAGTTCAACAAGGCATGTGAATTGACCGATTCGAGCTGGATAGAACTTGATGAGATAGGGGAAGATGTTGCCCCAATTGAGCACATTGCAAGTATGAGAAGGAACTACTTCACCGCGGAGGTGTCCCATTGCAGGGCTACTGAGTACATAATGAAGGGGGTTTACATAAATACAGCTTTGCTCAATGCATCTTGTGCAGCCATGGATGACTTCCAACTGATTCCAATGATAAGCAAATGCAGAACAAAAGAAGGAAGGAGGAAGACAAACCTGTATGGGTTCATCATAAAAGGAAGGTCCCATTTGAGAAATGATACTGACGTGGTGAACTTTGTGAGTATGGAATTCTCCCTTACTGACCCAAGGCTGGAGCCACACAAATGGGAAAAGTACTGTGTTCTTGAAATAGGGGAAATGCTCTTGCGGACTGCAATAGGTCAAGTGTCAAGGGCCATGTTCCTGTATGTGAGAACTAACGGAACCTCAAAAATTAAGATGAAATGGGGGATGGATATGAGGCGCTGCCTTCTTCAATCTCTTCAACAGATTGAGAGCATGATCGAGGCTGAGTCTTCTATCAAAGAGAAAGACATGACCAAAGAGTTCTTTGAAAACAGATCGGAGACATGGCCAATTGGAGAGTCACCTAAGGGAGTGGAGGAAGGCTCCATCGGGAAGGTGTGCAGAACCTTACTAGCAAAATCCGTGTTCAACAGCCTATATTCATCTCCACAACTCGAAGGATTTTCAGCTGAATCGAGAAAACTACTACTCATTGTTCAAGCACTTAGGGACAACCTGGAACCTGGAACCTTCGATCTTGAAGGGCTATATGGAGCAATTGAGGAGTGCCTGATTAATGATCCCTGGGTTTTGCTTAATGCATCTTGGTTCAACTCCTTCCTCACACATGCACTAAGATAGATGGCGTCTCAAGGCACCAAACGATCTTATGAACAGATGGAAACTGGTGGAGAACGCCAGAATGCCACTGAGATCAGGGCATCTGTTGGAAGAATGGTTGGTGGAATTGGGAGGTTTTACATACAGATGTGCACTGAACTCAAACTCAGCGACCAGGAAGGAAGGTTGATCCAGAACAGTATAACAATAGAGAGAATGGTTCTCTCTGCATTTGATGAAAGGAGGAACAGGTACCTAGAGGAACATCCCAGTGCGGGGAAGGACCCGAAGAAGACCGGAGGTCCAATCTACCGAAGAAGAGACGGGAAATGGGTGAGAGAGCTGATTCTGTATGACAAAGAGGAGATAAGGAGAATTTGGCGCCAAGCGAACAATGGAGAAGACGCGACTGCTGGTCTCACTCACATGATGATCTGGCATTCCAACCTAAATGATGCCACATACCAGAGAACAAGAGCCCTCGTGAGGACTGGAATGGACCCCAGAATGTGCTCTCTGATGCAAGGATCAACCCTCCCGAGGAGATCTGGAGCTGCTGGTGCAGCAATAAAGGGAGTCGGGACGATGGTAATGGAACTAATTCGGATGATAAAGCGGGGCATTAATGACCGGAACTTCTGGAGAGGCGAGAATGGACGAAGAACAAGGATTGCATATGAGAGAATGTGCAACATCCTCAAAGGGAAATTTCAAACAGCAGCACAAAAAGCAATGATGGATCAGGTGCGAGAAAGCAGAAATCCTGGGAATGCTGAAATTGAAGATCTCATTTTTCTGGCACGGTCTGCACTCATCCTGAGAGGATCCGTAGCCCATAAGTCCTGCTTGCCTGCTTGTGTGTACGGACTCACTGTGGCCAGTGGATATGATTTTGAGAGGGAAGGGTACTCTCTGGTTGGGATAGATCCTTTCCGTCTGCTTCAGAACAGTCAGGTCTTCAGTCTCATTAGACCAAATGAGAATCCAGCACATAAAAGTCAATTGGTATGGATGGCATGCCATTCTGCAGCATTTGAGGACCTGAGAGTCTCAAGTTTCATTAGAGGGACAAGAGTAATCCCAAGAGGACAACTATCCACTAGAGGAGTTCAGATTGCGTCAAATGAGAACGTGGAAGCAATGGACTCCAGCACTCTTGAACTGAGAAGCAGGTATTGGGCTATAAGGACCAGGAGTGGAGGAAACACCAATCAACAGAGAGCATCTGCAGGGCAAATCAGTGTACAGCCCACTTTCTCAGTACAGAGAAATCTTCCCTTCGAAAGAGCGACCATTATGGCCGCGTTTAAGGGGAATACCGAGGGCAGAACATCTGACATGAGGACTGAAATCATAAGAATGATGGAAAGTGCCAGACCAGAAGATGTGTCTTTCCAGGGGCGGGGAGTCTTCGAGCTCTCGGACGAAAAGGCAACGAACCCGATCGTGCCTTCCTTTGACATGAGTAATGAAGGATCTTATTTCTTCGGAGACAATGCAGAGGAATATGACAATTGAATGAGTCTTCTAACCGAGGTCGAAACGTACGTTCTCTCTATCATCCCATCAGGCCCCCTCAAAGCCCAGATCGCGCAGAGACTTGAGGATGTTTTTGCAGGGAAGAACACAGATCTTGAGGCTCTCATGGAATGGCTAAAGACAAGACCAATCCTGTCACCTCTGACTAAGGGAATTTTAGGGTTTGTGTTCACGCTCACCGTGCCCAGTGAGCGAGGACTGCAGCGTAGACGATTTGTCCAAAATGCCCTAAATGGGAATGGAGACCCAAACAACATGGACAGGGCAGTTAAACTATACAAGAAGCTGAAGAGGGAAATGACATTCCATGGAGCAAAGGAAGTTGCACTCAGTTACTCAACTGGTGCGCTTGCCAGTTGCATGGGTCTCATATACAACCGGATGGGAACAGTGACCACAGAAGTGGCTCTTGGCCTAGTATGTGCCACTTGTGAGCAGATTGCTGATGCCCAACATCGGTCCCACAGGCAGATGGCGACTACCACCAACCCACTAATCAGGCATGAGAACAGAATGGTACTGGCCAGCACTACGGCTAAGGCCATGGAGCAGATGGCTGGATCAAGTGAGCAGGCAGCAGAAGCCATGGAAGTCGCAAGTCAGGCTAGGCAAATGGTGCAGGCAATGAGGACAATTGGGACTCACCCTAGCTCCAGTGCAGGTCTAAAAGATGATCTTATTGAAAATTTGCAGGCTTACCAGAAACGGATGGGGGTGCAGATGCAGCGATTCAAGTGAATGAGTCTTCTAACCGAGGTCGAAACGCTTACCAGAAACGGATGGGGGTGCAGATGCAGCGATTCAAGTGATCCTCTCGTTGTTGCAGCAAGTATCATTGGGATATTGCACTTGATATTGTGGATTCTTGATCGTCTTTTCTTCAAATGCATTTATCGTCGCTTTAAATACGGTTTGAAAAGAGGGCCTTCTACGGAAGGAGTGCCTGAGTCTATGAGGGAAGAGTATCGGCAGGAACAGCAGAATGCTGTGGATGTTGACGATGGTCATTTTGTCAACATAGAGCTGGAGTAAATGAATTCCAACACTGTGTCAAGCTTTCAGGTAGACTGCTTTCTTTGGCATGTCCGCAAACGATTTGCAGACCAAGAACTGGGTGATGCCCCATTCCTTGACCGGCTTCGCCGAGATCAGAAGTCCCTAAGAGGAAGAGGCAGCACTCTTGGTCTGGACATCAGAACTGCCACTCGTGAAGGAAAGCATATAGTGGAGCGGATTCTGGAGGAAGAATCCGATGAGGCACTTAAAATGACTATCGCTTCAGTGCCTGCTCCACGCTACCTAGCTGAAATGACTCTTGAGGAAATGTCAAGGGACTGGTTAATGCTCATTCCCAAGCAGAAAGTAACAGGGTCCCTTTGCATTAGAATGGACCAGGCAATAATGGATAAAGACATCATATTGAAAGCAAACTTTAGTGTGATTTTTAATCGACTTGAAGCTCTGATACTACTTAGAGCTTTTACAGACGAAGGGGCAATAGTGGGTGAAATCTCACCATTACCTTCCCTTCCAGGACATACTGAAGAGGATGTCAAAAATGCAATTGGGGTCCTCATCGGAGGACTTGAATGGAATAATAACACAGTTCGAGTCTCTGAAAATCTACAGAGATTCACTTGGAGAAGCAGTGATGAGAATGGGAGATCTCTACTCCCTCCAAAACAGAAACGGAAAATGGAGAGAACAATTGAGCCAGAAGTTTGAATGGATTCCAACACTGTGTCAAGCTTTCAGGACATACTGAAGAGGATGTCAAAAATGCAATTGGGGTCCTCATCGGAGGACTTGAATGGAATAATAACACAGTTCGAGTCTCTGAAAATCTACAGAGATTCACTTGGAGAAGCAGTGATGAGAATGGGAGATCTCTACTCCCTCCAAAACAGAAACGGAAAATGGAGAGAACAATTGAGCCAGAAGTTTGAAGAGATAAGATGGTTAATTGAAGAAGTGCGACATAGGTTAAGAATTACAGAGAATAGCTTTGAGCAAATAACCTTTATGCAAGCCTTACAACTATTGCTTGAAGTGGAGCAAGAGATAAGAACTTTCTCGTTTCAGCTTATTTAA
>Concatenated PB2+PA+NP+M1+M2+NS1+NS2 STRAIN=A/Hong Kong/538/97 YEAR=1997
ATGGAAAGAATAAAAGAACTAAGAGATTTGATGTCGCAATCTCGCACACGCGAGATACTGACAAAAACCACTGTGGATCATATGGCCATAATTAAGAAGTACACATCAGGAAGACAGGAGAAGAACCCCGCTCTTAGAATGAAATGGATGATGGCGATGAAATACCCGATCACAGCTGACAAAAGAATAATGGAGATGATCCCTGAAAGGAATGAGCAAGGGCAAACTCTTTGGAGCAAAACAAATGACGCTGGATCAGACAGGGTAGTGGTATCACCTCTGGCTGTAACGTGGTGGAACAGAAATGGACCAACAACAAGTACAGTCCATTATCCAAAGGTGTATAAAACCTACTTTGAAAAGGTTGAAAGATTAAAACACGGAACCTTTGGCCCTGTTCATTTCCGGAATCAAGTCAAAATACGCCGCAGGGTTGACATGAACCCTGGCCATGCAGATCTCAGCGCTAAAGAAGCACAAGATGTCATCATGGAGGTCGTTTTCCCAAATGAAGTTGGAGCCAGGATATTGACATCAGAGTCACAGCTGACAATAACAAAGGAAAAGAGGGAGGAACTCAAGAATTGTAATATTTCTCCTTTAATGGTGGCATATATGTTGGAAAGAGAATTGGTTCGCAAGACCAGATTCCTACCAGTGGCAGGTGGGACAAGCACCGTATATATAGAAGTATTGCATTTGACCCAAGGAACCTGCTGGGAGCACATGTACACACCAGGAGGGGAGGTAAGAAATGATGATGTTGACCAAAGTTTAATCATTGCTGCTAGGAACATTGTCAGGAGAGCAACAGTATCAGCAGACCCATTGGCTTCACTCTTGGAGATGTGCCATAGCACACAAATTGGCGGAGTAAGAATGGTAGACATCCTTAAACGAAACCCAACAGAAGAGCAAGCTGTAGATATATGCAAGGCAGCAATGGGTTTAAGAATCAGCTCATCCTTCAGCTTTGGAGGGTTCACTTTCAAAAGAACAAAGGGGTTTTCTGTCAAAAGAGAGGAAGAAGTGCTTACAGGCAACCTCCAAACATTGAAGATACAAGTACATGAAGGATATGAGGAATTCACAATGGTTGGGCGAAGAGCAACAGCCATTCTAAGAAAAGCAACCAGAAGGATGATCCAACTGATAGTCAGCGGGAGGGACGAGCAATCAATTGCTGAGGCAATTATTGTAGCAATGGTGTTCTCACAAGAAGATTGCATGATAAAGGCAGTCCGAGGTGATTTGAATTTCGTAAACAGAGCAAATCAACGACTGAACCCCATGCACCAACTCCTGAGACACTTCCAAAAGGATGCAAAGGTGCTGTTTCAAAACTGGGGAATTGAACCAATCGACAATGTCATGGGGATGATTGGAATATTGCCTGACATGACCCCCAGCACGGAAATGTCACTAAGAGGAGTGAGAGTTAGTAAAATGGGGGTGGATGAATATTCTAGCACTGAAAGAGTGGTCGTGAGCATTGACCGTTTCTTAAGGGTCCGAGATCAGCAAGGAAATGTACTCCTATCCCCTGAAGAAGTTAGTGAGACACAGGGAATGGAAAAGTTGACGATAACTTATTCATCGTCTATGATGTGGGAAATTAACGGCCCAGAATCAGTTCTAGTTAACACATACCAATGGATCATTAGGAATTGGGAGACTGTAAAGATCCAATGGTCCCAAGAACCCACCATGCTATACAATAAGATGGAGTTTGAACCATTTCAATCTTTAGTACCAAAGGCTGCCAGAAGCCAATATAGTGGATTTGTGAGAACGCTATTCCAGCAGATGCGTGATGTTTTGGGAACATTTGACACTGTTCAAATAATCAAACTACTACCATTTGCAGCAGCCCCACCTGAACAGAGTAGGATGCAATTTTCTTCTCTGACTGTGAATGTGAGGGGATCAGGAATGAGAATACTTGTGAGAGGTAACTCCCCTGCGTTTAACTACAACAAGACAACTAAGAGGCTTACAATACTTGGGAAGGACGCAGGTGCAATTACAGAGGACCCAGATGAAGGAGCAGCAGGGGTAGAGTCTGCAGTATTGAGAGGGTTTCTAATTCTCGGCAAAGAAGACAAAAGATATGGACCAGCATTGAGCATCAATGAACTGAGCAATCTTACGAAAGGGGAGAAAGCTAATGTATTGATAAGGCAAGGAGACGTGGTGTTGGTAATGAAACGGAAACGGGACTTTAGCATACTTACTGACAGCCAGACAGCGACCAAAAGAATTCGGATGGCCATCAATTAGATGGAAGACTTTGTGCGACAATGCTTCAATCCAATGATTGTCGAGCTTGCGGAAAAGACAATGAAAGAGTATGGGGAAGATCCGAAGATTGAAACAAACAAGTTCGCTGCAATATGCACACACTTAGAAGTCTGCTTCATGTATTCAGACTTCCATTTCATTGACGAACGAGGCGAATCAATAATTGTGGAATCTGGTGATCCGAATGCATTGTTGAAACACCGGTTTGAGATAATTGAAGGAAGAGACCGAGCAATGGCCTGGACAGTGGTGAATAGCATCTGCAACACCACAGGAGTCGATAAACCCAAATTTCTTCCGGATCTATACGACTACAAGGAAAACCGATTCACTGAAATTGGTGTGACACGGAGAGAAGTTCATATATATTACTTAGAGAAAGCTAACAAGATAAAATCCGAGAAAACACATATCCACATCTTCTCATTCACTGGAGAAGAAATGGCCACTAAAGCTGACTACACCCTTGATGAAGAGAGCAGGGCAAGAATCAAAACCAGACTATTCACCATAAGACAGGAAATGGCAAGCAGGGGTCTATGGGACTCCTTTCGTCAGTCCGAGAGAGGCGAAGAGACAATTGAAGAAAGATTTGAAATCACAGGGACCATGCGTAGGCTTGCCGACCAAAGTCTCCCACCTAACTTCTCCAGCCTTGAAAACTTTAGAGCCTATGTGGATGGATTTAAACCGAACGGCTGCATTGAGGGCAAGCTTTCTCAAATGTCGAAAGAAGTGAACGCCAGAATTGAGCCATTTCTGAAAACAACACCACGTCCTCTCAGATTGCCTGATGGACCTCCCTGCTCCCAGCGGTCGAAATTCTTGCTGATGGATGCTCTGAAATTAAGCATTGAGGACCCGAGCCATGAGGGGGAGGGGATACCGCTATATGATGCGATCAAATGCATGAAAACATTCTTTGGCTGGAGAGAGCCCAACATCATCAAACCACACGAAAAAGGCATAAATCCAAATTATCTCCTGGCTTGGAAGCAGGTGCTGGCAGAACTCCAGGATATTGAAAATGAGGATAAAATCCCAAAAACAAAGAACATGAAGAAAACAAGCCAATTAATGTGGGCACTCGGAGAAAATATGGCACCGGAAAAAGTGGACTTTGAGGATTGCAAAGACATTGACGATCTGAAACAGTATCACAGTGATGAGCCAGAGCTCAGATCGCTAGCAAGCTGGATCCAGAATGAGTTCAACAAGGCATGTGAATTGACCGATTCGAGCTGGATAGAACTTGATGAGATAGGGGAAGATGTTGCCCCAATTGAGCACATTGCAAGTATGAGAAGGAACTACTTCACAGCGGAGGTGTCCCATTGCAGGGCTACTGAGTACATAATGAAGGGGGTTTACATAAACACAGCTTTGCTCAATGCATCTTGTGCAGCCATGGATGACTTCCAACTGATTCCAATGATAAGCAAATGCAGAACAAAAGAAGGAAGGAGGAGGACAAACCTGTATGGGTTCATTGTAAAAGGAAAGTCCCATTTGAGAAATGATACTGACGTGGTGAACTTTGTGAGTATGGAATTCTCCCTTACTGACCCAAGGCTGGAGCCACACAAATGGGAAAAGTACTGTGTTCTTGAAATAGGGGAAATGCTCTTGCGGACTGCAATAGGTCAAGTGTCAAGGCCCATGTTCCTGTATGTGAGAACTAACGGAACCTCAAAAATTAAGATGAAATGGGGGATGGAAATGAGGCGCTGCCTTCTTCAATCTCTTCAACAGATTGAGAGCATGATCGAGGCTGAGTCTTCTATCAAAGAGAAAGACATGACCAAAGAGTTCTTTGAAAACAGATCGGAGACATGGCCAATTGGAGAGTCACCTAAGGGAGTGGAGGAAGGCTCCATCGGGAAGGTGTGCAGAACCTTACTAGCAAAATCTGTGTTCAACAGCCTATATTCATCTCCACAACTCGAAGGATTTTCAGCTGAATCGAGAAAACTACTACTCATTGTTCAAGCACTTAGGGACAACCTGGAACCTGGAACCTTCGATCTTGAAGGGCTATATGGAGCAATTGAGGAGTGCCTGATTAATGATCCCTGGGTTTTGCTTAATGCATCTTGGTTCAACTCCTTCCTCACACATGCACTAAGATAGATGGCGTCTCAAGGCACCAAACGATCTTATGAACAGATGGAAACTGGTGGAGAACGCCAGAATGCCACTGAGATCAGGGCATCCGTTGGAAGAATGGTTGGTGGAATTGGGAGGTTTTACATACAGATGTGCACTGAACTCAAACTCAGCGACCAGGAAGGAAGGTTGATCCAGAACAGTATAACAATAGAGAGAATGGTTCTCTCTGCATTTGATGAAAGGAGGAACAGGTACCTAGAAGAACATCCCAGTGCGGGGAAGGACCCGAAGAAGACCGGAGGTCCAATCTACCGAAGAAGAGACGGGAAATGGGTGAGAGAGCTGATTCTGTATGACAAAGAGGAGATAAGGAGAATTTGGCGCCAAGCGAACAATGGAGAAGACGCAACTGCTGGTCTCACTCACATGATGATTTGGCATTCCAACCTAAATGATGCCACATACCAGAGAACAAGAGCCCTCGTGCGGACTGGAATGGACCCCAGAATGTGCTCTCTGATGCAAGGATCAACCCTCCCGAGGAGATCTGGAGCTGCTGGTGCAGCAATAAAGGGAGTCGGGACGATGGTAATGGAACTAATTCGGATGATAAAGCGAGGCATTAATGACCGGAACTTCTGGAGAGGCGAGAATGGACGAAGAACAAGGATTGCATATGAGAGAATGTGCAACATCCTCAAAGGGAAATTTCAAACAGCAGCACAAAAAGCAATGATGGATCAGGTGCGAGAAAGCAGAAATCCTGGGAATGCTGAAATTGAAGATCTCATTTTTCTGGCACGGTCTGCACTCATCCTGAGAGGATCCATAGCCCATAAGTCCTGCTTGCCTGCTTGTGTGTACGGACTCGCTGTGGCCAGTGGATATGATTTTGAGAGGGAAGGGTACTCTCTGGTTGGGATAGATCCTTTCCGTCTGCTTCAGAACAGTCAGGTCTTCAGTCTCATTAGACCAAAAGAGAATCCAGCACATAAAAGTCAATTGGTATGGATGGCATGCCATTCTGCAGCATTTGAGGACCTGAGAGTCTCAAGTTTCATTAGAGGAACAAGAGTAATCCCAAGAGGACAACTATCCACTAGAGGAGTTCAGATTGCTTCAAATGAGAACGTGGAAGCAATGGACTCCAGCACTCTTGAACTGAGAAGCAGATATTGGGCTATAAGGACCAGGAGTGGAGGAAACACCAATCAACAGAGAGCATCTGCAGGACAAATCAGTGTACAGCCCACTTTCTCAGTACAGAGAAATCTTCCCTTCGAAAGAGCGACTATTATGGCCGCGTTTAAAGGGAATACCGAGGGCAGAACATCTGACATGAGGACTGAAATCATAAGAATGATGGAAAGTGCCAGACCAGAAGATGTGTCTTTCCAGGGGCGGGGAGTCTTCGAGCTCTCGGACGAAAAGGCAACGAACCCGATCGTGCCTTCCTTTGACATGAGTAATGAAGGATCTTATTTCTTCGGAGACAATGCAGAGGAGTATGACAATTGAATGAGTCTTCTAACCGAGGTCGAAACGTACGTTCTCTCTATCGTCCCATCAGGCCCCCTCAAAGCCCAGATCGCGCAGAGACTTGAGGATGTTTTTGCAGGGAAGAACACAGATCTTGAGGCTCTCATGGAATGGCTAAAGACAAGACCAATCCTGTCACCTCTGACTAAGGGAATTTTAGGGTTTGTGTTCACGCTCACCGTGCCCAGTGAGCGAGGACTGCAGCGTAGACGATTTGTCCAAAATGCCCTAAATGGGAATGGAGACCCAAACAACATGGACAGGGCAGTTAAACTATACAAGAAGCTAAAGAGGGAAATGACATTCCATGGAGCAAAGGAAGTTGCACTCAGTTACTCAACTGGTGCGCTTGCCAGTTGCATGGGTCTCATATACAATCGGATGGGAACAGTGACCACAGAAGTGGCTCTTGGCCTAGTATGTGCCACTTGTGAGCAGATTGCTGATGCCCAACATCGGTCCCACAGGCAGATGGCGACTACCACCAACCCACTAATCAGGCATGAGAACAGAATGGTACTGGCCAGCACTACGGCTAAGGCCATGGAGCAGATGGCTGGATCAAGTGAGCAAGCAGCAGAAGCCATGGAAGTCGCAAGTCAGGCTAGGCAAATGGTGCAGGCAATGAGGACAATTGGGACTCACCCTAGCTCCAGTGCAGGTCTAAAAGATGATCTTATTGAAAATTTGCAGGCTTACCAGAAACGGATGGGGGTGCAGATGCAGCGATTCAAGTGAATGAGTCTTCTAACCGAGGTCGAAACGCTTACCAGAAACGGATGGGGGTGCAGATGCAGCGATTCAAGTGATCCTCTCGTTGTTGCAGCAAGTATCATTGGGATATTGCACTTGATATTGTGGATTCTTGATCGTCTTTTCTTCAAATGCATCTATCGTCGCTTTAAATACGGTTTGAAAAGAGGGCCTCCTACGGAAGGAGTGCTTGAGTCTATGAGGGAAGAGTATCGGCAGGAACAGCAGAATGCTGTGGATGTTGACGATGGTCATTTTGTCAACATAGAGCTGGAGTAAATGGATTCCAACACTGTGTCAAGCTTTCAGGTAGACTGCTTTCTTTGGCATGTCCGCAAACGATTTGCAGACCAAGAACTGGGTGATGCCCCATTCCTTGACCGGGTTTGCCGAGATCAGAAGTCCCTAAGAGGAAGAGGCAGCACTCTTGGTCTGGACATCAGAACTGCCACTCGTGAAGGAAAGCATATAGTGGAGCGGATTCTGGAGGAAGAATCTGATGAGGCACTTAAAATGACTATCGCTTCAGTGCCTGCTCCACGCTACCTAACTGAAATGACTCTTGAGGAAATGTCAAGGGACTGGTTAATGCTCATTCCCAAGCAGAAAGTGACAGGGTCCCTTTGCATTAGAATGGACCAGGCAATAATGGATAAAGACATCATCTTGAAAGCAAACTTTAGTGTGATTTTTAATCGACTTGAAGCTCTGATATTACTTAGAGCTTTTACAGACGAAGGAGCAATAGTGGGCGAAATCTCACCATTTCCTTCCCTTCCAGGACATACTGAAGAGGATGTCAAAAATGCAATTGGGGTCCTCATCGGAGGACTTGAATGGAATGATAACACAGTTCGAGTCTCTGAAACTCTACAGAGATTCACTTGGAGAAGCAGTGATGAGAATGGGAGATCTCCACTCCCTCCAAAACAGAAACGGAAAATGGAGAGAACAATTGAGCCAGAAGTTTGAATGGATTCCAACACTGTGTCAAGCTTTCAGGACATACTGAAGAGGATGTCAAAAATGCAATTGGGGTCCTCATCGGAGGACTTGAATGGAATGATAACACAGTTCGAGTCTCTGAAACTCTACAGAGATTCACTTGGAGAAGCAGTGATGAGAATGGGAGATCTCCACTCCCTCCAAAACAGAAACGGAAAATGGAGAGAACAATTGAGCCAGAAGTTTGAAGAGATAAGATGGTTAATTGAAGAAGTGCGACATAGGTTAAGAATTACAGAGAATAGCTTTGAACAAATAACCTTTATGCAAGCCTTACAACTATTGCTTGAAGTGGAGCAAGAGATAAGAACTTTCTCGTTTCAGCTTATTTAA
>Concatenated PB2+PA+NP+M1+M2+NS1+NS2 STRAIN=A/Hong Kong/532/1997 YEAR=1997
ATGGAAAGAATAAAAGAACTAAGAGATTTGATGTCGCAATCTCGCACTGTCGAGATACTGACAAAAACCACTGTGGATCATATGGCCATAATTAAGAAGTACACATCAGGAAGACAGGAGAAGAATCCCGCTCTTAGAATGAAATGGATGATGGCGATGAAATACCCGATCACAGCTGACAAAAGAATAATGGAGATGATCCCTGAAAGGAATGAGCAAAGTCAAACTCTTTGGAGCAAAACAAATGACGCTGGATCAGACAGAGTAATGGTATCACCTCTGGCTGTAACGTGGTGGAACAGAAATGGACCAACAACAAGTACAGTCCATTATCCAAAGGTGTATAAAACCTACTTTGAAAAGGTTGAAAGATTAAAACACGGAACCTTTGGCCCTGTTCATTTCCGGAATCAAGTCAAAATACGCCGCAGGGTTGACATGAACCCTGGCCATGCAGATCTCAGCGCCAAAGAAGCACAAGATGTCATCATGGAGGTCGTTTTCCCAAATGAAGTTGGAGCCAGGATATTGACATCAGAGTCACAGCTGACAATAACAAAGGAAAAGAAGGAGGAACTCAAGAATTGTAATATTGCTCCTTTAATGGTGGCATATATGTTGGAAAGAGAACTGGTTCGCAAGACCAGATTCCTACCAGTGGCTGGTGGGACAAGCAGCGTATATATAGAAGTATTGCATTTGACTCAAGGAACCTGCTGGGAGCAGATGTACACACCAGGAGGGGAGGTAAGAAATGATGATGTTGACCAAAGTTTAATCATTGCTGCTAGGAACATTGTCAGGAGAGCAACAGTATCAGCAGACCCATTGGCTTCACTCTTGGAAATGTGCCATAGCACACAAATTGGCGGAGTAAGAATGGTAGACATCCTTAAACAAAACCCAACAGAAGAGCAAGCTGTAGATATATGCAAGGCAGCAATGGGTTTAAGAATCAGCTCATCCTTCAGCTTTGGAGGGTTCACTTTCAAAAGAACAAAGGGGTTTTCTGTCAAAAGAGAGGAAGAAGTGCTTACAGGCAACCTCCAAACATTGAAGATAAAAGTACATGAAGGATATGAGGAATTCACAATGGTTGGACGAAGAGCAACAGCTATTCTAAGAAAAGCAACCAGAAGGATGATCCAACTGATAGTCAGCGGGAGGGACGAGCAATCAATTGCTGAGGCAATTATTGTGGCAATGGTGTTCTCACAAGAAGATTGCATGATAAAGGCAGTCCGAGGCGATTTGAATTTCGTAAACAGAGCAAATCAACGACTGAACCCCATGCACCAACTCCTGAGACACTTTCAAAAGGATGCAAAGGTGCTGTTTCAAAACTGGGGAATTGAACCAATCGACAATGTCATGGGGATGATTGGAATATTGCCTGACATGACCCCCAGCACGGAAATGTCACTAAGAGGAGTGAGAATTAATAAAATGGGGGTGGATGAATATTCTAGCACTGAAAGAGTGGTCGTGAGCATTGACCGTTTCTTAAGGGTCCGAGATCAGCGAGGAAATGTACTCCTATCCCCTGAAGAAGTTAGTGAGACACAGGGAATGGAAAAGTTGACGATAACTTATTCATCGTCTATGATGTGGGAGATTAACGGCCCAGAATCAGTTCTAGTTAACACATATCAATGGATCATTAGGAATTGGGAGACTGTAAAGATCCAATGGTCCCAAGAACCCACCGTGCTATACAATAAGATGGAGTTTGAACCATTTCAATCTTTAGTACCAAAGGCTGCCAGAAGCCAGTATAGTGGATTTGTGAGAACGCTATTCCAGCAGATGCGTGATGTTTTGGGAACGTTTGACACTGTTCAAATAATCAAACTACTACCATTTGCGGCAGCCCCACCTGAACAGAGTAGGATGCAATTTTCTTCTCTGACTGTGAATGTGAGGGGATCAGGAATGAGAATACTTGTGAGAGGTAACTCCCCTGCGTTTAACTACAACAAGACAACTAAGAGGCTTACAATACTTGGGAAGGACGCAGGTGCACTTACAGAGGACCCAGATGAAGGAACCGCAGGAGTAGAGTCTGCAGTATTGAGAGGGTTTCTAATTCTCGGCAAAGAAGACAGAAGATATGGACCAGCATTAAGCATCAATGAACTGAGCAATCTTACGAAAGGGGAGAAAGCTAATGTATTGATAAGGCAAGGAGACGTGGTGTTGGTAATGAAACGGAAACGGGACTCTAGCATACTTACTGACAGCCAGACAGCGACCAAAAGAATTCGGATGGCCATCAATTAGATGGAAGACTTTGTGCGACAATGCTTCAATCCAATGATTGTCGAGCTTGCGGAAAAGACAATGAAGGAGTACGGGGAAGATCCGAAAATTGAAACAAACAAGTTCGCTGCAATATGCACACACTTAGAAGTCTGCTTCATGTATTCAGACTTCCATTTCATTGACGAACGAGGCGAATCAATAATTGTGGAATCTGGTGATCCGAATGCATTGTTGAAACACCGATTTGAAATAATTGAAGGAAGAGACCGAGCAATAGCCTGGACAGTGGTGAATAGCATCTGCAACACCACAGGAGTCGATAAACCCAAATTTCTTCCGGATCTATACGACTACAAGGAAAACCGATTCACTGAAATTGGTGTGACACGGAGAGAAATTCATATATATTACTTAGAGAAAGCTAACAAGATAAAATCCGAGAAAACACATATCCACATCTTCTCATTCACTGGAGAAGAAATGGCCACTAAAGCTGACTACACTCTTGATGAAGAGAGCAGGGCAAGAATCAAAACCAGACTATTCACCATAAGACAGGAAATGGCAAGCAGGGGTCTATGGGACTCCTTTCGTCAGTCCGAGAGAGGCGAAGAGACAATTGAAGAAAGATTTGAAATCACAGGGACCATGTGTAGGCTTGCCGACCAAAGTCTCCCACCTAACTTCTCCAGCCTTGAAAACTTTAGAGCCTATGTGGATGGATTCAAACCGAACGGCTGCATTGAGGGCAAGCTTTCTCAAATGTCGAAAGAAGTGAACGCCAGAATTGAGCCATTTCTGAAGACAACACCACGTCCTCTCAGATTGCCTGATGGACCTCCCTGCTCCCAGCGGTCGAAATTCTTGCTGATGGATGCTCTGAAATTAAGCATTGAGGACCCGAGCCATGAGGGGGAGGGGATACCGCTATATGATGCGATCAAATGCATGAAAACATTCTTTGGCTGGAGAGAGCCCAACATCATCAAACCACACGAAAAAGGCATAAATCCCAATTATCTCATGGCTTGGAAGCAGGTGCTGGCAGAACTCCAGGATATTGAAAATGAGGATAAAATCCCAAAAACAAAGAACATGAAGAAAACAAGCCAATTAATGTGGGCACTCGGAGAGAATATGGCACCGGAAAAAGTGGACTTTGAGGATTGCAAAGACATTGACGATCTGAAACAGTATCACAGTGATGAGCCAGAGCTCAGATCGCTAGCAAGCTGGATCCAGAGTGAGTTCAACAAGGCATGTGAATTGACCGATTCGAGCTGGATAGAACTTGATGAGATAGGGGAAGATGTTGCCCCAATTGAGCACATTGCAAGTATGAGAAGGAACTACTTCACGGCGGAGGTGTCCCATTGCAGGGCTACTGAGTACATAATGAAGGGGGTTTACATAAATACAGCTTTGCTCAATGCATCTTGTGCAGCAATGGATGACTTCCAACTGATTCCAATGATAAGCAAATGCAGAACAAAAGAAGGAAGGAGGAAGACAAACCTGTATGGGTTCATCATAAAAGGAAGGTCCCATTTGAGAAATGATACTGATGTGGTGAACTTTGTGAGTATGGAATTCTCCCTTACTGACCCAAGGCTGGAGCCACACAAATGGGAAAAGTACTGTGTTCTTGAAATAGGGGAAATGCTCTTGCGGACTGCAATAGGTCAAGTGTCAAGGCCCATGTTCCTGTATGTGAGAACTAACGGAACCTCAAAAATTAAGATGAAATGGGGGATGGAAATGAGGCGCTGCCTTCTTCAATCTCTTCAACAGATTGAGAGCATGATCGAGGCTGAGTCTTCTATCAAAGAGAAAGACATGACCAAAGAGTTCTTTGAAAACAGATCGGAGACATGGCCAATTGGAGAGTCACCTAAGGGAGTGGAGGAAGGCTCCATCGGGAAGGTGTGCAGAACCTTACTAGCAAAATCTGTGTTCAACAGCCTATATTCATCTCCACAACTCGAAGGATTTTCAGCTGAATCGAGAAAACTACTACTCATTGTTCAAGCACTTAGGGACAACCTGGAACCTGGAACCTTCGATCTTGAAGGGCTATATGGAGCAATTGAGGAGTGCCTGATTAATGATCCCTGGGTTTTGCTTAATGCATCTTGGTTCAACTCCTTCCTCACACATGCACTAAGATAGATGGCGTCTCAAGGCACCAAACGATCTTATGAACAGATGGAAACTGGTGGAGAACGCCAGAATGCCACTGAGATCAGGGCATCCGTAGGAAGAATGGTTGGTGGAATTGGGAGGTTTTACATACAGATGTGCACTGAACTCAAACTCAGCGACCAGGAAGGAAGGTTGATCCAGAACAGTATAACAATAGAGAGAATGGTTCTCTCTGCATTTGATGAAAGGAGGAACAGGTACCTAGAAGAACATCCCAGTGCGGGGAAGGACCCGAAGAAGACCGGAGGTCCAATCTACCGAAGAAGAGACGGGAAATGGGTGAGAGAGCTGATTCTGTATGACAAAGAGGAGATAAGGAGAATTTGGCGCCAAGCGAACAATGGAGAAGACGCAACTGCTGGTCTCACTCACATGATGATTTGGCATTCCAACCTAAATGATGCCACATACCAGAGAACAAGAGCCCTCGTGCGGACTGGAATGGACCCCAGAATGTGCTCTCTGATGCAAGGATCAACCCTCCCGAGGAGATCTGGAGCTGCTGGTGCAGCAATAAAGGGAGTCGGGACGATGGTAATGGAACTAATTCGGATGATAAAGCGAGGCATTAATGACCGGAATTTCTGGAGAGGCGAGAATGGACGAAGAACAAGGATTGCATATGAGAGAATGTGCAACATCCTCAAAGGGAAATTTCAAACAGCAGCACAAAAAGCAATGATGGATCAGGTGCGAGAAAGCAGAAATCCTGGGAATGCTGAAATTGAAGATCTCATTTTTCTGGCACGGTCTGCACTCATCCTGAGAGGATCCGTAGCCCATAAGTCCTGCTTGCCTGCTTGTGTGTACGGACTCGCTGTGGCCAGTGGATATGATTTTGAGAGGGAAGGGTACTCTCTGGTTGGGATAGATCCTTTCCGTCTGCTTCAGAACAGTCAGGTCTTCAGTCTCATTAGACCAAATGAGAATCCAGCACATAAAAGTCAATTGGTATGGATGGCATGCCATTCTGCAGCATTTGAGGACCTGAGAGTCTCAAGTTTCATTAGAGGAACAAGAGTAATCCCAAGAGGACAACTATCCACTAGAGGAGTTCAGATTGCTTCAAATGAGAACGTGGAAGCAATGGACTCCAGCACTCTTGAACTGAGAAGCAGATATTGGGCTATAAGGACCAGGAGTGGAGGAAACACCAATCAACAGAGAGCATCTGCAGGACAAATCAGTGTACAGCCCACTTTCTCAGTACAGAGAAATCTTCCCTTCGAAAGATCGACCATTATGGCTGCGTTTAAGGGGAATACCGAGGGCAGAACATCTGACATGAGGACTGAAATCATAAGGATGATGGAAAGTGCCAGACCAGAAGATGTGTCTTTCCAGGGGCGGGGAGTCTTCGAGCTCTCGGACGAAAAGGCAACGAACCCGATCGTGCCTTCCTTTGACATGAGTAATGAAGGATCTTATTTCTTCGGAGACAATGCAGAGGAGTATGACAATTGAATGAGTCTTCTAACCGAGGTCGAAACGTACGTTCTCTCTATCATCCCATCAGGCCCCCTCAAAGCCCAGATCGCGCAGAGACTTGAGGATGTTTTTGCAGGGAAGAACACAGATCTTGAGGCTCTCATGGAATGGCTAAAGACAAGACCAATCCTGTCACCTCTGACTAAGGGAATTTTAGGGTTTGTGTTCACGCTCACCGTGCCCAGTGAGCGAGGACTGCAGCGTAGACGATTTGTCCAAAATGCCCTAAATGGGAATGGAGACCCAAACAACATGGACAGGGCAGTTAAACTATACAAGAAGCTGAAGAGGGAAATGACATTCCATGGAGCAAAGGAAGTTGCACTCAGTTACTCAACTGGTGCGCTTGCCAGTTGCATGGGTCTCATATACAACCGGATGGGAACAGTGACCGCAGAAGTGGCTCTTGGCCTAGTATGTGCCACTTGTGAGCAGATTGCTGATGCCCAACATCGGTCCCACAGGCAGATGGCGACTACCACCAACCCACTAATCAGGCATGAGAACAGAATGGTACTAGCCAGCACTACGGCTAAGGCCATGGAGCAGATGGCTGGATCAAGTGAGCAGGCAGCAGAAGCCATGGAAGTCGCAAGTCAGGCTAGGCAAATGGTGCAGGCAATGAGGACAATTGGGACTCACCCTAGCTCCAGTGCAGGTCTAAAAGATGATCTCATTGAAAATTTGCAGGCTTACCAGAAACGGATGGGGGTGCAGATGCAGCGATTCAAGTGAATGAGTCTTCTAACCGAGGTCGAAACGCTTACCAGAAACGGATGGGGGTGCAGATGCAGCGATTCAAGTGATCCTCTCGTTGTTGCAGCAAGTATCATTGGGATATTGCACTTGATATTGTGGATTCTTGATCGTCTTTTCTTCAAATGCATTTATCGTCGCTTTAAATACGGTTTGAAAAGAGGGCCTTCTACGGAAGGAGTGCCTGAGTCTATGAGGGAAGAGTATCGGCAGGAACAGCAGAATGCTGTGGATGTTGACGATGGTCATTTTGTCAACATAGAGCTGGAGTAAATGGATTCCAACACTGTGTCAAGCTTTCAGGTAGACTGCTTTCTTTGGCATGTCCGCAAACGATTTGCAGACCAGGAACTGGGTGATGCCCCATTCCTTGACCGGCTTCGCCGAGATCAGAAGTCCCTAAGAGGAAGAGGTAGCACTCTTGGTCTGGACATCAGAGCTGCCACTCGTGAAGGAAAGCATATAGTGGAGCGGATTCTGGAGGAAGAATCCGATGAGGCACTTAAAATGACTATCGCTTCAGTGCCTGCTCCACGCTACCTAGCTGAAATGACTCTTGAGGAGATGTCAAGGGACTGGTTAATGCTCATTCCCAAGCAGAAAGTAACAGGGTCCCTTTGCATTAGAATGGACCAGGCAATAATGGATAAAGACATCATATTGAAAGCAAACTTTAGTGTGATTTTCAATCGACTTGAAGCTCTGATACTACTTAGAGCTTTTACAGACGAAGGAGCAATAGTGGGCGAAATCTCACCATTACCTTCCCTTCCAGGACATAGTGAAGAGGATGTCAAAAATGCAATTGGGGTCCTCATCGGAGGACTTGAATGGAATAATAACACAGTTCGAGTCTCTGAAACTCTACAGAGATTCACTTGGAGAAGCAGTGATGAGAATGGGAGATCTTTACTCCCTCCAAAACAGAAACGGAAAATGGAGAGGACAATTGAGCCGGAAGTTTGAATGGATTCCAACACTGTGTCAAGCTTTCAGGACATAGTGAAGAGGATGTCAAAAATGCAATTGGGGTCCTCATCGGAGGACTTGAATGGAATAATAACACAGTTCGAGTCTCTGAAACTCTACAGAGATTCACTTGGAGAAGCAGTGATGAGAATGGGAGATCTTTACTCCCTCCAAAACAGAAACGGAAAATGGAGAGGACAATTGAGCCGGAAGTTTGAAGAGATAAGATGGTTAATTGAAGAAGTGCGACATAGGTTAAGAATTACAGAGAATAGCTTTGAGCAAATAACCTTTATGCAAGCCTTACAACTATTGCTTGAAGTGGAGCAAGAGATAAGAACCTTCTCGTTTCAGCTTATTTAA
>Concatenated PB2+PA+NP+M1+M2+NS1+NS2 STRAIN=A/Hong Kong/486/97 YEAR=1997
ATGGAGAGAATAAAAGAACTAAGAGATTTGATGTCGCAATCTCGCACACGCGAGATACTGACAAAAACCACTGTGGATCATATGGCCATAATTAAGAAGTACACATCAGGAAGACAGGAGAAGAACCCCGCTCTTAGAATGAAATGGATGATGGCGATGAAATACCCGATCACAGCTGACAAAAGAATAATGGAGATGATCCCTGAAAGGAATGAGCAAGGTCAAACTCTTTGGAGCAAAACAAATGACGCTGGATCAGACAGGGTAATGGTATCACCTCTGGCTGTAACGTGGTGGAACAGAAATGGACCAACAACAAGTACAGTCCATTATCCAAAGGTGTATAAAACCTACTTTGAAAAGGTTGAAAGATTAAAACACGGAACCTTTGGCCCTGTTCATTTCCGGAATCAAGTCAAAATACGCCGCAGGGTTGACATGAACCCTGGCCATGCAGATCTCAGCGCTAAAGAAGCACAAGATGTCATCATGGAGGTCGTTTTCCCAAATGAAGTTGGAGCCAGGATATTGACATCAGAGTCACAGCTGACAATAACAAAGGAAAAGAGGGAGGAACTCAAGAATTGTAATATTTCTCCTTTAATGGTGGCATATATGTTGGAAAGAGAATTGGTTCGCAAGACCAGATTCCTACCAGTGGCTGGTGGGACAAGCAGCGTATATATAGAAGTATTGCATTTGACCCAAGGAACCTGCTGGGAGCAGATGTACACACCAGGAGGGGAGGTAAGAAATGATGATGTTGACCAAAGTTTAATCATTGCTGCTAGGAACATTGTCAGGAGAGCAACAGTATCAGCAGACCCATTGGCTTCACTCTTGGAGATGTGCCATAGCACACAAATTGGCGGAGTAAGAATGGTAGACATCCTTAAACAAAACCCAACAGAAGAGCAAGCTGTAGATATATGCAAGGCAGCAATGGGTTTAAGAATCAGCTCATCCTTCAGCTTTGGAGGGTTCACTTTCAAAAGAACAAAGGGGTTTTCTGTCAAAAGAGAGGAAGAAGTGCTTACAGGCAACCTCCAAACATTGAAGATACAAGTACATGAAGGATATGAGGAATTCACAATGGTTGGACGAAGAGCAACAGCCATTCTAAGAAAAGCAACCAGAAGGATGATCCAACTGATAGTCAGCGGGAGGGACGAGCAATCAATTGCTGAGGCAATTATTGTAGCAATGGTGTTCTCACAAGAAGATTGCATGATAAAGGCAGTCCGAGGTGATTTGAATTTCGTAAACAGAGCAAATCAACGACTGAACCCCATGCACCAACTCCTGAGACACTTCCAAAAGGATGCAAAGGTGCTGTTTCAAAACTGGGGAATTGAACCAATCGACAATGTCATGGGGATGATTGGAATATTGCCTGACATGACCCCCAGCACGGAAATGTCACTAAGAGGAGTGAGAGTTAGTAAAATGGGGGTGGATGAATATTCTAGCACTGAAAGAGTGGTCGTGAGCATTGACCGTTTCTTAAGGGTCCGAGATCAGCAAGGAAATGTACTCCTATCCCCTGAAGAAGTTAGTGAGACACAGGGAATGGAAAAGTTGACGATAACTTATTCATCGTCTATGATGTGGGAAATTAACGGCCCAGAATCAGTTCTAGTTAACACATACCAATGGATCATTAGGAATTGGGAGACTGTAAAGATCCAATGGTCCCAAGAACCCACCATGCTATACAATAAGATGGAGTTTGAACCATTTCAATCTTTAGTACCAAAGGCTGCCAGAAGCCAATATAGTGGATTTGTGAGAACGCTATTCCAGCAGATGCGTGATGTTTTGGGAACATTTGACACTGTTCAAATAATCAAACTACTACCATTTGCAGCAGCCCCACCTGAACAGAGTAGGATGCAATTTTCTTCTCTGACTGTGAATGTGAGGGGATCAGGAATGAGAATACTTGTGAGAGGTAACTCCCCTGCGTTTAACTACAACAAGACAACTAAGAGGCTTACAATACTTGGGAAGGACGCAGGTGCAATTACAGAGGACCCAGATGAAGGAGCAGCAGGGGTAGAGTCTGCAGTATTGAGAGGGTTTCTAATTCTCGGCAAAGAAGACAAAAGATATGGACCAGCATTGAGCATCAATGAACTGAGCAATCTTACGAAAGGGGAGAAAGCTAATGTATTGATAGGGCAAGGAGACGTGGTGTTGGTAATGAAACGGAAACGGGACTCTAGCATACTTACTGACAGCCAGACAGCGACCAAAAGAATTCGGATGGCCATCAATTAGATGGAAGACTTTGTGCGACAATGCTTCAATCCAATGATTGTCGAGCTTGCGGAAAAGACAATGAAAGAGTATGGGGAAGATCCGAAGATTGAAACAAACAAGTTCGCTGCAATATGCACACACTTAGAAGTCTGCTTCATGTATTCAGACTTCCATTTCATTGACGAACGAGGCGAATCAATAATTGTGGAATCTGGTGATCCGAATGCATTGTTGAAACACCGGTTTGAGATAATTGAAGGAAGAGACCGAGCAATGGCCTGGACAGTGGTGAATAGCATCTGCAACACCACAGGAGTCGATAAACCCAAATTTCTTCCGGATCTATACGACTACAAGGAAAACCGATTCACTGAAATTGGTGTGACACGGAGGGAAGTTCATATATATTACTTAGAGAAAGCTAACAAGATAAAATCCGAGAAAACACATATCCACATCTTCTCATTCACTGGAGAAGAAATGGCCACTAAAGCTGACTACACCCTTGATGAAGAGAGCAGGGCAAGAATCAAAACCAGACTATTCACCATAAGACAGGAAATGGCAAGCAGGGGTCTATGGGACTCCTTTCGTCAGTCCGAGAGAGGCGAAGAGACAATTGAAGAAAGATTTGAAATCACAGGGACCATGCGTAGGCTTGCCGACCAAAGTCTCCCACCTAACTTCTCCAGCCTTGAAAACTTTAGAGCCTATGTGGATGGATTCAAACCGAACGGCTGCATTGAGGGCAAGCTTTCTCAAATGTCGAAAGAAGTGAACGCCAGAATTGAGCCATTTCTGAAAACAACACCACGTCCTCTCAGATTGCCTGATGGACCTCCCTGCTCCCAGCGGTCGAAATTCTTGCTGATGGATGCTCTGAAATTAAGCATTGAGGACCCGAGCCATGAGGGGGAGGGGATACCGCTATATGATGCGATCAAATGCATGAAAACATTCTTTGGCTGGAGAGAGCCCAACATCATCAAACCACACGAAAAAGGCATAAATCCAAATTATCTCCTGGCTTGGAAGCAGGTGCTGGCAGAACTCCAGGATATTGAAAATGAGGATAAAATCCCAAAAACAAAGAACATGAAGAAAACAAGCCAATTAATGTGGGCACTCGGAGAAAATATGGCACCGGAAAAAGTGGACTTTGAGGATTGCAAAGACATTGACGATCTGAAACAGTATCACAGTGATGAGCCAGAGCTCAGATCGCTAGCAAGCTGGATCCAGAATGAGTTCAACAAGGCATGTGAATTGACCGATTCGAGCTGGATAGAACTTGATGAGATAGGGGAAGATGTTGCCCCAATTGAGCACATTGCAAGTATGAGAAGGAACTACTTCACAGCGGAGGTGTCCCATTGCAGGGCTACTGAGTACATAATGAAGGGGGTTTACATAAACACAGCTTTGCTCAATGCATCTTGTGCAGCCATGGATGACTTCCAACTGATTCCAATGATAAGCAAATGCAGAACAAAAGAAGGAAGGAGGAGGACAAACCTGTATGGGTTCATTGTAAAAGGAAGGTCCCATTTGAGAAATGATACTGACGTGGTGAACTTTGTGAGTATGGAATTCTCCCTTACTGACCCAAGGCTGGAGCCACACAAATGGGAAAAGTACTGTGTTCTTGAAATAGGGGAAATGCTCTTGCGGACTGCAATAGGTCAAGTGTCAAGGCCCATGTTCCTGTATGTGAGAACTAACGGAACCTCAAAAATTAAGATGAAATGGGGGATGGAAATGAGGCGCTGCCTTCTTCAATCTCTTCAACAGATTGAGAGCATGATCGAGGCTGAGTCTTCTATCAAAGAGAAAGACATGACCAAAGAGTTCTTTGAAAACAGATCGGAGACATGGCCAATTGGAGAGTCACCTAAGGGAGTGGAGGAAGGCTCCATCGGGAAGGTGTGCAGAACCTTACTAGCAAAATCTGTGTTCAACAGCCTATATTCATCTCCACAACTCGAAGGATTTTCAGCTGAATCGAGAAAACTACTGCTCATTGTTCAAGCACTTAGGGACAACCTGGAACCTGGAACCTTCGATCTTGAAGGGCTATATGGAGCAATTGAGGAGTGCCTGATTAATGATCCCTGGGTTTTGCTTAATGCATCTTGGTTCAACTCCTTCCTCACACATGCACTAAGATAGATGGCGTCTCAAGGCACCAAACGATCTTATGAACAGATGGAAACTGGTGGAGAACGCCAGAATGCCACTGAGATCAGGGCATCCGTTGGAAGAATGGTTGGTGGAATTGGGAGGTTTTACATACAGATGTGCACTGAACTCAAACTCAGCGACCAGGAAGGAAGGTTGATCCAGAACAGTATAACAATAGAGAGAATGGTTCTCTCTGCATTTGATGAAAGGAGGAACAGGTACCTAGAGGAACATCCCAGTGCGGGGAAGGACCCGAAGAAGACCGGAGGTCCAATCTACCGAAGAAGAGACGGGAAATGGGTGAGAGAGCTGATTCTGTATGACAAAGAGGAGATAAGGAGAATTTGGCGCCAAGCGAACAATGGAGAAGACGCAACTGCTGGTCTCACTCACATGATGATTTGGCATTCCAACCTAAATGATGCCACATACCAGAGAACAAGAGCCCTCGTGCGGACTGGAATGGACCCCAGAATGTGCTCTCTGATGCAAGGATCAACCCTCCCGAGGAGATCTGGAGCTGCTGGTGCAGCAATAAAGGGAGTCGGGACGATGGTAATGGAACTAATTCGGATGATAAAGCGAGGCATTAATGACCGGAACTTCTGGAGAGGCGAGAATGGACGAAGAACAAGGATTGCATATGAGAGAATGTGCAACATCCTCAAAGGGAAATTTCAAACAGCAGCACAAAAAGCAATGATGGATCAGGTGCGAGAAAGCAGAAATCCTGGGAATGCTGAAATTGAAGATCTCATTTTTCTGGCACGGTCTGCACTCATCCTGAGAGGATCCGTAGCCCATAAGTCCTGCTTGCCTGCTTGTGTGTACGGACTCGCTGTGGCCAGTGGATATGATTTTGAGAGGGAAGGGTACTCTCTGGTTGGGATAGATCCTTTCCGTCTGCTTCAGAACAGTCAGGTCTTCAGTCTCATTAGACCAAAAGAGAATCCAGCACATAAAAGTCAATTGGTATGGATGGCATGCCATTCTGCAGCATTTGAGGACCTGAGAGTCTCAAGTTTCATTAGAGGAACAAGAGTAATCCCAAGAGGACAACTATCCACTAGAGGAGTTCAGATTGCTTCAAATGAGAACGTGGAAGCAATGGACTCCAGCACTCTTGAACTGAGAAGCAGATATTGGGCTATAAGGACCAGGAGTGGAGGAAACACCAACCAACAGAGAGCATCTGCAGGACAAATCAGTGTACAGCCCACTTTCTCAGTACAGAGAAATCTTCCCTTCGAAAGAGTGACCATTATGGCCGCGTTTAAGGGGAATACCGAGGGCAGAACATCTGACATGAGGACTGAAATCATAAGAATGATGGAAAGTGCCAGACCAGAAGATGTGTCTTTCCAGGGGCGGGGAGTCTTCGAGCTCTCAGACGAAAAGGCAACGAACCCGATCGTGCCTTCCTTTGACATGAGTAATGAAGGATCTTATTTCTTCGGAGACAATGCAGAGGAATATGACAATTGAATGAGTCTTCTAACCGAGGTCGAAACGTACGTTCTCTCTATCGTCCCATCAGGCCCCCTCAAAGCCGAGATCGCGCAGAGACTTGAGGATGTTTTTGCAGGGAAGAACACAGATCTTGAGGCTCTCATGGAATGGCTAAAGACAAGACCAATCCTGTCACCTCTGACTAAGGGAATTTTAGGGTTTGTGTTCACGCTCACCGTGCCCAGTGAGCGAGGACTGCAGCGTAGACGATTTGTCCAAAATGCCCTAAATGGGAATGGAGACCCAAACAACATGGACAGGGCAGTTAAACTATACAAGAAGCTAAAGAGGGAAATGACATTCCATGGAGCAAAGGAAGTTGCACTCAGTTACTCAACTGGTGCGCTTGCCAGTTGCATGGGTCTCATATACAATCGGATGGGAACAGTGACCACAGAAGTGGCTCTTGGCCTAGTATGTGCCACTTGTGAGCAGATTGCTGATGCCCAACATCGGTCCCACAGGCAGATGGCGACTACCACCAACCCACTAATCAGGCATGAGAACAGAATGGTACTGGCCAGCACTACGGCTAAGGCCATGGAGCAGATGGCTGGATCAAGTGAGCAAGCAGCAGAAGCCATGGAAGTCGCAAGTCAGGCTAGGCAAATGGTGCAGGCAATGAGGACAATTGGGACTCACCCTAGCTCCAGTGCAGGTCTAAAAGATGATCTTATTGAAAATTTGCAGGCTTACCAGAAACGGATGGGGGTGCAGATGCAGCGATTCAAGTGAATGAGTCTTCTAACCGAGGTCGAAACGCTTACCAGAAACGGATGGGGGTGCAGATGCAGCGATTCAAGTGATCCTCTCGTTGTTGCAGCAAGTATCATTGGGATATTGCACTTGATATTGTGGATTCTTGATCGTCTTTTCTTCAAATGCATCTATCGTCGCTTTAAATACGGTTTGAAAAGAGGGCCTCCTACGGAAGGAGTGCTTGAGTCTATGAGGGAAGAGTATCGGCAGGAACAGCAGAATGCTGTGGATGTTGACGATGGTCATTTTGTCAACATAGAGCTGGAGTAAATGGATTCCAACACTGTGTCAAGCTTTCAGGTAGACTGCTTTCTTTGGCATGTCCGCAAACGATTTGCAGACCAAGAACTGGGTGATGCCCCATTCCTTGACCGGCTTCGCCGAGATCAGAAGTCCCTAAGAGGAAGAGGCAGCACTCTTGGTCTGGACATCAGAACTGCCACTCGTGAAGGAAAGCATATAGTGGAGCGGATTCTGGAGGAAGAATCTGATGAGGCACTTAAAATGACTATCGCTTCAGTGCCTGCTCCACGCTACCTAACTGAAATGACTCTTGAGGAAATGTCAAGGGGCTGGTTAATGCTCATTCCCAAGCAGAAAGTGACAGGGTCCCTTTGCATTAGAATGGACCAGGCAATAATGGATAAAGACATCATATTGAAAGCAAACTTTAGTGTGATTTTTAATCGACTTGAAGCTCTGATACTACTTAGAGCTTTTACAGACGAAGGAGCAATAGTGGGCGAAATCTCACCATTGCCTTCCCTTCCAGGACATACTGAAGAGGATGTCAAAAATGCAATTGGGGTCCTCATCGGAGGACTTGAATGGAATGATAACACAGTTCGAGTCTCTGAAACTCTACAGAGATTCACTTGGAGAAGCAGTGATGAGAATGGGAGATCTCCACTCCCTCCAAAACAGAAACGGAAAATGGAGAGAACAATTGAGCCAGAAGTTTGAATGGATTCCAACACTGTGTCAAGCTTTCAGGACATACTGAAGAGGATGTCAAAAATGCAATTGGGGTCCTCATCGGAGGACTTGAATGGAATGATAACACAGTTCGAGTCTCTGAAACTCTACAGAGATTCACTTGGAGAAGCAGTGATGAGAATGGGAGATCTCCACTCCCTCCAAAACAGAAACGGAAAATGGAGAGAACAATTGAGCCAGAAGTTTGAAGAGATAAGATGGTTAATTGAAGAAGTGCGACATAGGTTAAGAATTACAGAGAATAGCTTTGAACAAATAACCTTTATGCAAGCCTTACAACTATTGCTTGAAGTGGAGCAAGAGATAAGAACTTTCTCGTTTCAGCTTATTTAA
>Concatenated PB2+PA+NP+M1+M2+NS1+NS2 STRAIN=A/HongKong/97/98 YEAR=1998
ATGGAAAGAATAAAAGAACTAAGAGATTTGATGTCGCAATTTCGCACACGCGAGATACTGACAAAAACCACTGTGGATCATATGGCCATAATTAAGAAGTACACATCAGGAAGACAGGAGAAGAACCCCGCTCTTAGAATGAAATGGATGATGGCGATGAAATACCCGATCACAGCTGACAAAAGAATAATGGAGATGATCCCTGAAAGGAATGAGCAAGGTCAAACTCTTTGGAGCAAAACAAATGACGCTGGATCAGACAGGGTAATGGTATCACCTCTGGCTGTAACGTGGTGGAACAGAAATGGACCAACAACAAGTACAGTCCATTATCCAAAGGTGTATAAAACCTACTTTGAAAAGGTTGAAAGATTAAAACACGGAACCTTTGGCCCTGTTCATTTCCGGAATCAAGTCGAAATACGCCGCAGGGTTGACATGAACCCTGGCCATGCAGATCTCAGCGCTAAAGAAGCACAAGATGTCATCATGGAGGTCGTTTTCCCAAATGAAGTTGGAGCCAGGATATTGACATCAGAGTCACAGCTGACAATAACAAAGGAAAAGAGGGAGGAACTCAAGAATTGTAATATTTCTCCTTTAATGGTGGCATATATGTTGGAAAGAGAATTGGTTCGCAAGACCAGATTCCTACCAGTGGCTGGTGGGACAAGCAGCGTATATATAGAAGTATTGCATTTGACCCAAGGAACCTGCTGGGAGCAGATGTACACACCAGGAGGGGAGGTAAGAAATGATGATGTTGACCAAAGTTTAATCATTGCTGCTAGGAACATTGTCAGGAGAGCAACAGTATCAGCAGACCCATTGGCTTCACTCTTGGAGATGTGCCATAGCACACAAATTGGCGGAGTAAGAATGGTAGACATCCTTAAACAAAACCCAACAGAAGAGCAAGCTGTAGATATATGCAAGGCAGCAATGGGTTTAAGAATCAGCTCATCCTTCAGCTTTGGAGGGTTCACTTTCAAAAGAACAAAGGGGTTTTCTGTCAAAAGAGAGGAAGAAGTGCTTACAGGCAACCTCCAAACATTGAAGATACAAGTACATGAAGGATATGAGGAATTCACAATGGTTGGACGAAGAGCAACAGCCATTCTAAGAAAAGCAACCAGAAGGATGATCCAACTGATAGTCAGCGGGAGGGACGAGCAATCAATTGCTGAGGCAATTATTGTAGCAATGGTGTTCTCACAAGAAGATTGCATGATAAAGGCAGTCCGAGGTGATTTGAATTTCGTAAACAGAGCAAATCAACGACTGAACCCCATGCACCAACTCCTGAGACACTTCCAAAAGGATGCAAAGGTGCTGTTTCAAAACTGGGGAATTGAACCAATCGACAATGTCATGGGGATGATTGGAATATTGCCTGACATGACCCCCAGCACGGAAATGTCACTAAGAGGAGTGAGAGTTAGTAAAATGGGGGTGGATGAATATTCTAGCACTGAAAGAGTGGTCGTGAGCATTGACCGTTTCTTAAGGGTCCGAGATCAGCAAGGAAATGTACTCCTATCCCCTGAAGAAGTTAGTGAGACACAGGGAATGGAAAAGTTGACGATAACTTATTCATCGTCTATGATGTGGGAAATTAACGGCCCAGAATCAGTTCTAGTTAACACATACCAATGGATCATTAGGAATTGGGAGACTGTAAAGATCCAATGGTCCCAAGAACCCACCATGCTATACAATAAGATGGAGTTTGAACCATTTCAATCTTTAGTACCAAAGGCTGCCAGAAGCCAATATAGTGGATTTGTGAGAACGCTATTCCAGCAGATGCGTGATGTTTTGGGAACATTTGACACTGTTCAAATAATCAAACTACTACCATTTGCAGCAGCCCCACCTGAACAGAGTAGGATGCAATTTTCTTCTCTGACTGTGAATGTGAGGGGATCAGGAATGAGAATACTTGTGAGAGGTAACTCCCCTGCGTTTAACTACAACAAGACAACTAAGAGGCTTACAATACTTGGGAAGGACGCAGGTGCAATTACAGAGGACCCAGATGAAGGAACAGCAGGGGTAGAGTCTGCAGTATTGAGAGGGTTTCTAATTCTCGGCAAAGAAAACAAAAGATATGGACCAGCATTGAGCATCAATGAACTGAGCAATCTTACGAAAGGGGAGAAAGCTAATGTATTGATAGGGCAAGGAGACGTGGTGTTGGTAATGAAACGGAAACGGGACTCTAGCATACTTACTGACAGCCAGACAGCGACCAAAAGAATTCGGATGGCCATCAATTAGATGGAAGACTTTGTGCGACAATGCTTCTATCCAATGATTGTCGAGCCTGCGGAAAAGACAATGAAAGAGTATGGGGAAGATCCGAAGATTGAAACAAACAAGTTCGCTGCAATATGCACACACTTAGAAGTCTGCTTCATGTATTCAGACTTCCATTTCATTGACGAACGAGGCGAATCAATAATCGTGGAATCTGGTGATCCGAATGCATTGTTGAAACACCGGTTTGAGATAATTGAAGGAAGAGACCGAGCAATGGCCTGGACAGTGGTGAATAGCATCTGCAACACCACAGGAGTCGATAAACCCAAATTTCTTCCGGATCTATACGACTACAAGGAAAACCGATTCACTGAAATTGGTGTGACACGGAGGGAAGTTCATATATATTACTTAGAGAAAGCTAACAAGATAAAATCCGAGAAAACACATATCCACATCTTCTCATTCACTGGAGAAGAAATGGCCACTAAAGCTGACTACACCCTTGATGAAGAGAGCAGGGCAAGAATCAAAACCAGACTATTCACCATAAGACAGGAAATGGCAAGCAGGGGTCTATGGGACTCCTTTCGTCAGTCCGAGAGAGGCGAAGAGACAATTGAAGAAAGATTTGAAATCACTGGGACCATGCGTATGCTTGCCGACCAAAGTCTCCCACCTAACTTCTCCAGCCTTGAAAACTTTAGAACCTATGTGGATGGATTTAATCCGAACGGCTGCATTGAGGGCAAGCTTTCTCAAATGTCGAAAGAAGTGAACGCCAGAATTGAGCCATTTCTGAAGACAACACCACGTCCTCTCAGATTGCCTGATGGACCTCCCTGCTCCCAGCGGTCGAAATTCTTGCTGATGGATGCTCTGAAATTAAGCATTGAGGACCCGAGCCATGAGGGGGAGGGGATACCGCTATATGATGCGATCAAATGCATGAAAACATTCTTTGGCTGGAGAGAGCCCAACATCATCAAACCACACGAAAAAGGCATAAATCCAAATTATCTCCTGGCTTGGAAGCAGGTGCTGGCAGAACTCCAGGATATTGAAAATGAGGATAAAATCCCAAAAACAAAGAACATGAAGAAAACAAGCCAATTAATGTGGGCACTCGGAGAAAATATGGCACCGGAAAAAGTGGACTTTGAGGATTGCAAAGACATTGACGATCTGAAACAGTATCACAGTGATGAGCCAGAGCTCAGATCGCTAGCAAGCTGGATCCAGAGTGAGTTCAACAAGGCATGTGAATTGACCGATTCGAGCTGGATAGAACTTGATGAGATAGGGGAAGATGTTGCCCCAATTGAGCACATTGCAAGTATGAGAAGGAACTACTTCACGGCGGAGGTGTCCCATTGCAGGGCTACTGAGTACATAATGAAGGGGGTTTACATAAATACAGCTTTGCTCAATGCATCTTGTGCAGCAATGGATGACTTCCAACTGATTCCAATGATAAGCAAATGCAGAACAAAAGAAGGAAGGAGGAGGACAAACCTGTATGGGTTCATTGTAAAAGGAAGGTCCCATTTGAGAAATGATACTGACGTGGTGAACTTTGTGAGTATGGAATTCTCCCTTACTGACCCAAGGCTGGAGCCACACAAATGGGAAAAGTACTGTGTTCTTGAAATAGGGGAAATGCTCTTGCGGACTGCAATAGGTCAAGTGTCAAGGCCCATGTTCCTGTATGTGAGAACTAACGGAACCTCAAAAATTAAGATGAAATGGGGGATGGAAATGAGGCGCTGCCTTCTTCAATCTCTTCAACAGATTGAGAGCATCATCGAGGCTGAGTCTTCTATCAAAGAGAAAGACATGACCACAGAGTTCTTTGAAAACAGATCGGAGACATGGCCCATTGGAGAGTCACCTAAGGGAGTGGAGGAAGGCTCCATCGGGAAGGTGTGCAGAACCTTACTAGCAAAATCTGTGTTCAACAGCCTATATTCATCTCCACAACTCGAAGGATTTTCAGCTGAATCGAGAAAACTACTACTCATTGTTCAAGCACTTAGGGACAACCTGGAACCTGGAACCTTCGATCTTGAAGGGCTATATGGAGCAATTGAGGAGTGCCTGATTAATGATCCCTGGGTTTTGCTTAATGCATCTTGGTTCAACTCCTTCCTCACACATGCACTAAGATAGATGGCGTCTCAAGGCACCAAACGATCTTATGAACAGATGGAAACTGGTGGAGAACGCCAGAATGCCACTGAGATCAGGGCATCCGTTGGAAGAATGGTTGGTGGAATTGGGAGGTTTTACATACAGATGTGCACTGAACTCAAACTCAGCGACCAGGAAGGAAGGTTGATCCAGAACAGTATAACAATAGAGAGAATGGTTCTCTCTGCATTTGATGAAAGGAGGAACAGGTACCTAGAGGAACATCCCAGTGCGGGGAAGGACCCGAAGAAGACCGGAGGTCCAATCTACCGAAGAAGAGACGGGAAATGGGTGAGAGAGCTGATTCTGTATGACAAAGAGGAGATAAGGAGAATTTGGCGCCAAGCGAACAATGGAGAAGACGCAACTGCTGGTCTCACTCACATGATGATCTGGCATTCCAACCTAAATGATGCCACATACCAGAGAACAAGAGCCCTCGTGCGGACTGGAATGGACCCCAGAATGTGCTCTCTGATGCAAGGATCAACCCTCCCGAGGAGATCTGGAGCTGCTGGTGCAGCAATAAAGGGAGTCGGGACGATGGTAATGGAACTAATTCGGATGATAAAGCGAGGCATTAATGACCGGAACTTCTGGAGAGGCGAGAATGGACGAAGAACAAGGATTGCATATGAGAGAATGTGCAACATCCTCAAAGGGAAATTTCAAACAGCAGCACAAAAAGCAATGATGGATCAGGTGCGAGAAAGCAGAAATCCTGGGAATGCTGAAATTGAAGATCTCATTTTTCTGGCACGGTCTGCACTCATCCTGAGAGGATCCGTAGCCCATAAGTCCTGCTTGCCTGCTTGTGTGTACGGACTCGCTGTGGCCAGTGGATATGATTTTGAGAGGGAAGGGTACTCTCTGGTTGGGATAGATCCTTTCCGTCTGCTTCAGAACAGTCAGGTCTTCAGTCTCATTAGACCAAATGAGAATCCAGCACATAAAAGTCAATTGGTATGGATGGCATGCCATTCTGCAGCATTTGAGGACCTGAGAGTCTCAAGTTTCATTAGAGGAACAAGAGTAATCCCAAGAGGACAACTATCCACTAGAGGAGTTCAGATTGCTTCAAATGAGAACGTGGAAGCAATGGACTCCAGCACTCTTGAACTGAGAAGCAGATATTGGGCTATAAGGACCAGGAGTGGAGGAAACACCAATCAACAGAGAGCATCTGCAGGACAAATCAGTGTACAGCCCACTTTCTCAGTACAGAGAAATCTTCCCTTCGAAAGATCGACCATTATGGCTGCGTTTAAGGGGAATACCGAGGGCAGAACATCTGACATGAGGACTGAAATCATAAGGATGATGGAAAGTGCCAGACCAGAAGATGTGTCTTTCCAGGGGCGGGGAGTCTTCGAGCTCTCGGACGAAAAGGCAACGAACCCGATCGTGCCTTCCTTTGACATGAGTAATGAAGGATCTTATTTCTTCGGAGACAATGCAGAGGAGTATGACAATTGAATGAGTCTTCTAACCGAGGTCGAAACGTACGTTCTCTCTATCGTCCCATCAGGCCCCCTCAAAGCCCAGATCGCGCAGAGACTTGAGGATGTTTTTGCAGGGAAGAACACAGATCTTGAGGCTCTCATGGAATGGCTAAAGACAAGACCAATCCTGTCACCTCTGACTAAGGGAATTTTAGGGTTTGTGTTCACGCTCACCGTGCCCAGTGAGCGAGGACTGCAGCGTAGACGATTTGTCCAAAATGCCCTAAATGGGAATGGAGACCCAAACAACATGGACAGGGCAGTTAAACTATACAAGAAGCTAAAGAGGGAAATGACATTCCATGGAGCAAAGGAAGTTGCACTCAGTTACTCAACTGGTGCGCTTGCCAGTTGCATGGGTCTCATATACAATCGGATGGGAACAGTGACCACAGAAGTGGCTCTTGGCCTAGTATGTGCCACTTGTGAGCAGATTGCTGATGCCCAACATCGGTCCCACAGGCAGATGGCGACTACCACCAACCCACTAATCAGGCATGAGAACAGAATGGTACTGGCCAGCACTACGGCTAAGGCCATGGAGCAGATGGCTGGATCAAGTGAGCAAGCAGCAGAAGCCATGGAAGTCGCAAGTCAGGCTAGGCAAATGGTGCAGGCAATGAGGACAATTGGGACTCACCCTAGCTCCAGTGCAGGTCTAAAAGATGATCTTATTGAAAATTTGCAGGCTTACCAGAAACGGATGGGGGTGCAGATGCAGCGATTCAAGTGAATGAGTCTTCTAACCGAGGTCGAAACGCTTACCAGAAACGGATGGGGGTGCAGATGCAGCGATTCAAGTGATCCTCTCGTTGTTGCAGCAAGTATCATTGGGATATTGCACTTGATATTGTGGATTCTTGATCGTCTTTTCTTCAAATGCATCTATCGTCGCTTTAAATACGGTTTGAAAAGAGGGCCTCCTACGGAAGGAGTGCTTGAGTCTATGAGGGAAGAGTATCGGCAGGAACAGCAGAATGCTGTGGATGTTGACGATGGTCATTTTGTCAACATAGAGCTGGAGTAAATGGATTCCAACACTGTGTCAAGCTTTCAGGTAGACTGCTTTCTTTGGCGTGTCCGCAAACGATTTGCAGACCAAGAACTGGGTGATGCCCCATTCCTTGACCGGCTTCGCCGAGATCAGAAGTCCCTAAGAGGAAGAGGCAGCACTCTTGGTCTGGACATCAGAACTGCCACTCGTGAAGGAAAGCATATAGTGGAGCGGATTCTGGAGGAAGAATCTGATGAGGCACTTAAAATGACTATCGCTTCAGTGCCTGCTCCACGCTACCTAACTGAAATGACTCTTGAGGAAATGTCAAGGGACTGGTTAATGCTCATTCCCAAGCAGAAAGTGACAGGGTCCCTTTGCATTAGAATGGACCAGGCAATAATGGATAAAGACATCATATTGAAAGCAAACTTTAGTGTGATTTTTAATCGACTTGAAGCTCTGATACTACTTAGAGCTTTTACAGACGAAGGAGCAATAGTGGGCGAAATCTCACCATTGCCTTCCCTTCCAGGACATACTGAAGAGGATGTCAAAAATGCAATTGGGGTCCTCATCGGAGGACTTGAATGGAATGATAACACAGTTCGAGTCTCTGAAACTCTACAGAGATTCACTTGGAGAAGCAGTGATGAGAATGGGAGATCTCCACTCCCTCCAAAACAGAAACGGAAAATGGAGAGAACAATTGAGCCAGAAGTTTGAATGGATTCCAACACTGTGTCAAGCTTTCAGGACATACTGAAGAGGATGTCAAAAATGCAATTGGGGTCCTCATCGGAGGACTTGAATGGAATGATAACACAGTTCGAGTCTCTGAAACTCTACAGAGATTCACTTGGAGAAGCAGTGATGAGAATGGGAGATCTCCACTCCCTCCAAAACAGAAACGGAAAATGGAGAGAACAATTGAGCCAGAAGTTTGAAGAGATAAGATGGTTAATTGAAGAAGTGCGACATAGGTTAAGAATTACAGAGAATAGCTTTGAACAAATAACCTTTATGCAAGCCTTACAACTATTGCTTGAAGTGGAGCAAGAGATAAGAACTTTCTCGTTTCAGCTTATTTAA
>Concatenated PB2+PA+NP+M1+M2+NS1+NS2 STRAIN=A/Beijing/01/2003 YEAR=2003
ATGGAGAGAATAAAAGAATTAAGAGATCTAATGTCACAGTCCCGCACTCGCGAGATACTAACAAAAACCACTGTGGACCATATGGCCATAATCAAGAAATACACATCAGGAAGACAAGAGAAGAACCCTGCTCTCAGAATGAAATGGATGATGGCAATGAAATATCCAATCACAGCGGACAAGAGAATAATAGAGATGGTTCCTGAAAGGAATGAACAAGGGCAGACGCTCTGGAGCAAGACAAATGATGCTGGATCGGACAGGGTGATGGTGTCTCCCCTAGCTGTAACTTGGTGGAATAGGAATGGGCCGACGACAAATGCAGTCCATTATCCAAAGGTTTACAAAACATACTTTGAGAAGGTTGAAAGGTTAAAACATGGAACCTTCGGTCCCGTTCATTTCCGAAACCAAGTTAAAATACGCCGCCGAGTTGATATAAATCCTGGCCATGCAGATCTCAGTGCTAAAGAAGCACAAGATGTCATCATGGAGGTCGTTTTCCCAAATGAAGTAGGAGCTAAAATATTGACATCAGAGTCGCAACTGACAATAACGAACGAGAAGAAAGAAGAGCTCCTAGATTGTAAGATTGCTCCCTTAATGGTTGCATACATGTTGGAAAGGGAACTGGTCCGCAAAACCAGATTCCTACCGGTAGCAGGCGGAACAAGCAGTGTGTACATTGAGGTATTGCATCTGACTCAAGGGACCTGCTGGGAACAGATGTACACTCCAGGCGGAGAAGTGAGAAATGACGATGTTGACCAGAGTTTGATCATCGCTGCCAGAAACATTGTTAGGAGAGCAACGGTATCAGCGGATCCACTGGCATCACTGCTGGAGATGTGTCACAGCACACAAATCGGTGGGATAAGGATGGTGGACATCCTTAGGCAAAATCCAACTGAGGAACAAGCTGTGGATATATGCAAAGCAGCAATGGGTCTGAGGATCAGTTCATCCTTTAGCTTTGGAGGCTTCACCTTCAAAAGAACAAGTGGATCATCCGTCACGAAGGAAGAGGAAGTGCTTACAGGCAACCTCCAAACATTGAACATAAGAGTACATGAGGGGTATGAGGAATTCACAATGGTTGGGCGGAGGGCAACAGCTATCCTGAGGAAAGCAACTAGAAGGCTGATTCAGTTGATAGTAAGTGGAAGAGACGAACAATCAATCGCTGAGGCAATCATTGTAGCAATGGTGTTCTCACAGGAGGATTGCATGATAAAGGCAGTCCGAGGCGATCTGAATTTCGTAAACAGAGCAAACCAAAGATTAAACCCCATGCATCAACTCCTGAGACATTTTCAAAAGGACGCAAAAATACTATTTCAGAATTGGGGAATTGAACCCATTGATAATGTCATGGGGATGATCGGAATATTACCTGACATGACTCCCAGCACAGAAATGTCACTGAGAGGAGTAAGAGTTAGTAAAATGGGAGTGGATGAATATTCCAGCACTGAGAGAGTAGTTGTAAGTATTGACCGTTTCTTAAGGGTTCGAGATCAGCGGGGGAACGTACTCTTATCTCCCGAAGAGGTCAGCGAGACCCAGGGAACAGAGAAATTGACAATAACATATTCATCATCAATGATGTGGGAAATCAACGGTCCTGAGTCAGTGCTTGTTAACACCTATCAATGGATCATCAGAAACTGGGAGACTGTGAAGATTCAATGGTCTCAAGACCCCACGATGCTGTACAATAAGATGGAGTTTGAACCGTTCCAATCCTTGGTACCTAAAGCTGCCAGATGTCAATACAGTGGATTTGTGAGAACATTATTCCAACAAATGCGTGACGTACTGGGGACATTTGATACTGTCCAGATAATAAAGCTGCTACCATTTGCAGCAGCCCCACCGGAGCAGAGCAGAATGCAGTTTTCTTCTCTAACTGTGAATGTGAGAGGCTCAGGAATGAGAATACTCGTAAGGGGCAATTCCCCTGTGTTCAACTACAATAAGGCAACCAAAAGGCTTACCGTTCTTGGAAAGGACGCAGGTGCATTAACAGAGGATCCAGATGAGGGGACAGCCGGAGTGGAATCTGCAGTACTGAGGGGATTCCTAATTCTAGGCAAGGAGGACAAAAGATATGGACCAGCATTGAGCATCAATGAACTGAGCAATCTTGCGAAAGGGGAGAAAGCTAATGTGCTGATAGGGCAAGGAGACGTGGTGTTGGTAATGAAACGGAAACGGGACTCTAGCATACTTACTGACAGCCAGACAGCGACCAAAAGAATTCGGATGGCCATCAATTAGATGGAAGACTTTGTGCGACAGTGCTTCAATCCGATGATTGTCGAGCTTGCGGAAAAAGCAATGAAAGAATATGGGGAAGATCCGAAAATCGAAACGAACAAATTTGCCGCAATATGCACACACTTAGAAGTCTGTTTCATGTATTCAGATTTCCACTTTATTGATGAGCGAGGCGAATCAATGATTGTAGAATCTGGCGATCCGAATGCATTATTGAAACACAGATTTGAGATAATTGAAGGGAGAGACCGAACAATGGCCTGGACAGTGATAAATAGCATCTGCAACACCACAGGAGTCGATAAGCCTAAATTCCTCCCAGATTTGTATGACTACAAAGAGAACCGATTCATTGAAATTGGAGTGACACGAAGGGAAGTTCACATATACTATCTAGAAAAAGCCAACAAGATAAAATCAGAGAAAACACACATTCACATATTCTCATTCACTGGAGAGGAAATGGCCACCAAAGCGGACTATACCCTTGATGAGGAGAGCAGAGCAAGAATCAAAACCAGGCTGTTCACTATAAGACAAGAAATGGCCAGTAGGGGTCTATGGGACTCCTTTCGTCAGTCCGAGAGAGGCGAAGAAACAGTTGAAGAAAGATTTGAAATCACAGGAACCATGCGCAGGCTTGCTGACCAAAGCCTCCCCCCGAACTTCTCCAGCCTTGAAAACTTTAGAACCTATGTGGATGGATTCAAACCGAACGGCTGCATTGAGGGCAAGCTTTCTCAAATGTCAAAAGAAGTGAACGCCAGAATTGAGCCATTTCAGAAGACCACACCACGCCCTCTCAGATTACCTGATGGGCCTCTCTGCTCTCAGCGGTCGAAGTTCTTGCTGATGGATGCCCTTAAATTAAGCATCGAGGACCCGAGCCATGAGGGGGAAGGTATACCGCTATATGATGCAATCAAATGCATGAAGACATTTTTCGGTTGGAAAGAGCCCAACGTCGCAAAACCACATGAAAAAGGCATAAACCCCAATTACCTCCTGGCTTGGAAGCAGGTGCTGGCAGAACTCCAAGATATTGAAAATGAGGAGAAAATCCCAAAAACAAAAAACATGAAAAAAGCAAGCCAATTGAAGTGGGCACTTGGTGAGAACATGGCACCAGAAAAAGTAGACTTTGAGGACTGCAAAGATGTTAGCGATCTAAGACAGTATGACAGTGATGAACCGGAGTCTAGATCGCTAGCAAGCTGGATCCAAAGTGAATTCAACAAGGCATGCGAATTGACAGACTCGAGTTGGATTGAACTTGACGAAATAGGGGAAGACGTTGCTCCAATTGAGCACATTGCGAGTATGAGGAGAAACTATTTCACAGCGGAAGTATCCCATTGCAGGGCTACTGAATATATAATGAAGGGAGTGTACATAAACACAGCCCTGTTGAATGCATCCTGTGCAGCCATGGACGACTTCCAACTGATTCCAATGATAAGCAAATGCAGAACCAAAGAAGGGAGACGGAAGACAAATCTATATGGATTCATTATAAAAGGAAGATCCCATTTGAGAAATGACACCGATGTGGTAAACTTTGTGAGCATGGAATTCTCTCTCACTGACCCGAGGCTGGAGCCACACAAGTGGGAAAAGTACTGTGTTCTCGAGATAGGAGACATGCTCCTACGGACTGCAATAGGCCAAGTGTCAAGGCCCATGTTCCTGTATGTGAGAACCAATGGGACTTCTAAGATCAAGATGAAATGGGGCATGGAGATGAGGCGATGCCTTCTTCAATCCCTTCAACAAATTGAGAGCATGATTGAGGCCGAGTCTTCTGTCAAAGAGAAGGACATGACCAAAGAATTCTTTGAAAACAAATCAGAAACATGGCCAATTGGAGAATCACCCAAAGGGGTGGAGGAATGCTCCATTGGGAAGGTGTGCAGAACATTACTAGCAAAGTCTGTGTTCAACAGCCTATATGCATCTCCACAACTCGAGGGGTTTTCAGCCGAGTCAAGAAAATTGCTTCTCATTGTTCAGGCACTTAGGGACAACCTGGAACCTGGGACCTTCGATCTTGGGGGGCTATATGAAGCAATTGAGGAGTGCCTGATTAACGATCCCTGGGTTTTGCTTAATGCGTCTTGGTTCAACTCCTTCCTCACACATGCACTGAAATAGATGGCGTCTCAAGGCACCAAACGATCTTATGAACAGATGGAAACTGGTGGAGAACGCCAGAATGCTACTGAGATCAGGGCATCTGTTGGAAGAATGGTTAGTGGCATTGGGAGGTTCTACATACAGATGTGCACAGAACTCAAACTCAGTGACTATGAAGGGAGGCTTATCCAGAACAGCATAACAATAGAGAGAATGGTACTCTCTGCATTTGATGAAAGAAGGAACAGATACCTGGAAGAACACCCCAGTGCGGGGAAGGACCCGAAGAAAACTGGAGGTCCAATTTATAGGAGGAGAGACGGGAAATGGGTGAGAGAGCTGATTCTGTACGACAAAGAGGAGATCAGGAGGATTTGGCGTCAAGCGAACAATGGAGAGGACGCAACTGCTGGTCTTACCCACCTGATGATATGGCATTCCAATCTAAATGATGCCACATATCAGAGAACGAGAGCTCTCGTACGTACTGGAATGGACCCCAGGATGTGCTCTCTGATGCAAGGGTCAACTCTCCCGAGGAGATCTGGAGCTGCCGGTGCAGCAGTGAAGGGGGTAGGGACAATGGTGATGGAGCTGATTCGGATGATAAAACGAGGGATCAACGACCGGAATTTCTGGAGAGGCGAAAATGGAAGAAGAACAAGGATTGCATATGAGAGAATGTGCAACATCCTCAAAGGGAAATTCCAAACAGCAGCGCAAAGAGCAATGATGGATCAAGTGCGAGAGAGCAGAAATCCTGGGAATGCTGAAATTGAAGATCTCATTTTTCTGGCACGGTCTGCACTCATCCTGAGAGGATCAGTAGCCCATAAGTCCTGCTTGCCTGCTTGTGTGTACGGACTTGCTGTGGCCAGTGGATATGACTTTGAGAGAGAAGGGTACTCTCTGGTTGGAATAGATCCTTTCCGTCTGCTTCAAAACAGCCAGGTCTTTAGTCTCATTAGACCAAATGAGAATCCAGCACATAAGAGTCAATTAGTGTGGATGGCATGCCACTCTGCAGCATTTGAGGACCTTAGAGTCTCAAGTTTCATCAGAGGGACAAGAGTGGTCCCAAGAGGACAGCTATCCACCAGAGGGGTTCAAATTGCTTCAAATGAGAACATGGAAGCAATGGACTCCAACACTCTTGAACTGAGAAGTAGATATTGGGCTATAAGAACCAGAAGCGGAGGAAACACCAACCAGCAGAGGGCATCTGCAGGACAGATCAGCGTTCAGCCCACTTTCTCGGTACAGAGAAACCTTCCCTTCGAAAGAGCGACCATTATGGCAGCATTTACAGGAAATACTGAGGGCAGAACGTCTGACATGAGGACTGAAATCATAAGAATGATGGAAAGTGCCAGACCAGAAGATGTGTCATTCCAGGGGCGGGGAGTCTTCGAGCTCTCGGACGAAAAGGCAACGAACCCGATCGTGCCTTCCTTTGACATGAATAATGAAGGATCTTATTTCTTCGGAGACAATGCAGAGGAGTATGAAAATTAAATGAGTCTTCTAACCGAGGTCGAAACGTACGTTCTCTCTATCATCCCGTCAGGCCCCCTCAAAGCCGAGATCGCGCAGAAACTTGAAGATGTCTTCGCAGGAAAGAACACCGATCTCGAGGCTCTCATGGAGTGGCTAAAGACAAGACCAATCCTGTCACCTCTGACTAAAGGGATTTTGGGATTTGTATTCACGCTCACCGTGCCCAGTGAGCGAGGACTGCAGCGTAGACGCTTTGTCCAGAATGCCCTAAATGGAAATGGAGATCCAAATAATATGGATAGGGCAGTTAAGCTGTATAAGAAGCTGAAAAGAGAAATAACATTCCATGGGGCTAAGGAGGTCGCACTCAGCTACTCAACCGGTGCACTTGCCAGTTGCATGGGTCTCATATACAACAGGATGGGAACGGTGACTACGGAAGTGGCTTTTGGCTTAGTGTGTGCCACTTGTGAGCAGATTGCAGATTCACAGCATCGGTCTCACAGACAGATGGCAACTATCACCAACCCACTAATCAGGCATGAGAACAGAATGGTGCTGGCCAGCACTACAGCTAAGGCTATGGAGCAGATGGCGGGATCAAGTGAGCAGGCAGCGGAAGCCATGGAGGTCGCTAATCAGGCTAGGCAGATGGTGCAGGCAATGAGGACAATTGGGACTCATCCTAACTCTAGTGCTGGTCTGAGAGACAATCTTCTTGAAAATTTGCAGGCCTACCAGAAACGAATGGGAGTGCAGATGCAGCGATTCAAGTGAATGAGTCTTCTAACCGAGGTCGAAACGCCTACCAGAAACGAATGGGAGTGCAGATGCAGCGATTCAAGTGATCCTCTTGTTGTTGCCGCAAGTATCATTGGGATCTTGCACTTGATATTGTGGATTCTTGATCGTCTTTTCTTCAAATGCATTTATCGTCGCCTTAAATACGGTTTGAAAAGAGGGCCTTCTACGGCAGGGGTACCTGAGTCTATGAGGGAAGAGTACCGGCAGGAACAGCAGAGTGCTGTGGATGTTGACGATGGTCATTTTGTCAACATAGAATTGGAGTAAATGGATCCCAACACTGTGTCAAGCTTTCAGGTAGACTGCTTTCTTTGGCATGTCCGCAAACGATTTGCAGACCAAGAACTGGGTGATGCCCCATTCCTTGACCGGCTTCGCCGAGATCAGAAGTCCCTAAGGGGAAGAGGCAACACTCTTGGTCTGGACATCGAAACAGCTACTCGTGCGGGAAAGCAGATAGTGGAGCGGATTCTGGAGGAGGAGTCTGATGAGGCACTTAAAATG---------------CCGGCTTCACGCTACCTAACTGACATGACTCTCGAAGAAATGTCAAGGGACTGGTTCATGCTCATGCCCAAGCAGAAAGTGGCAGGTTCCCTTTGCATCAAAATGGACCAGGCAATAATGGATAAAACCATCATATTGAAAGCAAACTTCAGTGTGATTTTTGATCGATTGGAAACCCTAATACTACTTAGAGCTTTCACAGAAGAAGGAGCAATCGTGGGAGAAATCTCACCATTACCTTCTCTTCCAGGACATACTGGTGAGGATGTCAAAAATGCAATTGGCGTCCTCATCGGAGGACTTGAATGGAATGATAACACAGTTCGAGTCTCTGAAACTATACAGAGATTCGCTTGGGGAAGCAGTGATGAGGATAGGAGACCTCCACTCCCTCCAAATCAGAAACGGAAAATGGCGAGAACAATTGAGTCAGAAGTTTGAATGGATCCCAACACTGTGTCAAGCTTTCAGGACATACTGGTGAGGATGTCAAAAATGCAATTGGCGTCCTCATCGGAGGACTTGAATGGAATGATAACACAGTTCGAGTCTCTGAAACTATACAGAGATTCGCTTGGGGAAGCAGTGATGAGGATAGGAGACCTCCACTCCCTCCAAATCAGAAACGGAAAATGGCGAGAACAATTGAGTCAGAAGTTTGAAGAAATAAGGTGGCTGATTGAAGAAGTACGACATAGATTGAAAATTACAGAAAACAGCTTCGAACAGATAACATTTATGCAAGCCTTACAACTACTGCTTGAAGTGGAGCAAGAGATAAGAACCTTCTCGTTTCAGCTTATTTAA
>Concatenated PB2+PA+NP+M1+M2+NS1+NS2 STRAIN=A/Vietnam/UT3030/2003 YEAR=2003
ATGGAGAGAATAAAAGAATTACGAGATCTAATGTCACAGTCCCGCACTCGCGAGATACTGACAAAAACCACTGTGGACCATATGGCCATAATCAAGAAATACACATCAGGAAGACAAGAGAAGAACCCTGCTCTCAGAATGAAATGGATGATGGCAATGAAATATCCAATCACAGCGGACAAGAGAATAATAGAGATGATTCCTGAAAGGAATGAACAAGGGCAGACGCTCTGGAGCAAGACAAATGATGCTGGATCGGACAGGGTGATGGTGTCTCCCCTAGCTGTAACTTGGTGGAATAGGAATGGGCCGGCAACAAGTGCAGTTCATTATCCAAAGGTTTACAAAACATACTTTGAGAAGGTTGAAAGGTTAAAACATGGAACCTTCGGTCCCGTCCATTTCCGAAACCAAGTTAAAATACGCCGCCGAGTGGATATAAATCCTGGCCATGCAGATCTCAGTGCTAAAGAAGCACAAGATGTCATCATGGAGGTCGTTTTCCCAAATGAAGTGGGAGCTAGAATATTGACATCAGAGTCGCAATTGACAATAACGAAAGAGAAGAAAGAAGAGCTCCAAGATTGTAAGATTGCTCCCTTAATGGTTGCATACATGTTGGAAAGGGAACTGGTCCGCAAAACCAGATTCCTACCGGTAGCAGGCGGAACAAGCAGTGTGTACATTGAGGTATTGCATTTGACTCAAGGGACCTGCTGGGAACAGATGTACACTCCAGGCGGAGAAGTGAGAAATGACGATGTTGACCAGAGTTTGATCATAGCTGCCAGAAACATTGTTAGGAGAGCAACGGTATCAGCGGATCCACTGGCATCACTGCTGGAGATGTGTCACAGCACACAAATTGGTGGGATAAGGATGGTGGACATCCTTAGGCAAAATCCAACTGAGGAACAAGCTGTGGATATATGCAAAGCAGCAATGGGTCTGAGGATCAGTTCTTCCTTTAGCTTTGGAGGCTTCACTTTCAAAAGAACAAGTGGATCATCCGTCAAGAAGGAAGAGGAAGTGCTTACAGGCAACCTCCAAACATTGAAAATAAGAGTACATGAGGGGTATGAGGAATTCACAATGGTTGGGCGGAGGGCAACAGCTATCCTGAGGAAAGCAACTAGAAGGCTGATTCAGTTGATAGTAAGTGGAAGAGACGAACAATCAATCGCTGAGGCAATCATTGTAGCAATGGTGTTCTCACAGGAGGATTGCATGATAAAGGCAGTCCGAGGCGATCTGAATTTCGTAAACAGAGCAAACCAAAGATTAAACACCATGCATCAACTCCTGAGACATTTTCAAAAGGATGCAAAAGTGTTATTTCAGAATTGGGGAATTGAACCCATTGATAATGTCATGGGGATGATCGGAATATTACCTGACATGACTCCCAGCACAGAAATGTCACTGAGAGGAGTAAGAGTTAGTAAAATGGGAGTGGATGAATATTCCAGCACTGAGAGAGTAGTTGTAAGTATTGACCGTTTCTTAAGGGTTCGAGATCAGCGGGGGAACGTACTCTTATCTCCCGAAGAGGTCAGCGAAACCCAGGGAACAGAGAAATTGACAATAACATATTCATCATCAATGATGTGGGAAATCAACGGTCCTGAGTCAGTGCTTGTTAACACCTATCAGTGGATCATCAGAAACTGGGAGACTGTGAAGATTCAATGGTCTCAAGACCCCCCGATGCTGTACAATAAGATGGAGTTTGAACCGTTCCAATCCTTGGTACCCAAAGCTGCCAGAAGTCAATACAGTGGATTTGTGAGAACATTATTCCAACAAATGCGTGACGTACTGGGGACATTTGATACTGTCCAGATAATAAAGCTGCTACCATTTGCAGCAGCCCCACCGGAGCAGAGCAGAATGCAGTTTTCTTCTCTAACTGTGAATGTGAGAGGCTCAGGAATGAGAATACTCGTAAGGGGCAATTCCCCTGTGTTCAACTACAATAAGGCAACCAAAAGGCTTACCGTTCTTGGAAAGGACGCAGGTGCATTAACAGAGGATCCAGATGAGGGGACAGCCGGAGTGGAATCTGCAGTACTGAGGGGATTCTTAATTCTAGGCAAGGAGAACAAAAGGTATGGACCAGCATTGAGCATCAATGAACTGAGCAATCTTGCGAAGGGGGAGAAAGCTAATGTGCTGATAGGGCAAGGAGACGTGGTGTTGGTAATGAAACGAAAACGGGACTCTAGCATACTTACTGACAGCCAGACAGCGACCAAAAGAATTCGGATGGCCATCAAT---ATGGAAGACTTTGTGCGACAAAGCTTCAATCCAATGATTGTCGAGCTTGCGGAAAAGGCAATGAAAGAATATGGGGAAGATCCGAAAATCGAAACGAACAAGTTTGCTGCAATATGCACACACTTGGAGGTCTGTTTCATGTATTCGGATTTTCACTTTATTGATGAACGGAGTGAATCAATAATTGTAGAATCTGGAGATCCGAATGCATTATTGAAACACCGATTTGAAATAATTGAAGGAAGAGACCGAACGATGGCCTGGACTGTGGTGAATAGTATCTGCAACACCACAGGAGTTGAGAAACCTAAATTTCTCCCAGATTTGTATGACTACAAAGAGAACCGATTCATCGAAATTGGAGTGACACGGAGGGAAGTTCATACATACTATCTGGAGAAAGCCAACAAGATAAAATCCGAGAAGACACATATTCACATATTCTCATTCACAGGGGAGGAAATGGCCACCAAAGCGGACTACACCCTTGATGAAGAGAGCAGGGCAAGAATTAAAACCAGGCTGTTCACCATAAGGCAGGAAATGGCCAGTAGGGGTCTATGGGATTCCTTTCGTCAATCTGAAAGAGGCGAAGAGACAATTGAAGAAAAATTTGAAATCACTGGAACCATGCGCAGACTTGCAGACCAAAGTCTCCCACCGAACTTCTCCAGCCTTGAAAACTTTAGAGCCTATGTGGATGGATTCGAACCGAACGGCTGCATTGAGGGCAAGCTTTCTCAAATGTCAAAAGAAGTGAATGCTAGAATTGAGCCATTTTTGAAGACAACGCCACGCCCTCTCAGACTACCTGATGGGCCTCCCTGCTCTCAGCGGTCGAAGTTCTTGATGATGGATGCCCTTAAATTAAGCATCGAAGACCCGAGTCATGAGGGGGAGGGGATACCACTATACGATGCAATCAAATGCATGAAGACATTTTTCGGCTGGAAAGAGCCCAACATCGTGAAACCACATGAAAAAGGTATAAACCCCAATTACCTCCTGGCTTGGAAGCAAGTGCTGGCAGAACTCCAAGATATTGAAAATGAGGAGAAAATCCCAAAAACAAAGAACATGAAAAAAACAAGCCAGTTGAAGTGGGCACTCGGTGAGAACATGGCACCAGAGAAAGTAGACTTTGAGGACTGCAAAGATGTTAGCGATCTAAGACAGTATGACAGTGATGAACCAGAGTCTAGATCACTAGCAAGCTGGATTCAGAGTGAATTCAACAAGGCATGTGAATTGACAGATTCGAGTTGGATTGAACTTGATGAGATAGGAGAAGACGTAGCTCCAATTGAGCACATTGCAAGTATGAGACGGAACTATTTTACAGCGGAAGTATCCCATTGCAGGGCCACTGAATACATAATGAAGGGAGTGTACATAAACACAGCCCTGTTGAATGCATCCTGTGCAGCCATGGATGACTTTCAACTGATTCCAATGATAAGCAAATGCAGAACCAAAGAAGGAAGACGGAAAACTAATCTGTATGGATTCATTATAAAAGGGAGATCCCACTTGAGGAATGATACCGATGTGGTAAATTTTGTGAGTATGGAATTCTCTCTTACTGATCCGAGGCTGGAGCCACACAAGTGGGAAAAGTACTGTGTCCTCGAGATAGGAGACATGCTCCTCCGGACTGCAGTAGGCCAAGTTTCAAGGCCCATGTTCCTGTATGTAAGAACCAATGGAACCTCCAAGATCAAAATGAAATGGGGCATGGAAATGAGGCGATGCCTTCTTCAATCCCTTCAACAAATTGAGAGCATGATTGAAGCCGAGTCTTCTGTCAAAGAGAAGGACATGACCAAAGAATTCTTTGAAAACAAATCAGAAACATGGCCGATTGGAGAATCCCCCAAGGGAGTGGAGGAAGGCTCCATCGGAAAGGTGTGCAGAACCTTGCTGGCGAAGTCTGTGTTCAACAGTTTATATGCATCTCCACAACTCGAGGGGTTTTCAGCTGAATCAAGAAAATTGCTTCTCATTGCTCAGGCACTTAGGGACAACCTGGAACCTGGGACCTTCGATCTTGGAGGGCTATATGAAGCAATTGAGGAGTGCCTGATTAACGATCCCTGGGTTTTGCTTAATGCGTCTTGGTTCAACTCCTTCCTCGCACATGCACTGAAA---ATGGCGTCTCAAGGCACCAAACGATCTTATGAACAGATGGAAACTGGTGGGGAACGCCAGAATGCTACGGAGATCAGGGCATCTGTTGGAAGAATGGTTAGTGGCATTGGGAGGTTCTACATACAGATGTGCACAGAACTCAAACTCAGTGACTATGAAGGGAGGCTGATCCAGAACAGCATAACAATAGAGAGAATGGTACTCTCTGCATTTGATGAAAGAAGGAACAGATACCTGGAAGAACACCCCAGTGCGGGAAAGGACCCGAAGAAGACTGGAGGTCCAATTTATCGGAGGAGAGACGGGAAATGGGTGAGAGAGCTAATTCTGTACGACAAAGAGGAGATCAGGAGGATTTGGCGTCAAGCGAACAATGGAGAGGACGCAACTGCTGGTCTTACCCACCTGATGATATGGCATTCCAATCTAAATGATGCCACATATCAGAGAACGAGAGCTCTCGTGCGTACTGGAATGGACCCAAGGATGTGCTCTCTGATGCAAGGGTCAACTCTCCCGAGGAGATCTGGAGCTGCCGGTGCAGCAGTAAAGGGGGTAGGGACAATGGTGATGGAGCTGATTCGGATGATAAAACGAGGGATCAACGACCGGAATTTCTGGAGAGGCGAAAATGGAAGAAGAACAAGGATTGCATATGAGAGAATGTGCAACATCCTCAAAGGGAAATTCCAAACAGCAGCACAAAGAGCAATGATGGATCAAGTGCGAGAGAGCAGAAATCCTGGGAATGCTGAAATTGAAGATCTCATTTTTCTGGCACGGTCTGCACTCATCCTGAGAGGATCAGTGGCCCATAAGTCCTGCTTGCCTGCTTGTGTGTACGGACTTGCAGTGGCCAGTGGATATGACTTTGAGAGAGAAGGGTACTCTCTGGTTGGAATAGATCCTTTCCGCCTGCTTCAAAACAGCCAGGTCTTTAGTCTCATTAGACCAAATGAGAATCCAGCACATAAGAGTCAATTAGTGTGGATGGCATGCCACTCTGCAGCATTTGAGGACCTTAGAGTCTCAAGTTTCATCAGAGGGACAAGAGTGGTCCCAAGAGGACAGCTATCCACCAGAGGGGTTCAAATTGCTTCAAATGAGAACATGGAGGCAATGGACTCCAACACTCTTGAACTGAGAAGCAGATATTGGGCTATAAGAACCAGAAGCGGAGGAAACACCAACCAGCAGAGGGCATCTGCAGGACAGATCAGCGTTCAGCCCACTTTCTCGGTACAGAGAAACCTTCCCTTCGAAAGAGCGACCATTATGGCAGCATTTACAGGAAATACTGAGGGCAGAACGTCTGACATGAGGACTGAAATCATAAGAATGATGGAAAGTGCCAGACCAGAAGATGTGTCATTCCAGGGGCGGGGAGTCTTCGAGCTCTCGGACGAAAAGGCAACGAACCCGATCGTGCCTTCCTTTGACATGAATAATGAAGGATCTTATTTCTTCGGAGACAATGCAGAGGAGTATGACAAT---ATGAGTCTTCTAACCGAGGTCGAAACGTACGTTCTCTCTATCATCCCGTCAGGCCCCCTCAAAGCCGAGATCGCGCAGAAACTTGAAGATGTCTTTGCAGGAAAGAACACCGATCTCGAGGCTCTCATGGAGTGGCTAAAGACAAGACCAATCCTGTCACCTCTGACTAAAGGGATTTTGGGATTTGTATTCACGCTCACCGTGCCCAGTGAGCGAGGACTGCAGCGTAGACGCTTTGTCCAGAATGCCCTAAATGGAAATGGAGATCCAAATAATATGGATAGGGCAGTTAAGCTATATAAGAAGCTGAAAAGAGAAATAACATTCCATGGGGCTAAGGAGGTCGCACTCAGCTACTCAACCGGTGCACTTGCCAGTTGCATGGGTCTCATATACAACAGGATGGGAACGGTGACTACGGAAGTGGCTTTTGGCCTAGTGTGTGCCACTTGTGAGCAGATTGCAGATTCACAGCATCGGTCTCACAGACAGATGGCAACTATCACCAACCCACTAATCAGACATGAGAACAGAATGGTGCTGGCCAGCACTACAGCTAAGGCTATGGAGCAGATGGCGGGATCAAGTGAGCAGGCAGCGGAAGCCATGGAGATCGCTAATCAGGCTAGGCAGATGGTGCAGGCAATGAGGACAATTGGGACTCATCCTAACTCTAGTGCTGGTCTGAGAGATAATCTTCTCGAAAATTTGCAGGCCTACCAGAAACGAATGGGAGTGCAGATGCAGCGATTCAAGTGAATGAGTCTTCTAACCGAGGTCGAAACGCCTACCAGAAACGAATGGGAGTGCAGATGCAGCGATTCAAGTGATCCTATTGTTGTTGCCGCAAATATCATTGGGATCTTGCACTTGATATTGTGGATTCTTGATCGTCTTTTCTTCAAATGCATTTATCGTCGCCTTAAATACGGTTTGAAAAGAGGGCCTGCTACGGCAGGGGTACCTGAGTCTATGAGGGAAGAGTACCGGCAGGAACAGCAGAGTGCTGTGGATGTTGACGATGGTCATTTTGTCAACATAGAATTGGAG---ATGGATTCCAACACTGTGTCAAGCTTTCAGGTAGACTGCTTTCTTTGGCATGTCCGCAAACGATTTGCAGACCAAGAACTGGGTGATGCCCCATTCCTTGACCGGCTTCGCCGAGATCAGAAGTCCCTAAGAGGAAGAGGCAACACTCTTGGTCTGGACATCGAAACAGCTACTCGCGCAGGAAAGCAGATAGTGGAGCGGATTCTGGAGGAGGAGTCTGATAAGGCACTTAAAATG---------------CCGGCTTCACGCTACCTAACTGACATGACTCTCGAAGAAATGTCAAGGGACTGGTTCATGCTCATGCCCAAGCAGAAAGTGGCAGGTTCCCTTTGCATCAAAATGGACCAGGCAATAATGGATAAAACCATCATATTGAAAGCAAACTTCAGTGTGATTTTTGACCGGTTGGAAACCCTAATACTACTTAGAGCTTTCACAGAAGAAGGAGCAATCGTGGGAGAAATCTCACCATTACCTTCTCTTCCAGGACATACTGGTGAGGATGTCAAAAATGCAATTGGCGTCCTCATCGGAGGACTTGAATGGAATGATAACACAGTTCGAGTCACTGAAACTATACAGAGATTCGCTTGGAGAAGCAGTGATGAGGATGGGAGACTTCCACTCCCTCCAAATCAGAAACGGAAAATGGCGAGAACAATTGAGTCAGAAGTTTGAATGGATTCCAACACTGTGTCAAGCTTTCAGGACATACTGGTGAGGATGTCAAAAATGCAATTGGCGTCCTCATCGGAGGACTTGAATGGAATGATAACACAGTTCGAGTCACTGAAACTATACAGAGATTCGCTTGGAGAAGCAGTGATGAGGATGGGAGACTTCCACTCCCTCCAAATCAGAAACGGAAAATGGCGAGAACAATTGAGTCAGAAGTTTGAAGAAATAAGGTGGCTGATTGAAGAATTAAGACATAGATTGAAAATTACAGAAAACAGCTTCGAACAGATAACGTTCATGCAAGCCTTACAACTACTGCTTGAAGTGGAGCAAGAGATAAGAACCTTCTCGTTTCAGCTTATT---
>Concatenated PB2+PA+NP+M1+M2+NS1+NS2 STRAIN=A/Vietnam/UT3028/2003 YEAR=2003
ATGGAGAGAATAAAAGAATTACGAGATCTAATGTCACAGTCCCGCACTCGCGAGATACTAACAAAAACCACTGTGGACCATATGGCCATAATCAAGAAATACACATCAGGAAGACAAGAGAAGAACCCTGCTCTCAGAATGAAATGGATGATGGCAATGAAATATCCAATCACAGCAGACAAGAGAATAATAGAGATGATTCCTGAAAGGAATGAACAAGGGCAGACGCTCTGGAGCAAGACAAATGATGCTGGATCGGACAGGGTGATGGTGTCTCCCCTAGCTGTAACTTGGTGGAATAGGAATGGGCCGGCGACAAGTGCAGTTCATTATCCAAAGGTTTACAAAACATACTTTGAGAAGGTTGAAAGGTTAAAACATGGAACCTTCGGTCCCGTTCATTTCCGAAACCAAGTTAAAATACGCCGCCGAGTTGATATAAATCCTGGCCATGCAGATCTCAGTGCTAAAGAAGCACAAGATGTCATCATGGAGGTCGTTTTTCCAAATGAAGTGGGAGCTAGAATATTGACATCAGAGTCGCAATTGACAATAACGAAAGAGAAGAAAGAAGAGCTCCAAGATTGTAAGATTGCTCCCTTAATGGTTGCATACATGTTGGAAAGGGAACTAGTCCGCAAAACCAGATTCCTACCGGTAGCAGGCGGAACAAGCAGTGTGTACATTGAGGTATTGCATTTGACTCAAGGGACCTGCTGGGAACAGATGTACACTCCAGGCGGAGAAGTGAGAAATGACGATGTTGACCAGAGTTTGATCATCGCTGCCAGAAACATTGTTAGGAGAGCAACGGTATCAGCGGATCCACTGGCATCACTGCTGGAGATGTGTCACAGCACACAAATTGGTGGGATAAGGATGGTGGACATTCTTAGGCAAAATCCAACTGAGGAACAAGCTGTGGATATATGCAAAGCAGCAATGGGTCTGAGGATCAGTTCTTCCTTTAGCTTTGGAGGCTTCACTTTCAAAAGAACAAGTGGGTCATCCGTCAAGAAGGAAGAGGAAGTGCTTACAGGCAACCTCCAAACATTGAAAATAAGAGTACATGAGGGGTATGAGGAATTCACAATGGTTGGGCGGAGGGCAACAGCTATCCTGAGGAAAGCAACTAGAAGGCTGATTCAGTTGATAGTAAGTGGAAGAGACGAACAATCAATCGCTGAGGCAATCATTGTAGCAATGGTGTTCTCACAGGAGGATTGCATGATAAAGGCAGTCCGAGGCGATCTGAATTTCGTAAACAGAGCAAACCAAAGATTAAACCCCATGCATCAACTCCTGAGACATTTTCAAAAGGATGCAAAAGTGCTATTTCAGAATTGGGGAATTGAACCCATTGATAATGTCATGGGGATGATCGGAATATTACCTGACATGACTCCCAGCACAGAGATGTCACTGAGAGGAGTAAGAGTTAGTAAAATGGGAGTGGATGAATATTCCAGCACTGAGAGAGTAGTTGTAAGTATTGACCGCTTCTTAAGGGTTCGAGATCAGCGGGGGAACGTACTCTTATCTCCCGAAGAGGTCAGCGAAACCCAGGGAACAGAGAAATTGACAATAACATATTCATCATCAATGATGTGGGAAATCAACGGTCCTGAGTCGGTGCTTGTTAACACCTATCAGTGGATCATCAGAAACTGGGAGACTGTGAAGATTCAATGGTCTCAAGACCCCACGATGCTGTACAATAAGATGGAGTTTGAACCGTTCCAATCCTTGGTACCCAAAGCTGCCAGAGGTCAATACAGTGGATTTGTGAGAACATTATTCCAACAAATGCGTGACGTACTGGGGACATTTGATACTGTCCAGATAATAAAGCTGCTACCATTTGCAGCAGCCCCACCGAAGCAGAGCAGAATGCAGTTTTCTTCTCTAACTGTGAATGTGAGAGGCTCAGGAATGAGAATACTTGTAAGGGGCAATTCCCCTGTGTTCAACTACAATAAGGCAACCAAAAGGCTTACCGTTCTTGGAAAGGACGCAGGTGCATTAACAGAGGATCCGGATGAGGGGACAGCCGGAGTGGAATCTGCAGTACTGAGGGGATTCTTAATTCTAGGCAAGGAGGACAAAAGGTATGGACCAGCATTGAGCATCAATGAACTGAGCAATCTTGCGAAGGGGGAGAAAGCTAATGTGCTGATAGGGCAAGGAGACGTGGTGTTGGTAATGAAACGAAAACGGGACTCTAGCATACTTACTGACAGCCAGACAGCGACCAAAAGAATTCGGATGGCCATCAAT---ATGGAAGACTTTGTGCGACAATGCTTCAATCCAATGATTGTCGAGCTTGCGGAAAAGGCAATGAAAGAATATGGGGAAGATCCGAAAATCGAAACGAACAAGTTTGCTGCAATATGCACACACTTGGAGGTCTGTTTCATGTATTCGGATTTTCACTTTATTGATGAACGGAGTGAATCAATAATTGTAGAATCTGGAGATCCGAATGCATTATTGAAACACCGATTTGAAATAATTGAAGGAAGAGACCGAACGATGGCCTGGACTGTGGTGAATAGTATCTGCAACACCACAGGAGTTGAGAAACCTAAATTTCTCCCAGATTTGTATGACTACAAAGAGAACCGATTCATCGAAATTGGAGTGACACGGAGGGAAGTTCATACATACTATCTGGAGAAAGCCAACAAGATAAAATCCGAGAAGACACATATTCACATATTCTCATTCACAGGGGAGGAAATGGCCACCAAAGCGGACTACACCCTTGATGAAGAGAGCAGGGCAAGAATTAAAACCAGGCTGTTCACCATAAGGCAGGAAATGGCCAGTAGGGGTCTATGGGATTCCTTTCGTCAATCCGAGAGAGGCGAAGAGACAATTGAAGAAAAATTTGAAATCACTGGAACCATGCGCAGACTTGCAGACCAAAGTCTCCCACCGAACTTCTCCAGCCTTGAAAACTTTAGAGCCTATGTGGATGGATTCGAACCGAACGGCTGCATTGAGGGCAAGCTTTCTCAAATGTCAAAAGAAGTGAATGCTAGAATTGAGCCATTTTTGAAGACAACGCCACGCCCTCTCAGACTACCTGATGGGCCTCCTTGCTCTCAGCGGTCGAAGTTCTTGCTGATGGATGCCCTTAAATTAAGCATCGAAGACCCGAGTCATGAGGGGGAGGGGATACCACTATACGATGCAATCAAATGCATGAAGACATTTTTCGGCTGGAAAGAGCCCAACATCGTGAAACCACATGAAAAAGGTATAAACCCCAATTACCTCCTGGCTTGGAAGCAAGTGCTGGCAGAACTCCAAGATATTGAAAATGAGGAGAAAATCCCAAAAACAAAGAACATGAAAAAAACAAGCCAGTTGAAGTGGGCACTCGGTGAGAACATGGCACCAGAGAAAGTAGACTTTGAGGACTGCAAAGATGTTAGCGATCTAAGACAGTATGACAGTGATGAACCAGAGTCTAGATCACTAGCAAGCTGGATTCAGAGTGAATTCAACAAGGCATGTGAATTGACAGATTCGAGTTGGATTGAACTTGATGAAATAGGAGAAGACGTAGCTCCAATTGAGCACATTGCAAGTATGAGAAGGAACTATTTTACAGCGGAAGTATCCCATTGCAGGGCCACTGAATACATAATGAAGGGAGTGTACATAAACACAGCCCTGTTGAATGCATCCTGTGCAGCCATGGATGACTTTCAACTGATTCCAATGATAAGCAAATGCAGAACCAAAGAAGGAAGACGGAAAACTAATCTGTATGGATTCATTATAAAAGGGAGATCCCACTTGAGGAATGATACCGATGTGGTAAATTTTGTGAGTATGGAATTCTCTCTTACTGATCCGAGGCTGGAGCCACACAAGTGGGAAAAGTACTGTGTCCTCGAGATAGGAGACATGCTCCTCCGGACTGCAGTAGGCCAAGTTTCGAGGCCCATGTTCCTGTATGTAAGAACCAATGGAACCTCCAAGATCAAAATGAAATGGGGCATGGAAATGAGGCGATGCCTTCTCCAATCCCTTCAACAAATTGAAAGCATGATTGAAGCCGAGTCTTCTGTCAAAGAGAAGGACATGACCAAAGAATTCTTTGAAAACAAATCAGAAACATGGCCGATTGGAGAGTCCCCCAAGGGAGTGGAGGAAGGCTCCATCGGAAAGGTGTGCAGAACCTTGCTGGCGAAGTCTGTGTTCAACAGTTTATATGCATCTCCACAACTCGAGGGGTTTTCAGCTGAATCAAGAAAATTGCTTCTCATTGCTCAGGCACTTAGGGACAACCTGGAACCTGGGACCTTCGATCTTGGAGGGCTATATGAAGCAATTGAGGAGTGCCTGATTAACGATCCCTGGGTTTTGCTTAATGCGTCTTGGTTCAACTCCTTCCTCGCACATGCACTGAAA---ATGGCGTCTCAAGGCACCAAACGATCTTATGAACAGATGGAAACTGGTGGGGAACGCCAGAATGCTACTGAGATCAGGGCATCTGTTGGGAGAATGGTTAGTGGCATTGGGAGGTTCTACATACAGATGTGCACAGAACTCAAACTCAGTGACTATGAAGGGAGGCTGATCCAGAACAGCATAACAATAGAGAGAATGGTACTCTCTGCATTTGATGAAAGAAGGAACAGATACCTGGAAGAACACCCCAGTGCGGGAAAGGACCCGAAGAAGACTGGAGGTCCAATTTATCGGAGGAGAGACGGGAAATGGGTGAGAGAGCTAATTCTGTACGACAAAGAGGAGATCAGGAGGATTTGGCGTCAAGCGAACAATGGAGAGGACGCAACTGCTGGTCTTACCCACCTGATGATATGGCATTCCAATCTAAATGATGCCACATATCAGAGAACGAGAGCTCTAGTGCGTACTGGAATGGACCCAAGGATGTGCTCTCTGATGCAAGGGTCAACTCTCCCGAGGAGATCTGGAGCTGCCGGTGCAGCAGTAAAGGGGGTAGGGACAATGGTGATGGAGCTGATTCGGATGATAAAACGAGGGATCAACGACCGGAATTTCTGGAGAGGCGAAAATGGAAGAAGAACAAGGATTGCATATGAGAGAATGTGCAACATCCTTAAAGGGAAATTCCAAACAGCAGCACAAAGAGCAATGATGGATCAAGTGCGAGAGAGCAGAAATCCTGGGAATGCTGAAATTGAAGATCTCATTTTTCTGGCACGGTCTGCACTCATCCTGAGAGGATCAGTGGCCCATAAGTCCTGCTTGCCTGCTTGTGTGTACGGACTTGCAGTGGCCAGTGGATATGACTTTGAGAGAGAAGGGTACTCTCTGGTTGGAATAGATCCTTTCCGCCTGCTTCAAAACAGCCAGGTCTTTAGTCTCATTAGACCAAATGAGAATCCAGCACATAAGAGTCAATTAGTGTGGATGGCATGCCACTCTGCAGCATTTGAGGACCTTAGAGTCTCAAGTTTCATCAGAGGGACAAGAGTGGTCCCAAGAGGACAGCTATCCACCAGAGGGGTTCAAATTGCTTCAAATGAGAACATGGAGGCAATGGACTCCAACACTCTTGAACTGAGAAGCAGATATTGGGCTATAAGAACCAGAAGCGGAGGAAACACCAACCAGCAGAGGGCATCTGCAGGACAGATCAGCGTTCAGCCCACTTTCTCGGTACAGAGAAACCTTCCCTTCGAAAGAGCGACCATTATGGCAGCATTTACAGGAAATACTGAGGGCAGAACGTCTGACATGAGGACTGAAATCATAAGAATGATGGAAAGTGCCAGACCAGAAGATGTGTCATTCCAGGGGCGGGGAGTCTTCGAGCTCTCGGACGAAAAGGCAACGAACCCGATCGTGCCTTCCTTTGACATGAATAATGAAGGATCTTATTTCTTCGGAGACAATGCAGAGGAGTATGACAAT---ATGAGTCTTCTAACCGAGGTCGAAACGTACGTTCTCTCTATCATCCCGTCAGGCCCCCTCAAAGCCGAGATCGCGCAGAAACTTGAAGATGTCTTTGCAGGAAAGAACACCGATCTCGAGGCTCTCATGGAGTGGCTAAAGACAAGACCAATCCTGTCACCTCTGACTAAAGGGATTTTGGGATTTGTATTCACGCTCACCGTGCCCAGTGAGCGAGGACTGCAGCGTAGACGCTTTGTCCAGAATGCCCTAAATGGAAATGGAGATCCAAATAATATGGATAGGGCAGTTAAGCTATATAAGAAGCTGAAAAGAGAAATAACATTCCATGGGGCTAAGGAGGTCGCACTCAGCTACTCAACCGGTGCACTTGCCAGTTGCATGGGTCTCATATACAACAGGATGGGAACGGTGACCACGGAAGTGGCTTTTGGCCTAGTGTGTGCCACTTGTGAGCAGATTGCAGATTCACAGCATCGGTCTCACAGACAGATGGCAACTATCACCAACCCACTAATCAGACATGAGAACAGAATGGTGCTGGCCAGCACTACAGCTAAGGCTATGGAGCAGATGGCGGGATCAAGTGAGCAGGCAGCGGAAGCCATGGAGATCGCTAATCAGGCTAGGCAGATGGTGCAGGCAATGAGGACAATTGGGACTCATCCTAACTCTAGTGCTGGTCTGAGAGATAATCTTCTTGAAAATTTGCAGGCCTACCAGAAACGAATGGGAGTGCAGATGCAGCGATTCAAGTGAATGAGTCTTCTAACCGAGGTCGAAACGCCTACCAGAAACGAATGGGAGTGCAGATGCAGCGATTCAAGTGATCCTATTGTTGTTGCCGCAAATATCATTGGGATCTTGCACTTGATATTGTGGATTCTTGATCGTCTTTTCTTCAAATGCATTTATCGTCGCCTTAAATACGGTTTGAAAAGAGGGCCTGCTACGGCAGGGGTACCTGAGTCTATGAGGGAAGAGTACCGGCAGGAACAGCAGAGTGCTGTGGATGTTGACGATGGTCATTTTGTCAACATAGAATTGGAG---ATGGATTCCAACACTGTGTCAAGCTTTCAGGTAGACTGCTTTCTTTGGCATGTCCGCAAACGATTTGCAGACCAAGAACTGGGTGATGCCCCATTCCTTGACCGGCTTCGCCGAGATCAGAAGTCCCTAAGAGGAAGAGGCAACACTCTTGGTCTGGACATCGAAACAGCTACTCGCGCAGGAAAGCAGATAGTGGAGCGAATTCTGGAGGAGGAGTCTGATAAGGCACTTAAAATG---------------CCGGCTTCACGCTACCTAACTGACATGACTCTCGAAGAAATGTCAAGGGACTGGTTCATGCTCATGCCCAAGCAGAAAGTGGCAGGTTCCCTTTGCATCAAAATGGACCAGGCAATAATGGATAAAACCATCATATTGAAAGCAAACTTCAGTGTGATTTTTGACCGGTTGGAAACCCTAATACTACTTAGAGCTTTCACAGAAGAAGGGGCAATCGTGGGAGAAATCTCACCATTACCTTCTCTTCCAGGACATACTGGTGAGGATGTCAAAAATGCAATTGGCGTCCTCATCGGAGGACTTGAATGGAATGATAACACAGTTCGAGTCACTGAAACTATACAGAGATTCGCTTGGAGAAACAGTGATGAGGATGGGAGACTTCCACTCCCTCCAAATCAGAAACGGAAAATGGCGAGAACAATTGAGTCAGAAGTTTGAATGGATTCCAACACTGTGTCAAGCTTTCAGGACATACTGGTGAGGATGTCAAAAATGCAATTGGCGTCCTCATCGGAGGACTTGAATGGAATGATAACACAGTTCGAGTCACTGAAACTATACAGAGATTCGCTTGGAGAAACAGTGATGAGGATGGGAGACTTCCACTCCCTCCAAATCAGAAACGGAAAATGGCGAGAACAATTGAGTCAGAAGTTTGAAGAAATAAGGTGGCTGATTGAAGAAGTAAGACATAGATTGAAAATTACAGAAAACAGCTTCGAACAGATAACGTTTATGCAAGCCTTACAACTACTGCTTGAAGTGGAGCAAGAGATAAGAGCCTTCTCGTTTCAGCTTATT---
>Concatenated PB2+PA+NP+M1+M2+NS1+NS2 STRAIN=A/Vietnam/UT30259/2004 YEAR=2004
ATGGAGAGAATAAAAGAATTACGAGATCTAATGTCACAGTCCCGCACTCGCGAGATACTAACAAAAACCACTGTGGACCATATGGCCATAATCAAGAAATACACATCAGGAAGACAAGAGAAGAACCCTGCTCTCAGAATGAAATGGATGATGGCAATGAAATATCCAATCACAGCGGACAAGAGAATAATAGAGATGATTCCTGAAAGGAATGAACAAGGGCAGACGCTCTGGAGCAAGACAAATGATGCTGGATCGGACAGGGTGATGGTGTCTCCCCTAGCTGTAACTTGGTGGAATAGGAATGGGCCGGCGACAAGTGCAGTTCATTATCCAAAGGTTTACAAAACATACTTTGAGAAGGTTGAAAGGTTAAAACATGGAACCTTCGGTCCCGTTCATTTCCGAAACCAAGTTAAAATACGCCGCCGAGTTGATATAAATCCTGGCCATGCAGATCTCAGTGCTAAAGAAGCACAAGATGTCATCATGGAGGTCGTTTTCCCAAATGAAGTGGGAGCTAGAATATTGACATCAGAGTCGCAATTGACAATAACGAAAGAGAAGAAAGAAGAGCTCCAAGATTGTAAAATTGCTCCCTTAATGGTTGCATACATGTTGGAAAGGGAACTGGTCCGCAAAACCAGATTCCTACCGGTAGCAGGCGGAACAAGCAGTGTGTACATTGAGGTATTGCATTTGACTCAAGGGACCTGCTGGGAACAGATGTACACTCCAGGCGGAGAAGTGAGAAATGACGATGTTGACCAGAGTTTGATCATCGCTGCCAGAAACATTGTTAGGAGAGCAACGGTATCAGCGGATCCACTGGCATCACTGCTGGAGATGTGTCACAGCACACAAATTGGTGGGATAAGGATGGTGGACATCCTTAGGCAAAATCCAACTGAGGAACAAGCTGTGGATATATGCAAAGCAGCAATGGGTCTGAGGATCAGTTCTTCCTTTAGCTTTGGAGGCTTCACTTTCAAAAGAACAAGTGGATCATCCGTCAAGAAGGAAGAGGAAGTGCTTACAGGCAACCTCCAAACATTGAAAATAAGAGTACATGAGGGGTATGAGGAATTCACAATGGTTGGGAGGAGGGCAACAGCTATCCTGAGGAAAGCAACTAGAAGGCTGATTCAGTTGATAGTAAGCGGAAGAGACGAACAATCAATCGCTGAGGCAATCATTGTAGCAATGGTGTTCTCACAGGAGGATTGCATGATAAAGGCAGTCCGAGGCGATCTGAATTTCGTAAACAGAGCAAACCAAAGATTAAACCCCATGCATCAACTCCTGAGACATTTTCAAAAGGATGCAAAAGTGCTATTTCAGAATTGGGGAATTGAACCCATTGATAATGTCATGGGGATGATAGGAATATTACCTGACATGACTCCTAGCACAGAAATGTCACTGAGAGGAGTAAGAGTTAGTAAAATGGGAGTGGATGAATATTCCAGCACTGAGAGAGTAGTTGTAAGTATTGACCGTTTCTTAAGGGTTCGAGATCAGCGGGGGAACGTACTCTTATCTCCCGAAGAAGTCAGCGAAACCCAGGGAACAGAGAAATTGACAATAACATATTCATCATCGATGATGTGGGAAATCAACGGTCCTGAGTCAGTGCTTGTTAACACTTATCAGTGGATCATCAGAAACTGGGAGACTGTGAAGATTCAATGGTCTCAAGACCCCACGATGCTGTACAATAAGATGGAGTTTGAACCGTTCCAATCCTTGGTACCCAAAGCTGCCAGAGGTCAATACAGTGGATTTGTGAGAACATTATTCCAACAAATGCGTGACGTACTGGGGACATTTGATACTGTTCAGATAATAAAGCTGCTACCATTTGCAGCAGCCCCACCGAAGCAGAGCAGAATGCAGTTTTCTTCTCTAACTGTGAATGTGAGAGGCTCAGGAATGAGAATACTCGTAAGGGGCAATTCCCCTGTGTTCAACTACAATAAGGCAACCAAAAGGCTTACCGTTCTTGGAAAGGACGCAGGTGCATTAACAGAGGATCCAGATGAGGGGACAGCCGGAGTGGAATCTGCAGTACTGAGGGGATTCTTAATTCTAGGCAAGGAGGACAAAAGGTATGGACCAGCATTGAGCATCAATGAACTGAGCAATCTTACGAAGGGGGAGAAAGCTAATGTGCTGATAGGGCAAGGAGACGTGGTGTTGGTAATGAAACGAAAACGGGACTCTAGCATACTTACTGACAGCCAGACAGCGACCAAAAGGATTCGGATGGCCATCAAT---ATGGAAGACTTTGTGCGACAATGCTTCAATCCAATGATTGTCGAACTTGCGGAAAAGGCAATGAAAGAATATGGGGAAGATCCGAAAATCGAAACGAACAAGTTTGCTGCAATATGCACACACTTGGAGGTCTGTTTCATGTATTCGGATTTTCACTTTATTGATGAACGGAGTGAATCAATAATTGTAGAATCTGGAGATCCGAATGCATTATTGAAACACCGATTTGAAATAATTGAAGGAAGAGACCGAACGATGGCCTGGACTGTGGTGAATAGTATCTGCAACACCACAGGAGTTGAGAAACCTAAATTTCTCCCAGATTTGTATGACTACAAAGAGAACCGATTCATCGAAATTGGAGTGACACGGAGGGAAGTTCATACATACTATCTGGAGAAAGCCAACAAGATAAAATCCGAGAAGACACATATTCACATATTCTCATTCACAGGGGAGGAAATGGCCACCAAAGCGGACTACACCCTTGATGAAGAGAGCAGGGCAAGAATTAAAACCAGGCTGTTCACCATAAGGCAGGAAATGGCCAGTAGGGGTCTATGGGATTCCTTTCGTCAATCCGAGAGAGGCGAAGAGACAATTGAAGAGAAATTTGAAATCACTGGAACCATGCGCAGACTTGCAGACCAAAGTCTCCCACCGAACTTCTCCAGCCTTGAAAACTTTAGAGCCTATGTGGATGGATTCGAACCGAACGGCTGCATTGAGGGCAAGCTTTCTCAAATGTCAAAAGAAGTGAATGCTAGAATTGAGCCATTTTTGAAGACAACGCCACGCCCTCTCAGAATACCTGATGGGCCTCCTTGCTCTCAGCGGTCGAAGTTCTTGCTGATGGATGCCCTTAAATTAAGCATCGAAGACCCGAGTCATGAGGGGGAGGGGATACCACTATACGATGCAATCAAATGCATGAAGACATTTTTCGGCTGGAAAGAGCCCAACATCGTGAAACCACATGAAAAAGGTATAAACCCCAATTACCTCCTGGCTTGGAAGCAAGTGCTGGCAGAACTCCAAGATATTGAAAATGAGGAGAAAATCCCAAAAACAAAGAACATGAAAAAAACAAGCCAGTTGAAGTGGGCACTAGGTGAGAACATGGCACCAGAGAAAGTAGACTTTGAGGACTGCAAAGATGTTAGCGATCTAAGACAGTATGACAGTGATGAACCAGAGTCTAGATCACTAGCAAGCTGGATTCAGAGTGAATTCAACAAGGCATGTGAATTGACAGATTCGAGTTGGATTGAACTTGACGAAATAGGAGAAGACGTAGCTCCAATTGAGCACATTGCAAGTATGAGAAGGAACTATTTTACAGCGGAAGTATCCCATTGCAGGGCCACTGAGTACATAATGAAGGGAGTGTACATAAACACAGCCCTGTTGAATGCATCCTGTGCAGCCATGGATGACTTTCAACTGATTCCAATGATAAGCAAATGCAGAACCAAAGAAGGAAGACGGAAAACTAATCTGTATGGATTCATTATAAAAGGGAGATCCCACTTGAGGAATGATACCGATGTGGTAAATTTTGTGAGTATGGAATTCTCTCTTACTGATCCGAGACTGGAGCCACACAAGTGGGAAAAGTACTGTGTCCTCGAGATAGGAGACATGCTCCTCCGGACTGCAGTAGGCCAAGTTTCACGGCCCATGTTCCTGTATGTAAGAACCAATGGAACCTCCAAGATCAAAATGAAATGGGGCATGGAAATGAGGCGATGCCTTCTTCAATCCCTTCAACAAATTGAAAGCATGATTGAAGCCGAGTCTTCTGTCAAAGAGAAGGACATGACCAAAGAATTCTTTGAAAATAAATCAGAAACATGGCCGATTGGAGAGTCCCCCAAGGGAGTGGAGGAAGGCTCCATCGGAAAGGTGTGCAGAACCTTGCTGGCGAAGTCTGTGTTCAACAGTTTATATGCATCTCCACAACTCGAGGGGTTTTCAGCTGAATCAAGAAAATTGCTTCTCATTGCTCAGGCACTTAGGGACAACCTGGAACCTGGGACCTTCGATCTTGGAGGGCTATATGAAGCAATTGAGGAGTGCCTGATTAACGATCCCTGGGTTTTGCTTAATGCGTCTTGGTTCAACTCCTTCCTCGCACATGCACTGAAA---ATGGCGTCTCAAGGCACCAAACGATCTTATGAACAGATGGAAACTGGTGGGGAACGCCAGAATGCTACTGAGATCAGGGCATCTGTTGGAAGAATGGTTAGTGGCATTGGGAGGTTCTACATACAAATGTGCACAGAACTCAAACTCAGTGACTATGAAGGGAGGCTGATCCAGAACAGCATAACAATAGAGAGAATGGTACTCTCTGCATTTGATGAAAGAAGGAACAGATACCTGGAAGAACACCCCAGTGCGGGAAAGGACCCGAAGAAGACTGGAGGTCCAATTTATCGGAGGAGAGACGGGAAATGGGTGAGAGAGCTAATTCTGTACGACAAAGAGGAGATCAGGAGGATTTGGCGTCAAGCGAACAATGGAGAGGACGCAACTGCTGGTCTTACCCACCTGATGATATGGCATTCCAATCTAAATGATGCCACATATCAGAGAACGAGAGCTCTCGTGCGTACTGGAATGGACCCAAGGATGTGCTCTCTGATGCAAGGGTCAACTCTCCCGAGGAGATCTGGAGCTGCCGGTGCAGCAGTAAAGGGGGTAGGGACAATGGTGATGGAGCTGATTCGGATGATAAAACGAGGGATCAACGACCGTAATTTCTGGAGAGGCGAAAATGGAAGAAGAACAAGGATTGCATATGAGAGAATGTGCAACATCCTCAAAGGGAAATTCCAAACAGCAGCACAAAGAGCAATGATGGATCAAGTGCGAGAGAGCAGAAATCCTGGGAATGCTGAAATTGAAGATCTCATTTTTCTGGCACGGTCTGCACTCATCCTGAGAGGATCAGTGGCCCATAAGTCCTGCTTGCCTGCTTGTGTGTACGGACTTGCAGTGGCCAGTGGATATGACTTTGAGAGAGAAGGGTACTCTCTGGTTGGAATAGATCCTTTCCGCCTGCTTCAAAACAGCCAGGTCTTTAGTCTCATTAGACCAAATGAGAATCCAGCACATAAGAGTCAATTAGTGTGGATGGCATGCCACTCTGCAGCATTTGAGGACCTTAGAGTCTCAAGTTTCATCAGAGGGACAAGAGTGGTCCCAAGAGGACAACTATCCACCAGAGGGGTTCAAATTGCTTCAAATGAGAACATGGAGGCAATGGACTCCAACACTCTTGAACTGAGAAGCAGGTATTGGGCTATAAGAACCAGAAGCGGAGGAAACACCAACCAGCAGAGGGCATCTGCAGGACAGATCAGCGTTCAGCCCACTTTCTCGGTACAGAGAAACCTTCCCTTCGAAAGAGCGACCATTATGGCAGCATTTACAGGGAATACTGAGGGCAGAACGTCTGACATGAGGACTGAAATCATAAGAATGATGGAAAGTGCCAAACCAGAAGATGTGTCATTCCAGGGGCGGGGAGTCTTCGAGCTCTCGGACGAAAAGGCAACGAACCCGATCGTGCCTTCCTTTGACATGAATAATGAAGGATCTTATTTCTTCGGAGACAATGCAGAGGAGTATGACAAT---ATGAGTCTTCTAACCGAGGTCGAAACGTACGTTCTCTCTATCATCCCGTCAGGCCCCCTCAAAGCCGAGATCGCGCAGAAACTTGAAGATGTCTTTGCAGGAAAGAACACCGATCTCGAGGCTCTCATGGAGTGGCTAAAGACAAGACCAATCCTGTCACCTCTGACTAAAGGGATTTTGGGATTTGTATTCACGCTCACCGTGCCCAGTGAGCGAGGACTGCAGCGTAGACGCTTTGTCCAGAATGCCCTAAATGGAAATGGAGATCCAAACAATATGGATAGGGCAGTGAAGCTATATAAGAAGCTGAAAAGAGAGATAACATTCCATGGGGCTAAGGAGGTTGCACTCAGCTACTCAACTGGTGCACTTGCCAGTTGCATGGGCCTCATATACAACAGGATGGGAACGGTGACTACGGAAGTGGCTTTTGGCCTAGTGTGTGCCACTTGTGAGCAGATTGCAGATTCACAGCATCGGTCTCACAGACAGATGGCAACTATCACCAACCCACTAATCAGACATGAGAACAGAATGGTGCTGGCCAGCACTACAGCTAAGGCTATGGAGCAGATGGCGGGATCAAGTGAGCAGGCAGCGGAAGCCATGGAAATCGCTAATCAGGCTAGGCAGATGGTGCAGGCAATGAGGACAATTGGGACTCATCCTAACTCTAGTGCTGGTCTGAGAGATAATCTTCTTGAAAATTTGCAGGCCTACCAGAAACGAATGGGAGTGCAGATGCAGCGATTCAAGTGAATGAGTCTTCTAACCGAGGTCGAAACGCCTACCAGAAACGAATGGGAGTGCAGATGCAGCGATTCAAGTGATCCTATTGTTGTTGCCGCAAATATCATTGGGATCTTGCACTTGATATTGTGGATTCTTGATCGTCTTTTCTTCAAATGCATTTATCGTCGCCTTAAATACGGTTTGAAAAGAGGGCCTGCTACGGCAGGGGTACCTGAGTCTATGAGGGAAGAGTACCGGCAGGAACAGCAGAGTGCTGTGGATGTTGACGATGGTCATTTTGTCAACATAGAATTGGAG---ATGGATTCCAACACTGTGTCAAGCTTTCAGGTAGACTGCTTTCTTTGGCATGTCCGCAAACGATTTGCAGACCAAGAACTGGGTGATGCCCCATTCCTTGACCGGCTTCGCCGAGATCAGAAGTCCCTAAGAGGAAGAGGCAACACTCTTGGTCTGGACATCGAAACAGCTACTCGCGCAGGAAAGCAAATAGTGGAGCGGATTCTGGAGGAGGAGTCTGATAAAGCACTTAAAATG---------------CCGGCTTCACGCTACCTAACTGACATGACTCTCGAAGAAATGTCAAGGGACTGGTTCATGCTCATGCCCAAGCAGAAAGTGGCAGGTTCCCTTTGCATCAAAATGGACCAGGCAATAATGGATAAAACCATCATATTGAAAGCAAACTTCAGTGTGATTTTTGACCGGTTGGAAACCCTAATACTACTTAGAGCTTTCACAGAAGAAGGAGCAATCGTGGGAGAAATCTCACCATTACCTTCTCTTCCAGGACATACTGATGAGGATGTCAAAAATGCAATTGGCGTCCTCATCGGAGGACTTGAATGGAATGATAACACAGTTCGAGTCACTGAAACTATACAGAGATTCGCTTGGAGAAGCAGTGATGAGGATGGGAGACTTCCACTCCCTCCAAATCAGAAACGGAAAATGGCGAGAACAATTGAGTCAGAAGTTTGAATGGATTCCAACACTGTGTCAAGCTTTCAGGACATACTGATGAGGATGTCAAAAATGCAATTGGCGTCCTCATCGGAGGACTTGAATGGAATGATAACACAGTTCGAGTCACTGAAACTATACAGAGATTCGCTTGGAGAAGCAGTGATGAGGATGGGAGACTTCCACTCCCTCCAAATCAGAAACGGAAAATGGCGAGAACAATTGAGTCAGAAGTTTGAAGAAATAAGGTGGCTGATTGAAGAAGTAAGACATAGATTGAAAATTACAGAAAACAGCTTCGAACAGATAACGTTTATGCAAGCCTTACAACTACTGCTTGAAGTGGAGCAAGAGATAAGAGCCTTCTCGTTTCAGCTTATC---
>Concatenated PB2+PA+NP+M1+M2+NS1+NS2 STRAIN=A/Thailand/16/2004 YEAR=2004
ATGGAGAGAATAAAAGAATTACGAGATCTAATGTCACAGTCCCGCACTCGCGAGATACTAACAAAAACAACTGTGGACCATATGGCCATAATCAAGAAATACACATCAGGAAGACAAGAGAAGAACCCTGCTCTCAGAATGAAATGGATGATGGCAATGAAATATCCAATCACAGCGGACAAGAGAATAATAGAGATGATTCCTGAAAGGAATGAACAAGGGCAGACGCTCTGGAGCAAGACAAATGATGCTGGATCGGACAGGGTGATGGTGTCTCCCCTAGCTGTAACTTGGTGGAATAGGAATGGGCCGGCGACAAGTGCAGTTCATTATCCAAAGGTTTACAAAACATACTTTGAGAAGGTTGAAAGGTTAAAACATGGAACCTTTGGTCCCGTTCATTTCCGAAACCAAGTTAAAATACGCCGCCGAGTTGATATAAATCCTGGCCATGCAGATCTCAGTGCTAAAGAAGCACAAGATGTCATCATGGAGGTCGTTTTCCCAAATGAAGTGGGAGCTAGAATATTGACATCAGAGTCGCAATTGACAATAACGAAAGAGAAGAAAGAAGAGCTCCAAGATTGTAAGATTGCTCCCTTAATGGTTGCATACATGTTGGAAAGGGAACTAGTCCGCAAAACCAGATTCCTACCGGTAGCAGGCGGAACAAGCAGTGTGTACATTGAGGTATTGCATTTGACTCAAGGGACCTGCTGGGAACAGATGTACACTCCAGGCGGAGAAGTGAGAAATGACGATGTTGACCAGAGTTTGATCATCGCTGCCAGAAACATTGTTAGGAGAGCAACGGTATCAGCGGATCCACTGGCATCACTGCTGGAGATGTGTCACAGCACACAAATTGGTGGGATAAGGATGGTGGACATCCTTAGGCAAAATCCAACTGAGGAACAAGCTGTGGATATATGCAAAGCAGCAATGGGTCTGAGGATCAGTTCTTCCTTTAGCTTTGGAGGCTTCACTTTCAAAAGAACAAGTGGATCATCCGTCAAGAAGGAAGAGGAAGTGCTTACAGGCAACCTCCAAACATTGAAAATAAGAGTACATGAGGGGTATGAGGAATTCACAATGGTTGGGCGGAGGGCAACAGCCATCCTGAGGAAAGCAACTAGAAGGCTGATTCAGTTGATAGTAAGTGGAAGAGACGAACAATCAATCGCTGAGGCAATCATTGTAGCAATGGTGTTCTCACAGGAGGATTGCATGATAAAGGCAGTCCGAGGCGATCTGAATTTCGTAAACAGAGCAAACCAAAGATTAAACCCCATGCATCAACTCCTGAGACATTTTCAAAAGGATGCAAGAGTGCTATTTCAGAATTGGGGAATTGAACCCATTGATAATGTCATGGGGATGATCGGAATATTACCTGACATGACTCCCAGCACAGAAATGTCACTGAGAGGAGTAAGAGTTAGTAAAATGGGAGTGGATGAATATTCCAGCACTGAGAGAGTAGTTGTAAGTATTGACCGTTTCTTAAGGGTTCGAGATCAGCGGGGGAACGTACTCTTATCTCCCGAAGAGGTCAGCGAAACCCAGGGAACAGAGAAATTGACAATAACATATTCATCATCAATGATGTGGGAAATCAACGGTCCTGAGTCAGTGCTTGTTAACACTTATCAGTGGATCATCAGAAACTGGGAGACTGTGAAGATTCAATGGTCTCAAGACCCCACGATGCTGTACAATAAGATGGAGTTTGAACCGTTCCAATCCTTGGTACCCAAGGCTGCCAGAGGTCAATACAGTGGATTTGTGAGAACATTATTCCAACAAATGCGTGACGTACTGGGGACATTTGATACTGTCCAGATAATAAAGCTGCTACCATTTGCAGCAGCCCCACCGAAGCAGAGCAGAATGCAGTTTTCTTCTCTAACTGTGAATGTGAGAGGCTCAGGAATGAGAATACTCGTAAGGGGCAATTCCCCTGTGTTCAACTATAATAAGGCAACCAAAAGGCTTACCGTTCTTGGAAAGGACGCAGGTGCATTAACAGAGGATCCAGATGAGGGGACAGCCGGAGTGGAATCTGCAGTACTGAGGGGATTCTTAATTCTAGGCAAGGAGGACAAAAGGTATGGACCAGCATTGAGCATCAATGAACTGAGCAATCTTGCGAAGGGGGAGAAAGCTAATGTGCTGATAGGGCAAGGAGACGTGGTGTTGGTAATGAAACGAAAACGGGACTCTAGCATACTTACTGACAGCCAGACAGCGACCAAAAGAATTCGGATGGCCATCAATTAGATGGAAGACTTTGTGCGACAATGCTTCAATCCAATGATCGTCGAGCTTGCGGAAAAGGCAATGAAAGAATATGGGGAAGATCCGAAAATCGAAACGAACAAGTTTGCTGCAATATGCACACACTTGGAGGTCTGTTTCATGTATTCGGATTTTCACTTTATTGATGAACGGAGTGAATCAATAATTGTAGAATCTGGAGATCCGAATGCATTATTGAAACACCGATTTGAAATAATTGAAGGAAGAGACCGAACGATGGCCTGGACTGTGGTGAATAGTATCTGCAACACCACAGGAGTTGAGAAACCTAAATTTCTCCCAGATTTGTATGACTACAAAGAGAACCGATTCATCGAAATTGGAGTGACACGGAGGGAAGTTCATACATACTATCTGGAGAAAGCCAACAAGATAAAATCCGAGAAGACACATATTCACATATTCTCATTCACAGGGGAGGAAATGGCCACCAAAGCGGACTACACCCTTGATGAAGAGAGCAGGGCAAGAATTAAAACCAGGCTGTTCACCATAAGGCAGGAAATGGCCAGTAGGGGTCTATGGGATTCCTTTCGTCAATCCGAGAGAGGCGAAGAGACAATTGAAGAAAAATTTGAAATCACTGGAACCATGCGCAGACTTGCAGACCAAAGTCTCCCACCGAACTTCTCCAGCCTTGAAAACTTTAGAGCCTATGTGGATGGATTCGAACCGAACGGCTGCATTGAGGGCAAGCTTTCTCAAATGTCAAAAGAAGTGAATGCTAGAATTGAGCCATTTTTGAAGACAACGCCACGCCCTCTCAGACTACCTGATGGGCCTCCTTGCTCTCAGCGGTCGAAGTTCTTGCTGATGGATGCCCTTAAATTAAGCATCGAAGACCCGAGTCATGAGGGGGAGGGGATACCACTATACGATGCAATCAAATGCATGAAGACATTTTTCGGATGGAAAGAGCCCAACATCGTGAAACCACATGAAAAAGGTATTAACCCCAATTACCTCCTGGCTTGGAAGCAAGTGCTGGCAGAACTCCAAGATATTGAAAATGAGGAGAAAATCCCAAAAACAAAGAACATGAAAAAAACAAGCCAGTTGAAGTGGGCACTCGGTGAGAACATGGCACCAGAGAAAGTAGACTTTGAGGACTGCAAAGATGTTAGCGATCTAAGACAGTATGACAGTGATGAACCAGAGTCTAGATCACTAGCAAGCTGGATTCAGAGTGAATTCAACAAGGCATGTGAATTGACAGATTCGAGTTGGATTGAACTTGATGAAATAGGAGAAGACGTAGCTCCAATTGAGCACATTGCAAGTATGAGAAGGAACTATTTTACAGCGGAAGTATCCCATTGCAGGGCCACTGAATACATAATGAAGGGAGTGTACATAAACACAGCCCTGTTGAATGCATCCTGTGCAGCCATGGATGACTTTCAACTGATTCCAATGATAAGCAAATGCAGAACCAAAGAAGGAAGACGGAAAACTAATCTGTATGGATTCATTATAAAAGGGAGATCCCACTTGAGGAATGATACCGATGTGGTAAATTTTGTGAGTATGGAATTCTCTCTTACTGATCCGAGGCTGGAGCCACACAAGTGGGAAAAGTACTGTGTCCTCGAGATAGGAGACATGCTCCTCCGGACTGCAGTAGGCCAAGTTTCAAGGCCCATGTTCCTGTATGTAAGAACCAATGGAACCTCCAAGATCAAAATGAAATGGGGCATGGAAATGAGGCGATGCCTTCTTCAATCCCTTCAACAAATTGAAAGCATGATTGAAGCCGAGTCTTCTGTCAAAGAGAAGGACATGACCAAAGAATTCTTTGAAAACAAATCAGAAACATGGCCGATTGGAGAGTCCCCCAAAAGGGTGGAGGAAGGCTCCATCGGAAAGGTGTGCAGAACCTTGCTGGCGAAGTCTGTGTTCAACAGTTTATATGCATCTCCACAACTCGAGGGGTTTTCAGCTGAATCAAGAAAATTGCTTCTCATTGCTCAGGCACTTAGGGACAACCTGGAACCTGGGACCTTCGATCTTGGAGGGCTATATGAAGCAATTGAGGAGTGCCTGATTAACGATCCCTGGGTTTTGCTTAATGCGTCTTGGTTCAACTCCTTCCTCGCACATGCACTGAAATAGATGGCGTCTCAAGGCACCAAACGATCTTATGAACAGATGGAAACTGGTGGGGAACGCCAGAATGCTACTGAGATCAGGGCATCTGTTGGAAGAATGGTTAGTGGCATTGGGAGGTTCTACATACAGATGTGCACAGAACTCAAACTCAGTGACTATGAAGGGAGGCTGATCCAGAACAGCATAACAATAGAGAGAATGGTACTCTCTGCATTTGATGAAAGAAGGAACAGATACCTGGAAGAACACCCCAGTGCGGGAAAGGACCCGAAGAAGACTGGAGGTCCAATTTATCGGAGGAGAGACGGGAAATGGGTGAGAGAGCTAATTCTGTACGACAAAGAGGAGATCAGGAGGATTTGGCGTCAAGCGAACAATGGAGAGGACGCAACTGCTGGTCTTACCCACCTGATGATATGGCATTCCAATCTAAATGATGCCACATATCAGAGAACGAGAGCTCTCGTGCGTACTGGAATGGACCCAAGGATGTGCTCTCTGATGCAAGGGTCAACTCTCCCGAGGAGATCTGGAGCTGCCGGTGCAGCAGTAAAGGGGGTAGGGACAATGGTGATGGAGCTGATTCGGATGATAAAACGAGGGATCAACGACCGGAATTTCTGGAGAGGCGAAAATGGAAGAAGAACAAGGATTGCATATGAGAGAATGTGCAACATCCTCAAAGGGAAATTCCAAACAGCAGCACAAAGAGCAATGATGGATCAAGTGCGAGAGAGCAGAAATCCTGGGAATGCTGAAATTGAAGATCTCATTTTTCTGGCACGGTCTGCACTCATCCTGAGAGGATCAGTGGCCCATAAGTCCTGCTTGCCTGCTTGTGTGTACGGACTTGCAGTGGCCAGTGGATATGACTTTGAGAGAGAAGGGTACTCTCTGGTTGGAATAGATCCTTTCCGCCTGCTTCAAAACAGCCAGGTCTTTAGTCTCATTAGACCAAATGAGAATCCAGCACATAAGAGTCAATTAGTGTGGATGGCATGCCACTCTGCAGCATTTGAGGACCTTAGAGTCTCAAGTTTCATCAGAGGGACAAGAGTGGTCCCAAGAGGACAGCTATCCACCAGAGGGGTTCAAATTGCTTCAAATGAGAACATGGAGGCAATGGACTCCAACACTCTTGAACTGAGAAGCAGATATTGGGCTATAAGAACCAGAAGCGGAGGAAACACCAACCAGCAGAGGGCATCTGCAGGACAGATCAGCGTTCAGCCCACTTTCTCGGTACAGAGAAACCTTCCCTTCGAAAGAGCGACCATTATGGCAGCATTTACAGGAAATACTGAGGGCAGAACGTCTGACATGAGGACTGAAATCATAAGAATGATGGAAAGTGCCAGACCAGAAGATGTGTCATTCCAGGGGCGGGGAGTCTTCGAGCTCTCGGACGAAAAGGCAACGAACCCGATCGTGCCTTCCTTTGACATGAATAATGAAGGATCTTATTTCTTCGGAGACAATGCAGAGGAGTATGACAATTAAATGAGTCTTCTAACCGAGGTCGAAACGTACGTTCTCTCTATCATCCCGTCAGGCCCCCTCAAAGCCGAGATCGCGCAGAAACTTGAAGATGTCTTTGCAGGAAAGAACACCGATCTCGAGGCTCTCATGGAGTGGCTAAAGACAAGACCAATCCTGTCACCTCTGACTAAAGGGATTTTGGGATTTGTATTCACGCTCACCGTGCCCAGTGAGCGAGGACTGCAGCGTAGACGCTTTGTCCAGAATGCCCTAAATGGAAATGGAGATCCAAATAATATGGATAGAGCAGTTAAGCTATATAAGAAGCTGAAAAGAGAAATAACATTCCATGGGGCTAAGGAGGTCGCACTCAGCTACTCAACCGGTGCACTTGCCAGTTGCATGGGTCTCATATACAACAGGATGGGAACGGTGACTACGGAAGTGGCTTTTGGCCTAGTGTGTGCCACTTGTGAGCAGATTGCAGATTCACAGCATCGGTCTCACAGACAGATGGCAACTATCACCAACCCACTAATCAGACATGAGAACAGAATGGTGCTGGCCAGCACTACAGCTAAGGCTATGGAGCAGATGGCAGGATCAAGTGAGCAGGCAGCGGAAGCCATGGAGATCGCTAATCAGGCTAGGCAGATGGTGCAGGCAATGAGGACAATTGGGACTCATCCTAACTCTAGTGCTGGTCTGAGAGATAATCTTCTTGAAAATTTGCAGGCCTACCAGAAACGAATGGGAGTGCAGATGCAGCGATTCAAGTGAATGAGTCTTCTAACCGAGGTCGAAACGCCTACCAGAAACGAATGGGAGTGCAGATGCAGCGATTCAAGTGATCCTATTGTTGTTGCCGCAAATATCATTGGGATCTTGCACTTGATATTGTGGATTCTTGATCGTCTTTTCTTCAAATGCATTTATCGTCGCCTTAAATACGGTTTGAAAAGAGGGCCTGCTACGGCAGGGGTACCTGAGTCTATGAGGGAAGAGTACCGGCAGGAACAGCAGAGTGCTGTGGATGTTGACGATGGTCATTTTGTCAACATAGAATTGGAGTAAATGGATTCCAACACTGTGTCAAGCTTTCAGGTAGACTGCTTTCTTTGGCATGTCCGCAAACGATTTGCAGACCAAGAACTGGGTGATGCCCCATTCCTTGACCGGCTTCGCCGAGATCAGAAGTCCCTAAGAGGAAGAGGCAACACTCTTGGTCTGGACATCGAAACAGCTACTCGCGCAGGAAAGCAGATAGTGGAGCGGATTCTGGAGGAGGAGTCTGATAAGGCACTTAAAATG---------------CCGGCTTCACGCTACCTAACTGACATGACTCTCGAAGAAATGTCAAGGGACTGGTTCATGCTCATGCCCAAGCAGAAAGTGGCAGGTTCCCTTTGCATCAAAATGGACCAGGCAATAATGGATAAAGTCGTCATATTGAAAGCAAACTTCAGTGTGATTTTTGACCGGTTGGAAACCCTAATACTACTTAGAGCTTTCACAGAAGAAGGAGCAATCGTGGGAGAAATCTCACCGTTACCTTCTCTTCCAGGACATACTGGTGAGGATGTCAAAAATGCAATTGGCGTCCTCATCGGAGGACTTGAATGGAATGATAACACAGTTCGAGTCACTGAAACTATACAGAGATTCGCTTGGAGAAGCAGTGATGAGGATGGGAGACTTCCACTCCCTCCAAATCAGAAACGGAAAATGGCGAGAACAATTGAGTCAGAAGTTTGAATGGATTCCAACACTGTGTCAAGCTTTCAGGACATACTGGTGAGGATGTCAAAAATGCAATTGGCGTCCTCATCGGAGGACTTGAATGGAATGATAACACAGTTCGAGTCACTGAAACTATACAGAGATTCGCTTGGAGAAGCAGTGATGAGGATGGGAGACTTCCACTCCCTCCAAATCAGAAACGGAAAATGGCGAGAACAATTGAGTCAGAAGTTTGAAGAAATAAGGTGGCTGATTGAAGAAGTAAGACATAGATTGAAAATTACAGAAAACAGCTTCGAACAGATAACGTTTATGCAAGCCTTACAACTACTGCTTGAAGTGGAGCAAGAGATAAGAGCCTTCTCGTTTCAGCTTATTTAA
>Concatenated PB2+PA+NP+M1+M2+NS1+NS2 STRAIN=A/Thailand/WRAIR1723H/2004 YEAR=2004
ATGGAGAGAATAAAAGAATTACGAGATCTAATGTCACAGTCCCGCACTCGCGAGATACTAACAAAAACCACTGTGGACCATATGGCCATAATCAAGAAATACACATCAGGAAGACAAGAGAAGAACCCTGCTCTCAGAATGAAATGGATGATGGCAATGAAATATCCAATCACAGCGGACAAGAGAATAATAGAGATGATTCCTGAAAGGAATGAACAAGGGCAGACGCTCTGGAGCAAGACAAATGATGCTGGATCGGACAGGGTGATGGTGTCTCCCCTAGCTGTAACTTGGTGGAATAGGAATGGGCCGGCGACAAGTGCAGTTCATTATCCAAAGGTTTACAAAACATACTTTGAGAAGGTTGAAAGGTTAAAACATGGAACCTTCGGTCCCGTTCATTTCCGAAACCAAGTTAAAATACGCCGCCGAGTTGATATAAATCCTGGCCATGCAGATCTCAGTGCTAAAGAAGCACAAGATGTCATCATGGAGGTCGTTTTCCCAAATGAAGTGGGAGCTAGAATATTGACATCAGAGTCGCAATTGACAATAACGAAAGAGAAGAAAGAAGATCTCCATTATTGTAAGATTGCTCCCTTAATGGTTGCATACATGTTGGAAAGGGAACTGGTCCGCAAAACCAGATTCCTACCGGTAGCAGGCGGAACAAGCAGTGTGTACATTGAGGTATTGCATTTGACTCAAGGGACCTGCTGGGAACAGATGTACACTCCAGGCGGAGAAGTGAGAAATGACGATGTTGACCAGAGTTTGATCATCGCTGCCAGAAACATTGTTAGGAGAGCAACGGTATCAGCGGATCCACTGGCATCACTGCTGGAGATGTGTCACAGCACACAAATTGGTGGGATAAGGATGGTGGACATCCTTAGGCAAAATCCAACTGAGGAACAAGCTGTGGATATATGCAAAGCAGCAATGGGTCTGAGGATCAGTTCTTCCTTTAGCTTTGGAGGCTTCACTTTCAAAAGAACAAGTGGATCATCCGTCAAGAAGGAAGAGGAAGTGCTTACAGGCAACCTCCAAACATTGAAAATAAGAGTACATGAGGGGTATGAGGAATTCACAATGGTTGGGCGGAGGGCAACAGCTATCCTGAGGAAAGCAACTAGAAGGCTGATTCAGTTGATAGTAAGTGGAAGAGACGAACAATCAATCGCTGAGGCAATCATTGTAGCAATGGTGTTCTCACAGGAGGATTGCATGATAAAGGCAGTCCGAGGCGATCTGAATTTCGTAAACAGAGCAAACCAAAGATTAAACCCCATGCATCAACTCCTGAGACATTTTCAAAAGGATGCAAGAGTGCTATTTCAGAATTGGGGAATTGAACCCATTGATAATGTCATGGGGATGATCGGAATATTACCTGACATGACTCCCAGCACAGAAATGTCACTGAGAGGAGTAAGAGTTAGTAAAATGGGAGTGGATGAATATTCCAGCACTGAGAGAGTAGTTGTAAGTATTGACCGTTTCTTAAGGGTTCGAGATCAGCGGGGGAATGTACTCTTATCTCCCGAAGAGGTCAGCGAAACCCAGGGAACAGAGAAATTGACAATAACATATTCATCATCAATGATGTGGGAAATCAACGGTCCTGAGTCAGTGCTTGTTAACACTTATCAGTGGATCATCAGAAACTGGGAGACTGTGAAGATTCAATGGTCTCAAGACCCCACGATGCTGTACAATAAGATGGAGTTTGAACCGTTCCAATCCTTGGTACCCAAGGCTGCCAGAGGTCGATACAGTGGATTTGTGAGAACATTATTCCAACAAATGCGTGACGTACTGGGGACATTTGATACTGTCCAGATAATAAAGCTGCTACCATTTGCAGCAGCCCCACCGGAGCAGAGCAGAATGCAGTTTTCTTCTCTAACTGTGAATGTGAGAGGATCAGGAATGAGAATACTCGTAAGGGGCAATTCCCCTGTGTTCAACTATAATAAGGCAACCAAAAGGCTTACTGTTCTTGGAAAGGACGCAGGTGCATTAACAGAGGATCCAGATGAGGGGACAGCCGGAGTGGAATCTGCAGTACTGAGGGGATTCTTAATTCTAGGCAAGGAGGACAAAAGGTATGGACCAGCATTGAGCATCAATGAACTGAGCAATCTTGCGAAGGGGGAGAAAGCTAATGTGCTGATAGGGCAAGGAGACGTGGTGTTGGTAATGAAACGAAAACGGGACTCTAGCATACTTACTGACAGCCAGACAGCGACCAAAAGAATTCGGATGGCCATCAATTAGATGGAAGACTTTGTGCGACAATGCTTCAATCCAATGATTGTCGAGCTTGCGGAAAAGGCAATGAAAGAATATGGGGAAGATCCGAAAATCGAAACGAACAAGTTTGCTGCAATATGCACACACTTGGAGGTCTGTTTCATGTATTCGGATTTTCACTTTATTGATGAACGGAGTGAATCAATAATTGTAGAATCTGGAGATCCGAATGCATTATTGAAACACCGATTTGAAATAATTGAAGGAAGAGACCGAACGATGGCCTGGACTGTGGTGAATAGTATCTGCAACACCACAGGAGTTGAGAAACCTAAATTTCTCCCAGATTTGTATGACTACAAAGAGAACCGATTCATCGAAATTGGAGTGACACGGAGGGAAGTTCATACATACTATCTGGAGAAAGCCAACAAGATAAAATCCGAGAAGACACATATTCACATATTCTCATTCACAGGGGAGGAAATGGCCACCAAAGCGGACTACACCCTTGATGAAGAGAGCAGGGCAAGAATTAAAACCAGGCTGTTCACCATAAGGCAGGAAATGGCCAGTAGGGGTCTATGGGATTCCTTTCGTCAATCCGAGAGAGGCGAAGAGACAATTGAAGAAAAATTTGAAATCACTGGAACCATGCGCAGACTTGCAGACCAAAGTCTCCCACCGAACTTCTCCAGCCTTGAAAACTTTAGAGCCTATGTGGATGGGTTCGAACCGAACGGCTGCATTGAGGGCAAGCTTTCTCAAATGTCAAAAGAAGTGAATGCTAGAATTGAGCCATTTTTGAAGACAACGCCACGCCCTCTCAGACTACCTGATGGGCCTCCTTGCTCTCAGCGGTCGAAGTTCTTGCTGATGGATGCCCTTAAATTAAGCATCGAAGACCCGAGTCATGAGGGGGAGGGGATACCACTATACGATGCAATCAAATGCATGAAGACATTTTTCGGCTGGAAAGAGCCCAACATCGTGAAACCACATGAAAAAGGTATTAACCCCAATTACCTCCTGGCTTGGAAGCAAGTGCTGGCAGAACTCCAAGATATTGAAAATGAGGAGAAAATCCCAAAAACAAAGAACATGAAAAAAACAAGCCAGTTGAAGTGGGCACTCGGTGAGAACATGGCACCAGAGAAAGTAGACTTTGAGGACTGCAAAGATGTTAGCGATCTAAGACAGTATGACAGTGATGAACCAGAGTCTAGATCACTAGCAAGCTGGATTCAGAGTGAATTCAACAAGGCATGTGAATTGACAGATTCGAGTTGGATTGAACTTGATGAAATAGGAGAAGACGTAGCTCCAATTGAGCACATTGCAAGTATGAGAAGGAACTATTTTACAGAGGAAGTATCCCATTGCAGGGCCACTGAATACATAATGAAGGGAGTGTACATAAACACAGCCCTGTTGAATGCATCCTGTGCAGCCATGGATGACTTTCAACTGATTCCAATGATAAGCAAATGCAGAACCAAAGAAGGAAGACGGAAAACTAATCTGTATGGATTCATTATAAAAGGGAGATCCCACTTGAGGAATGATACCGATGTGGTAAATTTTGTGAGTATGGAATTCTCTCTTACTGATCCGAGGCTGGAGCCACACAAGTGGGAAAAGTACTGTGTCCTCGAGATAGGAGACATGCTCCTCCGGACTGCAGTAGGCCAAGTTTCAAGGCCCATGTTCCTGTATGTAAGAACCAATGGAACCTCCAAGATCAAAATGAAATGGGGCATGGAAATGAGGCGATGCCTTCTTCAATCCCTTCAACAAATTGAAAGCATGATTGAAGCCGAGTCTTCTGTCAAAGAGAAGGACATGACCAAAGAATTCTTTGAAAACAAATCAGAAACATGGCCGATTGGAGAGTCCCCCAAGGGAGTGGAGGAAGGCTCCATCGGAAAGGTGTGCAGAACCTTGCTGGCGAAGTCTGTGTTCAACAGTTTATATGCATCTCCACAACTCGAGGGGTTTTCAGCTGAATCAAGAAAATTGCTTCTCATTGCTCAGGCACTTAGGGACAACCTGGAACCTGGGACCTTCGATCTTGGAGGGCTATATGAAGCAATTGAGGAGTGCCTGATTAACGATCCCTGGGTTTTGCTTAATGCGTCTTGGTTCAACTCCTTCCTCGCACATGCACTGAAATAGATGGCGTCTCAAGGCACCAAACGATCTTATGAACAGATGGAAACTGGTGGGGAACGCCAGAATGCTACTGAGATCAGGGCATCTGTTGGAAGAATGGTTAGTGGCATTGGGAGGTTCTACATACAGATGTGCACAGAACTCAAACTCAGTGACTATGAAGGGAGGCTGATCCAGAACAGCATAACAATAGAGAGAATGGTACTCTCTGCATTTGATGAAAGAAGGAACAGATACCTGGAAGAACACCCCAGTGCGGGAAAGGACCCGAAGAAGACTGGAGGTCCAATTTATCGGAGGAGAGACGGGAAATGGGTGAGAGAGCTAATTCTGTACGACAAAGAGGAGATCAGGAGGATTTGGCGTCAAGCGAACAACGGAGAGGACGCAACTGCTGGTCTTACCCACCTGATGATATGGCATTCCAATCTAAATGATGCCACATATCAGAGAACGAGAGCTCTCGTGCGTACTGGAATGGACCCAAGGATGTGCTCTCTGATGCAAGGGTCAACTCTCCCGAGGAGATCTGGAGCTGCCGGTGCAGCAGTAAAGGGGGTAGGGACAATGGTGATGGAGCTGATTCGGATGATAAAACGAGGGATCAATGACCGGAATTTCTGGAGAGGCGAAAATGGAAGAAGAACAAGGATTGCATATGAGAGAATGTGCAACATCCTCAAAGGGAAATTCCAAACAGCAGCACAAAGAGCAATGATGGATCAAGTGCGAGAGAGCAGAAATCCTGGGAATGCTGAAATTGAAGATCTCATTTTTCTGGCACGGTCTGCACTCATCCTGAGAGGATCAGTGGCCCATAAGTCCTGCTTGCCTGCTTGTGTGTACGGACTTGCAGTGGCCAGTGGATATGACTTTGAGAGAGAAGGGTACTCTCTGGTTGGAATAGATCCTTTCCGCCTGCTTCAAAACAGCCAGGTCTTTAATCTCATTAGACCAAATGAGAATCCAGCACATAAGAGTCAATTAGTGTGGATGGCATGCCACTCTGCAGCATTTGAGGACCTTAGAGTCTCAAGTTTCATCAGAGGGACAAGAGTGGTCCCAAGAGGACAGCTATCCACCAGAGGGGTTCAAATTGCTTCAAATGAGAACATGGAGGCAATGGACTCCAACACTCTTGAACTGAGAAGCAGATATTGGGCTATAAGAACCAGAAGCGGAGGAAACACCAACCAGCAGAGGGCATCTGCAGGACAGATCAGCGTTCAGCCCACTTTCTCGGTACAGAGAAACCTTCCCTTCGAAAGAGCGACCATTATGGCAGCATTTACAGGAAATACTGAGGGCAGAACGTCTGACATGAGGACTGAAATCATAAGAATGATGGAAAGTGCCAGACCAGACGATGTGTCATTCCAGGGGCGGGGAGTCTTCGAGCTCTCGGACGAAAAGGCAACGAACCCGATCGTGCCTTCCTTTGACATGAATAATGAAGGATCTTATTTCTTCGGAGACAATGCAGAGGAGTATGACAATTAAATGAGTCTTCTAACCGAGGTCGAAACGTACGTTCTCTCTATCATCCCGTCAGGCCCCCTCAAAGCCGAGATCGCGCAGAAACTTGAAGATGTCTTTGCAGGAAAGAACACCGATCTCGAGGCTCTCATGGAGTGGCTAAAGACAAGACCAATCCTGTCACCTCTGACTAAAGGGATTTTGGGATTTGTATTCACGCTCACCGTGCCCAGTGAGCGAGGACTGCAGCGTAGACGCTTTGTCCAGAATGCCCTAAATGGAAATGGAGATCCAAATAATATGGATAGGGCAGTTAAGCTATATAAGAAGCTGAAAAGAGAAATAACATTCCATGGGGCTAAGGAGGTCGCACTCAGCTACTCAACCGGTGCACTTGCCAGTTGCATGGGTCTCATATACAACAGGATGGGAACGGTGACTACGGAAGTGGCTTTTGGCCTAGTGTGTGCCACTTGTGAGCAGATTGCAGATTCACAGCATCGGTCTCACAGACAGATGGCAACTATCACCAACCCACTAATCAGACATGAGAACAGAATGGTGCTGGCCAGCACTACAGCTAAGGCTATGGAGCAGATGGCAGGATCAAGTGAGCAGGCAGCGGAAGCCATGGAGATCGCTAATCAGGCTAGGCAGATGGTGCAGGCAATGAGGACAATTGGGACTCATCCTAACTCTAGTGCTGGTCTGAGAGATAATCTTCTTGAAAATTTGCAGGCCTACCAGAAACGAATGGGAGTGCAGATGCAGCGATTCAAGTGAATGAGTCTTCTAACCGAGGTCGAAACGCCTACCAGAAACGAATGGGAGTGCAGATGCAGCGATTCAAGTGATCCTATTGTTGTTGCCGCAAATATCATTGGGATCTTGCACTTGATATTGTGGATTCTTGATCGTCTTTTCTTCAAATGCATTTATCGTCGCCTTAAATACGGTTTGAAAAGAGGGCCTGCTACGGCAGGGGTACCTGAGTCTATGAGGGAAGAGTACCGGCAGGAACAGCAGAGTGCTGTGGATGTTGACGATGGTCATTTTGTCAACATAGAATTGGAGTAAATGGATTCCAACACTGTGTCAAGCTTTCAGGTAGACTGCTTTCTTTGGCATGTCCGCAAACGATTTGCAGACCAAGAACTGGGTGATGCCCCATTCCTTGACCGGCTTCGCCGAGATCAGAAGTCCCTAAGAGGAAGAGGCAACACTCTTGGTCTGGACATCGAAACAGCTACTCGCGCAGGAAAGCAGATAGTGGAGCGGATTCTGGAGGAGGAGTCTGATAAGGCACTTAAAATG---------------CCGGCTTCACGCTACCTAACTGACATGACTCTCGAAGAAATGTCAAGGGACTGGTTCATGCTCATGCCCAAGCAGAAAGTGGCAGGTTCCCTTTGCATCAAAATGGACCAGGCAATAATGGATAAAGTCATCATATTGAAAGCAAACTTCAGTGTGATTTTTGACCGGTTGGAAACCCTAATACTACTTAGAGCTTTCACAGAAGAAGGAGCAATCGTGGGAGAAATCTCACCATTACCTTCTCTTCCAGGACATACTGGTGAGGATGTCAAAAATGCAATTGGCGTCCTCATCGGAGGACTTGAATGGAATGATAACACAGTTCGAGTCACTGAAACTATACAGAGATTCGCTTGGAGAAGCAGTGATGAGGATGGGAGACTTCCACTCCCTCCAAATCAGAAACGGAAAATGGCGAGAACAATTGAGTCAGAAGTTTGAATGGATTCCAACACTGTGTCAAGCTTTCAGGACATACTGGTGAGGATGTCAAAAATGCAATTGGCGTCCTCATCGGAGGACTTGAATGGAATGATAACACAGTTCGAGTCACTGAAACTATACAGAGATTCGCTTGGAGAAGCAGTGATGAGGATGGGAGACTTCCACTCCCTCCAAATCAGAAACGGAAAATGGCGAGAACAATTGAGTCAGAAGTTTGAAGAAATAAGGTGGCTGATTGAAGAAGTAAGACATAGATTGAAAATTACAGAAAACAGCTTCGAACAGATAACGTTTATGCAAGCCTTACAACTACTGCTTGAAGTGGAGCAAGAGATAAGAGCCTTCTCGTTTCAGCTTATTTAA
>Concatenated PB2+PA+NP+M1+M2+NS1+NS2 STRAIN=A/Thailand/2(SP-33)/2004 YEAR=2004
ATGGAGAGAATAAAAGAATTACGAGATCTAATGTCACAGTCCCGCACTCGCGAGATACTAACAAAAACAACTGTGGACCATATGGCCATAATCAAGAAATACACATCAGGAAGACAAGAGAAGAACCCTGCTCTCAGAATGAAATGGATGATGGCAATGAAATATCCAATCACAGCGGACAAGAGAATAATAGAGATGATTCCTGAAAGGAATGAACAAGGGCAGACGCTCTGGAGCAAGACAAATGATGCTGGATCGGACAGGGTGATGGTGTCTCCCCTAGCTGTAACTTGGTGGAATAGGAATGGGCCGGCGACAAGTGCAGTTCATTATCCAAAGGTTTACAAAACATACTTTGAGAAGGTTGAAAGGTTAAAACATGGAACCTTTGGTCCCGTTCATTTCCGAAACCAAGTTAAAATACGCCGCCGAGTTGATATAAATCCTGGCCATGCAGATCTCAGTGCTAAAGAAGCACAAGATGTCATCATGGAGGTCGTTTTCCCAAATGAAGTGGGAGCTAGAATATTGACATCAGAGTCGCAATTGACAATAACGAAAGAGAGGAAAGAAGAGCTCCAAGATTGTAAGATTGCTCCCTTAATGGTTGCATACATGTTGGAAAGGGAACTAGTCCGCAAAACCAGATTCCTACCGGTAGCAGGCGGAACAAGCAGTGTGTACATTGAGGTATTGCATTTGACTCAAGGGACCTGCTGGGAACAGATGTACACTCCAGGCGGAGAAGTGAGAAATGACGATGTTGACCAGAGTTTGATCATCGCTGCCAGAAACATTGTTAGGAGAGCAACGGTATCAGCGGATCCACTGGCATCACTGCTGGAGATGTGTCACAGCACACAAATTGGTGGGATAAGGATGGTGGACATCCTTAGGCAAAATCCAACTGAGGAACAAGCTGTGGATATATGCAAAGCAGCAATGGGTCTGAGGATCAGTTCTTCCTTTAGCTTTGGAGGCTTCACTTTCAAAAGAACAAGTGGATCATCCGTCAAGAAGGAAGAGGAAGTGCTTACAGGCAACCTCCAAACATTGAAAATAAGAGTACATGAGGGGTATGAGGAATTCACAATGGTTGGGCGGAGGGCAACAGCCATCCTGAGGAAAGCAACTAGAAGGCTGATTCAGTTGATAGTAAGTGGAAGAGACGAACAATCAATCGCTGAGGCAATCATTGTAGCAATGGTGTTCTCACAGGAGGATTGCATGATAAAGGCAGTCCGAGGCGATCTGAATTTCGTAAACAGAGCAAACCAAAGATTAAACCCCATGCATCAACTCCTGAGACATTTTCAAAAGGATGCAAGAGTGCTATTTCAGAATTGGGGAATTGAACCCATTGATAATGTCATGGGGATGATCGGAATATTACCTGACATGACTCCCAGCACAGAAATGTCACTGAGAGGAGTAAGAGTTAGTAAAATGGGAGTGGATGAATATTCCAGCACTGGAAGAGTAGTTGTAAGTATTGACCGTTTCTTAAGGGTTCGAGATCAGCGGGGGAACGTACTCTTATCTCCCGAAGAGGTCAGCGAAACCCAGGGAACAGAGAAATTGACAATAACATATTCATCATCAATGATGTGGGAAATCAACGGTCCTGAGTCAGTGCTTGTTAACACTTATCAGTGGATCATCAGAAACTGGGAGACTGTGAAGATTCAATGGTCTCAAGACCCCACGATGCTGTACAATAAGATGGAGTTTGAACCGTTCCAATCCTTGGTACCCAAGGCTGCCAGAGGTCAATACAGTGGATTTGTGAGAACATTATTCCAACAAATGCGTGACGTACTGGGGACATTTGATACTGTCCAGATAATAAAGCTGCTACCATTTGCAGCAGCCCCACCGAAGCAGAGCAGAATGCAGTTTTCTTCTCTAACTGTGAATGTGAGAGGCTCAGGAATGAGAATACTCGTAAGGGGCAATTCCCCTGTGTTCAACTATAATAAGGCAACCAAAAGGCTTACCGTTCTTGGAAAGGACGCAGGTGCATTAACAGAGGATCCAGATGAGGGGACAGCCGGAGTGGAATCTGCAGTACTGAGGGGATTCTTAATTCTAGGCAAGGAGGACAAAAGGTATGGACCAGCATTGAGCATCAATGAACTGAGCAATCTTGCGAAGGGGGAGAAAGCTAATGTGCTGATAGGGCAAGGAGACGTGGTGTTGGGTATGAAACGAAAACGGGACTCTAGCATACTTACTGACAGCCAGACAGCGACCAAAAGAATTCGGATGGCCATCAATTAGATGGAAGACTTTGTGCGACAATGCTTCAATCCAATGATCGTCGAGCTTGCGGAAAAGGCAATGAAAGAATATGGGGAAGATCCGAAAATCGAAACGAACAAGTTTGCTGCAATATGCACACACTTGGAGGTCTCTTTCATGTATTCGGATTTTCACTTTATTGATGAACGGAGTGAATCAATAATTGTAGAATCTGGAGATCCGAATGCATTATTGAAACACCGATTTGAAATAATTGAAGGAAGAGACCGAACGATGGCCTGGACTGTGGTGAATAGTATCTGCAACACCACAGGAGTTGAGAAACCTAAATTTCTCCCAGATTTGTATGACTACAAAGAGAACCGATTCATCGAAATTGGAGTGACACGGAGGGAAGTTCATACATACTATCTGGAGAAAGCCAACAAGATAAAATCCGAGAAGACACATATTCACATATTCTCATTCACAGGGGAGGAAATGGCCACCAAAGCGGACTACACCCTTGATGAAGAGAGCAGGGCAAGAATTAAAACCAGGCTGTTCACCATAAGGCAGGAAATGGCCAGTAGGGGTCTATGGGATTCCTTTCGTCAATCCGAGAGAGGCGAAGAGACAATTGAAGAAAAATTTGAAATCACTGGAACCATGCGCAGACTTGCAGACCAAAGTCTCCCACCGAACTTCTCCAGCCTTGAAAACTTTAGAGCCTATGTGGATGGATTCGAACCGAACGGCTGCATTGAGGGCAAGCTTTCTCAAATGTCAAAAGAAGTGAATGCTAGAATTGAGCCATTTTTGAAGACAACGCCACGCCCTCTCAGACTACCTGATGGGCCTCCTTGCTCTCAGCGGTCGAAGTTCTTGCTGATGGATGCCCTTAAATTAAGCATCGAAGACCCGAGTCATGAGGGGGAGGGGATACCACTATACGATGCAATCAAATGCATGAAGACATTTTTCGGATGGAAAGAGCCCAACATCGTGAAACCACATGAAAAAGGTATTAACCCCAATTACCTCCTGGCTTGGAAGCAAGTGCTGGCAGAACTCCAAGATATTGAAAATGAGGAGAAAATCCCAAAAACAAAGAACATGAAAAAAACAAGCCAGTTGAAGTGGGCACTCGGTGAGAACATGGCACCAGAGAAAGTAGACTTTGAGGACTGCAAAGATGTTAGCGATCTAAGACAGTATGACAGTGATGAACCAGAGTCTAGATCACTAGCAAGCTGGATTCAGAGTGAATTCAACAAGGCATGTGAATTGACAGATTCGAGTTGGATTGAACTTGATGAAATAGGAGAAGACGTAGCTCCAATTGAGCACATTGCAAGTATGAGAAGGAACTATTTTACAGCGGAAGTATCCCATTGCAGGGCCACTGAATACATAATGAAGGGAGTGTACATAAACACAGCCCTGTTGAATGCATCCTGTGCAGCCATGGATGACTTTCAACTGATTCCAATGATAAGCAAATGCAGAACCAAAGAAGGAAGACGGAAAACTAATCTGTATGGATTCATTATAAAAGGGAGATCCCACTTGAGGAATGATACCGATGTGGTAAATTTTGTGAGTATGGAATTCTCTCTTACTGATCCGAGGCTGGAGCCACACAAGTGGGAAAAGTACTGTGTCCTCGAGATAGGAGACATGCTCCTCCGGACTGCAGTAGGCCAAGTTTCAAGGCCCATGTTCCTGTATGTAAGAACCAATGGAACCTCCAAGATCAAAATGAAATGGGGCATGGAAATGAGGCGATGCCTTCTTCAATCCCTTCAACAAATTGAAAGCATGATTGAAGCCGAGTCTTCTGTCAAAGAGAAGGACATGACCAAAGAATTCTTTGAAAACAAATCAGAAACATGGCCGATTGGAGAGTCCCCCAAAAGGGTGGAGGAAGGCTCCATCGGAAAGGTGTGCAGAACCTTGCTGGCGAAGTCTGTGTTCAACAGTTTATATGCATCTCCACAACTCGAGGGGTTTTCAGCTGAATCAAGAAAATTGCTTCTCATTGCTCAGGCACTTAGGGACAACCTGGAACCTGGGACCTTCGATCTTGGAGGGCTATATGAAGCAATTGAGGAGTGCCTGATTAACGATCCCTGGGTTTTGCTTAATGCGTCTTGGTTCAACTCCTTCCTCGCACATGCACTGAAATAGATGGCGTCTCAAGGCACCAAACGATCTTATGAACAGATGGAAACTGGTGGGGAACGCCAGAATGCTACTGAGATCAGGGCATCTGTTGGAAGAATGGTTAGTGGCATTGGGAGGTTCTACATACAGATGTGCACAGAACTCAAACTCAGTGACTATGAAGGGAGGCTGATCCAGAACAGCATAACAATAGAGAGAATGGTACTCTCTGCATTTGATGAAAGAAGGAACAGATACCTGGAAGAACACCCCAGTGCGGGAAAGGACCCGAAGAAGACTGGAGGTCCAATTTATCGGAGGAGAGACGGGAAATGGGTGAGAGAGCTAATTCTGTACGACAAAGAGGAGATCAGGAGGATTTGGCGTCAAGCGAACAATGGAGAGGACGCAACTGCTGGTCTTACCCACCTGATGATATGGCATTCCAATCTAAATGATGCCACATATCAGAGAACGAGAGCTCTCGTGCGTACTGGAATGGACCCAAGGATGTGCTCTCTGATGCAAGGGTCAACTCTCCCGAGGAGATCTGGAGCTGCCGGTGCAGCAGTAAAGGGGGTAGGGACAATGGTGATGGAGCTGATTCGGATGATAAAACGAGGGATCAACGACCGGAATTTCTGGAGAGGCGAAAATGGAAGAAGAACAAGGATTGCATATGAGAGAATGTGCAACATCCTCAAAGGGAAATTCCAAACAGCAGCACAAAGAGCAATGATGGATCAAGTGCGAGAGAGCAGAAATCCTGGGAATGCTGAAATTGAAGATCTCATTTTTCTGGCACGGTCTGCACTCATCCTGAGAGGATCAGTGGCCCATAAGTCCTGCTTGCCTGCTTGTGTGTACGGACTTGCAGTGGCCAGTGGATATGACTTTGAGAGAGAAGGGTACTCTCTGGTTGGAATAGATCCTTTCCGCCTGCTTCAAAACAGCCAGGTCTTTAGTCTCATTAGACCAAATGAGAATCCAGCACATAAGAGTCAATTAGTGTGGATGGCATGCCACTCTGCAGCATTTGAGGACCTTAGAGTCTCAAGTTTCATCAGAGGGACAAGAGTGGTCCCAAGAGGACAGCTATCCACCAGAGGGGTTCAAATTGCTTCAAATGAGAACATGGAGGCAATGGACTCCAACACTCTTGAACTGAGAAGCAGATATTGGGCTATAAGAACCAGAAGCGGAGGAAACACCAACCAGCAGAGGGCATCTGCAGGACAGATCAGCGTTCAGCCCACTTTCTCGGTACAGAGAAACCTTCCCTTCGAAAGAGCGACCATTATGGCAGCATTTACAGGAAATACTGAGGGCAGAACGTCTGACATGAGGACTGAAATCATAAGAATGATGGAAAGTGCCAGACCAGAAGATGTGTCATTCCAGGGGCGGGGAGTCTTCGAGCTCTCGGACGAAAAGGCAACGAACCCGATCGTGCCTTCCTTTGACATGAATAATGAAGGATCTTATTTCTTCGGAGACAATGCAGAGGAGTATGACAATTAAATGAGTCTTCTAACCGAGGTCGAAACGTACGTTCTCTCTATCATCCCGTCAGGCCCCCTCAAAGCCGAGATCGCGCAGAAACTTGAAGATGTCTTTGCAGGAAAGAACACCGATCTCGAGGCTCTCATGGAGTGGCTAAAGACAAGACCAATCCTGTCACCTCTGACTAAAGGGATTTTGGGATTTGTATTCACGCTCACCGTGCCCAGTGAGCGAGGACTGCAGCGTAGACGCTTTGTCCAGAATGCCCTAAATGGAAATGGAGATCCAAATAATATGGATAGAGCAGTTAAGCTATATAAGAAGCTGAAAAGAGAAATAACATTCCATGGGGCTAAGGAGGTCGCACTCAGCTACTCAACCGGTGCACTTGCCAGTTGCATGGGTCTCATATACAACAGGATGGGAACGGTGACTACGGAAGTGGCTTTTGGCCTAGTGTGTGCCACTTGTGAGCAGATTGCAGATTCACAGCATCGGTCTCACAGACAGATGGCAACTATCACCAACCCACTAATCAGACATGAGAACAGAATGGTGCTGGCCAGCACTACAGCTAAGGCTATGGAGCAGATGGCAGGATCAAGTGAGCAGGCAGCGGAAGCCATGGAGATCGCTAATCAGGCTAGGCAGATGGTGCAGGCAATGAGGACAATTGGGACTCATCCTAACTCTAGTGCTGGTCTGAGAGATAATCTTCTTGAAAATTTGCAGGCCTACCAGAAACGAATGGGAGTGCAGATGCAGCGATTCAAGTGAATGAGTCTTCTAACCGAGGTCGAAACGCCTACCAGAAACGAATGGGAGTGCAGATGCAGCGATTCAAGTGATCCTATTGTTGTTGCCGCAAATATCATTGGGATCTTGCACTTGATATTGTGGATTCTTGATCGTCTTTTCTTCAAATGCATTTATCGTCGCCTTAAATACGGTTTGAAAAGAGGGCCTGCTACGGCAGGGGTACCTGAGTCTATGAGGGAAGAGTACCGGCAGGAACAGCAGAGTGCTGTGGATGTTGACGATGGTCATTTTGTCAACATAGAATTGGAGTAAATGGATTCCAACACTGTGTCAAGCTTTCAGGTAGACTGCTTTCTTTGGCATGTCCGCAAACGATTTGCAGACCAAGAACTGGGTGATGCCCCATTCCTTGACCGGCTTCGCCGAGATCAGAAGTCCCTAAGAGGAAGAGGCAACACTCTTGGTCTGGACATCGAAACAGCTACTCGCGCAGGAAAGCAGATAGTGGAGCGGATTCTGGAGGAGGAGTCTGATAAGGCACTTAAAATG---------------CCGGCTTCACGCTACCTAACTGACATGACTCTCGAAGAAATGTCAAGGGACTGGTTCATGCTCATGCCCAAGCAGAAAGTGGCAGGTTCCCTTTGCATCAAAATGGACCAGGCAATAATGGATAAAGTCGTCATATTGAAAGCAAACTTCAGTGTGATTTTTGACCGGTTGGAAACCCTAATACTACTTAGAGCTTTCACAGAAGAAGGAGCAATCGTGGGAGAAATCTCACCGTTACCTTCTCTTCCAGGACATACTGGTGAGGATGTCAAAAATGCAATTGGCGTCCTCATCGGAGGACTTGAATGGAATGATAACACAGTTCGAGTCACTGAAACTATACAGAGATTCGCTTGGAGAAGCAGTGATGAGGATGGGAGACTTCCACTCCCTCCAAATCAGAAACGGAAAATGGCGAGAACAATTGAGTCAGAAGTTTGAATGGATTCCAACACTGTGTCAAGCTTTCAGGACATACTGGTGAGGATGTCAAAAATGCAATTGGCGTCCTCATCGGAGGACTTGAATGGAATGATAACACAGTTCGAGTCACTGAAACTATACAGAGATTCGCTTGGAGAAGCAGTGATGAGGATGGGAGACTTCCACTCCCTCCAAATCAGAAACGGAAAATGGCGAGAACAATTGAGTCAGAAGTTTGAAGAAATAAGGTGGCTGATTGAAGAAGTAAGACATAGATTGAAAATTACAGAAAACAGCTTCGAACAGATAACGTTTATGCAAGCCTTACAACTACTGCTTGAAGTGGAGCAAGAGATAAGAGCCTTCTCGTTTCAGCTTATTTAA
>Concatenated PB2+PA+NP+M1+M2+NS1+NS2 STRAIN=A/Thailand/WRAIR1724H/2004 YEAR=2004
ATGGAGAGAATAAAAGAATTACGAGATCTAATGTCACAGTCCCGCACTCGCGAGATACTAACAAAAACCACTGTGGACCATATGGCCATAATCAAGAAATACACATCAGGAAGACAAGAGAAGAACCCTGCTCTCAGAATGAAATGGATGATGGCAATGAAATATCCAATCACAGCGGACAAGAGAATAATAGAGATGATTCCTGAAAGGAATGAACAAGGGCAGACGCTCTGGAGCAAGACAAATGATGCTGGATCGGACAGGGTGATGGTGTCTCCCCTAGCTGTAACTTGGTGGAATAGGAATGGGCCGGCGACAAGTGCAGTTCATTATCCAAAGGTTTACAAAACATACTTTGAGAAGGTTGAAAGGTTAAAACATGGAACCTTCGGTCCCGTTCATTTCCGAAACCAAGTTAAAATACGCCGCCGAGTTGATATAAATCCTGGCCATGCAGATCTCAGTGCTAAAGAAGCACAAGATGTCATCATGGAGGTCGTTTTCCCAAATGAAGTGGGAGCTAGAATATTGACATCAGAGTCGCAATTGACAATAACGAAAGAGAAGAAAGAAGATCTCCATTATTGTAAGATTGCTCCCTTAATGGTTGCATACATGTTGGAAAGGGAACTGGTCCGCAAAACCAGATTCCTACCGGTAGCAGGCGGAACAAGCAGTGTGTACATTGAGGTATTGCATTTGACTCAAGGGACCTGCTGGGAACAGATGTACACTCCAGGCGGAGAAGTGAGAAATGACGATGTTGACCAGAGTTTGATCATCGCTGCCAGAAACATTGTTAGGAGAGCAACGGTATCAGCGGATCCACTGGCATCACTGCTGGAGATGTGTCACAGCACACAAATTGGTGGGATAAGGATGGTGGACATCCTTAGGCAAAATCCAACTGAGGAACAAGCTGTGGATATATGCAAAGCAGCAATGGGTCTGAGGATCAGTTCTTCCTTTAGCTTTGGAGGCTTCACTTTCAAAAGAACAAGTGGATCATCCGTCAAGAAGGAAGAGGAAGTGCTTACAGGCAACCTCCAAACATTGAAAATAAGAGTACATGAGGGGTATGAGGAATTCACAATGGTTGGGCGGAGGGCAACAGCTATCCTGAGGAAAGCAACTAGAAGGCTGATTCAGTTGATAGTAAGTGGAAGAGACGAACAATCAATCGCTGAGGCAATCATTGTAGCAATGGTGTTCTCACAGGAGGATTGCATGATAAAGGCAGTCCGAGGCGATCTGAATTTCGTAAACAGAGCAAACCAAAGATTAAACCCCATGCATCAACTCCTGAGACATTTTCAAAAGGATGCAAGAGTGCTATTTCAGAATTGGGGAATTGAACCCATTGATAATGTCATGGGGATGATCGGAATATTACCTGACATGACTCCCAGCACAGAAATGTCACTGAGAGGAGTAAGAGTTAGTAAAATGGGAGTGGATGAATATTCCAGCACTGAGAGAGTAGTTGTAAGTATTGACCGTTTCTTAAGGGTTCGAGATCAGCGGGGGAATGTACTCTTATCTCCCGAAGAGGTCAGCGAAACCCAGGGAACAGAGAAATTGACAATAACATATTCATCATCAATGATGTGGGAAATCAACGGTCCTGAGTCAGTGCTTGTTAACACTTATCAGTGGATCATCAGAAACTGGGAGACTGTGAAGATTCAATGGTCTCAAGACCCCACGATGCTGTACAATAAGATGGAGTTTGAACCGTTCCAATCCTTGGTACCCAAGGCTGCCAGAGGTCGATACAGTGGATTTGTGAGAACATTATTCCAACAAATGCGTGACGTACTGGGGACATTTGATACTGTCCAGATAATAAAGCTGCTACCATTTGCAGCAGCCCCACCGGAGCAGAGCAGAATGCAGTTTTCTTCTCTAACTGTGAATGTGAGAGGATCAGGAATGAGAATACTCGTAAGGGGCAATTCCCCTGTGTTCAACTATAATAAGGCAACCAAAAGGCTTACTGTTCTTGGAAAGGACGCAGGTGCATTAACAGAGGATCCAGATGAGGGGACAGCCGGAGTGGAATCTGCAGTACTGAGGGGATTCTTAATTCTAGGCAAGGAGGACAAAAGGTATGGACCAGCATTGAGCATCAATGAACTGAGCAATCTTGCGAAGGGGGAGAAAGCTAATGTGCTGATAGGGCAAGGAGACGTGGTGTTGGTAATGAAACGAAAACGGGACTCTAGCATACTTACTGACAGCCAGACAGCGACCAAAAGAATTCGGATGGCCATCAATTAGATGGAAGACTTTGTGCGACAATGCTTCAATCCAATGATTGTCGAGCTTGCGGAAAAGGCAATGAAAGAATATGGGGAAGATCCGAAAATCGAAACGAACAAGTTTGCTGCAATATGCACACACTTGGAGGTCTGTTTCATGTATTCGGATTTTCACTTTATTGATGAACGGAGTGAATCAATAATTGTAGAATCTGGAGATCCGAATGCATTATTGAAACACCGATTTGAAATAATTGAAGGAAGAGACCGAACGATGGCCTGGACTGTGGTGAATAGTATCTGCAACACCACAGGAGTTGAGAAACCTAAATTTCTCCCAGATTTGTATGACTACAAAGAGAACCGATTCATCGAAATTGGAGTGACACGGAGGGAAGTTCATACATACTATCTGGAGAAAGCCAACAAGATAAAATCCGAGAAGACACATATTCACATATTCTCATTCACAGGGGAGGAAATGGCCACCAAAGCGGACTACACCCTTGATGAAGAGAGCAGGGCAAGAATTAAAACCAGGCTGTTCACCATAAGGCAGGAAATGGCCAGTAGGGGTCTATGGGATTCCTTTCGTCAATCCGAGAGAGGCGAAGAGACAATTGAAGAAAAATTTGAAATCACTGGAACCATGCGCAGACTTGCAGACCAAAGTCTCCCACCGAACTTCTCCAGCCTTGAAAACTTTAGAGCCTATGTGGATGGGTTCGAACCGAACGGCTGCATTGAGGGCAAGCTTTCTCAAATGTCAAAAGGAGTGAATGCTAGAATTGAGCCATTTTTGAAGACAACGCCACGCCCTCTCAGACTACCTGATGGGCCTCCTTGCTCTCAGCGGTCGAAGTTCTTGCTGATGGATGCCCTTAAATTAAGCATCGAAGACCCGAGTCATGAGGGGGAGGGGATACCACTATACGATGCAATCAAATGCATGAAGACATTTTTCGGCTGGAAAGAGCCCAACATCGTGAAACCACATGAAAAAGGTATTAACCCCAATTACCTCCTGGCTTGGAAGCAAGTGCTGGCAGAACTCCAAGATATTGAAAATGAGGAGAAAATCCCAAAAACAAAGAACATGAAAAAAACAAGCCAGTTGAAGTGGGCACTCGGTGAGAACATGGCACCAGAGAAAGTAGACTTTGAGGACTGCAAAGATGTTAGCGATCTAAGACAGTATGACAGTGATGAACCAGAGTCTAGATCACTAGCAAGCTGGATTCAGAGTGAATTCAACAAGGCACGTGAATTGACAGATTCGAGTTGGATTGAACTTGATGAAATAGGAGAAGACGTAGCTCCAATTGAGCACATTGCAAGTATGAGAAGGAACTATTTTACAGCGGAAGTATCCCATTGCAGGGCCACTGAATACATAATGAAGGGAGTGTACATAAACACAGCCCTGTTGAATGCATCCTGTGCAGCCATGGATGACTTTCAACTGATTCCAATGATAAGCAAATGCAGAACCAAAGAAGGAAGACGGAAAACTAATCTGTATGGATTCATTATAAAAGGGAGATCCCACTTGAGGAATGATACCGATGTGGTAAATTTTGTGAGTATGGAATTCTCTCTTACTGATCCGAGGCTGGAGCCACACAAGTGGGAAAAGTACTGTGTCCTCGAGATAGGAGACATGCTCCTCCGGACTGCAGTAGGCCAAGTTTCAAGGCCCATGTTCCTGTATGTAAGAACCAATGGAACCTCCAAGATCAAAATGAAATGGGGCATGGAAATGAGGCGATGCCTTCTTCAATCCCTTCAACAAATTGAAAGCATGATTGAAGCCGAGTCTTCTGTCAAAGAGAAGGACATGACCAAAGAATTCTTTGAAAACAAATCAGAAACATGGCCGATTGGAGAGTCCCCCAAGGGAGTGGAGGAAGGCTCCATCGGAAAGGTGTGCAGAACCTTGCTGGCGAAGTCTGTGTTCAACAGTTTATATGCATCTCCACAACTCGAGGGGTTTTCAGCTGAATCAAGAAAATTGCTTCTCATTGCTCAGGCACTTAGGGACAACCTGGAACCTGGGACCTTCGATCTTGGAGGGCTATATGAAGCAATTGAGGAGTGCCTGATTAACGATCCCTGGGTTTTGCTTAATGCGTCTTGGTTCAACTCCTTCCTCGCACATGCACTGAAATAGATGGCGTCTCAAGGCACCAAACGATCTTATGAACAGATGGAAACTGGTGGGGAACGCCAGAATGCTACTGAGATCAGGGCATCTGTTGGAAGAATGGTTAGTGGCATTGGGAGGTTCTACATACAGATGTGCACAGAACTCAAACTCAGTGACTATGAAGGGAGGCTGATCCAGAACAGCATAACAATAGAGAGAATGGTACTCTCTGCATTTGATGAAAGAAGGAACAGATACCTGGAAGAACACCCCAGTGCGGGAAAGGACCCGAAGAAGACTGGAGGTCCAATTTATCGGAGGAGAGACGGGAAATGGGTGAGAGAGCTAATTCTGTACGACAAAGAGGAGATCAGGAGGATTTGGCGTCAAGCGAACAACGGAGAGGACGCAACTGCTGGTCTTACCCACCTGATGATATGGCATTCCAATCTAAATGATGCCACATATCAGAGAACGAGAGCTCTCGTGCGTACTGGAATGGACCCAAGGATGTGCTCTCTGATGCAAGGGTCAACTCTCCCGAGGAGATCTGGAGCTGCCGGTGCAGCAGTAAAGGGGGTAGGGACAATGGTGATGGAGCTGATTCGGATGATAAAACGAGGGATCAATGACCGGAATTTCTGGAGAGGCGAAAATGGAAGAAGAACAAGGATTGCATATGAGAGAATGTGCAACATCCTCAAAGGGAAATTCCAAACAGCAGCACAAAGAGCAATGATGGATCAAGTGCGAGAGAGCAGAAATCCTGGGAATGCTGAAATTGAAGATCTCATTTTTCTGGCACGGTCTGCACTCATCCTGAGAGGATCAGTGGCCCATAAGTCCTGCTTGCCTGCTTGTGTGTACGGACTTGCAGTGGCCAGTGGATATGACTTTGAGAGAGAAGGGTACTCTCTGGTTGGAATAGATCCTTTCCGCCTGCTTCAAAACAGCCAGGTCTTTAATCTCATTAGACCAAATGAGAATCCAGCACATAAGAGTCAATTAGTGTGGATGGCATGCCACTCTGCAGCATTTGAGGACCTTAGAGTCTCAAGTTTCATCAGAGGGACAAGAGTGGTCCCAAGAGGACAGCTATCCACCAGAGGGGTTCAAATTGCTTCAAATGAGAACATGGAGGCAATGGACTCCAACACTCTTGAACTGAGAAGCAGATATTGGGCTATAAGAACCAGAAGCGGAGGAAACACCAACCAGCAGAGGGCATCTGCAGGACAGATCAGCGTTCAGCCCACTTTCTCGGTACAGAGAAACCTTCCCTTCGAAAGAGCGACCATTATGGCAGCATTTACAGGAAATACTGAGGGCAGAACGTCTGACATGAGGACTGAAATCATAAGAATGATGGAAAGTGCCAGACCAGACGATGTGTCATTCCAGGGGCGGGGAGTCTTCGAGCTCTCGGACGAAAAGGCAACGAACCCGATCGTGCCTTCCTTTGACATGAATAATGAAGGATCTTATTTCTTCGGAGACAATGCAGAGGAGTATGACAATTAAATGAGTCTTCTAACCGAGGTCGAAACGTACGTTCTCTCTATCATCCCGTCAGGCCCCCTCAAAGCCGAGATCGCGCAGAAACTTGAAGATGTCTTTGCAGGAAAGAACACCGATCTCGAGGCTCTCATGGAGTGGCTAAAGACAAGACCAATCCTGTCACCTCTGACTAAAGGGATTTTGGGATTTGTATTCACGCTCACCGTGCCCAGTGAGCGAGGACTGCAGCGTAGACGCTTTGTCCAGAATGCCCTAAATGGAAATGGAGATCCAAATAATATGGATAGGGCAGTTAAGCTATATAAGAAGCTGAAAAGAGAAATAACATTCCATGGGGCTAAGGAGGTCGCACTCAGCTACTCAACCGGTGCACTTGCCAGTTGCATGGGTCTCATATACAACAGGATGGGAACGGTGACTACGGAAGTGGCTTTTGGCCTAGTGTGTGCCACTTGTGAGCAGATTGCAGATTCACAGCATCGGTCTCACAGACAGATGGCAACTATCACCAACCCACTAATCAGACATGAGAACAGAATGGTGCTGGCCAGCACTACAGCTAAGGCTATGGAGCAGATGGCAGGATCAAGTGAGCAGGCAGCGGAAGCCATGGAGATCGCTAATCAGGCTAGGCAGATGGTGCAGGCAATGAGGACAATTGGGACTCATCCTAACTCTAGTGCTGGTCTGAGAGATAATCTTCTTGAAAATTTGCAGGCCTACCAGAAACGAATGGGAGTGCAGATGCAGCGATTCAAGTGAATGAGTCTTCTAACCGAGGTCGAAACGCCTACCAGAAACGAATGGGAGTGCAGATGCAGCGATTCAAGTGATCCTATTGTTGTTGCCGCAAATATCATTGGGATCTTGCACTTGATATTGTGGATTCTTGATCGTCTTTTCTTCAAATGCATTTATCGTCGCCTTAAATACGGTTTGAAAAGAGGGCCTGCTACGGCAGGGGTACCTGAGTCTATGAGGGAAGAGTACCGGCAGGAACAGCAGAGTGCTGTGGATGTTGACGATGGTCATTTTGTCAACATAGAATTGGAGTAAATGGATTCCAACACTGTGTCAAGCTTTCAGGTAGACTGCTTTCTTTGGCATGTCCGCAAACGATTTGCAGACCAAGAACTGGGTGATGCCCCATTCCTTGACCGGCTTCGCCGAGATCAGAAGTCCCTAAGAGGAAGAGGCAACACTCTTGGTCTGGACATCGAAACAGCTACTCGCGCAGGAAAGCAGATAGTGGAGCGGATTCTGGAGGAGGAGTCTGATAAGGCACTTAAAATG---------------CCGGCTTCACGCTACCTAACTGACATGACTCTCGAAGAAATGTCAAGGGACTGGTTCATGCTCATGCCCAAGCAGAAAGTGGCAGGTTCCCTTTGCATCAAAATGGACCAGGCAATAATGGATAAAGTCATCATATTGAAAGCAAACTTCAGTGTGATTTTTGACCGGTTGGAAACCCTAATACTACTTAGAGCTTTCACAGAAGAAGGAGCAATCGTGGGAGAAATCTCACCATTACCTTCTCTTCCAGGACATACTGGTGAGGATGTCAAAAATGCAATTGGCGTCCTCATCGGAGGACTTGAATGGAATGATAACACAGTTCGAGTCACTGAAACTATACAGAGATTCGCTTGGAGAAGCAGTGATGAGGATGGGAGACTTCCACTCCCTCCAAATCAGAAACGGAAAATGGCGAGAACAATTGAGTCAGAAGTTTGAATGGATTCCAACACTGTGTCAAGCTTTCAGGACATACTGGTGAGGATGTCAAAAATGCAATTGGCGTCCTCATCGGAGGACTTGAATGGAATGATAACACAGTTCGAGTCACTGAAACTATACAGAGATTCGCTTGGAGAAGCAGTGATGAGGATGGGAGACTTCCACTCCCTCCAAATCAGAAACGGAAAATGGCGAGAACAATTGAGTCAGAAGTTTGAAGAAATAAGGTGGCTGATTGAAGAAGTAAGACATAGATTGAAAATTACAGAAAACAGCTTCGAACAGATAACGTTTATGCAAGCCTTACAACTACTGCTTGAAGTGGAGCAAGAGATAAGAGCCTTCTCGTTTCAGCTTATTTAA
>Concatenated PB2+PA+NP+M1+M2+NS1+NS2 STRAIN=A/Thailand/WRAIR1721H/2004 YEAR=2004
ATGGAGAGAATAAAAGAATTACGAGATCTAATGTCACAGTCCCGCACTCGCGAGATACTAACAAAAACCACTGTGGACCATATGGCCATAATCAAGAAATACACATCAGGAAGACAAGAGAAGAACCCTGCTCTCAGAATGAAATGGATGATGGCAATGAAATATCCAATCACAGCGGACAAGAGAATAATAGAGATGATTCCTGAAAGGAATGAACAAGGGCAGACGCTCTGGAGCAAGACAAATGATGCTGGATCGGACAGGGTGATGGTGTCTCCCCTAGCTGTAACTTGGTGGAATAGGAATGGGCCGGCGACAAGTGCAGTTCATTATCCAAAGGTTTACAAAACATACTTTGAGAAGGTTGAAAGGTTAAAACATGGAACCTTCGGTCCCGTTCATTTCCGAAACCAAGTTAAAATACGCCGCCGAGTTGATATAAATCCTGGCCATGCAGATCTCAGTGCTAAAGAAGCACAAGATGTCATCATGGAGGTCGTTTTCCCAAATGAAGTGGGAGCTAGAATATTGACATCAGAGTCGCAATTGACAATAACGAAAGAGAAGAAAGAAGATCTCCATTATTGTAAGATTGCTCCCTTAATGGTTGCATACATGTTGGAAAGGGAACTGGTCCGCAAAACCAGATTCCTACCGGTAGCAGGCGGAACAAGCAGTGTGTACATTGAGGTATTGCATTTGACTCAAGGGACCTGCTGGGAACAGATGTACACTCCAGGCGGAGAAGTGAGAAATGACGATGTTGACCAGAGTTTGATCATCGCTGCCAGAAACATTGTTAGGAGAGCAACGGTATCAGCGGATCCACTGGCATCACTGCTGGAGATGTGTCACAGCACACAAATTGGTGGGATAAGGATGGTGGACATCCTTAGGCAAAATCCAACTGAGGAACAAGCTGTGGATATATGCAAAGCAGCAATGGGTCTGAGGATCAGTTCTTCCTTTAGCTTTGGAGGCTTCACTTTCAAAAGAACAAGTGGATCATCCGTCAAGAAGGAAGAGGAAGTGCTTACAGGCAACCTCCAAACATTGAAAATAAGAGTACATGAGGGGTATGAGGAATTCACAATGGTTGGGCGGAGGGCAACAGCTATCCTGAGGAAAGCAACTAGAAGGCTGATTCAGTTGATAGTAAGTGGAAGAGACGAACAATCAATCGCTGAGGCAATCATTGTAGCAATGGTGTTCTCACAGGAGGATTGCATGATAAAGGCAGTCCGAGGCGATCTGAATTTCGTAAACAGAGCAAACCAAAGATTAAACCCCATGCATCAACTCCTGAGACATTTTCAAAAGGATGCAAGAGTGCTATTTCAGAATTGGGGAATTGAACCCATTGATAATGTCATGGGGATGATCGGAATATTACCTGACATGACTCCCAGCACAGAAATGTCACTGAGAGGAGTAAGAGTTAGTAAAATGGGAGTGGATGAATATTCCAGCACTGAGAGAGTAGTTGTAAGTATTGACCGTTTCTTAAGGGTTCGAGATCAGCGGGGGAATGTACTCTTATCTCCCGAAGAGGTCAGCGAAACCCAGGGAACAGAGAAATTGACAATAACATATTCATCATCAATGATGTGGGAAATCAACGGTCCTGAGTCAGTGCTTGTTAACACTTATCAGTGGATCATCAGAAACTGGGAGACTGTGAAGATTCAATGGTCTCAAGACCCCACGATGCTGTACAATAAGATGGAGTTTGAACCGTTCCAATCCTTGGTACCCAAGGCTGCCAGAGGTCGATACAGTGGATTTGTGAGAACATTATTCCAACAAATGCGTGACGTACTGGGGACATTTGATACTGTCCAGATAATAAAGCTGCTACCATTTGCAGCAGCCCCACCGGAGCAGAGCAGAATGCAGTTTTCTTCTCTAACTGTGAATGTGAGAGGATCAGGAATGAGAATACTCGTAAGGGGCAATTCCCCTGTGTTCAACTATAATAAGGCAACCAAAAGGCTTACTGTTCTTGGAAAGGACGCAGGTGCATTAACAGAGGATCCAGATGAGGGGACAGCCGGAGTGGAATCTGCAGTACTGAGGGGATTCTTAATTCTAGGCAAGGAGGACAAAAGGTATGGACCAGCATTGAGCATCAATGAACTGAGCAATCTTGCGAAGGGGGAGAAAGCTAATGTGCTGATAGGGCAAGGAGACGTGGTGTTGGTAATGAAACGAAAACGGGACTCTAGCATACTTACTGACAGCCAGACAGCGACCAAAAGAATTCGGATGGCCATCAATTAGATGGAAGACTTTGTGCGACAATGCTTCAATCCAATGATTGTCGAGCTTGCGGAAAAGGCAATGAAAGAATATGGGGAAGATCCGAAAATCGAAACGAACAAGTTTGCTGCAATATGCACACACTTGGAGGTCTGTTTCATGTATTCGGATTTTCACTTTATTGATGAACGGAGTGAATCAATAATTGTAGAATCTGGAGATCCGAATGCATTATTGAAACACCGATTTGAAATAATTGAAGGAAGAGACCGAACGATGGCCTGGACTGTGGTGAATAGTATCTGCAACACCACAGGAGTTGAGAAACCTAAATTTCTCCCAGATTTGTATGACTACAAAGAGAACCGATTCATCGAAATTGGAGTGACACGGAGGGAAGTTCATACATACTATCTGGAGAAAGCCAACAAGATAAAATCCGAGAAGACACATATTCACATATTCTCATTCACAGGGGAGGAAATGGCCACCAAAGCGGACTACACCCTTGATGAAGAGAGCAGGGCAAGAATTAAAACCAGGCTGTTCACCATAAGGCAGGAAATGGCCAGTAGGGGTCTATGGGATTCCTTTCGTCAATCCGAGAGAGGCGAAGAGACAATTGAAGAAAAATTTGAAATCACTGGAACCATGCGCAGACTTGCAGACCAAAGTCTCCCACCGAACTTCTCCAGCCTTGAAAACTTTAGAGCCTATGTGGATGGGTTCGAACCGAACGGCTGCATTGAGGGCAAGCTTTCTCAAATGTCAAAAGAAGTGAATGCTAGAATTGAGCCATTTTTGAAGACAACGCCACGCCCTCTCAGACTACCTGATGGGCCTCCTTGCTCTCAGCGGTCGAAGTTCTTGCTGATGGATGCCCTTAAATTAAGCATCGAAGACCCGAGTCATGAGGGGGAGGGGATACCACTATACGATGCAATCAAATGCATGAAGACATTTTTCGGCTGGAAAGAGCCCAACATCGTGAAACCACATGAAAAAGGTATTAACCCCAATTACCTCCTGGCTTGGAAGCAAGTGCTGGCAGAACTCCAAGATATTGAAAATGAGGAGAAAATCCCAAAAACAAAGAACATGAAAAAAACAAGCCAGTTGAAGTGGGCACTCGGTGAGAACATGGCACCAGAGAAAGTAGACTTTGAGGACTGCAAAGATGTTAGCGATCTAAGACAGTATGACAGTGATGAACCAGAGTCTAGATCACTAGCAAGCTGGATTCAGAGTGAATTCAACAAGGCATGTGAATTGACAGATTCGAGTTGGATTGAACTTGATGAAATAGGAGAAGACGTAGCTCCAATTGAGCACATTGCAAGTATGAGAAGGAACTATTTTACAGCGGAAGTATCCCATTGCAGGGCCACTGAATACATAATGAAGGGAGTGTACATAAACACAGCCCTGTTGAATGCATCCTGTGCAGCCATGGATGACTTTCAACTGATTCCAATGATAAGCAAATGCAGAACCAAAGAAGGAAGACGGAAAACTAATCTGTATGGATTCATTATAAAAGGGAGATCCCACTTGAGGAATGATACCGATGTGGTAAATTTTGTGAGTATGGAATTCTCTCTTACTGATCCGAGGCTGGAGCCACACAAGTGGGAAAAGTACTGTGTCCTCGAGATAGGAGACATGCTCCTCCGGACTGCAGTAGGCCAAGTTTCAAGGCCCATGTTCCTGTATGTAAGAACCAATGGAACCTCCAAGATCAAAATGAAATGGGGCATGGAAATGAGGCGATGCCTTCTTCAATCCCTTCAACAAATTGAAAGCATGATTGAAGCCGAGTCTTCTGTCAAAGAGAAGGACATGACCAAAGAATTCTTTGAAAACAAATCAGAAACATGGCCGATTGGAGAGTCCCCCAAGGGAGTGGAGGAAGGCTCCATCGGAAAGGTGTGCAGAACCTTGCTGGCGAAGTCTGTGTTCAACAGTTTATATGCATCTCCACAACTCGAGGGGTTTTCAGCTGAATCAAGAAAATTGCTTCTCATTGCTCAGGCACTTAGGGACAACCTGGAACCTGGGACCTTCGATCTTGGAGGGCTATATGAAGCAATTGAGGAGTGCCTGATTAACGATCCCTGGGTTTTGCTTAATGCGTCTTGGTTCAACTCCTTCCTCGCACATGCACTGAAATAGATGGCGTCTCAAGGCACCAAACGATCTTATGAACAGATGGAAACTGGTGGGGAACGCCAGAATGCTACTGAGATCAGGGCATCTGTTGGAAGAATGGTTAGTGGCATTGGGAGGTTCTACATACAGATGTGCACAGAACTCAAACTCAGTGACTATGAAGGGAGGCTGATCCAGAACAGCATAACAATAGAGAGAATGGTACTCTCTGCATTTGATGAAAGAAGGAACAGATACCTGGAAGAACACCCCAGTGCGGGAAAGGACCCGAAGAAGACTGGAGGTCCAATTTATCGGAGGAGAGACGGGAAATGGGTGAGAGAGCTAATTCTGTACGACAAAGAGGAGATCAGGAGGATTTGGCGTCAAGCGAACAACGGAGAGGACGCAACTGCTGGTCTTACCCACCTGATGATATGGCATTCCAATCTAAATGATGCCACATATCAGAGAACGAGAGCTCTCGTGCGTACTGGAATGGACCCAAGGATGTGCTCTCTGATGCAAGGGTCAACTCTCCCGAGGAGATCTGGAGCTGCCGGTGCAGCAGTAAAGGGGGTAGGGACAATGGTGATGGAGCTGATTCGGATGATAAAACGAGGGATCAATGACCGGAATTTCTGGAGAGGCGAAAATGGAAGAAGAACAAGGATTGCATATGAGAGAATGTGCAACATCCTCAAAGGGAAATTCCAAACAGCAGCACAAAGAGCAATGATGGATCAAGTGCGAGAGAGCAGAAATCCTGGGAATGCTGAAATTGAAGATCTCATTTTTCTGGCACGGTCTGCACTCATCCTGAGAGGATCAGTGGCCCATAAGTCCTGCTTGCCTGCTTGTGTGTACGGACTTGCAGTGGCCAGTGGATATGACTTTGAGAGAGAAGGGTACTCTCTGGTTGGAATAGATCCTTTCCGCCTGCTTCAAAACAGCCAGGTCTTTAGTCTCATTAGACCAAATGAGAATCCAGCACATAAGAGTCAATTAGTGTGGATGGCATGCCACTCTGCAGCATTTGAGGACCTTAGAGTCTCAAGTTTCATCAGAGGGACAAGAGTGGTCCCAAGAGGACAGCTATCCACCAGAGGGGTTCAAATTGCTTCAAATGAGAACATGGAGGCAATGGACTCCAACACTCTTGAACTGAGAAGCAGATATTGGGCTATAAGAACCAGAAGCGGAGGAAACACCAACCAGCAGAGGGCATCTGCAGGACAGATCAGCGTTCAGCCCACTTTCTCGGTACAGAGAAACCTTCCCTTCGAAAGAGCGACCATTATGGCAGCATTTACAGGAAATACTGAGGGCAGAACGTCTGACATGAGGACTGAAATCATAAGAATGATGGAAAGTGCCAGACCAGACGATGTGTCATTCCAGGGGCGGGGAGTCTTCGAGCTCTCGGACGAAAAGGCAACGAACCCGATCGTGCCTTCCTTTGACATGAATAATGAAGGATCTTATTTCTTCGGAGACAATGCAGAGGAGTATGACAATTAAATGAGTCTTCTAACCGAGGTCGAAACGTACGTTCTCTCTATCATCCCGTCAGGCCCCCTCAAAGCCGAGATCGCGCAGAAACTTGAAGATGTCTTTGCAGGAAAGAACACCGATCTCGAGGCTCTCATGGAGTGGCTAAAGACAAGACCAATCCTGTCACCTCTGACTAAAGGGATTTTGGGATTTGTATTCACGCTCACCGTGCCCAGTGAGCGAGGACTGCAGCGTAGACGCTTTGTCCAGAATGCCCTAAATGGAAATGGAGATCCAAATAATATGGATAGGGCAGTTAAGCTATATAAGAAGCTGAAAAGAGAAATAACATTCCATGGGGCTAAGGAGGTCGCACTCAGCTACTCAACCGGTGCACTTGCCAGTTGCATGGGTCTCATATACAACAGGATGGGAACGGTGACTACGGAAGTGGCTTTTGGCCTAGTGTGTGCCACTTGTGAGCAGATTGCAGATTCACAGCATCGGTCTCACAGACAGATGGCAACTATCACCAACCCACTAATCAGACATGAGAACAGAATGGTGCTGGCCAGCACTACAGCTAAGGCTATGGAGCAGATGGCAGGATCAAGTGAGCAGGCAGCGGAAGCCATGGAGATCGCTAATCAGGCTAGGCAGATGGTGCAGGCAATGAGGACAATTGGGACTCATCCTAACTCTAGTGCTGGTCTGAGAGATAATCTTCTTGAAAATTTGCAGGCCTACCAGAAACGAATGGGAGTGCAGATGCAGCGATTCAAGTGAATGAGTCTTCTAACCGAGGTCGAAACGCCTACCAGAAACGAATGGGAGTGCAGATGCAGCGATTCAAGTGATCCTATTGTTGTTGCCGCAAATATCATTGGGATCTTGCACTTGATATTGTGGATTCTTGATCGTCTTTTCTTCAAATGCATTTATCGTCGCCTTAAATACGGTTTGAAAAGAGGGCCTGCTACGGCAGGGGTACCTGAGTCTATGAGGGAAGAGTACCGGCAGGAACAGCAGAGTGCTGTGGATGTTGACGATGGTCATTTTGTCAACATAGAATTGGAGTAAATGGATTCCAACACTGTGTCAAGCTTTCAGGTAGACTGCTTTCTTTGGCATGTCCGCAAACGATTTGCAGACCAAGAACTGGGTGATGCCCCATTCCTTGACCGGCTTCGCCGAGATCAGAAGTCCCTAAGAGGAAGAGGCAACACTCTTGGTCTGGACATCGAAACAGCTACTCGCGCAGGAAAGCAGATAGTGGAGCGGATTCTGGAGGAGGAGTCTGATAAGGCACTTAAAATG---------------CCGGCTTCACGCTACCTAACTGACATGACTCTCGAAGAAATGTCAAGGGACTGGTTCATGCTCATGCCCAAGCAGAAAGTGGCAGGTTCCCTTTGCATCAAAATGGACCAGGCAATAATGGATAAAGTCATCATATTGAAAGCAAACTTCAGTGTGATTTTTGACCGGTTGGAAACCCTAATACTACTTAGAGCTTTCACAGAAGAAGGAGCAATCGTGGGAGAAATCTCACCATTACCTTCTCTTCCAGGACATACTGGTGAGGATGTCAAAAATGCAATTGGCGTCCTCATCGGAGGACTTGAATGGAATGATAACACAGTTCGAGTCACTGAAACTATACAGAGATTCGCTTGGAGAAGCAGTGATGAGGATGGGAGACTTCCACTCCCTCCAAATCAGAAACGGAAAATGGCGAGAACAATTGAGTCAGAAGTTTGAATGGATTCCAACACTGTGTCAAGCTTTCAGGACATACTGGTGAGGATGTCAAAAATGCAATTGGCGTCCTCATCGGAGGACTTGAATGGAATGATAACACAGTTCGAGTCACTGAAACTATACAGAGATTCGCTTGGAGAAGCAGTGATGAGGATGGGAGACTTCCACTCCCTCCAAATCAGAAACGGAAAATGGCGAGAACAATTGAGTCAGAAGTTTGAAGAAATAAGGTGGCTGATTGAAGAAGTAAGACATAGATTGAAAATTACAGAAAACAGCTTCGAACAGATAACGTTTATGCAAGCCTTACAACTACTGCTTGAAGTGGAGCAAGAGATAAGAGCCTTCTCGTTTCAGCTTATTTAA
>Concatenated PB2+PA+NP+M1+M2+NS1+NS2 STRAIN=A/Thailand/5(KK-494)/2004 YEAR=2004
ATGGAGAGAATAAAAGAATTACGAGATCTAATGTCACAGTCCCGCACTCGCGAGATACTAACAAAAACCACTGTGGACCATATGGCCATAATCAAGAAATACACATCAGGAAGACAAGAGAAGAACCCTGCTCTCAGAATGAAATGGATGATGGCAATGAAATATCCAATCACAGCGGACAAGAGAATAATAGAGATGATTCCTGAAAGGAATGAACAAGGGCAGACGCTCTGGAGCAAGACAAATGATGCTGGATCGGACAGGGTGATGGTGTCTCCCCTAGCTGTAACTTGGTGGAATAGGAATGGGCCGGCGACAAGTGCAGTTCATTATCCAAAGGTTTACAAAACATACTTTGAGAAGGTTGAAAGGTTAAAACATGGAACCTTCGGTCCAGTTCATTTCCGAAACCAAGTTAAAATACGCCGCCGAGTTGATATACATCCTGGTCATGCAGATCTCAGTGCTAAAGAAGCACAAGATGTCATCATGGAGGTCGTTTTCCCAAATGAAGTTGGAGCTAGAATATTGACATCAGAGTCGCAACTGACAATAACGAAAGAGAAGAAAGAAGAGCTCCAAGATTGTAAGATTGCTCCCTTAATGGTTGCATACATGTTGGAAAGGGAACTAGTCCGCAAAACCAGATTCCTACCGGTAGCAGGCGGAACAAGCAGTGTGTACATTGAGGTATTGCATTTGACTCAAGGGACCTGCTGGGAACAGATGTACACTCCAGGCGGAGAAGTGAGAAATGACGATGTTGACCAGAGTTTGATCATCGCTGCCAGAAACATTGTTAGGAGAGCAACGGTATCAGCGGATCCACTGGCATCACTGCTGGAGATGTGTCACAGCACACAAATTGGTGGGATAAGGATGGTGGACATCCTTAGGCAAAATCCAACTGAGGAACAAGCTGTGGATATATGCAAAGCAGCAATGGGTCTGAGGATCAGTTCTTCCTTTAGCTTTGGAGGCTTCACTTTCAAAAGAACAAGTGGATCATCCGTCAAGAAGGAAGAGGAAGTGCTTACAGGCAACCTCCAAACATTGAAAATAAGAGTACATGAGGGGTATGAGGAATTCACAATGGTTGGGCGGAGGGCAACAGCTATCCTGAGGAAAGCAACTAGAAGGCTGATTCAGTTGATAGTAAGTGGGAGAGACGAACAATCAATCGCTGAGGCAATCATTGTAGCAATGGTGTTCTCACAGGAGGATTGCATGATAAAGGCAGTCCGAGGCGATCTGAATTTCGTAAATAGAGCAAACCAAAGATTAAACCCCATGCATCAACTCCTGAGACATTTTCAAAAGGATGCAAAAGTGCTATTTCAGAATTGGGGAATTGAACCCATTGATAATGTCATGGGGATGATCGGAATATTACCTGACATGACTCCCAGCACAGAAATGTCACTGAGAGGAGTAAGAGTTAGTAAAATGGGAGTGGATGAATATTCCAGCACTGAGAGAGTAGTTGTAAGTATTGACCGTTTCTTAAGGGTTCGAGATCAGCGGGGGAACGTGCTCTTATCTCCCGAAGAGGTCAGCGAAACCCAGGGAACAGAGAAATTGACAATAACATATTCATCATCAATGATGTGGGAAATCAACGGTCCTGAGTCAGTGCTTGTTAACACTTATCAGTGGATCATCAGAAACTGGGAGACTGTGAAGATTCAATGGTCTCAAGACCCCACGATGCTGTACAATAAGATGGAGTTTGAACCGTTCCAATCCTTGGTACCCAAGGCTGCCAGAGGTCAATACAGTGGATTTGTGAGAACATTATTCCAACAAATGCGTGACGTACTGGGGACATTTGATACTGTCCAGATAATAAAGCTGCTACCATTTGCAGCAGCCCCACCGAAGCAGAGCAGAATGCAGTTTTCTTCTCTAACTGTGAATGTGAGAGGCTCAGGAATGAGAATACTCGTAAGGGGCAATTCCCCTGTGTTCAACTATAATAAGGCAACCAAAAGGCTTACCGTTCTTGGAAAGGACGCAGGTGCATTAACAGAGGATCCAGATGAGGGGACAGCCGGAGTGGAATCTGCAGTACTGAGGGGATTCTTAATTCTAGGCAAGGAGGACAAAAGGTATGGACCAGCATTGAGCATCAATGAACTGAGCAATCTTGCGAAGGGGGAGAAAGCTAATGTGCTGATAGGGCAAGGAGACGTGGTGTTGGTAATGAAACGAAAACGGGACTCTAGCATACTTACTGACAGCCAGACAGCGACCAAAAGAATTCGGATGGCCATCAATTAGATGGAAGACTTTGTGCGACAATGCTTCAATCCAATGATTGTCGAGCTTGCGGAAAAGGCAATGAAAGAATATGGGGAAGATCCGAAAATCGAAACGAACAAGTTTGCTGCAATATGCACACACTTGGAGATCTGTTTCATGTATTCGGATTTTCACTTTATTGATGAACGGAGTGAATCAATAATTGTAGAATCTGGAGATCCGAATGCATTATTGAAACACCGATTTGAAATAATTGAAGGAAGAGACCGAACGATGGCCTGGACTGTGGTGAATAGTATCTGCAACACCACAGGAGTTGAGAAACCTAAATTTCTCCCAGATTTGTATGACTACAAAGAGAACCGATTCATCGAAATTGGAGTGACACGGAGGGAAGTTCATACATACTATCTGGAGAAAGCCAACAAGATAAAATCTGAGAAGACACATATTCACATATTCTCATTCACAGGGGAGGAAATGGCCACCAAAGCGGACTACACCCTTGATGAAGAGAGCAGGGCAAGAATTAAAACCAGGCTGTTCACCATAAGGCAGGAAATGGCCAGTAGGGGTCTATGGGATTCCTTTCGTCAATCCGAGAGAGGCGAAGAGACAATTGAAGAAAAATTTGAAATCACTGGAACCATGCGCAGACTTGCAGACCAAAGTCTCCCACCGAACTTCTCCAGCCTTGAAAACTTTAGAGCCTATGTGGATGGGTTCGAACCGAACGGCTGCATTGAGGGCAAGCTTTCTCAAATGTCAAAAGAAGTGAATGCTAGAATTGAGCCATTTTTGAAGACAACGCCACGCCCTCTCAGACTACCTGATGGGCCTCCTTGCTCTCAGCGGTCGAAGTTCTTGCTGATGGATGCCCTTAAATTAAGCATCGAAGACCCGAGTCATGAGGGGGAGGGGATACCACTATACGATGCAATCAAATGCATGAAGACATTTTTCGGATGGAAAGAGCCCAACATCGTGAAACCACATGAAAAAGGTATTAACCCCAATTACCTCCTGGCTTGGAAGCAAGTGCTGGCAGAACTCCAAGATATTGAAAATGAGGAGAAAATCCCAAAAACAAAGAACATGAAAAAAACAAGCCAGTTGAAGTGGGCACTCGGTGAGAACATGGCACCAGAGAAAGTAGACTTTGAGGACTGCAAAGATGTTAGCGACCTAAGACAGTATGACAGTGATGAACCAGAGTCTAGATCATTAGCAAGCTGGATTCAGAGTGAATTCAACAAGGCATGTGAATTGACAGATTCGAGTTGGATTGAACTTGATGAAATAGGAGAAGACGTAGCTCCAATTGAGCACATTGCAAGTATGAGAAGGAACTATTTTACAGCGGAAGTATCCCATTGCAGGGCCACTGAATACATAATGAAGGGAGTGTACATAAACACAGCCCTGTTGAATGCATCCTGTGCAGCCATGGATGACTTTCAACTGATTCCAATGATAAGCAAATGCAGAACCAAAGAAGGAAGACGGAAAACTAATCTGTATGGATTCATTATAAAAGGGAGATCCCACTTGAGGAATGATACCGATGTGGTAAATTTTGTGAGTATGGAATTCTCTCTTACTGATCCGAGGCTGGAGCCACACAAGTGGGAAAAGTACTGTGTCCTCGAGATAGGAGACATACTCCTCCGGACTGCAGTAGGCCAAGTTTCAAGGCCCATGTTCCTGTATGTAAGAACCAATGGAACCTCCAAGATCAAAATGAAATGGGGCATGGAAATGAGGCGATGCCTTCTTCAATCCCTTCAACAAATTGAAAGCATGATTGAAGCCGAGTCTTCTGTCAAAGAGAAGGACATGACCAAAGAATTCTTTGAAAACAAATCAGAAACATGGCCGATTGGAGAGTCCCCCAAGGGAGTGGAGGAAGGCTCCATCGGAAAGGTGTGCAGAACCTTGCTGGCGAAGTCTGTGTTCAACAGTTTATATGCATCTCCACAACTCGAGGGGTTTTCAGCTGAATCAAGAAAATTGCTTCTCATTGCTCAGGCACTTAGGGACAACCTGGAACCTGGGACCTTCGATCTTGGAGGGCTATATGAAGCAATTGAGGAATGCCTGATTAACGATCCCTGGGTTTTGCTTAATGCGTCTTGGTTCAACTCCTTCCTCGCACATGCACTGAAATAGATGGCGTCTCAAGGCACCAAACGATCTTATGAACAGATGGAAACTGGTGGGGAACGCCAGAATGCTACTGAGATCAGGGCATCTGTTGGAAGAATGGTTAGTGGCATTGGGAGGTTCTACATACAGATGTGCACAGAACTCAAACTCAGTGACTATGAAGGGAGGCTGATCCAGAACAGCATAACAATAGAGAGAATGGTACTCTCTGCATTTGATGAAAGAAGGAACAGATACCTGGAAGAACACCCCAGTGCGGGAAAGGACCCGAAGAAGACTGGAGGTCCAATTTATCGGAGGAGAGACGGGAAATGGGTGAGAGAGCTAATTCTGTACGACAAAGAGGAGATCAGGAGGATTTGGCGTCAAGCGAACAATGGAGAGGACGCAACTGCTGGTCTTACCCACCTGATGATATGGCATTCCAATCTAAATGATGCCACATATCAGAGAACGAGAGCTCTCGTGCGTACTGGAATGGACCCAAGGATGTGCTCTCTGATGCAAGGGTCAACTCTCCCGAGGAGATCTGGAGCTGCCGGTGCAGCAGTAAAGGGGGTAGGGACAATGGTGATGGAGCTGATTCGGATGATAAAACGAGGGATCAACGACCGGAATTTCTGGAGAGGCGAAAATGGAAGAAGAACAAGGATTGCATATGAGAGAATGTGCAACATCCTCAAAGGGAAATTCCAAACAGCAGCACAAAGAGCAATGATGGATCAAGTGCGAGAGAGCAGAAATCCTGGGAATGCTGAAATTGAAGATCTCATTTTTCTGGCACGGTCTGCACTCATCCTGAGAGGATCAGTGGCCCATAAGTCCTGCTTGCCTGCTTGTGTGTACGGACTTGCAGTGGCCAGTGGATATGACTTTGAGAGAGAAGGGTACTCTCTGGTTGGAATAGATCCTTTCCGCCTGCTTCAAAACAGCCAGGTCTTTAGTCTCATTAGACCAAATGAGAATCCAGCACATAAGAGTCAATTAGTGTGGATGGCATGCCACTCTGCAGCATTTGAGGACCTTAGAGTCTCAAGTTTCATCAGAGGGACAAGAGTGGTCCCAAGAGGAAAGCTATCCACCAGAGGGGTTCAAATTGCTTCAAATGAGAACATGGAGGCAATGGACTCCAACACTCTTGAACTGAGAAGCAGATATTGGGCTATAAGAACCAGAAGCGGAGGAAACACCAACCAGCAGAGGGCATCTGCAGGACAGATCAGCGTTCAGCCCACTTTCTCGGTACAGAGAAACCTTCCCTTTGAAAGAGCGACCATTATGGCAGCATTTACAGGAAATACTGAGGGCAGAACGTCTGACATGAGGACTGAAATCATAAGAATGATGGAAAGTGCCAGACCAGAAGATGTGTCATTCCAGGGGCGGGGAGTCTTCGAGCTCTCGGACGAAAAGGCAACGAACCCGATCGTGCCTTCCTTTGACATGAATAATGAAGGATCTTATTTCTTCGGAGACAATGCAGAGGAGTATGACAATTAAATGAGTCTTCTAACCGAGGTCGAAACGTACGTTCTCTCTATCATCCCGTCAGGCCCCCTCAAAGCCGAGATCGCGCAGAAACTTGAAGATGTCTTTGCAGGAAAGAACACCGATCTCGAGGCTCTCATGGAGTGGCTAAAGACAAGACCAATCCTGTCACCTCTGACTAAAGGGATTTTGGGATTTGTATTCACGCTCACCGTGCCCAGTGAGCGAGGACTGCAGCGTAGACGCTTTGTCCAGAATGCCCTAAATGGAAATGGAGATCCAAATAATATGGATAGAGCAGTTAAGCTATATAAGAAGCTGAAAAGAGAAATAACATTCCATGGGGCTAAGGAGGTCGCACTCAGCTACTCAACCGGTGCACTTGCCAGTTGCATGGGTCTCATATACAACAGGATGGGAACGGTGACTACGGAAGTGGCTTTTGGCCTAGTGTGTGCCACTTGTGAGCAGATTGCAGATTCACAGCATCGGTCTCACAGACAGATGGCAACTATCACCAACCCACTAATCAGACATGAGAACAGAATGGTGCTGGCCAGCACTACAGCTAAGGCTATGGAGCAGATGGCAGGATCAAGTGAGCAGGCAGCGGAAGCCATGGAGATCGCTAATCAGGCTAGGCAGATGTGCCAGGCCATGAGGACCATTGGGACTCATCCTAACTCCAGGGCTGGTCTGAGAGATAATCTTCTTGAAAATTTGCAGGCCTACCAGAAACGAATGGGAGTGCAGATGCAGCGATTCAAGTGAATGAGTCTTCTAACCGAGGTCGAAACGCCTACCAGAAACGAATGGGAGTGCAGATGCAGCGATTCAAGTGATCCTATTGTTGTTGCCGCAAATATCATTGGGATCTTGCACTTGATATTGTGGATTCTTGATCGTCTTTTCTTCAAATGCATTTATCGTCGCCTTAAATACGGTTTGAAAAGAGGGCCTGCTACGGCAGGGGTACCTGAGTCTATGAGGGAAGAGTACCGGCAGGAACAGCAGAGTGCTGTGGATGTTGACGATGGTCATTTTGTCAACATAGAATTGGAGTAAATGGATTCCAACACTGTGTCAAGCTTTCAGGTAGACTGCTTTCTTTGGCATGTCCGCAAACGATTTGCAGACCAAGAACTGGGTGATGCCCCATTCCTTGACCGGTTTCGCCGAGATCAGAAGTCCCTAAGAGGAAGAGGCAACACTCTTGGTCTGGACATCGAAACAGCTACTCGCGCAGGAAAGCAGATAGTGGAGCGGATTCTGGAGGAGGAGTCTGATAAGGCACTTAAAATG---------------CCGGCTTCACGCTACCTAACTGACATGACTCTCGAAGAAATGTCAAGGGACTGGTTCATGCTCATGCCCAAGCAGAAAGTGGCAGGTTCCCTTTGCATCAAAATGGACCAGGCAATAATGGATAAAGTCATCATATTGAAAGCAAACTTCAGTGTGATTTTTGACCGGTTGGAAACCCTAATACTACTTAGAGCTTTCACAGAAGAAGGAGCAATCGTGGGAGAAATCTCACCATTACCTTCTCTTCCAGGACATACTGGTGAGGATGTCAAAAATGCAATTGGCGTCCTCATCGGAGGACTTGAATGGAATGATAACACAGTTCGAGTCACTGAAACTATACAGAGATTCGCTTGGAGAAGCAGTGATGAGGATGGGAGACTTCCACTCCCTCCAAATCAGAAACGGAAAATGGCGAGAACAATTGAGTCAGAAGTTTGAATGGATTCCAACACTGTGTCAAGCTTTCAGGACATACTGGTGAGGATGTCAAAAATGCAATTGGCGTCCTCATCGGAGGACTTGAATGGAATGATAACACAGTTCGAGTCACTGAAACTATACAGAGATTCGCTTGGAGAAGCAGTGATGAGGATGGGAGACTTCCACTCCCTCCAAATCAGAAACGGAAAATGGCGAGAACAATTGAGTCAGAAGTTTGAAGAAATAAGGTGGCTGATTGAAGAAGTAAGACATAGATTGAAAATTACAGAAAACAGCTTCGAACAGATAACGTTTATGCAAGCCTTACAACTACTGCTTGAAGTGGGACAAGAGATAAGAGCCTTCTCGTTTCAGCTTATTTAA
>Concatenated PB2+PA+NP+M1+M2+NS1+NS2 STRAIN=A/Vietnam/UT3062/2004 YEAR=2004
ATGGAGAGAATAAAAGAATTACGAGATCTAATGTCACAGTCCCGCACTCGCGAGATACTAACAAAAACCACTGTGGACCATATGGCCATAATCAAGAAATACACATCAGGAAGACAAGAGAAGAACCCTGCTCTCAGAATGAAATGGATGATGGCAATGAAATATCCAATCACAGCGGACAAGAGAATAATAGAGATGATTCCTGAAAGGAATGAACAGGGGCAGACGCTCTGGAGCAAGACAAATGATGCTGGATCGGACAGAGTGATGGTGTCTCCCCTAGCTGTAACTTGGTGGAATAGGAATGGGCCGGCGACAAGTGCAGTTCATTATCCAAAGGTTTACAAAACATACTTTGAGAAGGTTGAAAGGTTAAAACATGGAACCTTCGGTCCCGTTCATTTCCGAAACCAAGTTAAAATACGCCGCCGAGTTGATATAAATCCTGGCCATGCAGATCTCAGTGCTAAAGAAGCACAAGATGTCATCATGGAGGTCGTTTTCCCAAATGAAGTGGGAGCTAGAATATTGACATCAGAGTCGCAATTGACAATAACGAAAGAGAAGAAAGAAGAGCTCCAAGATTGTAAGATTGCTCCCTTAATGGTTGCATACATGTTGGAAAGGGAACTGGTCCGCAAAACCAGATTCCTACCGGTAGCAGGCGGAACAAGCAGTGTGTACATTGAGGTATTGCATTTGACTCAAGGGACCTGCTGGGAACAGATGTACACTCCAGGCGGAGAAGTGAGAAATGACGATGTTGACCAGAGTTTGATCATCGCTGCCAGAAACATTGTTAGGAGAGCAACGGTATCAGCGGATCCACTGGCATCACTGCTGGAGATGTGTCACAGCACACAAATTGGTGGGATAAGGATGGTGGACATCCTCAGGCAAAATCCAACTGAGGAACAAGCTGTGGATATATGCAAAGCAGCAATGGGTCTGAGGATCAGTTCTTCCTTTAGCTTTGGAGGCTTCACTTTCAAAAGAACAAGTGGATCATCCGTCAAGAAGGAAGAGGAAGTGCTTACAGGCAACCTCCAAACATTGAAAATAAGAGTACATGAGGGGTATGAGGAATTCACAATGGTTGGGCGGAGGGCAACAGCTATCCTGAGGAAAGCAACTAGAAGGCTGATTCAGTTGATAGTAAGTGGAAGAGACGAACAATCAATCGCTGAGGCAATCATTGTAGCAATGGTGTTCTCACAGGAGGATTGCATGATAAAGGCAGTCCGAGGCGATCTGAATTTCGTAAACAGAGCAAACCAAAGATTAAACCCCATGCATCAACTCCTGAGACATTTTCAAAAGGATGCAAAAGTGCTATTTCAGAATTGGGGAATTGAACCCATTGATAATGTCATGGGGATGATCGGAATATTACCTGACATGACTCCCAGCACAGAAATGTCACTGAGAGGAGTAAGAGTTAGTAAAATGGGAGTGGATGAATATTCCAGCACTGAGAGAGTAGTTGTAAGTATTGACCGTTTCTTAAGGGTTCGAGATCAGCGGGGGAACGTACTCTTATCTCCCGAAGAGGTCAGCGAAACCCAGGGAACAGAGAAATTGACAATAACATATTCATCATCAATGATGTGGGAAATCAACGGTCCTGAGTCAGTGCTTGTTAACACCTATCAGTGGATCATCAGAAACTGGGAGACTGTGAAGATTCAATGGTCTCAAGACCCCACGATGCTGTACAATAAGATGGAGTTTGAACCGTTCCAATCCTTGGTACCCAAAGCTGCCAGAGGTCAATACAGTGGATTTGTGAGAACATTATTCCAACAAATGCGTGACGTACTGGGGACATTTGATACTGTCCAGATAATAAAGCTGCTACCATTTGCAGCAGCCCCACCGAAGCAGAGCAGAATGCAGTTTTCTTCTCTAACTGTGAATGTGAGAGGCTCAGGAATGAGAATACTCGTAAGGGGCAATTCCCCTGTGTTCAACTACAATAAGGCAACCAAAAGGCTTGCCGTTCTTGGAAAGGACGCAGGTGCATTAACAGAGGATCCAGATGAAGGGACAGCCGGAGTGGAATCTGCAGTACTGAGGGGATTCTTAATTCTAGGCAAGGAGGACAAAAGGTATGGACCAGCATTGAGCATCAATGAACTGAGCAATCTTGCGAAGGGGGAGAAAGCTAATGTGCTGATAGGGCAAGGAGACGTGGTGTTGGTAATGAAACGAAAACGGGACTCTAGCATACTTACTGACAGCCAGACAGCGACCAAAAGAATTCGGATGGCCATCAAT---ATGGAAGACTTTGTGCGACAATGCTTCAATCCAATGATTGTCGAGCTTGCGGAAAAGGCAATGAAAGAATATGGGGAAGATCCGAAAATCGAAACGAACAAGTTTGCTGCAATATGCACACACTTGGAGGTCTGTTTCATGTATTCGGATTTTCACTTTATTGATGAACGGAGTGAATCAATAATTGTAGAATCTGGAGATCCGAATGCATTATTGAAACACCGATTTGAAATAATTGAAGGAAGAGACCGAACGATGGCCTGGACTGTGGTGAATAGTATCTGCAACACCACAGGAGTTGAGAAACCTAAATTTCTCCCAGATTTGTATGACTACAAAGAGAACCGATTCATCGAAATTGGAGTGACACGGAGGGAAGTTCATACATACTATCTGGAGAAAGCCAACAAGATAAAATCCGAGAAGACACATATTCACATATTCTCATTCACAGGGGAGGAAATGGCCACCAAAGCGGACTACACCCTTGATGAAGAGAGCAGGGCAAGAATTAAAACCAGGCTGTTCACCATAAGGCAGGAAATGGCCAGTAGGGGTCTATGGGATTCCTTTCGTCAATCCGAGAGAGGCGAAGAGACAATTGAAGAAAAATTTGAAATCACTGGAACCATGCGCAGACTTGCAGACCAAAGTCTCCCACCGAACTTCTCCAGCCTTGAAAACTTTAGAGCCTATGTGGATGGATTCGAACCGAACGGCTGCATTGAGGGCAAGCTTTCTCAAATGTCAAAAGAAGTGAATGCTAGAATTGAGCCATTTTTGAAGACAACGCCACGCCCTCTCAGACTACCTGATGGGCCTCCTTGCTCTCAGCGGTCGAAGTTCTTGCTGATGGATGCCCTTAAATTAAGCATCGAAGACCCGAGTCATGAGGGGGAGGGGATACCACTATACGATGCAATCAAATGCATGAAGACATTTTTCGGTTGGAAAGAGCCCAACATCGTGAAACCACATGAAAAAGGTATAAACCCCAATTACCTCCTGGCTTGGAAGCAAGTGCTGGCAGAACTCCAAGATATTGAAAATGAGGAGAAAATCCCAAAAACAAAGAACATGAAAAAAACAAGCCAGTTGAAGTGGGCACTCGGTGAGAACATGGCACCAGAGAAAGTAGACTTTGAGGACTGCAAAGATGTTAGCGATCTAAGACAGTATGACAGTGATGAACCAGAGTCTAGATCACTAGCAAGCTGGATTCAGAGTGAATTCAACAAGGCATGTGAATTGACAGATTCGAGTTGGATTGAACTTGATGAAATAGGAGAAGACGTAGCTCCAATTGAGCACATTGCAAGTATGAGAAGGAACTATTTTACATCGGAAGTATCCCATTGCAGGGCCACTGAATACATAATGAAGGGAGTGTACATAAACACAGCCCTGCTGAATGCATCCTGTGCAGCCATGGATGACTTTCAACTGATTCCAATGATAAGCAAATGCAGAACCAAAGAAGGAAGACGGAAAACTAATCTGTATGGATTCATTATAAAAGGGAGATCCCACTTGAGGAATGATACCGATGTGGTAAATTTTGTGAGTATGGAATTCTCTCTTACTGATCCGAGGCTGGAGCCACACAAGTGGGAAAAGTACTGTGTCCTCGAGATAGGAGACATGCTCCTCCGGACTGCAGTAGGCCAAGTTTCAAGGCCCATGTTCCTGTATGTAAGAACCAATGGAACCTCCAAGATCAAAATGAAATGGGGCATGGAAATGAGGCGATGCCTTCTTCAATCCCTTCAACAAATTGAAAGCATGATTGAAGCCGAGTCTTCTGTCAAAGAGAAGGACATGACCAAAGAATTCTTTGAAAACAAATCAGAAACATGGCCGATTGGAGAGTCCCCCAAGGGAGTGGAGGAAGGCTCCATCGGAAAGGTGTGCAGAACCTTGCTGGCGAAGTCTGTGTTCAACAGTTTATATGCATCTCCACAACTCGAGGGGTTTTCAGCTGAATCAAGAAAATTGCTTCTCATTGCTCAGGCACTTAGGGACAACCTGGAACCTGGGACCTTCGATCTTGGAGGGCTATATGAAGCAATTGAGGAGTGCCTGATTAACGATCCCTGGGTTTTGCTTAATGCGTCTTGGTTCAACTCCTTCCTCGCACATGCACTGAAA---ATGGCGTCTCAAGGCACCAAACGATCTTATGAACAGATGGAAACTGGTGGGGAACGCCAGAATGCTACTGAGATCAGGGCATCTGTTGGAAGAATGGTTAGTGGCATTGGGAGGTTCTACATACAGATGTGCACAGAACTCAAACTCAGTGACTATGAAGGGAGGCTGATCCAGAACAGCATAACAATAGAGAGAATGGTACTCTCTGCATTTGATGAAAGAAGGAACAGATACCTGGAAGAACACCCCAGTGCGGGAAAGGACCCGAAGAAGACTGGAGGTCCAATTTATCGGAAGAGAGACGGGAAATGGGTGAGAGAGCTAATTCTGTACGACAAAGAGGAGATCAGGAGGATTTGGCGTCAAGCGAACAATGGAGAGGACGCAACTGCTGGTCTTACCCACCTGATGATATGGCATTCCAATCTAAATGATGCCACGTATCAGAGAACGAGAGCTCTCGTGCGTACTGGAATGGACCCAAGGATGTGCTCGCTGATGCAAGGGTCAACTCTCCCGAGGAGATCTGGAGCTGCCGGTGCAGCAGTAAAGGGGGTAGGGACAATGGTGATGGAGCTGATTCGGATGATAAAACGAGGGATCAACGACCGGAATTTCTGGAGAGGCGAAAATGGACGAAGAACAAGGATTGCATATGAGAGGATGTGCAACATCCTCAAAGGGAAATTCCAAACAGCAGCACAAAGAGCAATGATGGATCAAGTGCGAGAGAGCAGAAATCCTGGGAATGCTGAAATTGAAGATCTCATTTTTCTGGCACGGTCTGCACTCATCCTGAGAGGATCAGTGGCCCATAAGTCCTGCTTGCCTGCTTGTGTGTACGGACTTGCAGTGGCCAGTGGATATGACTTTGAGAGAGAAGGGTACTCTCTGGTTGGAATAGATCCTTTCCGCCTGCTTCAAAACAGCCAGGTCTTTAGTCTCATTAGACCAAATGAGAATCCAGCACATAAGAGTCAATTAGTGTGGATGGCATGCCACTCTGCAGCATTTGAGGACCTTAGAGTCTCAAGTTTCATCAGAGGGACAAGAGTGGTCCCAAGAGGACAGCTATCCACCAGAGGGGTTCAAATTGCTTCAAATGAGAACATGGAGGCAATGGACTCCAACACTCTTGAACTGAGAAGCAGATATTGGGCTATAAGAACCAGAAGCGGAGGAAACACCAACCAGCAGAGGGCATCTGCAGGACAGATCAGCGTTCAGCCCACTTTCTCGGTACAGAGAAACCTTCCCTTCGAAAGAGCGACCATTATGGCAGCATTTACAGGAAATACTGAGGGCAGAACGTCTGACATGAGGACTGAAATCATAAGAATGATGGAAAGTGCCAGACCAGAAGATGTGTCATTCCAGGGGCGGGGAGTCTTCGAGCTCTCGGACGAAAAGGCAACGAACCCGATCGTGCCTTCCTTTGACATGAATAATGAAGGATCTTATTTCTTCGGAGACAATGCAGAGGAGTATGACAAT---ATGAGTCTTCTAACCGAGGTCGAAACGTACGTTCTCTCTATCATCCCGTCAGGCCCCCTCAAAGCCGAGATCGCGCAGAAACTTGAAGATGTCTTTGCAGGAAAGAACACCGATCTCGAGGCTCTCATGGAGTGGCTAAAGACAAGACCAATCCTGTCACCTCTGACTAAAGGGATTTTGGGATTTGTATTCACGCTCACCGTGCCCAGTGAGCGAGGACTGCAGCGTAGACGCTTTGTCCAGAATGCCCTAAATGGAAATGGAGATCCAAATAATATGGATAGGGCAGTTAAGCTATATAAGAAGCTGAAAAGAGAAATAACATTCCATGGGGCTAAGGAGGTCGCACTCAGCTACTCAACCGGTGCACTTGCCAGTTGCATGGGTCTCATATACAACAGGATGGGAACGGTGACTACGGAAGTGGCTTTTGGCCTAGTGTGTGCCACTTGTGAGCAGATTGCAGATTCACAGCATCGGTCTCACAGACAGATGGCAACTATCACCAACCCACTAATCAGACATGAGAACAGAATGGTGCTGGCCAGCACTACAGCTAAGGCTATGGAGCAGATGGCGGGGTCAAGTGAGCAGGCAGCGGAAGCCATGGAGATCGCTAATCAGGCTAGGCAGATGGTGCAGGCAATGAGGACAATTGGGACTCATCCTAACTCTAGTGCTGGTCTGAGAGATAATCTTCTTGAAAATTTGCAGGCCTACCAGAAACGAATGGGAGTGCAGATGCAGCGATTCAAGTGAATGAGTCTTCTAACCGAGGTCGAAACGCCTACCAGAAACGAATGGGAGTGCAGATGCAGCGATTCAAGTGATCCTATTGTTGTTGCCGCAAATATCATTGGGATCTTGCACTTGATATTGTGGATTCTTGATCGTCTTTTCTTCAAATGCATTTATCGTCGCCTTAAATACGGTTTGAAAAGAGGGCCTGCTACGGCAGGGGTACCTGAGTCTATGAGGGAAGAGTACCGGCAGGAACAGCAGAGTGCTGTGGATGTTGACGATGGTCATTTTGTCAACATAGAATTGGAG---ATGGATTCCAACACTGTGTCAAGCTTTCAGGTAGACTGCTTTCTTTGGCATGTCCGCAAACGATTTGCAGACCAAGAACTGGGTGATGCCCCATTCCTTGACCGGCTTCGCCGAGATCAGAAGTCCCTAAGAGGAAGAGGCAACACTCTTGGTCTGGACATCGAAACAGCTACTCGCGCAGGAAAGCAGATAGTGGAGCGGATTCTGGAGGAGGAGTCTGATAAGGCACTTAAAATG---------------CCGGCTTCACGCTACCTAACTGACATGACTCTCGAAGAAATGTCAAGGGACTGGTTCATGCTCATGCCCAAGCAGAAAGTGGCAGGTTCCCTTTGCATCAAAATGGACCAGGCAATAATGGATAAAACCATCATATTGAAAGCAAACTTCAGTGTGATTTTTGACCGGTTGGAAACCCTAATACTACTTAGAGCTTTCACAGAAGAAGGAGCAATCGTGGGAGAAATCTCACCATTACCTTCTCTTCCAGGACATACTGGTGAGGATGTCAAAAATGCAATTGGCGTCCTCATCGGAGGACTTGAATGGAATGATAACACAGTTCGAGTCACTGAAACTATACAGAGATTCGCTTGGAGAAGCAGTGATGAGGATAGGAGACTTCCACTCCCTCCAAATCAGAAACGGAAAATGGCGAGAACAATTGAGTCAGAAGTTTGAATGGATTCCAACACTGTGTCAAGCTTTCAGGACATACTGGTGAGGATGTCAAAAATGCAATTGGCGTCCTCATCGGAGGACTTGAATGGAATGATAACACAGTTCGAGTCACTGAAACTATACAGAGATTCGCTTGGAGAAGCAGTGATGAGGATAGGAGACTTCCACTCCCTCCAAATCAGAAACGGAAAATGGCGAGAACAATTGAGTCAGAAGTTTGAAGAAATAAGGTGGCTGATTGAAGAAGTAAGACATAGATTGAAAATTACAGAAAACAGCTTCGAACAGATAACGTTTATGCAAGCCTTACAACTACTGCTTGAAGTGGAGCAAGAGATAAGAGCCTTCTCGTTTCAGCTTATT---
>Concatenated PB2+PA+NP+M1+M2+NS1+NS2 STRAIN=A/Thailand/1(KAN-1)/2004 YEAR=2004
ATGGAGAGAATAAAAGAATTACGAGATCTAATGTCACAGTCCCGCACTCGCGAGATACTAACAAAAACCACTGTGGACCATATGGCCATAATCAAGAAATACACATCAGGAAGACAAGAGAAGAACCCTGCTCTCAGAATGAAATGGATGATGGCAATGAAATATCCAATCACAGCGGACAAGAGAATAATAGAGATGATTCCTGAAAGGAATGAACAAGGGCAGACGCTCTGGAGCAAGACAAATGATGCTGGATCGGACAGGGTGATGGTGTCTCCCCTAGCTGTAACTTGGTGGAATAGGAATGGGCCGGCGACAAGTGCAGTTCATTATCCAAAGGTTTACAAAACATACTTTGAGAAGGTTGAAAGGTTAAAACATGGAACCTTTGGTCCCGTTCATTTCCGAAACCAAGTTAAAATACGCCGCCGAGTTGATATAAATCCTGGCCATGCAGATCTCAGTGCTAAAGAAGCACAAGATGTCATCATGGAGGTCGTTTTCCCAAATGAAGTGGGAGCTAGAATATTGACATCAGAGTCGCAATTGACAATAACGAAAGAGAAGAAAGAAGAGCTCCAAGATTGTAAGATTGCTCCCTTAATGGTTGCATACATGTTGGAAAGGGAACTAGTCCGCAAAACCAGATTCCTACCGGTAGCAGGCGGAACAAGCAGTGTGTACATTGAGGTATTGCATTTGACTCAAGGGACCTGCTGGGAACAGATGTACACTCCAGGCGGAGAAGTGAGAAATGACGATGTTGACCAGAGTTTGATCATCGCTGCCAGAAACATTGTTAGGAGAGCAACGGTATCAGCGGATCCACTGGCATCACTGCTGGAGATGTGTCACAGCACACAAATTGGTGGGATAAGGATGGTGGACATCCTTAGGCAAAATCCAACTGAGGAACAAGCTGTGGATATATGCAAAGCAGCAATGGGTCTGAGGATCAGTTCTTCCTTTAGCTTTGGAGGCTTCACTTTCAAAAGAACAAGTGGATCATCCGTCAAGAAGGAAGAGGAAGTGCTTACAGGCAACCTCCAAACATTGAAAATAAGAGTACATGAGGGGTATGAGGAATTCACAATGGTTGGGCGGAGGGCAACAGCTATCCTGAGGAAAGCAACTAGAAGGCTGATTCAGTTGATAGTAAGTGGAAGAGACGAACAATCAATCGCTGAGGCAATCATTGTAGCAATGGTGTTCTCACAGGAGGATTGCATGATAAAGGCAGTCCGAGGAGATCTGAATTTCGTAAACAGAGCAAACCAAAGATTAAACCCCATGCATCAACTCCTGAGACATTTTCAAAAGGATGCAAAAGTGCTATTTCAGAATTGGGGAATTGAACCCATTGATAATGTCATGGGGATGATCGGAATATTACCTGACATGACTCCCAGCACAGAAATGTCACTGAGAGGAGTAAGAGTTAGTAAAATGGGAGTGGATGAATATTCCAGCACTGAGAGAGTAGTTGTAAGTATTGACCGTTTCTTAAGGGTTCGAGATCAGCGGGGGAACGTACTCTTGTCTCCCGAAGAGGTCAGCGAAACCCAGGGAACAGAGAAATTGACAATAACATATTCATCATCAATGATGTGGGAAATCAACGGTCCTGAGTCAGTGCTTGTTAACACTTATCAGTGGATCATCAGAAACTGGGAGACTGTGAAGATTCAATGGTCTCAAGACCCCACGATGCTGTACAATAAGATGGAGTTTGAACCGTTCCAATCCTTGGTACCCAAGGCTGCCAGAGGTCAATACAGTGGATTTGTGAGAACATTATTCCAACAAATGCGTGACGTACTGGGGACATTTGATACTGTCCAGATAATAAAGCTGCTACCATTTGCAGCAGCCCCACCGGAGCAGAGCAGAATGCAGTTTTCTTCTCTAACTGTGAATGTGAGAGGCTCAGGAATGAGAATACTCGTAAGGGGCAATTCCCCTGTGTTCAACTATAATAAGGCAACCAAAAGGCTTACCGTTCTTGGAAAGGACGCAGGTGCATTAACAGAGGATCCAGATGAGGGGACAGCCGGAGTGGAATCTGCAGTACTGAGGGGATTCTTAATTCTAGGCAAGGAGAACAAAAGGTATGGACCAGCATTGAGCATCAATGAACTGAGCAATCTTGCGAAGGGGGAGAAAGCTAATGTGCTGATAGGGCAAGGAGACGTGGTGTTGGTAATGAAACGAAAACCGGACACTAGCATACTTACTGACAGCCAGACAGCGACCAAAAGAATTCGGATGGCCATCAATTAGATGGAAGACTTTGTGCGACAATGCTTCAATCCAATGATCGTCGAGCTTGCGGAAAAGGCAATGAAAGAATATGGGGAAGATCCGAAAATCGAAACGAACAAGTTTGCTGCAATATGCACACACTTGGAGGTCTGTTTCATGTATTCGGATTTTCACTTTATTGATGAACGGAGTGAATCAATAATTGTAGAATCTGGAGATCCGAATGCATTATTGAAACACCGATTTGAAATAATTGAAGGAAGAGACCGAACGATGGCCTGGACTGTGGTGAATAGTATCTGCAACACCACAGGAGTTGAGAAACCTAAATTTCTCCCAGATTTGTATGACTACAAAGAGAACCGATTCATCGAAATTGGAGTGACACGGAGGGAAGTTCATACATACTATCTGGAGAAAGCCAACAAGATAAAATCCGAGAGGACACATATTCACATATTCTCATTCACAGGGGAGGAAATGGCCACCAAAGCGGACTACACCCTTGATGAAGAGAGCAGGGCAAGAATTAAAACCAGGCTGTTCACCATAAGGCAGGAAATGGCCAGTAGGGGTCTATGGGATTCCTTTCGTCAATCCGAGAGAGGCGAAGAGACAATTGAAGAAAAATTTGAAATCACTGGAACCATGCGCAGACTTGCAGACCAAAGTCTCCCACCGAACTTCTCCAGCCTTGAAAACTTTAGAGCCTATGTGGATGGGTTCGAACCGAACGGCTGCATTGAGGGCAAGCTTTCTCAAATGTCAAAAGAAGTGAATGCTAGAATTGAGCCATTTTTGAAGACAACGCCACGCCCTCTCAGACTACCTGATGGGCCTCCTTGCTCTCAGCGGTCGAAGTTCTTGCTGATGGATGCCCTTAAATTAAGCATCGAAGACCCGAGTCATGAGGGGGAGGGGATACCACTATACGATGCAATCAAATGCATGAAGACATTTTTCGGATGGAAAGAGCCCAACATCGTGAAACCACATGAAAAAGGCATTAACCCCAATTACCTCCTGGCTTGGAAGCAAGTGCTGGCAGAACTCCAAGATATTGAAAATGAGGAGAAAATCCCAAAAACAAAGAACATGAAAAAAACAAGCCAGTTGAAGTGGGCACTCGGTGAGAACATGGCACCAGAGAAAGTAGACTTTGAGGACTGCAAAGATGTTAGCGATCTAAGACAGTATGACAGTGATGAACCAGAGTCTAGATCACTAGCAAGCTGGATTCAGAGTGAATTCAACAAGGCATGTGAATTGACAGATTCGAGTTGGATTGAACTTGATGAAATAGGAGAAGACGTAGCTCCAATTGAGCACATTGCAAGTATGAGAAGGAACTATTTTACAGCGGAAGTATCCCATTGCAGGGCCACTGAATACATAATGAAGGGAGTGTACATAAACACAGCCCTGTTGAATGCATCCTGTGCAGCCATGGATGACTTTCAACTGATTCCAATGATAAGCAAATGCAGAACCAAAGAAGGAAGACGGAAAACTAATCTGTATGGATTCATTTTAAAAGGGAGATCCCACTTGAGGAATGATACCGATGTGGTAAATTTTGTGAGTATGGAATTCTCTCTTACTGATCCGAGGCTGGAGCCACACAAGTGGGAAAAGTACTGTGTCCTCGAGATAGGAGACATGCTCCTCCGGACTGCAGTAGGCCAAGTTTCAAGGCCCATGTTCCTGTATGTAAGAACCAATGGAACCTCCAAGATCAAAATGAAATGGGGCATGGAAATGAGGCGATGCCTTCTTCAATCCCTTCAACAAATTGAAAGCATGATTGAAGCCGAGTCTTCTGTCAAAGAGAAAGACATGACCAAAGAATTCTTTGAAAACAAATCAGAAACATGGCCGATTGGAGAGTCCCCCAAGGGGATGGAGGAAGGCTCCATCTGCAAGGTGTGCAGAACCTTGCTGGCGAAGTCTGTGTTCAACAGTTTATATGCATCTCCACAACTCGAGGGGTTTTCAGCTGAATCAAGAAAATTGCTTCTCATTGCTCAGGCACTTAGGGACAACCTGGAACCTGGGACCTTCGATCTTGGAGGGCTATATGAAGCAATTGAGGAGTGCCTGATTAACGATCCCTGGGTTTTGCTTAATGCGTCTTGGTTCAACTCCTTCCTCGCACATGCACTGAAATAGATGGCGTCTCAAGGCACCAAACGATCTTATGAACAGATGGAAACTGGTGGGGAACGCCAGAATGCTACTGAGATCAGGGCATCTGTTGGAAGAATGGTTAGTGGCATTGGGAGGTTCTACATACAGATGTGCACAGAACTCAAACTCAGTGACTATGAAGGGAGGCTGATCCAGAACAGCATAACAATAGAGAGAATGGTACTCTCTGCATTTGATGAAAGAAGGAACAGATACCTGGAAGAACACCCCAGTGCGGGAAAGGACCCGAAGAAGACTGGAGGTCCAATTTATCGGAGGAGAGACGGGAAATGGGTGAGAGAGCTAATTCTGTACGACAAAGAGGAGATCAGGAGGATTTGGCGTCAAGCGAACAATGGAGAGGACGCAACTGCTGGTCTTACCCACCTGATGATATGGCATTCCAATCTAAATGATGCCACATATCAGAGAACGAGAGCTCTCGTGCGTACTGGAATGGACCCAAGGATGTGCTCTCTGATGCAAGGGTCAACTCTCCCGAGGAGATCTGGAGCTGCCGGTGCAGCAGTAAAGGGGGTAGGGACAATGGTGATGGAGCTGATTCGGATGATAAAACGAGGGATCAACGACCGGAATTTCTGGAGAGGCGAAAATGGAAGAAGAACAAGGATTGCATATGAGAGAATGTGCAACATCCTCAAAGGGAAATTCCAAACAGCAGCACAAAGAGCAATGATGGATCAAGTGCGAGAGAGCAGAAATCCTGGAAATGCTGAAATTGAAGATCTCATTTTTCTGGCACGGTCTGCACTCATCCTGAGAGGATCAGTGGCCCATAAGTCCTGCTTGCCTGCTTGTGTGTACGGACTTGCAGTGGCCAGTGGATATGACTTTGAGAGAGAAGGGTACTCTCTGGTTGGAATAGATCCTTTCCGCCTGCTTCAAAACAGCCAGGTCTTTAGTCTCATTAGACCAAATGAGAATCCAGCACATAAGAGTCAATTAGTGTGGATGGCATGCCACTCTGCAGCATTTGAGGACCTTAGAGTCTCAAGTTTCATCAGAGGGACAAGAGTGGTCCCAAGAGGACAGCTATCCACCAGAGGGGTTCAAATTGCTTCAAATGAGAACATGGAGGCAATGGACTCCAACACTCTTGAACTGAGAAGCAGATATTGGGCTATAAGAACCAGAAGCGGAGGAAACACCAACCAGCAGAGGGCATCTGCAGGACAGATCAGCGTTCAGCCCACTTTCTCGGTACAGAGAAACCTTCCCTTCGAAAGAGCGACCATTATGGCAGCATTTACAGGAAATACTGAGGGCAGAACGTCTGACATGAGGACTGAAATCATAAGAATGATGGAAAGTGCCAGACCAGAAGATGTGTCATTCCAGGGGCGGGGAGTCTTCGAGCTCTCGGACGAAAAGGCAACGAACCCGATCGTGCCTTCCTTTGACATGAATAATGAAGGATCTTATTTCTTCGGAGACAATGCAGAGGAATATGACAATTAAATGAGTCTTCTAACCGAGGTCGAAACGTACGTTCTCTCTATCATCCCGTCAGGCCCCCTCAAAGCCGAGATCGCGCAGAAACTTGAAGATGTCTTTGCAGGAAAGAACACCGATCTCGAGGCTCTCATGGAGTGGCTAAAGACAAGACCAATCCTGTCACCTCTGACTAAAGGGATTTTGGGATTTGTATTCACGCTCACCGTGCCCAGTGAGCGAGGACTGCAGCGTAGACGCTTTGTCCAGAATGCCCTAAATGGAAATGGAGATCCAAATAATATGGATAGAGCAGTCAAGCTATATAAGAAGCTGAAAAGAGAAATAACATTCCATGGGGCTAAGGAGGTCGCACTCAGCTACTCAACCGGTGCACTTGCCAGTTGCATGGGTCTCATATACAACAGGATGGGAACGGTGACTACGGAAGTGGCTTTTGGCCTAGTGTGTGCCACTTGTGAGCAGATTGCAGATTCACAGCATCGGTCTCACAGACAGATGGCAACTACCACCAACCCACTAATCAGACATGAGAACAGAATGGTGCTGGCCAGCACTACAGCTAAGGCTATGGAGCAGATGGCAGGATCAAGTGAGCAGGCAGCGGAAGCCATGGAGATCGCTAATCAGGCTAGGCAGATGGTGCAGGCAATGAGGACAATTGGGACTCATCCTAACTCTAGTGCTGGTCTGAGAGATAATCTTCTTGAAAATTTGCAGGCCTACCAGAAACGAATGGGAGTGCAGATGCAGCGATTCAAGTGAATGAGTCTTCTAACCGAGGTCGAAACGCCTACCAGAAACGAATGGGAGTGCAGATGCAGCGATTCAAGTGATCCTATTGTTGTTGCCGCAAATATCATTGGGATCTTGCACTTGATATTGTGGATTCTTGATCGTCTTTTCTTCAAATGCATTTATCGTCGCCTTAAATACGGTTTGAAAAGAGGGCCTGCTACGGCAGGGGTACCTGAGTCTATGAGGGAAGAGTACCGGCAGGAACAGCAGAGTGCTGTGGATGTTGACGATGGTCATTTTGTCAACATAGAATTGGAGTAAATGGATTCCAACACTGTGTCAAGCTTTCAGGTAGACTGCTTTCTTTGGCATGTCCGCAAACGATTTGCAGACCAAGAACTGGGTGATGCCCCATTCCTTGACCGGCTTCGCCGAGATCAGAAGTCCCTAAGAGGAAGAGGCAACACTCTTGGTCTGGACATCGAAACAGCTACGCGCGCAGGAAAGCAGATAGTGGAGCGGATTCTGGAGGAGGAGTCTGATAAGGCACTTAAAATG---------------CCGGCTTCACGCTACCTAACTGACATGACTCTCGAAGAAATGTCAAGGGACTGGTTCATGCTCATGCCCAAGCAGAAAGTGGCAGGTTCCCTTTGCATCAAAATGGACCAGGCAATAATGGATAAAGTCATCATATTGAAAGCAAACTTCAGTGTGATTTTTGACCGGTTGGAAACCCTAATACTACTTAGAGCTTTCACAGAAGAAGGAGCAATCGTGGGAGAAATCTCACCATTACCTTCTCTTCCAGGACATACTGGTGAGGATATCAAAAATGCAATTGGCGTCCTCATCGGAGGACTTGAATGGAATGATAACACAGTTCGAGTCACTGAAACTATACAGAGATTCGCTTGGAGAAGCAGTGATGAGGATGGGAGACTTCCACTCCCTCCAAATCAGAAACGGAAAATGGCGAGAACAATTGAGTCAGAAGTTTGAATGGATTCCAACACTGTGTCAAGCTTTCAGGACATACTGGTGAGGATATCAAAAATGCAATTGGCGTCCTCATCGGAGGACTTGAATGGAATGATAACACAGTTCGAGTCACTGAAACTATACAGAGATTCGCTTGGAGAAGCAGTGATGAGGATGGGAGACTTCCACTCCCTCCAAATCAGAAACGGAAAATGGCGAGAACAATTGAGTCAGAAGTTTGAAGAAATAAGGTGGCTGATTGAAGAAGTAAGACATAGATTGAAAATTACAGAAAACAGCTTCGAACAGATAACGTTTATGCAAGCCTTACAACTACTGCTTGAAGTGGAGCAAGAGATAAGAGCCTTCTCGTTTCAGCTTATTTAA
>Concatenated PB2+PA+NP+M1+M2+NS1+NS2 STRAIN=A/Thailand/WRAIR1722H/2004 YEAR=2004
ATGGAGAGAATAAAAGAATTACGAGATCTAATGTCACAGTCCCGCACTCGCGAGATACTAACAAAAACCACTGTGGACCATATGGCCATAATCAAGAAATACACATCAGGAAGACAAGAGAAGAACCCTGCTCTCAGAATGAAATGGATGATGGCAATGAAATATCCAATCACAGCGGACAAGAGAATAATAGAGATGATTCCTGAAAGGAATGAACAAGGGCAGACGCTCTGGAGCAAGACAAATGATGCTGGATCGGACAGGGTGATGGTGTCTCCCCTAGCTGTAACTTGGTGGAATAGGAATGGGCCGGCGACAAGTGCAGTTCATTATCCAAAGGTTTACAAAACATACTTTGAGAAGGTTGAAAGGTTAAAACATGGAACCTTCGGTCCCGTTCATTTCCGAAACCAAGTTAAAATACGCCGCCGAGTTGATATAAATCCTGGCCATGCAGATCTCAGTGCTAAAGAAGCACAAGATGTCATCATGGAGGTCGTTTTCCCAAATGAAGTGGGAGCTAGAATATTGACATCAGAGTCGCAATTGACAATAACGAAAGAGAAGAAAGAAGATCTCCATTATTGTAAGATTGCTCCCTTAATGGTTGCATACATGTTGGAAAGGGAACTGGTCCGCAAAACCAGATTCCTACCGGTAGCAGGCGGAACAAGCAGTGTGTACATTGAGGTATTGCATTTGACTCAAGGGACCTGCTGGGAACAGATGTACACTCCAGGCGGAGAAGTGAGAAATGACGATGTTGACCAGAGTTTGATCATCGCTGCCAGAAACATTGTTAGGAGAGCAACGGTATCAGCGGATCCACTGGCATCACTGCTGGAGATGTGTCACAGCACACAAATTGGTGGGATAAGGATGGTGGACATCCTTAGGCAAAATCCAACTGAGGAACAAGCTGTGGATATATGCAAAGCAGCAATGGGTCTGAGGATCAGTTCTTCCTTTAGCTTTGGAGGCTTCACTTTCAAAAGAACAAGTGGATCATCCGTCAAGAAGGAAGAGGAAGTGCTTACAGGCAACCTCCAAACATTGAAAATAAGAGTACATGAGGGGTATGAGGAATTCACAATGGTTGGGCGGAGGGCAACAGCTATCCTGAGGAAAGCAACTAGAAGGCTGATTCAGTTGATAGTAAGTGGAAGAGACGAACAATCAATCGCTGAGGCAATCATTGTAGCAATGGTGTTCTCACAGGAGGATTGCATGATAAAGGCAGTCCGAGGCGATCTGAATTTCGTAAACAGAGCAAACCAAAGATTAAACCCCATGCATCAACTCCTGAGACATTTTCAAAAGGATGCAAGAGTGCTATTTCAGAATTGGGGAATTGAACCCATTGATAATGTCATGGGGATGATCGGAATATTACCTGACATGACTCCCAGCACAGAAATGTCACTGAGAGGAGTAAGAGTTAGTAAAATGGGAGTGGATGAATATTCCAGCACTGAGAGAGTAGTTGTAAGTATTGACCGTTTCTTAAGGGTTCGAGATCAGCGGGGGAATGTACTCTTATCTCCCGAAGAGGTCAGCGAAACCCAGGGAACAGAGAAATTGACAATAACATATTCATCATCAATGATGTGGGAAATCAACGGTCCTGAGTCAGTGCTTGTTAACACTTATCAGTGGATCATCAGAAACTGGGAGACTGTGAAGATTCAATGGTCTCAAGACCCCACGATGCTGTACAATAAGATGGAGTTTGAACCGTTCCAATCCTTGGTACCCAAGGCTGCCAGAGGTCGATACAGTGGATTTGTGAGAACATTATTCCAACAAATGCGTGACGTACTGGGGACATTTGATACTGTCCAGATAATAAAGCTGCTACCATTTGCAGCAGCCCCACCGGAGCAGAGCAGAATGCAGTTTTCTTCTCTAACTGTGAATGTGAGAGGATCAGGAATGAGAATACTCGTAAGGGGCAATTCCCCTGTGTTCAACTATAATAAGGCAACCAAAAGGCTTACTGTTCTTGGAAAGGACGCAGGTGCATTAACAGAGGATCCAGATGAGGGGACAGCCGGAGTGGAATCTGCAGTACTGAGGGGATTCTTAATTCTAGGCAAGGAGGACAAAAGGTATGGACCAGCATTGAGCATCAATGAACTGAGCAATCTTGCGAAGGGGGAGAAAGCTAATGTGCTGATAGGGCAAGGAGACGTGGTGTTGGTAATGAAACGAAAACGGGACTCTAGCATACTTACTGACAGCCAGACAGCGACCAAAAGAATTCGGATGGCCATCAATTAGATGGAAGACTTTGTGCGACAATGCTTCAATCCAATGATTGTCGAGCTTGCGGAAAAGGCAATGAAAGAATATGGGGAAGATCCGAAAATCGAAACGAACAAGTTTGCTGCAATATGCACACACTTGGAGGTCTGTTTCATGTATTCGGATTTTCACTTTATTGATGAACGGAGTGAATCAATAATTGTAGAATCTGGAGATCCGAATGCATTATTGAAACACCGATTTGAAATAATTGAAGGAAGAGACCGAACGATGGCCTGGACTGTGGTGAATAGTATCTGCAACACCACAGGAGTTGAGAAACCTAAATTTCTCCCAGATTTGTATGACTACAAAGAGAACCGATTCATCGAAATTGGAGTGACACGGAGGGAAGTTCATACATACTATCTGGAGAAAGCCAACAAGATAAAATCCGAGAAGACACATATTCACATATTCTCATTCACAGGGGAGGAAATGGCCACCAAAGCGGACTACACCCTTGATGAAGAGAGCAGGGCAAGAATTAAAACCAGGCTGTTCACCATAAGGCAGGAAATGGCCAGTAGGGGTCTATGGGATTCCTTTCGTCAATCCGAGAGAGGCGAAGAGACAATTGAAGAAAAATTTGAAATCACTGGAACCATGCGCAGACTTGCAGACCAAAGTCTCCCACCGAACTTCTCCAGCCTTGAAAACTTTAGAGCCTATGTGGATGGGTTCGAACCGAACGGCTGCATTGAGGGCAAGCTTTCTCAAATGTCAAAAGAAGTGAATGCTAGAATTGAGCCATTTTTGAAGACAACGCCACGCCCTCTCAGACTACCTGATGGGCCTCCTTGCTCTCAGCGGTCGAAGTTCTTGCTGATGGATGCCCTTAAATTAAGCATCGAAGACCCGAGTCATGAGGGGGAGGGGATACCACTATACGATGCAATCAAATGCATGAAGACATTTTTCGGCTGGAAAGAGCCCAACATCGTGAAACCACATGAAAAAGGTATTAACCCCAATTACCTCCTGGCTTGGAAGCAAGTGCTGGCAGAACTCCAAGATATTGAAAATGAGGAGAAAATCCCAAAAACAAAGAACATGAAAAAAACAAGCCAGTTGAAGTGGGCACTCGGTGAGAACATGGCACCAGAGAAAGTAGACTTTGAGGACTGCAAAGATGTTAGCGATCTAAGACAGTATGACAGTGATGAACCAGAGTCTAGATCACTAGCAAGCTGGATTCAGAGTGAATTCAACAAGGCATGTGAATTGACAGATTCGAGTTGGATTGAACTTGATGAAATAGGAGAAGACGTAGCTCCAATTGAGCACATTGCAAGTATGAGAAGGAACTATTTTACAGCGGAAGTATCCCATTGCAGGGCCACTGAATACATAATGAAGGGAGTGTACATAAACACAGCCCTGTTGAATGCATCCTGTGCAGCCATGGATGACTTTCAACTGATTCCAATGATAAGCAAATGCAGAACCAAAGAAGGAAGACGGAAAACTAATCTGTATGGATTCATTATAAAAGGGAGATCCCACTTGAGGAATGATACCGATGTGGTAAATTTTGTGAGTATGGAATTCTCTCTTACTGATCCGAGGCTGGAGCCACACAAGTGGGAAAAGTACTGTGTCCTCGAGATAGGAGACATGCTCCTCCGGACTGCAGTAGGCCAAGTTTCAAGGCCCATGTTCCTGTATGTAAGAACCAATGGAACCTCCAAGATCAAAATGAAATGGGGCATGGAAATGAGGCGATGCCTTCTTCAATCCCTTCAACAAATTGAAAGCATGATTGAAGCCGAGTCTTCTGTCAAAGAGAAGGACATGACCAAAGAATTCTTTGAAAACAAATCAGAAACATGGCCGATTGGAGAGTCCCCCAAGGGAGTGGAGGAAGGCTCCATCGGAAAGGTGTGCAGAACCTTGCTGGCGAAGTCTGTGTTCAACAGTTTATATGCATCTCCACAACTCGAGGGGTTTTCAGCTGAATCAAGAAAATTGCTTCTCATTGCTCAGGCACTTAGGGACAACCTGGAACCTGGGACCTTCGATCTTGGAGGGCTATATGAAGCAATTGAGGAGTGCCTGATTAACGATCCCTGGGTTTTGCTTAATGCGTCTTGGTTCAACTCCTTCCTCGCACATGCACTGAAATAGATGGCGTCTCAAGGCACCAAACGATCTTATGAACAGATGGAAACTGGTGGGGAACGCCAGAATGCTACTGAGATCAGGGCATCTGTTGGAAGAATGGTTAGTGGCATTGGGAGGTTCTACATACAGATGTGCACAGAACTCAAACTCAGTGACTATGAAGGGAGGCTGATCCAGAACAGCATAACAATAGAGAGAATGGTACTCTCTGCATTTGATGAAAGAAGGAACAGATACCTGGAAGAACACCCCAGTGCGGGAAAGGACCCGAAGAAGACTGGAGGTCCAATTTATCGGAGGAGAGACGGGAAATGGGTGAGAGAGCTAATTCTGTACGACAAAGAGGAGATCAGGAGGATTTGGCGTCAAGCGAACAACGGAGAGGACGCAACTGCTGGTCTTACCCACCTGATGATATGGCATTCCAATCTAAATGATGCCACATATCAGAGAACGAGAGCTCTCGTGCGTACTGGAATGGACCCAAGGATGTGCTCTCTGATGCAAGGGTCAACTCTCCCGAGGAGATCTGGAGCTGCCGGTGCAGCAGTAAAGGGGGTAGGGACAATGGTGATGGAGCTGATTCGGATGATAAAACGAGGGATCAATGACCGGAATTTCTGGAGAGGCGAAAATGGAAGAAGAACAAGGATTGCATATGAGAGAATGTGCAACATCCTCAAAGGGAAATTCCAAACAGCAGCACAAAGAGCAATGATGGATCAAGTGCGAGAGAGCAGAAATCCTGGGAATGCTGAAATTGAAGATCTCATTTTTCTGGCACGGTCTGCACTCATCCTGAGAGGATCAGTGGCCCATAAGTCCTGCTTGCCTGCTTGTGTGTACGGACTTGCAGTGGCCAGTGGATATGACTTTGAGAGAGAAGGGTACTCTCTGGTTGGAATAGATCCTTTCCGCCTGCTTCAAAACAGCCAGGTCTTTAGTCTCATTAGACCAAATGAGAATCCAGCACATAAGAGTCAATTAGTGTGGATGGCATGCCACTCTGCAGCATTTGAGGACCTTAGAGTCTCAAGTTTCATCAGAGGGACAAGAGTGGTCCCAAGAGGACAGCTATCCACCAGAGGGGTTCAAATTGCTTCAAATGAGAACATGGAGGCAATGGACTCCAACACTCTTGAACTGAGAAGCAGATATTGGGCTATAAGAACCAGAAGCGGAGGAAACACCAACCAGCAGAGGGCATCTGCAGGACAGATCAGCGTTCAGCCCACTTTCTCGGTACAGAGAAACCTTCCCTTCGAAAGAGCGACCATTATGGCAGCATTTACAGGAAATACTGAGGGCAGAACGTCTGACATGAGGACTGAAATCATAAGAATGATGGAAAGTGCCAGACCAGACGATGTGTCATTCCAGGGGCGGGGAGTCTTCGAGCTCTCGGACGAAAAGGCAACGAACCCGATCGTGCCTTCCTTTGACATGAATAATGAAGGATCTTATTTCTTCGGAGACAATGCAGAGGAGTATGACAATTAAATGAGTCTTCTAACCGAGGTCGAAACGTACGTTCTCTCTATCATCCCGTCAGGCCCCCTCAAAGCCGAGATCGCGCAGAAACTTGAAGATGTCTTTGCAGGAAAGAACACCGATCTCGAGGCTCTCATGGAGTGGCTAAAGACAAGACCAATCCTGTCACCTCTGACTAAAGGGATTTTGGGATTTGTATTCACGCTCACCGTGCCCAGTGAGCGAGGACTGCAGCGTAGACGCTTTGTCCAGAATGCCCTAAATGGAAATGGAGATCCAAATAATATGGATAGGGCAGTTAAGCTATATAAGAAGCTGAAAAGAGAAATAACATTCCATGGGGCTAAGGAGGTCGCACTCAGCTACTCAACCGGTGCACTTGCCAGTTGCATGGGTCTCATATACAACAGGATGGGAACGGTGACTACGGAAGTGGCTTTTGGCCTAGTGTGTGCCACTTGTGAGCAGATTGCAGATTCACAGCATCGGTCTCACAGACAGATGGCAACTATCACCAACCCACTAATCAGACATGAGAACAGAATGGTGCTGGCCAGCACTACAGCTAAGGCTATGGAGCAGATGGCAGGATCAAGTGAGCAGGCAGCGGAAGCCATGGAGATCGCTAATCAGGCTAGGCAGATGGTGCAGGCAATGAGGACAATTGGGACTCATCCTAACTCTAGTGCTGGTCTGAGAGATAATCTTCTTGAAAATTTGCAGGCCTACCAGAAACGAATGGGAGTGCAGATGCAGCGATTCAAGTGAATGAGTCTTCTAACCGAGGTCGAAACGCCTACCAGAAACGAATGGGAGTGCAGATGCAGCGATTCAAGTGATCCTATTGTTGTTGCCGCAAATATCATTGGGATCTTGCACTTGATATTGTGGATTCTTGATCGTCTTTTCTTCAAATGCATTTATCGTCGCCTTAAATACGGTTTGAAAAGAGGGCCTGCTACGGCAGGGGTACCTGAGTCTATGAGGGAAGAGTACCGGCAGGAACAGCAGAGTGCTGTGGATGTTGACGATGGTCATTTTGTCAACATAGAATTGGAGTAAATGGATTCCAACACTGTGTCAAGCTTTCAGGTAGACTGCTTTCTTTGGCATGTCCGCAAACGATTTGCAGACCAAGAACTGGGTGATGCCCCATTCCTTGACCGGCTTCGCCGAGATCAGAAGTCCCTAAGAGGAAGAGGCAACACTCTTGGTCTGGACATCGAAACAGCTACTCGCGCAGGAAAGCAGATAGTGGAGCGGATTCTGGAGGAGGAGTCTGATAAGGCACTTAAAATG---------------CCGGCTTCACGCTACCTAACTGACATGACTCTCGAAGAAATGTCAAGGGACTGGTTCATGCTCATGCCCAAGCAGAAAGTGGCAGGTTCCCTTTGCATCAAAATGGACCAGGCAATAATGGATAAAGTCATCATATTGAAAGCAAACTTCAGTGTGATTTTTGACCGGTTGGAAACCCTAATACTACTTAGAGCTTTCACAGAAGAAGGAGCAATCGTGGGAGAAATCTCACCATTACCTTCTCTTCCAGGACATACTGGTGAGGATGTCAAAAATGCAATTGGCGTCCTCATCGGAGGACTTGAATGGAATGATAACACAGTTCGAGTCACTGAAACTATACAGAGATTCGCTTGGAGAAGCAGTGATGAGGATGGGAGACTTCCACTCCCTCCAAATCAGAAACGGAAAATGGCGAGAACAATTGAGTCAGAAGTTTGAATGGATTCCAACACTGTGTCAAGCTTTCAGGACATACTGGTGAGGATGTCAAAAATGCAATTGGCGTCCTCATCGGAGGACTTGAATGGAATGATAACACAGTTCGAGTCACTGAAACTATACAGAGATTCGCTTGGAGAAGCAGTGATGAGGATGGGAGACTTCCACTCCCTCCAAATCAGAAACGGAAAATGGCGAGAACAATTGAGTCAGAAGTTTGAAGAAATAAGGTGGCTGATTGAAGAAGTAAGACATAGATTGAAAATTACAGAAAACAGCTTCGAACAGATAACGTTTATGCAAGCCTTACAACTACTGCTTGAAGTGGAGCAAGAGATAAGAGCCTTCTCGTTTCAGCTTATTTAA
>Concatenated PB2+PA+NP+M1+M2+NS1+NS2 STRAIN=A/Thailand/WRAIR1720H/2004 YEAR=2004
ATGGAGAGAATAAAAGAATTACGAGATCTAATGTCACAGTCCCGCACTCGCGAGATACTAACAAAAACCACTGTGGACCATATGGCCATAATCAAGAAATACACATCAGGAAGACAAGAGAAGAACCCTGCTCTCAGAATGAAATGGATGATGGCAATGAAATATCCAATCACAGCGGACAAGAGAATAATAGAGATGATTCCTGAAAGGAATGAACAAGGGCAGACGCTCTGGAGCAAGACAAATGATGCTGGATCGGACAGGGTGATGGTGTCTCCCCTAGCTGTAACTTGGTGGAATAGGAATGGGCCGGCAACAAGTGCAGTTCATTATCCAAAGGTTTACAAAACATACTTTGAGAAGGTTGAAAGGTTAAAACATGGAACCTTCGGTCCCGTTCATTTCCGAAACCAAGTTAAAATACGCCGCCGAGTTGATATAAATCCTGGCCATGCAGATCTCAGTGCTAAAGAAGCACAAGATGTCATCATGGAGGTCGTTTTCCCAAATGAAGTGGGAGCTAGAATATTGACATCAGAGTCGCAATTGACAATAACGAAAGAGAAGAAAGAAGAGCTCCAAGATTGTAAGATTGCTCCCTTTATGGTTGCATACATGTTGGAAAGGGAACTGGTCCGCAAAACCAGATTCCTACCGGTAGCAGGCGGAACAAGCAGTGTGTACATTGAGGTATTGCATTTGACTCAAGGGACCTGCTGGGAACAGATGTACACTCCAGGCGGAGAAGTGAGAAATGACGATGTTGACCAGAGTTTGGTCATCGCTGCCAGAAACATTGTTAGGAGAGCAACGGTATCAGCGGATCCACTGGCATCACTGCTGGAGATGTGTCACAGCACACAAATTGGTGGGATAAGGATGGTGGACATCCTTAGGCAAAATCCAACTGAGGAACAAGCTGTGGATATATGCAAAGCAGCAATGGGTCTGAGGATCAGTTCTTCCTTTAGCTTTGGAGGCTTCACTTTCAAAAGAACAAGTGGATCATCCGTCAAAAAGGAAGAGGAAGTGCTTACAGGCAACCTCCAAACATTGAAAATAAGAGTACATGAGGGGTATGAGGAATTCACAATGGTTGGGCGGAGGGCAACAGCTATCCTGAGGAAAGCAACTAGAAGGCTGATTCAGTTGATAGTAAGTGGAAGAGACGAACAATCAATCGCTGAGGCAATCATTGTAGCAATGGTGTTCTCACAGGAGGATTGCATGATAAAGGCAGTCCGAGGCGATCTGAATTTCGTAAACAGAGCAAACCAAAGATTAAACCCCATGCATCAACTCCTGAGACATTTTCAAAAGGATGCAAAAGTGCTACTTCAGAATTGGGGAATTGAACCCATTGATAATGTCATGGGGATGATCGGAATATTACCTGACATGACTCCCAGCACAGAAATGTCACTGAGAGGAGTAAGAGTTAGTAAAATGGGAGTGGATGAATATTCCAGCACTGAGAGAGTAGTTGTAAGTATTGACCGTTTCTTAAGGGTTCGAGATCAGCGGGGGAATGTACTCTTATCTCCCGAAGAGGTCAGCGAAACCCAGGGAACAGAGAAATTGACAATAACATATTCATCATCAATGATGTGGGAAATCAACGGTCCCGAGTCAGTGCTTGTTAACACTTATCAGTGGATCATCAGAAACTGGGAGACTGTGAAGATTCAATGGTCTCAAGACCCCACGATGCTGTACAATAAGATGGAGTTTGAACCGTTCCAATCCTTGGTACCCAAGGCTGCCAGAGGTCAATACAGTGGATTTGTGAGAACATTATTCCAACAAATGCGTGACGTACTGGGGACATTTGATACTGTCCAGATAATAAAGCTGCTACCATTTGCAGCAGCCCCACCGGAGCAGAACAGGATGCAGTTTTCTTCTCTAACTGTGAATGTGAGAGGATCAGGAATGAGAATACTCGTAAGGGGCAATTCCCCTGTGTTCAACTATAATAAGGCAACCAAAAGGCTTACTGTTCTTGGAAAGGACGCAGGTGCATTAACAGAGGATCCAGATGAGGGAACAGCCGGAGTGGAATCTGCAGTACTGAGGGGATTCTTAATTCTAGGCAAGGAGGACAAAAGGTATGGACCAGCATTAAGCATCAATGAACTGAGCAATCTTGCGAAGGGGGAGAAAGCTAATGTGCTGATAGGGCAAGGAGACGTGGTGTTGGTAATGAAACGAAAACGGGACTCTAGCATACTTACTGACAGCCAGACAGCGACCAAAAGAATTCGGATGGCCATCAATTAGATGGAAGACTTTGTGCGACAATGCTTCAATCCAATGATTGTCGAGCTTGCGGAAAAGGCAATGAAAGAATATGGGGAAGATCCGAAAATCGAAACGAACAAGTTTGCTGCAATATGCACACACTTGGAGGTCTGTTTCATGTATTCGGATTTTCACTTTATTGATGAACGGAGTGAATCAATAATTGTAGAATCTGGAGATCCGAATGCATTATTGAAACACCGATTTGAAATAATTGAAGGAAGAGACCGAACGATGGCCTGGACTGTGGTGAATAGTATCTGCAACACCACAGGAGTTGAGAAACCTAAATTTCTCCCAGATTTGTATGACTACAAAGAGAACCGATTCATCGAAATTGGAGTGACACGGAGGGAAGTTCATACATACTATCTGGAGAAAGCCAACAAGATAAAATCAGAGAAGACACATATTCACATATTCTCATTCACAGGGGAGGAAATGGCCACCAAAGCGGACTACACCCTTGATGAAGAGAGCAGGGCAAGAATTAAAACCAGGCTGTTCACCATAAGGCAGGAAATGGCCAGTAGGGGTCTATGGGATTCCTTTCGTCAATCCGAGAGAGGCGAAGAGACAATTGAAGAAAAATTTGAAATCACTGGAACCATGCGCAGACTTGCAGACCAAAGTCTCCCACCGAACTTCTCCAGCCTTGAAAACTTTAGAGCCTATGTGGATGGGTTCGAACCGAACGGCTGCATTGAGGGCAAGCTTTCTCAAATGTCAAAAGAAGTGAATGCTAGAATTGAGCCATTTTTGAAGACAACGCCACGCCCTCTCAGACTACCTGATGGGCCTCCTTGCTCTCAGCGGTCGAAGTTCTTGCTGATGGATGCCCTTAAATTAAGCATCGAAGACCCGAGTCATGAGGGGGAGGGGATACCACTATACGATGCAATCAAATGCATGAAAACATTTTTCGGCTGGAAAGAGCCCAACATCGTGAAACCACATGAAAAAGGTATTAACCCCAATTACCTCCTGGCTTGGAAGCAAGTGCTGGCAGAACTCCAAGATATTGAAAATGAGGAGAAAATCCCAAAAACAAAAAACATGAAAAAAACAAGCCAGTTGAAGTGGGCACTCGGTGAGAACATGGCACCAGAGAAAGTGGACTTTGAGGACTGCAAAGATGTTAGCGATCTAAGACAGTATGACAGTGATGAACCAGAGTCTAGATCACTAGCAAGCTGGATTCAGAGTGAATTCAACAAGGCATGTGAGTTGACAGATTCGAGTTGGATTGAACTTGATGAAATAGGAGAAGACGTAGCTCCAATTGAGCACATTGCAAGTATGAGAAGGAACTATTTTACAGCGGAAGTATCCCATTGCAGGGCCACTGAATACATAATGAAGGGAGTGTACATAAACACAGCCCTGTTGAATGCATCCTGTGCAGCCATGGATGACTTTCAACTGATTCCAATGATAAGCAAATGTAGAACCAAAGAAGGAAGACGGAAAACTAATCTGTATGGATTCATTATAAAAGGGAGATCCCACTTGAGGAATGATACCGATGTGGTAAATTTTGTAAGTATGGAATTCTCTCTTACTGATCCGAGGCTGGAGCCACACAAGTGGGAAAAGTATTGTGTCCTCGAGATAGGAGACATGCTCCTCCGGACTGCAGTAGGTCAAGTTTCAAGGCCCATGTTCCTGTATGTAAGAACCAATGGAACTTCCAAGATCAAAATGAAATGGGGCATGGAAATGAGGCGATGCCTTCTTCAATCCCTTCAACAAATTGAAAGCATGATTGAAGCCGAGTCTTCTGTCAAAGAGAAGGACATGACCAAAGAATTCTTTGAAAACAAATCAGAAACATGGCCGATTGGAGAGTCCCCCAAGGGAGTGGAGGAAGGCTCCATCGGAAAGGTGTGCAGAACCTTGCTGGCGAAGTCTGTGTTCAACAGTTTATATGCATCTCCACAACTCGAGGGGTTTTCAGCTGAATCAAGAAAATTGCTTCTCATTGCTCAGGCACTTAGGGACAACCTGGAACCTGGGACCTTCGATCTTGGAGGGCTATATGAAGCAGTTGAGGAGTGCCTGATTAACGATCCCTGGGTTTTGCTTAATGCGTCTTGGTTCAACTCCTTCCTCGCACATGCACTGAAATAGATGGCGTCTCAAGGCACCAAACGATCTTATGAACAGATGGAAACTGGTGGGGAACGCCAGAATGCTACTGAGATCAGGGCATCTGTTGGAAGAATGGTTGGTGGCATTGGGAGGTTCTACATACAGATGTGCACAGAACTCAAACTCAGTGACTATGAAGGGAGGCTGATCCAGAACAGCATAACAATAGAGAGAATGGTACTCTCTGCATTTGATGAAAGAAGGAACAGATACCTGGAAGAACACCCCAGTGCGGGAAAGGACCCGAAGAAGACTGGAGGTCCAATTTATCGGAGGAGAGACGGGAAATGGGTGAGAGAGCTAATTTTGTACGACAAAGAGGAGATCAGGAGGATTTGGCGTCAAGCGAACAACGGAGAGGACGCAACTGCTGGTCTTACTCACCTGATGATATGGCATTCCAATCTAAATGATGCCACATATCAGAGAACGAGAGCTCTCGTGCGTACTGGAATGGACCCAAGGATGTGCTCTCTGATGCAAGGGTCAACACTCCCAAGGAGATCTGGAGCTGCCGGTGCAGCAGTAAAGGGGGTAGGGACAATGGTGATGGAGCTGATTCGGATGATAAAACGAGGGATCAATGACCGGAATTTCTGGAGAGGCGAAAATGGAAGAAGAACAAGGATTGCATATGAGAGAATGTGCAACATCCTCAAAGGGAAATTCCAAACAGCAGCACAAAGAGCAATGATGGATCAAGTGCGAGAGAGCAGAAATCCTGGGAATGCTGAAATTGAAGATCTCATTTTTCTGGCACGGTCTGCACTCATCCTGAGAGGATCAGTGGCCCATAAGTCCTGCTTGCCTGCTTGTGTGTACGGACTTGCAGTGGCCAGTGGATATGACTTTGAGAGAGAAGGGTACTCTCTGGTTGGAATAGATCCTTTCCGCCTGCTTCAAAACAGCCAGGTCTTTAGTCTCATTAGACCAAATGAGAATCCAGCACATAAGAGTCAATTAGTGTGGATGGCATGCCACTCTGCAGCATTTGAGGACCTTAGAGTCTCAAGTTTCATCAGAGGGACAAGAGTGGTCCCAAGAGGACAGCTATCCACCAGAGGGGTTCAAATTGCTTCAAATGAGAACATGGAGGCAATGGACTCCAACACTCTTGAACTGAGAAGCAGATATTGGGCTATAAGAACCAGAAGCGGAGGAAACACCAACCAGCAGAGGGCATCTGCAGGACAGATCAGCGTTCAGCCCACTTTCTCGGTACAGAGAAACCTTCCCTTCGAAAGAGCGACCATTATGGCAGCATTTACAGGAAATACTGAGGGCAGAACGTCTGACATGAGGACTGAAATCATAAGAATGATGGAAAGTGCCAGACCAGAAGATGTGTCATTCCAGGGGCGGGGAGTCTTCGAGCTCTCAGACGAAAAGGCAACGAACCCGATCGTGCCTTCCTTTGACATGAATAATGAAGGATCTTATTTCTTCGGAGACAATGCAGAGGAGTATGACAATTAAATGAGTCTTCTAACCGAGGTCGAAACGTACGTTCTCTCTATCATCCCGTCAGGCCCCCTCAAAGCCGAGATCGCGCAGAAACTTGAAGATGTCTTTGCAGGAAAGAACACCGATCTCGAGGCTCTCATGGAGTGGCTAAAGACAAGACCAATCCTGTCACCTCTGACTAAAGGGATTTTGGGATTTGTATTCACGCTCACCGTGCCCAGTGAGCGAGGACTGCAGCGTAGACGCTTTGTCCAGAATGCCCTAAATGGAAATGGAGATCCAAATAATATGGATAGGGCAGTTAAGCTATATAAGAAGCTGAAAAGAGAAATAACATTCCATGGGGCTAAGGAGGTCGCACTCAGCTACTCAACCGGTGCACTTGCCAGTTGCATGGGTCTCATATACAACAGGATGGGAACGGTGACTACGGAAGTGGCTTTTGGCCTAGTGTGTGCCACTTGTGAGCAGATTGCAGATTCACAGCATCGGTCTCACAGACAGATGGCAACTATCACCAACCCACTAATCAGACATGAGAACAGAATGGTGCTGGCCAGCACTACAGCTAAGGCTATGGAGCAGATGGCAGGATCAAGTGAGCAGGCAGCGGAGGCCATGGAGATCGCTAATCAGGCTAGGCAGATGGTGCAGGCAATGAGGACAATTGGGACTCATCCTAACTCTAGTGCTGGTCTGAGAGATAATCTTCTTGAAAATTTGCAGGCCTACCAGAAACGAATGGGAGTGCAGATGCAGCGATTCAAGTGAATGAGTCTTCTAACCGAGGTCGAAACGCCTACCAGAAACGAATGGGAGTGCAGATGCAGCGATTCAAGTGATCCTATTGTTGTTGCCGCAAATATCATTGGGATCTTGCACTTGATATTGTGGATTCTTGATCGTCTTTTCTTCAAATGCATTTATCGTCGCCTTAAATACGGTTTGAAAAGAGGGCCTGCTACGGCAGGGGTACCTGAGTCTATGAGGGAAGAGTACCGGCAGGAACAGCAGAGTGCTGTGGATGTTGACGATGGTCATTTTGTCAACATAGAATTGGAGTAAATGGATTCCAACACTGTGTCAAGCTTTCAGGTAGACTGCTTTCTTTGGCATGTCCGCAAACGATTTGCAGACCGAGAACTGGGTGATGCCCCATTCCTTGACCGGCTTCGCCGAGATCAGAAGTCCCTAAGAGGAAGAGGCAACACTCTTGGTCTGGACATCGAAACAGCTACTCGCGCAGGAAAGCAGATAGTGGAGCGGATTCTGGAGGAGGAGTCTGATAAGGCACTTAAAATG---------------CCGGCTTCACGCTACCTAACTGACATGACTCTCGAAGAAATGTCAAGGGACTGGTTCATGCTCATGCCCAAGCAGAAAGTGGCAGGTTCCCTTTGCATCAAAATGGACCAGGCAATAATGGATAAAGTCATCATATTGAAAGCAAACTTCAGTGTGATTTTTGACCGGTTGGAAACCCTAATACTACTTAGAGCTTTCACAGAAGAAGGAGCAATCGTGGGAGAAATCTCACCATTACCTTCTCTTCCAGGACATACTGGTGAGGATGTCAAAAATGCAATTGGCGTCCTCATCGGAGGACTTGAATGGAATGATAACACAGTTCAAGTCACTGAAACTCTACAGAGATTCGCTTGGAGAAGCAGTGATGAGGATGGGAGACTTCCACTCCCTCCAAATCAGAAACGGAAAATGGCGAGAACAATTGAGTCAGAAGTTTGAATGGATTCCAACACTGTGTCAAGCTTTCAGGACATACTGGTGAGGATGTCAAAAATGCAATTGGCGTCCTCATCGGAGGACTTGAATGGAATGATAACACAGTTCAAGTCACTGAAACTCTACAGAGATTCGCTTGGAGAAGCAGTGATGAGGATGGGAGACTTCCACTCCCTCCAAATCAGAAACGGAAAATGGCGAGAACAATTGAGTCAGAAGTTTGAAGAAATAAGGTGGCTGATTGAAGAAGTAAGACATAGATTGAAAATTACAGAAAACAGCTTCGAACAGATAACGTTTATGCAAGCCTTACAACTACTGCTTGAAGTGGAGCAAGAGATAAGAGCCTTCTCGTTTCAGCTTATTTAA
>Concatenated PB2+PA+NP+M1+M2+NS1+NS2 STRAIN=A/Vietnam/UT30408III/2005 YEAR=2005
ATGGAGAGAATAAAAGAATTACGAGATCTAATGTCACAGTCCCGCACTCGCGAGATACTAACAAAAACCACTGTGGACCATATGGCCATAATCAAGAAATACACATCAGGAAGACAAGAGAAGAACCCTGCTCTCAGAATGAAATGGATGATGGCAATGAAATATCCAATCACAGCGGACAAGAGAATAATAGAGATGATTCCTGAAAGGAATGAACAAGGGCAGACGCTCTGGAGCAAGACAAACGATGCTGGATCGGACAGGGTGATGGTGTCTCCCCTAGCTGTAACTTGGTGGAATAGGAATGGGCCGGCGACAAGTGCAGTTCATTATCCAAAGGTTTACAAAACATACTTTGAGAAGGTTGAAAGGTTAAAACATGGAACCTTCGGTCCCGTTCATTTCCGAAACCAAGTTAAAATACGCCGCCGAGTTGATATAAATCCTGGCCATGCAGACCTCAGTGCTAAAGAAGCACAAGATGTCATCATGGAGGTCGTTTTCCCAAATGAAGTGGGAGCTAGAATATTGACATCAGAGTCGCAATTGACAATAACGAAAGAGAAGAAAGAAGAGCTCCAAGATTGTAAAATTGCTCCCTTAATGGTTGCATACATGTTGGAAAGGGAACTGGTCCGCAAAACCAGATTCCTACCGGTAGCAGGCGGAACAAGCAGTGTGTACATTGAGGTATTGCATTTGACTCAAGGGACCTGCTGGGAACAGATGTACACTCCAGGCGGAGAAGTGAGAAATGACGATGTTGACCAGAGTTTGATCATCGCTGCCAGAAACATTGTTAGGAGAGCAACGGTATCAGCGGATCCACTGGCATCACTGCTGGAGATGTGTCACAGCACACAAATTGGTGGGATAAGGATGGTGGACATCCTTAGGCAAAATCCAACTGAGGAACAAGCTGTGGATATATGCAAAGCAGCAATGGGTCTGAGGATCAGTTCTTCCTTTAGCTTTGGAGGCTTCACTTTCAAAAGAACAAGTGGATCATCCGTCAAGAAGGAAGAGGAAGTGCTTACAGGCAACCTCCAAACATTGAAAATAAGAGTACATGAGGGGTATGAGGAATTCACAATGGTTGGGAGGAGGGCAACAGCTATCCTGAGGAAAGCAACTAGAAGGCTGATTCAGTTGATAGTAAGCGGAAGAGACGAACAATCAATCGCTGAGGCAATCATTGTAGCAATGGTGTTCTCACAGGAGGATTGCATGATAAAGGCAGTCCGAGGCGATCTGAATTTCGTAAACAGAGCAAACCAAAGATTAAACCCCATGCATCAACTCCTGAGACATTTTCAAAAGGATGCAAAAGTGCTATTTCAGAATTGGGGAATTGAACCCATTGATAATGTCATGGGGATGATAGGAATATTACCTGACATGACTCCTAGCACAGAAATGTCACTGAGAGGAGTAAGAGTTAGTAAAATGGGAGTGGATGAATATTCCAGCACTGAGAGAGTAGTTGTAAGTATTGACCGTTTCTTAAGGGTTCGAGATCAGCGGGGGAACGTACTCTTATCTCCCGAAGAGGTCAGCGAGACCCAGGGAACAGAGAAATTGACAATAACATATTCATCATCGATGATGTGGGAAATCAACGGTCCTGAGTCAGTGCTTGTTAACACTTATCAGTGGATCATCAGAAACTGGGAGACTGTGAAGATTCAATGGTCTCAAGACCCCACGATGCTGTACAATAAGATGGAGTTTGAACCGTTCCAATCCTTGGTACCCAAAGCTGCCAGAGGTCAATACAGTGGATTTGTGAGAACATTATTCCAACAAATGCGTGACGTACTGGGGACATTTGATACTGTTCAGGTAATAAAGCTGCTACCATTTGCAGCAGCCCCACCGAAGCAGAGCAGAATGCAGTTTTCTTCTCTAACTGTGAATGTGAGAGGCTCAGGAATGAGAATACTCGTAAGGGGCAATTCCCCTGCGTTCAACTACAATAAGGCAACCAAAAGGCTTACCGTTCTTGGAAAGGACGCAGGTGCATTAACAGAGGATCCAGATGAGGGGACAGCCGGAGTGGAATCTGCAGTACTGAGGGGATTCTTAATTCTAGGCAAGGAGGACAAAAGGTATGGACCAGCATTGAGCATCAATGAACTGAGCAATCTTACGAAGGGGGAGAAAGCTAATGTGCTGATAGGGCAAGGAGACGTGGTGTTGGTAATGAAACGAAAACGGGACTCTAGCATACTTACTGACAGCCAGACAGCGACCAAAAGGATTCGGATGGCCATCAAT---ATGGAAGACTTTGTGCGACAATGCTTCAATCCAATGATTGTCGAACTTGCGGAAAAGGCAATGAAAGAATATGGGGAAGATCCGAAAATCGAAACGAACAAGTTTGCTGCAATATGCACACACTTGGAGGTCTGTTTCATGTATTCGGATTTTCACTTTATTGATGAACGGAGTGAATCAATAATTGTAGAATCTGGAGATCCGAATGCATTATTGAAACACCGATTTGAAATAATTGAAGGAAGAGACCGAACGATGGCCTGGACTGTGGTGAATAGTATCTGCAACACCACAGGAGTTGAGAAACCTAAATTTCTCCCAGATTTGTATGACTACAAAGAGAACCGATTCATCGAAATTGGAGTGACACGGAGGGAAGTTCATACATACTATCTGGAGAAAGCCAACAAGATAAAATCCGAGAAGACACATATTCATATATTCTCATTCACAGGGGAGGAAATGGCCACCAAAGCGGACTACACCCTTGATGAGGAGAGCAGGGCAAGAATTAAAACCAGGCTGTTCACCATAAGGCAGGAAATGGCCAGTAGGGGTCTATGGGATTCCTTTCGTCAATCCGAGAGAGGCGAAGAGACAATTGAAGAGAAATTTGAAATCACTGGAACCATGCGCAGACTTGCAGACCAAAGTCTCCCACCGAACTTCTCCAGCCTTGAAAACTTTAGAGCCTATGTGGATGGATTCGAACCGAACGGCTGCATTGAGGGCAAGCTTTCTCAAATGTCAAAAGAAGTGAATGCTAGAATTGAGCCATTTTTGAAGACAACGCCACGCCCTCTCAGACTACCTGATGGGCCTCCTTGCTCTCAGCGGTCGAAGTTCTTGCTGATGGATGCCCTTAAATTAGGCATCGAAGACCCGAGTCATGAGGGGGAGGGGATACCACTATACGATGCAATCAAATGCATGAAGACATTTTTCGGCTGGAAAGAGCCCAACATCGTGAAACCACATGAAAAGGGTATAAACCCCAATTACCTCCTGGCTTGGAAGCAAGTGCTGGCAGAACTCCAAGATATTGAAAATGAGGAGAAAATCCCAAAAACAAAGAACATGAAAAAAACAAGCCAGTTGAAGTGGGCACTAGGTGAGAACATGGCACCAGAGAAAATAGACTTTGAGGACTGCAAAGATGTTAGCGATCTAAGACAGTATGACAGTGATGAACCAGAGTCTAGATCACTAGCAAGCTGGATTCAGAGTGAATTCAACAAGGCATGTGAATTGACAGATTCGAGTTGGATTGAACTTGACGAAATAGGAGAAGACGTAGCTCCAATTGAGCACATTGCAAGTATGAGAAGGAACTATTTTACAGCGGAAGTATCCCATTGCAGGGCCACTGAGTACATAATGAAGGGAGTGTACATAAACACAGCCCTGTTGAATGCATCCTGTGCAGCCATGGATGACTTTCAACTGATTCCAATGATAAGCAAATGCAGAACCAAAGAAGGAAGACGGAAAACTAATCTGTATGGATTCATTATAAAAGGGAGATCCCACTTGAGGAATGATACCGATGTGGTAAATTTTGTGAGTATGGAATTCTCTCTTACTGATCCGAGACTGGAGCCACACAAGTGGGAAAAGTACTGTGTCCTCGAGATAGGAGACATGCTCCTCCGGACTGCAGTAGGCCAAGTTTCACGGCCCATGTTCCTGTATGTAAGAACCAATGGAACCTCCAAGATCAAAATGAAATGGGGCATGGAAATGAGGCGATGCCTTCTTCAATCCCTTCAACAAATTGAAAGCATGATTGAAGCCGAGTCTTCTGTCAAAGAGAAGGACATGACCAAAGAATTCTTTGAAAATAAATCAGAAACATGGCCGATTGGAGAGTCCCCCAAGGGAGTGGAGGAAGGCTCCATCGGAAAGGTGTGCAGAACCTTGCTGGCGAAGTCTGTGTTCAACAGTTTATATGCATCTCCACAACTCGAGGGGTTTTCAGCTGAATCAAGAAAATTGCTTCTCATTGCTCAGGCACTTAGGGACAACCTGGAACCTGGGACCTTCGATCTTGGAGGGCTATATGAAGCAATTGAGGAGTGCCTGATTAACGATCCCTGGGTTTTGCTTAATGCGTCTTGGTTCAACTCCTTCCTCGCACATGCACTGAAA---ATGGCGTCTCAAGGCACCAAACGATCTTATGAACAGATGGAAACTGGTGGGGAACGCCAGAATGCTACTGAGATCAGGGCATCTGTTGGAAGAATGGTTAGTGGCATTGGGAGGTTCTACATACAAATGTGCACAGAACTCAAACTCAGTGACTATGAAGGGAGGCTGATCCAGAACAGCATAACAATAGAGAGAATGGTACTCTCTGCATTTGATGAAAGAAGGAACAGATACCTGGAAGAACACCCCAGTGCGGGAAAGGACCCGAAGAAGACTGGAGGTCCAATTTATCGGAGGAGAGACGGGAAATGGGTGAGAGAGCTAATTCTGTACGACAAAGAGGAGATCAGGAGGATTTGGCGTCAAGCGAACAATGGAGAGGACGCAACTGCTGGTCTTACCCACCTGATGATATGGCATTCCAATCTAAATGATGCCACATATCAGAGAACGAGAGCTCTCGTGCGTACTGGAATGGACCCAAGGATGTGCTCTCTGATGCAAGGGTCAACTCTCCCGAGGAGATCTGGAGCTGCCGGTGCAGCAGTAAAGGGGGTAGGGACAATGGTGATGGAGCTGATTCGGATGATAAAACGAGGAATCAACGACCGTAATTTCTGGAGAGGCGAAAATGGAAGAAGAACAAGGATTGCATATGAGAGAATGTGCAACATCCTCAAAGGGAAATTCCAAACAGCAGCACAAAGAGCAATGATGGATCAAGTGCGAGAGAGCAGAAATCCTGGGAATGCTGAAATTGAAGATCTCATTTTTCTGGCACGGTCTGCACTCATCCTGAGAGGATCAGTGGCCCATAAGTCCTGCTTGCCTGCTTGTGTGTACGGACTTGCAGTGGCCAGTGGATATGACTTTGAGAGAGAAGGGTACTCTCTGGTTGGAATAGATCCTTTCCGCCTGCTTCAAAACAGCCAGGTCTTTAGTCTCATTAGACCAAATGAGAATCCAGCACATAAGAGTCAATTAGTGTGGATGGCATGCCACTCTGCAGCATTTGAGGACCTTAGAGTCTCAAGTTTCATCAGGGGGACAAGAGTGGTCCCAAGAGGACAACTATCCACCAGAGGGGTTCAAATTGCTTCAAATGAGAACATGGAGGCAATGGACTCTAACACTCTTGAACTGAGAAGCAGGTATTGGGCTATAAGAACCAGAAGCGGAGGAAACACCAACCAGCAGAGGGCATCTGCAGGACAGATCAGCGTTCAGCCCACTTTCTCGGTACAGAGAAACCTTCCCTTCGAAAGAGCGACCATTATGGCAGCATTTACAGGGAATACTGAGGGCAGAACGTCTGACATGAGGACTGAAATCATAAGAATGATGGAAAGTGCCAAACCAGAAGATGTGTCATTCCAGGGGCGGGGAGTCTTCGAGCTCTCGGACGAAAAGGCAACGAACCCGATCGTGCCTTCCTTTGACATGAATAATGAAGGATCTTATTTCTTCGGAGACAATGCAGAGGAGTATGACAAT---ATGAGTCTTCTAACCGAGGTCGAAACGTACGTTCTCTCTATCATCCCGTCAGGCCCCCTCAAAGCCGAGATCGCGCAGAAACTTGAAGATGTCTTTGCAGGAAAGAACACCGATCTCGAGGCTCTCATGGAGTGGCTAAAGACAAGACCAATCCTGTCACCTCTGACTAAAGGGATTTTGGGATTTGTATTCACGCTCACCGTGCCCAGTGAGCGAGGACTGCAGCGTAGACGCTTTGTCCAGAATGCCCTAAATGGAAATGGAGATCCAAACAATATGGATAGGGCAGTGAAGCTATATAAGAAGCTGAAAAGAGAGATAACATTCCATGGGGCTAAGGAGGTTGCACTCAGCTACTCAACTGGTGCACTTGCCAGTTGCATGGGCCTCATATACAACAGGATGGGAACGGTGACTACGGAAGTGGCTTTTGGCCTAGTGTGTGCCACTTGTGAGCAGATTGCAGATTCACAGCATCGGTCTCACAGACAGATGGCAACTATCACCAACCCACTAATCAGACATGAGAACAGAATGGTGCTGGCCAGCACTACAGCTAAGGCTATGGAGCAGATGGCGGGATCAAGTGAGCAGGCAGCGGAAGCCATGGAAATCGCTAATCAGGCTAGGCAGATGGTGCAGGCAATGAGGACAATTGGGACTCATCCTAACTCTAGTGCTGGTCTGAGAGATAATCTTCTTGAAAATTTGCAGGCCTACCAGAAACGAATGGGAGTGCAGATGCAGCGATTCAAGTGAATGAGTCTTCTAACCGAGGTCGAAACGCCTACCAGAAACGAATGGGAGTGCAGATGCAGCGATTCAAGTGATCCTATTGTTGTTGCCGCAAATATCATTGGGATCTTGCACTTGATATTGTGGATTCTTGATCGTCTTTTCTTCAAATGCATTTATCGTCGCCTTAAATACGGTTTGAAAGGAGGGCCTGCTACGGCAGGGGTACCTGAGTCTATGAGGGAAGAGTACCGGCAGGAACAGCAGAGTGCTGTGGATGTTGACGATGGTCATTTTGTCAACATAGAATTGGAG---ATGGATTCCAACACTGTGTCAAGCTTTCAGGTAGACTGCTTTCTTTGGCATGTCCGCAAACGATTTGCAGACCAAGAACTGGGTGATGCCCCATTCCTTGACCGGCTTCGCCGAGATCAGAAGTCCCTAAGAGGAAGAGGCAACACTCTTGGTCTGGACATCGAAACAGCTACTCGCGCAGGAAAGCAAATAGTGGAGCGGATTCTGGAGGAGGAGTCTGATAAAGCACTTAAAATG---------------CCGGCTTCACGCTACCTAACTGACATGACTCTCAAAGAAATGTCAAGGGACTGGTTCATGCTCATGCCCAAGCAGAAAGTGGCAGGTTCCCTTTGCATCAAAATGGACCAGGCAATAATGGATAAAACCATCATATTGAAAGCAAACTTCAGTGTGATTTTTGACCGGTTGGAAACCCTAATACTACTTAGAGCTTTCACAGAAGAAGGAGCAATCGTGGGAGAAATCTCACCATTACCTTCTCTTCCAGGACATACTGATGAGGATGTCAAAAATGCAATTGGCGTCCTCATCGGAGGACTTGAATGGAATGATAACACAGTTCGAGTCACTGAAACTATACAGAGATTCGCTTGGAGAAGCAGTGATGAGGATGGGAGACTTCCACTCCCTCCAAATCAGAAACGGAAAATGGCGAGAACAATTGAGTCAGAAGTTTGAATGGATTCCAACACTGTGTCAAGCTTTCAGGACATACTGATGAGGATGTCAAAAATGCAATTGGCGTCCTCATCGGAGGACTTGAATGGAATGATAACACAGTTCGAGTCACTGAAACTATACAGAGATTCGCTTGGAGAAGCAGTGATGAGGATGGGAGACTTCCACTCCCTCCAAATCAGAAACGGAAAATGGCGAGAACAATTGAGTCAGAAGTTTGAAGAAATAAGGTGGCTGATTGAAGAAGTAAGACATAGATTGAAAATTACAGAAAACAGCTTCGAACAGATAACGTTTATGCAAGCCTTACAACTACTGCTTGAAGTGGAGCAAGAGATAAGAGCCTTCTCGTTTCAGCTTATT---
>Concatenated PB2+PA+NP+M1+M2+NS1+NS2 STRAIN=A/Indonesia/CDC292T/2005 YEAR=2005
ATGGAGAGAATAAAAGAATTAAGAGATCTAATGTCACAATCCCGCACTCGCGAGATACTAACAAAAACCACTGTGGACCATATGGCCATAATCAAGAAATACACATCAGGAAGACAAGAGAAGAACCCTGCTCTCAGAATGAAATGGATGATGGCAATGAAATATCCAATCACAGCGGATAAGAGAATAATAGAGATGATTCCTGAAAGGAATGAACAAGGGCAGACGCTCTGGAGCAAGACAAATGATGCTGGATCGGACAGGGTGATGGTGTCTCCCCTAGCTGTAACTTGGTGGAATAGGAATGGGCCAACGACAAGTGCAGTCCATTATCCAAAAGTTTACAAAACATACTTTGAGAAAGTTGAAAGGTTAAAACATGGAACATTCGGTCCCGTTCATTTCCGAAACCAAGTTAAAATACGCCGCCGAGTTGATATAAATCCTGGCCATGCAGATCTCAGTGCTAAAGAAGCACAAGATGTCATCATGGAAGTCGTTTTCCCAAATGAAGTGGGAGCTAGAATATTGACATCAGAGTCGCAATTGACAATAACGAAAGAGAAGAAAGAAGAGCTCCAAGACTGTAAGATTGCTCCCTTAATGGTTGCATACATGTTGGAAAGGGAACTAGTCCGCAAAACCAGATTCCTACCGGTAGCAGGCGGAACAAGCAGTGTGTACATTGAGGTATTGCATTTGACTCAAGGGACCTGCTGGGAGCAGATGTACACTCCGGGCGGAGAAGTGAGAAACGACGATGTTGATCAGAGTTTGATCATCGCTGCCAGAAATATTGTTAGGAGAGCAACGGTATCAGCGGATCCACTGGCATCACTGCTGGAAATGTGTCACAGCACACAAATTGGTGGGACAAGGATGGTGGACATCCTTAGGCAAAATCCAACTGAGGAACAAGCTGTGGATATATGCAAAGCAGCAATGGGTCTGAGAATCAGTTCATCCTTTAGCTTTGGAGGCTTCACTTTCAAAAGAACAAGTGGATCATCCGTCACGAAGGAAGAGGAAGTGCTTACAGGCAACCTCCAAACATTGAAAATAAGAGTACACGAGGGGTATGAGGAATTCACAATGGTTGGGCGGAGGGCAACAGCTATCCTGAGGAAAGCAACTAGAAGGCTGATTCAGTTGATAGTAAGTGGAAGAGACGAACAATCAATCGCTGAGGCAATCATTGTAGCAATGGTGTTCTCACAGGAGGATTGCATGATAAAGGCAGTTCGAGGCGATCTGAATTTCGTAAACAGAGCAAACCAAAGGTTAAACCCCATGCATCAACTCCTGAGACATTTTCAAAAGGACGCAAAAGTGCTATTTCAGAACTGGGGAATTGAACCCATTGATAATGTCATGGGGATGATCGGAATATTATCTGACATGACTCCCAGCACAGAAATGTCACTGAGAGGAGTAAGAGTTAGTAAAATGGGAGTGGATGAATATTCCAGCACTGAGAGAGTAGTTGTGAGTATTGACCGTTTTTTAAAGGTTCGAGATCAGCGGGGGAACGTACTCTTATCTCCCGAAGAGGTCAGCGAAACCCAGGGAATAGAGAGATTGACAATAACATATTCATCATCAATGATGTGGGAGATCAACGGTCCTGAATCAGTGCTTGTTAACACCTATCAATGGATCATCAGAAACTGGGAAACTGTGAAGATTCAATGGTCTCAAGACCCCACGATGCTGTACAATAAGATGGAGTTTGAACCGTTCCAATCCTTGGTACCTAAAGCTGCCAGAGGCCAATACAGTGGATTTGTGAGAACATTATTCCAACAAATGCGTGACGTACTGGGGACATTTGATACTGTCCAGATAATAAAGCTGCTACCATTTGCAGCAGCCCCACCAGAGCAGAGCAGAATGCAGTTTTCTTCTCTAACTGTGAATGTGAGAGGCTCTGGAATGAGAATACTCGTAAGGGGCAATTCCCCTGTGTTCAACTACAATAAGGCAACCAAAAGGCTCACCGTTCTTGGAAAGGACGCAGGTGCATTAACAGCGGACCCAGATGAGGGGACAGCCGGAGTGGAATCTGCAGTATTGAGGGGATTCCTAATTCTAGGCAAGGAGGACAAAAGGTATGGACCAGCATTGAGCATCAATGAACTGAGCAATCTTGCGAAAGGGGAGAAAGCAAATGTACTGATAGGGCAAGGAGATGTGGTGCTGGTAATGAAACGGAAACGAAACTCTAGCATACTTACTGACAGCCAGACAGCGACCAAAAGAATTCGGATGGCCATCAATTAGATGGAAGATTTTGTGCGACAATGCTTCAATCCAATGATTGTCGAGCTTGCGGAAAAGGCAATGAAAGAATATGGGGAAGATCCGAAAATCGAAACGAACAAATTTGCTGCAATATGCACACACTTGGAGGTCTGTTTCATGTATTCGGATTTTCACTTTATTGATGAACGGAGTGAATCAATAATTGTAGAATCTGGAGATCCAAATGCATTATTGAAACACCGATTCGAAATAATTGAAGGAAGAGACCGAACGATGGCCTGGACTGTGGTGAATAGTCTTTGCAACACCACAGGAGTCGAGAAACCTAAATTTCTCCCAGATTTGTATGACTACAAGGAGAACCGATTCATTGAAATTGGAGTGACACGGAGGGAAGTTCATACATACTATCTGGAGAAAGCCAACAAGATAAAATCCGAAAAGACACACATTCACATATTCTCATTCACAGGGGAGGAAATGGCCACCAAAGCGGACTACACCATTGATGAAGAGAGCAGGGCAAGAATTAAAACCAGGCTGTTCACCATAAGACAGGAAATGGCCAGTAGGGGTCTATGGGATTCCTTTCGTCAATCCGAGAGAGGCGAAGAGACAATTGAAGAAAAATTTGAAATCACTGGAACCATGCGCAGACTTGCAGACCAAAGTCTCCCACCGAACTTCTCCAGCCTTGAAAACTTTAGAGCCTATGTGGATGGATTCGAACCGAACGGCTGCATTGAGGGCAAGCTTTCTCAAATGTCAAAAGAAGTGAATGCTAGAATTGAGCCATTTTTGAAGACAACGCCACGCCCTCTCAAATTACCTGATGGGCCTCCTTGCTCTCAGCGGTCGAAGTTCTTGCTGATGGATGCTCTTAAATTAAGCATCGAAGACCCGAGTCATGAGGGGGAGGGGATACCACTACACGATGCAATCAAATGCATGAAGACATTTTTCGGTTGGAAGGAGCCCAACATCGTGAAACCACATGAAAAAGGTATAAACCCCAATTATCTCCTGGCTTGGAAGCAAGTGCTGGCAGAACTCCAAGATGTCGAAAATGAGGAGAAAATCCCAAAAACAAAGAACATGAAAAAAACAAGCCAGTTGAAGTGGGCACTCGGTGAGAACATGGCACCAGAGAAAGTAGACTTTGAGGACTGCAAAGATGTTAGCGATCTAACACAGTATAACAGTGATGAACCAGAGTCTAGATCACTAGCAAGCTGGATTCAGAGTGAATTCAACAAGGCATGTGAATTGACAGATTCGAGTTGGATTGAACTTGATGAAATAGGAGAAGACGTTGCTCCAATTGAACACATTGCAAGTATGAGAAGGAATTATTTTACAGCGGAAGTATCCCATTGCAGAGCCACCGAATACATAATGAAGGGAGTGTACATAAACACAGCTCTGTTGAATGCATCCTGTGCAGCCATGGATGACTTTCAACTAATTCCAATGATAAGCAAATGCAGGACAAAAGAAGGAAGACGGAAAACTAATCTGTATGGATTCATTATAAAGGGAAGATCCCACTTGAGGAATGATACCGATGTGGTAAATTATGTAAGTATGGAATTCTCTCTTACTGACCCGAGGCTGGAGCCACACAAGTGGGAAAAGTACTGTGTCCTTGAGATAGGAGACATGCTCCTCCGGACTGCAGTAGGTCAAGTTTCGAGGCCCATGTTCCTGTATGTGAGAACCAACGGAACCTCCAAGATCAAAATGAAATGGGGCATGGAAGTGAGGCGATGCCTCCTTCAATCCCTCCAACAAATTGAAAGCATGATTGAAGCCGAGTCTTCTGTCAAAGAGAAGGACATGACCAAAGAATTCTTTGAAAACAAGTCAGAAACATGGCCGATTGGAGAGTCCCCCAAAGGAGTGGAGGAGGGCTCCATCGGAAAGGTGTGCAGAACCTTGCTGGCGAAGTCTGTGTTCAACAGTTTGTATGCATCTTCACAACTCGAGGGGTTTTCAGCTGAATCAAGAAAATTGCTTCTCATTGTTCAGGCACTTAGGGACAACCTGGAACCTGGGACCTTCGATCTTGGAGGGCTATATGAAGCAATTGAGGAGTGCCTGATTAACGATCCCTGGGTTTTGCTTAATGCGTCCTGGTTCAACTCCTTCCTCGCACATGCACTGAAATAGATGGCGTCTCAAGGCACCAAACGATCTTATGAACAGATGGAAACTGGTGGAGAACGCCAGAATGCCACTGAGATCAGGGCATCTGTTGGAAGAATGGTTAGTGGCATTGGGAGGTTTTACATACAGATGTGCACAGAACTCAAACTCAGTGACTATGAAGGGAGGCTGATCCAGAACAGCATAACAATAGAGAGAATGGTACTCTCTGCATTTGATGAAAGAAGGAACAGATACCTGGAAGAACACCCCAGTGCGGGGAAGGACCCGAAGAAAACTGGAGGTCCAATTTATCGGAGGAGAGACGGAAAATGGGTGAGAGAGCTGATTCTGTACGACAAAGAGGAGATCAGGAGGATATGGCGTCAAGCTAACAATGGAGAGGATGCAACTGCTGGTCTTACCCACCTGATGATATGGCATTCCAATCTAAATGATGCCACATATCAGAGAACAAGAGCTCTCGTGCGTACTGGAATGGACCCCAGGATGTGCTCTCTGATGCAAGGGTCAACTCTACCGAGGAGATCTGGAGCTGCCGGTGCAGCAGTGAAAGGGGTAGGGACAATGGTGATGGAGCTGATTCGGATGATAAAACGAGGGATCAACGACCGGAATTTCTGGAGAGGTGAAAATGGGAGAAGAACAAGGATTGCATATGAGAGAATGTGCAACATCCTCAAAGGGAAATTCCAAACAGCAGCACAAAGAGCAATGATGGATCAAGTGCGAGAGAGCAGAAATCCTGGGAATGCTGAAATTGAAGATCTCATTTTTCTGGCACGGTCTGCACTCATCCTGAGAGGATCAGTGGCCCATAAGTCCTGCTTGCCTGCTTGTGTGTACGGACTTGCAGTGGCCAGTGGATATGACTTTGAGAGAGAAGGGTACTCTCTGGTTGGAATAGATCCTTTCCGTCTGCTTCAAAACAGCCAGGTCTTTAGTCTCATTAGACCAAATGAGAATCCAGCACATAAGAGTCAATTAGTGTGGATGGCATGCCACTCTGCAGCATTTGAGGACCTTAGAGTTTCAAGTTTCATCAGAGGGACAAGAGTGGTCCCAAGAGGACAGCTATCCACCAGAGGGGTTCAAATTGCTTCAAATGAGAACATGGAAGTAATGGACTCCAACACTCTTGAACTGAGAAGTAGATATTGGGCTATAAGAACCAGAAGCGGAGGAAACACCAACCAGCAGAAAGCATCTGCAGGACAGATCAGCGTTCAGCCCACTTTCTCGGTACAGAGAAACCTTCCCTTCGAAAGAGCGACCATCATGGCAGCATTTACAGGAAATACTGAGGGCAGAACGTCTGACATGAGGACTGAAATCATAAGAATGATGGAAAGTGCCAGACCAGAAGATGTGTCATTCCAGGGGCGGGGAGTCTTCGAGCTCTCGGACGAAAAGGCAACGAACCCGATCGTGCCTTCCTTTGACATGAATAATGAAGGATCTTATTTCTTCGGAGACAATGCAGAGGAGTACGACAATTAAATGAGTCTTCTAACCGAGGTCGAAACGTACGTTCTCTCTATCATCCCGTCAGGCCCCCTCAAAGCCGAGATCGCGCAGAAACTTGAAGATGTCTTTGCAGGAAAGAACGCCGATCTCGAGGCTCTCATGGAGTGGCTAAAGACAAGACCAATCCTGTCACCTCTGACTAAAGGGATTTTGGGATTTGTATTCACGCTCACCGTGCCCAGTGAGCGAGGACTGCAGCGTAGACGCTTTGTCCAGAATGCCCTAAATGGAAATGGAGATCCAAATAATATGGATAAGGCAGTTAAGCTATATAAGAAGCTGAAAAGAGAAATAACATTCCATGGGGCTAAGGAGGTCGCACTCAGCTACTCAACCGGTGCACTTGCCAGTTGCATGGGTCTCATATACAACAGGATGGGAGCGGTGACTACGGAAGTGGCTTTTGGCCTAGTGTGTGCCACTTGTGAGCAGATTGCAGATTCACAGCATCGGTCTCACAGGCAGATGGCAACTATCACCAACCCACTAATCAGGCATGAAAACAGAATGGTGCTGGCCAGCACTACAGCTAAGGCTATGGAGCAGATGGCGGGATCAAGTGAGCAGGCAGCGGAAGCCATGGAGGTCGCTAATCAGGCTAGGCAGATGGTGCAGGCAATGAGGACAATTGGGACTCATCCTAACTCTAGTGCTGGTCTGAGAGATAATCTTCTTGAAAATTTACAGGCCTACCAGAAACGAATGGGAGTGCAAATGCATCGATTCAAGTGAATGAGTCTTCTAACCGAGGTCGAAACGCCTACCAGAAACGAATGGGAGTGCAAATGCATCGATTCAAGTGATCCTCTTGCTGTTGCCGCAAGTATCATTGGGATCTTGCACTTGATATTGTGGATTCTTGATCGTCTTTTCTTCAAATTCATTTATCGTCGCCTTAAATACGGTTTGAAAAGAGGGCCTTCTACGGCAGGGGCACCTGAGTCTATGAGGGAAGAGTATCGGCAGGAACAGCAGAATGCTGTGGATGTTGACGATGGTCATTTTGTCAACATAGAATTGGAGTAAATGGATTCCAACACTGTGTTAAGCTTTCAGGTAGACTGCTTTCTTTGGCATGTCCGCAAACGATTTGCAGACCAAGAACTGGGTGATGCCCCATTCCTTGACCGGCTTCGCCGAGATCAGAAGTCCCTAAGAGGAAGAGGCAACACTCTTGGTCTGGACATCGAGACAGCTACTCGTGCGGGAAAGCAAATAGTGGAGCGGATTCTGGAGGAGGAGTCCGATGAGGCACTTAAAATG---------------CCGGCTTCACGCTACCTAACTGACATGACTCTCGAAGAAATGTCAAGGGACTGGTTCATGCTCATGCCCAAGCAAAAGGTGGCAGGTTCCCTTTGCATCAAAATGGACCAAGCAATAATGGATAAAACCATCATATTGAAAGCAAACTTCAGTGTAATTTTTGACCGGTTGGAAACCCTAATACTACTTAGAGCTTTCACAGAAGAAGGAGCAATCGTAGGGGAAATCTCACCATTACCCTCTCTTCCAGGACATACTGGTGAGGATGTCAAAAATGCAATTGGCGTCCTCATCGGAGGACTTGAATGGAATGATAACACAGTTCGAGTCTCTGAAACTATACAGAGATTCGCTTGGAGAGGCGGTGATGAGGATGGGAGACTTCCATTCCCTCCAAATCAGAAACGGAAAATGGCGAGAACAATTGAGTCAGAAGTTTGAATGGATTCCAACACTGTGTTAAGCTTTCAGGACATACTGGTGAGGATGTCAAAAATGCAATTGGCGTCCTCATCGGAGGACTTGAATGGAATGATAACACAGTTCGAGTCTCTGAAACTATACAGAGATTCGCTTGGAGAGGCGGTGATGAGGATGGGAGACTTCCATTCCCTCCAAATCAGAAACGGAAAATGGCGAGAACAATTGAGTCAGAAGTTTGAAGAAATAAGGTGGCTGATTGAAGAAGTACGACATAGATTGAAAATTACAGAAAACAGCTTCGAACAGATAACATTTATGCAAGCCTTACAACTACTGCTTGAAGTGGAGCAAGAGATAAGAGCTTTCTCGTTTCAGCTTATTTAA
>Concatenated PB2+PA+NP+M1+M2+NS1+NS2 STRAIN=A/Guangxi/1/2005 YEAR=2005
ATGGAGAGAATAAAAGAATTAAGAGATCTAATGTCACAGTCCCGCACTCGCGAGATACTAACAAAAACCACTGTGGACCATATGGCCATAATCAAGAAGTACACATCAGGAAGACAAGAGAAGAATCCTGCTCTCAGAATGAAATGGATGATGGCAATGAAATATCCGATCACAGCGGACAAGAGAATAAGAGAGATGATTCCTGAAAGGAATGAACAAGGGCAGACGCTCTGGAGCAAGACAAATGATGCTGGGTCGGACAGGGTGATGGTGTCTCCCCTAGCTGTAACTTGGTGGAATAGGAATGGGCCGACGACAAGTACAGTTCATTATCCAAAAGTTTACAAAACATACTTCGAGAAGGTTGAAAGGTTAAAACATGGAACCTTCGGTCCCGTTCATTTCCGAAACCAAGTTAAAATACGCCGCCGAGTTGATACAAACCCTGGCCATGCAGATCTCAGTGCTAAAGAAGCACAAGATGTCATCATGGAGGTCGTTTTCCCAAATGAAGTGGGAGCTAGAATATTGACTTCAGAGTCGCAATTGACAATAACGAAAGAGAAGAAAGAAGAGCTCCAAGATTGTAAGATTGCTCCCTTAATGGTTGCATACATGTTGGAAAGGGAACTGGTCCGCAAAACCAGATTCCTACCGGTAGCAGGCGGAACAAGCAGTGTGTACATTGAGGTACTGCATTTGACTCAAGGAACCTGCTGGGAACAGATGTACACTCCAGGCGGAGAAGTAAGAAATGACGATGTTGACCAGAGTTTGATCATTGCTGCCAGAAACATTGTTAGGAGAGCAACGGTATCAGCGGATCCACTGGCATCACTGCTGGAGATGTGTCACAGCACACAAATTGGTGGGATAAGGATGGTGGACATCCTTAGGCAAAATCCAACTGAGGAACAAGCTGTGGATATATGCAAAGCAGCAATGGGTCTGAGGATCAGTTCATCCTTTAGCTTTGGAGGTTTCACTTTCAAAAGAACAAGTGGATCATCCGTCACGAAGGAAGAGGAAGTGCTTACGGGCAACCTCCAAACATTGAAAATAAGAGTACATGAGGGGTATGAGGAATTCACAATGGTTGGGCAGAGGGCAACAGCTATCCTGAGGAAAGCAACTAGAAGGCTGATTCAGTTGATAGTAAGCGGAAGAAACGAACAATCAATCGCTGAGGCAATCATTGTAGCAATGGTGTTCTCACAGGAGGATTGCATGATGAAGGCAGTCCGAAGCGATCTAAATTTCGTAAACAGAGCAAACCAAAGATTAAACCCCATGCATCAACTCCTGAGACATTTTCAAAAGGACGCAAAAGTGCTATTTCAGAATTGGGGAATTGAACCCATTGATAATGTCATGGGGATGATCGGAATATTACCTGACATGACTCCCAGCACAGAAATGTCACTGAGAGGAGTAAGAGTTAGTAAAATGGGAGTGGATGGATATTCCAGCACTGAGAGAGTAGTTGTAAGCATTGACCGCTTCTTAAGGGTTCGAGATCAGCGGGGGAATGTACTCTTATCTCCCGAAGAGGTCAGCGAAACCCAGGGAACAGAGAAGTTGACAATAACATATTCGTCATCAATGATGTGGGAAATCAACGGTCCTGAGTCAGTGCTTGTCAACACCTACCAATGGATCATCAGAAACTGGGAGACCGTGAAGATTCAATGGTCTCAGGACCCCACGATGCTGTACAATAAGATGGAGTTTGAACCGTTCCAATCCTTGGTACCTAAAGCTGCCAGAGGTCAATACAGTGGATTTGTGAGAACATTATTCCAACAAATGCGTGACGTACTGGGGACATTTGATACTGTCCAGATAATAAAGCTGCTACCATTTGCAGCAGCACCACCGGAGCAGAGCAGAATGCAGTTTTCTTCTCTAACTGTGAATGTGAGAGGCTCAGGAATGAGAATACTCGTAAGGGGCAATTCCCCTGTGTTCAACTACAATAAGGCAACCAAAAGGCTTACCGTTCTTGGAAAGGACGCAGGTGCATTAACAGAGGATTCAGACGAGGGGACAGCCGGAGTGGAATCTGCAGTACTGAGGGGATTCCTAATTCTAGGCAAGGAGGACAAAAGATATGGACCAGCATTGAGCATCAATGAACTGAGCAATCTTGCAAAAGGGGAGAAAGCTAATGTGCTGATAAGACAAGGAGACGTGGTGTTGGTAATGAAACGGAAACGGGACTCTAGCATACTTACTGACAGCCAGACAGCGACCAAAAGAATTCAGATGGCCATCAATTAGATGGAGGACTTTGTGCGACAATGCTTCAATCCAATGATCGTCGAGCTTGCGGAAAAGGCAATGAAAGAATATGGGGAAAATCCGAAAATCGAAACGAACAAATTCGCCGCAATATGCACACACTTAGAAGTCTGCTTCATGTATTCGGATTTCCACTTTATTGATGAACGAGGCGAATCAACAATTGTAGAATCTGGCGATCCGAATGCATTATTGAAACACCGATTTGAGATAATTGAAGGGAGAGACCGAACAATGGCTTGGACAGTGGTAAATAGTATCTGCAACATCACAGGAGTCGATAAGCCTAAATTCCTCCCAGATTTGTATGACTACAAAGAGAACCGATTCATTGAAATTGGAGTGACACGGAGGGAAGTTCACATATACTACCTAGAAAAAGCAAATAAGATAAAATCAGAGAAGACACACATTCACATATTCTCATTCACTGGAGAGGAAATGGCCACCAAAGCGGACTATACCCTTGATGAGGAGAGCAGAGCAAGAATCAAAACCAGGCTGTTCACTATAAGGCAAGAAATGGCCAGTAAGGGTCTATGGGATTCCTTTCGTCAATCCGAGAGAGGCCAAGAGACCATTGAAGAAAGATTTGAAATCACAGGAACTATGCGCAGGCTTGCCGACCAAAGTCTCCCACCGAACTTCTCCAGCCTTGAAAATTTTAGAGCCTATGTGGATGGATTCGAACCGAACGGCTGCATTGAGGGCAAGCTTTCTCAAATGTCAAAAGAAGTGAACGCCAGAATTGAGCCATTTATGAAGACAACACCACGCCCTCTCAGACTACCTGATGGGCCCCCCTGCTCTCAGCGGTCGAAGTTCTTACTGATGGATGCCCTTAAATTAAGCATCGAAGATCCAAGCCATGAGGGGGAGGGTATACCGCTATATGATGCAATCAAATGCATGAAGACATTTTTCGGCTGGAAAGAGCCCAACATCGTAAAACCACATGAAAAAGGCATAAACCCCAATTACCTCCTGGCTTGGAAGCAGGTGCCGGGAGAGCTCCAAGACTTGGAAAATGAGGAGAAAATCCCAAAAACAAAGAACATGAAGAAAACAAGCCAATTAAAGTGGGCACTTGGTGAGAACATGGCACCAGAAAAAGTAGACTTTGAGGACTGCAAAGATGTTAGCGATCTAAAACAGTATGACAGTGATGAACCAGAGCCTAGATCATTATCAAGCTGGATTCAGAGCGAATTCAACAAAGCATGCGAATTGACAGATTCGAGTTGGATTGAACTTGATGAAATAGGAGAAGATGTTGCTCCAATTGAGCACATTGCGAGTATGAGAAGAAACTATTTCACAGCGGAAGTGTCTCATTGCAGGGCTACTGAATACATAATGAAGGGAGTGTATATAAATACAGCCCTGTTGAATGCATCCTGTGCAGCCATGGATGACTTCCAACTGATTCCAATGATAAGCAAGTGCAGAACCAAAGAAGGAAGACGGAAGACAAATCTGTATGGATTCATTATAAAAGGAAGATCCCATTTGAGGAATGACACCGATGTGGTAAACTTTGTGAGCATGGAATTCTCTCTTACTGACCCGAGGCTGGAACCACACAAGTGGGAAAAGTACTGTGTTCTCGAGATAGGAGACATGCTCCTACGAACTGCAATAGGCCAAGTGTCAAGACCCATGTTCCTGTATGTGAGAACCAATGGGACTTCCAAGATCAAGATGAAATGGGGTATGGAGATGAGGCGATGCCTTCTTCAATCCCTTCAACAAATTGAGAGCATGATTGAGGCCGAGTCTTCTGTCAAAGAGAAAGACATGACCAAAGAATTCTTTGAAACCAAATCAGAAACGTGGCCAATTGGGGAATCACCTAAAGGGGTGGAGGAAAGCTCCATTGGGAAGGTGTGCAGAACATTACTAGCAAAATCTGTATTCAACAGCCTATATGCATCTCCACAACTTGAGGGGTTTTCAGCTGAATCAAGAAAATTGTTTCTCATTGTTCAGGCACTTAGGGACAACCTGGAACCTGGAACCTTCGATCTTGGGGGGCTATATGAAGCAATTGAGGAGTGCCTGATTAATGATCCCTGGGTTTTGCTTAATGCATCTTGGTTCAACTCCTTCCTCACACATGCACTGAAATAGATGGCGTCTCAAGGCACCAAACGATCTTATGAACAGATGGAAACTGGTGGAGAGCGCCAGAATGCTACTGAGATCAGGGCATCTGTTGGAAGAATGGTTAGTGGCATTGGGAGGTTCTACATACAGATGTGCACAGAACTCAAACTCAGTGACTATGAAGGGAGACTGATCCAGAACAGCATAACAATAGAGAGAATGGTACTTTCTGCATTTGATGAAAGAAGGAACAGGTACCTGGAAGACCACCCCAGTGCGGGAAAGGACCCGAAGAAAACTGGAGGTCCAATTTATCGGAGGAGAGACGGAAAATGGGTGAGGGAGCTGATTCTGTACGACAAAGAGGAGATCAGGAGGATTTGGCGTCAAGCGAACAATGGAGAGGACGCAACTGCTGGTCTTACCCACCTGATGATATGGCATTCCAATCTAAATGATGCCACATATCAGAGAACGAGAGCTCTCGTGCGTACTGGAATGGACCCCAGGATGTGCTCTCTGATGCAAGGATCAACTCTCCCGAGGAGATCTGGAGCTGCCGGTGCAGCAGTGAAGGGGGTAGGGACAATGGTGATGGAGCTGATTCGGATGATAAAACGAGGGATCAACGACCGGAATTTCTGGAGAGGCGAAAATGGAAGAAGAACAAGGATTGCATATGAGAGAATGTGCAACATCCTCAAAGGGAAATTCCAAACAGCAGCACAAAGAGCAATGATGGATCAAGTGCGAGAGAGCAGAAATCCTGGGAATGCTGAAATTGAAGATCTCATTTTTCTGGCACGGTCTGCACTCATCCTGAGAGGATCAGTGGCCCATAAGTCCTGCTTGCCTGCTTGTGTGTACGGACTTGCAGTGGCCAGTGGATATGACTTTGAGAGAGAAGGGTACTCTCTGGTTGGAATAGATCCTTTCCGTCTGCTTCAAAACAGCCAGGTCTTTAGTCTCATTAGGCCAAATGAGAATCCAGCACATAAGAGTCAATTAGTGTGGATGGCATGCCACTCTGCAGCATTTGAGGACCTTAGAGTCTCAAGTTTCATCAGAGGGACAAGAGTGGTCCCAAGAGGACAGCTATCCACCAGAGGGGTTCAAATTGCTTCAAATGAGAACATGGAAGCAATGGACTCCAACACTCTTGAACTGAGAAGTAGATATTGGGCTATAAGAACCAGAAGCGGAGGAAACACCAACCAGCAGAGGGCATCTGCAGGGCAGATCAGCGTTCAGCCCACTTTCTCGGTACAGAGAAACCTTCCCTTCGAAAGAGCGACCATTATGGCAGCATTTACAGGAAATACTGAGGGCAGAACGTCTGACATGAGGACTGAAATCATAAGAATGATGGAAAGTGCCAGACCAGAAGATGTGTCATTCCAGGGGCGGGGAGTCTTCGAGCTCTCGGACGAAAAGGCAACGAACCCGATCGTGCCTTCCTTTGACATGAATAATGAAAGATCTTATTTCTTCGGAGACAATGCAGAAGAGTATGACCATTAAATGAGTCTTCTAACCGAGGTCGAAACGTACGTTCTCTCTATCATCCCGTCAGGCCCCCTCAAAGCCGAGATCGCGCAGAAACTTGAGGATGTCTTTGCAGGAAAGAACACCGATCTCGAGGCTCTCATGGAGTGGCTAAAGACAAGACCAATCCTGTCACCTCTGACTAAAGGGATCTTGGGATTTGTATTCACGCTCACCGTGCCCAGTGAGCGAGGACTGCAGCGTAGACGCTTTGTCCAGAATGCCCTAAATGGAAATGGAGATCCAAATAATATGGATAGGGCAGTTAAGCTATATAAGAAGCTGAAAAGAGAAATAACATTCCATGGGGCTAAGGAGGTCGCACTCAGCTACTCAACCGGTGCACTTGCCAGTTGCATGGGTCTCATATACAACAGGATGGGAACGGTGACTACGGAAGTGGCTTTTGGCCTAGTGTGTGCCACTTGTGAGCAGATTGCAGATTCACAGCATCGGTCTCACAGACAGATGGCAACCATCACCAACCCACTAATCAGGCATGAGAACAGAATGGTGCTGGCCAGCACTACAGCTAAGGCTATGGAGCAGATGGCGGGATCAAGCGAGCAGGCAGCGGAAGCCATGGAGGTCGCTAATCAGGCTAGGCAGATGGTGCAGGCAATGAGGACAATTGGGACTCATCCTAACTCTAGTGCTGGTCTGAGAGATAATCTTCTTGAAAATTTGCAGGCCTACCAGAAACGAATGGGAGTGCAGATGCAGCGATTCAAGTGAATGAGTCTTCTAACCGAGGTCGAAACGCCTACCAGAAACGAATGGGAGTGCAGATGCAGCGATTCAAGTGATCCTCTTGTTGTTGCCGCAAGTATCATTGGGATCTTGCACTTGATATTGTGGATTCTTGATCGTCTTTTCTTCAAATGCATTTATCGTCGCCTTAAATACGGTTTGAAAAGAGGGCCTTCTACGGAAGGGGTACCTGAGTCTATGAGGGAAGAGTACCGGCAGGAACAGCAGAGTGCTGTGGATGTTGACGATGGTCATTTTGTCAACATAGAATTGGAGTAAATGGATTCCAACACTGTGTCAAGCTTTCAGGTAGACTGCTTTCTTTGGCATGTCCGCAAACGATTTGCAGACCAAGAACTGGGTGATGCCCCATTCCTTGACCGGCTTCGCCGAGATCAGAAGTCCCTAAGAGGAAGAGGCAACACTCTTGGTCTGGACATCGAAACAGCTACTCGTGCGGGAAAACAGATAGTGGAGCGGATTCTGGAGGAGGAATCTGATGAGGCACTTAAAATG---------------CCGACTTCACGCTACCTAACTGACATGACTCTCGAAGAAATGTCAAGGGACTGGTTCATGCTCATGCCCAAGCAGAAAGTGGCGGGTTCCCTTTGCATCAAAATGGACCAGGCAATAATGGATAAGACCATCATATTGAAAGCAAACTTCAGTGTGATTTTTGACCGGTTAGAAACCCTAATACTGCTTAGAGCTTTCACAGAAGAAGGAGCAATCGTGGGAGAAATCTCACCATTACCTTCTCTTCCAGGACATACTGGTGAGGATGTCAAAAATGCAATTGGCGTCCTCATCGGAGGACTTGAATGGAATGATAACACAGTTCGGGTCTCTGAAACTATACAGAGATTCGCTTGGAGAAGCAGTGATGAGGATGGGAGACTTCCACTCCCTCCAAATCAGAAACGGAAAATGGCGAGAACAATTGAGTCAGAAGTTTGAATGGATTCCAACACTGTGTCAAGCTTTCAGGACATACTGGTGAGGATGTCAAAAATGCAATTGGCGTCCTCATCGGAGGACTTGAATGGAATGATAACACAGTTCGGGTCTCTGAAACTATACAGAGATTCGCTTGGAGAAGCAGTGATGAGGATGGGAGACTTCCACTCCCTCCAAATCAGAAACGGAAAATGGCGAGAACAATTGAGTCAGAAGTTTGAAGAAATAAGGTGGCTGATTGAAGAAGTACGACATAGATTGAAAATTACAGAAAACAGCTTCGAACAGATAACGTTTATGCAAGCCTTACAACTACTGCTTGAAGTGGAGCAAGAGATAAGAGCCTTCTCGTTTCAGCTTATTTAA
>Concatenated PB2+PA+NP+M1+M2+NS1+NS2 STRAIN=A/Anhui/1/2005 YEAR=2005
ATGGAGAGAATAAAAGAATTAAGGGATCTAATGTCACAGTCCCGCACTCGCGAGATACTAACAAAAACCACTGTGGACCATATGGCCATAATCAAGAAGTACACATCAGGAAGACAAGAGAAGAACCCTGCTCTCAGAATGAAATGGATGATGGCAATGAAATATCCAATCACAGCGGACAAGAGAATAACAGAGATGATTCCTGAAAGGAATGAACAAGGGCAGACGCTCTGGAGCAAGACAAATGATGCCGGATCGGACAGGTTGATGGTGTCTCCCTTAGCTGTAACTTGGTGGAATAGGAATGGGCCGACGACAAGTGCAGTCCATTATCCAAAGGTTTACAAAACATACTTTGAGAAGGCTGAAAGGCTAAAACATGGAACCTTCGGTCCCGTCCATTTTCGAAACCAAGTTAAAATACGCCGCCGAGTTGATATAAATCCTGGCCATGCAGATCTCAGTGCTAAAGAAGCACAAGATGTCATCATGGAGGTCGTTTTCCCAAATGAAGTGGGAGCTAGAATATTGACATCAGAGTCACAATTGACAATAACGAAAGAGAAGAAAGAAGAGCTCCAAGATTGTAAGATTGCTCCCTTAATGGTTGCATACATGTTGGAAAGGGAACTGGTCCGCAAAACCAGATTCCTACCGGTAGCAAGCGGAACAAGCAGTGTGTACATTGAGGTATTGCATTTGACTCAAGGGACCTGCTGGGAACAGATGTACACTCCAGGCGGAGAAGTGAGAAACGACGATGTTGACCAGAGTTTGATCATCGCTGCCAGAAACATTGTTAGGAGAGCAACGGTATCAGCGGATCCACTGGCATCACTGCTGGAGATGTGTCACAGCACACAAATTGGTGGGATAAGGATGGTGGACATCCTTAGGCAAAACCCAACTGAGGAACAAGCTGTGGGTATATGCAAAGCAGCAATGGGTCTGAGGATCAGTTCATCCTTTAGCTTTGGAGGCTTCACTTTCAAAAGAACAAGTGGATCATCCGTCACGAAGGAAGAGGAAGTGCTTACAGGCAACCTCCAAACATTGAAAATAAGAGTACATGAGGGGTATGAAGAGTTCACAATGGTTGGACGGAGGGCAACAGCTATCCTGAGGAAAGCAACTAGAAGGCTGATTCAGTTGATAGTAAGTGGAAGAGACGAACAATCAATCGCTGAGGCAATCATTGTAGCAATGGTGTTCTCACAGGAGGATTGCATGATAAAGGCAGTCCGGGGCGATTTGAATTTCGTAAACAGAGCAAACCAAAGATTAAACCCCATGCATCAACTCCTGAGACATTTTCAAAAGGACGCAAAAGTGCTATTTCAGAATTGGGGAATTGAACCCATTGATAATGTCATGGGGATGATCGGAATATTACCTGACCTGACTCCCAGCACAGAAATGTCACTGAGAAGAGTAAGAGTTAGTAAAGTGGGAGTGGATGAATATTCCAGCACTGAGAGAGTAATTGTAAGTATTGACCGTTTCTTAAGGGTTCGAGATCAGCGGGGGAACGTACTCTTATCTCCCGAAGAGGTCAGCGAAACCCAGGGAACAGAGAAATTGACAATAACATATTCATCATCAATGATGTGGGAAATCAACGGTCCTGAGTCAGTGCTTGTTAACACCTATCAATGGATCATCAGAAACTGGGAAACTGTGAAGATTCAATGGTCTCAAGACCCCACGATGCTGTACAATAAGATGGAGTTTGAACCGTTCCAATCCTTGGTACCTAAGGCTGCCAGAGGTCAATACAGTGGATTTGTGAGAACACTATTCCAACAAATGCGTGACGTACTGGGGACATTTGATACTGTCCAGATAATAAAGCTGCTACCATTTGCAGCAGCCCCACCAGAGCAGAGCAGAATGCAGTTTTCTTCTCTAACTGTGAATGTGAGAGGCTCAGGAATGAGAATACTCGTAAGGGGCAATTCCCCTGTGTTCAACTACAATAAGGCAACCAAAAGGCTTACCGTTCTTGGAAAGGACGCAGGTGCATTAACAGAGGATCCAGATGAGGGGACAACCGGAGTGGAGTCTGCAGTACTGAGGGAATTCCTAATTCTAGGCAAGGAGGACAAAAGATATGGACCAGCATTGAGTATCAATGAACTGAGCAACCTTGCGAAAGGGGAGAAAGCTAATGTGCTGATAGGACAAGGAGACGTGGTGTTGGTAATGAAACGGAAACGGGACTCTAGCATACTTACTGACAGCCAGACAGCGACCAAAAGAATTCGGATGGCCATCAATTAGATGGAAGACTTTGTGCGACAATGCTTCAATCCAATGATCGTCGAGCTTGCGGAAAAGGCAATGAAAGAATATGGGGAAGATCCGAAAATCGAAACGAACAAATTCGCCGCAATATGCACACACTTAGAAGTCTGTTTCATGTATTCGGATTTCCACTTTATTGATGAACGAGGCGAATCAATAATTGTAGAATCTGGCGATCCGAATGCATTATTGAAACACCGATTTGAGATAATTGAAGGGAGAGACCGAACAATGGCTTGGACAGTGGTAAATAGTATCTGCAACACCACAGGAGTCGATAAGCCTAAATTCCTCCCAGATTTGTATGACTACAAAGAGAATCGATTCATTGAAATTGGAGTGACACGGAGGGAAGTTCACATATACTACCTAGAAAAAGCAAATAAGATAAAATCAGAGAAGACGCACATTCACATATTCTCATTCACTGGAGAGGAAATGGCCACCAAAGCGGACTATACCCTTGATGAGGAGAGCAGAGCAAGAATCAAAACCAGGCTGTTCACTATAAGGCAAGAAATGGCCAGTAGGGGTCTATGGGATTCCTTTCGTCAATCCGAGAGAGGCGAAGAGACAATTGAAGAAAGGTTTGAAATCACAGGAACCATGCGCAGGCTTGCCGACCAAAGTCTCCCACCGAACTTCTCCAGCCTTGAAAATTTTAGAGCCTATGTGGATGGATTCGAACCGAACGGCTGCATTGAGGGCAAGCTTTCTCAAATGTCAAAAGAAGTGAACGCCAGAATTGAGCCATTTATGAAGACAACACCACGCCCTCTCAGATTACCTGATGGGCCTCCCTGCTCTCAGCGATCGAAGTTCTTACTGATGGATGCCCTTAAATTAAGCATCGAAGATCCAAGCCATGAGGGAGAAGGTATACCGCTATATGATGCAATCAAATGCATGAAGACATTTTTCGGCTGGAAAGAGCCCAACATCGTAAAACCACATGAAAAGGGCATAAACCCCAATTACCTCCTGGCTTGGAAGCAGGTGCTGGCAGAACTCCAAGACATTGAAAATGAGGAGAAAATCCCAAAAACAAAGAACATGAAGAAAACAAGCCAATTAAAGTGGGCACTTGGTGAGAACATGGCACCAGAAAAAGTAGACTTTGAGGACTGCAAAGATGTTAGCGATCTAAGACAGTATGACAGTGATGAACCAGAGCCTAAATCATTATCAAGCTGGATCCAGAGCGAATTCAACAAAGCATGCGAATTGACAGATTCGAGTTGGATTGAACTTGATGAAATAGGAGAAGATGTTGCTCCAATTGAGCACATTGCGAGTATGAAAAGAAACTATTTCACAGCGGAAGTGTCTCATTGCAGGGCTACTGAATACATAATGAAGGGAGTGTATATAAATACAGCCCTGTTGAATGCATCCTGTGCAGCCATGGATGACTTCCAACTGATTCCAATGATAAGCAAGTGCAGAACCAAAGAAAGAAGACGGAAGACAAATCTGTATGGATTCATTATAAAAGGAAGATCCCATTTGAGGAATGACACCGATGTGGTAAACTTTGTGAGCATGGAATTCTCTCTTACTGACCCGAGGCTGGAACCACACAAGTGGGAAAAGTACTGTGTTCTCGAGATAGGAGACATGCTCCTACGAACTGCAATAGGCCAAGTGTCAAGACCCATGTTCCTGTATGTGAGAACCAATGGGACTTCCAAGATCAAGATGAAATGGGGCATGGAGATGAAGCGATGCCTTCTTCAATCCCTTCAACAAATTGAGAGCATGATTGAGGCCGAGTCTTCTGTCAAAGAGAAAGACATGACCAAAGAATTCTTTGAAAACAAATCAGAAACGTGGCCAATTGGGGAATCACCTAAAGGGGTGGAGGAAAGCTCCATTGGGAAGGTGTGCAGAACATTACTAGCAAAATCTGTATTCAACAGCCTATATGCATCTCCACAACTTGAGGGGTTTTCAGCTGAATCAAGAAAATTGCTTCTCATTGTTCAGGCACTTAGGGACAACCTGGAACCTGGGACCTTCGATCTTGGGGGGCTATATGAAGCAATTGAGGAGTGCCTGATTAATGATCCCTGGGTTTTGCTTAATGCGTCTTGGTTCAACTCCTTCCTCACACATGCACTGAAATAGATGGCGTCTCAAGGCACCAAACGATCTTATGAACAGATGGAAACTGGTGGAGAACGCCAGAATGCTACTGAGATCAGGGCATCTGTTGGAAGAATGGTTAGTGGCATTGGGAGGTTCTACATACAGATGTGCACAGAGCTCAAACTCAGTGACTATGAAGGGAGGCTGATCCAGAACAGCATAACAATAGAGAGAATGGTACTCTCTGCATTTGATGAAAGAAGGAACAGATACCTGGAAGAACACCCCAGTGCGGGGAAAGACCCGAAGAAAACTGGAGGTCCAATTTACCGGAGGAGAGACGGAAAATGGGTGAGGGAGCTGATTCTGTACGACAAAGAGGAGATCAGGAGAATTTGGCGTCAAGCGAACAATGGAGAGGACGCAACTGCTGGTCTTACCCACCTGATGATATGGCATTCCAATCTAAATGATGCCACATATCAGAGAACGAGAGCTCTCGTGCGTACTGGAATGGACCCCAGGATGTGCTCTCTGATGCAAGGGTCAACTCTCCCAAGGAGATCTGGAGCCGCCGGTGCAGCAGTGAAGGGGGTAGGAACAATGGTGATGGAGCTGATTCGGATGATAAAACGAGGGATCAACGACCGGAATTTCTGGAGAGGCGAAAATGGAAGAAGAACAAGGATTGCATACGAGAGAATGTGCAACATCCTCAAAGGGAAATTCCAAACAGCAGCACAAAGAGCAATGATGGATCAAGTGCGAGAGAGCAGAAATCCTGGGAATGCTGAAATTGAAGATCTCATTTTTCTGGCACGGTCTGCACTCATCCTGAGAGGATCAGTGGCCCATAAGTCTTGCTTGCCTGCTTGCGTGTACGGACTTGCAGTGGCCAGTGGACATGACTTTGAGAGAGAAGGGTACTCTCTGGTTGGAATAGATCCTTTCCGTCTGCTTCAAAACAGCCAGGTCTTTAGCCTCATTAGACCAAATGAGAATCCAGCACATAAGAGTCAATTAGTGTGGATGGCTTGCCACTCTGCAGCATTTGAGGACCTTAGAGTCTCAAGTTTCATCAGAGGAACAAGAGTGGTTCCAAGAGGACAGCTATCCACCAGAGGGGTTCAAATTGCTTCAAATGAGAACATGGAAACAATGGACTCCAACACTCTTGAATTGAGAAGTAGATATTGGGCGATAAGAACCAGAAGCGGAGGAAACACCAACCAGCAGAGGGCTTCTGCAGGACAAATCAGCGTTCAGCCCACTTTCTCGGTACAGAGAAACCTTCCTTTCGAAAGAGCGACCATTATGGCAGCATTTACAGGAAATACTGAGGGCAGAACGTCTGACATGAGGACTGAAATCATAAAAATGATGGAAAGTGCCAGACCAGAAGATTTGTCATTCCAGGGGCGGGGAGTCTTCGAGCTCTCGGACGAAAAGGCAACGAACCCGATCGTGCCTTCCTTTGACATGAATAATGAAAGATCTTATTTCTTCGGAGACAATGCAGAGGAGTATGACAATTAAATGAGTCTTCTAACCGAGGTCGAAACGTACGTTCTCTCTATCATCCCGTCAGGCCCCCTCAAAGCCGAGATCGCGCAGAAACTTGAAGATGTCTTTGCAGGGAAGAACACCGATCTCGAGGCTCTCATGGAGTGGCTAAAGACAAGACCAATCCTGTCACCTCTGACTAAAGGGATTTTGGGATTTGTATTCACGCTCACCGTGCCCAGTGAGCGAGGACTGCAGCGTAGACGCTTTGTCCAGAATGCCTCAAATGGAAATGGAGATCCAAATAATATGGATAGGGCAGTTAAGCTATATAAGAAACTGAAAAGAGAAATAACATTCCATGGGGCTAAGGAGGTCGCACTCAGCTACTCAACCGGTGCACTGGCCAGTTGCATGGGTCTCATATACAACAGGATGGGAACGGTGACTACGGAAGTGGCTTTTGGCCTAGTGTGTGCCACTTGTGAGCAGATTGCAGATTCACAGCATCGGTCTCACAGACAGATGGCAACCATCACCAACCCACTAATCAGGCATGAGAACAGAATGGTGCTGGCCAGCACTACAGCTAAGGCTATGGAGCAGATGGCGGGATCAAGCGAGCAGGCAGCGGAAGCCATGGAAGTCGCTAATCAGGCTAGGCAGATGGTGCAGGCAATGAGGACAATTGGGACTCATCCTAACTCTAGTGCTGGTCTGAGAGATAATCTTCTTGAAAATTTGCAGGCCTACCAGAAACGAATGGGAGTGCAGATGCATCGATTCAAGTGAATGAGTCTTCTAACCGAGGTCGAAACGCCTACCAGAAACGAATGGGAGTGCAGATGCATCGATTCAAGTGATCCTCTTGTTGTTGCCGCAAGTATCATTGGGATCTTGCACTTGATATTGTGGATTCTTGATCGTCTTTTCTTCAAATGCATTTATCGTCGCCTTAAATACGGTTTGAAAAGAGGGCCTTCTACGGAAGGGGTACCTGAGTCTATGAGGGAAGAGTACCGGCAGGAACAGCAGAGTGCTGTGGATGTTGACGATGGTCATTTTGTCAACATAGAATTGGAGTAAATGGATTCCAACACTGTGTCAAGCTTTCAGGTAGACTGCTTTCTTTGGCATGTCCGCAAGCGATTTGCAGACCAAGAACTGGGTGATGCCCCATTCCTTGACCGGCTTCGCCGAGATCAGAAGTCCCTAAGAGGAAGAGGCAACACTCTTGGTCTGGACATCGAAACAGCTACTCGTGCGGGAAAACAGATCGTGGAGCGGATTCTGGAGGAGGAGTCTGATGAGGCACTTAAAATG---------------CCGACTTCACGCTACCTAACTGACATGACTCTCGAAGAAATGTCAAGGGACTGGTTCATGCTCATGCCCAAGCAGAAAGTGGCAGGTTCCCTTTGCATCAAAATGGACCAGGCAATAATGGATAAAACCATCATATTGAAAGCAAACTTCAGTGTGATTTTTGACCGGTTAGAAACCCTAATACTGCTTAGAGCTTTCACAGAAGAAGGAGCAATCGTGGGAGAAATCTCACCATTACCTTCTCTTCCAGGACATACTGGTGAGGATGTCAAAAATGCAATTGGCGTCCTCATCGGAGGATTTGAATGGAATGATAACACAGTTCGGGTCTCTGAAACTATGCAGAGATGCGCTTGGAGAAGCAGTGATGAGGATGGGAGACTTCCACTCCTTCCAAATCAGAAACGGAAAATGGCGAGAACAATTGAGTCAGAAGTTTGAATGGATTCCAACACTGTGTCAAGCTTTCAGGACATACTGGTGAGGATGTCAAAAATGCAATTGGCGTCCTCATCGGAGGATTTGAATGGAATGATAACACAGTTCGGGTCTCTGAAACTATGCAGAGATGCGCTTGGAGAAGCAGTGATGAGGATGGGAGACTTCCACTCCTTCCAAATCAGAAACGGAAAATGGCGAGAACAATTGAGTCAGAAGTTTGAAGAAATAAGGTGGCTGATTGAAGAAGTACGACATAGATTGAAAATTACAGAAAACAGCTTCGAACAGATAACGTTTATGCAAGCCTTACAACTACTGCTTGAAGTGGAGCAAGAGATAAGAGCCTTCTCGTTTCAGCTTATTTAA
>Concatenated PB2+PA+NP+M1+M2+NS1+NS2 STRAIN=A/Cambodia/408008/2005 YEAR=2005
ATGGAGAGAATAAAAGAATTACGAGATCTAATGTCACAGTCCCGCACTCGCGAGATACTAACAAAAACCACTGTGGACCATATGGCCATAATCAAGAAATACACATCAGGAAGACAAGAGAAGAACCCTGCTCTCAGAATGAAATGGATGATGGCAATGAAATATCCAATCACAGCGGACAAGAGAATAATAGAGATGATTCCTGAAAGGAATGAACAAGGGCAGACGCTCTGGAGCAAGACAAATGATGCTGGATCGGACAGGGTGATGGTGTCTCCCCTAGCTGTAACTTGGTGGAATAGGAATGGGCCGGCAACAAGTGCAGTTCATTATCCAAAAGTTTACAAAACATACTTTGAGAAGGTTGAAAGGTTAAAACACGGAACCTTCGGTCCCGTCCATTTCCGAAATCAAGTTAAAATACGCCGCCGAGTGGATATAAATCCTGGCCATGCAGATCTCAGTGCTAAAGAAGCACAAGATGTCATCATGGAGGTCGTTTTCCCAAATGAAGTGGGAGCTAGAATATTGACATCAGAGTCGCAATTGACAATAACGAAAGAGAAGAAAGAAGAGCTCCAAGATTGTAAGATTGCTCCCTTAATGGTTGCATACATGTTGGAAAGGGAACTGGTCCGCAAAACCAGATTCCTACCGGTAGCAGGCGGAACAAGCAGTGTGTACATTGAGGTATTGCATTTGACTCAAGGGACCTGCTGGGAACAGATGTACACTCCAGGCGGAGAAGTGAAAAATGACGATGTTGACCAGAGTTTGATCATCGCTGCCAGAAACATTGTTAGGAGAGCAACGGTATCAGCGGATCCACTGGCATCACTGCTGGAGATGTGTCACAGCACACAAATTGGTGGGATAAGGATGGTGGACATCCTTAGGCAAAATCCAACTGAGGAACAAGCTGTGGATATATGCAAAGCAGCAATGGGTCTGAGGATCAGTTCTTCCTTTAGCTTTGGAGGCTTCACTTTCAAAAGAACAAGTGGATCATCCATCAAGAAGGAAGAGGAAGTGCTTACAGGCAACCTCCAAACATTGAAAATAAGAGTATATGAGGGGTATGAGGAATTCACAATGGTTGGGCGGAGGGCAACAGCTATCCTGAGGAAAGCAACTAGAAGGCTGATTCAGTTGATAGTAAGTGGAAGAGACGAACAATCAATCGCTGAGGCAATCATTGTAGCAATGGTGTTCTCACAGGAGGATTGCATGATAAAGGCAGTCCGAGGCGATCTGAATTTCGTAAACAGAGCAAACCAAAGATTAAACACCATGCATCAACTCCTGAGACATTTTCAAAAGGATGCAAAAGTGTTATTTCAGAATTGGGGAATTGAACCCATTGATAATGTCATGGGGATGATCGGAATATTACCTGACATGACTCCCAGCACAGAAATGTCACTGAGAGGAGTAAGAGTTAGTAAAATGGGAGTGGATGAATATTCCAGCACTGAGAGAATAGTTGTAAGTATTGACCGTTTCTTAAGGGTTCGAGATCAGCGGGGGAACGTACTCTTATCCCCCGAAGAGGTCAGCGAAACCCAGGGAACAGAGAAATTGACAATAACATATTCATCATCAATGATGTGGGAAATCAACGGTCCTGAGTCAGTGCTTGTTAACACCTATCAGTGGATCATCAGAAACTGGGAGACTGTGAAGATTCAATGGTCTCAAGACCCCACGATGCTGTACAATAAGATGGAGTTTGAACCGTTCCAATCCTTGGTACCCAAAGCTGCCAGAGGTCAATACAGTGGATTTGTGAGAACATTATTCCAACAAATGCGTGACGTACTGGGGACATTTGATACTGTCCAGATAATAAAGCTGCTACCATTTGCAGCAGCCCCACCGAAGCAGAGCAGAATGCAGTTTTCTTCTCTAACTGTGAATGTGAGAGGCTCAGGAATGAGAATACTCGTAAGGGGCAATTCCCCTGTGTTCAACTACAATAAGGCAACCAAAAGGCTTACCGTCCTTGGAAAGGACGCAGGTGCATTAACAGAGGATCCAGATGAGGGGACAGCCGGAGTGGAATCTGCAGTACTGAGGGGATTCTTAATTCTAGGCAAGGAGGACAAAAGGTATGGACCAGCATTGAGCATCAATGAACTGAGCAATCTTGCGAAGGGGGAGAAAGCTAATGTGCTGATAGGGCAAGGAGACGTGGTGTTGGTAATGAAACGAAAACGGGACTCTAGCATACTTACTGACAGCCAGACAGCGACCAAAAGAATTCGGATGGCCATCAATTAGATGGAAGACTTTGTGCGACAATGCTTCAATCCAATGATTGTCGAGCTTGCAGAAAAGGCAATGAAAGAATATGGGGAAGATCCGAAAATCGAAACGAACAAGTTTGCTGCAATATGCACACACTTGGAGGTCTGTTTCATGTATTCGGATTTTCACTTTATTGATGAACGGAGTGAATCAATAATTGTAGAATCTGGAGATCCGAATGCATTATTGAAACACCGATTTGAAATAATTGAAGGAAGAGACCGAACGATGGCCTGGACTGTGGTGAATAGTATCTGCAACACCACAGGAGTTGAGAAACCTAAATTTCTCCCAGATTTGTATGACTACAAAGAGAATCGATTCATCGAAATTGGAGTGACACGGAGGGAAGTTCATACATACTATCTGGAGAAAGCCAACAAGATAAAATCCGAGAAGACACATATTCACATATTCTCATTCACAGGGGAGGAAATGGCCACCAAAGCGGACTACACCCTTGATGAAGAGAGCAGGGCAAGAATTAAAACCAGGCTGTTCACCATAAGGCAGGAAATGGCCAGTAGGGGTCTATGGGATTCCTTTCGTCAATCCGAGAGAGGCGAAGAGACAATTGAAGAAAAATTTGAAATCACTGGAACCATGCGCAGACTTGCAGACCAAAGTCTCCCGCCGAACTTCTCCAGCCTTGAAAACTTTAGAGCCTATGTGGATGGATTCGAACCGAACGGCTGCATTGAGGGCAAGCTTTCTCAAATGTCAAAAGAAGTGAATGCTAGAATTGAGCCATTTTTAAAGACAACGCCACGCCCTCTCAGACTACCTGATGGGTCTCCTTGCTCTCAGCGGTCGAAGTTCTTGCTGATGGATGCCCTTAAATTAAGTATCGAAGACCCGAGTCATGAGGGGGAGGGGATACCACTATACGATGCAATCAAATGCATGAAGACATTTTTCGGCTGGAAAGAACCCAACATCGTGAAACCACATGAAAAAGGTATAAACCCCAATTACCTCCTGGCTTGGAAGCAAGTGCTGGCAGAACTCCAAGATATTGAAAATGAGGAGAAAATCCCAAAAACAAAGAACATGAAAAAAACAAGCCAGTTGAAGTGGGCACTCGGTGAGAACATGGCACCAGAGAAAGTAGACTTTGAGGACTGCAAAGATGTTAGCGATCTAAGACAGTATGACAGTGATGAACCAGAGTCTAGATCACTAGCAAGCTGGATTCAGAGTGAATTCAACAAGGCATGTGAATTGACAGATTCGAGTTGGATTGAACTTGATGAGATAGGAGAAGACGTAGCTCCAATTGAGCACATTGCAAGTATGAGAAGGAACTATTTTACAGCGGAAGTATCCCATTGCAGGGCCACTGAATACATAATGAAGGGAGTGTACATAAACACAGCCCTGTTGAATGCATCCTGTGCAGCCATGGATGACTTTCAACTGATTCCAATGATAAGCAAATGCAGAACCAAAGAAGGAAGACGGAAAACTAATCTGTATGGATTCATTATAAAAGGGAGATCCCACTTGAGGAATGATACCGATGTGGTAAATTTTGTGAGTATGGAATTCTCTCTTACTGATCCGAGGCTGGAGCCACACAAGTGGGAAAAGTACTGTGTCCTCGAGATAGGAGACATGCTCCTCCGGACTGCAGTAGGCCAAGTTTCAAGGCCCATGTTCCTGTATGTAAGAACCAATGGAACCTCCAAGATCAAAATGAAATGGGGCATGGAAATGAGGCGGTGCCTTCTTCAATCCCTTCAACAAATTGAAAGCATGATTGAAGCTGAGTCTTCTGTCAAAGAGAAGGACATGACCAAAGAATTCTTTGAAAACAAATCAGAAACATGGCCGATTGGAGAGTCCCCCAAGGGAGTGGAGGAAGGCTCCATCGGAAAGGTGTGCAGAACCTTGCTGGCGAAGTCTGTGTTCAACAGTTTATATGCATCTCCACAACTCGAGGGGTTTTCAGCTGAATCAAGAAAATTGCTTCTCATTGCTCAGGCACTTAGGGACAACCTGGAACCTGGGACCTTCGATCTTGGAGGGCTATATGAAGCAATTGAGGAGTGCCTGATTAACGATCCCTGGGTTTTGCTTAATGCGTCTTGGTTCAACTCCTTCCTCGCACATGCACTGAAATAGATGGCGTCTCAAGGCACCAAACGATCTTATGAACAGATGGAAACTGGTGGGGAACGCCAGAATGCTACTGAGATCAGGGCATCTGTTGGAAGAATGGTTAGTGGCATTGGGAGGTTCTACATACAGATGTGCACAGAACTCAAACTCAGTGACTATGAAGGGAGGCTGATCCAGAACAGCATAACAATAGAGAGAATGGTACTCTCTGCATTTGATGAAAGAAGGAACAGATACCTGGAAGAACACCCCAGTGCGGGAAAGGATCCGAAGAAGACTGGAGGTCCAATTTATCGGAGGAGAGACGGGAAATGGGTGAGAGAGCTAATTCTGTACGACAAAGAGGAGATCAGGAGAATTTGGCGTCAAGCGAACAATGGAGAGGACGCAACTGCTGGTCTTACCCACCTGATGATATGGCATTCCAATCTAAATGATGCCACATATCAGAGAACGAGAGCTCTCGTGCGTACTGGAATGGACCCAAGGATGTGCTCTCTGATGCAAGGGTCAACTCTCCCGAGGAGATCTGGAGCTGCTGGTGCAGCAGTAAAGGGGGTAGGGACAATGGTGATGGAGCTGATTCGGATGATAAAACGAGGGGTCAACGACCGGAATTTCTGGAGAGGCGAAAATGGAAGAAGAACAAGGATTGCATATGAGAGAATGTGCAACATCCTCAAAGGGAAATTCCAAACAGCAGCACAAAGAGCAATGATGGATCAAGTGCGAGAGAGCAGAAATCCTGGGAATGCTGAAATTGAAGATCTCATTTTTCTGGCACGGTCTGCACTCATCCTGAGAGGATCAGTGGCCCATAAGTCCTGCTTGCCTGCTTGTGTATACGGACTTGCAGTGGCCAGTGGATATGACTTTGAGAGAGAAGGGTACTCTCTGGTTGGAATAGATCCTTTCCGCCTGCTTCAAAACAGCCAGGTCTTTAGTCTCATTAGACCAAATGAGAATCCAGCACATAAGAGTCAATTAGTGTGGATGGCATGCCACTCTGCAGCATTTGAGGACCTTAGAGTCTCAAGTTTCATCAGAGGGACAAGAGTGGTCCCAAGAGGACAGCTATCCACCAGAGGGGTTCAAATTGCTTCAAATGAGAACATGGAGGCAATGGACTCCAACACTCTTGAACTGAGAAGCAGATATTGGGCTATAAGAACCAGAAGCGGAGGAAACACCAACCAGCAGAAGGCATCTGCAGGACAGATCAGTGTTCAGCCCACTTTCTCGGTACAGAGAAACCTTCCCTTCGAAAGAGCGACCATTATGGCAGCATTTACAGGAAATACTGAGGGCAGAACGTCTGACATGAGGACTGAAATCATAAGAATGATGGAAAGTGCCAGACCAGAAGATGTGTCATTCCAGGGGCGGGGAGTCTTCGAGCTCTCGGACGAAAAGGCAACGAACCCGATCGTGCCTTCCTTTGACATGAATAATGAAGGATCTTATTTCTTCGGAGACAATGCAGAGGAGTATGACAATTA-ATGAGTCTTCTAACCGAGGTCGAAACGTACGTTCTCTCTATCATCCCATCAGGCCCCCTCAAAGCCGAGATCGCGCAGAAACTTGAGGATGTCTTTGCAGGAAAGAACACAGATCTCGAGGCTCTCATGGAGTGGCTAAAGACAAGACCAATCCTGTCACCTCTGACTAAAGGGATTTTGGGATTTGTATTCACGCTCACCGTGCCCAGTGAGCGAGGACTGCAGCGTAGACGCTTTGTCCAGAACGCCCTAAATGGAAATGGAGATCCAAATAATATGGATAGGGCAGTTAAGCTATATAAGAAGCTGAAAAGAGAAATAACATTCCATGGGGCTAAGGAGGTCGCACTCAGCTACTCAACCGGTGCACTTGCCAGTTGCATGGGTCTCATATACAACAGGATGGGAACGGTGACTACGGAAGTGGCTTTTGGCCTAGTGTGTGCCACTTGTGAGCAGATTGCAGATTCACAGCATCGGTCTCACAGACAGATGGCAACTATCACCAACCCACTAATCAGACATGAGAACAGAATGGTGCTGGCCAGCACTACAGCTAAGGCTATGGAGCAGATGGCGGGATCAAGTGAGCAGGCAGCGGAAGCCATGGAGATCGCTAATCAGGCTAGGCAGATGGTGCAGGCAATGAGGACAATTGGGACTCATCCTAACTCTAGTGCTGGTCTGAGAGATAATCTTCTTGAAAATTTGCAGGCCTACCAGAAACGAATGGGAGTGCAGATGCAGCGATTCAAGTGAATGAGTCTTCTAACCGAGGTCGAAAGGCCTACCAGAAACGAATGGGAGTGCAGATGCAGCGATTCAAGTGATCCTATTGTTGTTGCCGCAAATATCATTGGGATCTTGCACTTGATATTGTGGATTCTTGATCGTCTTTTCTTCAAATGCATTTATCGTCGCCTTAAATACGGTTTGAAAAGCGGCCCTGCTACGGCAGGGGTACCTGAGTCTATGAGGGAAGAGTACCGGCAGGAACAGCAGAGTGCTGTGGATGTTGACGATGGTCATTTTGTCAACATAGAATTGGA----ATGGATTCCAACACTGTGTCAAGCTTTCAGGTAGACTGCTTTCTTTGGCATGTCCGCAAACGATTTGCAGACCAAGAACTGGGTGATGCCCCATTCCTTGACCGGCTTCGCCGAGATCAGAAGTCCCTAAGAGGAAGAGGCAACACTCTTGGTCTGGACATCGAAACAGCTACTCGCGCAGGAAAGCAGATAGTGGAGCGGATTCTGGAGGAGGAGTCTGATAAGGCACTTAAAATG---------------CCGGTTTCACGCTACCTAACTGACATGACTCTCGAAGAAATGTCAAGGGACTGGTTCATGCTCATGCCCAAGCAGAAAGTGGCAGGTTCCCTTTGCATCAAAATGGACCAGGCAATAATGGATAAAACCATCATATTGAAAGCAAACTTCAGTGTGACTTTTGACCGGTTGGAAAACCTAATACTACTTAGAGCTTTCACAGAAGGGGGAGCAATCGTGGGAGAAATCTCACCATTACCTTCTCTTCCAGGACATACTGGTGAGGATGTCAAAAATGCAATTAGCATCCTCATCGGAGGACTTGAATGGAATGATAACACAGTTCGAGTCACTGAAACTATACAGAGATTCGCTTGGGGAAGCAGTGATGAGGATGGGAGACTTCCACTCCCTCCAAATCAGAACCGGAAAATGGCGAGAACAATTGAGTCAGAAGTTTGAATGGATTCCAACACTGTGTCAAGCTTTCAGGACATACTGGTGAGGATGTCAAAAATGCAATTAGCATCCTCATCGGAGGACTTGAATGGAATGATAACACAGTTCGAGTCACTGAAACTATACAGAGATTCGCTTGGGGAAGCAGTGATGAGGATGGGAGACTTCCACTCCCTCCAAATCAGAACCGGAAAATGGCGAGAACAATTGAGTCAGAAGTTTGAAGAAATAAGGTGGCTGATTGAAGAAGTAAGACATAGATTGAAAATTACAGAAAACAGCTTCGAACAGATAACGTTTATGCAAGCCTTACAACTACTGCTTGAAGTGGAGCAAGAGATAAGAACCTTCTCGTTTCAGCTTATTTAA
>Concatenated PB2+PA+NP+M1+M2+NS1+NS2 STRAIN=A/Vietnam/UT30850/2005 YEAR=2005
ATGGAGAGAATAAAAGAATTAAGAGATCTAATGTCACAGTCCCGCACTCGCGAGATACTAACAAAAACCACTGTGGACCATATGGCCATAATCAAGAAATACACATCAGGAAGACAAGAGAAGAATCCTGCTCTCAGAATGAAATGGATGATGGCAATGAAATATCCGATCACAGCGGACAAGAGAATAATAGAGATGATTCCTGAAAGGAATGAACAAGGGCAGACGCTCTGGAGCAAGACAAATGATGCTGGGTCGGACAGGGTGATGGTGTCTCCCCTAGCTGTAACTTGGTGGAATAGGAATGGGCCGACGACAAGTACAGTTCATTATCCAAAAGTTTACAAAACATACTTCGAGAAGGTTGAAAGGTTAAAACATGGAACCTTCGGTCCCGTTCATTTCCGAAACCAAGTTAAAATACGCCGCCGAGTTGATACAAACCCTGGTCATGCAGATCTCAGTGCTAAAGAAGCACAAGATGTCATCATGGAGATCGTTTTCCCAAATGAAGTGGGAGCTAGAATATTGACTTCAGAGTCGCAATTGACAATAACGAAAGAGAAGAAAGAAGAGCTCCAAGATTGTAAGATTGCTCCCTTAATGGTTGCATACATGTTGGAAAGGGAACTGGTCCGCAAAACCAGATTCCTACCGGTAGCAGGCGGAACAAGCAGTGTGTACATTGAGGTACTGCATTTGACTCAAGGAACCTGCTGGGAACAGATGTACACTCCAGGCGGAGAAGTAAGAAATGACGATGTTGACCAGAGTTTGATCATTGCTGCCAGAAACATTGTTAGGAGAGCAACGGTATCAGCGGATCCACTGGCATCACTGCTGGAGATGTGTCACAGCACACAAATTGGTGGAATAAGGATGGTGGACATCCTTAGGCAAAATCCAACTGAGGAACAAGCTGTGGATATATGCAAAGCAGCAATGGGTCTGAGGATCAGTTCATCCTTTAGCTTTGGAGGTTTCACTTTCAAAAGAACAAGTGGATCATCCGTCACGAAGGAAGAGGAAGTGCTTACGGGCAACCTCCAAACATTGAAAATAAGAGTACATGAGGGGTATGAGGAATTCACAATGGTTGGGCAGAGGGCAACAGCTATCCTGAGGAAAGCAACTAGAAGGCTGATTCAGTTGATAGTAAGCGGAAGAAACGAACAATCAATCGCTGAGGCAATCATTGTAGCAATGGTGTTCTCACAGGAGGATTGCATGATAAAGGCAGTCCGAGGCGATCTAAATTTCGTAAACAGAGCAAACCAAAGATTAAACCCCATGCATCAACTCCTGAGACATTTTCAAAAGGACGCAAAAGTGCTATTTCAGAATTGGGGAATTGAACCCATTGATAATGTCATGGGGATGATCGGAATATTACCTGACATGACTCCCAGCACAGAAATGTCACTGAGAGGAGTAAGAGTTAGTAAAATGGGAGTGGATGAATATTCCAGCACTGAGAGAGTAGTTGTAAGCATTGACCGCTTCTTAAGGGTTCGAGATCAGCGGGGGAATGTACTCTTATCTCCCGAAGAGGTCAGCGAAACCCAGGGAACAGAGAAGTTGACAATAACATATTCGTCATCAATGATGTGGGAAATCAACGGTCCTGAGTCAGTGCTTGTCAACACCTACCAATGGATCATCAGAAACTGGGAGACCGTGAAGATTCAATGGTCTCAGGACCCCACGATGCTGTACAATAAGATGGAATTTGAACCGTTCCAATCCTTGGTACCTAAAGCTGCCAGAGGTCAATACAGTGGATTTGTGAGAACATTATTCCAACAAATGCGTGACGTACTGGGGACATTTGATACTGTCCAGATAATAAAGCTGCTACCATTTGCAGCAGCACCACCGAAGCAGAGCAGAATGCAGTTTTCTTCTCTAACTGTGAATGTGAGAGGCTCAGGGATGAGAATACTCGTAAGGGGCAATTCCCCTGTGTTCAACTACAATAAGGCAACCAAAAGGCTTACCGTTCTTGGAAAGGACGCAGGTGCATTAACAGAGGATCCAGACGAGGGGACAGCCGGAGTGGAATCTGCAGTACTGAGGGGATTCCTAATTCTAGGCAAGGAGGACAAAAGATATGGACCAGCATTGAGCATCAGTGAACTGAGCAATCTTGCAAAAGGGGAGAAAGCTAATGTGCTGATAGGACAAGGAGACGTGGTGTTGGTAATGAAACGGAAACGGGACTCTAGCATACTTACTGACAGCCAGACAGCGACCAAAAGAATTCGGATGGCCATCAAT---ATGGAAGACTTTGTGCGACAATGCTTCAATCCAATGATCGTCGAGCTTGCGGAAAAGGCAATGAAAGAATATGGGGAAAATCCGAAAATCGAAACGAACAAATTCGCCGCAATATGCACACACTTAGAAGTCTGCTTCATGTATTCGGATTTCCACTTTATTGATGAACGAGGCGAATCAATAATTGTAGAATCTGGCGATCCGAATGCATTATTGAAACACCGATTTGAGATAATTGAAGGGAGAGACCGAACAATGGCTTGGACAGTGGTAAATAGTATCTGCAACACCACAGGAGTCGATAAGCCTAAATTCCTCCCAGATTTGTATGACTACAAAGAGAACCGATTCATTGAAATTGGAGTGACACGGAGGGAAGTTCACATATACTACCTAGAAAAAGCAAATAAGATAAAATCAGAGAAGACACACATTCACATATTCTCATTCACTGGAGAGGAAATGGCCACCAAAGCGGACTATACCCTTGATGAGGAGAGCAGAGCAAGAATCAAAACCAGGCTGTTCACTATAAGGCAAGAAATGGCCAGTAGGGGTCTATGGGATTCCTTTCGTCAATCCGAGAGAGGCGAAGAGACAATTGAAGAAAGATTTGAAATCACAGGAACCATGCGCAGGCTTGCCGACCAAAGTCTCCCACCGAACTTCTCCAGCCTTGAAAATTTTAGAGCCTATGTGGATGGATTCGAACCGAACGGCTGCATTGAGGGCAAGCTTTCTCAAATGTCAAAAGAAGTGAACGCCAGAATTGAGCCATTTATGAAGACAACACCACGCCCTCTCAGACTACCTGATGGGCCTCCCTGCTCTCAGCGGTCGAAGTTCTTACTGATGGATGCCCTTAAATTAAGCATCGAAGATCCAAGCCATGAGGGGGAAGGTATACCGCTATATGATGCAATCAAATGCATGAAGACATTTTTCGGCTGGAAAGAGCCCAACATCGTAAAACCACATGAAAAAGGCATAAATCCCAATTACCTCCTGGCTTGGAAGCAGGTGCTGGCAGAACTCCAAGACATTGAAAATGAGGAGAAAATCCCAAAAACAAAGAACATGAAGAAAACAAGCCAATTAAAGTGGGCACTTGGTGAGAACATGGCACCAGAAAAAGTAGACTTTGAGGACTGCAAAGATGTTAGCGATCTAAAACAGTATGACAGTGATGAACCAGAGCCTAGATCATTATCAAGCTGGATTCAGAGCGAATTCAACAAAGCATGCGAATTGACAGATTCGAGTTGGATTGAACTTGATGAAATAGGAGAAGATGTTGCTCCAATTGAGCACATTGCGAGTATGAGAAGAAACTATTTCACAGCGGAAGTGTCTCATTGCAGGGCTACTGAATACATAATGAAGGGAGTGTATATAAATACAGCCCTGTTGAATGCATCCTGTGCAGCCATGGATGACTTCCAACTGATTCCAATGATAAGCAAGTGCAGAACCAAAGAAGGAAGACGGAAGACAAATCTGTATGGATTCATTATAAAAGGAAGATCCCATTTGAGGAATGACACCGATGTGGTAAACTTTGTGAGCATGGAATTCTCTCTTACTGACCCGAGGCTGGAACCACACAAGTGGGAAAAGTACTGTGTTCTCGAGATAGGAGACATGCTCCTACGAACTGCAATAGGCCAAGTGTCAAGACCCATGTTCCTGTATGTGAGAACCAATGGGACTTCCAAGATCAAGATGAAATGGGGCATGGAGATGAGGCGATGCCTTCTTCAATCCCTTCAACAAATTGAGAGCATGATTGAGGCCGAGTCTTCTGTCAAAGAGAAAGACATGACCAAAGAATTCTTTGAAACCAAATCAGAAACGTGGCCAATTGGGGAATCACCTAAAGGGGTGGAGGAAAGCTCCATTGGGAAGGTGTGCAGAACATTACTAGCAAAATCTGTATTCAACAGCCTATATGCATCTCCACAACTTGAGGGGTTTTCAGCTGAATCAAGAAAATTGCTTCTCATTGTTCAGGCACTTAGGGACAACCTGGAACCTGGAACCTTCGATCTTGGGGGGCTATATGAAGCAATTGAGGAGTGCCTGATTAATGATCCCTGGGTTTTGCTTAATGCATCTTGGTTCAACTCCTTCCTCACACATGCACTGAAA---ATGGCGTCTCAGGGCACCAAACGATCTTATGAACAGATGGAAACTGGTGGAGAGCGCCAGAATGCTACTGAGATCAGGGCATCTGTTGGAAGAATGGTTAGTGGCATTGGGAGGTTCTACATACAGATGTGCACAGAACTCAAACTCAGTGACTATGAAGGGAGACTGATCCAGAACAGCATAACAATAGAGAGAATGGTACTTTCTGCATTTGATGAAAGAAGGAACAGGTACCTGGAAGAACACCCCAGTGCGGGGAAGGACCCGAAGAAAACTGGAGGTCCAATTTATCGGAGGAGAGACGGAAAATGGGTGAGGGAGCTGATTCTGTACGACAAAGAGGAGATCAAGAGGATTTGGCGTCAAGCGAACAATGGAGAGGACGCAACTGCTGGTCTTACCCACCTGATGATATGGCATTCCAATCTAAATGATGCCACATATCAGAGAACGAGAGCTCTCGTGCGTACTGGAATGGACCCCAGGATGTGCTCTCTGATGCAAGGATCAACTCTCCCGAGGAGATCTGGAGCTGCCGGTGCAGCAGTGAAGGGGGTAGGGACAATGGTGATGGAGCTGATTCGGATGATAAAACGAGGGATCAACGACCGGAATTTCTGGAGAGGCGAAAATGGAAGAAGAACAAGGATTGCATATGAGAGAATGTGCAACATCCTCAAAGGGAAATTCCAAACAGCAGCACAAAGAGCAATGATGGATCAAGTGCGAGAGAGCAGAAATCCTGGGAATGCTGAAATTGAAGATCTCATTTTTCTGGCACGGTCTGCACTCATCCTGAGAGGATCAGTGGCCCATAAGTCCTGCTTGCCTGCTTGTGTGTACGGACTTGCTGTGGCCAGTGGATATGACTTTGAGAGAGAAGGGTACTCTCTGGTTGGAATAGATCCTTTCCGTCTGCTTCAAAACAGCCAGGTCTTTAGTCTCATTAGGCCAAATGAGAATCCAGCACATAAGAGTCAATTAGTGTGGATGGCATGCCACTCTGCAGCATTTGAGGACCTTAGAGTCTCAAGTTTCATCAGAGGGACAAGAGTGGTCCCAAGAGGACAGCTATCCACCAGAGGGGTTCAAATTGCTTCAAATGAGAACATGGAAGCAATGGACTCCAACACTCTTGAACTGAGAAGTAGATATTGGGCTATAAGAACCAGAAGCGGAGGAAACACCAACCAGCAGAGGGCATCTGCAGGGCAGATCAGCGTTCAGCCCACTTTCTCGGTACAGAGAAACCTTCCCTTCGAAAGAGCGACCATTATGGCAGCATTTACAGGAAATACTGAGGGCAGAACGTCTGACATGAGGACTGAAATCATAAGAATGATGGAAAGTGCCAGACCAGAAGATGTGTCATTCCAGGGGCGGGGAGTCTTCGAGCTCTCGGACGAAAAGGCAACGAACCCGATCGTGCCTTCCTTTGACATGAATAATGAAGGATCTTATTTCTTCGGAGACAATGCAGAGGAGTATGACAAT---ATGAGTCTTCTAACCGAGGTCGAAACGTACGTTCTCTCTATCATCCCGTCAGGCCCCCTCAAAGCCGAGATCGCGCAGAAACTTGAGGATGTCTTTGCAGGAAAGAACACCGATCTCGAGGCTCTCATGGAGTGGCTAAAGACAAGACCAATCCTGTCACCTCTGACTAAAGGGATCTTGGGATTTGTATTCACGCTCACCGTGCCCAGTGAGCGAGGACTGCAGCGTAGACGCTTTGTCCAGAATGCCCTAAATGGAAATGGAGATCCAAATAATATGGATAGGGCAGTTAAGCTATATAAGAAGCTGAAAAGAGAAATAACATTCCATGGGGCTAAGGAGGTCGCACTCAGCTACTCAACCGGTGCACTTGCCAGTTGCATGGGTCTCATATACAACAGGATGGGAACGGTGACTACGGAAGTGGCTTTTGGCCTAGTGTGTGCCACTTGTGAGCAGATTGCAGATTCACAGCATCGGTCTCACAGACAGATGGCAACCATCACCAACCCACTAATCAGGCATGAGAACAGAATGGTGCTGGCCAGCACTACAGCTAAGGCTATGGAGCAGATGGCGGGATCAAGCGAGCAGGCAGCGGAAGCCATGGAGGTCGCTAATCAGGCTAGGCAGATGGTGCAGGCAATGAGGACAATTGGGACTCATCCTAACTCTAGTGCTGGTCTGAGAGATAATCTTCTTGAAAATTTGCAGGCCTACCAGAAACGAATGGGAGTGCAGATGCAGCGATTCAAGTGAATGAGTCTTCTAACCGAGGTCGAAACGCCTACCAGAAACGAATGGGAGTGCAGATGCAGCGATTCAAGTGATCCTCTTGTTGTTGCCGCAAGTATCATTGGGATCTTGCACTTGATATTGTGGATTCTTGATCGTCTTTTCTTCAAATGCATTTATCGTCGCCTTAAATACGGTTTGAAAAGAGGGCCTTCTACGGAAGGGGTACCTGAGTCTATGAGGGAAGAGTACCGGCAGGAACAGCAGAGTGCTGTGGATGTTGACGATGGTCATTTTGTCAACATAGAATTGGAG---ATGGATTCCAACACTGTGTCAAGCTTTCAGGTAGACTGCTTTCTTTGGCATGTCCGCAAACGATTTGCAGACCAAGAACTGGGTGATGCCCCATTCCTTGACCGGCTTCGCCGAGATCAGAAGTCCCTAAGAGGAAGAGGCAACACTCTTGGTCTGGACATCGAAACAGCTACTCGTGCGGGAAAACAGATAGTGGAGCGGATTCTGGAGGAGGAATCTGATGAGGCACTTAAAATG---------------CCGACTTCACGCTACCTAACTGACATGACTCTCGAAGAAATGTCAAGGGACTGGTTCATGCTCATGCCCAAGCAGAAAGTGGCGGGTTCCCTTTGCATCAAAATGGACCAGGCAATAATGGATAAAACCATCATATTGAAAGCAAACTTCAGTGTGATTTTTGACCGGTTAGAAACCCTAATACTGCTTAGAGCTTTCACAGAAGAAGGAGCAATCGTGGGAGAAATCTCACCATTACCTTCTCTTCCAGGACATACTGGTGAGGATGTCAAAAATGCAATTGGCGTCCTCATCGGAGGACTTGAATGGAATGATAACACAGTTCGGGTCTCTGAAACTATACAGAGATTCGCTTGGAGAAGCAGTGATGAGGATGGGAGACTTCCACTCCCTCCAAATCAGAAACGGAAAATGGCGAGAACAATTGAGTCAGAAGTTTGAATGGATTCCAACACTGTGTCAAGCTTTCAGGACATACTGGTGAGGATGTCAAAAATGCAATTGGCGTCCTCATCGGAGGACTTGAATGGAATGATAACACAGTTCGGGTCTCTGAAACTATACAGAGATTCGCTTGGAGAAGCAGTGATGAGGATGGGAGACTTCCACTCCCTCCAAATCAGAAACGGAAAATGGCGAGAACAATTGAGTCAGAAGTTTGAAGAAATAAGGTGGCTGATTGAAGAAGTACGACATAGATTGAAAATTACAGAAAACAGCTTCGAACAGATAACGTTTATGCAAGCCTTACAACTACTGCTTGAAGTGGAGCAAGAGATAAGAGCCTTCTCGTTTCAGCTTATT---
>Concatenated PB2+PA+NP+M1+M2+NS1+NS2 STRAIN=A/Anhui/2/2005 YEAR=2005
ATGGAGAGAATAAAAGAATTAAGGGATCTAATGTCACAGTCCCGCACTCGCGAGATACTGACAAAAACCACTGTGGACCATATGGCCATAATCAAGAAATACACATCAGGAAGACAAGAGAAGAACCCTGCTCTCAGAATGAAATGGATGATGGCAATGAAATATCCAATCACAGCGGACAAGAGAATAACAGAGATGATTCCTGAAAGGAATGAACAAGGGCAGACGCTCTGGAGCAAGACAAATGATGCCGGATCGGACAGGTTGATGGTGTCTCCCTTAGCTGTAACTTGGTGGAATAGGAATGGGCCGACGACAAGTGCATTCCATTATCCAAAGGTTTACAAAACATACTTTGAGAAGGTTGAAAGGCTAAAACATGGAACCTTCGGTCCCGTCCATTTCCGAAACCAAGTTAAAATACGCCGCCGAGTTGATATAAATCCTGGCCATGCAGATCTCAGTGCTAAAGAAGCACAAGATGTCATCATGGAGGTCGTTTTCCCAAATGAAGTGGGAGCTAGAATATTGACATCAGAGTCACAATTGACAATAACGAAAGAGAAGAAAGAAGAGCTCCAAGATTGTAAGATTGCTCCCTTAATGGTTGCATACATGTTGGAAAGGGAACTGGTCCGCAAAACCAGATTCCTACCGGTAGCAGGCGGAACAAGCAGTGTGTACATTGAGGTATTGCATTTGACTCAAGGGACCTGCTGGGAACAGATGTACACTCCAGGCGGAGAAGTGAGAAACGACGATGTTGACCAGAGTTTGATCATCGCTGCCAGAAACATTGTTAGGAGAGCAACGGTATCAGCGGATCCACTGGCATCACTGCTGGAGATGTGTCACAGCACACAAATTGGTGGGATAAGGATGGTGGACATCCTTAGGCAAAACCCAACTGAGGAACAAGCTGTGGGTATATGCAAAGCAGCAATGGGTCTGAGGATCAGTTCATCCTTTAGCTTTGGAGGCTTCACTTTCAAAAGAACAAGTGGATCATCCGTCACGAAGGAAGAGGAAGTGCTTACAGGCAACCTCCAAACATTGAAAATAAGAGTACATGAGGGGTATGAAGAGTTCACAATGGTTGGACGGAGGGCAACAGCTATCCTGAGGAAAGCAACTAGAAGGCTGATTCAGTTGATAGTAAGTGGAAGAGACGAACAATCAATCGCTGAGGCAATCATTGTAGCAATGGTGTTCTCACAGGAGGATTGCATGATAAAGGCAGTCCGGGGTGATTTGAATTTCGTAAACAGAGCAAACCAAAGATTAAACCCCATGCATCAACTCCTGAGACATTTTCAAAAGGACGCAAAAGTGCTATTTCAGAATTGGGGAATTGAACCCATTGATAATGTCATGGGGATGATCGGAATATTACCTGACCTGACTCCCAGCACAGAAATGTCACTGAGAAGAGTAAGAGTTAGTAAAGTAGGAGTGGATGAATATTCCAGCACTGAGAGAGTAATTGTAAGTATTGACCGTTTCTTAAGGGTTCGAGATCAGCGGGGGAACGTACTCTTATCTCCCGAAGAGGTCAGCGAAACCCAGGGAACAGAGAAATTGACAATAACATATTCATCATCAATGATGTGGGAAATCAACGGTCCTGAGTCAGTGCTTGTTAACACCTATCAATGGATCATCAGAAACTGGGAAACTGTGAAGATTCAATGGTCTCAAGACCCCACGATGCTGTACAATAAGATGGAGTTTGAACCGTTCCAATCCTTGGTACCTAAAGCTGCCAGAGGCCAATACAGTGGATTTGTGAGAACACTATTCCAACAAATGCGTGACGTACTGGGGACATTTGATACTGTCCAGATAATAAAGCTGCTACCATTTGCAGCAGCCCCACCAGAGCAGAGCAGAATGCAGTTTTCTTCTCTAACTGTGAATGTGAGAGGCTCAGGAATGAGAATACTCGTAAGGGGCAATTCCCCTGTGTTCAACTACAATAAGGCAACCAAAAGGCTTACCGTTCTTGGAAAGGACGCAGGTGCATTAACAGAGGATCCAGATGAGGGGACAACCGGAGTGGAGTCTGCAGTACTGAGGGGATTCCTAATTCTAGGCAAGGAGGACAAAAGATATGGACCAGCATTGAGTATCAATGAACTGAGCAACCTTGCGAAAGGGGAGAAAGCTAATGTGCTGATAGGACAAGGAGACGTGGTGTTGGTAATGAAACGGAAACGGGACTCTAGCATACTTACTGACAGCCAGACAGCGACCAAAAGAATTCGGATGGCCATCAATTAGATGGAAGACTTTGTGCGACAATGCTTCAATCCAATGATCGTCGAGCTTGCGGAAAAGGCAATGAAAGAATATGGGGAAGATCCGAAAATCGAAACGAACAAATTCGCCGCAATATGCACACACTTAGAAGTTTGTTTCATGTATTCGGATTTCCACTTTATTGATGAACGAGGCGAATCAATAATTGTAGAATCTGGCGATCCGAATGCATTATTGAAACACCGATTTGAGATAATTGAAGGGAGAGACCGAACAATGGCTTGGACAGTGGTAAATAGTATCTGCAACACCACAGGAGTCGATAAGCCTAAATTCCTCCCAGATTTGTATGACTACAAAGAGAACCGATTCATTGAAATTGGAGTGACACGGAGGGAAGTTCACATATACTACCTAGAAAAAGCAAATAAGATAAAATCAGAGAAGACGCACATTCACATATTCTCATTCACTGGAGAGGAAATGGCCACCAAAGCGGACTATACCCTTGATGAGGAGAGCAGAGCAAGAATCAAAACCAGGCTGTTCACTATAAGGCAAGAAATGGCCAGTAGGGGTCTATGGGATTCCTTTCGTCAATCCGAGAGAGGCGAAGAGACAATTGAAGAAAGGTTTGAAATCACAGGAACCATGCGCAGGCTTGCCGACCAAAGTCTCCCACCGAACTTCTCCAGCCTTGAAAATTTTAGAGTCTATGTGGATGGATTCGAACCGAACGGCTGCATTGAGGGCAAGCTTTCTCAAATGTCAAAAGAAGTGAACGCCAGAATTGAGCCATTTGTGAAGACAACACCACGCCCTCTCAGATTACCTGATGGGCCTCCCTGCTCTCAGCGATCGAAGTTCTTACTGATGGATGCCCTTAAATTAAGCATCGAAGATCCAAGCCATGAGGGAGAAGGTATACCGCTATATGATGCAATCAAATGCATGAAGACATTTTTCGGCTGGAAAGAGCCCAACATCGTAAAACCACATGAAAAGGGCATAAATCCCAATTACCTCCTGGCTTGGAAGCAGGTGCTGGCAGAACTCCAAGACATTGAAAATGAGGAGAAAATCCCAAAAACAAAGAACATGAAGAAAACAAGCCAATTAAAGTGGGCACTTGGTGAGAACATGGCACCAGAAAAAGTAGACTTTGAGGACTGCAAAGATGTTAGCGATCTAAGACAGTATGACAGTGATGAACCAGAGCCTAAATCATTATCAAGCTGGATCCAGAGCGAATTCAACAAAGCATGCGAATTGACAGATTCGAGTTGGATTGAACTTGATGAAATAGGAGAAGATGTTGCTCCAATTGAGCACATTGCGAGTATGAGAAGAAACTATTTCACAGCGGAAGTGTCTCATTGCAGGGCTACTGAATACATAATGAAGGGAGTGTATATAAATACAGCCCTGTTGAACGCATCCTGTGCAGCCATGGATGACTTCCAACTGATTCCAATGATAAGCAAGTGCAGAACCAAAGAAGGAAGACGGAAGACAAATCTGTATGGATTCATTATAAAAGGAAGATCCCATTTGAGGAATGACACCGATGTGGTAAATTTTGTGAGCATGGAATTCTCTCTTACTGACCCGAGGCTGGAACCACACAAGTGGGAAAAGTACTGTGTTCTCGAGATAGGAGACATGCTCCTACGAACTGCAATAGGCCAAGTGTCAAGATCCATGTTCCTGTATGTGAGAACCAATGGGACTTCCAAGATCAAGATGAAATGGGGCATGGAGATGAGGCGATGCCTTCTTCAATCCCTTCAACAAATTGAGAGCATGATTGAGGCCGAGTCTTCTGTCAAAGAGAAAGACATGACCAAAGAATTCTTTGAAAACAAATCAGAAACGTGGCCAATTGGGGAATCACCTAAAGGGGTGGAGGAAAGCTCCATTGGGAAGGTGTGCAGAACATTACTAGCAAAATCTGTATTCAACAGCCTATATGCATCTCCACAACTTGAGGGGTTTTCAGCTGAATCAAGAAAATTGCTTCTCATTGTTCAGGCACTTAGGGACAACCTGGAACCTGGGACCTTCGATCTTGGGGGGCTATATGAAGCAATTGAGGAGTGCCTGATTAATGATCCCTGGGTTTTGCTTAATGCGTCTTGGTTCAACTCCTTCCTCACACATGCACTGAAATAGATGGCGTCTCAAGGCACCAAACGATCTTATGAACAGATGGAAACTGGTGGAGAACGCCAGAATGCTACTGAGATCAGGGCATCTGTTGGAAGAATGGTTAGTGGCATTGGGAGGTTCTACATACAGATGTGCACAGAGCTCAAACTCAGTGACTATGAAGGGAGGCTGATCCAGAACAGCATAACAATAGAGAGAATGGTACTCTCTGCATTTGATGAAAGAAGGAACAGATACCTGGAAGAACACCCCAGTGCGGGGAAAGACCCGAAGAAAACTGGAGGTCCAATTTACCGGAGGAGAGACGGAAAATGGGTGAGGGAGCTGATTCTGTACGACAAAGAGGAGATCAGGAGAATTTGGCGTCAAGCGAACAATGGAGAGGACGCAACTGCTGGTCTTACCCACCTGATGATATGGCATTCCAATCTAAATGATGCTACATATCAGAGAACGAGAGCTCTCGTGCGTACTGGAATGGACCCCAGGATGTGCTCTCTGATGCAAGGGTCAACTCTCCCAAGGAGATCTGGAGCCGCCGGTGCAGCAGTGAAGGGGGTAGGAACAATGGTGATGGAGCTGATTCGGATGATAAAACGAGGAATCAACGACCGGAATTTCTGGAGAGGCGAAAATGGAAGAAGAACAAGGATTGCATATGAGAGAATGTGCAACATCCTCAAAGGGAAATTCCAAACAGCAGCACAAAGAGCAATGATGGATCAAGTGCGAGAGAGCAGAAATCCTGGGAATGCTGAAATTGAAGATCTCATTTTTCTGGCACGGTCTGCACTCATCCTGAGAGGATCAGTGGCCCATAAGTCCTGCTTGCCTGCTTGCGTGTACGGACTTGCAGTGGCCAGTGGATATGACTTTGAGAGAGAAGGGTACTCTCTGGTTGGAATAGATCCTTTCCGTCTGCTTCAAAACAGCCAGGTCTTTAGTCTCATTAGACCAAATGAGAATCCAGCACATAAGAGTCAATTAGTGTGGATGGCTTGCCACTCTGCAGCATTTGAGGACCTTAGAGTCTCAAGTTTCATCAGAGGAACAAGAGTGGTTCCAAGAGGACAGCTATCCACCAGAGGGGTTCAAATTGCTTCAAATGAGAACATGGAAACAATGGACTCCAACACTCTTGAATTGAGAAGTAGATATTGGGCGATAAGAACCAGAAGCGGAGGAAACACCAACCAGCAGAGGGCTTCTGCAGGACAGATCAGCGTTCAGCCCACTTTCTCAGTACAGAGAAACCTTCCTTTCGAAAGAGCGACCATTATGGCAGCATTTACAGGAAATACTGAGGGCAGAACGTCTGACATGAGGACTGAAATCATAAAAATGATGGAAAGTGCCAGACCAGAAGATGTGTCATTCCAGGGGCGGGGAGTCTTCGAGCTCTCGGACGAAAAGGCAACGAACCCGATCGTGCCTTCCTTTGACATGAATAATGAAGGATCTTATTTCTTCGGAGACAATGCAGAGGAGTATGACAATTAAATGAGTCTTCTAACCGAGGTCGAAACGTACGTTCTCTCTATCATCCCGTCAGGCCCCCTCAAAGCCGAGATCGCGCAGAAACTTGAAGATGTCTTTGCAGGGAAGAACACCGATCTCGAGGCTCTCATGGAGTGGCTAAAGACAAGACCAATCCTGTCACCTCTGACTAAAGGGATTTTGGGATTTGTATTCACGCTCACCGTGCCCAGTGAGCGAGGACTGCAGCGTAGACGCTTTGTCCAGAATGCCCTAAATGGAAATGGAGATCCAAATAATATGGATAGGGCAGTTAAGCTATATAAGAAGCTGAAAAGAGAAATAACATTCCATGGGGCTAAGGAGGTCGCACTCAGCTACTCAACCGGTGCACTTGCCAGTTGCATGGGTCTCATATACAACAGGATGGGAACGGTGACTACGGAAGTGGCTTTTGGCCTAGTGTGTGCCACTTGTGAGCAGATTGCAGATTCACAGCATCGGTCTCACAGACAGATGGCAACCATCACCAACCCACTAATCAGGCATGAGAACAGAATGGTGCTGGCCAGCACTACAGCTAAGGCTATGGAGCAGATGGCGGGATCAAGCGAGCAGGCAGCGGAAGCCATGGAAGTCGCTAATCAGGCTAGGCAGATGGTGCAGGCAATGAGGACAATTGGGACTCATCCTAACTCTAGTGCTGGTCTGAGAGATAATCTTCTTGAAAATTTGCAGGCCTACCAGAAACGAATGGGAGTGCAGATGCAGCGATTCAAGTGAATGAGTCTTCTAACCGAGGTCGAAACGCCTACCAGAAACGAATGGGAGTGCAGATGCAGCGATTCAAGTGATCCTCTTGTTGTTGCCGCAAGTATCATTGGGATCTTGCACTTGATATTGTGGATTCTTGATCGTCTTTTCTTCAAATGCATTTATCGTCGCCTTAAATACGGTTTGAAAAGAGGGCCTTCTACGGAAGGGGTACCTGAGTCTATGAGGGAAGAGTACCGGCAGGAACAGCAGAGTGCTGTGGATGTTGACGATGGTCATTTTGTCAACATAGAATTGGAGTAAATGGACTCCAACACTGTGTCAAGCTTTCAGGTAGACTGCTTTCTTTGGCATGTCCGCAAGCGATTTGCAGACCAAGAACTGGGTGATGCCCCATTCCTTGACCGGCTTCGCCGAGATCAGAAGTCCCTAAGAGGAAGAGGCAACACTCTTGGTCTGGACATCGAAACAGCTACTCGTGCGGGAAAACAGATCGTGGAGCGGATTCTGGAGGAGGAGTCTGATGAGGCACTTAAAATG---------------CCGACTTCACGCTACCTAACTGACATGACTCTCGAAGAAATGTCAAGGGACTGGTTCATGCTCATGCCCAAGCAGAAAGTGGCAGGTTCCCTTTGCATCAAAATGGACCAGGCAATAATGGATAAAACCATCATATTGAAAGCAAACTTCAGTGTGATTTTTGACCGGTTAGAAACCCTAATACTGCTTAGAGCTTTCACAGAAGAAGGAGCAATCGTGGGAGAAATCTCACCATTACCTTCTCTTCCAGGACATACTGGTGAGGATGTCAAAAATGCAATTGGCGTCCTCATCGGAGGATTTGAATGGAATGATAACACAGTTCGGGTCTCTGAAACTATACAGAGATACGCTTGGAGAAGCAGTGATGAGGATGGGAGACTTCCACTCCTTCCAAATCAGAAACGGAAAATGGCGAGAACAATTGAGTCAGAAGTTTGAATGGACTCCAACACTGTGTCAAGCTTTCAGGACATACTGGTGAGGATGTCAAAAATGCAATTGGCGTCCTCATCGGAGGATTTGAATGGAATGATAACACAGTTCGGGTCTCTGAAACTATACAGAGATACGCTTGGAGAAGCAGTGATGAGGATGGGAGACTTCCACTCCTTCCAAATCAGAAACGGAAAATGGCGAGAACAATTGAGTCAGAAGTTTGAAGAAATAAGGTGGCTGATTGAAGAAGTACGACATAGATTGAAAATTACAGAAAACAGCTTCGAACAGATAACGTTTATGCAAGCCTTACAACTACTGCTTGAAGTGGAGCAAGAGATAAGAGCCTTCTCGTTTCAGCTTATTTAA
>Concatenated PB2+PA+NP+M1+M2+NS1+NS2 STRAIN=A/Indonesia/CDC287E/2005 YEAR=2005
ATGGAGAGAATAAAAGAATTAAGAGATCTAATGTCACAATCCCGCACTCGCGAGATACTAACAAAAACCACTGTGGACCATATGGCCATAATCAAGAAATACACATCAGGAAGACAAGAGAAGAACCCTGCTCTCAGAATGAAATGGATGATGGCAATGAAATATCCAATCACAGCGGATAAGAGAATAATAGAGATGATTCCTGAAAGGAATGAACAAGGGCAGACGCTCTGGAGCAAGACAAATGATGCTGGATCGGACAGGGTGATGGTGTCTCCCCTAGCTGTAACTTGGTGGAATAGGAATGGGCCAACGACAAGTGCAGTCCATTATCCAAAAGTTTACAAAACATACTTTGAGAAGGTTGAAAGGTTAAAACATGGAACATTCGGTCCCGTTCATTTCCGAAACCAAGTTAAAATACGCCGCCGAGTTGATATAAATCCTGGCCATGCAGATCTCAGTGCTAAAGAAGCACAAGATGTCATCATGGAAGTCGTTTTCCCAAATGAAGTGGGAGCTAGAATATTGACATCAGAATCGCAATTGACAATAACGAAAGAGAAGAAAGAAGAGCTCCAAGACTGTAAGATTGCTCCCTTAATGGTTGCATACATGTTGGAAAGGGAACTGGTCCGCAAAACCAGATTCCTACCGGTAGCAGGCGGAACAAGCAGTGTGTACATTGAGGTATTGCATTTGACTCAAGGGACCTGCTGGGAGCAGATGTACACTCCGGGCGGAGAAGTGAGAAACGACGATGTTGATCAGAGTTTGATCATCGCTGCCAGAAATATTGTTAGGAGAGCAACGGTATCAGCGGATCCACTGGCATCACTGCTGGAAATGTGTCACAGCACACAAATTGGTGGGACAAGGATGGTGGACATCCTTAGGCAAAATCCAACTGAGGAACAAGCTGTGGATATATGCAAAGCAGCAATGGGTCTGAGAATCAGTTCATCCTTTAGCTTTGGAGGCTTCACTTTCAAAAGAACAAGTGGATCATCTGTCACGAAGGAAGAGGAAGTGCTTACAGGCAACCTCCAAACATTGAAAATAAGAGTACACGAGGGGTATGAGGAATTCACAATGGTTGGGCGGAGGGCAACAGCTATCCTGAGGAAAGCAACTAGAAGGCTGATTCAGTTGATAGTAAGTGGAAGAGACGAACAATCAATTGCTGAGGCAATCATTGTAGCAATGGTGTTCTCACAGGAGGATTGCATGATAAAGGCAGTTCGAGGCGATCTGAATTTCGTAAACAGAGCAAACCAAAGGTTAAACCCCATGCATCAACTCCTGAGACATTTTCAAAAGGACGCAAAAGTGCTATTTCAGAACTGGGGAATTGAACCCATTGATAATGTCATGGGGATGATCGGAATATTATCTGACATGACTCCCAGCACAGAAATGTCACTGAGAGGAGTAAGAGTTAGTAAAATGGGAGTGGATGAATATTCCAGCACTGAGAGAGTAGTTGTGAGTATTGACCGTTTTTTAAGGGTTCGAGATCAGCGGGGGAACGTACTCTTATCTCCCGAAGAGGTCAGCGAAACCCAGGGAATAGAGAGATTGACAATAACATATTCATCATCAATGATGTGGGAGATCAACGGTCCTGAATCAGTGCTTGTTAACACCTATCAATGGATCATCAGAAACTGGGAAACTGTGAAGATTCAATGGTCTCAAGACCCCACGATGCTGTACAATAAGATGGAGTTTGAACCGTTCCAATCCTTGGTACCTAAAGCTGCCAGAGGCCAATACAGTGGATTTGTGAGAACATTATTCCAACAAATGCGTGACGTACTGGGGACATTTGATACTGTCCAGATAATAAAGCTGCTACCATTTGCAGCAGCCCCACCAGAGCAGAGCAGAATGCAGTTTTCTTCTCTAACTGTGAATGTGAGAGGCTCTGGAATGAGAATACTCGTAAGGGGCAATTCCCCTGTGTTCAACTACAATAAGGCAACCAAAAGGCTCACCGTTCTTGGAAAGGACGCAGGTGCATTAACAGAGGACCCAGATGAGGGGACAGCCGGAGTGGAATCTGCAGTATTGAGGGGATTCCTAATTCTAGGCAAGGAGGACAAAAGGTATGGACCAGCATTGAGCATCAATGAACTGAGCAATCTTGCGAAAGGGGAGAAAGCAAATGTACTGATAGGGCAAGGAGATGTGGTGCTGGTAATGAAACGGAAACGAGACTCTAGCATACTTACTGACAGCCAGACAGCGACCAAAAGAATTCGGATGGCCATCAATTAGATGGAAGATTTTGTGCGACAATGCTTCAATCCAATGATTGTCGAGCTTGCGGAAAAGGCAATGAAAGAATATGGGGAAGATCCGAAAATCGAAACGAACAAATTTGCTGCAATATGCACACACTTGGAGGTCTGTTTCATGTATTCGGATTTTCACTTTATTGATGAACGGAGTGAATCAATAATTGTAGAATCTGGAGATCCAAATGCATTATTGAAACACCGATTCGAAATAATTGAAGGAAGAGACCGAACGATGGCCTGGACTGTGGTGAATAGTCTTTGCAACACCACAGGAGTCGAGAAACCTAAATTTCTCCCAGATTTGTATGACTACAAGGAGAACCGATTCATTGAAATTGGAGTGACACGGAGGGAAGTTCATACATACTATCTGGAGAAAGCCAACAAGATAAAATCCGAGAAGACACACATTCACATATTCTCATTCACAGGGGAGGAAATGGCCACCAAAGCGGACTACACCATTGATGAAGAGAGCAGGGCAAGAATTAAAACCAGGCTGTTCACCATAAGACAGGAAATGGCCAGTAGGGGTCTATGGGATTCCTTTCGTCAATCCGAGAGAGGCGAAGAGACAATTGAAGAAAAATTTGAAATCACTGGAACCATGCGCAGACTTGCAGACCAAAGTCTCCCACCGAACTTCTCCAGCCTTGAAAACTTTAGAGCCTATGTGGATGGATTCGAACCGAACGGCTGCATTGAGGGCAAGCTTTCTCAAATGTCAAAAGAAGTGAATGCTAGAATTGAGCCATTTTTGAAGACAACGCCACGCCCTCTCAGATTACCTGATGGGCCTCCTTGCTCTCAGCGGTCGAAGTTCTTGCTGATGGATGCTCTTAAATTAAGCATCGAAGACCCGAGTCATGAGGGGGAGGGGATACCACTATACGATGCAATCAAATGCATGAAGACATTTTTCGGTTGGAAGGAGCCCAACATCGTGAAACCACATGAAAAAGGTATAAACCCCAATTATCTCCTGGCTTGGAAGCAAGTGCTGGCAGAACTCCAAGATGTCGAAAATGAGGAGAAAATCCCAAAAACAAAGAACATGAAAAAAACAAGCCAGTTGAAGTGGGCACTCGGTGAGAACATGGCACCAGAGAAAGTAGACTTTGAGGACTGCAAAGATGTTAGCGATCTAACACAGTATAACAGTGATGAACCAGAGTCTAGATCACTAGCAAGCTGGATTCAGAGTGAATTCAACAAGGCATGTGAATTGACAGATTCGAGTTGGATTGAACTTGATGAAATAGGAGAAGACGTTGCTCCAATTGAACACATTGCAAGTATGAGAAGGAATTATTTTACAGCGGAAGTATCCTATTGCAGAGCCACCGAATACATAATGAAGGGAGTGTACATAAACACAGCTCTGTTGAATGCATCCTGTGCAGCCATGGATGACTTTCAACTAATTCCAATGATAAGCAAATGCAGGACAAAAGAAGGAAGACGGAAAACTAATCTGTATGGATTCATTATAAAGGGAAGATCCCACTTGAGGAATGATACCGATGTGGTAAATTATGTAAGTATGGAATTCTCTCTTACTGACCCGAGGCTGGAGCCACACAAGTGGGAAAAGTACTGTGTCCTTGAGATAGGAGACATGCTCCTCCGGACTGCAGTAGGTCAAGTTTCGAGGCCCATGTTCCTGTATGTGAGAACCAACGGAACCTCCAAGATCAAAATGAAATGGGGCATGGAAGTGAGGCGATGCCTCCTTCAATCCCTTCAACAAATTGAAAGCATGATTGAAGCCGAGTCTTCTGTCAAAGAGAAGGACATGACCAAAGAATTCTTTGAAAACAAGTCAGAAACATGGCCGATTGGAGAGTCCCCCAAAGGAGTGGAGGAAGGCTCCATCGGAAAGGTGTGCAGAACCTTGCTGGCGAAGTCTGTGTTCAACAGTTTGTATGCATCTTCACAACTCGAGGGGTTTTCAGCTGAATCAAGAAAATTGCTTCTCATTGTTCAGGCACTTAGGGACAACCTGGAACCTGGGACCTTCGATCTTGGAGGGCTATATGAAGCAATTGAGGAGTGCCTGATTAACGATCCCTGGGTTTTGCTTAATGCGTCCTGGTTCAACTCCTTCCTCGCACATGCACTGAAATAGATGGCGTCTCAAGGCACCAAACGATCTTATGAACAGATGGAAACTGGTGGAGAACGCCAGAATGCCACTGAGATCAGGGCATCTGTTGGAAGAATGGTTAGTGGCATTGGGAGGTTTTACATACAGATGTGCACAGAACTCAAACTCAGTGACTATGAAGGGAGGCTGATCCAGAACAGCATAACAATAGAGAGAATGGTACTCTCTGCATTTGATGAAAGAAGGAACAGATACCTGGAAGAACACCCCAGTGCGGGGAAGGACCCGAAGAAAACTGGAGGTCCAATTTATCGGAGGAGAGACGGAAAATGGGTGAGAGAGCTGATTCTGTACGACAAAGAGGAGATCAGGAGGATATGGCGTCAAGCTAACAATGGAGAGGATGCAACTGCTGGTCTTACCCACCTGATGATATGGCATTCCAATCTAAATGATGCCACATATCAGAGAACAAGAGCTCTCGTGCGTACTGGAATGGACCCCAGGATGTGCTCTCTGATGCAAGGGTCAACTCTACCGAGGAGATCTGGAGCTGCTGGTGCAGCAGTGAAAGGGGTAGGGACAATGGTGATGGAGCTGATTCGGATGATAAAACGAGGGATCAACGACCGGAATTTCTGGAGAGGTGAAAATGGGAGAAGAACAAGGATTGCATATGAGAGAATGTGCAACATCCTCAAAGGGAAATTCCAAACAGCAGCACAAAGAGCAATGATGGATCAAGTGCGAGAGAGCAGAAATCCTGGAAATGCTGAAATTGAAGATCTCATTTTTCTGGCACGGTCTGCACTCATCCTGAGAGGATCAGTGGCCCATAAGTCCTGCTTGCCTGCTTGTGTGTACGGACTTGCAGTGGCCAGTGGATATGACTTTGAGAGAGAAGGGTACTCTCTGGTTGGAATAGATCCTTTCCGTCTGCTTCAAAACAGCCAGGTCTTTAGTCTCATTAGACCAAATGAGAATCCAGCACATAAGAGTCAATTAGTGTGGATGGCATGCCACTCTGCAGCATTTGAGGACCTTAGAGTTTCAAGTTTCATCAGAGGGACAAGAGTGGTCCCAAGAGGACAGCTATCCACCAGAGGGGTTCAAATTGCTTCAAATGAGAACATGGAAGTAATGGACTCCAACACTCTTGAACTGAGAAGTAGATATTGGGCTATAAGAACCAGAAGCGGAGGAAACACCAACCAGCAGAAAGCATCTGCAGGACAGATCAGCGTTCAGCCCACTTTCTCGGTACAGAGAAACCTTCCCTTCGAAAGAGCGACCATCATGGCAGTATTTACAGGAAATACTGAGGGCAGAACGTCTGACATGAGGACTGAAATCATAAGAATGATGGAAAGTGCCAGACCAGAAGATGTGTCATTCCAGGGGCGGGGAGTCTTCGAGCTCTCGGACGAAAAGGCAACGAACCCGATCGTGCCTTCCTTTGACATGAATAATGAAGGATCTTATTTCTTCGGAGACAATGCAGAGGAGTACGACAATTAAATGAGTCTTCTAACCGAGGTCGAAACGTACGTTCTCTCTATCATCCCGTCAGGCCCCCTCAAAGCCGAGATCGCGCAGAAACTTGAAGATGTCTTTGCAGGAAAGAATGCCGATCTCGAGGCTCTCATGGAGTGGCTAAAGACAAGACCAATCCTGTCACCTCTGACTAAAGGGATTTTGGGATTTGTATTCACGCTCACCGTGCCCAGTGAGCGAGGACTGCAGCGTAGACGCTTTGTCCAGAATGCCCTAAATGGAAATGGAGATCCAAATAATATGGATAAGGCAGTTAAGCTATATAAGAAGCTGAAAAGAGAAATAACATTCCATGGGGCTAAGGAGGTCGCACTCAGCTACTCAACCGGTGCACTTGCCAGTTGCATGGGTCTCATATACAACAGGATGGGAGCGGTGACTACGGAAGTGGCTTTTGGCCTAGTGTGTGCCACTTGTGAGCAGATTGCAGATTCACAGCATCGGTCTCACAGGCAGATGGCAACTATCACCAACCCACTAATCAGGCATGAAAACAGAATGGTGCTGGCCAGCACTACAGCTAAGGCTATGGAGCAGATGGCGGGATCAAGTGAGCAGGCAGCGGAAGCCATGGAGGTCGCTAATCAGGCTAGGCAGATGGTGCAGGCAATGAGGACAATTGGGACTCATCCTAACTCTAGTGCTGGTCTGAGAGATAATCTTCTTGAAAATTTACAGGCCTACCAGAAACGAATGGGAGTGCAAATGCATCGATTCAAGTGAATGAGTCTTCTAACCGAGGTCGAAACGCCTACCAGAAACGAATGGGAGTGCAAATGCATCGATTCAAGTGATCCTCTTGCTGTTGCCGCAAGTATCATTGGGATCTTGCACTTGATATTGTGGATTCTTGATCGTCTTTTCTTCAAATTCATTTATCGTCGCCTTAAATACGGTTTGAAAAGAGGGCCTTCTACGGCAGGGGTACCTGAGTCTATGAGGGAAGAGTATCGGCAGGAACAGCAGAATGCTGTGGATGTTGACGATGGTCATTTTGTCAACATAGAATTGGAGTAAATGGATTCCAACACTGTGTTAAGCTTTCAGGTAGACTGCTTTCTTTGGCATGTCCGCAAACGATTTGCAGACCAAGAACTGGGTGATGCCCCATTCCTTGACCGGCTTCGCCGAGATCAGAAGTCCCTAAGAGGAAGAGGCAACACTCTTGGTCTGGACATCGAGACAGCTACTCGTGCGGGAAAGCAAATAGTGGAGCGGATTCTGGAGGAGGAGTCCGATGAGGCACTTAAAAAG---------------CCGGCTTCACGCTACCTAACTGACATGACTCTCGAAGAAATGTCAAGGGACTGGTTCATGCTCATGCCCAAGCAAAAGGTGGCAGGTTCCCTTTGCATCAAAATGGACCAAGCAATAATGGATAAAACCATCATATTGAAAGCAAACTTCAGTGTAATTTTTGACCGGTTGGAAACCCTAATACTACTTAGAGCTTTCACAGAAGAAGGAGCAATCGTAGGAGAAATCTCACCATTACCCTCTCTTCCAGGACATACTGGTGAGGATGTCAAAAATGCAATTGGCGTCCTCATCGGAGGACTTGAATGGAATGATAACACAGTTCGAGTCTCTGAAACTATACAGAGATTCGCTTGGAGAGGCGGTGATGAGGACGGGAGACTTCCATTCCCTCCAAATCAGAAACGGAAAATGGCGAGAACAATTGAGTCAGAAGTTTGAATGGATTCCAACACTGTGTTAAGCTTTCAGGACATACTGGTGAGGATGTCAAAAATGCAATTGGCGTCCTCATCGGAGGACTTGAATGGAATGATAACACAGTTCGAGTCTCTGAAACTATACAGAGATTCGCTTGGAGAGGCGGTGATGAGGACGGGAGACTTCCATTCCCTCCAAATCAGAAACGGAAAATGGCGAGAACAATTGAGTCAGAAGTTTGAAGAAATAAGGTGGCTGATTGAAGAAGTACGACATAGATTGAAAATTACAGAAAACAGCTTCGAACAGATAACATTTATGCAAGCCTTACAACTACTGCTTGAAGTGGAGCAAGAGATAAGAGCTTTCTCGTTTCAGCTTATTTAA
>Concatenated PB2+PA+NP+M1+M2+NS1+NS2 STRAIN=A/Thailand/676/2005 YEAR=2005
ATGGAGAGAATAAAAGAATTACGAGATCTAATGTCACAGTCCCGCACTCGCGAGATACTAACAAAAACCACTGTGGACCATATGGCCATAATCAAGAAATACACATCAGGAAGACAAGAGAAGAACCCTGCTCTCAGAATGAAATGGATGATGGCAATGAAATATCCAATCACAGCGGACAAGAGAATAATAGAGATGATTCCTGAAAGGAATGAACAAGGGCAGACGCTCTGGAGCAAGACAAGTGATGCTGGATCGGACAGGGTGATGGTGTCTCCCCTAGCTGTAACTTGGTGGAATAGGAATGGGCCGGCGACAAGTGCAGTCCATTATCCAAAGGTTTACAAAACATACTTTGAGAAGGTTGAAAGGTTAAAACATGGAACCTTCGGTCCCGTTCATTTCCGAAACCAAGTTAAAATACGCCGCCGAGTTGATATAAATCCTGGCCATGCAGATCTCAGTGCTAAAGAAGCACAAGATGTCATCATGGAGGTCGTTTTCCCAAATGAAGTGGGAGCTAGAATATTGACATCAGAGTCGCAATTGACAATAACGAAAGAGAAGAAAGAAGAGCTCCAAGATTGTAAGATTGCTCCCTTAATGGTTGCATACATGTTGGAAAGGGAACTGGTCCGCAAAACCAGATTCCTACCGGTAGCAGGCGGAACAAGCAGTGTGTACATTGAAGTATTGCATTTGACTCAAGGGACCTGCTGGGAACAGATGTACACTCCAGGCGGAGAAGTGAGAAATGACGATGTTGACCAGAGTTTGGTCATCGCTGCCAGAAACATTGTTAGGAGAGCAACGGTATCAGCGGATCCACTGGCATCACTGCTGGAGATGTGTCACAGCACACAAATTGGTGGGATAAGGATGGTGGACATCCTTAGGCAAAATCCAACTGAGGAACAAGCTGTGGATATATGCAAAGCAGCAATGGGTCTGAGGATCAGTTCTTCCTTTAGCTTTGGAGGCTTCACTTTCAAAAGAACAAGTGGATCATCCGTCAAAAAGGAAGAGGAAGTGCTTACAGGCAACCTCCAAACATTGAAAATAAGAGTACATGAGGGGTATGAGGAATTCACAATGGTTGGGCGGAGGGCAACAGCTATCCTGAGGAAAGCAACTAGAAGGCTGATTCAGTTGATAGTAAGTGGAAGAGACGAACAATCAATCGCTGAGGCAATCATTGTAGCAATGGTGTTCTCACAGGAGGATTGCATGATAAAGGCAGTCCGAGGCGATCTGAATTTCGTAAACAGAGCAAACCAAAGATTAAACCCCATGCATCAACTCCTGAGACATTTTCAAAAGGATGCAAAAGTGCTATTTCAGAATTGGGGAATTGAACCCATTGATAATGTCATGGGGATGATCGGAATATTACCTGACATGACCCCCAGCACAGAAATGTCACTGAGAGGAGTAAGAGTTAGTAAAATGGGAGTGGATGAATATTCCAGCACTGAGAGAGTAGTTGTAAGTATTGACCGTTTCTTAAGGGTTCGAGATCAGCGGGGGAATGTACTCTTATCTCCCGAAGAGGTCAGCGAAACCCAGGGAACAGAGAAATTGACAATAACATATTCATCATCAATGATGTGGGAAATCAACGGTCCTGAATCAGTGCTTGTTAACACTTATCAGTGGATCATCAGAAACTGGGAGACTGTGAAGATTCAATGGTCTCAAGACCCCACGATGCTGTACAATAAGATGGAGTTTGAACCGTTCCAATCCTTGGTACCCAAGGCTGCCAGAGGTCAATACAGTGGATTTGTGAGAACATTATTCCAACAAATGCGTGATGTACTGGGGACATTTGATACTGTCCAGGTAATAAAGCTGCTACCATTTGCAGCAGCCCCACCGAAGCAGAACAGGATGCAGTTTTCTTCTCTAACTGTGAATGTGAGAGGATCAGGAATGAGAATACTCGTAAGGGGCAATTCCCCTGTGTTCAACTATAATAAGGCAACCAAAAGGCTTACTGTTCTTGGAAAGGACGCAGGTGCATTAACAGAGGATCCAGATGAGGGAACAGCCGGAGTGGAATCTGCAGTACTGAGGGGATTCTTAATTCTAGGCAAGGAGGACAAAAGGTATGGACCAGCATTAAGCATCAATGAACTGAGCAATCTTGCGAAGGGGGAGAAAGCTAATGTGCTGATAGGGCAAGGAGACGTGGTGTTGGTAATGAAACGAAAACGGGACTCTAGCATACTTACTGACAGCCAGACAGCGACCAAAAGAATTCGGATGGCCATCAATTAGATGGAAGACTTTGTGCGACAATGCTTCAATCCAATGATTGTCGAGCTTGCGGAAAAGGCAATGAAAGAATATGGGGAAGATCCGAAAATCGAAACGAACAAGTTTGCTGCAATATGCACACACTTGGAGGTCTGTTTCATGTATTCGGATTTTCACTTTATTGATGAACGGAGTGAATCAATAATTGTAGAATCTGGAGATCCGAATGCATTATTGAAACACCGATTTGAAATAATTGAAGGAAGAGACCGAACGATGGCCTGGACTGTGGTGAATAGTATCTGCAACACCACAGGAGTTGAGAAACCTAAATTTCTCCCAGATTTGTATGACTACAAAGAGAACCGATTCATCGAAATTGGAGTGACACGGAGGGAAGTTCATACATACTATCTGGAGAAAGCCAACAAGATAAAATCAGAGACGACACATATTCACATATTCTCATTCACAGGGGAGGAAATGGCCACCAAAGCGGACTACACCCTTGATGAAGAGAGCAGGGCAAGAATTAAAACCAGGCTGTTCACCATAAGGCAGGAAATGGCCAGTAGGGGTCTATGGGATTCCTTTCGTCAATCCGAAAGAGGCGAAGAGACAATTGAAGAAAAATTTGAAATCACTGGAACCATGCGCAGACTTGCAGACCAAAGTCTCCCACCGAACTTCTCCAGCCTTGAAAACTTTAGAACCTATGTGGATGGATTCGAACCGAACGGCTGCATTGAGGGCAAGCTTTCTCAAATGTCAAAAGAAGTGAATGCTAGAATTGAACCATTTTTGAAGACAACGCCACGCCCTCTCAGACTACCTGATGGGCCTCCTTGCTCTCAGCGATCGAAGTTCTTGCTGATGGATGCCCTTAAATTAAGCATCGAAGACCCGAGTCATGAGGGGGAGGGGATACCACTATACGATGCAATCAAATGCATGAAGACATTTTTCGGCTGGAAAGAGCCCAACATCGTGAAACCACATGAAAAAGGTATTAACCCCAATTACCTCCTGGCTTGGAAGCAAGTGCTGGCAGAAATCCAAGATATTGAAAATGAGGAGAAAATCCCAAAAACAAAGAACATGAAAAAAACAAGCCAGTTGAAGTGGGCACTCGGTGAGAACATGGCACCAGAGAAAGTAGACTTTGAGGACTGCAAAGATGTTAGCGATCTAAGACAGTATGACAGTGATGAACCAGAGTCTAGATCACTAGCAAGCTGGATTCAGAGTGAATTCAACAAGGCATGTGAGTTGACAGATTCGAGTTGGATTGAACTTGATGAAATAGGAGAAGACGTAGCTCCAATTGAGCACATTGCAAGTATGAGAAGGAACTATTTTACAGCGGAAGTATCCCATTGCAGGGCCACTGAATACATAATGAAGGGAGTGTACATAAACACAGCCCTGTTGAATGCATCCTGTGCAGCCATGGATGACTTTCAACTGATTCCAATGATAAGCAAATGTAGAACCAAAGAAGGAAGACGGAAAACTAATCTGTATGGATTCATTATAAAAGGGAGATCCCACTTGAGGAATGATACCGATGTGGTAAATTTTGTAAGTATGGAATTCTCTCTTACTGATCCGAGGCTGGAGCCACACAAGTGGGAAAAGTATTGTGTCCTCGAGATAGGAGACATGCTCCTCCGGACTGCAGTAGGCCAAGTTTCAAGGCCCATGTTCCTGTATGTAAGAACCAATGGAACTTCCAAGATCAAAATGAAATGGGGCATGGAAATGAGGCGATGCCTTCTTCAATCCCTTCAACAAATCGAAAGCATGATTGAAGCCGAGTCTTCTGTCAAAGAGAAGGACATGACCAAAGAATTCTTTGAAAACAAATCAGAAACATGGCCGATTGGAGAGTCCCCCAAGGGAGTGGAGGAAGGCTCCATCGGAAAGGTGTGCAGAACCTTGCTGGCGAAGTCTGTGTTCAACAGTTTATATGCATCTCCACAACTCGAGGGGTTTTCAGCTGAATCAAGAAAATTGCTTCTCATTGCTCAGGCACTTAGGGACAACCTGGAACCTGGGACCTTCGATCTTGGAGGGCTATATGAAGCAATTGAGGAGTGCCTGATTAACGATCCCTGGGTTTTGCTTAATGCGTCTTGGTTCAACTCCTTCCTCGCACATGCACTGAAATAGATGGCGTCTCAAGGCACCAAACGATCTTATGAACAGATGGAAACTGGTGGGGAACGCCAGAATGCTACTGAGATCAGGGCATCTGTTGGAAGAATGGTTGGTGGCATTGGGAGGTTCTACATACAGATGTGCACAGAACTCAAACTCAGTGACTATGAAGGGAGGCTGATCCAGAACAGCATAACAATAGAGAGAATGGTACTCTCTGCATTTGATGAAAGAAGGAACAGATACCTGGAAGAACACCCCAGTGCGGGAAAGGACCCGAAGAAGACTGGAGGTCCAATTTATCGGAGGAGAGATGGGAAATGGGTGAGAGAGCTAATTCTGTACGACAAAGAGGAGATCAGGAGGATTTGGCGTCAGGCGAACAATGGAGAGGACGCAACTGCTGGTCTTACTCACCTGATGATATGGCATTCCAATCTAAATGATGCCACATATCAGAGAACGAGAGCTCTCGTGCGTACTGGAATGGACCCAAGGATGTGCTCTCTGATGCAAGGGTCAACACTCCCAAGGAGATCTGGAGCTGCCGGTGCAGCAGTAAAGGGGGTAGGGACAATGGTGATGGAGCTGATTCGGATGATAAAACGAGGGATCAATGACCGGAATTTCTGGAGAGGCGAAAATGGAAGAAGAACAAGGATTGCATATGAGAGAATGTGCAACATCCTCAAAGGGAAATTCCAAACAGCAGCACAAAGAGCAATGATGGATCAAGTGCGAGAGAGCAGAAATCCTGGGAATGCTGAAATTGAAGATCTCATTTTTCTGGCACGGTCTGCACTCATCCTGAGAGGATCAGTGGCCCATAAGTCCTGCTTGCCTGCTTGTGTGTACGGACTTGCAGTGGCCAGTGGATATGACTTTGAGAGAGAAGGGTACTCTCTGGTTGGAATAGATCCTTTCCGCCTGCTTCAAAACAGCCAGGTCTTTAGTCTCATTAGACCAAATGAGAATCCAGCACATAAGAGTCAATTAGTGTGGATGGCATGCCACTCTGCAGCATTTGAGGACCTTAGAGTCTCAAGTTTCATCAGAGGGACAAGAGTGGTCCCAAGAGGACAGCTATCCACCAGAGGGGTTCAAATTGCTTCAAATGAGAACATGGAGGCAATGGACTCCAACACTCTTGAACTGAGAAGCAGATATTGGGCTATAAGAACCAGAAGCGGAGGAAACACCAACCAGCAGAGGGCATCTGCAGGACAGATCAGCATTCAGCCCACTTTCTCGGTACAGAGAAACCTTCCCTTCGAAAGAGCGACCATTATGGCAGCATTTACAGGAAATACTGAGGGCAGAACGTCTGACATGAGGACTGAAATCATAAGAATGATGGAAAGTGCCAGGCCAGAAGATGTGTCATTCCAGGGGCGGGGAGTCTTCGAGCTCTCAGACGAAAAGGCAACGAACCCGATCGTGCCTTCCTTTGACATGAATAATGAAGGATCTTATTTCTTCGGAGACAATGCAGAGGAGTATGACAATTAAATGAGTCTTCTAACCGAGGTCGAAACGTACGTTCTCTCTATCATCCCGTCAGGCCCCCTCAAAGCCGAGATCGCGCAGAAACTTGAAGATGTCTTTGCAGGAAAGAACACCGATCTCGAGGCTCTCATGGAGTGGCTAAAGACAAGACCAATCCTGTCACCTCTGACTAAAGGGATTTTGGGATTTGTATTCACGCTCACCGTGCCCAGTGAGCGAGGACTGCAGCGTAGACGCTTTGTCCAGAATGCCCTAAATGGAAATGGAGATCCAAATAATATGGATAGGGCAGTCAAGCTATATAAGAAGCTGAAAAGAGAAATAACATTCCATGGGGCTAAGGAGGTCGCACTCAGCTACTCAACCGGTGCACTTGCCAGTTGCATGGGTCTCATATACAACAGGATGGGAACGGTGACTACAGAAGTGGCTTTTGGCCTAGTGTGTGCCACTTGTGAGCAGATTGCAGATTCACAGCATCGGTCTCACAGACAGATGGCAACTATCACCAACCCACTAATCAGACATGAGAACAGAATGGTGCTGGCCAGCACTACAGCTAAGGCTATGGAGCAGATGGCAGGATCAAGTGAGCAGGCAGCGGAAGCCATGGAGATCGCTAATCAGGCTAGGCAGATGGTGCAGGCAATGAGGACAATTGGGACTCATCCTAACTCTAGTGCTGGTCTGAGAGATAATCTTCTTGAAAATTTGCAGGCCTACCAGAAACGAATGGGAGTGCAGATGCAGCGATTCAAGTGAATGAGTCTTCTAACCGAGGTCGAAACGCCTACCAGAAACGAATGGGAGTGCAGATGCAGCGATTCAAGTGATCCTATTGTTGTTGCCGCAAATATCATTGGGATCTTGCACTTGATATTGTGGATTCTTGATCGTCTTTTCTTCAAATGCATTTATCGTCGCCTTAAATACGGTTTGAAAAGAGGGCCTGCTACGGCAGGGGTACCTGAGTCTATGAGGGAAGAGTACCGGCAGGAACAGCAGAGTGCTGTGGATGTTGACGATGGTCATTTTGTCAACATAGAGTTGGAGTAAATGGATTCCAACACTGTGTCAAGCTTTCAGGTAGACTGCTTTCTTTGGCATGTCCGCAAACGATTTGCAGACCGAGAACTGGGTGATGCCCCATTCCTTGACCGGCTTCGCCGAGATCAGAAGTCCCTAAGAGGAAGAGGCAACACTCTTGGTCTGGACATCGAAACAGCTACTCGCGCAGGAAAGCAGATAGTGGAGCGGATTCTGGAGGAGGAGTCTGATAAGGCACTTAAAATG---------------CCGGCTTCACGCTACCTAACTGACATGACTCTCGAAGAAATGTCAAGGGACTGGTTCATGCTCATGCCCAAGCAGAAAGTGGCAGGTTCCCTTTGCATCAAAATGGACCAGGCAATAATGGATAAAGTCATCATATTGAAAGCAAACTTCAGTGTGATTTTTGACCGATTGGAAACCCTAATACTACTTAGAGCTTTCACAGAAGAAGGAGCAATCGTGGGAGAAATCTCACCATTACCTTCTCTTCCAGGACATACTGGTGAGGATGTCAAAAATGCAATTGGCGTCCTCATCGGAGGACTTGAATGGAATGATAACACAGTTCAAGTCACTGAAACTCTACAGAGATTCGCTTGGAGAAGCAGTGATGAGGATGGGAGACTTCCACTCCCTCCAAATCAGAAACGGAAAATGGCGAGAACAATTGAGTCAGAAGTTTGAATGGATTCCAACACTGTGTCAAGCTTTCAGGACATACTGGTGAGGATGTCAAAAATGCAATTGGCGTCCTCATCGGAGGACTTGAATGGAATGATAACACAGTTCAAGTCACTGAAACTCTACAGAGATTCGCTTGGAGAAGCAGTGATGAGGATGGGAGACTTCCACTCCCTCCAAATCAGAAACGGAAAATGGCGAGAACAATTGAGTCAGAAGTTTGAAGAAATAAGGTGGCTGATTGAAGAAGTAAGACATAGATTGAAAATTACAGAAAACAGCTTCGAACAGATAACGTTTATGCAAGCCTTACAACTACTGCTTGAAGTGGAGCAAGAGATAAGAGCCTTCTCGTTTCAGCTTATTTAA
>Concatenated PB2+PA+NP+M1+M2+NS1+NS2 STRAIN=A/Indonesia/CDC7/2005 YEAR=2005
ATGGAGAGAATAAAAGAATTAAGAGATCTAATGTCACAATCCCGCACTCGCGAGATACTAACAAAAACCACTGTGGACCATATGGCTATAATCAAAAAATACACATCGGGAAGGCAAGAGAAGAACCCTGCTCTCAGAATGAAATGGATGATGGCAATGAAATATCCAATCACAGCCGATAAGAAAATAATAGAAATGATTCCTGAAAGGAATGAACAAGGGCAGACACTATGGAGCAAGACAAACGATGCTGGATCGGACAGGGTGATGGTGTCTCCCCTAGCTGTAACTTGGTGGAATAGGAATGGGCCGACGACAAGTGCAGTCCATTATCCAAAGGTTTACAAAATATACTTTGAGAAGGTTGAAAGGTTAAAACATGGAACATTCGGTCCCGTTCATTTCCGAAACCAAGTTAAAATACGCCGCCGAGTTGATATAAATCCTGGCCATGCAGATCTCAGTGCTAAAGAAGCACAAGATGTCATCATGGAAGTCGTTTTCCCAAATGAAGTGGGAGCTAGAATATTGACATCAGAGTCGCAATTGACAATAACGAAGGAGAAGAAAGAAGAGCTCCAAGATTGTAAGATTGCTCCCTTAATGGTTGCATACATGTTGGAAAGGGAACTGGTCCGCAAAACCAGATTCCTACCGGTAGCAGGCGGAACAAGCAGTGTGTACATTGAGGTATTGCATTTGACTCAAGGGACCTGCTGGGAGCAGATGTACACTCCAGGCGGAGAAGTGAGAAACGACGATGTTGATCAGAGTTTGATCATCGCTGCCAGAAACATTGTTAGGAGAGCAACGGTATCAGCGGATCCACTGGCATCACTGCTGGAAATGTGTCACAGCACACAAATTGGTGGGACAAGGATGGTGGACATCCTTAGGCAAAATCCAACTGAGGAACAAGCTGTGGATATATGCAAAGCAGCAATGGGTCTGAGAATCAGTTCATCCTTTAGCTTTGGAGGCTTCACTTTCAAAAGAACAAGTGGATCATCCGTCACGAAGGAAGAGGAAGTGCTTACAGGCAACCTCCAAACATTGAAAATAAGAGTACACGAGGGGTATGAGGAATTCACAATGGTTGGGCGGAGGGCAACAGCTATCCTGAGGAAAGCAACTAGAAGGCTGATTCAGTTGATAGTAAGTGGAAGAGACGAACAATCAATCGCTGAGGCAATCATTGTAGCAATGGTGTTCTCACAGGAGGATTGCATGATAAAGGCAGTTCGAGGCGATCTGAATTTCGTAAACAGAGCAAACCAAAGGTTAAATCCCATGCATCAACTCCTGAGACATTTTCAAAAGGACGCAAAAGTGCTATTTCAGAACTGGGGAATTGAACCCATCGATAATGTCATGGGGATGATCGGAATATTGCCTGACATGACTCCCAGCACAGAAATGTCACTGAGAGGAGTAAGAGTTAGTAAAATGGGAGTGGATGAATATTCCAGCACTGAGAGAGTAGTTGTGAGTATTGACCGTTTTTTAAGGGTTCGAGATCAGCGGGGGAACGTACTCTTATCTCCCGAAGAGGTCAGCGAAACCCAGGGAATAGAGAGATTGACAATAACATATTCATCATCAATGATGTGGGAGATCAACGGTCCTGAATCAGTGCTTGTTAACACCTATCAATGGATCATCAGAAACTGGGAAACTGTGAAGATTCAATGGTCTCAAGACCCCACAATGCTGTACAATAAGATGGAGTTTGAGCCGTTCCAATCCTTGGTACCTAAAGCTGCCAGAGGCCAATACAGTGGATTTGTGAGAACATTATTCCAACAAATGCGTGACGTACTGGGGACATTTGATACTGTCCAGATAATAAAGCTGCTACCATTTGCAGCAGCCCCACCAGAGCAGAGCAGAATGCAGTTTTCTTCTCTAACTGTGAATGTGAGAGGCTCTGGAATGAGAATACTCGTAAGGGGCAATTCCCCTGTGTTCAACTACAATAAGGCAACCAAAAGGCTTACCGTTCTTGGAAAGGACGCAGGTGCATTAACAGAGGACCCAGATGAGGGGACAGCCGGAGTGGAATCTGCAGTATTGAGGGGATTCCTAATTCTGGGCAAGGAGGACAAAAGGTATGGACCAGCATTGAGCATCAATGAACTGAGCAATCTTGCGAAAGGGGAGAAAGCAAACGTACTGATAGGGCAAGGAGATGTGGTGTTGGTAATGAAACGGAAACGGGACTCTAGCATACTTACTGACAGCCAGACAGCGACCAAAAGAATTCGGATGGCCATCAATTAGATGGAAGACTTTGTGCGACAATGCTTCAATCCAATGATTGTCGAGCTTGCGGAAAAGGCAATGAAAGAATATGGGGAAGATCCGAAAATCGAAACGAACAAATTTGCTGCAATATGCACACACTTGGAGGTCTGTTTCATGTATTCGGATTTTCACTTTATTGATGAACGGAGTGAATCAATAATTGTAGAATCTGGAGATCCGAATGCATTATTGAAACACCGATTCGAAATAATTGAAGGAAGAGACCGAACGATGGCCTGGACTGTGGTGAATAGTCTTTGCAACACCACAGGAGTCGAGAAACCTAAATTTCTCCCAGATTTGTATGACTACAAGGAGAACCGATTCATTGAAATTGGAGTGACACGGAGGGAAGTTCATACATACTATCTGGAGAAAGCCAACAAGATAAAATCCGAGAAGACACACATTCACATATTCTCATTCACAGGGGAGGAAATGGCCACCAAAGCGGACTACACCATTGATGAAGAGAGCAGGGCAAGAATTAAAACCAGGCTGTTCACCATAAGACAGGAAATGGCCAGTAGGGGTCTATGGGATTCCTTTCGTCAATCCGAGAGAGGCGAAGAGACAATTGAAGAAAAATTTGAAATCACTGGAACCATGCGCAGACTTGCAGACCAAAGTCTCCCACCGAACTTCTCCAGCCTTGAAAACTTTAGAGCCTATGTGGATGGATTCGAACCGAACGGCTGCATTGAGGGCAAGCTTTCTCAAATGTCAAAAGAAGTGAATGCTAGAATTGAGCCATTTTTGAAGACAACGCCACGCCCTCTCAGATTACCTGATGGGCCTCCTTGCTCTCAGCGGTCGAAGTTCTTGCTGATGGATGCTCTTAAATTAAGCATCGAAGACCCGAGTCATGAGGGGGAGGGGATACCACTATACGATGCAATCAAATGCATGAAGACATTTTTCGGTTGGAAGGAGCCCAACATCGTGAAACCACATGCAAAAGGTATAAACCCCAATTACCTCCTGGCTTGGAAGCAAGTGCTGGCAGAACTCCAAGATATCGAAAATGAGGAGAAAATCCCAAAAACAAAGAACATGAAAAAAACAAGCCAGTTGAAGTGGGCACTCGGTGAGAACATGGCACCAGAGAAAGTAGACTTTGAGGACTGCAAAGATGTTAGCGATCTAACACAGTATGACAGTGATGAACCAGAGTCTAGATCACTAGCAAGCTGGATTCAGAGTGAATTCAACAAGGCATGTGAATTGACAGATTCGAGTTGGATTGAACTTGATGAAATAGGAGAGGACGTTGCTCCAATTGAACACATTGCAAGTATGAGAAGGAATTATTTTACAGCGGAAGTATCCCATTGCAGAGCCACCGAATACATAATGAAGGGAGTGTACATAAACACAGCTCTGTTGAATGCATCCTGTGCAGCCATGGATGACTTTCAACTAATTCCAATGATAAGCAAATGCAGAACCAAAGAAGGAAGACGGAAAACTAATCTGTATGGATTCATTATAAAGGGAAGATCCCATTTGAGGAATGATACCGATGTGGTAAATTATGTAAGTATGGAATTCTCTCTTACTGACCCGAGGCTGGAGCCACACAAGTGGGAAAAGTACTGTGTCCTTGAGATAGGAGACATGCTCCTCCGGACTGCAGTAGGTCAAGTTTCGAGGCCCATGTTCCTGTATGTGAGAACCAACGGAACCTCCAAGATCAAAATGAAATGGGGCATGGAAATGAGGCGATGCCTCCTTCAATCCCTTCAACAAATTGAAGGCATGATTGAAGCCGAGTCTTCTGTCAAAGAGAAGGACATGACCAAAGAATTCTTTGAAAACAAATCAGAAACATGGCCGATTGGAGAGTCCCCCAAAGGAGTGGAGGAGGGCTCCATCGGAAAGGTGTGCAGAACCTTGCTGGCAAAGTCTGTGTTCAACAGTTTGTATGCATCTTCACAACTCGAGGGGTTTTCAGCTGAATCAAGAAAATTGCTTCTCATTGCTCAGGCACTTAGGGACAACCTGGAACCTGGGACCTTCGATCTTGGAGGGCTATATGAAGCAATTGAGGAGTGCCTGATTAACGATCCCTGGGTTTTGCTTAATGCGTCCTGGTTCAACTCCTTCCTCGCACATGCATTGAAATAGATGGCGTCTCAAGGCACCAAACGATCTTATGAACAGATGGAAACTGGTGGAGAACGCCAGAATGCTACTGAGATCAGGGCATCTGTTGGAAGAATGGTTAGTGGCATTGGGAGGTTCTACATACAGATGTGCACAGAACTCAAACTCAGTGACTATGAAGGGAGGCTGATCCAGAATAGCATAACAATAGAGAGAATGGTACTCTCCGCATTTGATGAAAGAAGGAACAGATACCTGGAAGAACACCCCAGTGCGGGGAAGGACCCGAAGAAAACTGGAGGTCCAATTTATCGGAGGAGAGACGGAAAATGGGTGAGAGAGCTGATTCTGTACGACAAAGAGGAGATCAGGAGGATTTGGCGTCAAGCTAACAATGGGGAGGACGCAACTGCCGGTCTCACCCACCTGATGATATGGCATTCCAATCTAAATGATGCCACATATCAGAGAACAAGAGCTCTCGTGCGTACTGGAATGGACCCCAGGATGTGCTCTCTGATGCAAGGGTCAACTCTACCGAGGAGATCCGGAGCTGCCGGTGCAGCAGTGAAGGGGGTAGGGACAATGGTGATGGAGCTGATTCGGATGATAAAACGAGGGATCAACGATCGGAATTTCTGGAGAGGCGAAAATGGGAGAAGAACAAGGATTGCATATGAGAGAATGTGCAACATCCTCAAAGGGAAATTCCAAACAGCAGCACAAAGAGCAATGATGGATCAAGTGCGAGAGAGCAGAAATCCTGGGAATGCTGAAATTGAAGATCTCATTTTTCTGGCACGGTCTGCACTCATCCTGAGAGGATCAGTTGCCCATAAGTCCTGCTTGCCTGCTTGTGTGTACGGACTTGCAGTGGCCAGTGGATATGACTTTGAGAGAGAAGGGTACTCTCTGGTTGGAATAGATCCTTTCCGTCTGCTTCAAAACAGCCAGGTCTTTAGTCTCATTAGACCAAATGAGAATCCAGCACATAAGAGTCAATTAGTGTGGATGGCATGCCACTCTGCAGCATTTGAGGACCTTAGAGTTTCAAGTTTCATCAGAGGGACAAGAGTGGTCCCAAGAGGACAGCTATCCACCAGAGGGGTTCAAATTGCTTCAAATGAGAACATGGAAGCAATGGACTCCAACACTCTAGAACTGAGAAGTAGATATTGGGCTATAAGAACCAGAAGCGGAGGAAACACCAACCAGCAGAAGGCATCTGCAGGACAGATCAGCGTTCAGCCCACTTTCTCGGTACAGAGAAACCTTCCCTTCGAAAGAGCGACCATCATGGCAGCATTTACAGGAAATACTGAGGGCAGAACGTCTGACATGAGGACTGAAATCATAAGAATGATGGAAAGTGCCAGACCAGAAGATGTGTCATTCCAGGGGCGGGGAGTCTTCGAGCTCTCGGACGAAAAGGCAACGAACCCGATCGTGCCTTCCTTTGACATGAATAATGAAGGATCTTATTTCTTCGGAGACAATGCAGAGGAGTACGACAATTAAATGAGTCTTCTAACCGAGGTCGAAACGTACGTTCTCTCTATCATCCCGTCAGGCCCCCTCAAAGCCGAGATCGCGCAGAAACTTGAAGATGTCTTTGCAGGAAAGAACACCGATCTAGAGGCTCTCATGGAGTGGCTGAAGACAAGACCAATCCTGTCACCTCTGACAAAAGGGATTTTGGGATTTGTATTCACGCTCACCGTGCCCAGTGAGCGAGGACTGCAGCGTAGACGCTTTGTCCAGAATGCCCTAAATGGAAATGGAGATCCAAATAATATGGATAGGGCAGTTAAGCTATATAAGAAGCTGAAAAGAGAAATAACATTCCATGGGGCTAAGGAGGTCTCACTCAGCTACTCAACCGGTGCACTTGCCAGTTGCATGGGTCTCATATACAACAGGATGGGAACGGTGACTACGGAAGTGGCTTTTGGCCTAGTGTGTGCCACTTGTGAGCAGATTGCAGATTCACAGCATCGGTCTCACAGGCAGATGGCAACTATCACCAACCCACTAATCAGGCATGAAAACAGAATGGTGCTGGCCAGCACTACAGCTAAGGCTATGGAGCAGATGGCGGGATCAAGTGAGCAGGCAGCGGAAGCCATGGAGGTCGCTAATCAGGCTAGGCAGATGGTGCAGGCAATGAGGACAATTGGAACTCATCCTAACTCTAGTGCTGGTCTGAGAGATAATCTTCTTGAAAATTTGCAGGCCTACCAGAAACGAATGGGAGTGCAGATGCAGCGATTCAAGTGAATGAGTCTTCTAACCGAGGTCGAAACGCCTACCAGAAACGAATGGGAGTGCAGATGCAGCGATTCAAGTGATCCTCTTGTTGTTGCCGCAAGTATCATTGGGATCTTGCACTTGATATTGTGGATTCTTGATCGTCTTTTCTTCAAATGCATTTATCGTCGCCTTAAATACGGTTTGAAAAGAGGGCCTTCTAAGACAGGGGTACCTGAGTCTATGAGGGAAGAGTACCGGCAGGAACAGCAGAGTGCTGTGGATGTTGACGATGGTCATTTTGTCAACATAGAATTGGA----ATGGATTCCAACACTGTGTTAAGCTTTCAGGTAGACTGCTTTCTTTGGCATGTCCGCAAACGATTTGCAGACCAAGAACTGGGTGATGCCCCATTCCTTGACCGGCTTCGCCGAGATCAGAAGTCCCTAAGAGGAAGAGGCAACACTCTTGGTCTGGACATCGAGACAGCTACTCGTGCGGGAAAGCAAATAGTGGAGCGGATTCTGGAGGAGGAGTCTGATGAGGCACTTAAAATG---------------CCGGCTTCACGCTACCTAACTGACATGACTCTCGAAGAAATGTCAAGGGACTGGTTCATGCTCATGCCCAAGCAAAAAGTGGCAGGCTCCCTTTGCATCAAAATGGACCAGGCAATAATGGATAAAACCATCATATTGAAAGCAAACTTCAGTGTGATTTTTGACCGGTTGGAAACCCTAATACTACTTAGAGCTTTCACAGAAGAAGGAGCAATCGTAGGAGAAATCTCACCATTACCCTCTCTTCCAGGACATACTGGTGAGGATGTCAAAAATGCAATTGGCGTCCTCATCGGAGGACTTGAATGGAATGATAACACAGTTCGAGTCTCTGAAACTATACAGAGATTCGCTTGGAGAGGCGGTGATGAGGATGGGAGACTTCCATTCCCTCCAAATCAGAAACGGAAAATGGCGAGAACAATTGAGTCAGAAGTTTGAATGGATTCCAACACTGTGTTAAGCTTTCAGGACATACTGGTGAGGATGTCAAAAATGCAATTGGCGTCCTCATCGGAGGACTTGAATGGAATGATAACACAGTTCGAGTCTCTGAAACTATACAGAGATTCGCTTGGAGAGGCGGTGATGAGGATGGGAGACTTCCATTCCCTCCAAATCAGAAACGGAAAATGGCGAGAACAATTGAGTCAGAAGTTTGAAGAAATAAGGTGGCTGATTGAAGAAGTACGACATAGATTGAAAATTACAGAAAACAGCTTCGAACAGATAACATTTATGCAAGCCTTACAACTACTGCTTGAAGTGGAGCAAGAGATAAGAGCTTTCTCGTTTCAGCTTATTTAA
>Concatenated PB2+PA+NP+M1+M2+NS1+NS2 STRAIN=A/Indonesia/CDC595/2006 YEAR=2006
ATGGAGAGAATAAAAGAATTAAGAGATCTAATGTCACAGTCCCGCACCCGCGAGATACTAACAAAAACCACTGTGGACCATATGGCCATAATCAAGAAATACACATCAGGAAGACAAGAGAAGAACCCTGCTCTCAGAATGAAATGGATGATGGCAATGAAATATCCAATCACAGCGGATAAGAGAATAATAGAGATGATTCCCGAAAGGAATGAACAAGGACAGACGCTCTGGAGCAAGACAAATGATGCTGGATCGGACAGGGTGATGGTGTCTCCTCTAGCTGTAACTTGGTGGAATAGGAATGGGCCGACGACAAGTGTAGTCCATTATCCAAAGGTTTACAAAACATACTTTGAGAAGGTTGAAAGGTTAAAACATGGAACATTCGGCCCCGTTCATTTCCGAAACCAAGTTAAAATACGTCGCCGAGTTGACATAAATCCTGGCCATGCAGATCTCAGTGCTAAAGAAGCACAAGATGTCATCATGGAAGTCGTTTTCCCAAATGAAGTGGGAGCTAGAATATTGACATCAGAGTCGCAATTGACAATAACAAAAGAGAAGAAAGAAGAGCTCCAAGATTGTAAGATTGCTCCCTTAATGGTTGCATACATGTTGGAAAGGGAACTGGTCCGCAAAACCAGATTCCTACCGGTAGCGGGCGGAACAAGCAGTGTGTACGTCGAGGTATTGCATTTGACTCAAGGGACCTGCTGGGAACAGATGTACACTCCAGGCGGAGAAGTGAGAAACGACGATGTTGATCAGAGTTTGATCATCGCTGCCAGAAACATTGTTAGGAGAGCAACGGTATCAGCGGATCCACTGGCATCACTGCTGGAAATGTGTCACAGCACACGGATTGGTGGGACAAGGATGGTGGACATCCTTAGGCAAAATCCAACTGAGGAACAAGCTGTGGATATATGCAAAGCAGCAATGGGTCTGAGAATCAGTTCGTCCTTTAGCTTTGGAGGCTTCACTTTCAAAAGAACAAGTGGATCATCCGTCAAGAAGGAAGAGGAAGTGCTTACAGGCAACCTCCAAACATTGAAAATAAGAGTACATGAGGGGTATGAGGAATTCACAATGGTTGGGCGGAGGGCAACAGCCATCCTGAGGAAAGCAACTAGAAGACTGATTCAGTTGATAGTGAGTGGGAGAGACGAACAATCAATCGCTGAGGCCATCATTGTAGCAATGGTGTTCTCACAGGAGGATTGCATGATAAAGGCAGTCCGAGGTGATCTGAATTTCGTAAACAGAGCAAACCAAAGGTTAAACCCCATGCATCAACTCCTGAGACATTTTCAAAAGGACGCAAAAGTGCTATTTCAGAACTGGGGAATTGAACCCATTGATAATGTCATGGGGATGATCGGAATATTACCTGACATGACTCCCAGCACAGAAATGTCACTTAGAGGAGTAAGAGTTAGTAAAATGGGAGTGGATGAATATTCAAGCACTGAGAGAGTAGTTGTGAGTATTGACCGTTTCTTAAGGGTTCGAGATCAGCGGGGGAACGTACTCTTATCTCCCGAAGAGGTCAGCGAAACCCAGGGAACAGAGAAATTGACAATAACATATTCATCATCAATGATGTGGGAAATCAACGGTCCTGAGTCAGTGCTTGTTAACACCTATCAATGGATCATCAGAAACTGGGAAACTGTGAAGATTCAATGGTCTCAAGACCCCACGATGCTGTACAATAAGATGGAGTTTGAACCGTTCCAATCCTTGGTACCTAAAGCTGCCAGAGGCCAATACAGTGGATTTGTGAGAACATTATTCCAACAGATGCGTGACGTACTGGGGACATTTGATACTGTCCAGATAATAAAGCTGCTACCATTTGCAGCAGCCCCACCGGAGCAGAGCAGAATGCAGTTTTCCTCTCTAACTGTGAATGTGAGAGGCTCTGGAATGAGAATACTCGTAAGGGGCAATTCCCCTGTCTTCAACTACAATAGGACAACCAAAAGGCTTACCGTTCTTGGAAAGGACGCAGGTGCATTAACAGAGGACCCAGATGAGGGGACAGCCGGAGTGGAATCTGCAGTACTGAGGGGATTCCTAATTCTAGGCAAGGAGGATAAAAGGTATGGACCAGCATTGAGCATCAATGAACTGAGCAATCTTGCAAAAGGGGAGAAAGCAAATGTATTGATAGGGCAAGGAGATGTGGTGTTGGTAATGAAACGGAAACGGGACTCTAGCATACTTACTGACAGCCAGACAGCGACCAAAAGAATTCGGATGGCCATCAATTAGATGGAAGACTTTGTGCGACAATGCTTCAATCCAATGATTGTCGAGCTTGCGGAAAAGGCAATGAAAGAATATGGGGAAGATCCGAAAATCGAAACAAACAAATTTGCTGCAATATGCACACACTTGGAGGTCTGCTTCATGTATTCGGACTTTCACTTTATTGATGAACGGAGTGAATCAATAATTGTAGAATCTGGAGATCCGAATGCATTATTGAAACACCGATTTGAAATAATTGAAGGAAGAGACCGAACGATGGCCTGGACTGTGGTGAATAGTATTTGCAACACCACAGGAATCGAGAAACCTAAATTTCTTCCAGATTTGTATGACTACAAGGAGAACAGATTCATTGAAATTGGAGTGACACGGAGGGAAGTTCATACATACTATATGGAGAAAGCCAACAAGATAAAATCCGAGAAGACACACATTCACATATTCTCATTCACAGGGGAGGAAATGGCCACCAAAGCGGACTACACCCTTGATGAAGAGAGCAGGGCAAGAATTAAAACCAGGCTGTTCACCATAAGACAGGAAATGGCCAGTAGGGGCCTATGGGATTCCTTTCGTCAATCCGAGAGAGGCGAAGAGACAATTGAAGAAAAATTTGAAATCACTGGAACCATGCGCAGACTTGCCGACCAAAGTCTCCCACCGAACTTCTCCAGCCTTGAAAACTTTAGAGCCTATGTGGATGGATTCGAACCGAACGGCTGCATTGAGGGCAAGCTTTCTCAAATGTCAAAAGAAGTGAATGCTAGAATTGAGCCATTTTTGAAGACAACGCCACGCCCTCTCAGATTACCTGATGGGCCTCCCTGCTCTCAGCGGTCGAAGTTCTTGCTGATGGATGCTCTTAAATTAAGCATCGAAGACCCGAGTCATGAGGGGGAGGGAATACCACTATACGATGCAATCAAATGCATGAAGACATTTTTCGGTTGGAAAGAGCCCAACATCGTGAAACCACATGAAAAAGGTATAAACCCCAATTACCTCCTGGCTTGGAAGCAAGTGCTGGCAGAACTCCAAGATATCGAAAATGAGGAGAAAATCCCAAAAACAAAGAACATGAAAAAAACAAGCCAGTTGAAGTGGGCACTCGGTGAGAACATGGCACCAGAGAAAGTAGACTTTGAGGACTGCAAAGATATTAGCGATCTAAGGCAGTATGACAGTGATGAACCAGAGTCTAGATCACTAGCAAGCTGGATTCAGAGTGAATTCAACAAGGCATGTGAATTGACAGATTCAAGTTGGATTGAACTTGATGAGATAGGAGAGGACGTTGCTCCAATTGAGCACATTGCAAGTATGAGAAGGAACTATTTTACAGCGGAAGTATCCCATTGCAGAGCCACTGAATACATAATGAAGGGAGTGTACATAAACACAGCTATGTTGAATGCATCCTGTGCAGCCATGGATGACTTCCAACTCATTCCAATGATAAGCAAATGCAGAACCAAAGAGGGAAGACGGAAAACTAATCTGTATGGATTCATTATAAAGGGAAGATCCCACTTGAGGAATGATACCGATGTGGTAAATTATGTAAGTATGGAATTCTCCCTTACTGACCCGAGGCTGGAGCCACATAAATGGGAAAAGTACTGTGTCCTCGAGATAGGAGACATGCTCCTCCGGACTGCAGTAGGTCAAGTTTCAAGGCCCATGTTCCTGTATGTGAGAACCAACGGAACCTCCAAGATCAAAATGAAATGGGGCATGGAAATGAGGCGATGCCTTCTTCAATCTCTTCAACAAATTGAAAGCATGATTGAAGCCGAGTCTTCTGTCAAAGAGAAGGACATGACCAAAGAATTCTTTGAAAACAAATCAGAAACATGGCCGATTGGAGAGTCCCCTAAAGGAGTGGAGGAAGGCTCCATCGGGAAGGTGTGCAGAACCTTGCTGGCGAAGTCTGTGTTCAACAGTTTGTATGCGTCTTCACAACTCGAGGGGTTTTCAGCTGAATCAAGAAAATTACTTCTCATTGCTCAGGCACTTAGGGACAACCTGGAACCTGGGACCTTCGATCTTGGAGGGCTATATGAAGCAATTGAGGAGTGCCTGATTAACGATCCCTGGGTTTTGCTTAATGCGTCTTGGTTCAACTCCTTCCTCGCACATGCACTGAAATAGATGGCGTCTCAAGGCACCAAACGATCTTATGAACAGATGGAAACTGGTGGAGAACGCCAGAATGCTACTGAGATCAGGGCATCTGTTGGAAGAATGGTTAGTGGCATTGGGAGGTTCTACATACAGATGTGCACAGAACTCAAACTCAGTGACTATGAAGGGAGGCTGATCCAGAACAGCATAACAATAGAGAGAATGGTACTCTCTGCATTTGACGAAAGAAGGAACAGATACCTGGAAGAACACCCCAGTGCGGGGAAGGACCCGAAGAAAACTGGAGGTCCAATTTATCGGAGGAGAGACGGAAAATGGGTGAGAGAGCTGATTCTGTACGACAAAGAGGAGATCAGGAGGATTTGGCGTCAAGCTAACAATGGAGAGGACGCAACTGCTGGTCTTACCCACCTGATGATATGGCATTCCAATCTAAATGATGCCACATATCAGAGAACGAGAGCTCTCGTGCGTACTGGAATGGACCCCAGGATGTGCTCTCTGATGCAAGGGTCAACTCTCCCAAGGAGATCTGGAGCTGCCGGTGCAGCAGTGAAGGGGGTAGGGACAATGGTGATGGAGCTGATTCGGATGATAAAACGGGGGATCAACGACCGGAATTTCTGGAGAGGCGAAAATGGAAGAAGAACAAGGATCGCATATGAGAGAATGTGCAACATCCTCAAAGGGAAATTCCAAACAGCAGCACAAAGAGCAATGATGGATCAAGTGCGAGAGAGCAGAAATCCTGGGAATGCTGAAATTGAAGATCTCATTTTTCTGGCACGGTCTGCACTCATCCTGAGAGGATCAGTGGCCCATAAGTCCTGCTTGCCTGCTTGTGTGTACGGACTTGCAGTGGCAAGTGGATATGACTTTGAGAGAGAAGGGTACTCTCTAGTTGGAATAGATCCTTTCCGTCTGCTTCAAAACAGCCAGGTCTTTAGTCTCATTAGACCAAATGAGAATCCAGCACATAAGAGTCAATTAGTGTGGATGGCATGCCACTCTGCAGCATTTGAGGACCTTAGAGTCTCAAGTTTCATCAGAGGGACAAGAGTGGTCCCAAGAGGACAGCTATCCACCAGAGGGGTTCAAATTGCTTCAAATGAGAACATGGAAGCAATGGACTCCAACACTCTTGAACTGAGAAGTAGATATTGGGCTATAAGGACCAGAAGCGGAGGAAACACCAACCAGCAGAAGGCATCTGCAGGACAAATCAGCGTTCAGCCCACTTTCTCGGTACAGAGAAACCTTCCCTTCGAAAGAGCGACCATTATGGCAGCATTTACAGGAAATACTGAGGGCAGGACGTCTGACATGAGGACTGAAATCATAAGAATGATGGAAAGTGCCAGACCAGAAGATGTGTCATTCCAGGGGCGGGGAGTCTTCGAGTTCTCGGACGAAAAGGCAACGAACCCGATCGTGCCTTCCTTTGACATGAATAATGAAGGATCTTATTTCTTCGGAGACAATGCAGAGGAGTATGACAATTAAATGAGTCTTCTAACCGAGGTCGAAACGTACGTTCTCTCTATCATCCCGTCAGGCCCCCTCAAAGCCGAGATCGCGCAGAAACTTGAAGATGTCTTTGCAGGAAAGAACACCGATCTCGAGGCTCTCATGGAGTGGCTAAAGACAAGACCAATCCTGTCACCTCTGACTAAAGGGATTTTGGGATTTGTATTCACGCTCACCGTGCCCAGTGAGCGAGGACTGCAGCGTAGACGCTTTGTTCAGAATGCCCTAAATGGAAATGGAGATCCAAATAATATGGATAGGGCAGTCAAGCTATATAAGAAGCTGAAAAGAGAAATAACATTCCATGGGGCTAAGGAGGTCGCACTCAGCTACTCGACCGGTGCACTTGCCAGTTGCATGGGTCTCATATATAACAGGATGGGAACGGTGACTACGGAAGTGGCTTTTGGCCTAGTGTGTGCCACTTGTGAGCAGATTGCAGATTCACAGCATCGGTCTCACAGGCAGATGGCAACTATCACCAACCCACTAATCAGGCATGAAAACAGAATGGTGCTGGCCAGCACTACAGCTAAAGCTATGGAGCAGATGGCGGGATCAAGTGAACAAGCAGCGGAAGCCATGGAGGTCGCTAATCAGGCTAGGCAGATGGTGCAGGCAATGAGGACAATTGGGACTCATCCTAACTCTAGTGCTGGTCTGAGAGATAATCTTCTTGAAAATTTGCAGGCCTACCAGAAACGAATGGGAGTGCAGATGCAGCGATTCAAGTGAATGAGTCTTCTAACCGAGGTCGAAACGCCTACCAGAAACGAATGGGAGTGCAGATGCAGCGATTCAAGTGATCCTCTTGTTGTTGCCGCAAATATCATTGGGATCTTGCACTTGATATTGTGGATTCTTGATCGTCTTTTCTTCAAATTCATTTATCGTCGCCTTAAATACGGTTTGAAAAGAGGGCCTTCTACGGCAGGGGTACCTGAGTCTATGAGGGAAGAGTACCGGCAGGAGCAGCAGAGTGCTGTGGATGTTGACGATGGTCATTTTGTCAACATAGAATTGGAGTAAATGGATTCCAACACTGTGTTAAGCTTTCAGGTAGACTGCTTCCTTTGGTATGTCCGCAAACGATTTGCAGACCAAGAAATGGGTGATGCCCCATTCCTTGACCGGCTTCGCCGAGATCAGAAGTCCCTAAGAGGAAGAGGCAACACTCTTGGTCTGGACATCGAGACAGCTACTCATGCTGGAAAGCAAATAGTGGAGCGAATTCTGGAGGAGGAGTTCGATGAGGCACTTAAAAAG---------------CCGGCTTCACGCTACCTAACTGACATGACTCTCGAAGAAATGTCAAGGGACTGGTTCATGCTCATGCCCAAGCAGAAAGTGGCAGGTTCCCTTTGCATCAAAATGGACCAGGCAATAATGGATAAAACCATCATATTGAAAGCAAACTTCAGTGTGATTTTTGACCGGTTGGAAACCCTAATACTACTTAGAGCTTTCACAGAAGAAGGAGCAATCGTAGGAGAAATCTCACCATTACCTTCTCTTCCAGGACATACTGGTGAGGATGTCAAAAATGCAATTGGCGTCCTCATCGGAGGACTTGAATGGAATGATAACACAGTTCGAGTCTCTGAAACTATACAGAGATTCGCTTGGAGAGGCAGTGATGAGGATGGGAGACTTCCATTCCCTCCAAATCAGAAACGGAAAATGGCGAGAACAATTGAGTCAGAAGTTTGAATGGATTCCAACACTGTGTTAAGCTTTCAGGACATACTGGTGAGGATGTCAAAAATGCAATTGGCGTCCTCATCGGAGGACTTGAATGGAATGATAACACAGTTCGAGTCTCTGAAACTATACAGAGATTCGCTTGGAGAGGCAGTGATGAGGATGGGAGACTTCCATTCCCTCCAAATCAGAAACGGAAAATGGCGAGAACAATTGAGTCAGAAGTTTGAAGAAATGAGGTGGCTGATTGAAGAAGTACGACATAGATTGAAAATTACAGAAAACAGCTTCGAACAGATAACATTTATGCAAGCCTTACAACTACTGCTTGAAGTGGAGCAAGAGATAAGAGCCTTCTCGTTTCAGCTTATTTAA
>Concatenated PB2+PA+NP+M1+M2+NS1+NS2 STRAIN=A/Indonesia/CDC835/2006 YEAR=2006
ATGGAGAGAATAAAAGAATTAAGAGATCTAATGTCACAATCCCGCACTCGCGAGATACTAACAAAAACCACTGTGGACCATATGGCCATAATCAAGAAATACACATCAGGAAGACAAGAGAAGAACCCTGCTCTCAGAATGAAATGGATGATGGCAATGAAATATCCAATCACAGCGGATAAGAGAATAATAGAGATGATTCCTGAAAGGAATGAACAAGGGCAAACGCTCTGGAGCAAGACAAATGATGCTGGATCGGACAGGGTGATGGTGTCTCCCCTAGCTGTAACTTGGTGGAATAGGAATGGGCCAACGACAAGTGCAGTCCATTATCCAAAAGTTTACAAAACATACTTTGAGAAGGTTGAAAGGTTAAAACATGGAACATTCGGTCCCGTTCATTTCCGAAACCAAGTTAAAATACGCCGCCGAGTTGATATAAATCCTGGCCATGCAGATCTCAGTGCTAAAGAAGCACAAGATGTCATCATGGAAGTCGTTTTCCCAAATGAAGTGGGAGCTAGAATATTGACATCAGAATCACAATTGACAATAACGAAAGAGAAGAAAGAAGAGCTCCAAGACTGTAAGATTGCTCCCTTAATGGTTGCATACATGTTGGAAAGGGAACTGGTCCGCAAAACCAGATTCCTACCGGTAGCAGGCGGAACAAGCAGTGTGTACATTGAGGTATTGCACTTTACTCAAGGGACCTGCTGGGAGCAGATGTACACTCCGGGCGGAGAAGTGAGAAACGACGATGTTGATCAGAGTTTGATCATCGCTGCCAGAAATATTGTTAGGAGAGCAACGGTATCAGCGGATCCACTGGCATCACTGCTGGAAATGTGTCACAGCACACAAATTGGTGGGACAAGGATGGTGGACATCCTTAGGCAAAATCCAACTGAGGAACAAGCTGTGGATATATGCAAAGCAGCAATGGGTCTGAGAATCAGTTCATCCTTTAGCTTTGGAGGCTTCACTTTCAAAAGAACAAGTGGATCATCTGTCACGAAGGAAGAGGAAGTGCTTACAGGCAACCTCCAAACATTGAAAATAAGAGTACACGAGGGGTATGAGGAATTCACAATGGTTGGGCGGAGAGCAACAGCTATCCTGAGGAAAGCAACTAGAAGGCTGATTCAGTTGATAGTAAGTGGAAGAGACGAACAATCAATTGCTGAGGCAATCATTGTAGCAATGGTGTTCTCACAGGAGGATTGCATGATAAAGGCAGTTCGAGGCGATCTGAATTTCGTAAACAGAGCAAACCAAAGGTTAAACCCCATGCATCAACTCCTGAGACATTTTCAAAAGGACGCAAAAGTGCTATTTCAGAACTGGGGAATTGAACCCATTGATAATGTCATGGGGATGATCGGAATATTATCTGACATGACTCCCAGCACAGAAATGTCACTGAGAGGAGTAAGAGTTAGTAAAATGGGAGTGGATGAATATTCCAGCACTGAGAGAGTAGTTGTGAGTATTGACCGTTTTTTAAGGGTTCGAGATCAGCGGGGGAACGTACTCTTATCTCCCGAAGAGGTCAGCGAAACCCAGGGAATAGAGAGATTGACAATAACATATTCATCATCAATGATGTGGGAGATCAACGGTCCTGAATCAGTGCTTGTTAACACCTATCAATGGATCATCAGAAACTGGGAAACTGTGAAGATTCAATGGTCTCAAGACCCCACGATGCTGTACAATAAGATGGAGTTTGAACCGTTCCAATCCTTGGTACCTAAAGCTGCCAGAGGCCAATACAGTGGATTTGTGAGAACATTATTCCAACAAATGCGTGACGTACTGGGAACATTTGATACTGTCCAGATAATAAAGCTGCTACCATTTGCAGCAGCCCCACCAGAGCAGAGCAGAATGCAGTTTTCTTCTCTAACTGTGAATGTGAGAGGCTCTGGAATGAGAATACTCGTAAGGGGCAATTCCCCTGTGTTCAACTACAATAAGGCAACCAAAAGGCTCACCGTTCTTGGAAAGGACGCAGGTGCATTAACAGAGGACCCAGATGAGGGGACAGCCGGAGTGGAATCTGCAGTATTGAGGGGATTCCTAATTCTAGGCAAGGAGGACAAAAGGTATGGACCAGCATTGAGCATCAATGAACTGAGCAATCTTGCGAAAGGGGAGAAAGCAAATGTACTGATAGGGCAAGGAGATGTGGTGCTGGTAATGAAACGGAAACGAGACTCTAGCATACTTACTGACAGCCAGACAGCGACCAAAAGAATTCGGATGGCCATCAATTAGATGGAAGATTTTGTGCGACAATGCTTCAATCCAATGATTGTCGAGCTTGCGGAAAAGGCAATGAAAGAATATGGGGAAGATCCGAAAATCGAAACGAACAAATTTGCTGCAATATGCACACACTTGGAGGTCTGTTTCATGTATTCGGATTTTCACTTTATTGATGAACGGAGTGAATCAATAATTGTAGAATCTGGAGATCCAAATGCATTATTGAAACACCGATTCGAAATAATTGAAGGAAGAGACCGAACGATGGCCTGGACTGTGGTGAATAGTCTTTGCAACACCACAGGAGTCGAGAAACCTAAACTTCTCCCAGATTTGTATGACTACAAGGAGAACCGATTCATTGAAATTGGAGTGACACGGAGGGAAGTTCATACATACTATCTGGAGAAAGCCAACAAGATAAAATCCGAGAAGACACACATTCACATATTCTCATTCACAGGGGAGGAAATGGCCACCAAAGCGGACTACACCATTGATGAAGAGAGCAGGGCAAGAATTAAAACCAGGCTGTTCACCATAAGACAGGAAATGGCCAGTAGGGGTCTATGGGATTCCTTTCGTCAATCCGAGAGAGGCGAAGAGACAATTGAAGAAAAATTTGAAATCACTGGAACCATGCGCAGACTTGCAGACCAAAGTCTCCCACCGAACTTCTCCAGCCTTGAAAACTTTAGAGCCTATGTGGATGGATTCGAACCGAACGGCTGCATTGAGGGCAAGCTTTCTCAAATGTCAAAAGAAGTGAATGCTAGAATTGAGCCATTTTTGAAGACAACGCCTCGCCCTCTCAGATTACCTGATGGGCCTCCTTGCTCTCAGCGGTCGAAGTTCTTGCTGATGGATGCTCTTAAATTAAGCATCGAAGACCCGAGTCATGAGGGGGAGGGGATACCACTATACGATGCAATCAAATGCATGAAGACATTTTTCGGTTGGAAGGAGCCCAACATCGTGAAACCACATGAAAAAGGTATAAACCCCAATTATCTCCTGGCTTGGAAGCAAGTGCTGGCAGAACTCCAAGATGTCGAAAATGAGGAGAAAATCCCAAAAACAAAGAACATGAAAAAAACAAGCCAGTTGAAGTGGGCACTCGGTGAGAACATGGCACCAGAGAAAGTAGACTTTGAGGACTGCAAAGATGTTAGCGATCTAACACAGTATAACAGTGATGAACCAGAGTCTAGATCACTAGCAAGCTGGATTCAGAGTGAATTCAACAAGGCATGTGAATTGACAGATTCGAGTTGGATTGAACTTGATGAAATAGGAGAAGACGTTGCTCCAATTGAACACATTGCAAGTATGAGAAGGAATTATTTTACAGCGGAAGTATCCCATTGCAGAGCCACCGAATACATAATGAGGGGAGTGTACATAAACACAGCTCTGTTGAATGCATCCTGTGCAGCCATGGATGACTTTCAACTAATTCCAATGATAAGCAAATGCAGGACAAAAGAAGGAAGACGGAAAACTAATCTGTATGGATTCATTATAAAGGGAAGATCCCATTTGAGGAATGATACCGATGTGGTAAATTATGTAAGTATGGAATTCTCTCTTACTGACCCGAGGCTGGAGCCACACAAGTGGGAAAAGTACTGTGTCCTTGAGATAGGAGACATGCTCCTCCGGACTGCAGTAGGTCAAGTTTCGAGGCCCATGTTCCTGTATGTGAGAACCAACGGAACCTCCAAGATCAAAATGAAATGGGGCATGGAAATGAGGCGATGCCTCCTTCAATCCCTTCAACAAATTGAAAGCATGATTGAAGCCGAGTCTTCTGTCAGAGAGAAGGACATGACCAAAGAATTCTTTGAAAACAAGTCAGAAACATGGCCAATTGGAGAGTCCCCCAAAGGAGTGGAGGAGGGCTCCATCGGAAAGGTGTGCAGAACCTTGCTGGCGAAGTCTGTGTTCAACAGTTTGTATGCATCTTCACAACTCGAGGGGTTTTCAGCTGAATCAAGAAAATTGCTTCTCATTGTTCAGGCACTTAGGGACAACCTGGAACCTGGGACCTTCGATCTTGGAGGGCTATATGAAGCAATTGAGGAGTGCCTGATTAACGATCCCTGGGTTTTGCTTAATGCGTCCTGGTTCAACTCCTTCCTCGCACATGCACTGAAATAGATGGCGTCTCAAGGCACCAAACGATCTTATGAACAGATGGAAACTGGTGGAGAACGCCAGAATGCCACTGAGATCAGGGCATCTGTTGGAAGAATGGTTAGTGGCATTGGGAGGTTTTACATACAGATGTGCACAGAACTCAAACTCAGTGACTATGAAGGGAGGCTGATCCAGAACAGCATAACAATAGAGAGAATGGTACTCTCTGCATTCGATGAAAGAAGGAACAGATACCTGGAAGAACACCCCAGTGCGGGGAAGGACCCGAAGAAAACTGGAGGTCCAATTTATCGGAGGAGAGACGGAAAATGGGTGAGAGAGCTGATTCTGTACGACAAAGAGGAGATCAGGAGGATATGGCGTCAAGCTAACAATGGAGAGGATGCAACTGCTGGCCTTACCCACCTGATGATATGGCATTCCAATCTAAATGATGCCACATATCAGAGAACAAGAGCTCTCGTGCGTACTGGAATGGACCCCAGGATGTGCTCTCTGATGCAAGGGTCAACTCTACCGAGGAGATCTGGAGCTGCTGGTGCAGCAGTGAAAGGGGTAGGGACAATGGTGATGGAGCTGATTCGGATGATAAAACGAGGGATCAACGACCGGAATTTCTGGAGAGGTGAAAATGGGAGAAGAACAAGGATTGCATATGAGAGAATGTGCAACATCCTCAAAGGGAAATTCCAAACAGCAGCACAAAGAGCAATGATGGATCAAGTGCGAGAGAGCAGAAATCCTGGAAATGCTGAAATTGAAGATCTCATTTTTCTGGCACGGTCTGCACTCATCCTGAGAGGATCAGTGGCCCATAAGTCCTGCTTGCCTGCTTGTGTGTACGGACTTGCAGTGGCCAGTGGATATGACTTTGAGAGAGAAGGGTACTCTCTGGTTGGAATAGATCCTTTCCGTCTGCTTCAAAACAGCCAGGTCTTTAGTCTCATTAGACCAAATGAGAATCCAGCACATAAGAGTCAATTAGTGTGGATGGCATGCCACTCTGCAGCATTTGAGGACCTTAGAGTTTCAAGTTTCATCAGAGGGACAAGAGTGGTCCCAAGAGGACAGCTATCCACCAGAGGGGTTCAAATTGCTTCAAATGAGAACATGGAAGTAATGGACTCCAACACTCTTGAACTGAGAAGTAGATATTGGGCTATAAGAACCAGAAGCGGAGGAAACACCAACCAGCAGAAAGCATCTGCAGGACAGATCAGCGTTCAGCCCACTTTCTCGGTACAGAGAAACCTTCCCTTCGAAAGAGCGACCATCATGGCAGCATTTACAGGAAATACTGAGGGCAGAACGTCTGACATGAGGACTGAAATCATAAGAATGATGGAAAGTGCCAGACCAGAAGATGTGTCATTCCAGGGGCGGGGAGTCTTCGAGCTCTCGGACGAAAAGGCAACGAACCCGATCGTGCCTTCCTTTGACATGAATAATGAAGGATCTTATTTCTTCGGAGACAATGCAGAGGAGTATGACAATTAAATGAGTCTTCTAACCGAGGTCGAAACGTACGTTCTCTCTATCATCCCGTCAGGCCCCCTCAAAGCCGAGATCGCGCAGAAACTTGAAGATGTCTTTGCAGGAAAGAACGCCGATCTCGAGGCTCTCATGGAGTGGCTAAAGACAAGACCAATCCTGTCACCTCTGACTAAAGGGATTTTGGGATTTGTATTCACGCTCACCGTGCCCAGTGAGCGAGGACTGCAGCGTAGACGCTTTGTCCAGAATGCCCTAAATGGAAATGGAGATCCAAATAATATGGATAAGGCAGTTAAGCTATATAAGAAGCTGAAAAGAGAAATAACATTCCATGGGGCTAAGGAGGTCGCACTCAGCTACTCAACCGGTGCACTTGCCAGTTGCATGGGTCTCATATACAACAGGATGGGAGCGGTGACTACGGAAGTGGCTTTTGGCCTAGTGTGTGCCACTTGTGAGCAGATTGCAGATTCACAGCATCGGTCTCACAGACAGATGGCAACTATCACCAACCCACTAATCAGGCATGAAAACAGAATGGTGCTGGCCAGCACTACAGCTAAGGCTATGGAGCAGATGGCGGGATCAAGTGAGCAGGCAGCGGAAGCCATGGAGGTCGCTAATCAGGCTAGGCAGATGGTGCAGGCAATGAGGACAATTGGGACTCATCCTAATTCTAGTGCTGGTCTGAGAGATAATCTTCTTGAAAATTTACAGGCCTACCAGAAACGAATGGGAGTGCAAATGCATCGATTCAAGTGAATGAGTCTTCTAACCGAGGTCGAAACGCCTACCAGAAACGAATGGGAGTGCAAATGCATCGATTCAAGTGATCCTCTTGCTGTTGCCGCAAGTGTCATTGGGATCTTGCACTTGATATTGTGGATTCTTGATCGTCTTTTCTTCAAATTCATTTATCGTCGCCTTAAATACGGTTTGAAAAGAGGGCCTTCTATGGCAGGGGTACCTGAGTCTATGAGGGAAGAGTATCGGCAGGAACAGCAGAATGCTGTGGATGTTGACGATGGTCATTTTGTCAACATAGAATTGGAGTAAATGGATTCCAACACTGTGTTAAGCTTTCAGGTAGACTGCTTTCTTTGGCATGTCCGCAAACGATTTGCAGACCAAGAACTGGGTGATGCCCCATTCCTTGACCGGCTTCGCCGAGATCAGAAGTCCCTAAGAGGAAGAGGCAACACTCTTGGTCTGGACATCGAGACAGCTACTCGTGCGGGAAAGCAAATAGTGGAGCGGATTCTGGAGGAGGAGTCTGATGAGGCACTTAAAATG---------------CCGGCTTCACGCTACCTAACTGACATGACTCTCGAAGAAATGTCAAGGGACTGGTTCATGCTCATGCCCAAGCAAAAGGTGGCAGGTTCCCTTTGCATCAAAATGGACCAAGCAATAATGGATAAAACCATCATATTGAAGGCAAACTTCAGTGTAATTTTTGACCGGTTGGAAACCCTAATACTACTTAGAGCTTTCACAGAAGAAGGAGCAATCGTAGGAGAAATCTCACCATTACCCTCTCTTCCAGGACATACTGGTGAGGATGTCAAAAATGCAATTGGCGTCCTCATCGGAGGACTTGAATGGAATGATAACACAGTTCGAGTCTCTGAAACTATACAGAGATTCGCTTGGAGAGGCGGTGATGAGGACGGGAGACTTCCATTCCCTCCAAATCAGAAACGGAAAATGGCGAGAACAATTGAGTCAGAAGTTTGAATGGATTCCAACACTGTGTTAAGCTTTCAGGACATACTGGTGAGGATGTCAAAAATGCAATTGGCGTCCTCATCGGAGGACTTGAATGGAATGATAACACAGTTCGAGTCTCTGAAACTATACAGAGATTCGCTTGGAGAGGCGGTGATGAGGACGGGAGACTTCCATTCCCTCCAAATCAGAAACGGAAAATGGCGAGAACAATTGAGTCAGAAGTTTGAAGAAATAAGGTGGCTGATTGAAGAAGTACGACATAGATTGAAAATTACAGAAAACAGCTTCGAACAGATAACATTTATGCAAGCCTTACAACTACTGCTTGAAGTGGAGCAAGAGATAAGAGCTTTCTCGTTTCAGCTTATTTAA
>Concatenated PB2+PA+NP+M1+M2+NS1+NS2 STRAIN=A/Shanghai/1/2006 YEAR=2006
ATGGAGAGAATAAAAGAACTAAGAGATCTAATGTCACAGTCCCGCACCCGCGAGATACTGACAAAAACCACTGTGGACCATATGGCCATAATCAAGAAATACACATCAGGAAGACAAGAAAAGAACCCTGCCCTCAGAATGAAATGGATGATGGCAATGAAATATCCAATCACAGCAGACAAGAGAATAATGGAGATGATCCCTGAACGGAATGAACAGGGACAAACGCTTTGGAGCAAGGCAAATGATGCTGGATCGGACAGGGTGATGGTGTCTCCCCTAGCTGTGACTTGGTGGAACAGGAATGGACCGACAACAAGTACAGTCCATTATCCAAAGGTTTACAAAACATACTTTGAGAAGGTTGAAAGGTTAAAACATGGAACCTTTGGTCCCGTTCATTTCCGAAACCAAGTTAAGATACGCCGCCGAGTGGATATAAACCCGGGCCATGCAGATCTCAGTGCTAAAGAAGCACAAGATGTTATCATGGAGGTTGTTTTCCCAAATGAAGTGGGAGCTAGAATATTGACATCAGAGTCGCAATTGACAATAACAAAAGAGAAGAAGGAAGAGCTCCAGGACTGTAAGATTGCTCCTTTAATGGTGGCATACATGCTGGAAAGAGAACTGGTCCGCAAAACCAGATTTCTACCGGTAGCAGGCGGAACAAGCAGTGTATACATTGAGGTATTACATTTGACTCAAGGGACCTGTTGGGAACAGATGTACACTCCTGGTGGAGAAGTGAGAAATGATGATGTTGACCAGAGTTTGATCATCGCTGCCAGAAACATTGTTAGGAGAGCAACAGTATCGGCGGACCCACTGGCATCACTACTGGAGATGTGTCACAGCACACAAATTGGTGGAATAAGGATGGTAGACATTCTTAGGCAAAATCCCACCGAGGAACAAGCTGTGGATATATGCAAAGCAGCAATGGGCTTAAGGATCAGTTCATCTTTTAGCTTTGGAGGCTTCACTTTCAAAAGGACAAGTGGGTCATCCTTAAAGAAAGAAGAAGAAATGCTTACAGGCAACCTCCAAACATTGAAAATAAAAGTGCATGAGGGATATGAAGAATTCACAATGGTTGGGCGGAGAGCAACAGCTATCCTGAGGAAAGCAACTAGGAGGCTGATTCAATTGATAGTAAGTGGAAGAGATGAGCAATCAATCGCTGAAGCGATCATTGTCGCAATGGTGTTCTCACAGGAGGATTGCATGATAAAGGCAGTCCGAGGCGATCTGAATTTCGTAAACAGAGCAAACCAAAGATTGAACCCCATGCATCAGCTATTGAGGCACTTCCAAAAAGATGCAAAAGTGCTGTTTCAGAACTGGGGAATTGAACCTATTGACAATGTCATGGGGATGATCGGGATACTACCTGACATGACTCCAAGCACAGAGATGTCACTGAGAGGGGTGAGAGTTAGTAAGATGGGAGTGGATGAATACTCCAGCACTGAGAGAGTAGTTGTGAGTATTGACCGTTTCTTGAGGGTCCGAGATCAGCGAGGGAATGTACTCTTATCCCCTGAAGAGGTTAGTGAAACACAGGGAACGGAGAAGTTAACAATAACATATTCATCCTCAATGATGTGGGAAATCAACGGCCCTGAGTCAGTGCTTGTTAATACTTATCAGTGGATCATCAGGAATTGGGAGGCTGTAAAGATTCAATGGTCTCAAGATCCCACAATGCTATACAATAAGATGGAATTTGAACCATTCCAATCCTTAGTGCCCAGGGCCGCCAGAGGCCAATACAGTGGGTTTGTGAGAACACTTTTCCAACAGATGCGTGATGTTCTGGGGACGTTTGATACTGTTCAAATAATAAAGCTGCTACCATTTGCAGCAGCCCCCCCGGAACAAAGCAGAATGCAGTTTTCTTCTCTAACTGTGAATGTGAGAGGTTCAGGAATGAGAATACTCGTGAGGGGCAACTCCCCCGTGTTCAACTACAACAAGGCAACTAAAAGGCTTACAGTCCTCGGAAAGGACGCAGGTGCATTAACAGAAGATCCAGACGAGGGAACAGCCGGGGTTGAATCTGCGGTACTGAGGGGATTCCTAATTCTAGGCAAGGAAGACAAAAGATATGGACCAGCATTGAGCATCAATGAACTGAGCAATCTTGCAAAAGGGGAGAAGGCTAATGTGCTAATAGGGCAAGGGGACGTGGTGTTGGTAATGAAACGGAAACGGGACTCCAGCATACTTACTGACAGCCAGACAGCGACCAAAAGAATTCGGATGGCCATCAATTAGATGGAAGACTTTGTGCGACAATGCTTCAATCCAATGATCGTCGAGCTTGCGGAAAAGGCAATGAAAGAATATGGGGAAAATCCGAAAATTGAAACGAACAAATTCGCCGCAATATGCACACACTTAGAAGTCTGTTTCATGTATTCGGATTTCCACTTTATTGATGAACGAGGCGAATCAATAATTGTAGAATCTGGCGATCCGAATGCATTATTGAAACACCGATTTGAGATAATTGAAGGGAGAGACCGAACAATGGCTTGGACAGTGGTAAATAGTATCTGCAACACCACAGGAGTCGATAAGCCTAAATTCCTCCCAGATTTGTATGACTACACAGAGAACCGATTCATTGAAATTGGAGTGACACGAAGGGAAGTTCACATATACTACCTAGAAAAAGCAAATAAGATAAAATCAGAGAAGACACACATTCACATATTCTCATTCACTGGAGAGGAAATGGCCACCAAAGCGGACTATACCCTTGATGAGGAGAGCAGAGCAAGAATCAAAACCAGGCTGTTCACTATAAGGCAAGAAATGGCCAGTAGGGGTCTGTGGGATTCCTTTCGTCAATCCGAGAGAGGCGAAGAGACAATTGAAGAAAGATTTGAAATCACAGGAACCATGCGCAGGCTTGCCGACCAAAGTCTCCCACCGAACTTCCCCAGCCTTGAAAATTTTAGAGCCTATGTGGATGGATTCGAACCGAACGGCTACATTGAGGGCAAGCTTTCTCAAATGTCAAAAGAAGTGAACGCCAGAATTGAGCCATTTATGAAGACAACACCACGCCCTCTCAGATTACCTGACGGGCCTCCCTGCTCTCAGCGGTCGAAGTTCTTACTGATGGATGCCCTTAAATTAAGCATCGAAGATCCAAGCCATGAGGGGGAAGGTATACCGCTATATGATGCAATCAAATGCATGAAGACATTTTTCGGCTGGAAAGAGCCCAACATCGTAAAACCACATGAAAAAGGCATAAATCCCAATTACCTCCTGGCTTGGAAGCAGGTGCTGGCAGAACTCCAAGACATTGAAAATGAGGAGAAAATCCCAAAAACAAAGAACATGAAGAAAACAAGCCAATTAAAGTGGGCACTTGGTGAGAACATGGCACCAGAAAAAGTAGACTTTGAGGACTGCAAAGATGTTAGCGATCTAAGACAGTATGACAGTGATGAACCAGAGCCTAGATCATTATCAAGCTGGATCCAGAGCGAATTCAATAAAGCATGCGAATTGACAGATTCGAGTTGGATTGAACTTGATGAAATAGGAGAAGATGTTGCTCCAATTGAGCACATTGCGAGTATGAGAAGAAACTATTTCACAGCGGAAGTGTCTCATTGCAGGGCTACTGAATACATAATGAAGGGAGTGTATATAAATACAGCCCTGTTGAATGCATCCTGTGCAGCCATGGAGGACTTCCAACTGATTCCAATGATAAGCAAGTGCAGAACCAAAGAAGGAAGACGGAAGACAAATCTGTATGGATTCATTATAAAAGGAAGATCCCATTTAAGGAATGACACCGATGTGGTAAACTTTGTGAGCATGGAATTCTCTCTTACTGACCCGAGGCTGGAATCACACAAGTGGGAAAAGTACTGTGTTCTCGAGATAGGAGACATGCTCCTACGAACTGCAATAGGCCAAGTGTCAAGACCCATGTTCCTGTATGTGAGAACCAATGGGACTTCCAAGATCAAGATGAAATGGGGCATGGAGATGAGGCGATGCCTTCTTCAATCCCTTCAACAAATTGAGAGCATGATTGAGGCCGAGTCTTCTGTCAAAGAGAAAGACATGACCAAAGAATTCTTTGAAAACAAATCAGAAACGTGGCCAATTGGGGAATCACCTAAAGGGGTGGAGGAAAGCTCCATTGGGAAGGTGTGCAGAACATTACTAGCAAAATCTGTATTCAACAGCCTATATGCATCTCCACAACTTGAGGGGTTTTCAGCTGAATCAAGAAAATTGCTTCTCATTGTTCAGGCACTTAGGGACAACCTGGAACCTGGGACCTTCGATCTTGGGGGGCTATATGAAGCAATTGAGGAGTGCCTGATTAATGATCCCTGGGTTTTGCTTAATGCGTCTTGGTTCAACTCCTTCCTCACACATGCACTGAAATAGATGGCGTCTCAAGGCACCAAACGATCTTATGAACAAATGGAAACTGGTGGAGAACGCCAGAATGCTACTGAGATCAGGGCATCTGTTGGAAGAATGGTTAGTGGCATTGGGAGGTTTTACATACAGATGTGCACAGAGCTCAAACTCAGTGACTATGAAGGGAGACTGATCCAGAACAGCATAACAATAGAGAGAATGGTACTCTCTGCATTTGATGAAAGAAGGAACAGATACCTGGAAGAACACCCCAGTGCGGGGAAAGACCCGAAGAAAACTGGAGGTCCAATTTATAGGAGGAGAGACGGAAAATGGGTGAGGGAGCTGATTCTGTATGACAAAGAGGAGATCAGGAGGATTTGGCGTCAAGCAAACAATGGAGAGGACGCAACTGCTGGTCTCACCCACCTGATGATATGGCATTCCAATCTAAATGATGCCACATATCAGAGAACGAGAGCTCTTGTGCGTACTGGAATGGACCCCAGGATGTGCTCTCTGATGCAAGGGTCAACTCTCCCAAGGAGATCTGGAGCTGCCGGTGCAGCAGTGAAGGGGGTAGGAACAATGGTGATGGAGCTGATTCGGATGATAAAACGAGGGATCAACGACCGGAATTTCTGGAGAGGCGAAAATGGAAGAAGAACAAGAATTGCATATGAGAGAATGTGCAACATCCTCAAAGGGAAATTCCAAACAGCAGCACAAAGAGCAATGATGGATCAAGTGCGAGAGAGCAGAAATCCTGGGAATGCTGAAATTGAAGATCTCATTTTTCTGGCACGGTCTGCACTCATCCTGAGAGGATCAGTGGCCCATAAGTCCTGCTTGCCTGCTTGCGTGTACGGACTTGCAGTGGCCAGTGGATATGACTTTGAGAGAGAAGGGTACTCTCTGGTTGGAATAGATCCTTTCCGTCTGCTTCAAAACAGCCAGGTCTTTAGTCTCATTAGACCAAATGAGAATCCAGCACATAAGAGTCAATTAGTGTGGATGGCATGCCACTCTGCAGCATTTGAGGACCTTAGGGTCTCAAGTTTCATCAGAGGAACAAGAGTGGTTCCAAGGGGACAGCTATCCACTAGAGGGGTTCAAATTGCTTCAAATGAGAACATGGAAACAATGGACTCCAACACTCTTGAATTGAGAAGTAGATATTGGGCTATAAGAACCAGAAGCGGGGGAAACACCAACCAGCAGAGGGCTTCTGCGGGACAGATCAGCGTTCAGCCCACTTTCTCGGTACAGAGAAACCTTCCTTTCGAAAGAGCGACCATTATGGCAGCATTTACAGGAAATACTGAGGGCAGAACGTCTGACATGAGGACTGAAATCATAAAGATGATGGAAAGTGCCAGACCAGAAGATGTGTCATTCCAGGGGCGGGGAGTCTTCGAGCTCTCGGACGAAAAGGCAACGAACCCGATCGTGCCTTCCTTTGACATGAATAATGAAGGGTCTTATTTCTTCGGAGACAATGCAGAGGAGTATGACAATTAAATGAGTCTTCTAACCGAGGTCGAAACGTACGTTCTCTCTATCATCCCGTCAGGCCCCCTCAAAGCCGAGATCGCGCAGAAACTTGAAGATGTCTTTGCAGGGAAGAACACCGATCTCGAGGCTCTCATGGAGTGGCTAAAGACAAGACCAATCCTGTCACCTCTGACTAAAGGGATTTTGGGATTTGTATTCACGCTCACCGTGCCCAGTGAGCGAGGACTGCAGCGTAGACGCTTTGTCCAGAATGCCCTAAATGGAAATGGAGATCCAAATAATATGGATAGGGCAGTTAAGCTATATAAGAAGCTGAAAAGAGAAATAACATTCCATGGGGCTAAGGAGGTCGCACTCAGCTACTCAACCGGTGCACTTGCCAGTTGCATGGGTCTCATATACAACAGGATGGGAACGGTGACTACGGAAGTGGCTTTTGGCCTAGTGTGTGCCACTTGTGAGCAGATTGCAGATTCACAGCATCGGTCTCACAGACAGATGGCAACCATCACCAACCCACTAATCAGGCATGAGAACAGAATGGTGCTGGCCAGCACTACAGCTAAGGCTATGGAGCAGATGGCGGGATCAAGCGAGCAGGCAGCGGAAGCCATGGAAGTCGCTAATCAGGCTAGGCAGATGGTACAGGCAATGAGGACAATTGGGACTCATCCTAACTCTAGTGCTGGTCTGAGAGATAATCTTCTTGAAAATTTGCAGGCCTACCAGAAACGAATGGGAGTGCAGATGCAGCGATTCAAGTGAATGAGTCTTCTAACCGAGGTCGAAACGCCTACCAGAAACGAATGGGAGTGCAGATGCAGCGATTCAAGTGATCCTCTTGTTGTTGCCGCAAGTATCATTGGGATCTTGCACTTGATATTGTGGATTCTTGATCGTCTTTTCTTCAAATGCATCTATCGTCGCCTTAAATACGGTTTGAAAAGAGGGCCTTCTACGGAAGGGGTACCTGAGTCTATGAGGGAAGAGTACCGGCAGGAACAGCAGAGTGCTGTGGATGTTGACGATGGTCATTTTGTCAACATAGAATTGGAGTAAATGGATTCCAACACTGTGTCAAGCTTTCAGGTAGACTGCTTTCTTTGGCATGTCCGCAAGCGATTTGCAGACCAAGAACTGGGTGATGCCCCATTCCTTGACCGGCTTCGCCGAGATCAGAAGTCCCTAAGAGGAAGAGGCAACACTCTTGGTCTGGACATCGAAACAGCTACTCGTGCGGGAAAACAGATAGTGGAGCGGATTCTGGAGGAGGAGTCTGATGAGGCACTTAAAATG---------------CCGACTTCACGCTACCTAACTGACATGACTCTCGAAGAAATGTCAAGGGACTGGTTCATGCTCATGCCCAAGCAGAAAGTGGCAGGTTCCCTTTGCATCAAAATGGACCAGGCAATAATGGATAAAACCATCATATTGAAAGCAAACTTCAGTGTGATTTTTGACCGGTTAGAAACCCTAATACTGCTTAGAGCTTTCACAGAAGAAGGAGCAATCGTGGGAGAAATCTCACCATTACCTTCTCTTCCAGGACATACTGGTGAGGATGTCAAAAATGCAATTGGCGTCCTCATCGGAGGACTTGAATGGAATGATAACACAGTTCGGGTCTCTGAAACTATACAGAGATACGCTTGGAGAAGCAGTGATGAGGATGGGAGACTTCCACTCCTTCCAAATCAGAAACGGAAAATGGCGAGAACAATTGAGTCAGAAGTTTGAATGGATTCCAACACTGTGTCAAGCTTTCAGGACATACTGGTGAGGATGTCAAAAATGCAATTGGCGTCCTCATCGGAGGACTTGAATGGAATGATAACACAGTTCGGGTCTCTGAAACTATACAGAGATACGCTTGGAGAAGCAGTGATGAGGATGGGAGACTTCCACTCCTTCCAAATCAGAAACGGAAAATGGCGAGAACAATTGAGTCAGAAGTTTGAAGAAATAAGGTGGCTGATTGAAGAAGTACGACATAGATTGAAAATTACAGAAAACAGCTTCGAACAGATAACGTTTATGCAAGCCTTACAACTACTGCTTGAAGTGGAGCAAGAGATAAGAGCCTTCTCGTTTCAGCTTATTTAA
>Concatenated PB2+PA+NP+M1+M2+NS1+NS2 STRAIN=A/Indonesia/538H/2006 YEAR=2006
ATGGAGAGAATAAAAGAATTAAGAGATCTAATGTCACAGTCCCGCACCCGCGAGATACTAACAAAAACCACTGTGGACCATATGGCCATAATCAAGAAATACACATCAGGAAGACAAGAGAAGAACCCTGCTCTCAGAATGAAATGGATGATGGCAATGAAATATCCAATCACAGCGGATAAGAGAATAATAGAGATGATTCCCGAAAGGAATGAACAAGGACAGACGCTCTGGAGCAAGACAAATGATGCTGGATCGGACAGGGTGATGGTGTCTCCTCTAGCTGTAACTTGGTGGAATAGGAATGGGCCGACGACAAGTGTAGTCCATTATCCAAAGGTTTACAAAACATACTTTGAGAAGGTTGAAAGGTTAAAACATGGAACATTCGGCCCCGTTCATTTCCGAAACCAAGTTAAAATACGTCGCCGAGTTGACATAAATCCTGGCCATGCAGATCTCAGTGCTAAAGAAGCACAAGATGTCATCATGGAAGTCGTTTTCCCAAATGAAGTGGGAGCTAGAATATTGACATCAGAGTCGCAATTGACAATAACAAAAGAGAAGAAAGAAGAGCTCCAAGATTGTAAGATTGCTCCCTTAATGGTTGCATACATGTTGGAAAGGGAACTGGTCCGCAAAACCAGATTCCTACCGGTAGCGGGCGGAACAAGCAGTGTGTACGTCGAGGTATTGCATTTGACTCAAGGGACCTGCTGGGAACAGATGTACACTCCAGGCGGAGAAGTGAGAAACGACGATGTTGATCAGAGTTTGATCATCGCTGCCAGAAACATTGTTAGGAGAGCAACGGTATCAGCGGATCCACTGGCATCACTGCTGGAAATGTGTCACAGCACACGGATTGGTGGGACAAGGATGGTGGACATCCTTAGGCAAAATCCAACTGAGGAACAAGCTGTGGATATATGCAAAGCAGCAATGGGTCTGAGAATCAGTTCGTCCTTTAGCTTTGGAGGCTTCACTTTCAAAAGAACAAGTGGATCATCCGTCAAGAAGGAAGAGGAAGTGCTTACAGGCAACCTCCAAACATTGAAAATAAGAGTACATGAGGGGTATGAGGAATTCACAATGGTTGGGCGGAGGGCAACAGCCATCCTGAGGAAAGCAACTAGAAGACTGATTCAGTTGATAGTGAGTGGGAGAGACGAACAATCAATCGCTGAGGCCATCATTGTAGCAATGGTGTTCTCACAGGAGGATTGCATGATAAAGGCAGTCCGAGGTGATCTGAATTTCGTAAACAGAGCAAACCAAAGGTTAAACCCCATGCATCAACTCCTGAGACATTTTCAAAAGGACGCAAAAGTGCTATTTCAGAACTGGGGAATTGAACCCATTGATAATGTCATGGGGATGATCGGAATATTACCTGACATGACTCCCAGCACAGAAATGTCACTTAGAGGAGTAAGAGTTAGTAAAATGGGAGTGGATGAATATTCAAGCACTGAGAGAGTAGTTGTGAGTATTGACCGTTTCTTAAGGGTTCGAGATCAGCGGGGGAACGTACTCTTATCTCCCGAAGAGGTCAGCGAAACCCAGGGAACAGAGAAATTGACAATAACATATTCATCATCAATGATGTGGGAAATCAACGGTCCTGAGTCAGTGCTTGTTAACACCTATCAATGGATCATCAGAAACTGGGAAACTGTGAAGATTCAATGGTCTCAAGACCCCACGATGCTGTACAATAAGATGGAGTTTGAACCGTTCCAATCCTTGGTACCTAAAGCTGCCAGAGGCCAATACAGTGGATTTGTGAGAACATTATTCCAACAGATGCGTGACGTACTGGGGACATTTGATACTGTCCAGATAATAAAGCTGCTACCATTTGCAGCAGCCCCACCGGAGCAGAGCAGAATGCAGTTTTCCTCTCTAACTGTGAATGTGAGAGGCTCTGGAATGAGAATACTCGTAAGGGGCAATTCCCCTGTCTTCAACTACAATAGGACAACCAAAAGGCTTACCGTTCTTGGAAAGGACGCAGGTGCATTAACAGAGGACCCAGATGAGGGGACAGCCGGAGTGGAATCTGCAGTACTGAGGGGATTCCTAATTCTAGGCAAGGAGGATAAAAGGTATGGACCAGCATTGAGCATCAATGAACTGAGCAATCTTGCAAAAGGGGAGAAAGCAAATGTATTGATAGGGCAAGGAGATGTGGTGTTGGTAATGAAACGGAAACGGGACTCTAGCATACTTACTGACAGCCAGACAGCGACCAAAAGAATTCGGATGGCCATCAAT---ATGGAAGACTTTGTGCGACAATGCTTCAATCCAATGATTGTCGAGCTTGCGGAAAAGGCAATGAAAGAATATGGGGAAGATCCGAAAATCGAAACAAACAAATTTGCTGCAATATGCACACACTTGGAGGTCTGCTTCATGTATTCGGACTTTCACTTTATTGATGAACGGAGTGAATCAATAATTGTAGAATCTGGAGATCCGAATGCATTATTGAAACACCGATTTGAAATAATTGAAGGAAGAGACCGAACGATGGCCTGGACTGTGGTGAATAGTATTTGCAACACCACAGGAATCGAGAAACCTAAATTTCTTCCAGATTTGTATGACTACAAGGAGAACAGATTCATTGAAATTGGAGTGACACGGAGGGAAGTTCATACATACTATATGGAGAAAGCCAACAAGATAAAATCCGAGAAGACACACATTCACATATTCTCATTCACAGGGGAGGAAATGGCCACCAAAGCGGACTACACCCTTGATGAAGAGAGCAGGGCAAGAATTAAAACCAGGCTGTTCACCATAAGACAGGAAATGGCCAGTAGGGGCCTATGGGATTCCTTTCGTCAATCCGAGAGAGGCGAAGAGACAATTGAAGAAAAATTTGAAATCACTGGAACCATGCGCAGACTTGCCGACCAAAGTCTCCCACCGAACTTCTCCAGCCTTGAAAACTTTAGAGCCTATGTGGATGGATTCGAACCGAACGGCTGCATTGAGGGCAAGCTTTCTCAAATGTCAAAAGAAGTGAATGCTAGAATTGAGCCATTTTTGAAGACAACGCCACGCCCTCTCAGATTACCTGATGGGCCTCCCTGCTCTCAGCGGTCGAAGTTCTTGCTGATGGATGCTCTTAAATTAAGCATCGAAGACCCGAGTCATGAGGGGGAGGGAATACCACTATACGATGCAATCAAATGCATGAAGACATTTTTCGGTTGGAAAGAGCCCAACATCGTGAAACCACATGAAAAAGGTATAAACCCCAATTACCTCCTGGCTTGGAAGCAAGTGCTGGCAGAACTCCAAGATATCGAAAATGAGGAGAAAATCCCAAAAACAAAGAACATGAAAAAAACAAGCCAGTTGAAGTGGGCACTCGGTGAGAACATGGCACCAGAGAAAGTAGACTTTGAGGACTGCAAAGATATTAGCGATCTAAGGCAGTATGACAGTGATGAACCAGAGTCTAGATCACTAGCAAGCTGGATTCAGAGTGAATTCAACAAGGCATGTGAATTGACAGATTCAAGTTGGATTGAACTTGATGAGATAGGAGAGGACGTTGCTCCAATTGAGCACATTGCAAGTATGAGAAGGAACTATTTTACAGCGGAAGTATCCCATTGCAGAGCCACTGAATACATAATGAAGGGAGTGTACATAAACACAGCTATGTTGAATGCATCCTGTGCAGCCATGGATGACTTCCAACTGATTCCAATGATAAGCAAATGCAGAACCAAAGAGGGAAGACGGAAAACTAATCTGTATGGATTCATTATAAAGGGAAGATCCCACTTGAGGAATGATACCGATGTGGTAAATTATGTAAGTATGGAATTCTCCCTTACTGACCCGAGGCTGGAGCCACATAAATGGGAAAAGTACTGTGTCCTCGAGATAGGAGACATGCTCCTCCGGACTGCAGTAGGTCAAGTTTCAAGGCCCATGTTCCTGTATGTGAGAACCAACGGAACCTCCAAGATCAAAATGAAATGGGGCATGGAAATGAGGCGATGCCTTCTTCAATCTCTTCAACAAATTGAAAGCATGATTGAAGCCGAGTCTTCTGTCAAAGAGAAGGACATGACCAAAGAATTCTTTGAAAACAAATCAGAAACATGGCCGATTGGAGAGTCCCCTAAAGGAGTGGAGGAAGGCTCCATCGGGAAGGTGTGCAGAACCTTGCTGGCGAAGTCTGTGTTCAACAGTTTGTATGCGTCTTCACAACTCGAGGGGTTTTCAGCTGAATCAAGAAAATTACTTCTCATTGCTCAGGCACTTAGGGACAACCTGGAACCTGGGACCTTCGATCTTGGAGGGCTATATGAAGCAATTGAGGAGTGCCTGATTAACGATCCCTGGGTTTTGCTTAATGCGTCTTGGTTCAACTCCTTCCTCGCACATGCACTGAAATAGATGGCGTCTCAAGGCACCAAACGATCTTATGAACAGATGGAAACTGGTGGAGAACGCCAGAATGCTACTGAGATCAGGGCATCTGTTGGAAGAATGGTTAGTGGCATTGGGAGGTTCTACATACAGATGTGCACAGAACTCAAACTCAGTGACTATGAAGGGAGGCTGATCCAGAACAGCATAACAATAGAGAGAATGGTACTCTCTGCATTTGACGAAAGAAGGAACAGATACCTGGAAGAACACCCCAGTGCGGGGAAGGACCCGAAGAAAACTGGAGGTCCAATTTATCGGAGGAGAGACGGAAAATGGGTGAGAGAGCTGATTCTGTACGACAAAGAGGAGATCAGGAGGATTTGGCGTCAAGCTAACAATGGAGAGGACGCAACTGCTGGTCTTACCCACCTGATGATATGGCATTCCAATCTAAATGATGCCACATATCAGAGAACGAGAGCTCTCGTGCGTACTGGAATGGACCCCAGGATGTGCTCTCTGATGCAAGGGTCAACTCTCCCAAGGAGATCTGGAGCTGCCGGTGCAGCAGTGAAGGGAGTAGGGACAATGGTGATGGAGCTGATTCGGATGATAAAACGGGGGATCAACGACCGGAATTTCTGGAGAGGCGAAAATGGAAGAAGAACAAGGATCGCATATGAGAGAATGTGCAACATCCTCAAAGGGAAATTCCAAACAGCAGCACAAAGAGCAATGATGGATCAAGTGCGAGAGAGCAGAAATCCTGGGAATGCTGAAATTGAAGATCTCATTTTTCTGGCACGGTCTGCACTCATCCTGAGAGGATCAGTGGCCCATAAGTCCTGCTTGCCTGCTTGTGTGTACGGACTTGCAGTGGCAAGTGGATATGACTTTGAGAGAGAAGGGTACTCTCTAGTTGGAATAGATCCTTTCCGTCTGCTTCAAAACAGCCAGGTCTTTAGTCTCATTAGACCAAATGAGAATCCAGCACATAAGAGTCAATTAGTGTGGATGGCATGCCACTCTGCAGCATTTGAGGACCTTAGAGTCTCAAGTTTCATCAGAGGGACAAGAGTGGTCCCAAGAGGACAGCTATCCACCAGAGGGGTTCAAATTGCTTCAAATGAGAACATGGAAGCAATGGACTCCAACACTCTTGAACTGAGAAGTAGATATTGGGCTATAAGGACCAGAAGCGGAGGAAACACCAACCAGCAGAAGGCATCTGCAGGACAAATCAGCGTTCAGCCCACTTTCTCGGTACAGAGAAACCTTCCCTTCGAAAGAGCGACCATTATGGCAGCATTTACAGGAAATACTGAGGGCAGGACGTCTGACATGAGGACTGAAATCATAAGAATGATGGAAAGTGCCAGACCAGAAGATGTGTCATTCCAGGGGCGGGGAGTCTTCGAGTTCTCGGACGAAAAGGCAACGAACCCGATCGTGCCTTCCTTTGACATGAATAATGAAGGATCTTATTTCTTCGGAGACAATGCAGAGGAGTATGAC------ATGAGTCTTCTAACCGAGGTCGAAACGTACGTTCTCTCTATCATCCCGTCAGGCCCCCTCAAAGCCGAGATCGCGCAGAAACTTGAAGATGTCTTTGCAGGAAAGAACACCGATCTCGAGGCTCTCATGGAGTGGCTAAAGACAAGACCAATCCTGTCACCTCTGACTAAAGGGATTTTGGGATTTGTATTCACGCTCACCGTGCCCAGTGAGCGAGGACTGCAGCGTAGACGCTTTGTTCAGAATGCCCTAAATGGAAATGGAGATCCAAATAATATGGATAGGGCAGTCAAGCTATATAAGAAGCTGAAAAGAGAAATAACATTCCATGGGGCTAAGGAGGTCGCACTCAGCTACTCGACCGGTGCACTTGCCAGTTGCATGGGTCTCATATATAACAGGATGGGAACGGTGACTACGGAAGTGGCTTTTGGCCTAGTGTGTGCCACTTGTGAGCAGATTGCAGATTCACAGCATCGGTCTCACAGGCAGATGGCAACTATCACCAACCCACTAATCAGGCATGAAAACAGAATGGTGCTGGCCAGCACTACAGCTAAAGCTATGGAGCAGATGGCGGGATCAAGTGAACAAGCAGCGGAAGCCATGGAGGTCGCTAATCAGGCTAGGCAGATGGTGCAGGCAATGAGGACAATTGGGACTCATCCTAACTCTAGTGCTGGTCTGAGAGATAATCTTCTTGAAAATTTGCAGGCCTACCAGAAACGAATGGGAGTGCAGATGCAGCGATTCAAGTGAATGAGTCTTCTAACCGAGGTCGAAACGCCTACCAGAAACGAATGGGAGTGCAGATGCAGCGATTCAAGTGATCCTCTTGTTGTTGCCGCAAATATCATTGGGATCTTGCACTTGATATTGTGGATTCTTGATCGTCTTTTCTTCAAATTCATTTATCGTCGCCTTAAATACGGTTTGAAAAGAGGGCCTTCTACGGCAGGGGTACCTGAGTCTATGAGGGAAGAGTACCGGCAGGAGCAGCAGAGTGCTGTGGATGTTGACGATGGTCATTTTGTCAACATAGAATTGGAGTAAATGGATTCCAACACTGTGTTAAGCTTTCAGGTAGACTGCTTCCTTTGGTATGTCCGCAAACGATTTGCAGACCAAGAAATGGGTGATGCCCCATTCCTTGACCGGCTTCGCCGAGATCAGAAGTCCCTAAGAGGAAGAGGCAACACTCTTGGTCTGGACATCGAGACAGCTACTCATGCTGGAAAGCAAATAGTGGAGCGAATTCTGGAGGAGGAGTTCGATGAGGCACTTAAAAAG---------------CCGGCTTCACGCTACCTAACTGACATGACTCTCGAAGAAATGTCAAGGGACTGGTTCATGCTCATGCCCAAGCAGAAAGTGGCAGGTTCCCTTTGCATCAAAATGGACCAGGCAATAATGGATAAAACCATCATATTGAAAGCAAACTTCAGTGTGATTTTTGACCGGTTGGAAACCCTAATACTACTTAGAGCTTTCACAGAAGAAGGAGCAATCGTAGGAGAAATCTCACCATTACCTTCTCTTCCAGGACATACTGGTGAGGATGTCAAAAATGCAATTGGCGTCCTCATCGGAGGACTTGAATGGAATGATAACACAGTTCGAGTCTCTGAAACTATACAGAGATTCGCTTGGAGAGGCAGTGATGAGGATGGGAGACTTCCATTCCCTCCAAATCAGAAACGGAAAATGGCGAGAACAATTGAGTCAGAAGTTTGAATGGATTCCAACACTGTGTTAAGCTTTCAGGACATACTGGTGAGGATGTCAAAAATGCAATTGGCGTCCTCATCGGAGGACTTGAATGGAATGATAACACAGTTCGAGTCTCTGAAACTATACAGAGATTCGCTTGGAGAGGCAGTGATGAGGATGGGAGACTTCCATTCCCTCCAAATCAGAAACGGAAAATGGCGAGAACAATTGAGTCAGAAGTTTGAAGAAATGAGGTGGCTGATTGAAGAAGTACGACATAGATTGAAAATTACAGAAAACAGCTTCGAACAGATAACATTTATGCAAGCCTTACAACTACTGCTTGAAGTGGAGCAAGAGATAAGAGCCTTCTCGTTTCAGCTTATTTAA
>Concatenated PB2+PA+NP+M1+M2+NS1+NS2 STRAIN=A/Indonesia/CDC357/2006 YEAR=2006
ATGGAGAGAATAAAAGAATTAAGAGATCTAATGTCACAATCCCGCACTCGCGAGATACTAACAAAAACCACTGTGGACCATATGGCCATAATCAAGAAATACACATCAGGAAGACAAGAGAAGAACCCTGCTCTCAGAATGAAATGGATGATGGCAATGAAATATCCAATCACAGCGGATAAGAGAATAATAGAGATGATTCCTGAAAGGAATGAACAAGGGCAGACGCTCTGGAGCAAGACAAATGATGCTGGATCGGACAGGGTGATGGTGTCTCCCCTAGCTGTAACTTGGTGGAATAGGAATGGGCCAACGACAAGTGCAGTCCATTATCCAAAAGTTTACAAAACATACTTTGAGAAGGTTGAAAGGTTAAAACATGGAACATTCGGTCCCGTTCATTTCCGAAACCAAGTTAAAATACGCCGCCGAGTTGATATAAATCCTGGCCATGCAGATCTCAGTGCTAAAGAAGCACAAGATGTCATCATGGAAGTCGTTTTCCCAAATGAAGTGGGAGCTAGAATATTGACATCAGAGTCGCAATTGACAATAACGAAAGAGAAGAAAGAAGAGCTCCAAGACTGTAAGATTGCTCCCTTAATGGTTGCATACATGTTGGAAAGGGAACTGGTCCGCAAAACCAGATTCCTACCGGTAGCAGGCGGAACAAGCAGTGTGTACATTGAGGTATTGCATTTGACTCAAGGGACCTGCTGGGAGCAGATGTACACTCCGGGCGGAGAAGTGAGAAACGACGATGTTGATCAGAGTTTGATCATCGCTGCCAGAAATATTGTTAGGAGAGCAACGGTATCAGCGGATCCACTGGCATCACTGCTGGAAATGTGTCACAGCACACAAATTGGTGGGACAAGGATGGTGGACATCCTTAGGCAAAATCCAACTGAGGAACAAGCTGTGGATATATGCAAAGCAGCAATGGGTCTGAGAATCAGTTCATCCTTTAGCTTTGGAGGCTTCACTTTCAAAAGAACAAGTGGATCATCCGTCACGAAGGAAGAGGAAGTGCTTACAGGCAACCTCCAAACATTGAAATTAAGAGTACACGAGGGGTATGAGGAATTCACAATGGTTGGGCGGAGGGCAACAGCTATCCTGAGGAAAGCAACTAGAAGGCTGATTCAGTTGATAGTAAGTGGAAGAGACGAACAATCAATCGCTGAGGCAATCATTGTAGCAATGGTGTTCTCACAGGAGGATTGCATGATAAAGGCAGTTCGAGGCGATCTGAATTTCGTAAACAGAGCAAACCAAAGGTTAAACCCCATGCATCAACTCCTGAGACATTTTCAAAAGGACGCAAAAGTGCTATTTCAGAACTGGGGAATTGAACCCATTGATAATGTCATGGGGATGATCGGAATATTATCTGACATGACTCCCAGCACAGAAATGTCACTGAGAGGAGTAAGAGTTAGTAAAATGGGAGTGGATGAATATTCCAGCACTGAGAGAGTAGTTGTGAGTATTGACCGGTTTTTAAGGGTTCGAGATCAGCGGGGGAACGTACTCTTATCTCCCGAAGAGGTCAGCGAAACCCAGGGAATAGAGAGATTGACAATAACATATTCATCACCAATGATGTGGGAGATCAACGGTCCTGAATCAGTGCTTGTTAACACCTATCAATGGATCATCAGAAACTGGGAAACTGTGAAGATTCAATGGTCTCAAGACCCCACGATGCTGTACAATAAGATGGAGTTTGAACCGTTCCAATCCTTGGTACCTAAAGCTGCCAGAGGCCAATACAGTGGATTTGTGAGAACATTATTCCAACAAATGCGTGACGTACTGGGGACATTTGATACTGTCCAGATAATAAAGCTGCTACCATTTGCAGCAGCCCCACCAGAGCAGAGCAGAATGCAGTTTTCTTCTCTAACTGTGAATGTGAGAGGCTCTGGAATGAGAATACTCGTAAGGGGCAATTCCCCTGTGTTCAACTACAATAAGGCAACCAAAAGGCTCACCGTTCTTGGAAAGGACGCAGGTGCATTAACAGAGGACCCAGATGAGGGGACAGCCGGAGTGGAATCTGCAGTATTGAGGGGATTCCTAATTCTAGGCAAGGAGGACAAAAGGTATGGACCAGCATTGAGCATCAATGAACTGAGCAATCTTGCGAAAGGGGAGAAAGCAAATGTACTGATAGGGCAAGGAGATGTGGTGCTGGTAATGAAACGGAAACGAGACTCTAGCATACTTACTGACAGCCAGACAGCGACCAAAAGAATTCGGATGGCCATCAATTAGATGGAAGATTTTGTGCGACAATGCTTCAATCCAATGATTGTCGAGCTTGCGGAAAAGGCAATGAAAGAATATGGGGAAGATCCGAAAATCGAAACGAACAAATTTGCTGCAATATGCACACACTTGGAGGTCTGTTTCATGTATTCGGATTTTCACTTTATTGATGAACGGAGTGAATCAATAATTGTAGAATCTGGAGATCCAAATGCATTATTGAAACACCGATTCGAAATAATTGAAGGAAGAGACAGAACGATGGCCTGGACTGTGGTGAATAGTCTTTGCAACACCACAGGAGTCGAGAAACCTAAATTTCTCCCAGATTTGTATGACTACAAGGAGAACCGATTCATTGAAATTGGAGTGACACGGAGGGAAGTTCATACATACTATCTGGAGAAAGCCAACAAGATAAAATCCGAGAAGACACACATTCACATATTCTCATTCACAGGAGAGGAAATGGCCACCAAAGCGGACTACACCATTGATGAAGAGAGCAGGGCAAGAATTAAAACCAGGCTGTTCACCATAAGACAGGAAATGGCCAGTAGGGGTCTATGGGATTCCTTTCGTCAATCCGAGAGAGGCGAAGAGACAATTGAAGAAAAATTTGAAATCACTGGAACCATGCGCAGACTTGCAGACCAAAGTCTCCCACCGAACTTCTCCAGCCTTGAAAACTTTAGAGCCTATGTGGATGGATTCGAACCGAACGGCTGCATTGAGGGCAAGCTTTCTCAAATGTCAAAAGAAGTGAATGCTAGAATTGAGCCATTTTTGAAGACAACGCCACGCCCTCTCAGATTACCTGATGGGCCTCCTTGCTCTCAGCGGTCGAAGTTCTTGCTGATGGATGCTCTTAAATTAAGCATCGAAGACCCGAGTCATGAGGGGGAGGGGATACCACTATACGATGCAATCAAATGCATGAAGACATTTTTCGGTTGGAAGGAGCCCAACATCGTGAAACCACATGAAAAAGGTATAAACCCCAATTATCTCCTGGCTTGGAAGCAAGTGCTGGCAGAACTCCAAGATGTCGAAAATGAGGAGAAAATCCCAAAAACAAAGAACATGAAAAAAACAAGCCAGTTGAAGTGGGCACTCGGTGAGAACATGGCACCAGAGAAAGTAGACTTTGAGGACTGCAAAGATGTTAGCGATCTAACACAGTATAACAGTGATGAACCAGAGTCTAGATCACTAGCAAGCTGGATTCAGAGTGAATTCAACAAGGCATGTGAATTGACAGATTCGAGTTGGATTGAACTTGATGAAATAGGAGAAGACGTTGCTCCAATTGAACACATTGCAAGTATGAGAAGGAATTATTTTACAGCGGAAGTATCCCATTGCAGAGCCACCGAATACATAATGAAGGGAGTGTACATAAACACAGCTCTGTTGAATGCATCCTGTGCAGCCATGGATGACTTTCAACTAATTCCAATGATAAGCAAATGCAGGACAAAAGAAGGAAGACGGAAAACTAATCTGTATGGATTCATTATAAAGGGAAGATCCCACTTGAGGAATGATACCGATGTGGTAAATTATGTAAGTATGGAATTCTCTCTTACTGACCCGAGGCTGGAGCCACACAAGTGGGAAAAGTACTGTGTCCTTGAGATAGGAGACATGCTCCTCCGGACTGCAGTAGGTCAAGTTTCGAGGCCCATGTTCCTGTATGTGAGAACCAACGGAACCTCCAAGATCAAAATGAAATGGGGCATGGAAGTGAGGCGATGCCTCCTTCAATCCCTTCAACAAATTGAAAGCATGATTGAAGCCGAGTCTTCTGTCAAAGAGAAGGACATGACCAAAGAATTCTTTGAAAACAAGTCAGAAACATGGCCGATTGGAGAGTCCCCCAAAGGAGTGGAGGAGGGCTCCATCGGAAAGGTGTGCAGAACCTTGCTGGCGAAGTCTGTGTTCAACAGTTTGTATGCATCTTCACAACTCGAGGGGTTTTCAGCTGAATCAAGAAAATTGCTTCTCATTGTTCAGGCACTCAGGGACAACCTGGAACCTGGGACCTTCGATCTTGGAGGGCTATATGAAGCAATTGAGGAGTGCCTGATTAACGATCCCTGGGTTTTGCTTAATGCGTCCTGGTTCAACTCCTTCCTCGCACATGCACTGAAATAGATGGCGTCTCAAGGCACCAAACGATCTTATGAACAGATGGAAACTGGTGGAGAACGCCAGAATGCCACTGAGATCAGGGCATCTGTTGGAAGAATGGTTAGTGGCATTGGGAGGTTTTACATACAGATGTGCACAGAACTCAAACTCAGTGACTATGAAGGGAGGCTGATCCAGAACAGCATAACAATAGAGAGAATGGTACTCTCTGCATTTGATGAAAGAAGGAACAGATACCTGGAAGAACACCCCAGTGCGGGGAAGGACCCGAAGAAAACTGGAGGTCCAATTTATCGGAGGAGAGACGGAAAATGGGTGAGAGAGCTGATTCTGTACGACAAAGAGGAGATCAGGAGGATATGGCGTCAAGCTAACAATGGAGAGGATGCAGCTGCTGGTCTTACCCACCTGATGATATGGCATTCCAATCTAAATGATGCCACATATCAGAGAACAAGAGCTCTCGTGCGTACTGGAATGGACCCCAGGATGTGCTCTCTGATGCAAGGGTCAACTCTACCGAGGAGATCTGGAGCTGCCGGTGCAGCAGTGAAAGGGGTAGGGACAATGGTGATGGAGCTGATTCGGATGATAAAACGAGGGATCAACGACCGGAATTTCTGGAGAGGTGAAAATGGGAGAAGAACAAGGATTGCATATGAGAGAATGTGCAACATCCTCAAAGGGAAATTCCAAACAGCAGCACAAAGAGCAATGATGGATCAAGTGCGAGAGAGCAGAAATCCTGGGAATGCTGAAATTGAAGATCTCATTTTTCTGGCACGGTCTGCACTCATCCTGAGAGGATCAGTGGCCCATAAGTCCTGCTTGCCTGCTTGTGTGTACGGACTTGCAGTGGCCAGTGGATATGACTTTGAGAGAGAAGGGTACTCTCTGGTTGGAATAGATCCTTTCCGTCTGCTTCAAAACAGCCAGGTCTTTAGTCTCATTAGACCAAATGAGAATCCAGCACATAAGAGTCAATTAGTGTGGATGGCATGCCACTCTGCAGCATTTGAGGACCTTAGAGTTTCAAGTTTCATCAGAGGGACAAGAGTGGTCCCAAGAGGACAGCTATCCACCAGAGGGGTTCAAATTGCTTCAAATGAGAACATGGAAGTAATGGACTCCAACACTCTTGAACTGAGAAGTAGATATTGGGCTATAAGAACCAGAAGCGGAGGAAACACCAACCAGCAGAAAGCATCTGCAGGACAGATCAGCGTTCAGCCCACTTTCTCGGTACAGAGAAACCTTCCCTTCGAAAGAGCGGCCATCATGGCAGCATTTACAGGAAATACTGAGGGCAGAACGTCTGACATGAGGACTGAAATCATAAGAATGATGGAAAGTGCCAGACCAGAAGATGTGTCATTCCAGGGGCGGGGAGTCTTCGAGCTCTCGGACGAAAAGGCAACGAACCCGATCGTGCCTTCCTTTGACATGAATAATGAAGGATCTTATTTCTTCGGAGACAATGCAGAGGAGTACGACAATTAAATGAGTCTTCTAACCGAGGTCGAAACGTACGTTCTCTCTATCATCCCGTCAGGCCCCCTCAAAGCCGAGATCGCGCAGAAACTTGAAGATGTCTTTGCAGGAAAGAACGCCGATCTCGAGGCTCTCATGGAGTGGCTAAAGACAAGACCAATCCTGTCACCTCTGACTAAAGGGATTTTGGGATTTGTATTCACGCTCACCGTGCCCAGTGAGCGAGGACTGCAGCGTAGACGCTTTGTCCAGAATGCCCTAAATGGAAATGGAGATCCAAACAATATGGATAAGGCAGTTAAGCTATATAAGAAGCTGAAAAGAGAAATAACATTCCATGGGGCTAAGGAGGTCGCACTCAGCTACTCAACCGGTGCACTTGCCAGTTGCATGGGTCTCATATACAACAGGATGGGAGCGGTGACTACGGAAGTGGCTTTTGGCCTAGTGTGTGCCACTTGTGAGCAGATTGCAGATTCACAGCATCGGTCTCACAGGCAGATGGCAACTATCACCAACCCACTAATCAGGCATGAAAACAGAATGGTGCTGGCCAGCACTACAGCTAAGGCTATGGAGCAGATGGCGGGATCAAGTGAGCAGGCAGCGGAAGCCATGGAGGTCGCTAATCAGGCTAGGCAGATGGTGCAGGCAATGAGGACAATTGGGACTCATCCTAACTCTAGTGCTGGTCTGAGAGATAATCTTCTTGAAAATTTACAGGCCTACCAGAAACGAATGGGAGTGCAAATGCATCGATTCAAGTGAATGAGTCTTCTAACCGAGGTCGAAACGCCTACCAGAAACGAATGGGAGTGCAAATGCATCGATTCAAGTGATCCTCTTGCTGTTGCCGCAAATATCATTGGGATCTTGCACTTGATATTGTGGATTCTTGATCGTCTTTTCTTCAAATTCATTTATCGTCGCCTTAAATACGGTTTGAAAAGAGGGCCTTCTACGGCAGGGGTACCTGAGTCTATGAGGGAAGAGTATCGGCAGGAACAGCAGAATGCTGTGGATGTTGACGATGGTCATTTTGTCAACATAGAATTGGAGTAAATGGATTCCAACACTGTGTTAAGCTTTCAGGTAGACTGCTTTCTTTGGCATGTCCGCAAACGATTTGCAGACCAAGAACTGGGTGATGCCCCATTCCTTGACCGGCTTCGCCGAGATCAGAAGTCCCTAAGAGGAAGAGGCAACACTCTTGGTCTGGACATCGAGACATCTACTCGTGCGGGAAAGCAAATAGTGGAGCGGATTCTGGAGGAGGAGTCCGATGAGGCACTTAAAATG---------------CCGGCTTCACGCTACCTAATTGACATGACTCTCGAAGAAATGTCAAGGGACTGGTTCATGCTCATGCCCAAGCAAAAGGTGGCAGGTTCCCTTTGCATCAAAATGGACCAAGCAATAATGGATAAAACCATCATATTGAAAGCAAACTTCAGTGTAATTTTTGACCGGTTGGAAACCCTAATACTACTTAGAGCTTTCACAGAAGAAGGAGCAATCGTAGGAGAAATCTCACCATTACCCTCTCTTCCAGGACATACTGGTGAGGATGTCAAAAATGCAATTGGCGTCCTCATCGGAGGACTTGAATGGAATGATAACACAGTTCGAGTCTCTGAAACTATACAGAGATTCGCTTGGAGAGGCGGTGATGAGGACGGGAGACTTCCATTCCCTCCAAATCAGAAACGGAAAATGGCGAGAACAATTGAGTCAGAAGTTTGAATGGATTCCAACACTGTGTTAAGCTTTCAGGACATACTGGTGAGGATGTCAAAAATGCAATTGGCGTCCTCATCGGAGGACTTGAATGGAATGATAACACAGTTCGAGTCTCTGAAACTATACAGAGATTCGCTTGGAGAGGCGGTGATGAGGACGGGAGACTTCCATTCCCTCCAAATCAGAAACGGAAAATGGCGAGAACAATTGAGTCAGAAGTTTGAAGAAATAAGGTGGCTGATTGAAGAAGTACGACATAGATTGAAAATTACAGAAAACAGCTTCGAACAGATAACATTTATGCAAGCCTTACAACTACTGCTTGAAGTGGAGCAAGAGATAAGAGCTTTCTCGTTTCAGCTTATTTAA
>Concatenated PB2+PA+NP+M1+M2+NS1+NS2 STRAIN=A/Indonesia/CDC390/2006 YEAR=2006
ATGGAGAGAATAAAAGAATTAAGAGATCTAATGTCACAATCCCGCACTCGCGAGATACTAACAAAAACCACTGTGGACCATATGGCCATAATCAAGAAATACACATCAGGAAGACAAGAGAAGAACCCTGCTCTCAGAATGAAATGGATGATGGCAATGAAATATCCAATCACAGCGGATAAGAGAATAATAGAGATGATTCCTGAAAGGAATGAACAAGGGCAAACGCTCTGGAGCAAGACAAATGATGCTGGATCGGACAGGGTGATGGTGTCTCCCCTAGCTGTAACTTGGTGGAATAGGAATGGGCCAACGACAAGTGCAGTCCATTATCCAAAGGTTTACAAAACATACTTTGAGAAGGTTGAAAGGTTAAAACATGGAACATTCGGTCCCGTTCATTTCCGAAACCAAGTTAAAATACGCCGCCGAGTTGATATAAATCCTGGCCATGCAGATCTCAGTGCTAAAGAAGCACAAGATGTCATCATGGAAGTCGTTTTCCCAAATGAAGTGGGAGCTAGAATATTGACATCAGAGTCGCAATTGACAATAACGAAAGAGAAGAAAGAAGAGCTCCAAGATTGTAAGATTGCTCCCTTAATGGTTGCATACATGTTGGAAAGGGAACTGGTCCGCAAAACCAGATTCCTACCGGTAGCAGGCGGAACAAGCAGTGTGTACATTGAGGTATTGCATTTGACTCAAGGGACCTGCTGGGAGCAGATGTACACTCCAGGCGGAGAAGTGAGAAACGACGATGTTGATCAGAGTTTGATCATCGCTGCCAGAAACATTGTTAGGAGAGCAACGGTATCAGCGGATCCACTGGCATCACTGCTGGAAATGTGTCACAGCACACAAATTGGCGGGACAAGGATGGTGGACATCCTTAGGCAAAATCCAACTGAGGAACAAGCTGTGGATATATGCAAAGCAGCAATGGGTCTGAGAATCAGTTCATCCTTTAGCTTTGGAGGCTTCACTTTCAAAAGAACAAGTGGATCATCCGTCACGAAGGAAGAGGAAGTGCTTACAGGCAACCTCCAAACATTGAAAATAAGAGTACACGAGGGGTATGAGGAATTCACAATGGTTGGGCGGAGGGCAACAGCTATCCTGAGGAAAGCAACTAGAAGGCTGATTCAGTTGATAGTAAGTGGAAGAGACGAACAATCAATCGCTGAGGCAATCATTGTAGCAATGGTGTTCTCACAGGAGGATTGCATGATAAAGGCAGTTCGAGGCGATCTGAATTTCGTAAACAGAGCAAACCAAAGGTTAAACCCCATGCATCAACTCCTGAGACATTTTCAAAAGGACGCAAAAGTGCTATTTCAGAACTGGGGAATTGAACCCATTGATAATGTCATGGGGATGATTGGAATATTACCTGACATGACTCCCAGCACAGAAATGTCACTGAGAGGAGTAAGAGTTAGTAAAATGGGAGTGGATGAATATTCCAGCACTGAGAGAGTAGTTGTGAGTATTGACCGTTTTTTAAGGGTTCGAGATCAGCGGGGGAACGTACTCTTATCTCCCGAAGAGGTCAGCGAAACCCAGGGAATAGAGAGATTGACAATAACATATTCATCATCAATGATGTGGGAGATCAACGGTCCTGAATCAGTGCTTGTTAACACCTATCAATGGATCATCAGAAACTGGGAAACTGTGAAGATTCAATGGTCTCAAGACCCCACGATGCTGTACAATAAGATGGAGTTTGAACCGTTCCAATCCTTGGTACCTAAAGCTGCCAGAGGCCAATACAGTGGATTTGTGAGAACATTATTCCAACAAATGCGTGACGTACTGGGGACATTTGATACTGTCCAGATAATAAAGCTGCTACCATTTGCAGCAGCCCCACCAAAGCAGAGCAGAATGCAGTTTTCTTCTCTAACTGTGAATGTGAGAGGCTCTGGAATGAGAATACTCGTAAGGGGCAATTCCCCTGTGTTCAACTACAATAAAGCAACCAAAAGGCTCACCGTTCTTGGAAAGGACGCAGGTGCATTAACAGAGGACCCAGATGAGGGGACAGCCGGAGTGGAATCTGCAGTATTGAGGGGATTCCTAATTCTAGGCAAGGAGGACAAAAGGTATGGACCAGCATTGAGCATCAATGAACTGAGCAATCTTGCGAAAGGGGAGAAAGCAAATGTACTGATAGGGCAAGGAGATGTGGTGCTGGTAATGAAACGGAAACGAGACTCTAGCATACTTACTGACAGCCAGACAGCGACCAAAAGAATTCGGATGGCCATCAATTAGATGGAAGATTTTGTGCGACAATGCTTCAATCCAATGATTGTCGAGCTTGCGGAAAAGGCAATGAAAGAATATGGGGAAGATCCGAAAATCGAAACGAACAAATTTGCTGCAATATGCACACACTTGGAGGTCTGTTTCATGTATTCGGATTTTCACTTTATTGATGAACGGAGTGAATCAATAATTGTAGAATCTGGAGATCCAAATGCATTATTGAAACACCGATTCGAAATAATTGAAGGAAGAGACCGAACGATGGCCTGGACTGTGGTGAATAGTCTTTGCAACACCACAGGAGTCGAGAAACCTAAATTTCTCCCAGATTTGTATGACTACAAGGAGAACCGATTCATTGAAATTGGAGTGACACGGAGGGAAGTTCATACATACTATCTGGAGAAAGCCAACAAGATAAAATCCGAGAAGACACACATTCACATATTCTCATTCACAGGGGAGGAAATGGCCACCAAAGCGGACTACACCATTGATGAAGAGAGCAGGGCAAGAATTAAAACCAGGCTGTTCACCATAAGACAGGAAATGGCCAGTAGGGGTCTATGGGATTCCTTTCGTCAATCCGAGAGAGGCGAAGAGACAATTGAAGAAAAATTTGAAATCACTGGAACCATGCGCAGACTTGCAGACCAAAGTCTCCCACCGAACTTCTCCAGCCTTGAAAACTTTAGAGCCTATGTGGATGGATTCGAACCGAACGGCTGCATTGAGGGCAAGCTTTCTCAAATGTCAAAAGAAGTGAATGCTAGAATTGAGCCATTTTTGAAGACAACGCCACGCCCTCTCAGATTACCTGATGGGCCTCCTTGCTCTCAGCGGTCGAAGTTCTTGCTGATGGATGCTCTTAAATTATGCATCGAAGACCCGAGTCATGAGGGGGAGGGGATACCACTATACGATGCAATCAAATGCATGAAGACATTTTTCGGTTGGAAGGAGCCCAACATCGTGAAACCACATGAAAAAGGTATAAACCCCAATTATCTCCTGGCTTGGAAGCAAGTGCTGGCAGAACTCCAAGATGTCGAAAATGAGGAGAAAATCCCAAGAACAAAGAACATGAAAAAAACAAGCCAGTTGAAGTGGGCACTCGGTGAGAACATGGCACCAGAGAAAGTAGACTTTGAGGACTGCAAAGATGTTAGCGATCTAACACAGTATAACAGTGATGAACCAGAGTCTAGATCATTAGCAAGCTGGATTCAGAGTGAATTCAACAAGGCATGTGAATTGACAGATTCGAGTTGGATTGAACTTGATGAAATAGGAGAAGACGTTGCTCCAATTGAACACATTGCAAGTATGAGAAGGAATTATTTTACAGCGGAAGTATCCCATTGCAGAGCCACCGAATACATAATGAAGGGAGTGTACATAAACACAGCTCTGTTGAATGCATCCTGTGCAGCCATGGATGACTTTCAACTAATTCCAATGATAAGCAAATGCAGAACCAAAGAAGGAAGACGGAAAACTAATCTGTATGGATTCATTATAAAGGGAAGATCCCACTTAAGGAATGATACCGATGTGGTAAATTATGTAAGTATGGAATTCTCTCTTACTGACCCGAGGCTGGAGCCACACAAGTGGGAAAAGTACTGTGTCCTTGAGATAGGAGACATGCTCCTCCGGACTGCAGTAGGTCAAGTTTCGAGGCCCATGTTCCTGTATGTGAGAACCAATGGAACCTCCAAGATCAAAATGAAATGGGGCATGGAAATGAGGCGATGCCTCCTTCAATCCCTTCAACAAATTGAAAGCATGATTGAAGCCGAGTCTTCTGTCAAAGAGAAGGACATGACCAAAGAATTCTTTGAAAACAAGTCAGGAACATGGCCGATTGGAGAGTCCCCCAAAGGAGTGGAGGAGGGCTCCATCGGAAAGGTGTGCAGAACCTTGCTGGCGAAGTCTGTGTTCAACAGTTTGTATGCATCTTCACAACTCGAGGGGTTTTCAGCTGAATCAAGAAAATTGCTTCTCATTGTTCAGGCACTTAGGGACAACCTGGAACCCGGGACCTTCGATCTTGGAGGGCTATATGAAGCAATTGAGGAGTGCCTGATTAACGATCCCTGGGTTTTGCTTAATGCGTCCTGGTTCAACTCCTTCCTCGCACATGCACTGAAATAGATGGCGTCTCAAGGCACCAAACGATCTTATGAACAGATGGAAACTGGTGGAGAACGCCAGAGTGCCACTGAGATCAGGGCATCTGTTGGAAGAATGGTTAGTGGCATTGGGAGGTTTTACATACAGATGTGCACAGAACTCAAACTCAGTGACTATGAAGGGAGGCTGATCCAGAACAGCATAACAATAGAGAGAATGGTACTCTCTGCATTTGATGAAAGAAGGAACAGATACCTGGAAGAACACCCCAGTGCGGGGAAGGACCCGAAGAAAACTGGAGGTCCAATTTATCGGAGGAGAGACGGAAAATGGGTGAGAGAGCTGATTCTGTACGACAAAGAGGAGATCAGGAGGATTTGGCGTCAAGCTAACAATGGAGAGGACGCAACTGCTGGTCTTACCCACCTGATGATATGGCATTCCAATCTAAATGATGCCACATATCAGAGAACAAGAGCTCTCGTGCGTACTGGAATGGACCCCAGGATGTGCTCTCTGATGCAAGGGTCAACTCTACCGAGGAGATCTGGAGCTGCCGGTGCAGCAGTGAAAGGGGTAGGGACAATGGTGATGGAGCTGATTCGGATGATAAAACGAGGGATCAACGACCGGAATTTCTGGAGAGGTGAAAATGGGAGAAGAACAAGGATTGCATATGAGAGAATGTGCAACATCCTCAAAGGGAAATTCCAAACAGCAGCACAAAGAGCAATGATGGATCAAGTGCGAGAGAGCAGAAATCCTGGGAATGCTGAAATTGAAGATCTCATTTTTCTGGCACGGTCTGCACTCATCCTGAGAGGATCAGTGGCCCATAAGTCCTGCTTGCCTGCTTGTGTATACGGACTTGCAGTGGCCAGTGGATATGACTTTGAGAGAGAAGGGTACTCTCTGGTTGGAATAGATCCTTTCCGTCTGCTTCAAAACAGCCAGGTCTTTAGTCTCATTAGACCAAATGAGAATCCAGCACATAAGAGCCAATTAGTGTGGATGGCATGCCACTCTGCAGCATTTGAGGACCTTAGAGTTTCAAGTTTCATCAGAGGGACAAGAGTGGTCCCAAGAGGACAGCTATCCACCAGAGGGGTTCAAATTGCTTCAAATGAGAACATGGAAGTAATGGACTCCAACACTCTTGAACTGAGAAGTAGATATTGGGCTATAAGAACCAGAAGCGGAGGAAACACCAACCAGCAGAAAGCATCTGCAGGACAGATCAGCGTTCAGCCCACTTTCTCGGTACAGAGAAACCTTCCCTTCGAAAGAGCGACCATCATGGCAGCATTTACAGGAAATACTGAGGGCAGAACGTCTGACATGAGGACTGAAATCATAAGAATGATGGAAAGTGCCAGACCAGAGGATGTGTCATTCCAAGGGCGGGGAGTCTTCGAGCTCTCGGACGAAAAGGCAACGAACCCGATCGTGCCTTCCTTTGACATGAATAATGAAGGATCTTATTTCTTCGGAGACAATGCAGAGGAGTACGACAATTAAATGAGTCTTCTAACCGAGGTCGAAACGTACGTTCTCTCTATCATCCCGTCAGGCCCCCTCAAAGCCGAGATCGCGCAGAAACTTGAAGATGTCTTTGCAGGAAAGAATACCGATCTCGAGGCTCTCATGGAGTGGCTGAAGACAAGACCAATCCTGTCACCTCTGACTAAAGGGATTTTGGGATTTGTATTCACGCTCACCGTGCCCAGTGAGCGAGGACTGCAGCGTAGACGCTTTGTCCAGAATGCCCTAAATGGAAATGGAGATCCAAATAATATGGATAGGGCAGTTAAGCTATATAAGAAGCTGAAAAGAGAAATAACATTCCATGGGGCTAAGGAGGTTTCACTCAGCTACTCAACCGGTGCACTTGCCAGTTGCATGGGTCTCATATACAACAGGATGGGAACGGTGACTACGGAAGTGGCTTTTGGCCTAGTGTGTGCCACTTGTGAGCAGATTGCAGATTCACAGCATCGGTCTCACAGGCAGATGGCAACTATCACCAACCCACTAATCAGGCATGAAAACAGAATGGTGCTGGCCAGCACTACAGCTAAGGCTATGGAGCAGATGGCGGGATCAAGTGAGCAGGCAGCGGAAGCCATGGAGGTCGCTAATCAGGCTAGGCAGATGGTGCAGGCAATGAGGACAATTGGAACTCATCCTAACTCTAGTGCTGGTCTGAGAGATAATCTTCTTGAAAATTTGCAGGCCTACCAGAAACGAATGGGAGTGCAGATGCAGCGATTCAAGTGAATGAGTCTTCTAACCGAGGTCGAAACGCCTACCAGAAACGAATGGGAGTGCAGATGCAGCGATTCAAGTGATCCTCTTGTTGTTGCCGCAAGTATCATTGGGATCTTGCACTTGATATTGTGGATTCTTGATCGTCTTTTCTTCAAATGCATTTATCGTCGCCTTAAATACGGTTTGAAAAGAGGGCCTTCAAAGACAGGGGTACCTGAGTCTATGAGGGAAGAGTACCGGCAGGAACAGCAGAGTGCTGTGGATGTTGACGATGGTCATTTTGTCAACATAGAATTGGAGTAAATGGATTCCAACACTGTGTTAAGCTTTCAGGTAGACTGCTTTCTTTGGCATGTCCGCAAACGATTTGCAGACCAAGAACTGGGTGATGCCCCATTCCTTGACCGGCTTCGCCGAGATCAGAAGTCCCTAAGAGGAAGAGGCAACACTCTTGGTCTGGACATCGAGACAGCTACTCGTGCGGGAAAGCAAATAGTGGAGCGGATTCTGGAGGAGGAGTCTGATGAGGCACTTAAAATG---------------CCGGCTTCACGCTACCTAACTGACATGACTCTCGAAGAAATGTCAAGGGACTGGTTCATGCTCATGCCCAAGCAAAAGGTGGCAGGTTCCCTTTGCATCAAAATGGACCAAGCAATAATGGATAAAACCATCATATTGAAAGCAAACTTCAGTGTGATTTTTGACCGGTTGGAAACCCTAATACTACTTAGAGCTTTCACAGAAGAAGGAGCAATCGTAGGAGAAATCTCACCATTACCCTCTCTTTCAGGACATACTGGTGAGGATGTCAAAAGTGCAATTGGCGTCCTCATCGGAGGACTTGAATGGAATGATAACACAGTTCGAGTCTCTGAAACTATACAGAGATTCGCTTGGAGAGGCGGTGATGAGGATGGGAGACTTCCATTCCCTCCAAATCAGAAACGGAAAATGGCGAGAACAATTGAGTCAGAAGTTTGAATGGATTCCAACACTGTGTTAAGCTTTCAGGACATACTGGTGAGGATGTCAAAAGTGCAATTGGCGTCCTCATCGGAGGACTTGAATGGAATGATAACACAGTTCGAGTCTCTGAAACTATACAGAGATTCGCTTGGAGAGGCGGTGATGAGGATGGGAGACTTCCATTCCCTCCAAATCAGAAACGGAAAATGGCGAGAACAATTGAGTCAGAAGTTTGAAGAAATAAGGTGGCTGATTGAAGAAGTACGACATAGATTGAAAATTACAGAAAACAGCTTCGAACAGATAACATTTATGCAAGCCTTACAACTACTGCTTGAAGTGGAGCAAGAGATAAGAGCTTTCTCGTTTCAGCTTATTTAA
>Concatenated PB2+PA+NP+M1+M2+NS1+NS2 STRAIN=A/Indonesia/CDC582/2006 YEAR=2006
ATGGAGAGAATAAAAGAATTAAGAGATCTAATGTCACAATCCCGCACTCGCGAGATACTAACGAAAACCACTGTGGACCATATGGCCATAATCAAGAAATACACATCAGGAAGACAAGAGAAGAACCCTGCTCTCAGAATGAAATGGATGATGGCAATGAAATATCCAATCACAGCGGATAAGAGAATAATAGAGATGATTCCTGAAAGGAATGAACAAGGGCAGACGCTCTGGAGCAAGACAAATGATGCTGGATCGGACAGGGTGATGGTGTCTCCCCTAGCTGTAACTTGGTGGAATAGGAATGGGCCAACGGCAAGTGCAGTCCATTATCCAAAAGTTTACAAAACATACTTTGAGAAGGTTGAAAGGTTAAAACATGGAACATTCGGTCCCGTTCATTTCCGAAACCAAGTTAAAATACGCCGCCGAGTTGATATAAATCCTGGCCATGCAGATCTCAGTGCTAAAGAAGCACAAGATGTCATCATGGAAGTCGTTTTCCCAAATGAAGTGGGAGCTAGAATATTGACATCAGAATCGCAATTGACAATAACAAAAGAGAAGAAAGAAGAGCTCCAAGACTGTAAGATTGCTCCCTTAATGGTTGCATACATGTTGGAAAGGGAACTGGTCCGCAAAACCAGATTCCTACCGGTAGCAGGCGGAACAAGCAGTGTATACATTGAGGTATTGCATTTGACTCAAGGGACCTGCTGGGAGCAGATGTACACTCCGGGCGGAGAAGTGAGAAACGACGATGTTGATCAGAGCTTGATCATCGCTGCCAGAAATATTGTTAGGAGAGCAACGGTATCAGCGGATCCACTGGCATCACTGCTGGAAATGTGTCACAGCACACAAATTGGTGGGACAAGGATGGTGGACATCCTTAGGCAAAATCCAACTGAGGAACAAGCTGTGGATATATGCAAAGCAGCAATGGGTCTGAGAATCAGTTCATCCTTTAGCTTTGGAGGCTTCACTTTCAAAAGAACAAGTGGATCATCTGTCACGAAGGAAGAAGAAGTGCTTACAGGCAACCTCCAAACATTGAAAATAAGAGTACACGAGGGGTATGAGGAATTCACAATGGTTGGGCGGAGGGCAACAGCTATCCTGAGGAAAGCAACTAGAAGGCTGATTCAGTTGATAGTAAGTGGAAGAGACGAACAATCAATTGCTGAGGCAATCATTGTAGCAATGGTGTTCTCACAGGAGGATTGCATGATAAAGGCAGTTCGAGGCGATCTGAATTTCGTAAACAGAGCAAACCAAAGGTTAAACCCCATGCATCAACTCCTGAGACATTTTCAAAAGGACGCAAAAGTGCTATTTCAGAACTGGGGAATTGAACCCATTGATAATGTCATGGGGATGATCGGAATATTATCTGACATGACTCCCAGCACAGAAATGTCACTGAGAGGAGTAAGAGTTAGTAAAATGGGAGTGGATGAATATTCCAGCACTGAAAGAGTAGTTGTGAGTATTGACCGTTTTTTAAGGGTTCGAGATCAGCGGGGGAACGTACTCTTATCTCCCGAAGAGGTCAGCGAAACCCAGGGAATAGAGAGATTGACAATAACATATTCATCATCAATGATGTGGGAGATCAACGGTCCTGAATCAGTGCTTGTTAACACCTATCAATGGATCATCAGAAACTGGGAAACTGTGAAGATTCAATGGTCTCAAGACCCCACGATGCTGTACAATAAGATGGAGTTTGAACCGTTCCAATCCTTGGTACCTAAAGCTGCCAGAGGCCAATACAGTGGATTTGTGAGAACATTATTCCAACAAATGCGTGACGTACTGGGGACATTTGATACTGTCCAGATAATAAAGCTGCTACCATTTGCAGCAGCCCCACCAAAGCAGAGCAGAATGCAGTTTTCTTCTCTAACTGTGAATGTGAGAGGCTCTGGAATGAGAATACTCGTAAGGGGCAATTCCCCTGTGTTCAACTACAATAAGGCAACCAAAAGGCTCACCGTTCTTGGAAAGGACGCAGGTGCATTAACAGAGGACCCAGATGAGGGGACAGCCGGAGTGGAATCTGCAGTATTGAGGGGATTCCTAATTCTAGGCAAGGAGGACAAAAGGTATGGACCAGCATTGAGCATCAATGAACTGAGCAATCTTGCGAAAGGGGAGAAAGCAAATGTACTGATAGGGCAAGGAGATGTGGTGCTGGTAATGAAACGGAAACGAGACTCTAGCATACTTACTGACAGCCAGACAGCGACCAAAAGAATTCGGATGGCCATCAATTAGATGGAAGATTTTGTGCGACAATGCTTCAATCCAATGATTGTCGAGCTTGCGGAAAAGGCAATGAAAGAGTATGGGGAAGATCCGAAAATCGAAACGAACAAATTTGCTGCAATATGCACACACTTGGAGGTCTGTTTCATGTATTCGGATTTTCACTTTATTGATGAACGGAGTGAATCAATAATTGTAGAATCTGGAGATCCAAATGCATTATTGAAACACCGATTCGAAATAATTGAAGGAAGAGACCGAACGATGGCCTGGACTGTGGTGAATAGTCTTTGCAACACCACAGGAATCGAGAAACCTAAATTTCTCCCAGATTTGTATGACTACAAGGAGAACCGATTCATTGAAATTGGAGTGACACGGAGGGAAGTTCATACATACTATCTGGAGAAAGCCAACAAGATAAAATCCGAGAAGACACACATTCACATATTCTCATTCACAGGGGAGGAAATGGCCACCAAAGCGGACTACACCATTGATGAAGAGAGCAGGGCAAGAATTAAAACCAGGCTGTTCACCATAAGACAGGAAATGGCCAGTAGGGGTCTATGGGATTCCTTTCGTCAATCCGAGAGAGGCGAAGAGACAATTGAAGAAAAATTTGAAATCACTGGAACCATGCGCAGACTTGCAGACCAAAGTCTCCCACCGAACTTCTCCAGCCTTGAAAACTTTAGAGCCTATGTGGATGGATTCGAACCGAACGGCTGCATTGAGGGCAAGCTTTCTCAAATGTCAAAAGAAGTGAATGCTAGAATTGAACCATTTTTGAAGACAACGCCACGCCCTCTCAGATTACCTGATGGGCCTCCTTGCTCTCAGCGGTCGAAGTTCTTGTTGATGGATGCTCTTAAATTAAGCATCGAAGACCCGAGTCATGAGGGGGAGGGGATACCACTATACGATGCAATCAAATGCATGAAGACATTTTTCGGTTGGAAGGAGCCCAACATCGTGAAACCACATGAAAAAGGTATAAACCCCAATTATCTCCTGGCTTGGAAGCAAGTGCTGGCAGAACTCCAAGATGTCGAAAATGAGGAGAAAATCCCAAAAACAAAGAACATGAAAAAAACAAGCCAGTTGAAGTGGGCACTCGGTGAGAACATGGCACCAGAGAAAGTAGACTTTGAGGACTGCAAAGATGTTAGCGATCTAACACAGTATAACAGTGATGAACCAGAGTCTAGATCACTAGCAAGCTGGATTCAGAGTGAATTCAACAAGGCATGTGAATTGACAGATTCGAGTTGGATTGAACTTGATGAAATAGGAGAAGACGTTGCTCCAATTGAACACATTGCAAGTATGAGAAGGAATTATTTTACAGCGGAAGTATCCCATTGCAGAGCCATCGAATACATAATGAAGGGAGTGTACATAAACACAGCTCTGTTGAATGCATCCTGTGCAGCCATGGATGACTTTCAACTAATTCCAATGATAAGCAAATGCAGAACCAAAGAAGGAAGACGGAAAACTAATCTGTATGGATTCATTATAAAGGGAAGATCCCACTTGAGGAATGATACCGATGTGGTAAATTATGTAAGTATGGAATTCTCTCTTACTGACCCGAGGCTGGAGCCACACAAGTGGGAAAAGTACTGTGTCCTTGAGATAGGAGACATGCTCCTCCGGACTGCAGTAGGTCAAGTTTCGAGGCCCATGTTCCTGTATGTGAGAACCAACGGAACCTCCAAGATCAAAATGAAATGGGGCATGGAAATGAGGCGATGCCTCCTTCAATCCCTTCAACAAATTGAAAGCATGATTGAAGCCGAGTCTTCTGTCAAAGAGAAGGACATGACCAAAGAATTCTTTGAAAACAAGTCAGAAACATGGCCGATTGGAGAGTCCCCCAAAGGAGTGGAGGAGGGCTCCATCGGAAAGGTGTGCAGAACCTTGCTGGCGAAATCTGTATTCAACAGTTTGTATGCATCTTCACAACTCGAGGGGTTTTCAGCTGAATCAAGAAAATTGCTTCTCATTGTTCAGGCACTTAGGGACAACCTGGAACCTGGGACCTTCGATCTTGGAGGGCTATATGAAGCGATTGAGGAGTGCCTGATTAACGATCCCTGGGTTTTGCTTAATGCTTCCTGGTTCAACTCCTTCCTCGCACATGCACTGAAATAGATGGCGTCTCAAGGCACCAAACGATCTTATGAACAGATGGAAACTGGTGGAGAACGCCAGAATGCCACTGAGATCAGGGCATCTGTTGGAAGAATGGTTAGTGGCATTGGGAGGTTTTACATACAGATGTGCACAGAACTCAAACTCAGTGATTATGAAGGGAGGCTGATCCAGAACAGCATAACAATAGAGAGAATGGTACTCTCTGCATTCGATGAAAGAAGGAACAGATACCTGGAAGAACACCCCAGTGCGGGGAAGGACCCGAAGAAAACTGGAGGTCCAATTTATCGGAGGAGAGACGGAAAATGGGTGAGAGAGCTGATTCTGTACGACAAAGAGGAGATCAGGAGGATATGGCGTCAAGCTAACAATGGAGAGGATGCAACTGCTGGTCTTACCCACCTGATGATATGGCATTCCAATCTAAATGATGCCACATATCAGAGAACAAGAGCTCTCGTGCGTACTGGAATGGACCCCAGGATGTGCTCTCTGATGCAAGGGTCAACTCTACCGAGGAGATCTGGAGCTGCTGGTGCAGCAGTGAAAGGGGTAGGGACAATGGTGATGGAGCTGATTCGGATGATAAAACGAGGGATCAACGACCGGAATTTCTGGAGAGGTGAAAATGGGAGAAGAACAAGGATTGCATATGAGAGAATGTGCAACATCCTCAAAGGGAAATTCCAAACAGCAGCACAAAGAGCAATGATGGATCAAGTGCGAGAGAGCAGAAATCCTGGAAATGCTGAAATTGAAGATCTCATTTTTCTGGCACGGTCTGCACTCATCCTGAGAGGATCAGTGGCCCATAAGTCCTGCTTGCCTGCTTGTGTGTACGGACTTGCAGTGGCCAGTGGATATGACTTTGAGAGAGAAGGGTACTCTCTGGTTGGAATAGATCCTTTCCGTCTGCTTCAAAACAGCCAGGTCTTTAGTCTCATTAGACCAAATGAGAATCCAGCACATAAGAGTCAATTAGTGTGGATGGCATGCCACTCTGCAGCATTTGAGGATCTTAGAGTTTCAAGTTTCATCAGAGGGACAAGAGTGGTCCCAAGAGGACAGCTATCCACCAGAGGGGTTCAAATTGCTTCAAATGAGAACATGGAAGTAATGGACTCCAACACTCTTGAACTGAGAAGTAGATATTGGGCTATAAGAACCAGAAGCGGAGGAAACACCAACCAGCAGAAAGCATCTGCAGGACAGATCAGCGTTCAGCCCACTTTCTCGGTACAGAGAAACCTTCCCTTCGAAAGAGCGACCATCATGGCAGCATTTACAGGAAATACTGAGGGCAGAACGTCTGACATGAGGACTGAAATCATAAGAATGATGGAAAGTGCCAGACCAGAAGATGTGTCATTCCAGGGGCGGGGAGTCTTCGAGCTCTCGGACGAAAAGGCAACGAACCCGATCGTGCCTTCCTTTGACATGAATAATGAAGGATCTTATTTCTTCGGAGACAATGCAGAGGAGTATGACAATTAAATGAGTCTTCTAACCGAGGTCGAAACGTACGTTCTCTCTATCATCCCGTCAGGCCCCCTCAAAGCCGAGATCGCGCAGAAACTTGAAGATGTCTTTGCAGGAAAGAACGCCGATCTCGAGGCTCTCATGGAGTGGCTAAAGACAAGACCAATCCTGTCACCTCTGACTAAAGGGATTTTGGGATTTGTATTCACGCTCACCGTGCCCAGTGAGCGAGGACTGCAGCGTAGACGCTTTGTCCAGAATGCCCTAAATGGAAATGGAGATCCAAATAATATGGATAAGGCAGTTAAGCTATATAAGAAGCTGAAAAGAGAAATAACATTCCATGGGGCTAAGGAGGTCGCACTCAGCTACTCAACCGGTGCACTTGCCAGTTGCATGGGTCTCATATACAACAGGATGGGAGCGGTGACTACGGAAGTGGCTTTTGGCCTAGTGTGTGCCACTTGTGAGCAGATTGCAGATTCACAGCATCGGTCTCACAGGCAGATGGCAACTATCACCAACCCACTAATCAGGCATGAAAACAGAATGGTGCTGGCCAGCACTACAGCTAAGGCTATGGAGCAGATGGCGGGATCAAGTGAGCAGGCAGCGGAAGCCATGGAGGTCGCTAATCAGGCTAGGCAGATGGTGCAGGCAATGAGGACAATTGGGACTCATCCTAACTCTAGTGCTGGTCTGAGAGATAATCTTCTTGAAAATTTACAGGCCTACCAGAAACGAATGGGAGTGCAAATGCATCGATTCAAGTGAATGAGTCTTCTAACCGAGGTCGAAACGCCTACCAGAAACGAATGGGAGTGCAAATGCATCGATTCAAGTGATCCTCTTGCTGTTGCCGCAAGTATCATTGGGATCTTGCACTTGATATTGTGGATTCTTGATCGTCTTTTCTTCAAATTCATTTATCGTCGCCTTAAATACGGTTTGAAAAGAGGGCCTTCTACGGCAGGGGTACCTGAGTCTATGAGGGAAGAGTATCGGCAGGAACAGCAGAATGCTGTGGATGTTGACGATGGTCATTTTGTCAACATAGAATTGGAGTAAATGGATTCCAACACTGTGTTAAGCTTTCAGGTAGACTGCTTTCTTTGGCATGTCCGCAAACGATTTGCAGACCAAGAACTGGGTGATGCCCCATTCCTTGACCGGCTTCGCCGAGATCAGAAGTCCCTAAGAGGAAGAGGCAACACTCTTGGTCTGGACATCGAGACAGCTACTCGTGCGGGAAAGCAAATAGTGGAGCGGATTCTGGAGGAGGAGTCCGATGAGGCACTTAAAAAG---------------CCGGCTTCACGCTACCTAACTGACATGACTCTCGAAGAAATGTCAAGGAACTGGTTCATGCTCATGCCCAAGCAAAAGGTGGCAGGTTCCCTTTGCATCAAAATGGACCAAGCAATAATGGATAAAACCATCATATTGAAAGCAAACTTCAGTGTAATTTTTGACCGGTTAGAAACCCTAATACTACTTAGAGCTTTCACAGAAGAAGGAGCAATCGTAGGAGAAATCTCACCATTACCCTCTCTTCCAGGACATACTGGTGAGGATGTCAAAAATGCAATTGGCGTCCTCATCGGAGGACTTGAATGGAATGATAACACAGTTCGAGTCTCTGAAACTATACAGAGATTCGCTTGGAGAGGCGGTGATGAGGACGGGAGACTTCCATTCCCTCCAAATCAGAAACGGAAAATGGCGAGAACAATTGAGTCAGAAGTTTGAATGGATTCCAACACTGTGTTAAGCTTTCAGGACATACTGGTGAGGATGTCAAAAATGCAATTGGCGTCCTCATCGGAGGACTTGAATGGAATGATAACACAGTTCGAGTCTCTGAAACTATACAGAGATTCGCTTGGAGAGGCGGTGATGAGGACGGGAGACTTCCATTCCCTCCAAATCAGAAACGGAAAATGGCGAGAACAATTGAGTCAGAAGTTTGAAGAAATAAGGTGGCTGATTGAAGAAGTACGACATAGATTGAAAATTACAGAAAACAGCTTCGAACAGATAACATTTATGCAAGCCTTACAACTACTGCTTGAAGTGGAGCAAGAGATAAGAGCTTTCTCGTTTCAGCTTATTTAA
>Concatenated PB2+PA+NP+M1+M2+NS1+NS2 STRAIN=A/Indonesia/CDC370E/2006 YEAR=2006
ATGGAGAGAATAAAAGAATTAAGAGATCTAATGTCACAATCCCGCACTCGCGAGATACTGACAAAAACCACTGTGGACCATATGGCCATAATCAAGAAATACACATCAGGAAGACAAGAGAAGAACCCTGCTCTCAGAATGAAATGGATGATGGCAATGAAATATCCAATCACAGCGGATAAGAGAATAATAGAGATGATTCCTGAAAGGAATGAACAAGGGCAGACGCTCTGGAGCAAGACAAATGATGCTGGATCGGACAGGGTGATGGTGTCTCCCCTAGCTGTAACTTGGTGGAATAGGAATGGGCCAACGACAAGTGCAGTCCATTATCCAAAGGTTTACAAAACATACTTTGAGAAGGTTGAAAGGTTAAAACATGGAACATTCGGTCCCGTTCATTTCCGAAACCAAGTTAAAATACGCCGCCGAGTTGATATAAATCCTGGCCATGCAGATCTCAGTGCTAAAGAAGCACAAGATGTCATCATGGAAGTCGTTTTCCCAAATGAAGTGGGAGCTAGAATATTGACATCAGAGTCGCAATTGACAATAACGAAAGAGAAGAAAGAAGAGCTCCAAGATTGTAAGATTGCTCCCTTAATGGTTGCATACATGTTGGAAAGGGAACTGGTCCGCAAAACCAGATTCCTACCGGTAGCAGGCGGAACAAGCAGTGTGTACATTGAGGTATTGCATTTGACTCAAGGGACCTGCTGGGAGCAGATGTACACTCCAGGCGGAGAAGTGAGAAACGACGATGTTGATCAGAGTTTGATCATCGCTGCCAGAAACATTGTTAGGAGAGCAACGGTATCAGCGGATCCACTGGCATCACTGCTGGAAATGTGTCACAGCACACAAATTGGTGGGACAAGAATGGTGGACATCCTTAGGCAAAATCCAACTGAGGAACAAGCTGTGGATATATGCAAAGCAGCAATGGGTCTGAGAATCAGTTCATCCTTTAGCTTTGGAGGCTTCACTTTCAAAAGAACAAGTGGATCATCCGTCACGAAGGAAGAGGAAGTGCTTACAGGCAACCTCCAAACATTGAAAATAAGAGTACACGAGGGGTATGAGGAATTCACAATGGTTGGGCGGAGGGCAACAGCTATCCTTAGGAAAGCAACTAGAAGGCTGATTCAGTTGATAGTAAGTGGAAGAGACGAACAATCAATCGCTGAGGCAATCATTGTAGCAATGGTGTTCTCACAGGAGGATTGCATGATAAAGGCAGTTCGAGGCGATCTGAATTTCGTAAACAGAGCAAACCAAAGGTTAAACCCCATGCATCAACTCCTGAGACATTTTCAAAAGGACGCAAAAGTGCTATTTCAGAACTGGGGAATTGAACCCATTGATAATGTCATGGGGATGATTGGAATATTACCTGACATGACTCCCAGCACAGAAATGTCACTGAGAGGAGTAAGAGTTAGTAAAATGGGAGTGGATGAATATTCCAGCACTGAGAGAGTAGTTGTGAGTATTGACCGTTTTTTAAGGGTTCGAGATCAGCGGGGGAACGTACTCTTATCTCCCGAAGAGGTCAGCGAAACCCAGGGAATAGAGAGATTGACAATAACATATTCATCATCAATGATGTGGGAGATCAACGGTCCTGAATCAGTGCTTGTTAACACCTATCAATGGATCATCAGAAACTGGGAAACTGTGAAGATTCAATGGTCTCAAGACCCCACGATGCTGTACAATAAGATGGAGTTTGAACCGTTCCAATCCTTGGTACCTAAAGCTGCCAGAGGCCAATACAGTGGATTTGTGAGAACATTATTCCAACAAATGCGTGACGTACTGGGGACATTTGATACTGTCCAGATAATAAAGCTGCTACCATTTGCAGCAGCCCCGCCAAAGCAGAGCAGAATGCAGTTTTCTTCTCTAACTGTGAATGTGAGAGGCTCTGGAATGAGAATACTCGTAAGGGGCAATTCCCCTGTGTTCAACTACAATAAGGCAACCAAAAGGCTCACCGTTCTTGGAAAGGACGCAGGTGCACTAACAGAGGACCCAGATGAGGGGACAGCCGGAGTGGAATCTGCAGTATTGAGGGGATTCCTAATTCTGGGCAAGGAGGACAGAAGGTATGGACCAGCATTGAGCATCAATGAACTGAGCAATCTTGCGAAAGGGGAGAAAGCAAATGTACTGATAGGGCAAGGAGATGTGGTGCTGGTAATGAAACGGAAACGAGACTCTAGCATACTTACTGACAGCCAGACAGCGACCAAAAGAATTCGGATGGCCATCAATTAGATGGAAGATTTTGTGCGACAATGCTTCAATCCAATGATTGTCGAGCTTGCGGAAAAGGCAATGAAAGAATATGGGGAAGATCCGAAAATCGAAACGAACAAATTTGCTGCAATATGCACACACTTGGAGGTCTGTTTCATGTATTCGGATTTTCACTTTATTGATGAACGGAGTGAATCAATAATTGTAGAATCTGGAGATCCAAATGCATTATTGAAACACCGATTCGAAATAATTGAAGGAAGAGACCGAACGGTGGCCTGGACTGTGGTAAATAGTCTTTGCAACACCACAGGAGTCGAGAAACCTAAATTTCTCCCAGATTTGTATGACTACAAAGAGAACCGATTCATTGAAATTGGAGTGACACGGAGGGAAGTTCATACATACTATCTGGAGAAAGCCAACAAGATAAAATCCGAGAAGACACACATTCACATATTCTCATTCACAGGGGAAGAAATGGCCACCAAAGCGGACTACACCATTGATGAAGAGAGCAGGGCAAGAATTAAAACCAGGCTGTTCACCATAAGACAGGAAATGGCCAGTAGGGGTCTATGGGATTCCTTTCGTCAATCCGAGAGAGGCGAAGAGACAATTGAAGAAAAATTTGAAATCACTGGAACCATGCGCAGACTTGCAGACCAAAGTCTCCCACCGAACTTCTCCAGCCTTGAAAACTTTAGAGCCTATGTGGATGGATTCGAACCGAACGGCTGCATTGAGGGCAAGCTTTCTCAAATGTCAAAAGAAGTGAATGCTAGAATTGAGCCATTTTTGAAGACAACGCCACGCCCTCTCAGATTACCTGATGGGCCTCCTTGCTCTCAGCGGTCGAAGTTCTTGCTGATGGATGCTCTTAAATTAAGCATCGAAGACCCGAGTCATGAGGGGGAGGGGATACCACTATACGATGCAATCAAATGCATGAAGACATTTTTCGGTTGGAAGGAGCCCAACATCGTGAAACCACATGAAAAAGGTATAAACCCCAATTATCTCCTGACTTGGAAGCAAGTGCTGGCAGAACTCCAAGATGTCGAAAATGAGGAGAAAATCCCAAAAACAAAGAACATGAAAAAAACAAGCCAGTTGAAGTGGGCACTCGGTGAGAACATGGCACCAGAGAAAGTAGACTTTGAGGATTGCAAAGATGTTAGCGATCTAACACAGTATAACAGTGATGAACCAGAGCCTAGATCACTAGCAAGCTGGATTCAGAGTGAATTCAACAAGGCATGTGAATTGACAGATTCGAGTTGGATTGAACTTGATGAAATAGGAGAAGACGTTGCTCCAATTGAACACATTGCAAGTATGAGAAGGAATTATTTTACAGCGGAAGTATCCCATTGCAGAGCCACCGAATACATAATGAAGGGAGTGTACATAAACACAGCTCTGTTGAATGCATCCTGTGCAGCCATGGATGACTTTCAACTAATTCCAATGATAAGCAAATGCAGAACCAAAGAAGGAAGACGGAAAACTAATCTGTATGGATTCATTATAAAGGGAAGATCCCACTTGAGGAATGATACCGATGTGGTAAATTATGTAAGTATGGAATTCTCTCTTACTGACCCGAGGCTGGAGCCACACAAGTGGGAAAAGTACTGTGTCCTTGAAATAGGAGACATGCTCCTCCGGACTGCAGTAGGTCAAGTTTCGAGGCCCATGTTCCTGTATGTGAGAACCAATGGAACCTCCAAGATCAAAATGAAATGGGGCATGGAAATGAGGCGATGCCTCCTTCAATCCCTTCAACAAATTGAAAGCATGATTGAAGCCGAGTCTTCTGTCAAAGAGAAGGACATGACCAAAGAATTCTTTGAAAACAAGTCAGAAACATGGCCGATTGGAGAGTCCCCCAAAGGAGTGGAGGAGGGCTCCATCGGAAAGGTGTGCAGAACCTTGCTGGCGAAGTCTGTGTTCAACAGTTTGTATGCATCTTCACAACTCGAGGGGTTTTCAGCTGAATCAAGAAAATTGCTTCTCATTGTTCAGGCACTTAGGGACAACCTGGAACCTGGGACCTTCGATCTTGGAGGGCTATATGAAGCAATTGAGGAGTGCCTGATTAACGATCCCTGGGTTTTGCTTAATGCGTCCTGGTTCAACTCCTTCCTCGCACATGCACTGAAATAGATGGCGTCTCAAGGCACCAAACGATCTTATGAACAGATGGAGACTGGTGGAGAACGCCAGAATGCCACTGAGATCAGGGCATCTGTTGGAAGAATGGTTAGTGGCATTGGGAGGTTTTACATACAGATGTGCACAGAACTCAAACTCAGTGACTATGAAGGGAGGCTGATCCAGAACAGCATAACAATAGAGAGAATGGTACTCTCTGCATTTGATGAAAGAAGGAACAGGTACCTGGAAGAACACCCCAGTGCGGGGAAGGACCCGAAGAAAACTGGAGGTCCAATTTATCGGAGGAGAGACGGAAAATGGGTGAGAGAGCTGATTCTGTACGACAAAGAGGAGATCAGGAGGATTTGGCGTCAAGCTAACAATGGAGAGGACGCAACTGCTGGTCTTACCCACCTGATGATATGGCATTCCAATCTAAATGATGCCACATATCAGAGAACAAGAGCTCTCGTGCGTACTGGAATGGACCCCAGGATGTGCTCTCTGATGCAAGGGTCAACTCTACCGAGGAGATCTGGAGCTGCCGGTGCAGCAGTGAAAGGGGTAGGGACAATGGTGATGGAGCTGATTCGGATGATAAAACGAGGGATCAACGACCGGAATTTCTGGAGAGGTGAAAATGGGAGAAGAACAAGGATTGCATATGAGAGAATGTGCAACATCCTCAAAGGGAAATTCCAAACAGCAGCACAAAGAGCAATGATGGATCAAGTGCGAGAGAGCAGAAATCCTGGGAATGCTGAAATTGAAGATCTCATTTTTCTGGCACGGTCTGCACTCATCCTGAGAGGATCAGTGGCCCATAAGTCCTGCTTGCCTGCTTGTGTGTACGGACTTGCAGTGGCCAGTGGATATGACTTTGAGAGAGAAGGGTACTCTCTGGTTGGAATAGATCCTTTCCGTCTGATTCAAAACAGCCAGGTCTTTAGTCTCATTAGACCAAATGAGAATCCAGCACATAAGAGCCAATTAGTGTGGATGGCATGCCACTCTGCAGCATTTGAGGACCTTAGAGTTTCAAGTTTCATCAGAGGGACAAGAGTGGTCCCAAGAGGACAGCTATCCACCAGAGGGGTTCAAATTGCTTCAAATGAGAACATGGAAGTAATGGACTCCAACACTCTTGAACTGAGAAGTAGATATTGGGCTATAAGAACCAGAAGCGGAGGAAACACCAACCAGCAGAAAGCATCTGCAGGACAGATCAGCGTTCAGCCCACTTTCTCGGTGCAGAGAAACCTTCCCTTCGAAAGAGCGACCATCATGGCAGCATTTACAGGAAATACTGAGGGCAGAACGTCTGACATGAGGACTGAAATCATAAGAATGATGGAAAGTGCCAGACCAGAAGATGTGTCATTCCAGGGGCGGGGAGTCTTCGAGCTCTCGGACGAAAAGGCAACGAACCCGATCGTGCCTTCCTTTGACATGAATAATGAAGGATCTTATTTCTTCGGAGACAATGCAGAGGAGTACGACAATTAAATGAGTCTTCTAACCGAGGTCGAAACGTACGTTCTCTCTATCATCCCGTCAGGCCCCCTCAAAGCCGAGATCGCGCAGAAACTTGAAGATGTCTTTGCAGGAAAGAACACCGATCTCGAGGCTCTCATGGAGTGGCTGAAGACAAGACCAATCCTGTCACCTCTGACTAAAGGGATTTTGGGATTTGTATTCACGCTCACCGTGCCCAGTGAGCGAGGACTGCAGCGTAGACGCTTTGTCCAGAATGCCCTAAATGGAAATGGAGATCCAAATAATATGGATAGGGCAGTTAAGCTATATAAGAAGCTGAAAAGAGAAATAACATTCCATGGGGCTAAGGAGGTTTCACTCAGCTACTCAACCGGTGCACTTGCCAGTTGCATGGGTCTCATATACAACAGGATGGGAACGGTGACTACGGAAGTGGCTTTTGGCCTAGTGTGTGCCACTTGTGAGCAGATTGCAGATTCACAGCATCGGTCTCACAGGCAGATGGCAACTATCACCAACCCACTAATCAGGCATGAAAACAGAATGGTGCTGGCCAGCACTACAGCTAAGGCTATGGAGCAGATGGCGGGATCAAGTGAGCAGGCAGCGGAAGCCATGGAGGTCGCTAATCAGGCTAGGCAGATGGTGCAGGCAATGAGGACAATTGGAACTCATCCTAACTCTAGTGCTGGTCTGAGAGATAATCTTCTTGAAAATTTGCAGGCCTACCAGAAACGAATGGGAGTGCAGATGCAGCGATTCAAGTGAATGAGTCTTCTAACCGAGGTCGAAACGCCTACCAGAAACGAATGGGAGTGCAGATGCAGCGATTCAAGTGATCCTCTTGTTGTTGCCGCAAGTATCATTGGGATCTTGCACTTGATATTGTGGATTCTTGATCGTCTTTTCTTCAAATGCATTTATCGTCGCCTTAAATACGGTTTGAAAAGAGGGCCTTCAAAGACAGGGGTACCTGAGTCTATGAGGGAAGAGTACCGGCAGGAACAGCAGAGTGCTGTGGATGTTGACGATGGTCATTTTGTCAACATAGAATTGGAGTAAATGGATTCCAACACTGTGTTAAGCTTTCAGGTAGACTGCTTTCTTTGGCATGTCCGCAAACGATTTGCAGACCAAGAACTGGGTGATGCCCCATTCCTTGACCGGCTTCGCCGAGATCAGAAGTCCCTAAGAGGAAGAGGCAACACTCTTGGTCTGGACATCGAGACAGCTACTCGTGCAGGAAAGCAAATAGTGGAGCGGATTCTGGAGGAGGAGTCTGACGAGGCACTTAAAATG---------------CCGGCTTCACGCTACCTAACTGACATGACTCTCGAAGAAATGTCAAGGGACTGGTTCATGCTCATGCCCAAGCAAAAGGTGGCAGGTTCCCTTTGCATCAAAATGGACCAAGCAATAATGGATAAAACCATCATATTGAAAGCAAACTTCAGTGTGATTTTTGACCGGTTGGAAACCCTAATACTACTTAGAGCTTTCACAGAAGAAGGAGCAATCGTAGGAGAAATCTCACCATTACCCTCTCTTTCAGGACATACTGGTGAGGATGTCAAAAATGCAATTGGCGTCCTCATCGGAGGACTTGAATGGAATGATAACACAGTTCGAGTCTCTGAAACTATACAGAGATTCGCTTGGAGAGGCGGTGATGAGGATGGGAGACTTCCATTCCCTCCAAATCAGAAACGGAAAATGGCGAGAACAATTGAGTCAGAAGTTTGAATGGATTCCAACACTGTGTTAAGCTTTCAGGACATACTGGTGAGGATGTCAAAAATGCAATTGGCGTCCTCATCGGAGGACTTGAATGGAATGATAACACAGTTCGAGTCTCTGAAACTATACAGAGATTCGCTTGGAGAGGCGGTGATGAGGATGGGAGACTTCCATTCCCTCCAAATCAGAAACGGAAAATGGCGAGAACAATTGAGTCAGAAGTTTGAAGAAATAAGGTGGCTGATTGAAGAAGTACGACATAGATTGAAAATTACAGAAAACAGCTTCGAACAGATAACATTTATGCAAGCCTTACAACTACTGCTTGAAGTGGAGCAAGAGATAAGAGCTTTCTCGTTTCAGCTTATTTAA
>Concatenated PB2+PA+NP+M1+M2+NS1+NS2 STRAIN=A/Indonesia/CDC610/2006 YEAR=2006
ATGGAGAGAATAAAAGAATTAAGAGATCTAATGTCACAATCCCGCACTCGCGAGATACTAACAAAAACCACTGTGGACCATATGGCCATAATCAAGAAATACACATCAGGAAGACAAGAGAAGAACCCTGCTCTCAGAATGAAATGGATGATGGCAATGAAATATCCAATCACAGCGGATAAGAGAATAATAGAGATGATTCCTGAAAGGAATGAACAAGGGCAGACGCTCTGGAGCAAGACAAATGATGCTGGATCGGACAGGGTGATGGTGTCTCCCCTAGCTGTAACTTGGTGGAATAGGAATGGGCCAACGACAAGTGCAGTCCATTATCCAAAAGTTTACAAAACATACTTTGAGAAGGTTGAAAGGTTAAAACATGGAACATTCGGTCCCGTTCATTTCCGAAACCAAGTTAAAATACGCCGCCGAGTTGATATAAATCCTGGCCATGCAGATCTCAGTGCTAAAGAAGCACAAGATGTCATCATGGAAGTCGTTTTCCCAAATGAAGTGGGAGCTAGAATATTGACATCAGAATCGCAATTGACAATAACGAAAGAGAAGAAAGAAGAGCTCCAAGACTGTAAGATTGCTCCCTTAATGGTTGCATACATGTTGGAAAGGGAACTGGTCCGCAAAACCAGATTCCTACCGGTAGCAGGCGGAACAAGCAGTGTGTACATTGAGGTATTGCACTTGACTCAAGGGACCTGCTGGGAGCAGATGTACACTCCGGGCGGAGAAGTGAGAAACGACGATGTTGATCAGAGTTTGATCATCGCTGCCAGAAATATTGTTAGGAGAGCAACGGTATCAGCGGATCCACTGGCATCACTGCTGGAAATGTGTCACAGCACACAAATTGGTGGGACAAGGATGGTGGACATCCTTAGGCAAAATCCAACTGAGGAACAAGCTGTGGATATATGCAAAGCAGCAATGGGTCTGAGAATCAGTTCATCCTTTAGCTTTGGAGGCTTCACTTTCAAAAGAACAAGTGGATCATCTGTCACGAAGGAAGAGGAAGTGCTTACAGGCAACCTCCAAACATTGAAAATAAGAGTACACGAGGGGTATGAGGAATTCACAATGGTTGGGCGGAGGGCAACAGCTATCCTGAGGAAAGCAACTAGAAGGCTGATTCAGTTGATAGTAAGTGGAAGAGACGAACAATCAATTGCTGAGGCAATCATTGTAGCAATGGTGTTCTCACAGGAGGATTGCATGATAAAGGCAGTTCGAGGCGATCTGAATTTCGTAAACAGGGCAAACCAAAGGTTAAACCCCATGCATCAACTCCTGAGACATTTTCAAAAGGACGCAAAAGTGCTATTTCAGAACTGGGGAATTGAACCCATTGATAATGTCATGGGGATGATCGGAATATTATCTGACATGACTCCCAGCACAGAAATGTCACTGAGAGGAGTAAGAGTTAGTAAAATGGGAGTGGATGAATATTCCAGCACTGAGAGAGTAGTTGTGAGTATTGACCGTTTTTTAAGGGTTCGAGATCAGCGGGGGAACGTACTCTTATCTCCCGAAGAGGTCAGCGAAACCCAGGGAATAGAGAGATTGACAATAACATATTCATCATCAATGATGTGGGAGATCAACGGTCCTGAATCAGTGCTTGTTAACACCTATCAATGGATCATCAGAAACTGGGAAACTGTGAAGATTCAATGGTCTCAAGACCCCACGATGCTGTACAATAAGATGGAGTTTGAACCGTTCCAATCCTTGGTACCTAAAGCTGCCAGAGGCCAATACAGTGGATTTGTGAGAACATTATTCCAACAAATGCGTGACGTACTGGGAACATTTGATACTGTCCAGATAATAAAGCTGCTACCATTTGCAGCAGCCCCACCAGAGCAGAGCAGAATGCAGTTTTCTTCTCTAACTGTGAATGTGAGAGGCTCTGGAATGAGAATACTCGTAAGGGGCAATTCCCCTGTGTTCAACTACAATAAGGCAACCAAAAGGCTCACCGTTCTTGGAAAGGACGCAGGTGCATTAATAGAGGACCCAGATGAGGGGACAGCCGGAGTGGAATCTGCAGTATTGAGGGGATTCCTAATTCTAGGCAAGGAGGACAAAAGGTATGGACCAGCATTGAGCATCAATGAACTGAGCAATCTTGCGAAAGGGGAGAAAGCAAATGTACTGATAGGGCAAGGAGATGTGGTGCTGGTAATGAAACGGAAACGAGACTCTAGCATACTTACTGACAGCCAGACAGCGACCAAAAGAATTCGGATGGCCATCAATTAGATGGAAGATTTTGTGCGACAATGCTTCAATCCAATGATTGTCGAGCTTGCGGAAAAGGCAATGAAAGAATATGGGGAAGATCCGAAAATCGAAACGAACAAATTTGCTGCAATATGCACACACTTGGAGGTCTGTTTCATGTATTCGGATTTTCACTTTATTGATGAACGGAGTGAATCAATAATTGTAGAATCTGGAGATCCAAATGCATTATTGAAACACCGATTCGAAATAATTGAAGGAAGAGACCGAACGATGGCCTGGACTGTGGTGAATAGTCTTTGCAACACCACAGGAGTCGAGAAACCTAAATTTCTCCCAGATTTGTATGACTACAAGGAGAACCGATTCATTGAAATTGGAGTGACACGGAGGGAAGTTCATACATACTATCTGGAGAAAGCCAACAAGATAAAATCCGAGAAGACACACATTCACATATTCTCATTCACAGGGGAGGAAATGGCCACCAAAGCGGACTACACCATTGATGAAGAGAGCAGGGCAAGAATTAAAACCAGGCTGTTCACCATAAGACAGGAAATGGCCAGTAGGGGTCTATGGGATTCCTTTCGTCAATCCGAGAGAGGCGAAGAGACAATTGAAGAAAAATTTGAAATCACTGGAACCATGCGCAGACTTGCAGACCAAAGTCTCCCACCGAACTTCTCCAGCCTTGAAAACTTTAGAGCCTATGTGGATGGATTCGAACCGAACGGCTGCATTGAGGGCAAGCTTTCTCAAATGTCAAAAGAAGTGAATGCTAGAATTGAGCCATTTTTGAAGACAACGCCACGCCCTCTCAGATTACCTGATGGGCCTCCTTGCTCTCAGCGGTCGAAGTTCTTGCTGATGGATGCTCTTAAATTAAGCATCGAAGACCCGAGTCATGAGGGGGAGGGGATACCACTATACGATGCAATCAAATGCATGAAGACATTTTTCGGTTGGAAGGAGCCCAACATCGTGAAACCACATGAAAAAGGTATAAACCCCAATTATCTCCTGGCTTGGAAGCAAGTGCTGGCAGAACTCCAAGATGTCGAAAATGAGGAGAAAATCCCAAAAACAAAGAACATGAAAAAAACAAGCCAGTTGAAGTGGGCACTCGGTGAGAACATGGCACCAGAGAAAGTAGACTTTGAGGACTGCAAAGATGTTAGCGATCTAACACAGTATAACAGTGATGAACCAGAGTCTAGATCACTAGCAAGCTGGATTCAGAGTGAATTCAACAAGGCATGTGAATTGACAGATTCGAGTTGGATTGAACTTGATGAAATAGGAGAAGACGTTGCTCCAATTGAACACATTGCAAGTCTGAGAAGGAATTATTTTACAGCGGAAGTATCCCATTGCAGAGCCACCGAATACATAATGAGGGGAGTGTACATAAACACAGCTCTGTTGAATGCATCCTGTGCAGCCATGGATGACTTTCAACTAATTCCAATGATAAGCAAATGCAGGACAAAAGAAGGAAGACGGAAAACTAATCTGTATGGATTCATTATAAAGGGAAGATCCCATTTGAGGAATGATACCGATGTGGTAAATTATGTAAGTATGGAATTCTCTCTTACTGACCCGAGGCTGGAGCCACACAAGTGGGAAAAGTACTGTGTCCTTGAGATAGGAGACATGCTCCTCCGGACTGCAGTAGGTCAAGTTTCGAGGCCCATGTTCCTGTATGTGAGAACCAACGGAACCTCCAAGATCAAAATGAAATGGGGCATGGAAATGAGGCGATGCCTCCTTCAATCCCTTCAACAAATTGAAAGCATGATTGAAGCCGAGTCTTCTGTCAAAGAGAAGGACATGACCAAAGAATTCTTTGAAAACAAGTCAGAAACATGGCCGATTGGAGAGTCCCCCAAAGGAGTGGAGGAGGGCTCCATCGGAAAGGTGTGCAGAACCTTGCTGGCGAAGTCTGTGTTCAACAGTTTGTATGCATCTTCACAACTCGAGGGGTTTTCAGCTGAATCAAGAAAATTGCTTCTCATTGTTCAGGCACTTAGGGACAACCTGGAACCTGGGACCTTCGATCTTGGAGGGCTATATGAAGCAATTGAGGAGTGCCTGATTAACGATCCCTGGGTTTTGCTTAATGCGTCCTGGTTCAACTCCTTCCTCGCACATGCACTGAAATAGATGGCGTCTCAAGGCACCAAACGATCTTATGAACAGATGGAAACTGGTGGAGAACGCCAGAATGCCACTGAGATCAGGGCATCTGTTGGAAGAATGGTTAGTGGCATTGGGAGGTTTTACATACAGATGTGCACAGAACTCAAACTCAGTGACTATGAAGGGAGGCTGATCCAGAACAGCATAACAATAGAGAGAATGGTACTCTCTGCATTCGATGAAAGAAGGAACAGATACCTGGAAGAACACCCCAGTGCGGGGAAGGACCCGAAGAAAACTGGAGGTCCAATTTATCGGAGGAGAGACGGAAAATGGGTGAGAGAGCTGATTCTGTACGACAAAGAGGAGATCAGGAGGATATGGCGTCAAGCTAACAATGGAGAGGATGCAACTGCTGGTCTTACCCACCTGATGATATGGCATTCCAATCTAAATGATGCCACATATCAGAGAACAAGAGCTCTCGTGCGTACTGGAATGGACCCCAGGATGTGCTCTCTGATGCAAGGGTCAACTCTACCGAGGAGATCTGGAGCTGCTGGTGCAGCAGTGAAAGGGGTAGGGACAATGGTGATGGAGCTGATTCGGATGATAAAACGAGGGATCAACGACCGGAATTTCTGGAGAGGTGAAAATGGGAGAAGAACAAGGATTGCATATGAGAGAATGTGCAACATCCTCAAAGGGAAATTCCAAACAGCAGCACAAAGAGCAATGATGGATCAAGTGCGAGAGAGCAGAAATCCTGGAAATGCTGAAATTGAAGATCTCATTTTTCTGGCACGGTCTGCACTCATCCTGAGAGGATCAGTGGCCCATAAGTCCTGCTTGCCTGCTTGTGTGTACGGACTTGCAGTGGCCAGTGGATATGACTTTGAGAGAGAAGGGTACTCTCTGGTTGGAATAGATCCTTTCCGTCTGCTTCAAAACAGCCAGGTCTTTAGTCTCATTAGACCAAATGAGAATCCAGCACATAAGAGTCAATTAGTGTGGATGGCATGCCACTCTGCAGCATTTGAGGACCTTAGAGTTTCAAGTTTCATCAGAGGGACAAGAGTGGTCCCAAGAGGACAGCTATCCACCAGAGGGGTTCAAATTGCTTCAAATGAGAACATGGAAGTAATGGACTCCAACACTCTTGAACTGAGAAGTAGATATTGGGCTATAAGAACCAGAAGCGGAGGAAACACCAACCAGCAGAAAGCATCTGCAGGACAGATCAGCGTTCAGCCCACTTTCTCGGTACAGAGAAACCTTCCCTTCGAAAGAGCGACCATCATGGCAGCATTTACAGGAAATACTGAGGGCAGAACGTCTGACATGAGGACTGAAATCATAAGAATGATGGAAAGTGCCAGACCAGAAGATGTGTCATTCCAGGGGCGGGGAGTCTTCGAGCTCTCGGACGAAAAGGCAACGAACCCGATCGTGCCTTCCTTTGACATGAATAATGAAGGATCTTATTTCTTCGGAGACAATGCAGAGGAGTATGACAATTAAATGAGTCTTCTAACCGAGGTCGAAACGTACGTTCTCTCTATCATCCCGTCAGGCCCCCTCAAAGCCGAGATCGCGCAGAAACTTGAAGATGTCTTTGCAGGAAAGAACGCCGATCTCGAGGCTCTCATGGAGTGGCTAAAGACAAGACCAATCCTGTCACCTCTGACTAAAGGGATTTTGGGATTTGTATTCACGCTCACCGTGCCCAGTGAGCGAGGACTGCAGCGTAGACGCTTTGTCCAGAATGCCCTAAATGGAAATGGAGATCCAAATAATATGGATAAGGCAGTTAAGCTATATAAGAAGCTGAAAAGAGAAATAACATTCCATGGGGCTAAGGAGGTCGCACTCAGCTACTCAACCGGTGCACTTGCCAGTTGCATGGGTCTCATATACAACAGGATGGGAGCGGTGACTACGGAAGTGGCTTTTGGCCTAGTGTGTGCCACTTGTGAGCAGATTGCAGATTCACAGCATCGGTCTCACAGGCAGATGGCAACTATCACCAACCCACTAATCAGGCATGAAAACAGAATGGTGCTGGCCAGCACTACAGCTAAGGCTATGGAGCAGATGGCGGGATCAAGTGAGCAGGCAGCGGAAGCCATGGAGGTCGCTAATCAGGCTAGGCAGATGGTGCAGGCAATGAGGACAATTGGGACTCATCCTAATTCTAGTGCTGGTCTGAGAGATAATCTTCTTGAAAATTTACAGGCCTACCAGAAACGAATGGGAGTGCAAATGCATCGATTCAAGTGAATGAGTCTTCTAACCGAGGTCGAAACGCCTACCAGAAACGAATGGGAGTGCAAATGCATCGATTCAAGTGATCCTCTTGCTGTTGCCGCAAGTATCATTGGGATCTTGCACTTGATATTGTGGATTCTTGATCGTCTTTTCTTCAAATTCATTTATCGTCGCCTTAAATACGGTTTGAAAAGAGGGCCTTCTATGGCAGGGGTACCTGAGTCTATGAGGGAAGAGTATCGGCAGGAACAGCAGAATGCTGTGGATGTTGACGATGGTCATTTTGTCAACATAGAATTGGAGTAAATGGATTCCAACACTGTGTTAAGCTTTCAGGTAGACTGCTTTCTTTGGCATGTCCGCAAACGATTTGCAGACCAAGAACTGGGTGATGCCCCATTCCTTGACCGGCTTCGCCGAGATCAGAAGTCCCTAAGAGGAAGAGGCAACACTCTTGGTCTGGACATCGAGACAGCTACTCGTGCGGGAAAGCAAATAGTGGAGCGGATTCTGGAGGAGGAGTCTGATGAGGCACTTAAAATG---------------CCGGCTTCACGCTACCTAACTGACATGACTCTCGAAGAAATGTCAAGGGACTGGTTCATGCTCATGCCCAAGCAAAAGGTGGCAGGTTCCCTTTGCATCAAAATGGACCAAGCAATAATGGATAAAACCATCATATTGAAGGCAAACTTCAGTGTAATTTTTGACCGGTTGGAAACCCTAATACTACTTAGAGCTTTCACAGAAGAAGGAGCAATCGTAGGAGAAATCTCACCATTACCCTCTCTTCCAGGACATACTGGTGAGGATGTCAAAAATGCAATTGGCGTCCTCATCGGAGGACTTGAATGGAATGATAACACAGTTCGAGTCTCTGAAACTATACAGAGATTCGCTTGGAGAGGCGGTGATGAGGACGGGAGACTTCCATTCCCTCCAAATCAGAAACGGAAAATGGCGAGAACAATTGAGTCAGAAGTTTGAATGGATTCCAACACTGTGTTAAGCTTTCAGGACATACTGGTGAGGATGTCAAAAATGCAATTGGCGTCCTCATCGGAGGACTTGAATGGAATGATAACACAGTTCGAGTCTCTGAAACTATACAGAGATTCGCTTGGAGAGGCGGTGATGAGGACGGGAGACTTCCATTCCCTCCAAATCAGAAACGGAAAATGGCGAGAACAATTGAGTCAGAAGTTTGAAGAAATAAGGTGGCTGATTGAAGAAGTACGACATAGATTGAAAATTACAGAAAACAGCTTCGAACAGATAACATTTATGCAAGCCTTACAACTACTGCTTGAAGTGGAGCAAGAGATAAGAGCTTTCTCGTTTCAGCTTATTTAA
>Concatenated PB2+PA+NP+M1+M2+NS1+NS2 STRAIN=A/Indonesia/CDC597/2006 YEAR=2006
ATGGAGAGAATAAAAGAATTAAGAGATCTAATGTCACAGTCCCGCACCCGCGAGATACTAACAAAAACCACTGTGGACCATATGGCCATAATCAAGAAATACACATCAGGAAGACAAGAGAAGAACCCTGCTCTCAGAATGAAATGGATGATGGCAATGAAATATCCAATCACAGCGGATAAGAGAATAATAGAGATGATTCCCGAAAGGAATGAACAAGGACAGACGCTCTGGAGCAAGACAAATGATGCTGGATCGGACAGGGTGATGGTGTCTCCTCTAGCTGTAACTTGGTGGAATAGGAATGGGCCGACGACAAGTGTAGTCCATTATCCAAAGGTTTACAAAACATACTTTGAGAAGGTTGAAAGGTTAAAACATGGAACATTCGGCCCCGTTCATTTCCGAAACCAAGTTAAAATACGTCGCCGAGTTGACATAAATCCTGGCCATGCAGATCTCAGTGCTAAAGAAGCACAAGATGTCATCATGGAAGTCGTTTTCCCAAATGAAGTGGGAGCTAGAATATTGACATCAGAGTCGCAATTGACAATAACAAAAGAGAAGAAAGAAGAGCTCCAAGATTGTAAGATTGCTCCCTTAATGGTTGCATACATGTTGGAAAGGGAACTGGTCCGCAAAACCAGATTCCTACCGGTAGCGGGCGGAACAAGCAGTGTGTACGTCGAGGTATTGCATTTGACTCAAGGGACCTGCTGGGAACAGATGTACACTCCAGGCGGAGAAGTGAGAAACGACGATGTTGATCAGAGTTTGATCATCGCTGCCAGAAACATTGTTAGGAGAGCAACGGTATCAGCGGATCCACTGGCATCACTGCTGGAAATGTGTCACAGCACACGGATTGGTGGGACAAGGATGGTGGACATCCTTAGGCAAAATCCGACTGAGGAACAAGCTGTGGATATATGCAAAGCAGCAATGGGTCTGAGAATCAGTTCGTCCTTTAGCTTTGGAGGCTTCACTTTCAAAAGAACAAGTGGATCATCCGTCAAGAAGGAAGAGGAAGTGCTTACAGGCAACCTCCAAACATTGAAAATAAGAGTACATGAGGGGTATGAGGAATTCACAATGGTTGGGCGGAGGGCAACAGCCATCCTGAGGAAAGCAACTAGAAGACTGATTCAGTTGATAGTGAGTGGGAGAGACGAACAATCAATCGCTGAGGCCATCATTGTAGCAATGGTGTTCTCACAGGAGGATTGCATGATAAAGGCAGTCCGAGGTGATCTGAATTTCGTAAACAGAGCAAACCAAAGGTTAAACCCCATGCATCAACTCCTGAGACATTTTCAAAAGGACGCAAAAGTGCTATTTCAGAACTGGGGAATTGAACCCATTGATAATGTCATGGGGATGATCGGAATATTACCTGACATGACTCCCAGCACAGAAATGTCATTTAGAGGAGTAAGAGTTAGTAAAATGGGAGTGGATGAATATTCAAGCACTGAGAGAGTAGTTGTGAGTATTGACCGTTTCTTAAGGGTTCGAGATCAGCGGGGGAACGTACTCTTATCTCCCGAAGAGGTCAGCGAAACCCAGGGAACAGAGAAATTGACAATAACATATTCATCATCAATGATGTGGGAAATCAACGGTCCTGAGTCAGTGCTTGTTAACACCTATCAATGGATCATCAGAAACTGGGAAACTGTGAAGATTCAATGGTCTCAAGACCCCACGATGCTGTACAATAGGATGGAGTTTGAACCGTTCCAATCCTTGGTACCTAAAGCTGCCAGAGGCCAATACAGTGGATTTGTGAGAACATTATTCCAACAGATGCGTGACGTACTGGGGACATTTGATACTGTCCAGATAATAAAGCTGCTACCATTTGCAGCAGCCCCACCGGAGCAGAGCAGAATGCAGTTTTCCTCTCTAACTGTGAATGTGAGAGGCTCTGGAATGAGAATACTCGTAAGGGGCAATTCCCCTGTCTTCAACTACAATAGGACAACCAAAAGGCTTACCGTTCTTGGAAAGGACGCAGGTGCATTAACAGAGGACCCAGATGAGGGGACAGCCGGAGTGGAATCTGCAGTACTGAGGGGATTCCTAATTCTAGGCAAGGAGGATAAAAGGTATGGACCAGCATTGAGCATCAATGAACTGAGCAATCTTGCAAAAGGGGAGAAAGCAAATGTATTGATAGGGCAAGGAGATGTGGTGTTGGTAATGAAACGGAAACGGGACTCTAGCATACTTACTGACAGCCAGACAGCGACCAAAAGAATTCGGATGGCCATCAATTAGATGGAAGACTTTGTGCGACAATGCTTCAATCCAATGATTGTCGAGCTTGCGGAAAAGGCAATGAAAGAATATGGGGAAGATCCGAAAATCGAAACAAACAAATTTGCTGCAATATGCACACACTTGGAGGTCTGCTTCATGTATTCGGACTTTCACTTTATTGATGAACGGAGTGAATCAATAATTGTAGAATCTGGAGATCCGAATGCATTATTGAAACACCGATTTGAAATAATTGAAGGAAGAGACCGAACGATGGCCTGGACTGTGGTGAATAGTATTTGCAACACCACAGGAATCGAGAAACCTAAATTTCTTCCAGATTTGTATGACTACAAGGAGAACAGATTCATTGAAATTGGAGTGACACGGAGGGAAGTTCATACATACTATATGGAGAAAGCCAACAAGATAAAATCCGAGAAGACACACATTCACATATTCTCATTCACAGGGGAGGAAATGGCCACCAAAGCGGACTACACCCTTGATGAAGAGAGCAGGGCAAGAATTAAAACCAGGCTGTTCACCATAAGACAGGAAATGGCCAGTAGGGGCCTATGGGATTCCTTTCGTCAATCCGAGAGAGGCGAAGAGACAATTGAAGAAAAATTTGAAATCACTGGAACCATGCGCAGACTTGCCGACCAAAGTCTCCCACCGAACTTCTCCAGCCTTGAAAACTTTAGAGCCTATGTGGATGGATTCGAACCGAACGGCTGCATTGAGGGCAAGCTTTCTCAAATGTCAAAAGAAGTGAATGCTAGAATTGAGCCATTTTTGAAGACAACGCCACGCCCTCTCAGATTACCTGATGGGCCTCCCTGCTCTCAGCGGTCGAAGTTCTTGCTGATGGATGCTCTTAAATTAAGCATCGAAGACCCGAGTCATGAGGGGGAGGGAATACCACTATACGATGCAATCAAATGCATGAAGACATTTTTCGGTTGGAAAGAGCCCAACATCGTGAAACCACATGAAAAAGGTATAAACCCCAATTACCTCCTGGCTTGGAAGCAAGTGCTGGCAGAACTCCAAGATATCGAAAATGAGGAGAAAATCCCAAAAACAAAGAACATGAAAAAAACAAGCCAGTTGAAGTGGGCACTCGGTGAGAACATGGCACCAGAGAAAGTAGACTTTGAGGACTGCAAAGATATTAGCGATCTAAGGCAGTATGACAGTGATGAACCAGAGTCTAGATCACTAGCAAGCTGGATTCAGAGTGAATTCAACAAGGCATGTGAATTGACAGATTCAAGTTGGATTGAACTTGATGAGATAGGAGAGGACGTTGCTCCAATTGAGCACATTGCAAGTATGAGAAGGAACTATTTTACAGCGGAAGTATCCCATTGCAGAGCCACTGAATACATAATGAAGGGAGTGTACATAAACACAGCTATGTTGAATGCATCCTGTGCAGCCATGGATGACTTCCAACTGATTCCAATGATAAGCAAATGCAGAACCAAAGAGGGAAGACGGAAAACTAATCTGTATGGATTCATTATAAAGGGAAGATCCCACTTGAGGAATGATACCGATGTGGTAAATTATGTAAGTATGGAATTCTCCCTTACTGACCCGAGGCTGGAGCCACATAAATGGGAAAAGTACTGTGTCCTCGAGATAGGAGACATGCTCCTCCGGACTGCAGTAGGTCAAGTTTCAAGGCCCATGTTCCTGTATGTGAGAACCAACGGAACCTCCAAGATCAAAATGAAATGGGGCATGGAAATGAGGCGATGCCTTCTTCAATCTCTTCAACAAATTGAAAGCATGATTGAAGCCGAGTCTTCTGTCAAAGAGAAGGACATGACCAAAGAATTCTTTGAAAACAAATCAGAAACATGGCCGATTGGAGAGTCCCCTAAAGGAGTGGAGGAAGGCTCCATCGGGAAGGTGTGCAGAACCTTGCTGGCGAAGTCTGTGTTCAACAGTTTGTATGCGTCTTCACAACTCGAGGGGTTTTCAGCTGAATCAAGAAAATTACTTCTCATTGCTCAGGCACTTAGGGACAACCTGGAACCTGGGACCTTCGATCTTGGAGGGCTATATGAAGCAATTGAGGAGTGCCTGATTAACGATCCCTGGGTTTTGCTTAATGCGTCTTGGTTCAACTCCTTCCTCGCACATGCACTGAAATAGATGGCGTCTCAAGGCACCAAACGATCTTATGAACAGATGGAAACTGGTGGAGAACGCCAGAATGCTACTGAGATCAGGGCATCTGTTGGAAGAATGGTTAGTGGCATTGGGAGGTTCTACATACAGATGTGCACAGAACTCAAACTCAGTGACTATGAAGGGAGGCTGATCCAGAACAGCATAACAATAGAGAGAATGGTACTCTCTGCATTTGACGAAAGAAGGAACAGATACCTGGAAGAACACCCCAGTGCGGGGAAGGACCCGAAGAAAACTGGAGGTCCAATTTATCGGAGGAGAGACGGAAAATGGGTGAGAGAGCTGATTCTGTACGACAAAGAGGAGATCAGGAGGATTTGGCGTCAAGCTAACAATGGAGAGGACGCAACTGCTGGTCTTACCCACCTGATGATATGGCATTCCAATCTAAATGATGCCACATATCAGAGAACGAGAGCTCTCGTGCGTACTGGAATGGACCCCAGGATGTGCTCTCTGATGCAAGGGTCAACTCTCCCAAGGAGATCTGGAGCTGCCGGTGCAGCAGTGAAGGGAGTAGGGACAATGGTGATGGAGCTGATTCGGATGATAAAACGGGGGATCAACGACCGGAATTTCTGGAGAGGCGAAAATGGAAGAAGAACAAGGATCGCATATGAGAGAATGTGCAACATCCTCAAAGGGAAATTCCAAACAGCAGCACAAAGAGCAATGATGGATCAAGTGCGAGAGAGCAGAAATCCTGGGAATGCTGAAATTGAAGATCTCATTTTTCTGGCACGGTCTGCACTCATCCTGAGAGGATCAGTGGCCCATAAGTCCTGCTTGCCTGCTTGTGTGTACGGACTTGCAGTGGCAAGTGGATATGACTTTGAGAGAGAAGGGTACTCTCTAGTTGGAATAGATCCTTTCCGTCTGCTTCAAAACAGCCAGGTCTTTAGTCTCATTAGACCAAATGAGAATCCAGCACATAAGAGTCAATTAGTGTGGATGGCATGCCACTCTGCAGCATTTGAGGACCTTAGAGTCTCAAGTTTCATCAGAGGGACAAGAGTGGTCCCAAGAGGACAGCTATCCACCAGAGGGGTTCAAATTGCTTCAAATGAGAACATGGAAGCAATGGACTCCAACACTCTTGAACTGAGAAGTAGATATTGGGCTATAAGGACCAGAAGCGGAGGAAACACCAACCAGCAGAAGGCATCTGCAGGACAAATCAGCGTTCAGCCCACTTTCTCGGTACAGAGAAACCTTCCCTTCGAAAGAGCGACCATTATGGCAGCATTTACAGGAAATACTGAGGGCAGGACGTCTGACATGAGGACTGAAATCATAAGAATGATGGAAAGTGCCAGACCAGAAGATGTGTCATTCCAGGGGCGGGGAGTCTTCGAGTTCTCGGACGAAAAGGCAACGAACCCGATCGTGCCTTCCTTTGACATGAATAATGAAGGATCTTATTTCTTCGGAGACAATGCAGAGGAGTATGACAATTAAATGAGTCTTCTAACCGAGGTCGAAACGTACGTTCTCTCTATCATCCCGTCAGGCCCCCTCAAAGCCGAGATCGCGCAGAAACTTGAAGATGTCTTTGCAGGAAAGAACACCGATCTCGAGGCTCTCATGGAGTGGCTAAAGACAAGACCAATCCTGTCACCTCTGACTAAAGGGATTTTGGGATTTGTATTCACGCTCACCGTGCCCAGTGAGCGAGGACTGCAGCGTAGACGCTTTGTTCAGAATGCCCTAAATGGAAATGGAGATCCAAATAATATGGATAGGGCAGTCAAGCTATATAAGAAGCTGAAAAGAGAAATAACATTCCATGGGGCTAAGGAGGTCGCACTCAGCTACTCGACCGGTGCACTTGCCAGTTGCATGGGTCTCATATATAACAGGATGGGAACGGTGACTACGGAAGTGGCTTTTGGCCTAGTGTGTGCCACTTGTGAGCAGATTGCAGATTCACAGCATCGGTCTCACAGGCAGATGGCAACTATCACCAACCCACTAATCAGGCATGAAAACAGAATGGTGCTGGCCAGCACTACAGCTAAAGCTATGGAGCAGATGGCGGGATCAAGTGAACAAGCAGCGGAAGCCATGGAGGTCGCTAATCAGGCTAGGCAGATGGTGCAGGCAATGAGGACAATTGGGACTCATCCTAACTCTAGTGCTGGTCTGAGAGATAATCTTCTTGAAAATTTGCAGGCCTACCAGAAACGAATGGGAGTGCAGATGCAGCGATTCAAGTGAATGAGTCTTCTAACCGAGGTCGAAACGCCTACCAGAAACGAATGGGAGTGCAGATGCAGCGATTCAAGTGATCCTCTTGTTGTTGCCGCAAATATCATTGGGATCTTGCACTTGATATTGTGGATTCTTGATCGTCTTTTCTTCAAATTCATTTATCGTCGCCTTAAATACGGTTTGAAAAGAGGGCCTTCTACGGCAGGGGTACCTGAGTCTATGAGGGAAGAGTACCGGCAGGAGCAGCAGAGTGCTGTGGATGTTGACGATGGTCATTTTGTCAACATAGAATTGGAGTAAATGGATTCCAACACTGTGTTAAGCTTTCAGGTAGACTGCTTCCTTTGGTATGTCCGCAAACGATTTGCAGACCAAGAAATGGGTGATGCCCCATTCCTTGACCGGCTTCGCCGAGATCAGAAGTCCCTAAGAGGAAGAGGCAACACTCTTGGTCTGGACATCGAGACAGCTACTCATGCTGGAAAGCAAATAGTGGAGCGAATTCTGGAGGAGGAGTTCGATGAGGCACTTAAAAAG---------------CCGGCTTCACGCTACCTAACTGACATGACTCTCGAAGAAATGTCAAGGGACTGGTTCATGCTCATGCCCAAGCAGAAAGTGGCAGGTTCCCTTTGCATCAAAATGGACCAGGCAATAATGGATAAAACCATCATATTGAAAGCAAACTTCAGTGTGATTTTTGACCGGTTGGAAACCCTAATACTACTTAGAGCTTTCACAGAAGAAGGAGCAATCGTAGGAGAAATCTCACCATTACCTTCTCTTCCAGGACATACTGGTGAGGATGTCAAAAATGCAATTGGCGTCCTCATCGGAGGACTTGAATGGAATGATAACACAGTTCGAGTCTCTGAAACTATACAGAGATTCGCTTGGAGAGGCAGTGATGAGGATGGGAGACTTCCATTCCCTCCAAATCAGAAACGGAAAATGGCGAGAACAATTGAGTCAGAAGTTTGAATGGATTCCAACACTGTGTTAAGCTTTCAGGACATACTGGTGAGGATGTCAAAAATGCAATTGGCGTCCTCATCGGAGGACTTGAATGGAATGATAACACAGTTCGAGTCTCTGAAACTATACAGAGATTCGCTTGGAGAGGCAGTGATGAGGATGGGAGACTTCCATTCCCTCCAAATCAGAAACGGAAAATGGCGAGAACAATTGAGTCAGAAGTTTGAAGAAATGAGGTGGCTGATTGAAGAAGTACGACATAGATTGAAAATTACAGAAAACAGCTTCGAACAGATAACATTTATGCAAGCCTTACAACTACTGCTTGAAGTGGAGCAAGAGATAAGAGCCTTCTCGTTTCAGCTTATTTAA
>Concatenated PB2+PA+NP+M1+M2+NS1+NS2 STRAIN=A/Indonesia/CDC625L/2006 YEAR=2006
ATGGAGAGAATAAAAGAATTAAGAGATCTAATGTCACAGTCCCGCACCCGCGAGATACTAACAAAAACCACTGTGGACCATATGGCCATAATCAAGAAATACACATCAGGAAGACAAGAGAAGAACCCTGCTCTCAGAATGAAATGGATGATGGCAATGAAATATCCAATCACAGCGGATAAGAGAATAATAGAGATGATTCCCGAAAGGAATGAACAAGGACAGACGCTCTGGAGCAAGACAAATGATGCTGGATCGGACAGGGTGATGGTGTCTCCTCTAGCTGTAACTTGGTGGAATAGGAATGGGCCGACGACAAGTGTAGTCCATTATCCAAAGGTTTACAAAACATACTTTGAGAAGGTTGAAAGGTTAAAACATGGAACATTCGGCCCCGTTCATTTCCGAAACCAAGTTAAAATACGTCGCCGAGTTGACATAAATCCTGGCCATGCAGATCTCAGTGCTAAAGAAGCACAAGATGTCATCATGGAAGTCGTTTTCCCAAATGAAGTGGGAGCTAGAATATTGACATCAGAGTCGCAATTGACAATAACAAAAGAGAAGAAAGAAGAGCTCCAAGATTGTAAGATTGCTCCCTTAATGGTTGCATACATGTTGGAAAGGGAACTGGTCCGCAAAACCAGATTCCTACCGGTAGCGGGCGGAACAAGCAGTGTGTACGTCGAGGTATTGCATTTGACTCAAGGGACCTGCTGGGAACAGATGTACACTCCAGGCGGAGAAGTGAGAAACGACGATGTTGATCAGAGTTTGATCATCGCTGCCAGAAACATTGTTAGGAGAGCAACGGTATCAGCGGATCCACTGGCATCACTGCTGGAAATGTGTCACAGCACACGGATTGGTGGGACAAGGATGGTGGACATCCTTAGGCAAAATCCAACTGAGGAACAAGCTGTGGATATATGCAAAGCAGCAATGGGTCTGAGAATCAGTTCGTCCTTTAGCTTTGGAGGCTTCACTTTCAAAAGAACAAGTGGATCATCCGTCAAGAAGGAAGAGGAAGTGCTTACAGGCAACCTCCAAACATTGAAAATAAGAGTACATGAGGGGTATGAGGAATTCACAATGGTTGGGCGGAGGGCAACAGCCATCCTGAGGAAAGCAACTAGAAGACTGATTCAGTTGATAGTGAGTGGGAGAGACGAACAATCAATCGCTGAGGCCATCATTGTAGCAATGGTGTTCTCACAGGAGGATTGCATGATAAAGGCAGTCCGAGGTGATCTGAATTTCGTAAACAGAGCAAACCAAAGGTTAAACCCCATGCATCAACTCCTGAGACATTTTCAAAAGGACGCAAAAGTGCTATTTCAGAACTGGGGAATTGAACCCATTGATAATGTCATGGGGATGATCGGAATATTACCTGACATGACTCCCAGCACAGAAATGTCACTTAGAGGAGTAAGAGTTAGTAAAATGGGAGTGGATGAATATTCAAGCACTGAGAGAGTAGTTGTGAGTATTGACCGTTTCTTAAGGGTTCGAGATCAGCGGGGGAACGTACTCTTATCTCCCGAAGAGGTCAGCGAAACCCAGGGAACAGAGAAATTGACAATAACATATTCATCATCAATGATGTGGGAAATCAACGGTCCTGAGTCAGTGCTTGTTAACACCTATCAATGGATCATCAGAAACTGGGAAACTGTGAAGATTCAATGGTCTCAAGACCCCACGATGCTGTACAATAAGATGGAGTTTGAACCGTTCCAATCCTTGGTACCTAAAGCTGCCAGAGGCCAATACAGTGGATTTGTGAGAACATTATTCCAACAGATGCGTGACGTACTGGGGACATTTGATACTGTCCAGATAATAAAGCTGCTACCATTTGCAGCAGCCCCACCGGAGCAGAGCAGAATGCAGTTTTCCTCTCTAACTGTGAATGTGAGAGGCTCTGGAATGAGAATACTCGTAAGGGGCAATTCCCCTGTCTTCAACTACAATAGGACAACCAAAAGGCTTACCGTTCTTGGAAAGGACGCAGGTGCATTAACAGAGGACCCAGATGAGGGGACAGCCGGAGTGGAATCTGCAGTACTGAGGGGATTCCTAATTCTAGGCAAGGAGGATAAAAGGTATGGACCAGCATTGAGCATCAATGAACTGAGCAATCTTGCAAAAGGGGAGAAAGCAAATGTATTGATAGGGCAAGGAGATGTGGTGTTGGTAATGAAACGGAAACGGGACTCTAGCATACTTACTGACAGCCAGACAGCGACCAAAAGAATTCGGATGGCCATCAATTAGATGGAAGACTTTGTGCGACAATGCTTCAATCCAATGATTGTCGAGCTTGCGGAAAAGGCAATGAAAGAATATGGGGAAGATCCGAAAATCGAAACAAACAAATTTGCTGCAATATGCACACACTTGGAGGTCTGCTTCATGTATTCGGACTTTCACTTTATTGATGAACGGAGTGAATCAATAATTGTAGAATCTGGAGATCCGAATGCATTATTGAAACACCGATTTGAAATAATTGAAGGAAGAGACCGAACGATGGCCTGGACTGTGGTGAATAGTATTTGCAACACCACAGGAATCGAGAAACCTAAATTTCTTCCAGATTTGTATGACTACAAGGAGAACAGATTCATTGAAATTGGAGTGACACGGAGGGAAGTTCATACATACTATATGGAGAAAGCCAACAAGATAAAATCCGAGAAGACACACATTCACATATTCTCATTCACAGGGGAGGAAATGGCCACCAAAGCGGACTACACCCTTGATGAAGAGAGCAGGGCAAGAATTAAAACCAGGCTGTTCACCATAAGACAGGAAATGGCCAGTAGGGGCCTATGGGATTCCTTTCGTCAATCCGAGAGAGGCGAAGAGACAATTGAAGAAAAATTTGAAATCACTGGAACCATGCGCAGACTTGCCGACCAAAGTCTCCCACCGAACTTCTCCAGCCTTGAAAACTTTAGAGCCTATGTGGATGGATTCGAACCGAACGGCTGCATTGAGGGCAAGCTTTCTCAAATGTCAAAAGAAGTGAATGCTAGAATTGAGCCATTTTTGAAGACAACGCCACGCCCTCTCAGATTACCTGATGGGCCTCCCTGCTCTCAGCGGTCGAAGTTCTTGCTGATGGATGCTCTTAAATTAAGCATCGAAGACCCGAGTCATGAGGGGGAGGGAATACCACTATACGATGCAATCAAATGCATGAAGACATTTTTCGGTTGGAAAGAGCCCAACATCGTGAAACCACATGAAAAAGGTATAAACCCCAATTACCTCCTGGCTTGGAAGCAAGTGCTGGCAGAACTCCAAGATATCGAAAATGAGGAGAAAATCCCAAAAACAAAGAACATGAAAAAAACAAGCCAGTTGAAGTGGGCACTCGGTGAGAACATGGCACCAGAGAAAGTAGACTTTGAGGACTGCAAAGATATTAGCGATCTAAGGCAGTATGACAGTGATGAACCAGAGTCTAGATCACTAGCAAGCTGGATTCAGAGTGAATTCAACAAGGCATGTGAATTGACAGATTCAAGTTGGATTGAACTTGATGAGATAGGAGAGGACGTTGCTCCAATTGAGCACATTGCAAGTATGAGAAGGAACTATTTTACAGCGGAAGTATCCCATTGCAGAGCCACTGAATACATAATGAAGGGAGTGTACATAAACACAGCTATGTTGAATGCATCCTGTGCAGCCATGGATGACTTCCAACTGATTCCAATGATAAGCAAATGCAGAACCAAAGAGGGAAGACGGAAAACTAATCTGTATGGATTCATTATAAAGGGAAGATCCCACTTGAGGAATGATACCGATGTGGTAAATTATGTAAGTATGGAATTCTCCCTTACTGACCCGAGGCTGGAGCCACATAAATGGGAAAAGTACTGTGTCCTCGAGATAGGAGACATGCTCCTCCGGACTGCAGTAGGTCAAGTTTCAAGGCCCATGTTCCTGTATGTGAGAACCAACGGAACCTCCAAGATCAAAATGAAATGGGGCATGGAAATGAGGCGATGCCTTCTTCAATCTCTTCAACAAATTGAAAGCATGATTGAAGCCGAGTCTTCTGTCAAAGAGAAGGACATGACCAAAGAATTCTTTGAAAACAAATCAGAAACATGGCCGATTGGAGAGTCCCCTAAAGGAGTGGAGGAAGGCTCCATCGGGAAGGTGTGCAGAACCTTGCTGGCGAAGTCTGTGTTCAACAGTTTGTATGCGTCTTCACAACTCGAGGGGTTTTCAGCTGAATCAAGAAAATTACTTCTCATTGCTCAGGCACTTAGGGACAACCTGGAACCTGGGACCTTCGATCTTGGAGGGCTATATGAAGCAATTGAGGAGTGCCTGATTAACGATCCCTGGGTTTTGCTTAATGCGTCTTGGTTCAACTCCTTCCTCGCACATGCACTGAAATAGATGGCGTCTCAAGGCACCAAACGATCTTATGAACAGATGGAAACTGGTGGAGAACGCCAGAATGCTACTGAGATCAGGGCATCTGTTGGAAGAATGGTTAGTGGCATTGGGAGGTTCTACATACAGATGTGCACAGAACTCAAACTCAGTGACTATGAAGGGAGGCTGATCCAGAACAGCATAACAATAGAGAGAATGGTACTCTCTGCATTTGACGAAAGAAGGAACAGATACCTGGAAGAACACCCCAGTGCGGGGAAGGACCCGAAGAAAACTGGAGGTCCAATTTATCGGAGGAGAGACGGAAAATGGGTGAGAGAGCTGATTCTGTACGACAAAGAGGAGATCAGGAGGATTTGGCGTCAAGCTAACAATGGAGAGGACGCAACTGCTGGTCTTACCCACCTGATGATATGGCATTCCAATCTAAATGATGCCACATATCAGAGAACGAGAGCTCTCGTGCGTACTGGAATGGACCCCAGGATGTGCTCTCTGATGCAAGGGTCAACTCTCCCAAGGAGATCTGGAGCTGCCGGTGCAGCAGTGAAGGGGGTAGGGACAATGGTGATGGAGCTGATTCGGATGATAAAACGGGGGATCAACGACCGGAATTTCTGGAGAGGCGAAAATGGAAGAAGAACAAGGATCGCATATGAGAGAATGTGCAACATCCTCAAAGGGAAATTCCAAACAGCAGCACAAAGAGCAATGATGGATCAAGTGCGAGAGAGCAGAAATCCTGGAAATGCTGAAATTGAAGATCTCATTTTTCTGGCACGGTCTGCACTCATCCTGAGAGGATCAGTGGCCCATAAGTCCTGCTTGCCTGCTTGTGTGTACGGACTTGCAGTGGCAAGTGGATATGACTTTGAGAGAGAAGGGTACTCTCTAGTTGGAATAGATCCTTTCCGTCTGCTTCAAAACAGCCAGGTCTTTAGTCTCATTAGACCAAATGAGAATCCAGCACATAAGAGTCAATTAGTGTGGATGGCATGCCACTCTGCAGCATTTGAGGACCTTAGAGTCTCAAGTTTCATCAGAGGGACAAGAGTGGTCCCAAGAGGACAGCTATCCACCAGAGGGGTTCAAATTGCTTCAAATGAGAACATGGAAGCAATGGACTCCAACACTCTTGAACTGAGAAGTAGATATTGGGCTATAAGGACCAGAAGCGGAGGAAACACCAACCAGCAGAAGGCATCTGCAGGACAAATCAGCGTTCAGCCCACTTTCTCGGTACAGAGAAACCTTCCCTTCGAAAGAGCGACCATTATGGCAGCATTTACAGGAAATACTGAGGGCAGGACGTCTGACATGAGGACTGAAATCATAAGAATGATGGAAAGTGCCAGACCAGAAGATGTGTCATTCCAGGGGCGGGGAGTCTTCGAGTTCTCGGACGAAAAGGCAACGAACCCGATCGTGCCTTCCTTTGACATGAATAATGAAGGATCTTATTTCTTCGGAGACAATGCAGAGGAGTATGACAATTAAATGAGTCTTCTAACCGAGGTCGAAACGTACGTTCTCTCTATCATCCCGTCAGGCCCCCTCAAAGCCGAGATCGCGCAGAAACTTGAAGATGTCTTTGCAGGAAAGAACACCGATCTCGAGGCTCTCATGGAGTGGCTAAAGACAAGACCAATCCTGTCACCTCTGACTAAAGGGATTTTGGGATTTGTATTCACGCTCACCGTGCCCAGTGAGCGAGGACTGCAGCGTAGACGCTTTGTTCAGAATGCCCTAAATGGAAATGGAGATCCAAATAATATGGATAGGGCAGTCAAGCTATATAAGAAGCTGAAAAGAGAAATAACATTCCATGGGGCTAAGGAGGTCGCACTCAGCTACTCGACCGGTGCACTTGCCAGTTGCATGGGTCTCATATATAACAGGATGGGAACGGTGACTACGGAAGTGGCTTTTGGCCTAGTGTGTGCCACTTGTGAGCAGATTGCAGATTCACAGCATCGGTCTCACAGGCAGATGGCAACTATCACCAACCCACTAATCAGGCATGAAAACAGAATGGTGCTGGCCAGCACTACAGCTAAAGCTATGGAGCAGATGGCGGGATCAAGTGAACAAGCAGCGGAAGCCATGGAGGTCGCTAATCAGGCTAGGCAGATGGTGCAGGCAATGAGGACAATTGGGACTCATCCTAACTCTAGTGCTGGTCTGAGAGATAATCTTCTTGAAAATTTGCAGGCCTACCAGAAACGAATGGGAGTGCAGATGCAGCGATTCAAGTGAATGAGTCTTCTAACCGAGGTCGAAACGCCTACCAGAAACGAATGGGAGTGCAGATGCAGCGATTCAAGTGATCCTCTTGTTGTTGCCGCAAATATCATTGGGATCTTGCACTTGATATTGTGGATTCTTGATCGTCTTTTCTTCAAATTCATTTATCGTCGCCTTAAATACGGTTTGAAAAGAGGGCCTTCTACGGCAGGGGTACCTGAGTCTATGAGGGAAGAGTACCGGCAGGAGCAGCAGAGTGCTGTGGATGTTGACGATGGTCATTTTGTCAACATAGAATTGGAGTAAATGGATTCCAACACTGTGTTAAGCTTTCAGGTAGACTGCTTCCTTTGGTATGTCCGCAAACGATTTGCAGACCAAGAAATGGGTGATGCCCCATTCCTTGACCGGCTTCGCCGAGATCAGAAGTCCCTAAGAGGAAGAGGCAACACTCTTGGTCTGGACATCGAGACAGCTACTCATGCTGGAAAGCAAATAGTGGAGCGAATTCTGGAGGAGGAGTTCGATGAGGCACTTAAAAAG---------------CCGGCTTCACGCTACCTAACTGACATGACTCTCGAAGAAATGTCAAGGGACTGGTTCATGCTCATGCCCAAGCAGAAAGTGGCAGGTTCCCTTTGCATCAAAATGGACCAGGCAATAATGGATAAAACCATCATATTGAAAGCAAACTTCAGTGTGATTTTTGACCGGTTGGAAACCCTAATACTACTTAGAGCTTTCACAGAAGAAGGAGCAATCGTAGGAGAAATCTCACCATTACCTTCTCTTCCAGGACATACTGGTGAGGATGTCAAAAATGCAATTGGCGTCCTCATCGGAGGACTTGAATGGAATGATAACACAGTTCGAGTCTCTGAAACTATACAGAGATTCGCTTGGAGAGGCAGTGATGAGGATGGGAGACTTCCATTCCCTCCAAATCAGAAACGGAAAATGGCGAGAACAATTGAGTCAGAAGTTTGAATGGATTCCAACACTGTGTTAAGCTTTCAGGACATACTGGTGAGGATGTCAAAAATGCAATTGGCGTCCTCATCGGAGGACTTGAATGGAATGATAACACAGTTCGAGTCTCTGAAACTATACAGAGATTCGCTTGGAGAGGCAGTGATGAGGATGGGAGACTTCCATTCCCTCCAAATCAGAAACGGAAAATGGCGAGAACAATTGAGTCAGAAGTTTGAAGAAATGAGGTGGCTGATTGAAGAAGTACGACATAGATTGAAAATTACAGAAAACAGCTTCGAACAGATAACATTTATGCAAGCCTTACAACTACTGCTTGAAGTGGAGCAAGAGATAAGAGCCTTCTCGTTTCAGCTTATTTAA
>Concatenated PB2+PA+NP+M1+M2+NS1+NS2 STRAIN=A/Indonesia/CDC634T/2006 YEAR=2006
ATGGAGAGAATAAAAGAATTAAGAGATCTAATGTCACAATCCCGCACTCGCGAGATACTAACAAAAACCACTGTGGACCATATGGCCATAATCAAGAAATACACGTCAGGAAGACAAGAGAAGAACCCTGCTCTCAGAATGAAATGGATGATGGCAATGAAATATCCAATCACAGCGGATAAGAGAATAATAGAGATGATTCCTGAAAGGAATGAACAAGGGCAGACGCTCTGGAGCAAGACAAATGATGCTGGATCGGACAGGGTGATGGTGTCTCCCCTAGCTGTAACTTGGTGGAATAGGAATGGGCCAACGGCAAGTGCAGTCCATTATCCAAAAGTTTACAAAACATACTTTGAGAAGGTTGAAAGGTTAAAACATGGAACATTCGGTCCCGTTCATTTTCGAAACCAAGTTAAAATACGCCGCCGAGTTGATATAAATCCTGGCCATGCAGATCTCAGTGCTAAAGAAGCACAAGATGTCATCATGGAAGTCGTTTTCCCAAATGAAGTGGGAGCTAGAATATTGACATCAGAATCGCAATTGACAATAACGAAAGAGAAGAAAGAAGAGCTCCAAGACTGTAAGATTGCTCCCTTAATGGTTGCATACATGTTGGAAAGGGAACTGGTCCGCAAAACCAGATTCCTACCGGTAGCAGGCGGAACAAGCAGTGTATACATTGAGGTATTGCATTTGACTCAAGGGACCTGCTGGGAGCAGATGTACACTCCGGGCGGAGAAGTGAGAAACGACGATGTTGATCAGAGCTTGATCATCGCTGCCAGAAATATTGTTAGGAGAGCAACGGTATCAGCGGATCCACTGGCATCACTGCTGGAAATGTGTCACAGCACACAAATTGGTGGGACAAGGATGGTGGACATCCTTAGGCAAAATCCAACTGAGGAACAAGCTGTGGATATATGCAAAGCAGCAATGGGTCTGAGAATCAGTTCATCCTTTAGCTTTGGAGGCTTCACTTTCAAAAGAACAAGTGGATCATCTGTCACGAAGGAAGAGGAAGTGCTTACAGGCAACCTCCAAACATTGAAGATAAGAGTACACGAGGGGTATGAGGAATTCACAATGGTTGGGCGGAGGGCAACAGCTATCCTGAGGAAAGCAACTAGAAGGCTGATTCAGTTGATAGTAAGTGGAAGAGACGAACAATCAATTGCTGAGGCAATCATTGTAGCAATGGTGTTCTCACAGGAGGATTGCATGATAAAGGCAGTTCGAGGCGATCTGAATTTCGTAAACAGAGCAAACCAAAGGTTAAACCCCATGCATCAACTCCTGAGACATTTTCAAAAGGACGCAAAAGTGCTATTTCAGAACTGGGGAATTGAACCCATTGATAATGTCATGGGGATGATCGGAATATTATCTGACATGACTCCCAGCACAGAAATGTCACTGAGAGGAGTAAGAGTTAGTAAAATGGGAGTGGATGAATATTCCAGCACTGAAAGAGTAGTTGTGAGTATTGACCGTTTTTTAAGGGTTCGAGATCAGCGGGGGAACGTACTCTTATCTCCCGAAGAGGTCAGCGAAACCCAGGGAATAGAGAGATTGACAATAACATATTCATCATCAATGATGTGGGAGATCAACGGTCCTGAATCAGTGCTTGTTAACACCTATCAATGGATCATCAGAAACTGGGAAACTGTGAAGATTCAATGGTCTCAAGACCCCACGATGCTGTACAATAAGATGGAGTTTGAACCGTTCCAATCCTTGGTACCTAAAGCTGCCAGAGGCCAATACAGTGGATTTGTGAGAACATTATTCCAACAAATGCGTGACGTACTGGGGACATTTGATACTGTCCAGATAATAAAGCTGCTACCATTTGCAGCAGCCCCACCAGAGCAGAGCAGAATGCAGTTTTCTTCTCTAACTGTGAATGTGAGAGGCTCTGGAATGAGAATACTCGTAAGGGGCAATTCCCCTGTGTTCAACTACAATAAGGCAACCAAAAGGCTCACCGTTCTTGGAAAGGACGCAGGTGCATTAACAGAGGACCCAGATGAGGGGACAGCCGGAGTGGAATCTGCAGTATTGAGGGGATTCCTAATTCTAGGCAAGGAGGACAAAAGGTATGGACCAGCATTGAGCATCAATGAACTTAGCAATCTTGCGAAAGGGGAGAAAGCAAATGTACTGATAGGGCAAGGAGATGTAGTGCTGGTAATGAAACGGAAACGAGACTCTAGCATACTTACTGACAGCCAGACAGCGACCAAAAGAATTCGGATGGCCATCAATTAGATGGAAGATTTTGTGCGACAATGCTTCAATCCAATGATTGTCGAGCTTGCGGAAAAGGCAATGAAAGAATATGGGGAAGATCCGAAAATCGAAACGAACAAATTTGCTGCAATATGCACACACTTGGAGGTCTGTTTCATGTATTCGGATTTTCACTTTATTGATGAACGGAGTGAATCAATAATTGTAGAATCTGGAGATCCAAATGCATTATTGAAACACCGATTCGAAATAATTGAAGGAAGAGACCGAACGATGGCCTGGACTGTGGTGAATAGTCTTTGCAACACCACAGGAATCGAGAAACCTAAATTTCTCCCAGATTTGTATGACTACAAGGAGAACCGATTCATTGAAATTGGAGTGACACGGAGGGAAGTTCATACATACTATCTGGAGAAAGCCAACAAGATAAAATCCGAGAAGACACACATTCACATATTCTCATTCACAGGGGAGGAAATGGCCACCAAAGCGGACTACACCATTGATGAAGAGAGCAGGGCAAGAATTAAAACCAGGCTGTTCACCATAAGACAGGAAATGGCCAGTAGGGGTCTATGGGATTCCTTTCGTCAATCCGAGAGAGGCGAAGAGACAATTGAAGAAAAATTTGAAATCACTGGAACCATGCGCAGACTTGCAGACCAAAGTCTCCCACCGAACTTCTCCAGCCTTGAAAACTTTAGAGCCTATGTGGATGGATTCGAACCGAACGGCTGCATTGAGGGCAAGCTTTCTCAAATGTCAAAAGAAGTGAACGCTAGAATTGAACCATTTTTGAAGACAACGCCACGCCCTCTCAGATTACCTGATGGGCCTCCTTGCTCTCAGCGGTCGAAGTTCTTGTTGATGGATGCTCTTAAATTAAGCATCGAAGACCCGAGTCATGAGGGGGAGGGGATACCACTATACGATGCAATCAAATGCATGAGGACATTTTTCGGTTGGAAGGAGCCCAACATCGTGAAACCACATGAAAAAGGTATAAACCCCAATTATCTCCTGGCTTGGAAGCAAGTGCTGGCAGAACTCCAAGATGTCGAACATGAGGAGAAAATCCCAAAAACAAAGAACATGAAAAAAACAAGCCAGTTGAAGTGGGCACTCGGTGAGAACATGGCACCAGAGAAAGTAGACTTTGAGGACTGCAAAGATGTTAGCGATCTAACACAGTATAACAGTGATGAACCAGAGTCTAGATCACTAGCAAGCTGGATTCAGAGTGAATTCAACAAGGCATGTGAATTGACAGATTCGAGTTGGATTGAACTTGATGAAATAGGAGAAGACGTTGCTCCAATTGAACACATTGCAAGTATGAGAAGGAATTATTTTACAGCGGAAGTATCCCATTGCAGAGCCACCGAATACATAATGAAGGGAGTGTACATAAACACAGCTCTGTTGAATGCATCCTGTGCAGCCATGGATGACTTTCAACTAATTCCAATGATAAGCAAATGCAGAACCAAAGAAGGAAGACGGAAAACTAATCTGTATGGATTCATTATAAAGGGAAGATCCCACTTGAGGAATGATACCGATGTGGTAAATTATGTAAGTATGGAATTCTCTCTTACTGACCCGAGGCTGGAGCCACACAAGTGGGAAAAGTACTGTGTCCTTGAGATAGGAGACATGCTCCTCCGGACTGCAGTAGGTCAAGTTTCGAGGCCCATGTTCCTGTATGTGAGAACCAACGGAACCTCCAAGATTAAAATGAAATGGGGCATGGAAATGAGGCGATGCCTCCTTCAATCCCTTCAACAAATTGAAAGCATGATTGAAGCCGAGTCTTCTGTCAAAGAGAAGGACATGACCAAAGAATTCTTTGAAAACAAGTCAGAAACATGGCCGATTGGAGAGTCCCCCAAAGGAGTGGAGGAGGGCTCCATCGGAAAGGTGTGCAGAACCTTGCTGGCGAAATCTGTATTCAACAGTTTGTATGCATCTTCACAACTCGAGGGGTTTTCAGCTGAATCAAGAAAATTGCTTCTCATTGTTCAGGCACTTAGGGACAACCTGGAACCTGGGACCTTCGATCTTGGAGGGCTATATGAAGCGATTGAGGAGTGCCTGATTAACGATCCCTGGGTTTTGCTTAATGCTTCCTGGTTCAACTCCTTCCTCGCACATGCACTGAAATAGATGGCGTCTCAAGGCACCAAACGATCTTATGAACAGATGGAAACTGGTGGAGAACGCCAGAATGCCACTGAGATCAGGGCATCTGTTGGAAGAATGGTTAGTGGCATTGGGAGGTTTTACATACAGATGTGCACAGAACTCAAACTCAGTGATTATGAAGGGAGGCTGATCCAGAACAGCATAACAATAGAGAGAATGGTACTCTCTGCATTCGATGAAAGAAGGAACAGATACCTGGAAGAACACCCCAGTGCGGGGAAGGACCCGAAGAAAACTGGAGGTCCAATTTATCGGAGGAGAGACGGAAAATGGGTGAGAGAGCTGATTCTGTACGACAAAGAGGAGATCAGGAGGATATGGCGTCAAGCTAACAATGGAGAGGATGCAACTGCTGGTCTTACCCACCTGATGATATGGCATTCCAATCTAAATGATGCCACATATCAGAGAACAAGAGCTCTCGTGCGTACTGGAATGGACCCCAGGATGTGCTCTCTGATGCAAGGGTCAACTCTACCGAGGAGATCTGGAGCTGCTGGTGCAGCAGTGAAAGGGGTAGGGACAATGGTGATGGAGCTGATTCGGATGATAAAACGAGGGATCAACGACCGGAATTTCTGGAGAGGTGAAAATGGGAGAAGAACAAGGATTGCATATGAGAGAATGTGCAACATCCTCAAAGGGAAATTCCAAACAGCAGCACAAAGAGCAATGATGGATCAAGTGCGGGAGAGCAGAAATCCTGGAAATGCTGAAATTGAAGATCTCATTTTTCTGGCACGGTCTGCACTCATCCTGAGAGGATCAGTGGCCCATAAGTCCTGCTTGCCTGCTTGTGTGTACGGACTTGCAGTGGCCAGTGGATATGACTTTGAGAGAGAAGGGTACTCTCTGGTTGGAATAGATCCTTTCCGTCTGCTTCAAAACAGCCAGGTCTTTAGTCTCATTAGACCAAATGAGAATCCAGCACATAAGAGTCAATTAGTGTGGATGGCATGCCACTCTGCAGCATTTGAGGACCTTAGAGTTTCAAGTTTCATCAGAGGGACAAGAGTGGTCCCAAGAGGACAGCTATCCACCAGAGGGGTTCAAATTGCTTCAAATGAGAACATGGAAGTAATGGACTCCAACACTCTTGAACTGAGAAGTAGATATTGGGCTATAAGAACCAGAAGCGGAGGAAACACCAACCAGCAGAAAGCATCTGCAGGACAGATCAGCGTTCAGCCCACTTTCTCGGTACAGAGAAACCTTCCCTTCGAAAGAGCGACCATCATGGCAGCATTTACAGGAAATACTGAGGGCAGAACGTCTGACATGAGGACTGAAATCATCAGAATGATGGAAAGTGCCAGACCAGAAGATGTGTCATTCCAGGGGCGGGGAGTCTTCGAGCTCTCGGACGAAAAGGCAACGAACCCGATCGTGCCTTCCTTTGACATGAATAATGAAGGATCTTATTTCTTCGGAGACAATGCAGAGGAGTATGACAATTAAATGAGTCTTCTAACCGAGGTCGAAACGTACGTTCTCTCTATCATCCCGTCAGGCCCCCTCAAAGCCGAGATCGCGCAGAAACTTGAAGATGTCTTTGCAGGAAAGAACGCCGATCTCGAGGCTCTCATGGAGTGGCTAAAGACAAGACCAATCCTGTCACCTCTGACTAAAGGGATCTTGGGATTTGTATTCACGCTCACCGTGCCCAGTGAGCGAGGACTGCAGCGTAGACGCTTTGTCCAGAATGCCCTAAATGGAAATGGAGATCCAAATAATATGGATAAGGCAGTTAAGCTATATAAGAAGCTGAAAAGAGAAATAACATTCCATGGGGCTAAGGAGGTCGCACTCAGCTACTCAACCGGTGCACTTGCCAGTTGCATGGGTCTCATATACAACAGGATGGGAGCGGTGACTACGGAAGTGGCTTTTGGCCTAGTGTGTGCCACTTGTGAGCAGATTGCAGATTCACAGCATCGGTCTCACAGGCAGATGGCAACTATCACCAACCCACTAATCAGGCATGAAAACAGAATGGTGCTGGCCAGCACTACAGCTAAGGCTATGGAGCAGATGGCGGGATCAAGTGAGCAGGCAGCGGAAGCCATGGAGGTCGCTAATCAGGCTAGGCAGATGGTGCAGGCAATGAGGACAATTGGGACTCATCCTAACTCTAGTGCTGGTCTGAGAGATAATCTTCTTGAAAATTTACAGGCCTACCAGAAACGAATGGGAGTGCAAATGCATCGATTCAAGTGAATGAGTCTTCTAACCGAGGTCGAAACGCCTACCAGAAACGAATGGGAGTGCAAATGCATCGATTCAAGTGATCCTCTTGCTGTTGCCGCAAGTATCATTGGGATCTTGCACTTGATATTGTGGATTCTTGATCGTCTTTTCTTCAAATTCATTTATCGTCGCCTTAAATACGGTTTGAAAAGAGGGCCTTCTACGGCAGGGGTACCTGAGTCTATGAGGGAAGAGTATCGGCAGGAACAGCAGAATGCTGTGGATGTTGACGATGGTCATTTTGTCAACATAGAATTGGAGTAAATGGATTCCAACACTGTGTTAAGCTTTCAGGTAGACTGCTTTCTTTGGCATGTCCGCAAACGATTTGCAGACCAAGAACTGGGTGATGCCCCATTCCTTGACCGGCTTCGCCGAGATCAGAAGTCCCTAAGAGGAAGAGGCAACACTCTTGGTCTGGACATCGAGACAGCTACTCGTGCGGGAAAGCAAATAGTGGAGCGGATTCTGGAGGAGGAGTCCGATGAGGCACTTAAAAAG---------------CCGGCTTCACGCTACCTAACTGACATGACTCTCGAAGAAATGTCAAGGGACTGGTTCATGCTCATGCCCAAGCAAAAGGTGGCAGGTTCCCTTTGCATCAAAATGGACCAAGCAATAATGGATAAAACCATCATATTGAAAGCAAACTTCAGTGTAATTTTTGACCGGTTAGAAACCCTAATACTACTTAGAGCTTTCACAGAAGAAGGAGCAATCGTAGGAGAAATCTCACCATTACCCTCTCTTCCAGGACATACTGGTGAGGATGTCAAAAATGCAATTGGCGTCCTCATCGGAGGACTTGAATGGAATGATAACACAGTTCGAGTCTCTGAAACTATACAGAGATTCGCTTGGAGAGGCGGTGATGAGGACGGGAGACTTCCATTCCCTCCAAATCAGAAACGGAAAATGGCGAGAACAATTGAGTCAGAAGTTTGAATGGATTCCAACACTGTGTTAAGCTTTCAGGACATACTGGTGAGGATGTCAAAAATGCAATTGGCGTCCTCATCGGAGGACTTGAATGGAATGATAACACAGTTCGAGTCTCTGAAACTATACAGAGATTCGCTTGGAGAGGCGGTGATGAGGACGGGAGACTTCCATTCCCTCCAAATCAGAAACGGAAAATGGCGAGAACAATTGAGTCAGAAGTTTGAAGAAATAAGGTGGCTGATTGAAGAAGTACGACATAGATTGAAAATTACAGAAAACAGCTTCGAACAGATAACATTTATGCAAGCCTTACAACTACTGCTTGAAGTGGAGCAAGAGATAAGAGCTTTCTCGTTTCAGCTTATTTAA
>Concatenated PB2+PA+NP+M1+M2+NS1+NS2 STRAIN=A/Indonesia/CDC599N/2006 YEAR=2006
ATGGAGAGAATAAAAGAATTAAGAGATCTAATGTCACAGTCCCGCACCCGCGAGATACTAACAAAAACCACTGTGGACCATATGGCCATAATCAAGAAATACACATCAGGAAGACAAGAGAAGAACCCTGCTCTCAGAATGAAATGGATGATGGCAATGAAATATCCAATCACAGCGGATAAGAGAATAATAGAGATGATTCCCGAAAGGAATGAACAAGGACAGACGCTCTGGAGCAAGACAAATGATGCTGGATCGGACAGGGTGATGGTGTCTCCTCTAGCTGTAACTTGGTGGAATAGGAATGGGCCGACGACAAGTGTAGTCCATTATCCAAAGGTTTACAAAACATACTTTGAGAAGGTTGAAAGGTTAAAACATGGAACATTCGGCCCCGTTCATTTCCGAAACCAAGTTAAAATACGTCGCCGAGTTGACATAAATCCTGGCCATGCAGATCTCAGTGCTAAAGAAGCACAAGATGTCATCATGGAAGTCGTTTTCCCAAATGAAGTGGGAGCTAGAATATTGACATCAGAGTCGCAATTGACAATAACAAAAGAGAAGAAAGAAGAGCTCCAAGATTGTAAGATTGCTCCCTTAATGGTTGCATACATGTTGGAAAGGGAACTGGTCCGCAAAACCAGATTCCTACCGGTAGCGGGCGGAACAAGCAGTGTGTACGTCGAGGTATTGCATTTGACTCAAGGGACCTGCTGGGAACAGATGTACACTCCAGGCGGAGAAGTGAGAAACGACGATGTTGATCAGAGTTTGATCATCGCTGCCAGAAACATTGTTAGGAGAGCAACGGTATCAGCGGATCCACTGGCATCACTGCTGGAAATGTGTCACAGCACACGGATTGGCGGGACAAGGATGGTGGACATCCTTAGGCAAAATCCAACTGAGGAACAAGCTGTGGATATATGCAAAGCAGCAATGGGTCTGAGAATCAGTTCGTCCTTTAGCTTTGGAGGCTTCACTTTCAAAAGAACAAGTGGATCATCCGTCAAGAAGGAAGAGGAAGTGCTTACAGGCAACCTCCAAACATTGAAAATAAGAGTACATGAGGGGTATGAGGAATTCACAATGGTTGGGCGGAGGGCAACAGCCATCCTGAGGAAAGCAACTAGAAGACTGATTCAGTTGATAGTGAGTGGGAGAGACGAACAATCAATCGCTGAGGCCATCATTGTAGCAATGGTGTTCTCACAGGAGGATTGCATGATAAAGGCAGTCCGAGGTGATCTGAATTTCGTAAACAGAGCAAACCAAAGGTTAAACCCCATGCATCAACTCCTGAGACATTTTCAAAAGGACGCAAAAGTGCTATTTCAGAACTGGGGAATTGAACCCATTGATAATGTCATGGGGATGATCGGAATATTACCTGACATGACTCCCAGCACAGAAATGTCACTTAGAGGAGTAAGAGTTAGTAAAATGGGAGTGGATGAATATTCAAGCACTGAGAGAGTAGTTGTGAGTATTGACCGTTTCTTAAGGGTTCGAGATCAGCGGGGGAACGTACTCTTATCTCCCGAAGAGGTCAGCGAAACCCAGGGAACAGAGAAATTGACAATAACATATTCATCATCAATGATGTGGGAAATCAACGGTCCTGAGTCAGTGCTTGTTAACACCTATCAATGGATCATCAGAAACTGGGAAACTGTGAAGATTCAATGGTCTCAAGACCCCACGATGCTGTACAATAAGATGGAGTTTGAACCGTTCCAATCCTTGGTACCTAAAGCTGCCAGAGGCCAATACAGTGGATTTGTGAGAACATTATTCCAACAGATGCGTGACGTACTGGGGACATTTGATACTGTCCAGATAATAAAGCTGCTACCATTTGCAGCAGCCCCACCGGAGCAGAGCAGAATGCAGTTTTCCTCTCTAACTGTGAATGTGAGAGGCTCTGGAATGAGAATACTCGTAAGGGGCAATTCCCCTGTCTTCAACTACAATAGGACAACCAAAAGGCTTACCGTTCTTGGAAAGGACGCAGGTGCATTAACAGAGGACCCAGATGAGGGGACAGCCGGAGTGGAATCTGCAGTACTGAGGGGATTCCTAATTCTAGGCAAGGAGGATAAAAGGTATGGACCAGCATTGAGCATCAATGAACTGAGCAATCTTGCAAAAGGGGAGAAAGCAAATGTATTGATAGGGCAAGGAGATGTGGTGTTGGTAATGAAACGGAAACGGGACTCTAGCATACTTACTGACAGCCAGACAGCGACCAAAAGAATTCGGATGGCCATCAATTAGATGGAAGACTTTGTGCGACAATGCTTCAATCCAATGATTGTCGAGCTTGCGGAAAAGGCAATGAAAGAATATGGGGAAGATCCGAAAATCGAAACAAACAAATTTGCTGCAATATGCACACACTTGGAGGTCTGCTTCATGTATTCGGACTTTCACTTTATTGATGAACGGAGTGAATCAATAATTGTAGAATCTGGAGATCCGAATGCATTATTGAAACACCGATTTGAAATAATTGAAGGAAGAGACCGAACGATGGCCTGGACTGTGGTGAATAGTATTTGCAACACCACAGGAATCGAGAAACCTAAATTTCTTCCAGATTTGTATGACTACAAGGAGAACAGATTCATTGAAATTGGAGTGACACGGAGGGAAGTTCATACATACTATATGGAGAAAGCCAACAAGATAAAATCCGAGAAGACACACATTCACATATTCTCATTCACAGGGGAGGAAATGGCCACCAAAGCGGACTACACCCTTGATGAAGAGAGCAGGGCAAGAATTAAAACCAGGCTGTTCACCATAAGACAGGAAATGGCCAGTAGGGGCCTATGGGATTCCTTTCGTCAATCCGAGAGAGGCGAAGAGACAATTGAAGAAAAATTTGAAATCACTGGAACCATGCGCAGACTTGCCGACCAAAGTCTCCCACCGAACTTCTCCAGCCTTGAAAACTTTAGAGCCTATGTGGATGGATTCGAACCGAACGGCTGCATTGAGGGCAAGCTTTCTCAAATGTCAAAAGAAGTGAATGCTAGAATTGAGCCATTTTTGAAGACAACGCCACGCCCTCTCAGATTACCTGATGGGCCTCCCTGCTCTCAGCGGTCGAAGTTCTTGCTGATGGATGCTCTTAAATTAAGCATCGAAGACCCGAGTCATGAGGGGGAGGGAATACCACTATACGATGCAATCAAATGCATGAAGACATTTTTCGGTTGGAAAGAGCCCAACATCGTGAAACCACATGAAAAAGGTATAAACCCCAATTACCTCCTGGCTTGGAAGCAAGTGCTGGCAGAACTCCAAGATATCGAAAATGAGGAGAAAATCCCAAAAACAAAGAACATGAAAAAAACAAGCCAGTTGAAGTGGGCACTCGGTGAGAACATGGCACCAGAGAAAGTAGACTTTGAGGACTGCAAAGATATTAGCGATCTAAGGCAGTATGACAGTGATGAACCAGAGTCTAGATCACTAGCAAGCTGGATTCAGAGTGAATTCAACAAGGCATGTGAATTGACAGATTCAAGTTGGATTGAACTTGATGAGATAGGAGAGGACGTTGCTCCAATTGAGCACATTGCAAGTATGAGAAGGAACTATTTTACAGCGGAAGTATCCCATTGCAGAGCCACTGAATACATAATGAAGGGAGTGTACATAAACACAGCTATGTTGAATGCATCCTGTGCAGCCATGGATGACTTCCAACTGATTCCAATGATAAGCAAATGCAGAACCAAAGAGGGAAGACGGAAAACTAATCTGTATGGATTCATTATAAAGGGAAGATCCCACTTGAGGAATGATACCGATGTGGTAAATTATGTAAGTATGGAATTCTCCCTTACTGACCCGAGGCTGGAGCCACATAAATGGGAAAAGTACTGTGTCCTCGAGATAGGAGACATGCTCCTCCGGACTGCAGTAGGTCAAGTTTCAAGGCCCATGTTCCTGTATGTGAGAACCAACGGAACCTCCAAGATCAAAATGAAATGGGGCATGGAAATGAGGCGATGCCTTCTTCAATCTCTTCAACAAATTGAAAGCATGATTGAAGCCGAGTCTTCTGTCAAAGAGAAGGACATGACCAAAGAATTCTTTGAAAACAAATCAGAAACATGGCCGATTGGAGAGTCCCCTAAAGGAGTGGAGGAAGGCTCCATCGGGAAGGTGTGCAGAACCTTGCTGGCGAAGTCTGTGTTCAACAGTTTGTATGCGTCTTCACAACTCGAGGGGTTTTCAGCTGAATCAAGAAAATTACTTCTCATTGCTCAGGCACTTAGGGACAACCTGGAACCTGGGACCTTCGATCTTGGAGGGCTATATGAAGCAATTGAGGAGTGCCTGATTAACGATCCCTGGGTTTTGCTTAATGCGTCTTGGTTCAACTCCTTCCTCGCACATGCACTGAAATAGATGGCGTCTCAAGGCACCAAACGATCTTATGAACAGATGGAAACTGGTGGAGAACGCCAGAATGCTACTGAGATCAGGGCATCTGTTGGAAGAATGGTTAGTGGCATTGGGAGGTTCTACATACAGATGTGCACAGAACTCAAACTCAGTGACTATGAAGGGAGGCTGATCCAGAACAGCATAACAATAGAGAGAATGGTACTCTCTGCATTTGACGAAAGAAGGAACAGATACCTGGAAGAACACCCCAGTGCGGGGAAGGACCCGAAGAAAACTGGAGGTCCAATTTATCGGAGGAGAGACGGAAAATGGGTGAGAGAGCTGATTCTGTACGACAAAGAGGAGATCAGGAGGATTTGGCGTCAAGCTAACAATGGAGAGGACGCAACTGCTGGTCTTACCCACCTGATGATATGGCATTCCAATCTAAATGATGCCACATATCAGAGAACGAGAGCTCTCGTGCGTACTGGAATGGACCCCAGGATGTGCTCTCTGATGCAAGGGTCAACTCTCCCAAGGAGATCTGGAGCTGCCGGTGCAGCAGTGAAGGGGGTAGGGACAATGGTGATGGAGCTGATTCGGATGATAAAACGGGGGATCAACGACCGGAATTTCTGGAGAGGCGAAAATGGAAGAAGAACAAGGATCGCATATGAGAGAATGTGCAACATCCTCAAAGGGAAATTCCAAACAGCAGCACAAAGAGCAATGATGGATCAAGTGCGAGAGAGCAGAAATCCTGGGAATGCTGAAATTGAAGATCTCATTTTTCTGGCACGGTCTGCACTCATCCTGAGAGGATCAGTGGCCCATAAGTCCTGCTTGCCTGCTTGTGTGTACGGACTTGCAGTGGCAAGTGGATATGACTTTGAGAGAGAAGGGTACTCTCTAGTTGGAATAGATCCTTTCCGTCTGCTTCAAAACAGCCAGGTCTTTAGTCTCATTAGACCAAATGAGAATCCAGCACATAAGAGTCAATTAGTGTGGATGGCATGCCACTCTGCAGCATTTGAGGACCTTAGAGTCTCAAGTTTCATCAGAGGGACAAGAGTGGTCCCAAGAGGACAGCTATCCACCAGAGGGGTTCAAATTGCTTCAAATGAGAACATGGAAGCAATGGACTCCAACACTCTTGAACTGAGAAGTAGATATTGGGCTATAAGGACCAGAAGCGGAGGAAACACCAACCAGCAGAAGGCATCTGCAGGACAAATCAGCGTTCAGCCCACTTTCTCGGTACAGAGAAACCTTCCCTTCGAAAGAGCGACCATTATGGCAGCATTTACAGGAAATACTGAGGGCAGGACGTCTGACATGAGGACTGAAATCATAAGAATGATGGAAAGTGCCAGACCAGAAGATGTGTCATTCCAGGGGCGGGGAGTCTTCGAGTTCTCGGACGAAAAGGCAACGAACCCGATCGTGCCTTCCTTTGACATGAATAATGAAGGATCTTATTTCTTCGGAGACAATGCAGAGGAGTATGACAATTAAATGAGTCTTCTAACCGAGGTCGAAACGTACGTTCTCTCTATCATCCCGTCAGGCCCCCTCAAAGCCGAGATCGCGCAGAAACTTGAAGATGTCTTTGCAGGAAAGAACACCGATCTCGAGGCTCTCATGGAGTGGCTAAAGACAAGACCAATCCTGTCACCTCTGACTAAAGGGATTTTGGGATTTGTATTCACGCTCACCGTGCCCAGTGAGCGAGGACTGCAGCGTAGACGCTTTGTTCAGAATGCCCTAAATGGAAATGGAGATCCAAATAATATGGATAGGGCAGTCAAGCTATATAAGAAGCTGAAAAGAGAAATAACATTCCATGGGGCTAAGGAGGTCGCACTCAGCTACTCGACCGGTGCACTTGCCAGTTGCATGGGTCTCATATATAACAGGATGGGAACGGTGACTACGGAAGTGGCTTTTGGCCTAGTGTGTGCCACTTGTGAGCAGATTGCAGATTCACAGCATCGGTCTCACAGGCAGATGGCAACTATCACCAACCCACTAATCAGGCATGAAAACAGAATGGTGCTGGCCAGCACTACAGCTAAAGCTATGGAGCAGATGGCGGGATCAAGTGAACAAGCAGCGGAAGCCATGGAGGTCGCTAATCAGGCTAGGCAGATGGTGCAGGCAATGAGGACAATTGGGACTCATCCTAACTCTAGTGCTGGTCTGAGAGATAATCTTCTTGAAAATTTGCAGGCCTACCAGAAACGAATGGGAGTGCAGATGCAGCGATTCAAGTGAATGAGTCTTCTAACCGAGGTCGAAACGCCTACCAGAAACGAATGGGAGTGCAGATGCAGCGATTCAAGTGATCCTCTTGTTGTTGCCGCAAATATCATTGGGATCTTGCACTTGATATTGTGGATTCTTGATCGTCTTTTCTTCAAATTCATTTATCGTCGCCTTAAATACGGTTTGAAAAGAGGGCCTTCTACGGCAGGGGTACCTGAGTCTATGAGGGAAGAGTACCGGCAGGAGCAGCAGAGTGCTGTGGATGTTGACGATGGTCATTTTGTCAACATAGAATTGGAGTAAATGGATTCCAACACTGTGTTAAGCTTTCAGGTAGACTGCTTCCTTTGGTATGTCCGCAAACGATTTGCAGACCAAGAAATGGGTGATGCCCCATTCCTTGACCGGCTTCGCCGAGATCAGAAGTCCCTAAGAGGAAGAGGCAACACTCTTGGTCTGGACATCGAGACAGCTACTCATGCTGGAAAGCAAATAGTGGAGCGAATTCTGGAGGAGGAGTTCGATGAGGCACTTAAAAAG---------------CCGGCTTCACGCTACCTAACTGACATGACTCTCGAAGAAATGTCAAGGGACTGGTTCATGCTCATGCCCAAGCAGAAAGTGGCAGGTTCCCTTTGCATCAAAATGGACCAGGCAATAATGGATAAAACCATCATATTGAAAGCAAACTTCAGTGTGATTTTTGACCGGTTGGAAACCCTAATACTACTTAGAGCTTTCACAGAAGAAGGAGCAATCGTAGGAGAAATCTCACCATTACCTTCTCTTCCAGGACATACTGGTGAGGATGTCAAAAATGCAATTGGCGTCCTCATCGGAGGACTTGAATGGAATGATAACACAGTTCGAGTCTCTGAAACTATACAGAGATTCGCTTGGAGAGGCAGTGATGAGGATGGGAGACTTCCATTCCCTCCAAATCAGAAACGGAAAATGGCGAGAACAATTGAGTCAGAAGTTTGAATGGATTCCAACACTGTGTTAAGCTTTCAGGACATACTGGTGAGGATGTCAAAAATGCAATTGGCGTCCTCATCGGAGGACTTGAATGGAATGATAACACAGTTCGAGTCTCTGAAACTATACAGAGATTCGCTTGGAGAGGCAGTGATGAGGATGGGAGACTTCCATTCCCTCCAAATCAGAAACGGAAAATGGCGAGAACAATTGAGTCAGAAGTTTGAAGAAATGAGGTGGCTGATTGAAGAAGTACGACATAGATTGAAAATTACAGAAAACAGCTTCGAACAGATAACATTTATGCAAGCCTTACAACTACTGCTTGAAGTGGAGCAAGAGATAAGAGCCTTCTCGTTTCAGCTTATTTAA
>Concatenated PB2+PA+NP+M1+M2+NS1+NS2 STRAIN=A/Indonesia/CDC329/2006 YEAR=2006
ATGGAGAGAATAAAAGAATTAAGAGATCTAATGTCACAATCCCGCACTCGCGAGATACTAACAAAAACCACTGTGGACCATATGGCCATAATCAAGAAATACACATCAGGAAGACAAGAGAAGAACCCTGCTCTCAGAATGAAATGGATGATGGCAATGAAATATCCAATCACAGCGGATAAGAGAATAATAGAGATGATTCCTGAAAGGAATGAACAAGGGCAGACGCTCTGGAGCAAGACAAATGATGCTGGATCGGACAGGGTGATGGTGTCTCCCCTAGCTGTAACTTGGTGGAATAGGAATGGGCCAACGACAAGTGCAGTCCATTATCCAAAAGTTTACAAAACATACTTTGAGAAGGTTGAAAGGTTAAAACATGGAACATTCGGTCCCGTTCATTTCCGAAACCAAGTTAAAATACGCCGCCGAGTTGATATAAATCCTGGCCATGCAGATCTCAGTGCTAAAGAAGCACAAGATGTCATCATGGAAGTCGTTTTCCCAAATGAAGTGGGAGCTAGAATATTGACATCAGAATCGCAATTGACAATAACGAAAGAGAAGAAAGAAGAGCTCCAAGACTGTAAGATTGCTCCCTTAATGGTTGCATACATGTTGGAAAGGGAACTGGTCCGCAAAACCAGATTCCTACCGGTAGCAGGCGGAACAAGCAGTGTGTACATTGAGGTATTGCATTTGACTCAAGGGACCTGCTGGGAGCAGATGTACACTCCGGGCGGAGAAGTTAGAAACGACGATGTTGATCAGAGTTTGATCATCGCTGCCAGAAATATTGTTAGGAGAGCAACGGTATCAGCGGATCCACTGGCATCACTGCTGGAAATGTGTCACAGCACACAAATTGGTGGGACAAGGATGGTGGACATCCTTAGGCAAAATCCAACTGAGGAACAAGCTGTGGATATATGCAAAGCAGCAATGGGTCTGAGAATCAGTTCATCCTTTAGCTTTGGAGGCTTCACTTTCAAAAGAACAAGTGGATCATCCGTTACGAAGGAAGAGGAAGTGCTTACAGGCAACCTCCAAACATTGAAAATAAGAGTACACGAGGGGTATGAGGAATTCACAATGGTTGGGCGGAGGGCAACAGCTATCCTGAGGAAAGCAACTAGAAGGCTGATTCAGTTGATAGTAAGTGGAAGAGACGAACAATCAATCGCTGAGGCAATCATTGTAGCAATGGTGTTCTCACAGGAGGATTGCATGATAAAGGCAGTTCGAGGCGATCTGAATTTCGTAAACAGAGCAAACCAAAGGTTAAACCCCATGCATCAACTCCTGAGACATTTTCAAAAGGACGCAAAAGTGCTATTTCAGAACTGGGGAATTGAACCCATTGATAATGTCATGGGGATGATCGGAATATTATCTGACATGACTCCCAGCACAGAAATGTCACTGAGAGGAGTAAGAGTTAGTAAAATGGGAGTGGATGAATATTCCAGCACTGAGAGAGTAGTTGTGAGTATTGACCGTTTTTTAAGGGTTCGAGATCAGCGGGGGAACGTACTCTTATCTCCCGAAGAGGTCAGCGAAACCCAGGGAATAGAGAGATTGACAATAACATATTCATCATCAATGATGTGGGAGATCAACGGTCCTGAATCAGTGCTTGTTAACACCTATCAATGGATCATCAGAAACTGGGAAACTGTGAAGATTCAATGGTCTCAAGACCCCACGATGCTGTACAATAAGATGGAGTTTGAACCGTTCCAATCCTTGGTACCTAAAGCTGCCAGAGGCCAATACAGTGGATTTGTGAGAACATTATTCCAACAAATGCGTGACGTACTGGGGACATTTGATACTGTCCAGATAATAAAGCTGCTACCATTTGCAGCAGCCCCACCAGAGCAGAGCAGAATGCAGTTTTCTTCTCTAACTGTGAATGTGAGAGGCTCTGGAATGAGAATACTCGTAAGGGGCAATTCCCCTGTGTTCAACTACAATAAGGCAACCAAAAGGCTCACCGTTCTTGGAAAGGACGCAGGTGCATTAACAGAGGACCCAGATGAGGGGACAGCCGGAGTGGAATCTGCAGTATTGAGGGGATTCCTAATTCTAGGCAAGGAGGACAAAAGGTATGGACCAGCATTGAGCATCAATGAACTGAGCAATCTTGCGAAAGGGGAGAAAGCAAATGTACTGATAGGGCAAGGAGATGTGGTGCTGGTAATGAAACGGAAACGAGACTCTAGCATACTTACTGACAGCCAGACAGCGACCAAAAGAATTCGGATGGCCATCAATTAGATGGAAGATTTTGTGCGACAATGCTTCAATCCAATGATTGTCGAGCTTGCGGAAAAGGCAATGAAAGAATATGGGGAAGATCCGAAAATCGAAACGAACAAATTTGCTGCAATATGCACACACTTGGAGGTCTGTTTCATGTATTCGGATTTTCACTTTATTGATGAACGGAGTGAATCAATAATTGTAGAATCTGGAGATCCAAATGCATTATTGAAACACCGATTCGAAATAATTGAAGGAAGAGACCGAACGATGGCCTGGACTGTGGTGAATAGTCTTTGCAACACCACAGGAGTCGAGAAACCTAAATTTCTCCCAGATTTGTATGACTACAAGGAGAACCGATTCATTGAAATTGGAGTGACACGGAGGGAAGTTCATACATACTATCTGGAGAAAGCCAACAAGATAAAATCCGAGAAGACACACATTCACATATTCTCATTCACAGGGGAGGAAATGGCCACCAAAGCGGACTACACCATTGATGAAGAGAGCAGGGCAAGAATTAAAACCAGGCTGTTCACCATAAGACAGGAAATGGCCAGTAGGGGTCTATGGGATTCCTTTCGTCAATCCGAGAGAGGCGAAGAGACAATTGAAGAAAAATTTGAAATCACTGGAACCATGCGCAGACTTGCAGACCAAAGTCTCCCACCGAACTTCTCCAGCCTTGAAAACTTTAGAGCCTATGTGGATGGATTCGAACCGAACGGCTGCATTGAGGGCAAGCTTTCTCAAATGTCAAAAGAAGTGAATGCTAGAATTGAGCCATTTTTGAAGACAACGCCACGCCCTCTCAGATTACCTGATGGGCCTCCTTGCTCTCAGCGGTCGAAGTTCTTGCTGATGGATGCTCTTAAATTAAGCATCGAAGACCCGAGTCATGAGGGGGAGGGGATACCACTATACGATGCAATCAAATGCATGAAGACATTTTTCGGTTGGAAGGAGCCCAACATCGTGAAACCACATGAAAAAGGTATAAACCCCAATTATCTCCTGGCTTGGAAGCAAGTGCTGGCAGAACTCCAAGATGTCGAAAATGAGGAGAAAATCCCAAAAACAAAGAACATGAAAAAAACAAGCCAGTTGAAGTGGGCACTCGGTGAGAACATGGCACCAGAGAAAGTAGACTTTGAGGACTGCAAAGATGTTAGCGATCTAACACAGTATAACAGTGATGAACCAGAGTCTAGATCACTAGCAAGCTGGATTCAGAGTGAATTCAACAAGGCATGTGAATTGACAGATTCGAGTTGGATTGAACTTGATGAAATAGGAGAAGACGTTGCTCCAATTGAACACATTGCAAGTATGAGAAGGAATTATTTTACAGCGGAAGTATCCCATTGCAGAGCCACCGAATACATAATGAAGGGAGTGTACATAAACACAGCTCTGTTGAATGCATCCTGTGCAGCCATGGATGACTTTCAACTAATTCCAATGATAAGCAAATGCAGGACAAAAGAAGGAAGACGGAAAACTAATCTGTATGGATTCATTATAAAGGGAAGATCCCACTTGAGGAATGATACCGATGTGGTAAATTATGTAAGTATGGAATTCTCTCTTACTGACCCGAGGCTGGAGCCACACAAGTGGGAAAAGTACTGTGTCCTTGAGATAGGAGACATGCTCCTCCGGACTGCAGTAGGTCAAGTTTCGAGGCCCATGTTCCTGTATGTGAGAACCAACGGAACCTCCAAGATCAAAATGAAATGGGGCATGGAAGTGAGGCGATGCCTCCTTCAATCCCTTCAACAAATTGAAAGCATGATTGAAGCCGAGTCTTCTGTCAAAGAGAAGGACATGACCAAAGAATTCTTTGAAAACAAGTCAGAAACATGGCCGATTGGAGAGTCCCCCAAAGGAGTGGAGGAGGGCTCCATCGGAAAGGTGTGCAGAACCTTGCTGGCAAAGTCTGTGTTCAACAGTTTGTATGCATCTTCACAACTCGAGGGGTTTTCAGCTGAATCAAGAAAATTGCTTCTCATTGTTCAGGCACTTAGGGACAACCTGGAACCTGGGACCTTCGATCTTGGAGGGCTATATGAAGCAATTGAGGAGTGCCTGATTAACGATCCCTGGGTTTTGCTTAATGCGTCCTGGTTCAACTCCTTCCTCGCACATGCACTGAAATAGATGGCGTCTCAAGGCACCAAACGATCTTATGAACAGATGGAAACTGGTGGAGAACGCCAGAATGCCACTGAGATCAGGGCATCTGTTGGAAGAATGGTTAGTGGCATTGGGAGGTTTTACATACAGATGTGCACAGAACTCAAACTCAGTGACTATGAAGGGAGGCTGATCCAGAACAGCATAACAATAGAGAGAATGGTACTCTCTGCATTTGATGAAAGAAGGAACAGATACCTGGAAGAACACCCCAGTGCGGGGAAGGACCCGAAGAAAACTGGAGGTCCAATTTATCGGAGGAGAGACGGAAAATGGGTGAGAGAGCTGATTCTGTACGACAAAGAGGAGATCAGGAGGATATGGCGTCAAGCTAACAATGGAGAGGATGCAACTGCTGGTCTTACCCACCTGATGATATGGCATTCCAATCTAAATGATGCCACATATCAGAGAACAAGAGCTCTCGTGCGTGCTGGAATGGACCCCAGGATGTGCTCTCTGATGCAAGGGTCAACTCTACCGAGGAGATCTGGAGCTGCCGGTGCAGCAGTGAAAGGGGTAGGGACAATGGTGATGGAGCTGATTCGGATGATAAAACGAGGGATCAACGACCGGAATTTCTGGAGAGGTGAAAATGGGAGAAGAACAAGGATTGCATATGAGAGAATGTGCAACATCCTCAAAGGGAAATTCCAAACAGCAGCACAAAGAGCAATGATGGATCAAGTGCGAGAGAGCAGAAATCCTGGGAATGCTGAAATTGAAGATCTCATTTTTCTGGCACGGTCTGCACTCATCCTGAGAGGATCAGTGGCCCATAAGTCCTGCTTGCCTGCTTGTGTGTACGGACTTGCAGTGGCCAGTGGATATGACTTTGAGAGAGAAGGGTACTCTCTGGTTGGAATAGATCCTTTCCGTCTGCTTCAAAACAGCCAGGTCTTTAGTCTCATTAGACCAAATGAGAATCCAGCACATAAGAGTCAATTAGTGTGGATGGCATGCCACTCTGCAGCATTTGAGGACCTTAGAGTTTCAAGTTTCATCAGAGGGACAAGAGTGGTCCCAAGAGGACAGCTATCCACCAGAGGGGTTCAAATTGCTTCAAATGAGAACATGGAAGTAATGGACTCCAACACTCTTGAACTGAGAAGTAGATATTGGGCTATAAGAACCAGAAGCGGAGGAAACACCAACCAGCAGAAAGCATCTGCAGGACAGATCAGCGTTCAGCCCACTTTCTCGGTACAGAGAAACCTTCCCTTCGAAAGAGCGACCATCATGGCAGCATTTACAGGAAATACTGAGGGCAGAACGTCTGACATGAGGACTGAAATCATAAGAATGATGGAAAGTGCCAGACCAGAAGATGTGTCATTCCAGGGGCGGGGAGTCTTCGAGCTCTCGGACGAAAAGGCAACGAACCCGATCGTGCCTTCCTTTGACATGAATAATGAAGGATCTTATTTCTTCGGAGACAATGCAGAGGAGTACGACAATTAAATGAGTCTTCTAACCGAGGTCGAAACGTACGTTCTCTCTATCATCCCGTCAGGCCCCCTCAAAGCCGAGATCGCGCAGAAACTTGAAGATGTCTTTGCAGGAAAGAACGCCGATCTCGAGGCTCTCATGGAGTGGCTAAAGACAAGACCAATCCTGTCACCTCTGACTAAAGGGATTTTGGGATTTGTATTCACGCTCACCGTGCCCAGTGAGCGAGGACTGCAGCGTAGACGCTTTGTCCAGAATGCCCTAAATGGAAATGGAGATCCAAATAATATGGATAAGGCAGTTAAGCTATATAAGAAGCTGAAAAGAGAAATAACATTCCATGGGGCTAAGGAGGTCGCACTCAGCTACTCAACCGGTGCACTTGCCAGTTGCATGGGTTTCATATACAACAGGATGGGAGCGGTGACTACGGAAGTGGCTTTTGGCCTAGTGTGTGCCACTTGTGAGCAGATTGCAGATTCACAGCATCGGTCTCACAGGCAGATGGCAACTATCACCAACCCACTAATCAGGCATGAAAACAGAATGGTGCTGGCCAGCACTACAGCTAAGGCTATGGAGCAGATGGCGGGATCAAGTGAGCAGGCAGCGGAAGCCATGGAGGTCGCTAATCAGGCTAGGCAGATGGTGCAGGCAATGAGGACAATTGGGACTCATCCTAACTCTAGTGCTGGTCTGAGAGATAATCTTCTTGAAAATTTACAGGCCTACCAGAAACGAATGGGAGTGCAAATGCATCGATTCAAGTGAATGAGTCTTCTAACCGAGGTCGAAACGCCTACCAGAAACGAATGGGAGTGCAAATGCATCGATTCAAGTGATCCTCTTGCTGTTGCCGCAAGTATCATTGGGATCTTGCACTTGATATTGTGGATTCTTGATCGTCTTTTCTTCAAATTCATTTATCGTCGCCTTAAATACGGTTTGAAAAGAGGGCCTTCTATGGCAGGGGTACCTGAGTCTATGAGGGAAGAGTATCGGCAGGAACAGCAGAATGCTGTGGATGTTGACGATGGTCATTTTGTCAACATAGAATTGGAGTAAATGGATTCCAACACTGTGTTAAGCTTTCAGGTAGACTGCTTTCTTTGGCATGTCCGCAAACGATTTGCAGACCAAGAACTGGGTGATGCCCCATTCCTTGACCGGCTTCGCCGAGATCAGAAGTCCCTAAGAGGAAGAGGCAACACTCTTGGTCTGGACATCGAGACAGCTACTCGTGCGGGAAAGCAAATAGTGGAGCGGATTCTGGAGGAGGAGTCCGATGAGGCACTTAAAATG---------------CCGGCTTCACGCTACCTAACTGACATGACTCTCGAAGAAATGTCAAGGGACTGGTTCATGCTCATGCCCAAGCAAAAGGTGGCAGGTTCCCTTTGCATCAAAATGGACCAAGCAATAATGGATAAAACCATCATATTGAAAGCAAACTTCAGTGTAATTTTTGACCGGTTGGAAACCCTAATACTACTTAGAGCTTTCACAGAAGAAGGAGCAATCGTAGGAGAAATCTCACCATTACCCTCTCTTCCAGGACATACTGGTGAGGATGTCAAAAATGCAATTGGCGTCCTCATCGGAGGACTTGAATGGAATGATAACACAGTTCGAGTCTCTGAAACTATACAGAGATTCGCTTGGAGAGGCGGTGATGAGGACGGGAGACTTCCATTCCCTCCAAATCAGAAACGGAAAATGGCGAGAACAATTGAGTCAGAAGTTTGAATGGATTCCAACACTGTGTTAAGCTTTCAGGACATACTGGTGAGGATGTCAAAAATGCAATTGGCGTCCTCATCGGAGGACTTGAATGGAATGATAACACAGTTCGAGTCTCTGAAACTATACAGAGATTCGCTTGGAGAGGCGGTGATGAGGACGGGAGACTTCCATTCCCTCCAAATCAGAAACGGAAAATGGCGAGAACAATTGAGTCAGAAGTTTGAAGAAATAAGGTGGCTGATTGAAGAAGTACGACATAGATTGAAAATTACAGAAAACAGCTTCGAACAGATAACATTTATGCAAGCCTTACAACTACTGCTTGAAGTGGAGCAAGAGATAAGAGCTTTCTCGTTTCAGCTTATTTAA
>Concatenated PB2+PA+NP+M1+M2+NS1+NS2 STRAIN=A/China/GD01/2006 YEAR=2006
ATGGAGAGAATAAAAGAACTAAGAGATCTAATGTCACAGTCCCGCACCCGCGAGATACTGACAAAAACCACTGTGGACCATATGGCCATAATCAAGAAATACACATCAGGAAGACAAGAAAAGAACCCTGCCCTCAGAATGAAATGGATGATGGCAATGAAATATCCAATCACAGCAGACAAGAGAATAATGGAGATGATCCCTGAACGGAATGAACAGGGACAAACGCTTTGGAGCAAGGCAAATGATGCTGGATCGGACAGGGTGATGGTGTCTCCCCTAGCTGTGACTTGGTGGAACAGGAATGGACCGACAACAAGTACAGTCCATTATCCAAAGGTTTACAAAACATACTTTGAGAAGGTTGAAAGGTTAAAACATGGAACCTTTGGTCCCGTTCATTTCCGAAACCAAGTTAAGATACGCCGCCGAGTGGATATAAACCCGGGCCATGCCGATCTCAGTGCTAAAGAAGCACAAGATGTTATCATGGAGGTTGTTTTCCCAAATGAAGTGGGAGCTAGAATATTGACATCAGAGTCGCAATTGACAATAACAAAAGAGAAGAAGGAGGAGCTCCAGGACTGTAAGATTGCTCCTTTAATGGTGGCATACATGCTGGAAAGAGAACTGGTCCGCAAAACCAGATTTCTACCGGTAGCAGGCGGAACAAGCAGTGTATACATTGAGGTATTACATTTGACTCAAGGGACCTGTTGGGAACAGATGTACACTCCTGGTGGAGAAGTGAGAAATGATGATGTTGACCAGAGTTTGATCATCGCTGCCAGAAACATTGTTAGGAGAGCAACAGTATCGGCGGACCCACTGGCATCACTACTGGAGATGTGTCACAGCACACAAATTGGTGGAATAAGGATGGTAGACATTCTTAGGCAAAATCCCACTGAGGAACAAGCTGTGGATATATGCAAAGCAGCAATGGGCTTAAGGATCAGTTCATCTTTTAGCTTTGGAGGCTTCACTTTCAAAAGGACAAGTGGGTCATCCGTAAAGAAAGAAGAAGAAATGCTTACAGGCAACCTCCAAACATTGAAAATAAAAGTGCATGAGGGATATGAAGAATTCACAATGGTTGGGCGGAGAGCAACAGCTATCCTGAGGAAAGCAACTAGGAGGCTGATTCAATTGATAGTAAGTGGAAGAGATGAGCAATCAATCGCTGAAGCGATCATTGTAGCAATGGTGTTCTCACAGGAGGATTGCATGATAAAGGCAGTCCGAGGCGATCTGAATTTCGCAAACAGAGCAAACCAAAGATTGAACCCCATGCATCAGCTATTGAGGCACTTCCAAAAAGATGCAAAAGTGCTGTTTCAGAACTGGGGAATTGAACCTATTGACAATGTCATGGGGATGATCGGGATACTACCTGACATGACTCCAAGCACAGAGATGTCACTGAGAGGGGTGAGAGTTAGTAAGATGGGAGTGGATGAATACTCCAGCACTGAGAGAGTAGTTGTGAGTATTGACCGTTTCTTGAGGGTCCGAGATCAGCGAGGGAATGTACTCTTATCCCCTGAAGAGGTTAGTGAAACACAGGGAACGGAGAAGTTAACAATAACATATTCATCCTCAATGATGTGGGAAATCAACGGCCCTGAGTCAGTGCTTGTTAATACTTATCAGTGGATCATCAGGAATTGGGAGGCTGTAAAGATTCAATGGTCTCAAGATCCCACAATGCTATACAATAAGATGGAATTTGAACCATTCCAATCCTTAGTGCCCAGGGCCGCCAGAGGCCAATACAGTGGGTTTGTGAGAACACTTTTCCAACAGATGCGTGATGTTCTGGGGACGTTTGATACTGTTCAAATAATAAAGCTGCTACCATTTGCAGCAGCCCCCCCGGAACAAAGCAGAATGCAGTTTTCTTCTCTAACTGTGAATGTGAGAGGTTCAGGAATGAGAATACTCGTGAGGGGCAACTCCCCCGTGTTCAACTACAACAAGGCAACTAAAAGGCTTACAGTCCTCGGAAAGGACGCAGGTGCATTAACAGAAGATCCAGACGAGGGAACAGCCGGGGTTGAATCTGCGGTACTGAGGGGATTCCTAATTCTAGGCAAGGAAGACAAAAGATATGGACCAGCATTGAGCATCAATGAACTGAGCAATCTTGCAAAAGGGGAGAAGGCTAATGTGCTAATAGGGCAAGGGGACGTGGTGTTGGTAATGAAACGGAAACGGGACTCCAGCATACTTACTGACAGCCAGACAGCGACCAAAAGAATTCGGATGGCCATCAATTAGATGGAAGACTTTGTGCGACAATGCTTCAATCCAATGATCGTCGAGCTTGCGGAAAAGGCAATGAAAGAATATGGGGAAAATCCGAAAATTGAAACGAACAAATTCGCCGCAATATGCACACACTTAGAAGTCTGTTTCATGTATTCGGATTTCCACTTTATTGATGAACGAGGCGAATCAATAATTGTAGAATCTGGCGATCCAAATGCATTATTGAAACACCGATTTGAGATAATTGAAGGGAGAGACCGAACAATGGCTTGGACAGTGGTAAATAGTATCTGCAACACCACAGGAGTCGATAAGCCTAAATTCCTCCCAGATTTGTATGACTACAAAGAGAACCGATTCATTGAAATTGGAGTGACACGAAGGGAAGTTCACATATACTACCTAGAAAAAGCAAATAAGATAAAATCAGAGAAGACACACATTCACATATTCTCATTCACTGGAGAGGAAATGGCCACCAAAGCGGACTATACCCTTGATGAGGAGAGCAGAGCAAGAATCAAAACCAGGCTGTTCACTATAAGGCAAGAAATGGCCAGTAGGGGTCTGTGGGATTCCTTTCGTCAATCCGAGAGAGGCGAAGAGACAATTGAAGAAAGATTTGAAATCACAGGAACCATGCGCAGGCTTGCCGACCAAAGTCTCCCACCGAACTTCTCCAGCCTTGAAAATTTTAGAGCCTATGTGGATGGATTCGAACCGAACGGCTACATTGAGGGCAAGCTTTCTCAAATGTCAAAAGAAGTGAACGCCAGAATTGAGCCATTTATGAAGACAACACCACGCCCTCTCAGATTACCTGACGGGCCTCCCTGCTCTCAGCGGTCGAAGTTCTTACTGATGGATGCCCTTAAATTAAGCATCGAAGATCCAAGCCATGAGGGGGAAGGTATACCGCTATATGATGCAATCAAATGCATGAAGACATTTTTCGGCTGGAAAGAGCCCAACATCGTAAAACCACATGAAAAAGGCATAAATCCCAATTACCTCCTGGCTTGGAAGCAGGTGCTGGCAGAACTCCAAGACATTGAAAATGAGGAGAAAATCCCAAAAACAAAGAACATGAAGAAAACAAGCCAATTAAAGTGGGCACTTGGTGAGAACATGGCACCAGAAAAAGTAGACTTTGAGGACTGCAAAGATGTTAGCGATCTAAGACAGTATGACAGTGATGAACCAGAGCCTAGATCATTATCAAGCTGGATCCAGAGCGAATTCAATAAAGCATGCGAATTGACAGATTCGAGTTGGATTGAACTTGATGAAATAGGAGAAGATGTTGCTCCAATTGAGCACATTGCGGGTATGAGAAGAAACTATTTCACAGCGGAAGTGTCTCATTGCAGGGCTACTGAATACATAATGAAGGGAGTGTATATAAATACAGCCCTGTTGAATGCATCCTGTGCAGCCATGGAGGACTTCCAACTGATTCCAATGATAAGCAGGTGCAGAACCAAAGAAGGAAGACGGAAGACAAATCTGTATGGATTCATTATAAAAGGAAGATCCCATTTAAGGAATGACACCGATGTGGTAAACTTTGTGAGCATGGAATTCTCTCTTACTGACCCGAGGCTGGAACCACACAAGTGGGAAAAGTACTGTGTTCTCGAGATAGGAGACATGCTCCTACGAACTGCAATAGGCCAAGTGTCAAGACCCATGTTCCTGTATGTGAGAACCAATGGGACTTCCAAGATCAAGATGAAATGGGGCATGGAGATGAGGCGATGCCTTCTTCAATCCCTTCAACAAATTGAGAGCATGATTGAGGCCGAGTCTTCTGTCAAAGAGAAAGACATGACCAAAGAATTCTTTGAAAACAAATCAGAAACGTGGCCAATTGGGGAATCACCTAAAGGGGTGGAGGAAAGCTCCATTGGGAAGGTGTGCAGAACATTACTAGCAAAATCTGTATTCAACAGCCTATATGCATCTCCACAACTTGAGGGGTTTTCAGCTGAATCAAGAAAATTGCTTCTCATTGTTCAGGCACTTAGGGACAACCTGGAACCTGGGACCTTCGATCTTGGGGGGCTATATGAAGCAATTGAGGAGTGCCTGATTAATGATCCCTGGGTTTTGCTTAATGCGTCTTGGTTCAACTCCTTCCTCACACATGCACTGAAATAGATGGCGTCTCAAGGCACCAAACGATCTTATGAACAAATGGAAACTGGTGGAGAACGCCAGAATGCTACTGAGATCAGGGCATCTGTTGGAAGAATGGTTAGTGGCATTGGGAGGTTCTACATACAGATGTGCACAGAGCTCAAACTCAGTGACTATGAAGGGAGACTGATCCAGAACAGCATAACAATAGAGAGAATGGTACTCTCTGCATTTGATGAAAGAAGGAACAGATACCTGGAAGAACACCCCAGTGCGGGGAAAGACCCGAAGAAAACTGGAGGTCCAATTTATAGGAGGAGAGACGGAAAATGGGTGAGGGAGCTGATTCTGTATGACAAAGAGGAGATCAGGAGGATTTGGCGTCAAGCGAACAATGGAGAGGACGCAACTGCTGGTCTCACCCACCTGATGATATGGCATTCCAATCTAAATGATGCCACATATCAGAGAACGAGAGCTCTCGTGCGTACTGGAATGGACCCCAGGATGTGCTCTCTGATGCAAGGGTCAACTCTCCCAAGGAGATCTGGAGCTGCCGGTGCAGCAGTGAAGGGGGTAGGAACAATGGTGATGGAGCTGATTCGGATGATAAAACGAGGGATCAACGACCGGAATTTCTGGAGAGGCGAAAATGGAAGAAGAACAAGAATTGCATATGAGAGAATGTGCAACATCCTCAAAGGGAAATTCCAAACAGCAGCACAAAGAGCAATGATGGATCAAGTGCGAGAGAGCAGAAATCCTGGGAATGCTGAAATTGAAGATCTCATTTTTCTGGCACGGTCTGCACTCATCCTGAGAGGATCAGTGGCCCATAAGTCCTGCTTGCCTGCTTGCGTGTACGGACTTGCAGTGGCCAGTGGATATGACTTTGAGAGAGAAGGGTACTCTCTGGTTGGAATAGATCCTTTCCGTCTGCTTCAAAACAGCCAGGTCTTTAGTCTCATTAGACCAAATGAGAATCCAGCACATAAGAGTCAATTAGTGTGGATGGCATGCCACTCTGCAGCATTTGAGGACCTTAGAGTCTCAAGTTTCATCAGAGGAACAAGAGTGGTTCCAAGAGGACAGCTATCCACCAGAGGGGTTCAAATTGCTTCAAATGAGAGCATGGAAACAATGGACTCCAACACTCTTGAATTGAGAAGTAGATATTGGGCTATAAGAACCAGAAGCGGGGGAAACACCAACCAGCAGAGGGCTTCTGCAGGACAGATCAGCGTTCAGCCCACTTTCTCGGTACAGAGAAACCTTCCTTTCGAAAGAGCGACCATTATGGCAGCATTTACAGGAAATACTGAAGGCAGAACGTCTGACATGAGGACTGAAATCATAAAGATGATGGAAAGTGCCAGACCAGAAGATGTGTCATTCCAGGGGCGGGGAGTCTTCGAGCTCTCGGACGAAAAGGCAACGAACCCGATCGTGCCTTCCTTTGACATGAATAATGAAGGGTCTTATTTCTTCGGAGACAATGCAGAGGAGTATGACAATTAAATGAGTCTTCTAACCGAGGTCGAAACGTACGTTCTCTCTATCATCCCGTCAGGCCCCCTCAAAGCCGAGATCGCGCAGAAACTTGAAGATGTCTTTGCAGGGAAGAACACCGATCTCGAGGCTCTCATGGAGTGGCTAAAGACAAGACCAATCCTGTCACCTCTGACTAAAGGGATTTTGGGATTTGTATTCACGCTCACCGTGCCCAGTGAGCGAGGACTGCAGCGTAGACGCTTTGTCCAGAATGCCCTAAATGGAAATGGAGATCCAAATAATATGGATAGGGCAGTTAAGCTATATAAGAAGCTGAAAAGAGAAATAACATTCCATGGGGCTAAGGAGGTCGCACTCAGCTACTCAACCGGTGCACTTGCCAGTTGCATGGGTCTCATATACAACAGGATGGGAACGGTGACTACGGAAGTGGCTTTTGGCCTAGTGTGTGCCACTTGTGAGCAGATTGCAGATTCACAGCATCGGTCTCACAGACAGATGGCAACCATCACCAACCCACTAATCAGGCATGAGAACAGAATGGTGCTGGCCAGCACTACAGCTAAGGCTATGGAGCAGATGGCGGGATCAAGCGAGCAGGCAGCGGAAGCCATGGAAGTCGCTAATCAGGCTAGGCAGATGGTACAGGCAATGAGGACAATTGGGACTCATCCTAACTCTAGTGCTGGTCTGAGAGATAATCTTCTTGAAAATTTGCAGGCCTACCAGAAACGAATGGGAGTGCAGATGCAGCGATTCAAGTGAATGAGTCTTCTAACCGAGGTCGAAACGCCTACCAGAAACGAATGGGAGTGCAGATGCAGCGATTCAAGTGATCCTCTTGTTGTTGCCGCAAGTATCATTGGGATCTTGCACTTGATATTGTGGATTCTTGATCGTCTTTTCTTCAAATGCATTTATCGTCGCCTTAAATACGGTTTGAAAAGAGGGCCTTCTACGGAAGGGGTACCTGAGTCTATGAGGGAAGAGTACCGGCAGGAACAGCAGAGTGCTGTGGATGTTGACGATGGTCATTTTGTCAACATAGAATTGGAGTAAATGGATTCCAACACTGTGTCAAGCTTTCAGGTAGACTGCTTTCTTTGGCATGTCCGCAAGCGATTTGCAGACCAAGAACTGGGTGATGCCCCATTCCTTGACCGGCTTCGCCGAGATCAGAAGTCCCTAAGAGGAAGAGGCAACACTCTTGGTCTGGACATCGAAACAGCTACTCGTGCGGGAAAACAGATAGTGGAGCGGATTCTGGAGGAGGAGTCTGATGAGGCACTTAAAATG---------------CCGACTTCACGCTACCTAACTGACATGACTCTCGAAGAAATGTCAAGGGACTGGTTCATGCTCATGCCCAAGCAGAAAGTGGCAGGTTCCCTTTGCATCAAAATGGACCAGGCAATAATGGATAAAACCATCATATTGAAAGCAAACTTCAGTGTGATTTTTGACCGGTTAGAAACCCTAATACTGCTTAGAGCTTTCACAGAAGAAGGAGCAATCGTGGGAGAAATCTCACCATTACCTTCTCTTCCAGGACATACTGGTGAGGATGTCAAAAATGCAATTGGCGTCCTCATCGGAGGACTTGAATGGAATGATAACACAGTTCGGGTCTCTGAAACTATACAGAGATACGCTTGGAGAAGCAGTGATGAGGATGGGAGACTTCCACTCCTTCCAAATCAGAAACGGAAAATGGCGAGAACAATTGAGTCAGAAGTTTGAATGGATTCCAACACTGTGTCAAGCTTTCAGGACATACTGGTGAGGATGTCAAAAATGCAATTGGCGTCCTCATCGGAGGACTTGAATGGAATGATAACACAGTTCGGGTCTCTGAAACTATACAGAGATACGCTTGGAGAAGCAGTGATGAGGATGGGAGACTTCCACTCCTTCCAAATCAGAAACGGAAAATGGCGAGAACAATTGAGTCAGAAGTTTGAAGAAATAAGGTGGCTGATTGAAGAAGTACGACATAGATTGAAAATTACAGAAAACAGCTTCGAACAGATAACGTTTATGCAAGCCTTACAACTACTGCTTGAAGTGGAGCAAGAGATAAGAGCCTTCTCGTTTCAGCTTATTTAA
>Concatenated PB2+PA+NP+M1+M2+NS1+NS2 STRAIN=A/Indonesia/CDC669/2006 YEAR=2006
[truncated: 308,466 more chars]
