# Supplementary material for: Comprehensive profiling of translation initiation in influenza virus infected cells
Source: PLoS Pathog. 2019 Jan 23;15(1):e1007518. doi: 10.1371/journal.ppat.1007518 (PMC6361465; doi:10.1371/journal.ppat.1007518)
Supplement: S1 File — Alignments of protein-coding sequences of influenza PB2, PA, NP, M and NS to the A/Brevig Mission/1/1918 virus. Alignments were performed by appending the seven protein coding sequences together for each viral strain. PB2 is from position 1 to 2280, PA is from position 2281 to 4431, NP from position 4432 to 5928, M1 from position 5929 to 6687, M2 from position 6688 to 6981, NS1 from position 6982 to 7674, NS2 from position 7675 to 8040. (ZIP) [file ppat.1007518.s020.zip › S1_file_swine_concatenated.fasta]

>Concatenated PB2+PA+NP+M1+M2+NS1+NS2 STRAIN=A/swine/Iowa/1/1985 YEAR=1985
ATGGAGAGAATAAAGGAACTAAGAAATCTGATGTCACAATCTCGCACTCGCGAGATACTAACAAGAACCACTGTGGATCATATGGCCATAATCAAGAAATACACATCGGGAAGGCAGGAGAAGAACCCTGCATTGAGAATGAAGTGGATGATGGCAATGAAATATCCAATTACAGCAGACAAGAGGATAATTGAAACAATCCCCGAGAGGAATGAGCAAGGACAAACCCTATGGAGCAGGACGAGCGATGCCGGCTCAGATCGGGTGATGGTATCACCTCTAGCTGTCACATGGTGGAACAGGAATGGGCCAACAGCAAGCACAATTCACTATCCAAAAGTCTATAGAACTTACTTTGAGAAAGTCGAAAGATTAAAACATGGGACTTTTGGCCCTGTCCATTTCAGAAACCAAGTCAAAATACGCCGAAGGGTTGACATAAACCCAGGTCATGCAGACCTCAGTTCCAAAGAAGCGCAAGATGTTATAATGGAAGTTGTTTTCCCAAATGAAGTGGGAGCTAGGATATTAACATCGGAATCACAGCTAATGATTACTAAAGAGAAGAAAGAAGAGCTCCAGGAGTGCAAAATTTCTCCCTTGATGGTAGCATACATGTTGGAGAGAGAACTTGTTCGGAAAACGAGATTCCTCCCAGTGGCTGGTGGAACGAGCAGTGTGTACATTGAGGTGTTGCATTTAACTCAGGGAGCGTGCTGGGAACAGCTATACACTCCAGGCGGGGAAGTAAGAAACGATGATGTTGACCAAAGCTTAATCATCGCTGCTAGGAGCATAGTGAGAAGAGCTACAGTATCTGCAGATCCACTGGCATCTCTATTGGAAATGTGTCATAGCACACAGATTGGTGGAATAAGAATGGTAGACATCCTCAAACAAAATCCGACAGAGGAACAAGCAGTGGATATATGCAAGGCTGCAATGGGTCTGAGAATCAGCTCATCATTTAGTTTTGGCGGGTTCACATTTAAAAGAACAAGTGGCTCATCAACTAAGAGGGAGGAGGAAGTACTTACGGGCAATCTCCAAACATTGAAAATAAGAGTGCATGAAGGGTACGAAGAATTTACAATGGTTGGGAAAAGGGCAACAGCTATACTCAGAAAAGCAACTAGAAGGTTGGTTCAATTGATAGTGAGTGGAAAGGATGAACAATCAATTGCTGAGGCAATAATCGTGGCTATGGTGTTTTCACAGGAGGATTGTATGATAAAGGCAGTTAGAGGTGATCTAAATTTCGTCAACAGAGCGAACCAACGGTTGAATCCAATGCACCAACTACTAAGGCATTTCCAAAAGGATGCTAAAATCCTCTTTCAAAATTGGGGGATTGAATCTATAGACAACGTTATGGGAATGATTGGGATACTCCCTGACTTAACTCCAAGCACCGAGAAATCAATGAGAGGAATAAGAATCAGCAAAATGGGGGTGGATGAGTATTCCAGTACGGAGAGGGTAGTGGTAAGCATTGACCGTTTTTTAAGAGTAAGAGACCAGCAAGGGAACGTGCTATTGTCTCCCGAAGAAGTCAGTGAAACACAGGGGACTGAAAAGTTGACGATAACTTATTCATCGTCAATGATGTGGGAGGTTAATGGGCCTGAGTCGGTATTGGTGAATACCTACCAATGGATCATCAGGAACTGGGAAACTGTTAAAATTCAGTGGTCACAAGACCCCACAATGCTGTACAATAAAATGGAATTTGAACCATTTCAGTCTTTGGTTCCCAAGGCCGCAAGAGGTCAATACAGTGGGTTTGTGAGAACCCTATTCCAACAGATGAGAGATGTGCTTGGAACGTTTGATACCGTTCAGATAATAAAACTTCTCCCCTTTGCAGCTGCTCCACCAAAACAAAGTAGAATGCAATTCTCCTCTCTCACCGTAAATGTAAGAGGATCTGGAATGAGAATTCTTATAAGAGGCAATTCTCCTGTGTTCAATTACAACAAAAGCACCAAAAGACTCACAGTCCTAGGAAAGGATGCAGGTGCTTTAAATGAAGACCCAGATGAAGGAACAGGTGGAGTGGAGTCTGCTGTATTGAGAGGATTCCTTATTTTGGGCAGAGAAGATAAGAGATATGGGCCAGCATTAAGTATTAATGAATTGAGTAGTCTTGCAAAAGGAGAGAAGGCTAATGTACTGATTGGACAAGGAGACGTAGTGTTGGTAATGAAACGGAAACGGGACTCAAGCATACTTACTGACAGCCAGACAGCGACCAAAAGAATTCGAATGGCCATCAATTAGATGGAAGACTTCGTACGACAGTGCTTCAACCCGATGATTGTTGAACTTGCAGAAAAGACAATGAAAGAATACGGGGAGAACCCAAAGATCGAAACAAACAAATTTGCAGCGATATGCACACATATGGAGGTATGCTTCATGTATTCAGATTTCCACTTCATCAATGAGCGGGGTGAATCAATAATCATAGAGCCTGGTGATTCTAATGCACTGCTGAAACACAGATTTGAAATAATTGAAGGAAGGGATCGGAATATGGCATGGACGGTGGTAAACAGTATTTGTAACACTACAGGGGTTGGGAAACCAAGGTATCTCCCAGATCTGTATGACTACAAAGAAGATAGATTCATTGAGATTGGTGTGACAAGAAGAGAAGTCCATATATACTACCTGGAGAAGGCCAATAAGATAAAGTCTGAAGAGACGCACATCCATATTTTCTCATTTACAGGAGAAGAAATGGCAACAAAGGCCGACTACACACTAGATGAAGAAAGTAGAGCCAGAATAAAGACCAGGCTATTCACCATAAGACAAGAGATGGCTAGCAGAGGTCTTTGGGATTCCTTTCGTCAGTCCGAGAGAGGCGAAGAGACAATTGAAGAAAGATTTGAAATCAAAGGGACGATGCGAAGGCTTGCTGACCAAAGTCTCCCACCAAACTTCTCAAGTTTCGACAACTTTAGAGCCTATGTAGATGGATTCGAGCCGAATGGCTACATTGAGGGCAAGCTTTCCCAAATGTCTAGAGAAGTAAATGCTAGAATCGAGCCTTTCTTGAAGACAACACCACGACCGCTTAGGCTGCCATGTGGGCCTCCCTGTTTTCAAAGGTCCAAATTTCTTTTGATGGATGCTCTGAAATTAAGCATTGAGGATCCAAGCCATGAAGGAGAAGGAATACCGCTTTATGATGCGGTCAGATGCATGAAGACATTCTTTGGGTGGAAGGAACCTACCATTATTAAGCCACATGAAAAGGGAATAAATTCAAATTACCTTTTAGCATGGAAGCAAGTGCTGGCAGAAATACAGGACTTTGAGGATGAGAAAAAAATTCCGAGGGTTAAAAATATGAAAAAAACAAGTCCACTAAAATGGGCACTTGGTGAAAATATGGCCCCAGAAAAGGTGGACTTTGATGATTGCAAAGATGTGAGTGATCTGAAGCAATATGATACTGATGAACCAGAACTTAGATCGCTTGCAAGTTGGATCCAAAATGAATTCAACAAAGCATGTGAACTGACTGATTCGAGCTGGTTAGAGCTTGATGAGATTGGAGAGGATGTAGCTCCAATTGAACATATTGCAAGTATGAGAAGGAACTATTTTACAGCAGAAGTGTCTCATTGCAGAGCTACAGAGTACATAATGAAGGGAGTATATATAAATACTGCTTTGCTTAATGCATCCTGTGCAGCAATGGATGATTTTCAATTGATCCCAATGATAAGCAAATGTAGAACCAAAGAAGGAAGGCGAAAGACCAATTTATACGGATTCATCATAAAAGGAAGATCCCACTTAAGAAATGACACTGACGTGGTAAACTTTGTGAGCATGGAATTTTCCCTCACTGATCCAAGACTTGAACTGCATAAATGGGAGAAGTACTGCATCCTTGAGATAGGAGATATGGTTCTAAGAACTGCCATAGGTCAAGTGGCAAGGCCTATGTTTCTATACGTGAGGACAAACGGAACCTCAAAAATTAAAATGAAATGGGGAATGGAAATGAGACGTTGCCTCCTCCAGTCCCTCCAGCAGATCGAGAGTATGATTGAAGCAGAGTCATCTATCAAAGAGAAAGATATGACAAAAGAATTCTTTGAAGACAAATCAGAAACTTGGCCCATTGGAGAGTCCCCCAAAGGGGTGGAAGAAGGTTCCATTGGAAAGGTCTGTCGGACGTTGTTGGCAAAGTCAGTTTTCAACTGCTTGTATGCGTCTCCACAATTAGAAGGATTCTCAGCTGAATCAAGGAAATTGCTTCTCATTGTTCAAGCTCTTAGGGACAACCTTGAACCTGGAACCTTTGATCTTGGGGGGTTATATGAATCAATTGAGGAGTGCCTGATTAATGATCCCTGGGTTTTGCTTAATGCGTCCTGGTTCAACTCCTTCCTCACACATGCACTAAGATAGATGGCGTCTCAAGGCACCAAACGATCATATGAACAGATGGAGACTGGTGGGGAACGCCAGGATGCCACAGAAATCAGGGCATCTGTCGGAAGAATGATTGGTGGAATCGGAAGATTCTACATTCAAATGTGCACTGAACTCAAACTCAGTGACTATGAGGGACGACTAATTCAAAATAGCATAACAATAGAGAGAATGGTGCTCTCTGCTTTTGACGAAAGAAGGAATAAATACCTAGAAGAGCATCCCAGTGCTGGGAAAGATCCTAAGAAAACTGGAGGACCCATATATAGAAGAGTAGACGGAAAATGGATGAGGGAACTCATCCTTTATGACAAAGAAGAAATAAGGAGAGTTTGGCGCCAAGCAAACAATGGTGAAGATGCAACAGCCGGTCTTACCCATATCATGATTTGGCACTCCAATCTGAATGATGCCACCTATCAGAGAACAAGAGCTCTTGTTCGCACTGGGATGGATCCCAGAATGTGCTCCCTAATGCAAGGTTCAACACTTCCCAGAAGGTCTGGAGCCGCAGGTGCTGCAGTGAAAGGAGTCGGAACAATAGCAATGGAGTTAATCAGAATGATCAAACGTGGAATCAATGACCGAAACTTCTGGAGGGGTGAAAATGGACGAAGGACAAGGATTGCATATGAAAGAATGTGCAATATTCTCAAAGGAAAATTTCAGACAGCTGCCCAGAGGGCAATGATGGATCAAGTGAGAGAAAGTCGGAACCCAGGAAACGCTGAAATCGAAGATCTTATTTTCCTAGCACGGTCAGCACTCATCCTAAGGGGGTCAGTTGCACATAAGTCTTGCCTGCCTGCTTGTGTGTATGGGCTTGCAGTAGCGAGTGGGCATGACTTTGAAAGAGAAGGATATTCACTGGTCGGGATAGACCCCTTCAAACTACTTCAAAACAGTCAAGTGTTCAGCCTGATCAGACCAAATGAAAACCCAGCTCACAAGAGTCAATTGGTGTGGATGGCATGCCACTCTGCTGCATTTGAGGATTTAAGAGTATCAAGCTTCATAAGAGGGAAGAAAGTGGTTCCAAGAGGAAAGCTTTCCACAAGAGGGATTCAGATTGCTTCAAATGAGAATGTGGAAGCTATGGACTCTAGTACACTGGAACTAAGAAGCAGGTACTGGGCCATAAGGACCAGAAGCGGGGGAAATACCAATCAACAGAAGGCATCCGCAGGCCAGATCAGTGTGCAACCTACATTCTCAGTGCAACGGAATCTCCCTTTTGAGAGAGCGACCGTTATGGCAGCTTTCAGTGGGAACAATGAGGGACGAACATCAGATATGCGAACGGAGGTTATAAGGATGATGGAAAATGCAAAGCCAGAAGATTTGTCCTTCCAGGGGCGGGGAGTCTTCGAGCTCTCGGACGAAAAGGCAACGAACCCGATCGTGCCTTCCTTTGACATGAATAATGAGGGGTCTTATTTCTTCGGAGACAATGCAGAGGAGTATGACAATTGAATGAGTCTTCTAACCGAGGTCGAAACGTATGTTCTCTCTATCGTTCCGTCAGGCCCCCTCAAAGCCGAGATAGCGCAGAGACTTGAAGATGTTTTTGCAGGGAAAAACACCGATCTTGAGGCACTCATGGAATGGCTAAAGACAAGACCAATCCTGTCACCTCTGACTAAGGGGATTTTAGGATTTGTATTCACGCTCACCGTGCCCAGTGAGCGAGGACTGCAGCGTAGACGCTTTGTCCAGAATGCCCTCAATGGGAATGGTGACCCGAACAACATGGACAAAGCAGTCAAACTGTACAGAAAACTTAAAAGGGAAATAACATTCCACGGGGCCAAAGAAGTAGCACTCAGTTACTCTGCTGGTGCACTTGCCAGTTGCATGGGCCTCATATACAACAGAATGGGGACTGTCACCACTGAGGTGGCATTTGGCCTAGTATGCGCAACCTGTGAACAGATTGCTGATTCCCAGCACCGATCTCATAGACAAATGGTGACAACAACCAATCCACTAATCAGGCATGAGAACAGAATGGTATTAGCCAGCACAACAGCTAAAGCCATGGAACAAATGGCTGGATCAAGTGAACAAGCAGCAGAGGCTATGGAAGTTGCCAGCCAAGCTAGGCAAATGGTACAGGCAATGAGAACAATTGGGACTCACCCTAGTTCCAGCGCTGGTCTAAAAGATGATCTTCTTGAAAATTTACAGGCCTATCAGAAACGGATGGGAGTGCAGATGCAACGATTCAAGTGAATGAGTCTTCTAACCGAGGTCGAAACGCCTATCAGAAACGGATGGGAGTGCAGATGCAACGATTCAAGTGATCCTCTCGTTGCTGCCGCAAGCATCATTGGGATTTTGCACCTGATATTGTGGATTCTTGATCGTCTTTTTTTCAAATGCATTTACCGTCGCTTTAAATACGGTCTGAAAAGAGGGCCTTCTACGGAAGGAGTGCCGGAGTCTATGAGGGAAGAATATCGGCAGAAACAGCAGAGTGCTGTGGATGTTGACGATGGTCATTTTGTCAACATAGTGCTAGAGTAAATGGATTCCAACACTGTGTCAAGCTTTCAGGTAGACTGTTTCCTTTGGCATATCCGCAAACGGTTTGCAGACAATGGATTGGGTGATGCCCCATTCCTTGATCGGCTCCGCCGAGATCAAAAGTCCCTAAAAGGAAGAGGCAGCACTCTTGGTCTTAACATCGAAACAGCCACTCTTGTTGGGAAACAAATTGTGGAGTGGATTCTGAAAGAAGAATCAAACGAAACACTTAAGATGACCATTGCATCTGTACCCACTTCGCGCTACCTAGCTGACATGACCCTTGAGGAAATGTCAAGAGATTGGTTCATGCTCATGCCTAGGCAAAAGATAACAGGCTCTCTTTGTGTGCGAATGGACCAGGCAATCATGGAAAAGAACATCATACTAAAAGCGAACTTCAGTGTGATTTTTAACCGATTGGAGACTTTGATACTACTAAGGGCTTTCACCGAAGAGGGAGCAATCGTTGGAGAAATTTCACCATTACTTTCTCTTCCAGGACATACTGATGAGGATGTCAAAAATGCAGTTGGGGTCCTCATCGGAGGGCTTGAATGGAATGGTAACACGGTTCGAGTCTCTGAAAATCTACAGAGATTCGCTTGGGGAAGCCGTAATGAGGATGGGAGACCTTCACTATCTCCAGAGCAGAAA---------------------------------TGAATGGATTCCAACACTGTGTCAAGCTTTCAGGACATACTGATGAGGATGTCAAAAATGCAGTTGGGGTCCTCATCGGAGGGCTTGAATGGAATGGTAACACGGTTCGAGTCTCTGAAAATCTACAGAGATTCGCTTGGGGAAGCCGTAATGAGGATGGGAGACCTTCACTATCTCCAGAGCAGAAATGAAAAGTGGCGAGAGCAACTGGGTCAGAAATTTGAGGAAATAAGATGGCTGATTGAAGAAGTGCGGCACAAATTGAAAATGACAGAGAATAGTTTCGAGCAAATAACATTTATGCAAGCCTTACAACTATTGCTTGAAGTGGAACAAGAGATAAGAACTTTCTCGTTTCAGCTTATTTAA
>Concatenated PB2+PA+NP+M1+M2+NS1+NS2 STRAIN=A/swine/Iowa/2/1985 YEAR=1985
ATGGAGAGAATAAAGGAACTAAGAAATCTGATGTCACAATCTCGCACTCGCGAGATACTAACAAGAACCACTGTGGATCATATGGCCATAATCAAGAAATACACATCGGGAAGGCAGGAGAAGAACCCTGCATTGAGAATGAAGTGGATGATGGCAATGAAATATCCAATTACAGCAGACAAGAGGATAATTGAAACAATCCCCGAGAGGAATGAGCAAGGACAAACCCTATGGAGCAGGACGAGCGATGCCGGCTCAGATCGGGTGATGGTATCACCTCTAGCTGTCACATGGTGGAACAGGAATGGGCCAACAGCAAGCACAATTCACTATCCAAAAGTCTATAGAACTTACTTTGAGAAAGTCGAAAGATTAAAACATGGGACTTTTGGCCCTGTCCATTTCAGAAACCAAGTCAAAATACGCCGAAGGGTTGACATAAACCCAGGTCATGCAGACCTCAGTTCCAAAGAAGCGCAAGATGTTATAATGGAAGTTGTTTTCCCAAATGAAGTGGGAGCTAGGATATTAACATCGGAATCAGAGCTAATGATTACTAAAGAGAAGAAAGAAGAGCTCCAGGAGTGCAAAATTTCTCCCTTGATGGTAGCATACATGTTGGAGAGAGAACTTGTTCGGAAAACGAGATTCCTCCCAGTGGCTGGTGGAACGAGCAGTGTGTACATTGAGGTGTTGCATTTAACTCAGGGAGCGTGCTGGGAACAGCTATACACTCCAGGCGGGGAAGTAAGAAACGATGATGTTGACCAAAGCTTAATCATCGCTGCTAGGAGCATAGTGAGAAGAGCTACAGTATCTGCAGATCCACTGGCATCTCTATTGGAAATGTGTCATAGCACACAGATTGGTGGAATAAGAATGGTAGACATCCTCAAACAAAATCCGACAGAGGAACAAGCAGTGGATATATGCAAGGCTGCAATGGGTCTGAGAATCAGCTCATCATTTAGTTTTGGCGGGTTCACATTTAAAAGAACAAGTGGCTCATCAACTAAGAGGGAGGAGGAAGTACTTACGGGCAATCTCCAAACATTGAAAATAAGAGTGCATGAAGGGTACGAAGAATTTACAATGGTTGGGAAAAGGGCAACAGCTATACTCAGAAAAGCAACTAGAAGGTTGGTTCAATTGATAGTGAGTGGAAAGGATGAACAATCAATTGCTGAGGCAATAATCGTGGCTATGGTGTTTTCACAGGAGGATTGTATGATAAAGGCAGTTAGAGGTGATCTAAATTTCGTCAACAGAGCGAACCAACGGTTGAATCCAATGCACCAACTACTAAGGCATTTCCAAAAGGATGCTAAAATCCTCTTTCAAAATTGGGGGATTGAATCTATAGACAACGTTATGGGAATGATTGGGATACTCCCTGACTTAACTCCAAGCACCGAGAAATCAATGAGAGGAATAAGAATCAGCAAAATGGGGGTGGATGAGTATTCCAGTACGGAGAGGGTAGTGGTAAGCATTGACCGTTTTTTAAGAGTAAGAGACCAGCAAGGGAACGTGCTATTGTCTCCCGAAGAAGTCAGTGAAACACAGGGGACTGAAAAGTTGACGATAACTTATTCATCGTCAATGATGTGGGAGGTTAATGGGCCTGAGTCGGTATTGGTGAATACCTACCAATGGATCATCAGGAACTGGGAAACTGTTAAAATTCAGTGGTCACAAGACCCCACAATGCTGTACAATAAAATGGAATTTGAACCATTTCAGTCTTTGGTTCCCAAGGCCGCAAGAGGTCAATACAGTGGGTTTGTGAGAACCCTATTCCAACAGATGAGAGATGTGCTTGGAACGTTTGATACCGTTCAGATAATAAAACTTCTCCCCTTTGCAGCTGCTCCACCAAAACAAAGTAGAATGCAATTCTCCTCTCTCACCGTAAATGTAAGAGGATCTGGAATGAGAATTCTTATAAGAGGCAATTCTCCTGTGTTCAATTACAACAAAAGCACCAAAAGACTCACAGTCCTAGGAAAGGATGCAGGTGCTTTAAATGAAGACCCAGATGAAGGAACAGGTGGAGTGGAGTCTGCTGTATTGAGAGGATTCCTTATTTTGGGCAGAGAAGATAAGAGATATGGGCCAGCATTAAGTATTAATGAATTGAGTAGTCTTGCAAAAGGAGAGAAGGCTAATGTACTGATTGGACAAGGAGACGTAGTGTTGGTAATGAAACGGAAACGGGACTCAAGCATACTTACTGACAGCCAGACAGCGACCAAAAGAATTCGAATGGCCATCAATTAGATGGAAGACTTCGTACGACAGTGCTTCAACCCGATGATTGTTGAACTTGCAGAAAAGACAATGAAAGAATACGGGGAGAACCCAAAGATCGAAACAAACAAATTTGCAGCGATATGCACACATATGGAGGTATGCTTCATGTATTCAGATTTCCACTTCATCAATGAGCGGGGTGAATCAATAATCATAGAGCCTGGTGATTCTAATGCACTGCTGAAACACAGATTTGAAATAATTGAAGGAAGGGATCGGAATATGGCATGGACGGTGGTAAACAGTATTTGTAACACTACAGGGGTTGGGAAACCAAGGTATCTCCCAGATCTGTATGACTACAAAGAAGATAGATTCATTGAGATTGGTGTGACAAGAAGAGAAGTCCATATATACTACCTGGAGAAGGCCAATAAGATAAAGTCTGAAGAGACGCACATCCATATTTTCTCATTTACAGGAGAAGAAATGGCAACAAAGGCCGACTACACACTAGATGAAGAAAGTAGAGCCAGAATAAAGACCAGGCTATTCACCATAAGACAAGAGATGGCTAGCAGAGGTCTTTGGGATTCCTTTCGTCAGTCCGAGAGAGGCGAAGAGACAATTGAAGAAAGATTTGAAATCAAAGGGACGATGCGAAGGCTTGCTGACCAAAGTCTCCCACCAAACTTCTCAAGTTTCGACAACTTTAGAGCCTATGTAGATGGATTCGAGCCGAATGGCTACATTGAGGGCAAGCTTTCCCAAATGTCTAGAGAAGTAAATGCTAGAATCGAGCCTTTCTTGAAGACAACACCACGACCGCTTAGGCTGCCATGTGGGCCTCCCTGTTTTCAAAGGTCCAAATTTCTTTTGATGGATGCTCTGAAATTAAGCATTGAGGATCCAAGCCATGAAGGAGAAGGAATACCGCTTTATGATGCGGTCAGATGCATGAAGACATTCTTTGGGTGGAAGGAACCTACCATTATTAAGCCACATGAAAAGGGAATGAATTCAAATTACCTTTTAGCATGGAAGCAAGTGCTGGCAGAAATACAGGACTTTGAGGATGAGAAAAAAATTCCGAGGGTTAAAAATATGAAAAAAACAAGTCCACTAAAATGGGCACTTGGTGAAAATATGGCCCCAGAAAAGGTGGACTTTGATGATTGCAAAGATGTGAGTGATCTGAAGCAATATGATACTGATGAACCAGAACTTAGATCGCTTGCAAGTTGGATCCAAAATGAATTCAACAAAGCATGTGAACTGACTGATTCGAGCTGGTTAGAGCTTGATGAGATTGGAGAGGATGTAGCTCCAATTGAACATATTGCAAGTATGAGAAGGAACTATTTTACAGCAGAAGTGTCTCATTGCAGAGCTACAGAGTACATAATGAAGGGAGTATATATAAATACTGCTTTGCTTAATGCATCCTGTGCAGCAATGGATGATTTTCAATTGATCCCAATGATAAGCAAATGTAGAACCAAAGAAGGAAGGCGAAAGACCAATTTATACGGATTCATCATAAAAGGAAGATCCCACTTAAGAAATGACACTGACGTGGTAAACTTTGTGAGCATGGAATTTTCCCTCACTGATCCAAGACTTGAACTGCATAAATGGGAGAAGTACTGCATCCTTGAGATAGGAGATATGGTTCTAAGAACTGCCATAGGTCAAGTGGCAAGGCCTATGTTTCTATACGTGAGGACAAACGGAACCTCAAAAATTAAAATGAAATGGGGAATGGAAATGAGACGTTGCCTCCTCCAGTCCCTCCAGCAGATCGAGAGTATGATTGAAGCAGAGTCATCTATCAAAGAGAAAGATATGACAAAAGAATTCTTTGAAGACAAATCAGAAACTTGGCCCATTGGAGAGTCCCCCAAAGGGGTGGAAGAAGGTTCCATTGGAAAGGTCTGTCGGACGTTGTTGGCAAAGTCAGTTTTCAACTGCTTGTATGCGTCTCCACAATTAGAAGGATTCTCAGCTGAATCAAGGAAATTGCTTCTCATTGTTCAAGCTCTTAGGGACAACCTTGAACCTGGAACCTTTGATCTTGGGGGGTTATATGAATCAATTGAGGAGTGCCTGATTAATGATCCCTGGGTTTTGCTTAATGCGTCCTGGTTCAACTCCTTCCTCACACATGCACTAAGATAGATGGCGTCTCAAGGCACCAAACGATCATATGAACAGATGGAGACTGGTGGGGAACGCCAGGATGCCACAGAAATCAGGGCATCTGTCGGAAGAATGATTGGTGGAATCGGAAGATTCTACATTCAAATGTGCACTGAACTCAAACTCAGTGACTATGAGGGACGACTAATTCAAAATAGCATAACAATAGAGAGAATGGTGCTCTCTGCTTTTGACGAAAGAAGGAATAAATACCTAGAAGAGCATCCCAGTGCTGGGAAAGATCCTAAGAAAACTGGAGGACCCATATATAGAAGAGTAGACGGAAAATGGATGAGGGAACTCATCCTTTATGACAAAGAAGAAATAAGGAGAGTTTGGCGCCAAGCAAACAATGGTGAAGATGCAACAGCCGGTCTTACCCATATCATGATTTGGCACTCCAATCTGAATGATGCCACCTATCAGAGAACAAGAGCTCTTGTTCGCACTGGGATGGATCCCAGAATGTGCTCCCTAATGCAAGGTTCAACACTTCCCAGAAGGTCTGGAGCCGCAGGTGCTGCAGTGAAAGGAGTCGGAACAATAGCAATGGAGTTAATCAGAATGATCAAACGTGGAATCAATGACCGAAACTTCTGGAGGGGTGAAAATGGACGAAGGACAAGGATTGCATATGAAAGAATGTGCAATATTCTCAAAGGAAAATTTCAGACAGCTGCCCAGAGGGCAATGATGGATCAAGTGAGAGAAAGTCGGAACCCAGGAAACGCTGAAATCGAAGATCTTATTTTCCTAGCACGGTCAGCACTCATCCTAAGGGGGTCAGTTGCACATAAGTCTTGCCTGCCTGCTTGTGTGTATGGGCTTGCAGTAGCGAGTGGGCATGACTTTGAAAGAGAAGGATATTCACTGGTCGGGATAGACCCCTTCAAACTACTTCAAAACAGTCAAGTGTTCAGCCTGATCAGACCAAATGAAAACCCAGCTCACAAGAGTCAATTGGTGTGGATGGCATGCCACTCTGCTGCATTTGAGGATTTAAGAGTATCAAGCTTCATAAGAGGGAAGAAAGTGGTTCCAAGAGGAAAGCTTTCCACAAGAGGGATTCAGATTGCTTCAAATGAGAATGTGGAAGCTATGGACTCTAGTACACTGGAACTAAGAAGCAGGTACTGGGCCATAAGGACCAGAAGCGGGGGAAATACCAATCAACAGAAGGCATCCGCAGGCCAGATCAGTGTGCAACCTACATTCTCAGTGCAACGGAATCTCCCTTTTGAGAGAGCGACCGTTATGGCAGCTTTCAGTGGGAACAATGAGGGACGAACATCAGATATGCGAACGGAGGTTATAAGGATGATGGAAAATGCAAAGCCAGAAGATTTGTCCTTCCAGGGGCGGGGAGTCTTCGAGCTCTCGGACGAAAAGGCAACGAACCCGATCGTGCCTTCCTTTGACATGAATAATGAGGGGTCTTATTTCTTCGGAGACAATGCAGAGGAGTATGACAATTGAATGAGTCTTCTAACCGAGGTCGAAACGTATGTTCTCTCTATCGTTCCGTCAGGCCCCCTCAAAGCCGAGATAGCGCAGAGACTTGAAGATGTTTTTGCAGGGAAAAACACCGATCTTGAGGCACTCATGGAATGGCTAAAGACAAGACCAATCCTGTCACCTCTGACTAAGGGGATTTTAGGATTTGTATTCACGCTCACCGTGCCCAGTGAGCGAGGACTGCAGCGTAGACGCTTTGTCCAGAATGCCCTCAATGGGAATGGTGACCCGAACAACATGGACAAAGCAGTCAAACTGTACAGAAAACTTAAAAGGGAAATAACATTCCACGGGGCCAAAGAAGTAGCACTCAGTTACTCTGCTGGTGCACTTGCCAGTTGCATGGGCCTCATATACAACAGAATGGGGACTGTCACCACTGAGGTGGCATTTGGCCTAGTATGCGCAACCTGTGAACAGATTGCTGATTCCCAGCACCGATCTCATAGACAAATGGTGACAACAACCAATCCACTAATCAGGCATGAGAACAGAATGGTATTAGCCAGCACAACAGCTAAAGCCATGGAACAAATGGCTGGATCAAGTGAACAAGCAGCAGAGGCTATGGAAGTTGCCAGCCAAGCTAGGCAAATGGTACAGGCAATGAGAACAATTGGGACTCACCCTAGTTCCAGCGCTGGTCTAAAAGATGATCTTCTTGAAAATTTACAGGCCTATCAGAAACGGATGGGAGTGCAGATGCAACGATTCAAGTGAATGAGTCTTCTAACCGAGGTCGAAACGCCTATCAGAAACGGATGGGAGTGCAGATGCAACGATTCAAGTGATCCTCTCGTTGCTGCCGCAAGCATCATTGGGATTTTGCACCTGATATTGTGGATTCTTGATCGTCTTTTTTTCAAATGCATTTACCGTCGCTTTAAATACGGTCTGAAAAGAGGGCCTTCTACGGAAGGAGTGCCGGAGTCTATGAGGGAAGAATATCGGCAGAAACAGCAGAGTGCTGTGGATGTTGACGATGGTCATTTTGTCAACATAGTGCTAGAGTAAATGGATTCCAACACTGTGTCAAGCTTTCAGGTAGACTGTTTCCTTTGGCATATCCGCAAACGGTTTGCAGACAATGGATTGGGTGATGCCCCATTCCTTGATCGGCTCCGCCGAGATCAAAAGTCCCTAAAAGGAAGAGGCAGCACTCTTGGTCTTAACATCGAAACAGCCACTCTTGTTGGGAAACAAATTGTGGAGTGGATTCTGAAAGAAGAATCAAACGAAACACTTAAGATGACCATTGCATCTGTACCCACTTCGCGCTACCTAGCTGACATGACCCTTGAGGAAATGTCAAGAGATTGGTTCATGCTCATGCCTAGGCAAAAGATAACAGGCTCTCTTTGTGTGCGAATGGACCAGGCAATCATGGAAAAGAACATCATACTAAAAGCGAACTTCAGTGTGATTTTTAACCGATTGGAGACTTTGATACTACTAAGGGCTTTCACCGAAGAGGGAGCAATCGTTGGAGAAATTTCACCATTACTTTCTCTTCCAGGACATACTGATGAGGATGTCAAAAATGCAGTTGGGGTCCTCATCGGAGGGCTTGAATGGAATGGTAACACGGTTCGAGTCTCTGAAAATCTACAGAGATTCGCTTGGGGAAGCCGTAATGAGGATGGGAGACCTTCACTATCTCCAGAGCAGAAA---------------------------------TGAATGGATTCCAACACTGTGTCAAGCTTTCAGGACATACTGATGAGGATGTCAAAAATGCAGTTGGGGTCCTCATCGGAGGGCTTGAATGGAATGGTAACACGGTTCGAGTCTCTGAAAATCTACAGAGATTCGCTTGGGGAAGCCGTAATGAGGATGGGAGACCTTCACTATCTCCAGAGCAGAAATGAAAAGTGGCGAGAGCAACTGGGTCAGAAATTTGAGGAAATAAGATGGCTGATTGAAGAAGTGCGGCACAAATTGAAAATGACAGAGAATAGTTTCGAGCAAATAACATTTATGCAAGCCTTACAACTATTGCTTGAAGTGGAACAAGAGATAAGAACTTTCTCGTTTCAGCTTATTTAA
>Concatenated PB2+PA+NP+M1+M2+NS1+NS2 STRAIN=A/swine/Iowa/3/1985 YEAR=1985
ATGGAGAGAATAAAGGAACTAAGAAATCTGATGTCACAATCTCGCACTCGCGAGATACTAACAAGAACCACTGTGGATCATATGGCCATAATCAAGAAATACACATCGGGAAGGCAGGAGAAGAACCCTGCATTGAGAATGAAGTGGATGATGGCAATGAAATATCCAATTACAGCAGACAAGAGGATAATTGAAACAATCCCCGAGAGGAATGAGCAAGGACAAACCCTATGGAGCAGGACGAGCGATGCCGGCTCAGATCGGGTGATGGTATCACCTCTAGCTGTCACATGGTGGAACAGGAATGGGCCAACAGCAAGCACAATTCACTATCCAAAAGTCTATAGAACTTACTTTGAGAAAGTCGAAAGATTAAAACATGGGACTTTTGGCCCTGTCCATTTCAGAAACCAAGTCAAAATACGCCGAAGGGTTGACATAAACCCAGGTCATGCAGACCTCAGTTCCAAAGAAGCGCAAGATGTTATAATGGAAGTTGTTTTCCCAAATGAAGTGGGAGCTAGGATATTAACATCGGAATCAGAGCTAATGATTACTAAAGAGAAGAAAGAAGAGCTCCAGGAGTGCAAAATTTCTCCCTTGATGGTAGCATACATGTTGGAGAGAGAACTTGTTCGGAAAACGAGATTCCTCCCAGTGGCTGGTGGAACGAGCAGTGTGTACATTGAGGTGTTGCATTTAACTCAGGGAGCGTGCTGGGAACAGCTATACACTCCAGGCGGGGAAGTAAGAAACGATGATGTTGACCAAAGCTTAATCATCGCTGCTAGGAGCATAGTGAGAAGAGCTACAGTATCTGCAGATCCACTGGCATCTCTATTGGAAATGTGTCATAGCACACAGATTGGTGGAATAAGAATGGTAGACATCCTCAAACAAAATCCGACAGAGGAACAAGCAGTGGATATATGCAAGGCTGCAATGGGTCTGAGAATCAGCTCATCATTTAGTTTTGGCGGGTTCACATTTAAAAGAACAAGTGGCTCATCAACTAAGAGGGAGGAGGAAGTACTTACGGGCAATCTCCAAACATTGAAAATAAGAGTGCATGAAGGGTACGAAGAATTTACAATGGTTGGGAAAAGGGCAACAGCTATACTCAGAAAAGCAACTAGAAGGTTGGTTCAATTGATAGTGAGTGGAAAGGATGAACAATCAATTGCTGAGGCAATAATCGTGGCTATGGTGTTTTCACAGGAGGATTGTATGATAAAGGCAGTTAGAGGTGATCTAAATTTCGTCAACAGAGCGAACCAACGGTTGAATCCAATGCACCAACTACTAAGGCATTTCCAAAAGGATGCTAAAATCCTCTTTCAAAATTGGGGGATTGAATCTATAGACAACGTTATGGGAATGATTGGGATACTCCCTGACTTAACTCCAAGCACCGAGAAATCAATGAGAGGAATAAGAATCAGCAAAATGGGGGTGGATGAGTATTCCAGTACGGAGAGGGTAGTGGTAAGCATTGACCGTTTTTTAAGAGTAAGAGACCAGCAAGGGAACGTGCTATTGTCTCCCGAAGAAGTCAGTGAAACACAGGGGACTGAAAAGTTGACGATAACTTATTCATCGTCAATGATGTGGGAGGTTAATGGGCCTGAGTCGGTATTGGTGAATACCTACCAATGGATCATCAGGAACTGGGAAACTGTTAAAATTCAGTGGTCACAAGACCCCACAATGCTGTACAATAAAATGGAATTTGAACCATTTCAGTCTTTGGTTCCCAAGGCCGCAAGAGGTCAATACAGTGGGTTTGTGAGAACCCTATTCCAACAGATGAGAGATGTGCTTGGAACGTTTGATACCGTTCAGATAATAAAACTTCTCCCCTTTGCAGCTGCTCCACCAAAACAAAGTAGAATGCAATTCTCCTCTCTCACCGTAAATGTAAGAGGATCTGGAATGAGAATTCTTATAAGAGGCAATTCTCCTGTGTTCAATTACAACAAAAGCACCAAAAGACTCACAGTCCTAGGAAAGGATGCAGGTGCTTTAAATGAAGACCCAGATGAAGGAACAGGTGGAGTGGAGTCTGCTGTATTGAGAGGATTCCTTATTTTGGGCAGAGAAGATAAGAGATATGGGCCAGCATTAAGTATTAATGAATTGAGTAGTCTTGCAAAAGGAGAGAAGGCTAATGTACTGATTGGACAAGGAGACGTAGTGTTGGTAATGAAACGGAAACGGGACTCAAGCATACTTACTGACAGCCAGACAGCGACCAAAAGAATTCGAATGGCCATCAATTAGATGGAAGACTTCGTACGACAGTGCTTCAACCCGATGATTGTTGAACTTGCAGAAAAGACAATGAAAGAATACGGGGAGAACCCAAAGATCGAAACAAACAAATTTGCAGCGATATGCACACATATGGAGGTATGCTTCATGTATTCAGATTTCCACTTCATCAATGAGCGGGGTGAATCAATAATCATAGAGCCTGGTGATTCTAATGCACTGCTGAAACACAGATTTGAAATAATTGAAGGAAGGGATCGGAATATGGCATGGACGGTGGTAAACAGTATTTGTAACACTACAGGGGTTGGGAAACCAAGGTATCTCCCAGATCTGTATGACTACAAAGAAGATAGATTCATTGAGATTGGTGTGACAAGAAGAGAAGTCCATATATACTACCTGGAGAAGGCCAATAAGATAAAGTCTGAAGAGACGCACATCCATATTTTCTCATTTACAGGAGAAGAAATGGCAACAAAGGCCGACTACACACTAGATGAAGAAAGTAGAGCCAGAATAAAGACCAGGCTATTCACCATAAGACAAGAGATGGCTAGCAGAGGTCTTTGGGATTCCTTTCGTCAGTCCGAGAGAGGCGAAGAGACAATTGAAGAAAGATTTGAAATCAAAGGGACGATGCGAAGGCTTGCTGACCAAAGTCTCCCACCAAACTTCTCAAGTTTCGACAACTTTAGAGCCTATGTAGATGGATTCGAGCCGAATGGCTACATTGAGGGCAAGCTTTCCCAAATGTCTAGAGAAGTAAATGCTAGAATCGAGCCTTTCTTGAAGACAACACCACGACCGCTTAGGCTGCCATGTGGGCCTCCCTGTTTTCAAAGGTCCAAATTTCTTTTGATGGATGCTCTGAAATTAAGCATTGAGGATCCAAGCCATGAAGGAGAAGGAATACCGCTTTATGATGCGGTCAGATGCATGAAGACATTCTTTGGGTGGAAGGAACCTACCATTATTAAGCCACATGAAAAGGGAATGAATTCAAATTACCTTTTAGCATGGAAGCAAGTGCTGGCAGAAATACAGGACTTTGAGGATGAGAAAAAAATTCCGAGGGTTAAAAATATGAAAAAAACAAGTCCACTAAAATGGGCACTTGGTGAAAATATGGCCCCAGAAAAGGTGGACTTTGATGATTGCAAAGATGTGAGTGATCTGAAGCAATATGATACTGATGAACCAGAACTTAGATCGCTTGCAAGTTGGATCCAAAATGAATTCAACAAAGCATGTGAACTGACTGATTCGAGCTGGTTAGAGCTTGATGAGATTGGAGAGGATGTAGCTCCAATTGAACATATTGCAAGTATGAGAAGGAACTATTTTACAGCAGAAGTGTCTCATTGCAGAGCTACAGAGTACATAATGAAGGGAGTATATATAAATACTGCTTTGCTTAATGCATCCTGTGCAGCAATGGATGATTTTCAATTGATCCCAATGATAAGCAAATGTAGAACCAAAGAAGGAAGGCGAAAGACCAATTTATACGGATTCATCATAAAAGGAAGATCCCACTTAAGAAATGACACTGACGTGGTAAACTTTGTGAGCATGGAATTTTCCCTCACTGATCCAAGACTTGAACTGCATAAATGGGAGAAGTACTGCATCCTTGAGATAGGAGATATGGTTCTAAGAACTGCCATAGGTCAAGTGGCAAGGCCTATGTTTCTATACGTGAGGACAAACGGAACCTCAAAAATTAAAATGAAATGGGGAATGGAAATGAGACGTTGCCTCCTCCAGTCCCTCCAGCAGATCGAGAGTATGATTGAAGCAGAGTCATCTATCAAAGAGAAAGATATGACAAAAGAATTCTTTGAAGACAAATCAGAAACTTGGCCCATTGGAGAGTCCCCCAAAGGGGTGGAAGAAGGTTCCATTGGAAAGGTCTGTCGGACGTTGTTGGCAAAGTCAGTTTTCAACTGCTTGTATGCGTCTCCACAATTAGAAGGATTCTCAGCTGAATCAAGGAAATTGCTTCTCATTGTTCAAGCTCTTAGGGACAACCTTGAACCTGGAACCTTTGATCTTGGGGGGTTATATGAATCAATTGAGGAGTGCCTGATTAATGATCCCTGGGTTTTGCTTAATGCGTCCTGGTTCAACTCCTTCCTCACACATGCACTAAGATAGATGGCGTCTCAAGGCACCAAACGATCATATGAACAGATGGAGACTGGTGGGGAACGCCAGGATGCCACAGAAATCAGGGCATCTGTCGGAAGAATGATTGGTGGAATCGGAAGATTCTACATTCAAATGTGCACTGAACTCAAACTCAGTGACTATGAGGGACGACTAATTCAAAATAGCATAACAATAGAGAGAATGGTGCTCTCTGCTTTTGACGAAAGAAGGAATAAATACCTAGAAGAGCATCCCAGTGCTGGGAAAGATCCTAAGAAAACTGGAGGACCCATATATAGAAGAGTAGACGGAAAATGGATGAGGGAACTCATCCTTTATGACAAAGAAGAAATAAGGAGAGTTTGGCGCCAAGCAAACAATGGTGAAGATGCAACAGCCGGTCTTACCCATATCATGATTTGGCACTCCAATCTGAATGATGCCACCTATCAGAGAACAAGAGCTCTTGTTCGCACTGGGATGGATCCCAGAATGTGCTCCCTAATGCAAGGTTCAACACTTCCCAGAAGGTCTGGAGCCGCAGGTGCTGCAGTGAAAGGAGTCGGAACAATAGCAATGGAGTTAATCAGAATGATCAAACGTGGAATCAATGACCGAAACTTCTGGAGGGGTGAAAATGGACGAAGGACAAGGATTGCATATGAAAGAATGTGCAATATTCTCAAAGGAAAATTTCAGACAGCTGCCCAGAGGGCAATGATGGATCAAGTGAGAGAAAGTCGGAACCCAGGAAACGCTGAAATCGAAGATCTTATTTTCCTAGCACGGTCAGCACTCATCCTAAGGGGGTCAGTTGCACATAAGTCTTGCCTGCCTGCTTGTGTGTATGGGCTTGCAGTAGCGAGTGGGCATGACTTTGAAAGAGAAGGATATTCACTGGTCGGGATAGACCCCTTCAAACTACTTCAAAACAGTCAAGTGTTCAGCCTGATCAGACCAAATGAAAACCCAGCTCACAAGAGTCAATTGGTGTGGATGGCATGCCACTCTGCTGCATTTGAGGATTTAAGAGTATCAAGCTTCATAAGAGGGAAGAAAGTGGTTCCAAGAGGAAAGCTTTCCACAAGAGGGATTCAGATTGCTTCAAATGAGAATGTGGAAGCTATGGACTCTAGTACACTGGAACTAAGAAGCAGGTACTGGGCCATAAGGACCAGAAGCGGGGGAAATACCAATCAACAGAAGGCATCCGCAGGCCAGATCAGTGTGCAACCTACATTCTCAGTGCAACGGAATCTCCCTTTTGAGAGAGCGACCGTTATGGCAGCTTTCAGTGGGAACAATGAGGGACGAACATCAGATATGCGAACGGAGGTTATAAGGATGATGGAAAATGCAAAGCCAGAAGATTTGTCCTTCCAGGGGCGGGGAGTCTTCGAGCTCTCGGACGAAAAGGCAACGAACCCGATCGTGCCTTCCTTTGACATGAATAATGAGGGGTCTTATTTCTTCGGAGACAATGCAGAGGAGTATGACAATTGAATGAGTCTTCTAACCGAGGTCGAAACGTATGTTCTCTCTATCGTTCCGTCAGGCCCCCTCAAAGCCGAGATAGCGCAGAGACTTGAAGATGTTTTTGCAGGGAAAAACACCGATCTTGAGGCACTCATGGAATGGCTAAAGACAAGACCAATCCTGTCACCTCTGACTAAGGGGATTTTAGGATTTGTATTCACGCTCACCGTGCCCAGTGAGCGAGGACTGCAGCGTAGACGCTTTGTCCAGAATGCCCTCAATGGGAATGGTGACCCGAACAACATGGACAAAGCAGTCAAACTGTACAGAAAACTTAAAAGGGAAATAACATTCCACGGGGCCAAAGAAGTAGCACTCAGTTACTCTGCTGGTGCACTTGCCAGTTGCATGGGCCTCATATACAACAGAATGGGGACTGTCACCACTGAGGTGGCATTTGGCCTAGTATGCGCAACCTGTGAACAGATTGCTGATTCCCAGCACCGATCTCATAGACAAATGGTGACAACAACCAATCCACTAATCAGGCATGAGAACAGAATGGTATTAGCCAGCACAACAGCTAAAGCCATGGAACAAATGGCTGGATCAAGTGAACAAGCAGCAGAGGCTATGGAAGTTGCCAGCCAAGCTAGGCAAATGGTACAGGCAATGAGAACAATTGGGACTCACCCTAGTTCCAGCGCTGGTCTAAAAGATGATCTTCTTGAAAATTTACAGGCCTATCAGAAACGGATGGGAGTGCAGATGCAACGATTCAAGTGAATGAGTCTTCTAACCGAGGTCGAAACGCCTATCAGAAACGGATGGGAGTGCAGATGCAACGATTCAAGTGATCCTCTCGTTGCTGCCGCAAGCATCATTGGGATTTTGCACCTGATATTGTGGATTCTTGATCGTCTTTTTTTCAAATGCATTTACCGTCGCTTTAAATACGGTCTGAAAAGAGGGCCTTCTACGGAAGGAGTGCCGGAGTCTATGAGGGAAGAATATCGGCAGAAACAGCAGAGTGCTGTGGATGTTGACGATGGTCATTTTGTCAACATAGTGCTAGAGTAAATGGATTCCAACACTGTGTCAAGCTTTCAGGTAGACTGTTTCCTTTGGCATATCCGCAAACGGTTTGCAGACAATGGATTGGGTGATGCCCCATTCCTTGATCGGCTCCGCCGAGATCAAAAGTCCCTAAAAGGAAGAGGCAGCACTCTTGGTCTTAACATCGAAACAGCCACTCTTGTTGGGAAACAAATTGTGGAGTGGATTCTGAAAGAAGAATCAAACGAAACACTTAAGATGACCATTGCATCTGTACCCACTTCGCGCTACCTAGCTGACATGACCCTTGAGGAAATGTCAAGAGATTGGTTCATGCTCATGCCTAGGCAAAAGATAACAGGCTCTCTTTGTGTGCGAATGGACCAGGCAATCATGGAAAAGAACATCATACTAAAAGCGAACTTCAGTGTGATTTTTAACCGATTGGAGACTTTGATACTACTAAGGGCTTTCACCGAAGAGGGAGCAATCGTTGGAGAAATTTCACCATTACTTTCTCTTCCAGGACATACTGATGAGGATGTCAAAAATGCAGTTGGGGTCCTCATCGGAGGGCTTGAATGGAATGGTAACACGGTTCGAGTCTCTGAAAATCTACAGAGATTCGCTTGGGGAAGCCGTAATGAGGATGGGAGACCTTCACTATCTCCAGAGCAGAAA---------------------------------TGAATGGATTCCAACACTGTGTCAAGCTTTCAGGACATACTGATGAGGATGTCAAAAATGCAGTTGGGGTCCTCATCGGAGGGCTTGAATGGAATGGTAACACGGTTCGAGTCTCTGAAAATCTACAGAGATTCGCTTGGGGAAGCCGTAATGAGGATGGGAGACCTTCACTATCTCCAGAGCAGAAATGAAAAGTGGCGAGAGCAACTGGGTCAGAAATTTGAGGAAATAAGATGGCTGATTGAAGAAGTGCGGCACAAATTGAAAATGACAGAGAATAGTTTCGAGCAAATAACATTTATGCAAGCCTTACAACTATTGCTTGAAGTGGAACAAGAGATAAGAACTTTCTCGTTTCAGCTTATTTAA
>Concatenated PB2+PA+NP+M1+M2+NS1+NS2 STRAIN=A/swine/Iowa/1/1987 YEAR=1987
ATGGAGAGAATAAAGGAACTAAGAAATCTGATGTCACAATCTCGCACTCGCGAGATACTAACAAGAACCACTGTGGATCATATGGCCATAATCAAGAAATACACATCGGGAAGGCAGGAGAAGAACCCTGCATTGAGAATGAAGTGGATGATGGCAATGAAATATCCAATTACAGCAGACAAGAGGATAATTGAAACAATCCCCGAGAGGAATGAGCAAGGACAAACCCTATGGAGCAGGACGAGCGATGCCGGCTCAGATCGGGTGATGGTATCACCTCTAGCTGTCACATGGTGGAACAGGAATGGGCCAACAGCAAGCACAATTCACTATCCAAAAGTCTATAGAACTTATTTTGAGAAGGTCGAAAGATTAAAACATGGGACTTTTGGCCCTGTCCATTTCAGAAACCAAGTCAAAATACGCCGAAGGGTTGACATAAACCCAGGTCATGCAGACCTCAGTTCCAAAGAAGCGCAAGATGTTATAATGGAAGTTGTTTTCCCAAATGAAGTGGGAGCTAGAATATTAACATCGGAATCACAGCTAATGATTACTAAAGAGAAGAAAGAAGAGCTCCAGGAGTGCAAAATTTCTCCCTTGATGGTAGCTTACATGTTGGAGAGAGAACTTGTACGGAAAACGAGATTCCTCCCAGTGGCTGGTGGAACGAGCAGCGTGTACATTGAGGTGTTGCATTTAACTCAGGGAGCGTGCTGGGAACAGCTATACACACCAGGTGGGGAAGTAAGAAACGATGATGTTGACCAAAGCTTGATCATCGCTGCTAGGAGCATAGTGAGAAGAGCTACAGTATCTGCAGACCCACTGGCATCTCTATTGGAAATGTGTCATAGCACACAGATTGGTGGAATAAGAATGGTAGACATCCTCAAACAAAATCCGACAGAGGAACAAGCAGTGGATATATGCAAGGCTGCAATGGGTCTGAGAATCAGCTCATCATTTAGTTTTGGCGGGTTCACATTTAAAAGAACAAGTGGCTCATCAACTAAGAGAGAGGAGGAAGTACTTACGGGCAATCTCCAAACATTGAAAATAAGAGTGCATGAAGGGTACGAAGAATTTACAATGGTTGGGAAAAGGGCAACAGCTATACTCAGAAAAGCAACTAGAAGGTTGGTTCAATTGATAGTGAGTGGAAAGGATGAACAATCAATTGCTGAGGCAATAATCGTGGCTATGGTGTTTTCACAAGAGGATTGTATGATAAAGGCAGTTAGAGGTGATCTAAATTTCGTCAACAGAGCGAACCAACGGTTGAATCCAATGCACCAACTACTAAGGCATTTCCAAAAGGATGCTAAAATTCTCTTTCAAAATTGGGGGGTTGAATCTATAGACAACGTTATGGGAATGATTGGGATACTACCTGACTTAACTCCAAGCACCGAGAAATCAATGAGAGGAATAAGAATCAGCAAAATGGGAGTGGATGAGTATTCCAGTACGGAGAGGGTAGTGGTAAGCATTGACCGTTTTTTAAGAGTAAGAGACCAGCAAGGGAACGTGCTATTGTCTCCCGAAGAAGTCAGTGAAACACAGGGGACTGAAAAGTTGACGATAACTTATTCATCGTCAATGATGTGGGAGGTTAATGGGCCTGAGTCGGTATTGGTGAATACCTACCAATGGATCATCAGGAATTGGGAAACTGTTAAAATTCAGTGGTCACAAGACCCTACAATGCTGTACAATAAAATGGAATTTGAACCATTTCAATCTTTGGTTCCCAAGGCCGCAAGAGGTCAATACAGTGGGTTTGTGAGAACCCTATTCCAACAGATGAGAGATGTGCTTGGAACGTTTGATACCGTTCAGATAATAAAACTTCTCCCCTTTGCAGCTGCCCCACCAAAACAAAGTAGAATGCAATTTTCCTCTCTCACTGTAAATGTAAGAGGATCTGGAATGAGAATTCTTATAAGAGGCAATTCTCCTGTGTTCAATTACAACAAAAGCACCAAAAGACTCACAGTCCTAGGAAAGGATGCAGGTGCTTTAAATGAAGACCCAGATGAAGGAACAGGTGGAGTGGAGTCAGCTGTATTGAGAGGATTCCTTATTTTGGGCAGAGAAGATAAGAGATATGGGCCAGCATTAAGTATTAATGAGTTGAGTAGTCTTGCAAAAGGAGAGAAGGCTAATGTACTAATTGGGCAAGGGGACGTAGTGTTGGTAATGAAACGGAAACGGGACTCAAGCATACTTACTGACAGCCAGACAGCGACCAAAAGAATTCGAATGGCCATCAATTAGATGGAAGACTTCGTACGACAGTGCTTCAACCCGATGATTGTTGAACTTGCAGAAAAGACAATGAAAGAATACGGGGAGAACCCAAAGATCGAAACAAACAAATTTGCAGCGATATGCACACATATGGAAGTATGCTTCATGTATTCAGATTTCCACTTCATCAATGAGCGGGGTGAATCAATAATCATAGAGCCTGGTGATTCTAATGCACTGCTGAAACACAGATTTGAAATAATTGAAGGAAGGGATCGGAATATGGCATGGACGGTGGTAAACAGTATTTGTAACACTACAGGGGTTGGGAAACCAAGGTATCTCCCAGATCTGTATGACTACAAAGAAGATAGATTCATTGAGATTGGTGTGACAAGAAGAGAAGTCCATATATACTACCTGGAGAAGGCCAATAAGATAAAGTCTGAAGAGACGCACATCCATATTTTCTCATTTACAGGAGAAGAAATGGCAACAAGGGCCGACTACACACTAGATGAAGAAAGTAGAGCCAGAATAAAGACCAGGCTATTCACCATAAGACAAGAGATGGCTAGCAGAGGTCTTTGGGATTCCTTTCGTCAGTCCGAGAGAGGCGAAGAGACAATTGAAGAAAGATTTGAAATCAAAGGGACGATGCGAAGGCTTGCTGACCAAAGTCTCCCACCAAACTTCTCAAGTTTCGACAACTTTAGAGCCTATGTAGATGGATTCGAGCCGAATGGCTACATTGAGGGCAAGCTTTCCCAAATGTCTAGAGAAGTAAATGCTAGAATCGAGCCTTTCTTGAAGACAACACCACGACCGCTTAGGCTGCCAAGTGGGCCTCCCTGTTTTCAAAGGTCCAAATTTCTTTTGATGGATGCTCTGAAATTAAGCATTGAGGATCCAAGCCATGAAGGAGAAGGAATACCGCTTTATGATGCGGTCAGATGCATGAAGACGTTCTTTGGGTGGAAGGAACCTACCATTATTAAGCCACATGAAAAGGGAATAAATTCAAATTACCTTTTAGCATGGAAGCAAGTGCTGGCAGAAATACAGGACTTTGAGGATGAGAAAGAAATTCCGAGGGTTAAAAATATGAAAAAAACAAGTCCACTAAAATGGGCACTTGGTGAAAATATGGCCCCAGAAAAGGTGGACTTTGATGATTGCAAAGATGTGAGTGATCTGAAGCAATATGATAGTGATGAACCAGAACTTAGATCGCTTGCAAGTTGGATCCAAAATGAATTCAACAAAGCATGTGAACTGACTGATTCGAGCTGGTTAGAGCTTGATGAGATTGGAGAGGATGTAGCTCCAATTGAACATATTGCAAGTATGAGAAGGAACTATTTTACAGCAGAAGTGTCTCATTGCAGAGCTACAGAGTACATAATGAAGGGAGTATATATAAATACTGCTTTGCTTAATGCATCCTGTGCAGCAATGGATGATTTTCAATTGATCCCAATGATAAGCAAATGTAGAACCAAAGAAGGAAGGCGAAAGACCAATTTATACGGATTCATCATAAAAGGAAGATCCCACTTAAGAAATGACACTGACGTGGTAAACTTTGTGAGCATGGAATTTTCCCTCACTGATCCAAGACTTGAACTGCATAAATGGGAGAAGTACTGCATCCTTGAGATAGGAGATATGGTTCTAAGAACTGCAATAGGTCAAGTGGCAAGGCCCATGTTTCTATACGTGAGGACAAACGGAACCTCAAAAATTAAAATGAAATGGGGGATGGAAATGAGACGTTGCCTCCTCCAGTCCCTCCAGCAGATCGAGAGTATGATTGAAGCAGAGTCATCTATCAAAGAGAAAGATATGACAAAAGAATTCTTTGAAGACAAATCAGAAGCTTGGCCCATTGGAGAGTCCCCCAAAGGGATGGAAGAAGGTTCCATTGGAAAGGTCTGTCGGACGTTGTTGGCAAAGTCAGTTTTCAACTGCTTGTATGCGTCTCCACAATTAGAAGGATTCTCAGCTGAATCAAGGAAATTGCTTCTCATTGTTCAAGCTCTTAGGGACAACCTTGAACCTGGAACCTTTGATCTTGGGGGGTTATATGAATCAATTGAGGAGTGCCTGATTAATGATCCCTGGGTTTTGCTTAATGCGTCCTGGTTCAACTCCTTCCTCACACATGCACTAAGATAGATGGCGTCTCAAGGCACCAAACGATCATATGAACAGATGGAGACTGGTGGGGAACGCCAGGATGCCACAGAAATCAGGGCATCTGTCGGAAGAATGATTGGTGGAATCGGAAGATTCTACATTCAAATGTGCACTGAACTCAAACTCAGTGACTATGAGGGACGACTAATTCAAAATAGCATAACAATAGAGAGAATGGTGCTCTCTGCTTTTGACGAAAGAAGGAATAAATACCTAGAAGAGCATCCCAGTGCTGGGAAAGATCCTAAGAAAACTGGAGGACCCATATATAGAAGAGTAGACGGAAAATGGATGAGGGAACTCATCCTTTATGACAAAGAAGAAATAAGGAGAGTTTGGCGCCAAGCAAACAATGGTGAAGATGCAACAGCCGGTCTTACCCATATCATGATTTGGCACTCCAATCTGAATGATGCCACCTATCAGAGAACAAGAGCTCTTGTCCGCACTGGGATGGATCCCAGAATGTGCTCCCTAATGCAAGGTTCAACACTTCCCAGAAGGTCTGGAGCCGCAGGTGCTGCAGTGAAAGGAGTCGGAACAATAGCAATGGAATTAATCAGAATGATCAAACGTGGAATCAATGACCGAAACTTCTGGAGGGGTGAAAATGGACGAAGGACAAGGATTGCATATGAAAGAATGTGCAATATTCTCAAAGGAAAATTTCAAACAGCTGCTCAGAGGGCAATGATGGATCAAGTGAGAGAAAGTCGGAACCCAGGAAATGCTGAAATCGAAGATCTTATTTTCCTAGCACGGTCAGCACTCATCCTAAGGGGGTCAGTTGCACATAAGTCTTGCCTGCCTGCTTGTGTGTATGGGCTTGCAGTAGCGAGTGGGCATGACTTTGAAAGAGAAGGATATTCACTGGTCGGGATAGACCCCTTCAAACTACTTCAAAACAGTCAAGTGTTCAGCCTGATCAGACCAAATGAAAACCCAGCTCACAAGAGTCAATTGGTGTGGATGGCATGCCACTCTGCTGCATTTGAGGATTTAAGAGTATCAAGCTTCATAAGAGGGAAGAAAGTGGTTCCAAGAGGAAAGCTTTCCACAAGAGGGATTCAGATTGCTTCAAATGAGAATATGGAAGCTATGGACTCTAGTACACTGGAACTAAGAAGCAGGTACTGGGCCATAAGGACCAGAAGCGGGGGAAATACCAATCAACAGAAGGCATCCGCAGGCCAGATCAGTGTGCAACCTACATTCTCAGTGCAACGGAATCTCCCTTTTGAGAGAGCGACCGTTATGGCAGCTTTCAGTGGGAACAATGAGGGACGAACATCAGATATGCGAACGGAGGTTATAAGGATGATGGAAAATGCAAAACCAGAAGACTTGTCCTTCCAGGGGCGGGGAGTCTTCGAGCTCTCGGACGAAAAGGCAACGAACCCGATCGTGCCTTCCTTTGACATGAATAATGAAGGGTCTTATTTCTTCGGAGACAATGCAGAGGAGTATGACAATTGAATGAGTCTTCTAACCGAGGTCGAAACGTATGTTCTCTCTATCGTTCCGTCAGGCCCCCTCAAAGCCGAGATAGCGCAGAGACTTGAAGATGTTTTTGCAGGGAAAAACACCGATCTTGAGGCACTCATGGAATGGCTAAAGACAAGACCAATCCTGTCACCTCTGACTAAGGGGATTTTAGGATTTGTGTTCACGCTCACCGTGCCCAGTGAGCGAGGACTGCAGCGTAGACGCTTTGTCCAGAATGCCCTCAATGGGAATGGTGACCCGAACAACATGGACAAAGCGGTCAAACTGTACAGAAAACTTAAAAGGGAAATAACATTCCACGGGGCCAAAGAAGTAGCGCTCAGTTACTCTGCTGGTGCACTTGCCAGTTGCATGGGCCTCATATACAACAGAATGGGGACTGTCACCACTGAGGTGGCCTTTGGTCTAGTATGCGCAACCTGTGAACAGATTGCTGATTCCCAGCATCGATCTCATAGACAAATGGTGACAACAACCAATCCACTAATCAGGCATGAGAACAGAATGGTATTAGCCAGCACAACAGCTAAAGCCATGGAACAAATGGCTGGATCAAGTGAACAAGCAGCAGAGGCTATGGAGGTTGCCAGCCAGGCTAGGCAAATGGTACAGGCAATGAGAACAATTGGGACTCACCCTAGTTCCAGTGCTGGTCTAAAAGATGATCTTCTTGAAAATTTACAGGCCTATCAGAAACGAATGGGGGTGCAGATGCAACGATTCAAGTGAATGAGTCTTCTAACCGAGGTCGAAACGCCTATCAGAAACGAATGGGGGTGCAGATGCAACGATTCAAGTGATCCTCTCGTTGCTGCCGCAAGCATCATTGGGATTTTGCACCTGATATTGTGGATTCTTGATCGTCTTTTTTTCAAATGCATTTACCGTCGCTTTAAATACGGTTTGAAAAGAGGGCCTTCTACGGAAGGAGTGCCGGAGTCTATGAGGGAAGAATATCGACAGAAACAGCAGAGTGCTGTGGATGTTGACGATGGTCATTTTGTCAACATAGTGCTAGAGTAAATGGATTCCAACACTGTGTCAAGCTTTCAGGTAGACTGTTTCCTTTGGCATATCCGCAAACGGTTTGCAGACAATGGATTGGGTGATGCCCCATTCCTTGATCGGCTCCGCCGAGATCAAAAGTCCCTAAAAGGAAGAGGCAGCACCCTTGGTCTTAACATCGAAACAGCCACTCTTGTTGGGAAACAAATTGTGGAGTGGATTCTGAGAGAAGAATCAAACGAAACACTTAAGATGACCATTGCATCTGTACCCACTTCGCGCTACCTAGCTGACATGACCCTTGAGGAAATGGCAAGAGATTGGTTCATGCTCATGCCTAGGCAAAAGATAACAGGCCCTCTTTGTGTGCGAATGGACCAGGCAATCATGGAAAAGAACATCATACTAAAAGCGAACTTCAGTGTGATTTTTAATCGATTGGAGACTTTGATACTACTAAGGGCTTTCACCGAAGAGGGAGCAATCGTTGGAGAAATTTCACCATTACTTTCTCTTCCAGGACATACTGATGAGGATGTCAAAAATGCAGTTGGGGTCCTCATCGGAGGGCTTGAATGGAATGGTAACACGGTTCGAGTCTCTGAAAATCTACAGAGATTCGCTTGGGGAAGCCGTAATGAGGATGGGAGACCTTCACTATCTCCAGAGCAGAAA---------------------------------TGAATGGATTCCAACACTGTGTCAAGCTTTCAGGACATACTGATGAGGATGTCAAAAATGCAGTTGGGGTCCTCATCGGAGGGCTTGAATGGAATGGTAACACGGTTCGAGTCTCTGAAAATCTACAGAGATTCGCTTGGGGAAGCCGTAATGAGGATGGGAGACCTTCACTATCTCCAGAGCAGAAATGAAAAGTGGCGAGAGCAACTGGGTCAGAAATTTGAGGAAATAAGATGGCTGATTGAAGAAGTGCGGCACAAATTGAAAATGACAGAGAATAGTTTCGAGCAAATAACATTTATGCAAGCCTTACAACTATTGCTTGAAGTGGAACAAGAGATAAGAACTTTCTCGTTTCAGCTTATTTAA
>Concatenated PB2+PA+NP+M1+M2+NS1+NS2 STRAIN=A/swine/Iowa/2/1987 YEAR=1987
ATGGAGAGAATAAAGGAACTAAGAAATCTGATGTCACAATCTCGCACTCGCGAGATACTAACAAGAACCACTGTGGATCATATGGCCATAATCAAGAAATACACATCGGGAAGGCAGGAGAAGAACCCTGCATTGAGAATGAAGTGGATGATGGCAATGAAATATCCAATTACAGCAGACAAGAGGATAATTGAAACAATCCCCGAGAGGAATGAGCAAGGACAAACCCTATGGAGCAGAACGAGCGATGCCGGCTCAGATCGGGTGATGGTATCACCTCTAGCTGTCACATGGTGGAACAGGAATGGGCCAACAGCAAGCACAATTCACTATCCAAAAGTCTATAGAACTTACTTTGAGAAAGTCGAAAGATTAAAACATGGGACTTTTGGCCCTGTCCATTTCAGAAACCAAGTCAAAATACGCCGAAGGGTTGACATAAACCCAGGTCATGCAGACCTCAGTTCCAAAGAAGCGCAAGATGTTATAATGGAAGTTGTTTTCCCAAATGAAGTGGGAGCTAGAATATTAACATCGGAATCACAGCTAATGATTACTAAAGAGAAGAAAGAAGAGCTCCAGGAGTGCAAAATTTCCCCCTTGATGGTAGCATACATGTTGGAGAGAGAACTTGTTCGGAAAACGAGATTCCTCCCAGTGGCTGGTGGAACGAGCAGCGTGTACATTGAGGTGTTGCATTTAACTCAGGGAGCGTGCTGGGAACAGCTATACACTCCAGGCGGGGAAGTAAGAAACGATGATGTTGACCAAAGCTTAATCATCGCTGCTAGGAGCATAGTAAGAAGAGCTACAGTATCTGCAGATCCACTGGCATCTCTATTGGAAATGTGTCATAGCACACAGATTGGTGGAATAAGAATGGTAGACATCCTCAAACAAAATCCGACAGAGGAACAAGCAGTGGATATATGCAAGGCTGCAATGGGTCTGAGAATCAGCTCATCATTTAGTTTTGGCGGGTTCACATTTAAAAGAACAAGTGGCTCATCAACTAAGAGGGAAGAGGAGGTACTTACGGGCAATCTCCAAACATTGAAAATAAGAGTGCATGAAGGGTACGAAGAATTTACAATGGTTGGGAAAAGGGCAACAGCTATACTCAGAAAAGCAACTAGAAGGTTGGTTCAATTGATAGTGAGTGGAAAGAATGAACAATCAATTGCTGAGGCAATAATTGTGGCTATGGTGTTTTCACAGGAGGATTGTATGATAAAGGCAGTTAGAGGTGATCTAAATTTCGTCAACAGAGCGAACCAACGGTTGAATCCAATGCACCAACTACTAAGGCATTTCCAAAAGGATGCTAAAATTCTCTTTCAAAATTGGGGGATTGAATCTATAGACAACGTTATGGGAATGATTGGGATACTCCCTGACTTAACTCCAAGCACCGAGAAATCAATGAGAGGAATAAGAATCAGCAAAATGGGGGTGGATGAGTATTCCAGTACGGAGAGGGTAGTGGTAAGCATTGACCGTTTTTTAAGAGTAAGAGACCAGCAAGGGAACGTGCTATTGTCTCCCGAAGAAGTCAGTGAAACACAGGGGACTGAAAAGTTGACGATAACTTATTCATCGTCAATGATGTGGGAGGTTAATGGGCCTGAGTCGGTATTGGTGAATACCTACCAATGGATCATCAGGAACTGGGAAACTGTTAAAATTCAGTGGTCACAAGACCCCACAATGCTGTACAATAAAATGGAATTTGAACCATTTCAGTCTTTGGTTCCCAAGGCCGCAAGAGGTCAATACAGTGGGTTTGTGAGAACCCTATTCCAACAGATGAGAGATGTGCTTGGAACGTTTGATACCGTTCAGATAATAAAACTTCTCCCCTTTGCAGCTGCTCCACCAAAACAAAGTAGAATGCAATTTTCCTCTCTCACCGTAAATGTAAGAGGATCTGGAATGAGAATTCTTATAAGAGGCAATTCTCCTGTGTTCAATTACAACAAAAGCACCAAAAGGCTCACAGTCCTGGGAAAGGATGCAGGTGCTTTAAATGAAGACCCAGATGAAGGAACAGGTGGAGTGGAGTCTGCTGTATTGAGAGGATTTCTTATTTTGGGCAGAGAAGATAAGAGATATGGGCCAGCATTAAGTATTAATGAATTGAGTAGTCTTGCAAAAGGAGAGAAGGCTAATGTACTGATTGGGCAAGGAGACGTAGTGTTGGTAATGAAACGGAAACGGGACTCAAGCATACTTACTGACAGCCAGACAGCGACCAAAAGAATTCGAATGGCCATCAATTAGATGGAAGACTTCATACGACAGTGCTTCAACCCGATGATTGTTGAACTTGCAGAAAAGACAATGAAAGAATACGGGGAGAACCCAAAGATCGAAACAAACAAATTTGCAGCGATATGCACACATATGGAGGTATGCTTCATGTATTCAGATTTCCACTTCATCAATGAGCGGGGTGAATCAATAATCATAGAGCCTGGTGATTCTAATGCACTGCTGAAACACAGATTTGAAATAATTGAAGGAAGGGATCGGAATATGGCATGGACGGTGGTAAACAGTATTTGTAACACTACAGGGGTTGGAAAACCAAGGTATCTCCCAGATCTGTATGACTACAAAGAAGATAGATTCATTGAGATTGGTGTGACAAGAAGAGAAGTCCATATATACTACCTGGAGAAGGCCAATAAGATAAAGTCTGAAGAGACGCACATCCATATTTTCTCATTTACAGGAGAAGAAATGGCAACAAAGGCCGACTACACACTAGATGAAGAAAGTAGAGCCAGAATAAAGACCAGGCTATTCACCATAAGACAAGAGATGGCTAGCAGAGGTCTTTGGGATTCCTTTCGTCAGTCCGAGAGAGGCGAAGAGACAATTGAAGAAAGATTTGAAATCAAAGGGACGATGCGAAGGCTTGCTGACCAAAGTCTCCCACCAAACTTCTCAAGTTTCGACAACTTTAGAGCTTATGTAGATGGATTCGAGCCGAATGGCTACATTGAGGGCAAGCTTTCCCAAATGTCTAGAGAAGTAAATGCTAGAATCGAGCCTTTCCTGAAGACAACACCACGACCGCTTAGGCTGCCATGTGGGCCTCCCTGTTTTCAAAGGTCCAAATTTCTTTTGATGGATGCTCTGAAATTAAGCATTGAGGATCCAAGCCATGAAGGAGAAGGAATACCGCTTTATGATGCGGTCAGATGCATGAAGACGTTCTTTGGGTGGAAGGAACCTACCATTATTAAGCCACATGAAAAGGGAATAAATTCAAATTACCTTTTAGCATGGAAGCAAGTGCTGGCAGAAATACAGGACTTTGAGGATGAGAAAAAAATTCCGAGGGTTAAAAATATGAAAAAAACAAGTCCACTAAAATGGGCACTTGGTGAAAATATGGCCCCAGAAAAGGTGGACTTTGATGATTGCAAAGATGTGAGTGATCTGAAGCAATATGATAGTGATGAACCAGAACTTAGATCGCTTGCAAGTTGGATCCAAAATGAATTCAACAAAGCATGTGAACTGACTGACTCGAGCTGGTTAGAGCTTGATGAGATTGGAGAGGATGTAGCTCCAATTGAACATATTGCAAGTATGAGAAGGAACTATTTTACAGCAGAAGTGTCTCATTGCAGAGCTACAGAGTACATAATGAAGGGAGTATATATAAATACTGCTTTGCTTAATGCATCCTGTGCAGCAATGGATGATTTTCAATTGATCCCAATGATAAGCAAATGTAGAACCAAAGAAGGAAGGCGAAAGACCAATTTATACGGATTCATCATAAAAGGAAGATCCCACTTAAGAAATGACACTGACGTGGTAAACTTTGTGAGCATGGAATTTTCCCTCACTGATCCAAGACTTGAACTGCATAAATGGGAAAAGTACTGCATCCTTGAGATAGGAGATATGGTTCTACGAACTGCCATAGGTCAAGTGGCAAGGCCTATGTTTCTATACGTGAGGACAAACGGAACCTCAAAAATTAAAATGAAATGGGGAATGGAGATGAGACGTTGCCTCCTCCAGTCCCTTCAGCAGATCGAGAGTATGATTGAAGCAGAGTCATCTATCAAAGAGAAAGATATGACAAAAGAATTCTTTGAAGACAAATCAGAAGCTTGGCCCATTGGAGAATCCCCCAAAGGTGTGGAAGAAGGTTCCATTGGAAAGGTCTGCCGGACGTTGTTGGCGAAGTCAGTTTTCAACTGCTTGTATGCGTCTCCACAATTAGAAGGATTCTCAGCTGAATCAAGGAAATTGCTTCTCATTGTTCAAGCTCTTAGGGACAACCTTGAACCTGGAACCTTTGATCTTGGGGGGTTATATGAATCAATTGAGGAGTGCCTGATTAATGATCCCTGGGTTTTGCTTAATGCGTCTTGGTTCAACTCCTTCCTTACACATGCACTAAGATAGATGGCGTCTCAAGGCACCAAACGATCATATGAACAAATGGAGACTGGTGGGGAACGCCAGGATGCCACTGAAATCAGAGCATCTGTCGGAAGAATGATTGGTGGAATCGGAAGATTCTACATCCAAATGTGCACTGAACTCAAACTCAGTGACTATGAGGGACGACTAATTCAAAATAGCATAACAATAGAGAGAATGGTGCTCTCTGCTTTTGATGAGAGAAGGAATAAATACCTAGAAGAGCATCCCAGTGCTGGGAAAGACCCTAAGAAAACTGGAGGACCCATATATAGAAGAGTAGACGGAAAGTGGATGAGAGAACTCATCCTTTATGACAAAGAAGAAATAAGGAGAGTTTGGCGCCAAGCAAACAATGGTGAAGATGCAACAGCCGGTCTTACTCATATCATGATTTGGCACTCCAATCTGAATGATGCCACCTATCAGAGAACAAGAGCGCTTGTTCGCACTGGGATGGATCCCAGAATGTGCTCCCTAATGCAAGGTTCAACACTTCCCAGAAGGTCTGGAGCCGCAGGTGCTGCAGTGAAAGGAGTTGGAACAATAGCAATGGAGTTAATCAGAATGATCAAACGTGGAATCAATGACAGAAACTTCTGGAGGGGTGAAAATGGACGAAGGACAAGGATTGCATATGAAAGAATGTGCAATATTCTCAAAGGAAAATTTCAGACAGCTGCCCAAAGGGCAATGATGGATCAGGTGAGAGAAAGTCGGAACCCAGGGAACGCTGAAATTGAAGATCTCATTTTCTTGGCACGGTCAGCACTTATTCTAAGGGGGTCAGTTGCACATAAGTCTTGCCTGCCTGCTTGTGTGTATGGGCTTGCAGTAGCGAGTGGGCATGACTTTGAAAGAGAAGGATATTCACTGGTCGGGGTAGACCCCTTCAAACTACTTCAAAACAGTCAAGTGTTCAGCCTGATCAGACCAAATGAAAACCCAGCTCACAAGAGTCAATTGGTGTGGATGGCATGCCACTCTGCTGCATTTGAGGATTTAAGAGTATCAAGCTTCATAAGAGGGAAGAAAGTGGTTCCAAGAGGAAAGCTTTCCACAAGAGGGGTTCAGATTGCTTCAAATGAGAATATGGAAGCTATGGACTCTAGTACCCTAGAACTAAGAAGCAGATACTGGGCCATAAGGACCAGAAGCGGAGGAAATACCAGTCAACAGAAGGCATCCGCGGGCCAGATCAGTGTGCAACCTACATTCTCAGTGCAACGGAATCTCCCTTTTGAGAGAGCAACCGTTATGGCAGCGTTCAGTGGGAACAATGAGGGACGAACATCAGACATGCGAACGGAAGTTATAAGGATGATGGAAAGTGCAAAGCCAGAAGATTTGTCCTTCCAGGGGCGGGGAGTCTTCGAGCTCTCGGACGAAAAGGCAACGAACCCGATCGTGCCTTCGTTTGACATGAGTAATGAAGGGTCTTATTTCTTCGGAGACAATGCAGAGGAGTATGACAATTGAATGAGTCTTCTAACCGAGGTCGAAACGTATGTTCTCTCTATCGTTCCGTCAGGCCCCCTCAAAGCCGAGATAGCGCAGAGACTTGAAGATGTTTTTGCAGGGAAAAACACCGATCTTGAGGCACTCATGGAATGGCTAAAGACAAGACCAATCCTGTCACCTCTGACTAAGGGGATTTTAGGATTTGTGTTCACGCTCACCGTGCCCAGTGAGCGAGGACTGCAGCGTAGACGCTTTGTCCAGAATGCCCTCAATGGGAATGGTGACCCGAACAACATGGACAAAGCGGTTAAACTGTACAGAAAACTTAAAAGGGAAATAACATTCCACGGGGCCAAAGAAGTAGCACTCAGTTACTCTGCTGGTGCACTTGCCAGTTGCATGGGCCTCATATACAACAGAATGGGGACTGTCACCACTGAGGTGGCCTTTGGTCTAGTATGCGCAACCTGTGAACAGATTGCTGATTCCCAGCATCGATCTCATAGACAAATGGTGACAACAACCAATCCACTAATCAGGCATGAGAACCGAATGGTGTTAGCCAGCACAACAGCTAAAGCCATGGAACAAATGGCTGGATCAAGTGAACAAGCAGCAGAGGCTATGGAGGTTGCCAGCCAGGCTAGGCAAATGGTACAGGCAATGAGAACAATTGGGACTCACCCTAGTTCCAGCGCTGGTCTAAAAGATGATCTTCTTGAAAATTTACAGGCCTATCAGAAACGAATGGGGGTGCAGATGCAACGATTCAAGTGAATGAGTCTTCTAACCGAGGTCGAAACGCCTATCAGAAACGAATGGGGGTGCAGATGCAACGATTCAAGTGATCCTCTCGTTGCTGCCGCAAGTATCATTGGGATTTTGCACCTGATATTGTGGATTCTTGATCGTCTTTTTTTCAAATGCATTTACCGTCGCTTTAAATACGGTCTGAAAGGAGGGCCTTCTACGGAAGGAGTGCCGGAGTCTATGAGGGAAGAATATCGACAGGAACAGCAGAGTGCTGTGGATGTTGACGATGGTCATTTTGTCAACATAGTGCTAGAGTAAATGGATTCCAACACTGTGTCAAGCTTTCAGGTAGACTGTTTCCTTTGGCATATCCGCAAACGGTTTGCAGACAATGGATTGGGTGATGCCCCATTCCTTGATCGGCTCCGCCGAGATCAAAAGTCCCTAAAAGGAAGAGGAAGCACTCTTGGTCTTAACATTGAAACAGCCACTCTTGTTGGGAAACAAATTGTGGAGTGGATTCTGAAAGAAGAATCAAACGAAACACTTAAGATGACCATTGCATCTGTATCTACTTCGCGCTACCTAGCTGACATGACCCTTGAGGAAATGTCAAGAGATTGGTTCATGCTCATGCCTAGGCAAAAGATAACAGGCTCTCTTTGTGTGCGAATGGACCAGGCGATCATGGAAAAGAACATCATACTAAAAGCGAACTTCAGTGTGATTTTTAACCGATTAGAGACTTTGATACTACTAAGGGCTTTCACCGAAGAGGGAGCAATCGTTGGAGAGATTTCACCATTACTTTCTCTTCCAGGACATACTGATGAGGATGTCAAAAATGCAGTTGGGGTCCTCATCGGAGGGCTTGAATGGAATGGTAACACGGTTCGAGTCTCTGAAAATCTACAGAGATTCGCTTGGAGAAGCCGTAATGAGGATGGGAGACCTTCACTATCTCCAGAGCAGAAA---------------------------------TGAATGGATTCCAACACTGTGTCAAGCTTTCAGGACATACTGATGAGGATGTCAAAAATGCAGTTGGGGTCCTCATCGGAGGGCTTGAATGGAATGGTAACACGGTTCGAGTCTCTGAAAATCTACAGAGATTCGCTTGGAGAAGCCGTAATGAGGATGGGAGACCTTCACTATCTCCAGAGCAGAAATGAAAAGTGGCGAGAGCAATTGGGTCAGAAATTTGAAGAAATAAGGTGGCTGATTGAAGAAGTGCGGCACAAATTGAAAATGACAGAGAATAGTTTCGAGCAAATAACATTTATGCAAGCCTTACAACTATTGCTTGAAGTGGAACAAGAGATAAGAACTTTCTCGTTTCAGCTTATTTAA
>Concatenated PB2+PA+NP+M1+M2+NS1+NS2 STRAIN=A/swine/Kansas/3024/1987 YEAR=1987
ATGGAGAGAATAAAGGAACTAAGAGATCTGATGTCACAATCTCGCACTCGCGAGATACTAACAAGAACCACTGTGGATCATATGGCCATAATCAAGAAATACACATCGGGAAGGCAAGAGAAGAACCCTGCATTGAGAATGAAATGGATGATGGCAATGAAATATCCAATTACAGCAGACAAGAGGATAGTTGAAACAATCCCCGAGAGGAATGAGCAAGGACAAACCCTATGGAGCAGGACGAGCGATGCCGGCTCAGATCGGGTGATGGTATCACCTCTAGCTGTCACATGGTGGAACAGGAATGGGCCAACAGCAAGCACAATTCACTATCCAAAAGTCTATAGAACTTACTTTGAGAAAGTCGAAAGATTAAAACATGGGACTTTTGGCCCTGTCCATTTCAGAAACCAAGTCAAAATACGCCGAAGGGTTGACATAAACCCAGGTCATGCAGACCTCAGTTCCAAAGAAGCGCAAGATGTTATAATGGAAGTTGTTTTCCCAAATGAAGTGGGAGCTAGAATATTAACATCGGAATCACAGCTAATGATTACTAAAGAGAAGAAAGAAGAGCTCCAGGAGTGCAAAATTTCTCCCTTGATGGTAGCATACATGTTGGAGAGAGAACTTGTTCGGAAGACGAGATTCCTCCCAGTGGCTGGTGGAACGAGCAGTGTGTACATTGAGGTGTTGCATTTAACTCAGGGAGCGTGCTGGGAACAGCTATACACTCCAGGCGGGGAAGTAAGAAACGATGATGTTGACCAAAGCTTAATCATCGCTGCTAGGAGCATAGTGAGAAGAGCTACAGTATCTGCAGATCCACTGGCATCTCTATTGGAAATGTGTCATAGCACACAGATTGGTGGAATAAGAATGGTAGACATCCTCAAACAAAACCCGACAGAGGAACAAGCAGTGGATATATGCAAGGCTGCAATGGGTCTGAGAATCAGCTCATCATTTAGTTTTGGCGGGTTCACATTTAAAAGAACAAGTGGCTCATCAACTAAGAGGGAGGAGGAAGTACTTACGGGCAATCTCCAAACATTGAAAATAAGAGTGCATGAAGGGTATGAAGAATTTACAATGGTTGGGAAAAGGGCAACAGCTATACTCAGAAAAGCAACTAGAAGGTTGGTTCAATTGATAGTGAGTGGAAAGGATGAACAATCAATTGCTGAGGCAATAATCGTGGCTATGGTGTTTTCACAGGAGGATTGCATGATAAAGGCAGTTAGAGGTGATCTAAATTTCGTCAACAGAGCGAACCAACGGTTGAATCCAATGCACCAACTACTAAGGCATTTCCAAAAGGATGCTAAAATCCTCTTTCAAAATTGGGGGATTGAATCTATAGACAACATTATGGGAATGATTGGGATACTCCCTGACTTAACTCCAAGCACCGAGAAATCAATGAGAGGAATAAGAATCAGCAAAATGGGGGTGGATGAATATTCCAGTACGGAGAGGGTAGTGGTAAGCATTGACCGTTTTTTAAGAGTCAGAGACCAGCAAGGGAACGTGCTATTGTCTCCCGAAGAAGTCAGTGAAACACAGGGGACTGAAAAGTTGACGATAACTTATTCATCGTCAATGATGTGGGAGATTAATGGGCCTGAGTCGGTATTGGTGAATACCTACCAATGGATCATCAGGAACTGGGAAACTGTTAAAATTCAGTGGTCACAAGACCCCACAATGCTGTACAATAAAATGGAATTTGAACCATTTCAGTCTTTGGTTCCCAAGGCCGCAAGAGGTCAATACAGTGGGTTTGTGAGAACCCTATTCCAACAGATGAGAGATGTGCTTGGAACGTTTGATACCGTTCAGATAATAAAACTTCTCCCCTTTGCAGCTGCTCCACCAAAACAAAGTAGAATGCAATTTTCCTCTCTCACCGTAAATGTAAGAGGATCTGGAATGAGAATTCTTATAAGAGGCAATTCTCCTGTGTTCAATTACAACAAAAGCACCAAAAGACTCACAGTCCTAGGAAAGGATGCAGGTGCTTTAAATGAAGACCCAGATGAAGGAACAGGTGGAGTGGAGTCTGCTGTATTGAGAGGATTCCTTATTTTGGGCAGAGAAGATAAGAGATATGGGCCAGCATTAAGCATTAATGAATTGAGTAGTCTTGCAAAAGGAGAGAAGGCTAATGTACTGATTGGGCAAGGAGACGTAGTGTTGGTAATGAAACGGAAACGGGACTCAAGCATACTTACTGACAGCCAGACAGCGACCAAAAGAATTCGAATGGCCATCAATTAGATGGAAGACTTCGTACGACAGTGCTTCAACCCGATGATTGTTGAACTTGCAGAAAAGACAATGAAAGAATACGGGGAGAACCCAAAGATCGAAACAAACAAATTTGCAGCGATATGCACACATATGGAAGTATGCTTCATGTATTCAGATTTCCACTTCATCAATGAGCGGGGTGAATCAATAATCATAGAGCCTGGTGATTCTAATGCACTGCTGAAACACAGATTTGAAATAATTGAAGGAAGAGATCGGAATATGGCATGGACGGTGGTAAACAGTATTTGTAACACTACAGGGGTTGGGAAACCAAGGTATCTCCCAGATCTGTATGACTACAAAGAAGATAGATTCATTGAGATTGGTGTGACAAGAAGAGAAGTCCATATATACTACCTGGAGAAGGCCAATAAGATAAAGTCTGAAGAGACGCACATCCATATTTTCTCATTTACAGGAGAAGAAATGGCAACAAAGGCCGACTACACACTAGATGAAGAAAGTAGAGCCAGAATAAAGACCAGGCTATTCACCATAAGACAAGAGATGGCTAGCAGAGGTCTTTGGGATTCCTTTCGTCAGTCCGAGAGAGGCGAAGAGACAATTGAAGAAAGATTTGAAATCAAAGGGACGATGCGAAGGCTTGCTGACCAAAGTCTCCCACCAAACTTCTCAAGTTTCGACAACTTTAGAGCCTATGTAGATGGATTCGAGCCGAATGGCTATATTGAGGGCAAGCTTTCCCAAATGTCTAGAGAAGTAAATGCTAGAATCGAGCCTTTCTTGAAGACAACACCACGACCGCTTAGGCTGCCAAGTGGGCCTCCCTGCTTTCAAAGGTCCAAATTTCTTTTGATGGATGCTCTGAAATTAAGCATTGAGGATCCAAGCCATGAAGGAGAAGGAATACCGCTTTATGATGCGGTCAGATGCATGAAGACGTTCTTTGGGTGGAAGGAACCTACCATTATTAAGCCACATGAAAAGGGAATAAATTCAAATTACCTTTTAGCATGGAAGCAAGTGCTGGCAGAAATACAGGACTTTGAGGATGAGAAAAAAATCCCGAGGGTTAAAAATATGAAAAAAACAAGTCCACTAAAATGGGCACTTGGTGAAAATATGGCCCCAGAAAAGGTGGACTTTGATGATTGCAAAGATGTGAGTGATCTGAAGCAATATGATAGTGATGAACCAGAACTTAGATCGCTTGCAAGTTGGATCCAAAATGAATTCAACAAAGCATGTGAACTGACTGATTCGAGCTGGTTAGAGCTTGATGAGATTGGAGAGGATGTAGCTCCAATTGAACATATTGCAAGTATGAGAAGGAACTATTTTACAGCAGAAGTGTCTCATTGCAGAGCTACAGAGTACATAATGAAGGGAGTATATATAAATACTGCTTTACTTAATGCATCCTGTGCAGCAATGGATGATTTTCAATTGATCCCAATGATAAGCAAATGTAGAACCAAAGAAGGAAGGCGAAAGACCAATTTATACGGATTCATTATAAAAGGAAGATCCCACTTAAGAAATGACACTGACGTGGTAAACTTTGTGAGCATGGAATTTTCCCTCACTGATCCAAGACTTGAACTGCATAAATGGGAGAAGTACTGCATCCTTGAGATAGGAGATATGGTTCTAAGAACTGCCATAGGTCAAGTGGCAAGGCCCATGTTTCTATACGTGAGGACAAACGGAACCTCAAAAATTAAAATGAAATGGGGGATGGAAATGAGACGTTGCCTCCTCCAGTCCCTCCAGCAGATCGAGAGTATGATTGAAGCAGAGTCATCTATCAAAGAGAAAGATATGACAAAAGAATTCTTTGAAGACAAATCAGAAGCTTGGCCCATTGGAGAGTCCCCCAAAGGGGTGGAAGAAGGTTCCATTGGAAAGGTCTGTCGGACGTTGTTGGCAAAATCAGTTTTCAACTGCTTGTATGCGTCTCCACAATTAGAAGGATTCTCAGCTGAATCAAGGAAATTGCTTCTCATTGTTCAAGCTCTTAGGGACAACCTTGAACCTGGAACCTTTGATCTTGGGGGGTTATATGAATCAATTGAGGAGTGCCTGATTAATGATCCCTGGGTTTTGCTTAATGCGTCCTGGTTCAACTCCTTCCTCACACATGCACTAAGATAGATGGCGTCTCAAGGCACCAAACGATCATATGAACAGATGGAGACTGGTGGGGAACGCCAGGATGCCACAGAAATCAGGGCATCTGTCGGAAGAATGATTGGTGGAATCGGAAGATTCTACATTCAAATGTGCACTGAACTCAAACTCAGTGACTATGAGGGACGACTAATTCAAAATAGCATAACAATAGAGAGAATGGTGCTCTCTGCTTTTGACGAAAGAAGGAATAAATACCTAGAAGAGCATCCCAGTGCTGGGAAAGATCCTAAGAAAACTGGAGGACCCATATATAGAAGAGTAGACGGAAAATGGATGAGGGAACTCATCCTTTATGACAAAGAAGAAATAAGGAGAGTTTGGCGCCAAGCAAACAATGGTGAAGATGCAACAGCCGGTCTTACCCATATCATGATTTGGCACTCCAATCTGAATGATGCCACCTATCAGAGAACAAGAGCTCTTGTTCGCACTGGGATGGATCCCAGAATGTGCTCCCTAATGCAAGGTTCAACACTTCCCAGAAGGTCTGGAGCCGCAGGTGCTGCAGTGAAAGGAGTCGGAACAATAGCAATGGAGTTAATCAGAATGATCAAACGTGGAATCAATGACCGAAACTTCTGGAGGGGTGAAAATGGACGAAGGACAAGGATTGCATATGAAAGAATGTGCAATATTCTCAAAGGAAAATTTCAAACAGCTGCCCAGAGGGCAATGATGGATCAAGTGAGAGAAAGTCGGAACCCAGGAAACGCTGAAATCGAAGATCTTATTTTCCTAGCACGGTCAGCACTCATCCTAAGGGGGTCAGTTGCACATAAGTCTTGCCTGCCTGCTTGTGTGTATGGGCTTGCAGTAGCGAGTGGGCATGACTTTGAAAGAGAAGGATATTCACTGGTCGGGATAGACCCCTTCAAACTACTTCAAAACAGTCAAGTGTTCAGCCTGATCAGACCAAATGAAAACCCAGCTCACAAGAGTCAATTGGTGTGGATGGCATGCCACTCTGCTGCATTTGAGGATTTAAGAGTATCAAGCTTCATAAGGGGGAAGAAAGTGGTTCCAAGAGGAAAGCTTTCCACAAGAGGGGTTCAGATTGCTTCAAATGAGAATGTGGAAGCTATGGACTCTAGTACACTGGAACTAAGAAGCAGGTACTGGGCCATAAGGACCAGAAGCGGGGGAAATACCAATCAACAGAAGGCATCCGCAGGCCAGATCAGTGTGCAACCTACATTCTCAGTGCAACGGAATCTCCCTTTTGAGAGAGCGACCGTTATGGCAGCTTTCAGTGGGAACAATGAGGGGCGAACATCAGATATGCGAACGGAGGTTATAAGGATGATGGAAAATGCAAAGCCAGAAGATTTGTCCTTCCAGGGGCGGGGAGTCTTCGAGCTCTCGGACGAAAAGGCAACGAACCCGATCGTGCCTTCCTTTGACATGAATAATGAGGGGTCTTATTTCTTCGGAGACAATGCAGAGGAGTATGACAATTGAATGAGTCTTCTAACCGAGGTCGAAACGTATGTTCTCTCTATCGTTCCGTCAGGCCCCCTCAAAGCCGAGATAGCGCAGAGACTTGAAGATGTTTTTGCGGGGAAAAACACCGATCTTGAGGCACTCATGGAATGGCTAAAGACAAGACCAATCCTGTCACCTCTGACTAAGGGGATTTTAGGATTCGTGTTCACGCTCACCGTGCCCAGTGAGCGAGGACTGCAGCGTAGACGCTTTGTCCAGAATGCCCTCAATGGGAATGGTGACCCGAACAACATGGACAAAGCGGTCAAACTGTACAGAAAACTTAAAAGGGAAATAACATTCCACGGGGCCAAAGAAGTAGCGCTCAGTTACTCTGCTGGTGCACTTGCCAGTTGCATGGGCCTCATATACAACAGAATGGGGACTGTCACCACTGAGGTGGCTTTTGGTCTAGTATGCGCAACCTGTGAACAGATTGCTGATTCCCAGCATCGATCTCATAGACAAATGGTGACAACAACCAATCCACTAATCAGGCATGAGAACAGAATGGTATTAGCCAGCACAACAGCTAAAGCCATGGAACAAATGGCTGGATCAAGTGAACAAGCAGCAGAGGCTATGGAGGTTGCCAGCCAGGCTAGGCAAATGGTACAGGCAATGAGAACAATTGGGACTCACCCTAGTTCCAGCGCTGGTCTAAAAGATGATCTTCTTGAAAATTTACAGGCCTATCAGAAACGAATGGGGGTGCAGATGCAACGATTCAAGTGAATGAGTCTTCTAACCGAGGTCGAAACGCCTATCAGAAACGAATGGGGGTGCAGATGCAACGATTCAAGTGATCCTCTCGTTGCTGCCGCAAGCATCATTGGGATTTTGCACCTGATATTGTGGATTCTTGATCGTCTTTTTTTCAAATGCATTTACCGTCGCTTTAAATACGGTCTGAAAAGAGGGCCTTCTACGGAAGGAGTGCCGGAGTCTATGAGGGAAGAATATCGACAGAAACAGCAGAGTGCTGTGGATGTTGACGATGGTCATTTTGTCAACATAGTGCTAGAGTAAATGGATTCCAACACTGTGTCAAGCTTTCAGGTAGACTGTTTCCTTTGGCATATCCGCAAACGGTTTGCAGACAATGGATTGGGTGATGCCCCATTCCTTGATCGGCTCCGCCGAGATCAAAAGTCCCTAAAGGGAAGAGGCAGCACTCTTGGTCTTAACATTGAAACAGCCACTCTTGTTGGGAAGCAAATTGTGGAGTGGATTCTGAAAGAAGAATCGAACGAAACACTTAAGATGACCATTGCATCTGTACCTACTTCGCGCTACCTAGCTGACATGTCCCTTGAGGAAATGTCAAGAGATTGGTTCATGCTCATGCCTAGGCAAAAGATAACAGGCTCTCTTTGTGTGCGAATGGACCAGGCGATCATGGAAAAGAACATCATACTAAAAGCGAACTTCAGTGTGATTTTTAACCGATTGGAGACTTTGATATTACTAAGGGCTTTCACCGAAGAGGGAGCAATCGTTGGAGAGATTTCACCATTACTTTCTCTTCCAGGACATACTGATGAGGATGTCAAAAATGCAGTTGGGGTCCTCATCGGAGGGCTTGAATGGAATGGTAACACGGTTCGAGTCTCTGAAAATCTACAGAGATTCGCTTGGAGAAGCCGTAATGAGGATGGGAGACCTTCACTATCTCCAGAGCAGAAA---------------------------------TGAATGGATTCCAACACTGTGTCAAGCTTTCAGGACATACTGATGAGGATGTCAAAAATGCAGTTGGGGTCCTCATCGGAGGGCTTGAATGGAATGGTAACACGGTTCGAGTCTCTGAAAATCTACAGAGATTCGCTTGGAGAAGCCGTAATGAGGATGGGAGACCTTCACTATCTCCAGAGCAGAAATGAAAAGTGGCGAGAGCAATTGGGTCAGAAATTTGAAGAAATAAGGTGGCTGATTGAAGAAGTGCGGCACAAATTGAAAATGACAGAGAATAGTTTCGAGCAAATAACATTTATGCAAGCCTTACAACTATTGCTTGAAGTGGAACAAGAGATAAGAACTTTCTCGTTTCAGCTTATTTAA
>Concatenated PB2+PA+NP+M1+M2+NS1+NS2 STRAIN=A/swine/Kansas/3228/1987 YEAR=1987
ATGGAGAGAATAAAGGAACTAAGAGATCTGATGTCACAATCTCGCACTCGCGAGATACTAACAAGAACCACTGTGGATCATATGGCCATAATCAAGAAATACACATCGGGAAGGCAAGAGAAGAACCCTGCATTGAGAATGAAATGGATGATGGCAATGAAATATCCAATTACAGCAGACAAGAGGATAGTTGAAACAATCCCCGAGAGGAATGAGCAAGGACAAACCCTATGGAGCAGGACGAGCGATGCCGGCTCAGATCGGGTGATGGTATCACCTCTAGCTGTCACATGGTGGAACAGGAATGGGCCAACAGCAAGCACAATTCACTATCCAAAAGTCTATAGAACTTACTTTGAGAAAGTCGAAAGATTAAAACATGGGACTTTTGGCCCTGTCCATTTCAGAAACCAAGTCAAAATACGCCGAAGGGTTGACATAAACCCAGGTCATGCAGACCTCAGTTCCAAAGAAGCGCAAGATGTTATAATGGAAGTTGTTTTCCCAAATGAAGTGGGAGCTAGAATATTAACATCGGAATCACAGCTAATGATTACTAAAGAGAAGAAAGAAGAGCTCCAGGAGTGCAAAATTTCTCCCTTGATGGTAGCATACATGTTGGAGAGAGAACTTGTTCGGAAGACGAGATTCCTCCCAGTGGCTGGTGGAACGAGCAGTGTGTACATTGAGGTGTTGCATTTAACTCAGGGAGCGTGCTGGGAACAGCTATACACTCCAGGCGGGGAAGTAAGAAACGATGATGTTGACCAAAGCTTAATCATCGCTGCTAGGAGCATAGTGAGAAGAGCTACAGTATCTGCAGATCCACTGGCATCTCTATTGGAAATGTGTCATAGCACACAGATTGGTGGAATAAGAATGGTAGACATCCTCAAACAAAACCCGACAGAGGAACAAGCAGTGGATATATGCAAGGCTGCAATGGGTCTGAGAATCAGCTCATCATTTAGTTTTGGCGGGTTCACATTTAAAAGAACAAGTGGCTCATCAACTAAGAGGGAGGAGGAAGTACTTACGGGCAATCTCCAAACATTGAAAATAAGAGTGCATGAAGGGTATGAAGAATTTACAATGGTTGGGAAAAGGGCAACAGCTATACTCAGAAAAGCAACTAGAAGGTTGGTTCAATTGATAGTGAGTGGAAAGGATGAACAATCAATTGCTGAGGCAATAATCGTGGCTATGGTGTTTTCACAGGAGGATTGCATGATAAAGGCAGTTAGAGGTGATCTAAATTTCGTCAACAGAGCGAACCAACGGTTGAATCCAATGCACCAACTACTAAGGCATTTCCAAAAGGATGCTAAAATCCTCTTTCAAAATTGGGGGATTGAATCTATAGACAACATTATGGGAATGATTGGGATACTCCCTGACTTAACTCCAAGCACCGAGAAATCAATGAGAGGAATAAGAATCAGCAAAATGGGGGTGGATGAATATTCCAGTACGGAGAGGGTAGTGGTAAGCATTGACCGTTTTTTAAGAGTCAGAGACCAGCAAGGGAACGTGCTATTGTCTCCCGAAGAAGTCAGTGAAACACAGGGGACTGAAAAGTTGACGATAACTTATTCATCGTCAATGATGTGGGAGATTAATGGGCCTGAGTCGGTATTGGTGAATACCTACCAATGGATCATCAGGAACTGGGAAACTGTTAAAATTCAGTGGTCACAAGACCCCACAATGCTGTACAATAAAATGGAATTTGAACCATTTCAGTCTTTGGTTCCCAAGGCCGCAAGAGGTCAATACAGTGGGTTTGTGAGAACCCTATTCCAACAGATGAGAGATGTGCTTGGAACGTTTGATACCGTTCAGATAATAAAACTTCTCCCCTTTGCAGCTGCTCCACCAAAACAAAGTAGAATGCAATTTTCCTCTCTCACCGTAAATGTAAGAGGATCTGGAATGAGAATTCTTATAAGAGGCAATTCTCCTGTGTTCAATTACAACAAAAGCACCAAAAGACTCACAGTCCTAGGAAAGGATGCAGGTGCTTTAAATGAAGACCCAGATGAAGGAACAGGTGGAGTGGAGTCTGCTGTATTGAGAGGATTCCTTATTTTGGGCAGAGAAGATAAGAGATATGGGCCAGCATTAAGCATTAATGAATTGAGTAGTCTTGCAAAAGGAGAGAAGGCTAATGTACTGATTGGGCAAGGAGACGTAGTGTTGGTAATGAAACGGAAACGGGACTCAAGCATACTTACTGACAGCCAGACAGCGACCAAAAGAATTCGAATGGCCATCAATTAGATGGAAGACTTCGTACGACAGTGCTTCAACCCGATGATTGTTGAACTTGCAGAAAAGACAATGAAAGAATACGGGGAGAACCCAAAGATCGAAACAAACAAATTTGCAGCGATATGCACACATATGGAAGTATGCTTCATGTATTCAGATTTCCACTTCATCAATGAGCGGGGTGAATCAATAATCATAGAGCCTGGTGATTCTAATGCACTGCTGAAACACAGATTTGAAATAATTGAAGGAAGAGATCGGAATATGGCATGGACGGTGGTAAACAGTATTTGTAACACTACAGGGGTTGGGAAACCAAGGTATCTCCCAGATCTGTATGACTACAAAGAAGATAGATTCATTGAGATTGGTGTGACAAGAAGAGAAGTCCATATATACTACCTGGAGAAGGCCAATAAGATAAAGTCTGAAGAGACGCACATCCATATTTTCTCATTTACAGGAGAAGAAATGGCAACAAAGGCCGACTACACACTAGATGAAGAAAGTAGAGCCAGAATAAAGACCAGGCTATTCACCATAAGACAAGAGATGGCTAGCAGAGGTCTTTGGGATTCCTTTCGTCAGTCCGAGAGAGGCGAAGAGACAATTGAAGAAAGATTTGAAATCAAAGGGACGATGCGAAGGCTTGCTGACCAAAGTCTCCCACCAAACTTCTCAAGTTTCGACAACTTTAGAGCCTATGTAGATGGATTCGAGCCGAATGGCTATATTGAGGGCAAGCTTTCCCAAATGTCTAGAGAAGTAAATGCTAGAATCGAGCCTTTCTTGAAGACAACACCACGACCGCTTAGGCTGCCAAGTGGGCCTCCCTGTTTTCAAAGGTCCAAATTTCTTTTGATGGATGCTCTGAAATTAAGCATTGAGGATCCAAGCCATGAAGGAGAAGGAATACCGCTTTATGATGCGGTCAGATGCATGAAGACGTTCTTTGGGTGGAAGGAACCTACCATTATTAAGCCACATGAAAAGGGAATAAATTCAAATTACCTTTTAGCATGGAAGCAAGTGCTGGCAGAAATACAGGACCTTGAGGATGAGAAAAAAATCCCGAGGGTTAAAAATATGAAAAAAACAAGTCCACTAAAATGGGCACTTGGTGAAAATATGGCCCCAGAAAAGGTGGACTTTGATGATTGCAAAGATGTGAGTGATCTGAAGCAATATGATAGTGATGAACCAGAACTTAGATCGCTTGCAAGTTGGATCCAAAATGAATTCAACAAAGCATGTGAACTGACTGATTCGAGCTGGTTAGAGCTTGATGAGATTGGAGAGGATGTAGCTCCAATTGAACATATTGCAAGTATGAGAAGGAACTATTTTACAGCAGAAGTGTCTCATTGCAGAGCTACAGAGTACATAATGAAGGGAGTATATATAAATACTGCTTTACTTAATGCATCCTGTGCAGCAATGGATGATTTTCAATTGATCCCAATGATAAGCAAATGTAGAACCAAAGAAGGAAGGCGAAAGACCAATTTATACGGATTCATTATAAAAGGAAGATCCCACTTAAGAAATGACACTGACGTGGTAAACTTTGTGAGCATGGAATTTTCCCTCACTGATCCAAGACTTGAACTGCATAAATGGGAGAAGTACTGCATCCTTGAGATAGGAGATATGGTTCTAAGAACTGCCATAGGTCAAGTGGCAAGGCCCATGTTTCTATACGTGAGGACAAACGGAACCTCAAAAATTAAAATGAAATGGGGGATGGAAATGAGACGTTGCCTCCTCCAGTCCCTCCAGCAGATCGAGAGTATGATTGAAGCAGAGTCATCTATCAAAGAGAAAGATATGACAAAAGAATTCTTTGAAGACAAATCAGAAGCTTGGCCCATTGGAGAGTCCCCCAAAGGGGTGGAAGAAGGTTCCATTGGAAAGGTCTGTCGGACGTTGTTGGCAAAATCAGTTTTCAACTGCTTGTATGCGTCTCCACAATTAGAAGGATTCTCAGCTGAATCAAGGAAATTGCTTCTCATTGTTCAAGCTCTTAGGGACAACCTTGAACCTGGAACCTTTGATCTTGGGGGGTTATATGAATCAATTGAGGAGTGCCTGATTAATGATCCCTGGGTTTTGCTTAATGCGTCCTGGTTCAACTCCTTCCTCACACATGCACTAAGATAGATGGCGTCTCAAGGCACCAAACGATCATATGAACAGATGGAGACTGGTGGGGAACGCCAGGATGCCACAGAAATCAGGGCATCTGTCGGAAGAATGATTGGTGGAATCGGAAGATTCTACATTCAAATGTGCACTGAACTCAAACTCAGTGACTATGAGGGACGACTAATTCAAAATAGCATAACAATAGAGAGAATGGTGCTCTCTGCTTTTGACGAAAGAAGGAATAAATACCTAGAAGAGCATCCCAGTGCTGGGAAAGATCCTAAGAAAACTGGAGGACCCATATATAGAAGAGTAGACGGAAAATGGATGAGGGAACTCATCCTTTATGACAAAGAAGAAATAAGGAGAGTTTGGCGCCAAGCAAACAATGGTGAAGATGCAACAGCCGGTCTTACCCATATCATGATTTGGCACTCCAATCTGAATGATGCCACCTATCAGAGAACAAGAGCTCTTGTTCGCACTGGGATGGATCCCAGAATGTGCTCCCTAATGCAAGGTTCAACACTTCCCAGAAGGTCTGGAGCCGCAGGTGCTGCAGTGAAAGGAGTCGGAACAATAGCAATGGAGTTAATCAGAATGATCAAACGTGGAATCAATGACCGAAACTTCTGGAGGGGTGAAAATGGACGAAGGACAAGGATTGCATATGAAAGAATGTGCAATATTCTCAAAGGAAAATTTCAAACAGCTGCCCAGAGGGCAATGATGGATCAAGTGAGAGAAAGTCGGAACCCAGGAAACGCTGAAATCGAAGATCTTATTTTCCTAGCACGGTCAGCACTCATCCTAAGGGGGTCAGTTGCACATAAGTCTTGCCTGCCTGCTTGTGTGTATGGGCTTGCAGTAGCGAGTGGGCATGACTTTGAAAGAGAAGGATATTCACTGGTCGGGATAGACCCCTTCAAACTACTTCAAAACAGTCAAGTGTTCAGCCTGATCAGACCAAATGAAAACCCAGCTCACAAGAGTCAATTGGTGTGGATGGCATGCCACTCTGCTGCATTTGAGGATTTAAGAGTATCAAGCTTCATAAGGGGGAAGAAAGTGGTTCCAAGAGGAAAGCTTTCCACAAGAGGGGTTCAGATTGCTTCAAATGAGAATGTGGAAGCTATGGACTCTAGTACACTGGAACTAAGAAGCAGGTACTGGGCCATAAGGACCAGAAGCGGGGGAAATACCAATCAACAGAAGGCATCCGCAGGCCAGATCAGTGTGCAACCTACATTCTCAGTGCAACGGAATCTCCCTTTTGAGAGAGCGACCGTTATGGCAGCTTTCAGTGGGAACAATGAGGGGCGAACATCAGATATGCGAACGGAGGTTATAAGGATGATGGAAAATGCAAAGCCAGAAGATTTGTCCTTCCAGGGGCGGGGAGTCTTCGAGCTCTCGGACGAAAAGGCAACGAACCCGATCGTGCCTTCCTTTGACATGAATAATGAGGGGTCTTATTTCTTCGGAGACAATGCAGAGGAGTATGACAATTGAATGAGTCTTCTAACCGAGGTCGAAACGTATGTTCTCTCTATCGTTCCGTCAGGCCCCCTCAAAGCCGAGATAGCGCAGAGACTTGAAGATGTTTTTGCGGGGAAAAACACCGATCTTGAGGCACTCATGGAATGGCTAAAGACAAGACCAATCCTGTCACCTCTGACTAAGGGGATTTTAGGATTCGTGTTCACGCTCACCGTGCCCAGTGAGCGAGGACTGCAGCGTAGACGCTTTGTCCAGAATGCCCTCAATGGGAATGGTGACCCGAACAACATGGACAAAGCGGTCAAACTGTACAGAAAACTTAAAAGGGAAATAACATTCCACGGGGCCAAAGAAGTAGCGCTCAGTTACTCTGCTGGTGCACTTGCCAGTTGCATGGGCCTCATATACAACAGAATGGGGACTGTCACCACTGAGGTGGCTTTTGGTCTAGTATGCGCAACCTGTGAACAGATTGCTGATTCCCAGCATCGATCTCATAGACAAATGGTGACAACAACCAATCCACTAATCAGGCATGAGAACAGAATGGTATTAGCCAGCACAACAGCTAAAGCCATGGAACAAATGGCTGGATCAAGTGAACAAGCAGCAGAGGCTATGGAGGTTGCCAGCCAGGCTAGGCAAATGGTACAGGCAATGAGAACAATTGGGACTCACCCTAGTTCCAGCGCTGGTCTAAAAGATGATCTTCTTGAAAATTTACAGGCCTATCAGAAACGAATGGGGGTGCAGATGCAACGATTCAAGTGAATGAGTCTTCTAACCGAGGTCGAAACGCCTATCAGAAACGAATGGGGGTGCAGATGCAACGATTCAAGTGATCCTCTCGTTGCTGCCGCAAGCATCATTGGGATTTTGCACCTGATATTGTGGATTCTTGATCGTCTTTTTTTCAAATGCATTTACCGTCGCTTTAAATACGGTCTGAAAAGAGGGCCTTCTACGGAAGGAGTGCCGGAGTCTATGAGGGAAGAATATCGACAGAAACAGCAGAGTGCTGTGGATGTTGACGATGGTCATTTTGTCAACATAGTGCTAGAGTAAATGGATTCCAATACTGTGTCAAGCTTTCAGGTAGACTGTTTCCTTTGGCATATCCGCAAACGGTTTGCAGACAATGGATTGGGTGATGCCCCATTCCTTGATCGGCTCCGCCGAGATCAAAAGTCCCTAAAGGGAAGAGGCAGCACTCTTGGTCTTAACATTGAAACAGCCACTCTTGTTGGGAAGCAAATTGTGGAGTGGATTCTGAAAGAAGAATCGAACGAAACACTTAAGATGACCATTGCATCTGTACCTACTTCGCGCTACCTAGCTGACATGTCCCTTGAGGAAATGTCAAGAGATTGGTTCATGCTCATGCCTAGGCAAAAGATAACAGGCTCTCTTTGTGTGCGAATGGACCAGGCGATCATGGAAAAGAACATCATACTAAAAGCGAACTTCAGTGTGATTTTTAACCGATTGGAGACTTTGATATTACTAAGGGCTTTCACCGAAGAGGGAGCAATCGTTGGAGAGATTTCACCATTACTTTCTCTTCCAGGACATACTGATGAGGATGTCAAAAATGCAGTTGGGGTCCTCATCGGAGGGCTTGAATGGAATGGTAACACGGTTCGAGTCTCTGAAAATCTACAGAGATTCGCTTGGAGAAGCCGTAATGAGGATGGGAGACCTTCACTATCTCCAGAGCAGAAA---------------------------------TGAATGGATTCCAATACTGTGTCAAGCTTTCAGGACATACTGATGAGGATGTCAAAAATGCAGTTGGGGTCCTCATCGGAGGGCTTGAATGGAATGGTAACACGGTTCGAGTCTCTGAAAATCTACAGAGATTCGCTTGGAGAAGCCGTAATGAGGATGGGAGACCTTCACTATCTCCAGAGCAGAAATGAAAAGTGGCGAGAGCAATTGGGTCAGAAATTTGAAGAAATAAGGTGGCTGATTGAAGAAGTGCGGCACAAATTGAAAATGACAGAGAATAGTTTCGAGCAAATAACATTTATGCAAGCCTTACAACTATTGCTTGAAGTGGAACAAGAGATAAGAACTTTCTCGTTTCAGCTTATTTAA
>Concatenated PB2+PA+NP+M1+M2+NS1+NS2 STRAIN=A/Swine/Indiana/1726/1988 YEAR=1988
ATGGAGAGAATAAAGGAACTAAGAGATCTGATGTCACAATCTCGCACTCGCGAGATACTAACAAGAACCACTGTGGATCATATGGCCATAATCAAGAAATACACATCGGGAAGGCAAGAGAAGAACCCTGCATTGAGAATGAAATGGATGATGGCAATGAAATATCCAATTACAGCAGACAAGAGGATAATTGAAACAATCCCCGAGAGGAATGAGCAAGGACAAACCCTATGGAGCAGGACGAGCGATGCCGGCTCAGATCGGGTGATGGTATCACCTCTAGCTGTCACATGGTGGAACAGGAATGGGCCAACAGCAAGCACAATTCACTATCCAAAAGTTTATAGAACTTACTTTGAGAAAGTCGAAAGATTAAAACATGGGACTTTTGGCCCTGTCCATTTCAGAAATCAAGTCAAAATACGCCGAAGGGTTGACATAAACCCAGGTCATGCAGACCTCAGTTCCAAAGAAGCGCAAGATGTTATAATGGAAGTTGTTTTCCCAAATGAAGTGGGAGCTAGAATATTAACATCGGAATCACAGCTAATGATTACTAAAGAGAAGAAAGAAGAGCTCCAGGAGTGCAAAATTTCTCCCTTGATGGTAGCATACATGTTGGAGAGAGAACTTGTTCGGAAGACGAGATTCCTCCCAGTGGCTGGTGGAACGAGCAGTGTGTACATTGAGGTGTTGCATTTAACTCAGGGAGCGTGCTGGGAACAGCTATACACTCCAGGCGGGGAAGTAAGAAACGATGATGTTGACCAAAGCTTAATCATTGCTGCTAGGAGCATAGTGAGAAGAGCTACAGTATCTGCAGATCCACTGGCATCTCTATTGGAAATGTGTCATAGCACACAGATTGGTGGAATAAGAATGGTAGACATCCTCAAACAAAACCCGACAGAGGAACAAGCAGTGGATATATGCAAGGCTGCAATGGGTCTGAGAATCAGCTCATCATTTAGTTTTGGCGGGTTCACATTTAAAAGAACAAGTGGCTCATCAACTAAGAGGGAGGAGGAAGTACTTACGGGCAATCTTCAAACATTGAAAATAAGAGTGCATGAAGGGTACGAAGAATTTACAATGGTTGGGAAAAGGGCAACAGCTATACTCAGAAAAGCAACTAGAAGGTTGGTTCAATTGATAGTGAGTGGAAAGGATGAACAATCAATCGCTGAGGCAATAATCGTGGCTATGGTGTTTTCACAGGAGGATTGCATGGTAAAGGCAGTTAGAGGTGATCTAAATTTCGTCAACAGAGCGAACCAACGGTTGAATCCAATGCACCAACTACTAAGGCATTTCCAAAAGGATGCTAAAATCCTCTTTCAAAATTGGGGGATTGAATCTATAGACAACGTTATGGGAATGATTGGGATACTCCCTGACTTAACTCCAAGCACCGAGAAATCAATGAGAGGAATAAGAATCAGCAAAATGGGGGTGGATGAATATTCCAGTACGGAAAGGGTAGTGGTAAGCATTGACCGCTTTTTAAGAGTCAGAGACCAGCAAGGGAACGTGCTATTGTCTCCCGAAGAAGTCAGTGAAACACAGGGGACTGAAAAGTTGACAATAACTTATTCATCGTCAATGATGTGGGAGATCAATGGGCCTGAGTCGGTATTGGTGAATACCTACCAATGGATCATCAGGAACTGGGAAACTGTTAAAATTCAGTGGTCACAAGACCCCACAATGCTGTACAATAAAATGGAATTTGAACCATTTCAGTCTTTGGTTCCCAAGGCCGCAAGAGGTCAATACAGTGGGTTTGTGAGAACCCTATTCCAACAGATGAGAGATGTGCTTGGAACGTTTGATACCGTTCAGATAATAAAACTTCTCCCCTTTGCAGCTGCTCCACCAAAACAAAGTAGAATGCAATTTTCCTCTCTCACAGTAAATGTAAGAGGATCTGGAATGAGAATTCTTATAAGAGGCAATTCTCCTGTGTTCAATTACAACAAAAGCACCAAAAGACTCACAGTCCTAGGAAAGGATGCAGGTGCTTTAAATGAAGACCCAGATGAAGGAACAGGTGGAGTGGAGTCTGCTGTATTGAGAGGATTCCTTATTTTGGGCAGAGAAGATAAGAGATATGGGCCAGCATTAAGCATTAATGAATTGAGTAGTCTTACAAAAGGAGAGAAGGCTAATGTACTGATTGGGCAAGGAGACGTAGTGTTGGTAATGAAACGGAAACGGGACTCAAGCATACTTACTGACAGCCAGACAGCGACCAAAAGAATTCGAATGGCCATCAATTAGATGGAAGACTTCGTACGACAGTGCTTCAACCCGATGATTGTTGAACTTGCAGAAAAGACAATGAAAGAATACGGGGAGAACCCAAAGATCGAAACAAACAAATTTGCAGCGATATGCACACATATGGAAGTATGCTTCATGTATTCAGATTTCCACTTCATCAATGAGCGGGGTGAATCAATAATCATAGAGCCTGGTGATTCTAATGCACTGCTGAAACACAGATTTGAAATAATTGAAGGAAGGGATCGGAATATGGCATGGACGGTGGTAAACAGTATTTGTAACACTACAGGGATTGGGAAACCAAGGTATCTCCCAGATCTGTATGACTACAAAGAAGATAGATTCATTGAGATTGGTGTGACAAGAAGAGAAGTCCATATATACTACCTGGAGAAGGCCAATAAGATAAAGTCTGAAGAGACGCACATTCATATTTTCTCATTTACAGGAGAAGAAATGGCAACAAAAGCCGACTACACACTAGATGAAGAAAGTAGAGCCAGAATAAAGACCAGGCTATTCACCATAAGACAAGAGATGGCTAGCAGAGGTCTTTGGGATTCCTTTCGTCAGTCCGAGAGAGGCGAAGAGACAATTGAAGAAAGATTTGAAATCAAAGGGACGATGCGAAAGCTTGCTGACCAAAGTCTCCCACCAAACTTTTCAAGTTTCGACAACTTTAGAGCCTATGTAGATGGATTCGAGCCGAATGGCTACATTGAGGGCAAGCTTTCCCAAATGTCTAGAGAAGTAAATGCTAGAATCGAGCCTTTCTTGAAGACAACACCACGACCACTTAGGCTGCCAAGTGGGCCTCCCTGTTTTCAAAGGTCCAAATTTCTTTTGATGGATGCTCTGAAATTAAGCATTGAGGATCCAAGCCATGAAGGAGAAGGAATACCGCTTTATGATGCGGTCAGATGCATGAAGACGTTCTTTGGGTGGAAGGAACCTACCATTATTAAGCCACATGAAAAGGGAATAAATTCAAATTACCTTTTAGCATGGAAGCAAGTGCTGGCAGAAATACAGGACTTTGAGGATGAGAAAAAAATTCCGAGGGTTAAAAATATGAAAAAAACAAGTCCACTAAAATGGGCACTTGGTGAAAATATGGCCCCAGAAAAGGTGGACTTTGATGATTGCAAAGATGTGAGTGATCTGAAGCAATATGATAGTGATGAACCAGAACTTAGATCGCTTGCAAGTTGGATCCAAAATGAATTCAACAAAGCATGTGAACTGACTGATTCGAGCTGGTTAGAGCTTGATGAGATTGGAGAGGATGTAGCTCCAATTGAACATATTGCAAGTATGAGAAGGAATTATTTTACAGCAGAAGTGTCTCATTGCAGAGCTACAGAGTACATAATGAAGGGAGTATATATAAATACTGCTTTGCTTAATGCATCCTGTGCAGCAATGGATGATTTTCAATTGATCCCAATGATAAGCAAATGTAGAACCAAAGAAGGAAGGCGAAAGACCAATTTATACGGATTCATCATAAAAGGAAGATCCCACTTAAGAAATGACACTGACGTGGTAAACTTTGTGAGCATGGAATTTTCCCTCACTGATCCAAGACTTGAACTGCATAAATGGGAGAAGTACTGCATCCTTGAGATAGGAGATATGGTTCTAAGAACTGCCATAGGTCAAGTGGCAAGGCCCATGTTTCTATACGTGAGGACAAACGGAACCTCAAAAATTAAAATGAAATGGGGGATGGAAATGAGACGTTGCCTCCTCCAGTCCCTCCAGCAGATCGAGAGTATGATTGAAGCAGAGTCATCTATCAAAGAGAAAGATATGACAAAAGAATTCTTTGAAGACAAATCAGAAGCTTGGCCCATTGGAGAGTCCCCCAAAGGGGTGGAAGAAGGTTCCATTGGAAAGGTCTGTCGGACGTTGTTGGCAAAGTCAGTTTTCAACTGCTTGTATGCGTCTCCACAATTAGAAGGATTCTCAGCTGAATCAAGGAAATTGCTTCTCATTGTTCAAGCTCTTAGGGACAACCTTGAACCTGGAACCTTTGATCTTGGGGGGTTATATGAATCAATTGAGGAGTGCCTGATTAATGATCCCTGGGTTTTGCTTAATGCGTCCTGGTTCAACTCCTTCCTCACACATGCACTAAGATAGATGGCGTCTCAAGGCACCAAACGATCATATGAACAGATGGAGACTGGTGGGGAACGCCAGGATGCCACAGAAATCAGGGCATCTGTCGGAAGAATGATTGGTGGAATCGGAAGATTCTACATTCAAATGTGCACTGAACTCAAACTCAGTGACTATGAGGGACGACTAATTCAAAATAGCATAACAATAGAGAGAATGGTGCTCTCTGCTTTTGACGAAAGAAGGAATAAATACCTAGAAGAGCATCCCAGTGCTGGGAAAGATCCTAAGAAAACTGGAGGACCCATATATAGAAGAGTAGACGGAAAATGGATGAGGGAACTCATCCTTTATGACAAAGAAGAAATAAGGAGAGTTTGGCGCCAAGCAAACAATGGTGAAGATGCAACAGCCGGTCTTACCCATATCATGATTTGGCACTCCAATCTGAATGATGCCACCTATCAGAGAACAAGAGCTCTTGTTCGCACTGGGATGGATCCCAGAATGTGCTCCCTAATGCAAGGTTCAACACTTCCCAGAAGGTCTGGAGCCGCAGGTGCTGCAGTGAAAGGAGTCGGAACAATAGCAATGGAGTTAATCAGAATGATCAAACGTGGAATCAATGACCGAAACTTCTGGAGGGGTGAAAATGGACGAAGGACAAGGATTGCATATGAAAGAATGTGCAATATTCTCAAAGGAAAATTTCAAACAGCTGCCCAGAGGGCAATGATGGATCAAGTGAGAGAAAGTCGGAACCCAGGGAACGCTGAAATCGAAGATCTTATTTTCCTAGCACGGTCAGCACTCATCCTAAGGGGGTCAGTTGCACATAAGTCTTGCCTGCCTGCTTGTGTGTATGGGCTTGCAGTAGCGAGTGGGCATGACTTTGAAAGAGAAGGATATTCACTGGTCGGGATAGACCCCTTCAAACTACTTCAAAACAGTCAAGTGTTCAGCCTGGTCAGACCAAATGAAAACCCAGCTCACAAGAGTCAATTGGTGTGGATGGCATGCCACTCTGCTGCATTTGAGGATTTAAGAGTATCAAGCTTCATAAGGGGGAAGAAAGTGGTTCCAAGAGGAAAGCTTTCCACAAGAGGGGTTCAGATTGCTTCAAATGAGAATGTGGAAGCTATGGACTCTAGTACACTGGAACTAAGAAGCAGGTACTGGGCCATAAGGACCAGAAGCGGGGGAAATACCAATCAACAGAAGGCATCCGCAGGCCAGATCAGTGTGCAACCTACATTCTCAGTGCAACGGAATCTCCCCTTTGAGAGAGCGACCGTTATGGCAGCTTTCAGTGGGAACAATGAGGGACGAACATCAGATATGCGAACGGAGGTTATAAGGATGATGGAAAATGCAAAGCCAGAAGATTTGTCCTTCCAGGGGCGGGGAGTCTTCGAGCTCTCGGACGAAAAGGCAACGAACCCGATCGTGCCTTCCTTTGACATGAATAATGAGGGGTCTTATTTCTTCGGAGACAATGCAGAGGAGTATGACAATTAAATGAGTCTTCTAACCGAGGTCGAAACGTATGTTCTCTCTATCGTTCCGTCAGGCCCCCTCAAAGCCGAGATAGCGCAGAGACTTGAAGATGTTTTTGCAGGGAAAAACACCGATCTTGAGGCACTCATGGAATGGCTAAAGACAAGACCAATCCTGTCACCTCTGACTAAGGGGATTTTAGGATTTGTGTTCACGCTCACCGTGCCCAGTGAGCGAGGACTGCAGCGTAGACGCTTTGTCCAGAATGCCCTCAATGGGAATGGTGACCCGAACAACATGGACAAAGCGGTCAAACTGTACAGAAAACTTAAAAGGGAAATAACATTCCACGGGGCCAAAGAAGTAGCGCTCAGTTACTCTGCTGGTGCACTTGCCAGTTGCATGGGCCTCATATACAACAGAATGGGGACTGTCACCACTGAGGTGGCCTTTGGTCTAGTATGCGCAACCTGTGAACAGATTGCTGATTCCCAGCATCGATCTCATAGACAAATGGTGACAACAACCAATCCACTAATCAGGCATGAGAACAGAATGGTATTAGCCAGCACAACAGCTAAAGCCATGGAACAAATGGCTGGATCAAGTGAACAAGCAGCAGAGGCTATGGAGGTTGCCAGCCAGGCTAGACAAATGGTACAGGCAATGAGAACAATTGGGACTCACCCTAGTTCCAGCGCTGGTCTAAAAGATGATCTTCTTGAAAATTTACAGGCCTATCAGAAACGAATGGGGGTGCAAATGCAACGATTCAAGTGAATGAGTCTTCTAACCGAGGTCGAAACGCCTATCAGAAACGAATGGGGGTGCAAATGCAACGATTCAAGTGATCCTCTCGTTGCTGCCGCAAGCATCATTGGGATTTTGCACCTGATATTGTGGATTCTTGATCGTCTTTTTTTCAAATGCATTTACCGTCGCTTTAAATACGGTCTGAAAAGAGGGCCTTCTACGGAAGGAGTGCCGGAGTCCATGAGGGAAGAATATCGACAGAAACAGCAGAGTGCTGTGGATGTTGACGATGGTCATTTTGTCAACATAGTGCTAGAGTAAATGGATTCCAACACTGTGTCAAGCTTTCAGGTAGACTGTTTCCTTTGGCATATCCGCAAACGGTTTGCAGACAATGGATTGGGTGATGCCCCATTCCTTGATCGGCTCCGCCGAGATCAAAAGTCCCTAAAAGGAAGAGGCAGCACCCTTGGTCTTGACATCGAAACAGCCACTCTTGTTGGGAAACAAATTGTGGAGTGGATTCTGAAAGAGGAATCCAACGAAACACTTAAGATGGCCATTGCATCTGTACCTACTTCGCGCTACCTAGCTGACATGACCCTTGAGGAAATGTCACGAGATTGGTTCATGCTCATGCCTAGGCAAAAGATAACAGGCTCTCTTTGTGTGCGAATGGACCAGGCGATCATGGAAAAGAACATCATACTGAAAGCGAACTTCAGTGTGATTTTTAACCGATTAGAGACTTTGATACTACTAAGGGCTTTCACCGAAGAGGGAGCAATCGTTGGAGAAATTTCACCATTACCTTCTCTTCCAGGACATACTGATGAGGATGTCAAAAATGCAGTTGGAGTCCTCATCGGAGGGCTTGAATGGAATGGTAACACGGTTCGAGTCTCTGAAAATCTACAGAGATTCGCTTGGAGAAGCCGTAATGAGGATGGGAGACCTTCACTACCTCCAGAGCAGAAA---------------------------------TGAATGGATTCCAACACTGTGTCAAGCTTTCAGGACATACTGATGAGGATGTCAAAAATGCAGTTGGAGTCCTCATCGGAGGGCTTGAATGGAATGGTAACACGGTTCGAGTCTCTGAAAATCTACAGAGATTCGCTTGGAGAAGCCGTAATGAGGATGGGAGACCTTCACTACCTCCAGAGCAGAAATGAAAAGTGGCGAGAGCAATTGGGACAGAAATTTGAGGAAATAAGGTGGCTGATTGAAGAAGTGCGGCACAAATTGAAAATGACGGAGAGTAGTTTCGAGCAAATAACATTTATGCAAGCCTTACAACTATTGCTTGAAGTAGAACAAGAGATAAGAACTTTCTCGTTTCAGCTTATTTAA
>Concatenated PB2+PA+NP+M1+M2+NS1+NS2 STRAIN=A/swine/Iowa/31483/1988 YEAR=1988
ATGGAGAGAATAAAGGAACTAAGAGATCTGATGTCACAATCTCGCACTCGCGAGATACTAACAAGAACCACTGTGGATCATATGGCCATAATCAAGAAATACACATCGGGAAGGCAAGAGAAGAACCCTGCATTGAGAATGAAATGGATGATGGCAATGAAATATCCAATTACAGCAGACAAGAGGATAATTGAAACAATCCCCGAGAGGAATGAGCAAGGACAAACCCTATGGAGCAGGACGAGCGATGCCGGCTCAGATCGGGTGATGGTATCACCTCTAGCTGTCACATGGTGGAACAGGAATGGGCCAACAGCAAGCACAATTCACTATCCAAAAGTCTATAGAACTTACTTTGAGAAAGTCGAAAGATTAAAACATGGGACTTTTGGCCCTGTCCATTTCAGAAACCAAGTCAAAATACGCCGAAGGGTTGACATAAACCCAGGTCATGCAGACCTCAGTTCCAAAGAAGCGCAAGATGTTATAATGGAAGTTGTTTTCCCAAATGAAGTGGGAGCTAGAATATTAACATCGGAATCACAGCTAATGATTACCAAAGAGAAGAAAGAAGAACTCCAGGAGTGCAAAATCTCTCCCTTGATGGTAGCATACATGTTGGAGAGAGAACTTGTTCGGAAGACGAGATTCCTCCCAGTGGCTGGTGGAACGAGCAGTGTGTACATTGAGGTGTTGCATTTAACTCAGGGAGCGTGCTGGGAACAGCTATACACTCCAGGCGGGGAAGTGAAAAACGATGATGTTGACCAAAGCTTAATCATCGCTGCTAGGAGCATAGTGAGAAGAGCTACAGTATCTGCAGATCCACTGGCATCTCTATTGGAAATGTGTCATAGCACACAGATTGGTGGAATAAGAATGGTAGACATCCTCAAACAAAACCCGACAGAGGAACAAGCAGTGGACATATGCAAGGCTGCAATGGGTCTGAGAATCAGCTCATCATTTAGTTTTGGCGGGTTCACATTTAAAAGAACAAGTGGCTCATCAACTAAGAGGGAGGAGGAAGTACTTACGGGCAATCTTCAAACATTGAAAATAAGAGTGCATGAAGGGTACGAAGAATTTACAATGGTTGGGAAAAGGGCAACAGCTATACTCAGAAAAGCAACTAGAAGGTTGGTTCAATTAATAGTGAGTGGAAAGGATGAACAATCAATCGCTGAGGCAATAATCGTGGCTATGGTGTTTTCACAGGAGGATTGCATGATAAAGGCAGTTAGAGGTGATCTAAATTTCGTCAACAGAGCGAACCAACGGTTGAATCCAATGCACCAACTACTAAGGCATTTCCAAAAGGATGCTAAAATCCTCTTTCAAAATTGGGGGATTGAATCTATAGACAACGTTATGGGAATGATTGGGATACTCCCTGACTTAACTCCAAGCACCGAGAAATCAATGAGAGGAATAAGAATCAGCAAAATGGGGGTGGATGAATATTCCAGTACGGAGAGGGTAGTGGTAAGCATTGACCGTTTTTTAAGAGTCAGAGACCAGCAAGGGAACGTGCTATTGTCTCCCGAAGAAGTCAGTGAAACACAGGGGACTGAAAAGTTGACGATAACTTATTCATCGTCAATGATGTGGGAGATCAATGGGCCTGAGTCGGTATTGGTGAATACCTACCAATGGATCATCAGGAACTGGGAAACTGTTAAAATTCAGTGGTCACAAGACCCCACAATGCTGTACAATAAAATGGAATTTGAACCATTTCAGTCTTTGGTTCCCAAGGCCGCAAGAGGTCAATACAGTGGGTTTGTGAGAACCCTATTTCAACAGATGAGAGATGTGCTTGGAACGTTTGATACCATTCAGATAATAAAACTTCTCCCCTTTGCAGCTGCTCCACCAAAACAAAGTAGAATGCAATTTTCCTCTCTCACAGTAAATGTAAGAGGATCTGGAATGAGAATTCTTATAAGAGGCAATTCTCCTGTGTTCAATTACAACAAAAGCACCAAAAGACTCACAGTCCTAGGAAAGGATGCAGGTGCTTTAAATGAAGACCCAGATGAAGGAACAGGTGGAGTGGAGTCTGCTGTATTGAGAGGATTCCTTATTTTGGGCAGAGAAGATAAGAGATATGGGCCAGCATTAAGCATTAATGAATTGAGTAGTCTTACAAAAGGAGAGAAGGCTAATGTACTGATTGGGCAAGGAGACATAGTGTTGGTAATGAAACGGAAACGGGACTCAAGCATACTTACTGACAGCCAGACAGCGACCAAAAGAATTCGAATGGCCATCAATTAGATGGAAGACTTCGTACGACAGTGCTTCAACCCGATGATTGTTGAACTTGCAGAAAAGACAATGAAAGAATACGGGGAGAACCCAAAGATCGAAACAAACAAATTTGCAGCGATATGCACACATATGGAAGTATGCTTCATGTATTCAGATTTCCACTTCATCAATGAGCGGGGTGAATCAATAATCATAGAGCCTGGTGATTCTAATGCACTGCTGAAACACAGATTTGAAATAATTGAAGGAAGGGATCGGAATATGGCATGGACGGTGGTAAACAGTATTTGTAACACTACAGGGGTTGGGAAACCAAGGTATCTCCCAGATCTGTATGACTACAAAGAAGATAGATTCATTGAGATTGGTGTGACAAGAAGAGAAGTCCATATATACTACCTGGAGAAGGCCAATAAGATAAAGTCTGAAGAGACGCACATCCATATTTTCTCATTTACAGGAGAAGAAATGGCAACAAAAGCCGACTACACACTAGATGAAGAAAGTAGAGCCAGAATAAAGACCAGGCTATTCACCATAAGACAAGAGATGGCTAGCAGAGGTCTTTGGGATTCCTTTCGTCAGTCCGAGAGAGGCGAAGAGACAATTGAAGAAAGATTTGAAATCAAAGGGACGATGCGAAAGCTTGCTGACCAAAGTCTCCCACCAAACTTCTCAAGTTTCGACAACTTTAGAGCCTATGTAGATGGATTCGAGCCGAATGGCTACATTGAGGGCAAGCTTTCCCAAATGTCTAGAGAAGTAAATGCTAGAATCGAGCCTTTCTTGAAGACAACACCACGACCACTTAGGCTGCCAAGTGGGCCTCCCTGTTTTCAAAGGTCCAAATTTCTTTTGATGGATGCTCTGAAATTAAGCATTGAGGATCCAAGCCATGAAGGAGAAGGAATACCGCTTTATGATGCGGTCAGATGCATGAAGACGTTCTTTGGGTGGAAGGAACCTACCATCATTAAGCCACATGAAAAGGGAATAAATTCAAATTACCTTTTAGCATGGAAGCAAGTGCTGGCAGAAATACAGGACTTTGAGGATGAGAAAAAAATTCCGAGGGTTAAAAATATGAAAAAAACAAGTCCACTAAAATGGGCACTTGGTGAAAATATGGCCCCAGAAAAGGTGGAATTTGATGATTGCAAAGATGTGAGTGATCTGAAGCAATATGATAGTGATGAACCAGAACTTAGATCGCTTGCAAGTTGGATCCAAAATGAATTCAACAAAGCATGTGAACTGACTGATTCGAGCTGGTTAGAGCTTGATGAGATTGGAGAGGATGTAGCTCCAATTGAACATATTGCAAGTATGAGAAGGAATTATTTTACAGCAGAAGTGTCTCATTGCAGAGCTACAGAGTACATAATGAAGGGAGTATATATAAATACTGCTTTGCTTAATGCATCCTGTGCAGCAATGGATGATTTTCAATTGATCCCAATGATAAGCAAATGTAGAACCAAAGAAGGAAGGCGAAAGACCAATTTATACGGATTCATCATAAAAGGAAGATCCCACTTAAGAAATGACACTGACGTGGTAAACTTTGTGAGCATGGAATTTTCCCTCACTGATCCAAGACTTGAACTGCATAAATGGGAGAAGTACTGCATCCTTGAGATAGGAGATATGGTTCTAAGAACTGCCATAGGTCAGGTGGCAAGGCCCATGTTTCTATACGTGAGGACAAACGGAACTTCAAAAATTAAAATGAAATGGGGGATGGAAATGAGACGTTGCCTCCTCCAGTCCCTCCAGCAGATCGAGAGTATGATTGAAGCAGAGTCATCTATCAAAGAGAAAGATATGACAAAAGAATTCTTTGAAGACAAATCAGAAGCTTGGCCCATTGGAGAGTCCCCCAAAGGGGTGGAAGAAGGTTCCATTGGAAAGGTCTGTCGGACGTTGTTGGCAAAGTCAGTTTTCAACTGCTTGTATGCGTCTCCACAATTAGAAGGATTCTCAGCTGAATCAAGGAAATTGCTTCTCATTGTTCAAGCTCTTAGGGACAACCTTGAACCTGGAACCTTTGATCTTGGGGGGTTATATGAATCAATTGAGGAGTGCCTGATTAATGATCCCTGGGTTTTGCTTAATGCGTCCTGGTTCAACTCCTTCCTCACACATGCACTAAGATAGATGGCGTCTCAAGGCACCAAACGATCATATGAACAAATGGAGACTGGTGGGGAACGCCAGGATGCCACAGAAATCAGAGCATCTGTCGGAAGAATGATTGGTGGAATCGGAAGATTCTACATCCAAATGTGCACTGAACTCAAACTCAGTGACTATGAGGGACGACTAATTCAAAATAGCATAACAATAGAGAGAATGGTGCTCTCTGCTTTTGATGAGAGAAGAAATAAATACCTAGAAGAGCATCCCAGTGCTGGGAAAGATCCTAAGAAAACTGGAGGACCCATATATAGAAGAGTAGACGGAAAGTGGATGAGGGAACTCATCCTTTATGACAAAGAAGAAATAAGGAGAGTTTGGCGCCAAGCAAACAATGGTGAAGATGCAACAGCCGGTCTTACTCATATCATGATTTGGCACTCCAATCTGAATGATGCCACCTATCAGAGAACAAGAGCGCTTGTTCGCACTGGAATGGATCCCAGAATGTGCTCCCTAATGCAAGGTTCAACACTTCCCAGAAGGTCTGGAGCCGCAGGTGCTGCAGTGAAAGGAGTTGGAACAATAGCAATGGAGTTAATCAGAATGATCAAACGTGGAATCAATGACCGAAACTTCTGGAGGGGTGAAAATGGACGAAGGACAAGGATTGCATATGAAAGAATGTGCAATATTCTAAAAGGAAAATTTCAGACAGCTGCCCAGAGGGCAATGATGGATCAAGTAAGAGAAAGTCGGAACCCAGGAAACGCTGAAATTGAAGATCTCATTTTCCTGGCACGGTCAGCACTTATTCTAAGGGGGTCAGTTGCACATAAGTCTTGCCTGCCTGCTTGTGTGTATGGGCTTGCAGTAGCAAGTGGGCATGACTTCGAAAGGGAAGGATATTCACTGGTCGGGATAGACCCCTTCAAACTACTTCAAAACAGCCAAGTGTTCAGCCTGATCAGACCAAATGAAAACCCAGCTCACAAGAGTCAATTGGTGTGGATGGCATGCCACTCTGCTGCATTTGAGGATTTAAGAGTATCAAGCTTCATAAGAGGGAAAAAAGTGGTTCCAAGAGGAAAGCTTTCCACAAGAGGGGTTCAGATTGCTTCAAATGAGAATGTGGAAGCTATGGACTCTAGTACCCTGGAGCTAAGAAGCAGATACTGGGCCATAAGGACCAGAAGCGGAGGAAATACCAATCAACAGAAGGCATCCGCGGGCCAGATCAGTGTGCAACCTACGTTCTCAGTGCAACGGAATCTCCCTTTTGAAAGAGCAACAGTTATGGCAGCTTTCAGCGGGAACAATGAGGGACGAACATCAGACATGCGAACGGAAATTATAAGGATGATGGAAAGTGCAAAACCAGAAGATTTGTCCTTCCAGGGGCGGGGAGTCTTCGAGCTCTCGGACGAAAAGGCAACGAACCCGATCGTGCCTTCCTTTGACATGAGTAATGAAGGGTCTTATTTCTTCGGAGACAATGCAGAGGAGTATGACAATTGAATGAGTCTTCTAACCGAGGTCGAAACGTATGTTCTCTCTATCGTTCCGTCAGGCCCCCTCAAAGCCGAGATAGCGCAGAGACTTGAAGATGTTTTTGCAGGGAAAAACACCGATCTTGAGGCACTCATGGAATGGCTAAAGACAAGACCAATCCTGTCACCTCTGACTAAGGGGATTTTAGGATTTGTGTTCACGCTCACCGTGCCCAGTGAGCGAGGACTGCAGCGTAGACGCTTTGTCCAGAATGCCCTCAATGGGAATGGTGACCCGAACAACATGGACAAAGCGGTCAAACTGTACAGAAAACTTAAAAGGGAAATAACATTCCACGGGGCCAAAGAAGTAGCGCTCAGTTACTCTGCTGGTGCACTTGCCAGTTGCATGGGCCTCATATACAACAGAATGGGGACTGTCACCACTGAGGTGGCCTTTGGTCTAGTATGCGCAACCTGTGAACAGATTGCTGATTCCCAGCATCGATCTCATAGACAAATGGTGACAACAACCAATCCACTAATCAGGCATGAGAACAGAATGGTATTAGCCAGCACAACAGCTAAAGCCATGGAACAAATGGCTGGATCAAGTGAACAAGCAGCAGAGGCTATGGAGGTTGCCAGCCAGGCTAGACAAATGGTACAGGCAATGAGAACAATTGGGACTCACCCTAGTTCCAGCGCTGGTCTAAAAGATGATCTTCTTGAAAATTTACAGGCCTATCAGAAACGAATGGGGGTGCAAATGCAACGATTCAAGTGAATGAGTCTTCTAACCGAGGTCGAAACGCCTATCAGAAACGAATGGGGGTGCAAATGCAACGATTCAAGTGATCCTCTCGTTGCTGCCGCAAGCATCATTGGGATTTTGCACCTGATATTGTGGATTCTTGATCGTCTTTTTTTCAAATGCATTTACCGTCGCTTTAAATACGGTCTGAAAAGAGGGCCTTCTACGGAAGGAGTGCCGGAGTCCATGAGGGAAGAATATCGACAGAAACAGCAGAGTGCTGTGGATGTTGACGATGGTCATTTTGTCAACATAGTGCTAGAGTAAATGGATTCCAACACTGTGTCAAGCTTTCAGGTAGACTGTTTCCTTTGGCATATCCGCAAACGGTTTGCAGACAATGGATTGGGTGATGCCCCATTCCTTGATCGGCTCCGCCGAGATCAAAAGTCCCTAAAGGGAAGAGGCAGCACTCTTGGTCTTAACATTGAAACAGCCACTCTTGTTGGGAAACAAATTGTGGAGTGGATTCTGAAAGAAGAATCGAACGAAACACTTAAGATGTCCATTGCATCTGTACCTACTTCGCGCTACCTAGCTGACATGTCCCTTGAGGAAATGTCAAGAGATTGGTTCATGCTCATGCCTAGGCAAAAGATAACAGGCTCTCTTTGTGTGCGAATGGACCAGGCGATCATGGAAAAGAACATCATACTAAAAGCGAACTTCAGTGTGATTTTTAACCGATTGGAGACTTTGATATTACTAAGGGCTTTCACCGAAGAGGGAGCAATCGTTGGAGAGATTTCACCATTACTTTCTCTTCCAGGACATACTGATGAGGATGTCAAAAATGCAGTTGGGGTCCTCATCGGAGGGCTTGAATGGAATGGTAACACGGTTCGAGTCTCTGAAAATCTACAGAGATTCGCTTGGAGAAGCCGTAATGAGAATGGGAGACCTTCACTATCTCCAGAGCAGAAA---------------------------------TGAATGGATTCCAACACTGTGTCAAGCTTTCAGGACATACTGATGAGGATGTCAAAAATGCAGTTGGGGTCCTCATCGGAGGGCTTGAATGGAATGGTAACACGGTTCGAGTCTCTGAAAATCTACAGAGATTCGCTTGGAGAAGCCGTAATGAGAATGGGAGACCTTCACTATCTCCAGAGCAGAAATGAAAAGTGGCGAGAGCAATTGGGTCAGAAATTTGAAGAAATAAGGTGGCTGATTGAAGAAGTGCGGCACAAATTGAAAATGACAGAGAATAGTTTCGAGCAAATAACATTTATGCAAGCCTTACAACTATTGCTTGAAGTGGAACAAGAGATAAGAACTTTCTCGTTTCAGCTTATTTAA
>Concatenated PB2+PA+NP+M1+M2+NS1+NS2 STRAIN=A/swine/Wisconsin/1915/1988 YEAR=1988
ATGGAGAGAATAAAGGAACTAAGAGATCTGATGTCACAATCTCGCACTCGCGAGATACTAACAAGAACCACTGTGGATCATATGGCCATAATCAAGAAATACACATCGGGAAGGCAAGAGAAGAACCCTGCATTGAGAATGAAATGGATGATGGCAATGAAATATCCAATCACAGCAGACAAGAGGATAATTGAAACAATCCCCGAGAGGAATGAGCAAGGACAAACCCTATGGAGCAGGACGAGCGATGCCGGCTCAGATCGGGTGATGGTATCACCTCTAGCTGTCACATGGTGGAACAGGAATGGGCCAACAGCAAGCACAATTCACTATCCAAAAGTCTATAGAACCTACTTTGAGAAAGTCGAAAGATTAAAACATGGGACTTTTGGCCCTGTCCATTTCAGAAACCAAGTCAAAATACGCCGAAGGGTTGACATAAACCCAGGTCATGCAGACCTCAGCTCCAAAGAAGCGCAAGATGTTATAATGGAAGTTGTTTTCCCAAATGAAGTGGGAGCTAGAATATTAACATCGGAATCACAGCTAATGATTACTAAAGAGAAGAAAGAAGAGTTCCAGGAGTGCAAAATTTCTCCCTTGATGGTAGCATACATGTTGGAGAGAGAACTTGTTCGGAAAACGAGATTCCTCCCAGTGGCTGGTGGAACGAGCAGTGTGTACATTGAGGTGTTGCATTTAACTCAGGGAGCGTGCTGGGAACAGCTATACACTCCAGGCGGGGAAGTAAGAAACGATGATGTTGACCAAAGCTTAATCATCGCTGCTAGGAGCATAGTGAGAAGAGCTACAGTATCTGCAGATCCACTGGCATCTCTATTGGAAATGTGTCATAGCACACAGATTGGTGGAATAAGAATGGTAGACATCCTCAAACAAAACCCGACAGAGGAACAAGCAGTGGATATATGCAAGGCTGCAATGGGTCTGAGAATCAGCTCATCATTTAGTTTTGGCGGGTTCACATTTAAAAGAACAAGTGGCTCATCAATTAAGAGGGAGGAGGAAGTACTTACGGGCAATCTTCAAACATTGAAAATAAGAGTGCATGAAGGGTACGAAGAATTTACAATGGTTGGGAAAAGGGCAACAGCTATACTCAGAAAAGCAACTAGAAGGTTGGTTCAATTGATAGTGAGTGGAAAGGATGAACAATCAATCGCTGAGGCAATAATCGTGGCTATGGTGTTTTCACAGGAGGATTGCATGATAAAGGCAGTTAGAGGTGATCTAAATTTCGTCAACAGAGCGAACCAACGGTTGAATCCAATGCACCAACTACTAAGGCATTTCCAAAAGGATGCTAAAATCCTCTTTCAAAATTGGGGGATTGAATCTATAGACAACGTTATGGGAATGATTGGGATACTCCCTGACTTAACTCCAAGCACCGAGAAATCAATGAGAGGAATAAGAATCAGCAAAATGGGGGTGGATGAATATTCCAGTACGGAGAGGGTAGTGGTAAGCATTGACCGTTTTTTAAGAGTCAGAGACCAGCAAGGGAACGTGCTATTGTCTCCCGAAGAAGTCAGTGAAACACAGGGGACTGAAAAGTTGACGATAACTTATTCATCGTCAATGATGTGGGAGATCAATGGGCCTGAGTCGGTATTGGTGAATACCTACCAATGGATCATCAGGAACTGGGAAACTGTTAAAATTCAGTGGTCACAAGACCCCACAATGCTGTACAATAAAATGGAATTTGAACCATTTCAGTCTTTGGTTCCCAAGGCCGCAAGAGGTCAATACAGTGGGTTTGTGAGAACCCTATTCCAACAGATGAGAGATGTGCTTGGAACGTTTGATACCGTTCAGATAATAAAACTTCTCCCCTTTGCAGCTGCTCCACCAAAACAAAGTAGAATGCAATTTTCCTCTCTCACAGTAAATGTAAGAGGATCTGGAATGAGAATTCTTATAAGAGGCAATTCTCCTGTGTTCAATTACAACAAAAGCACCAAAAGACTCACAGTCCTAGGAAAGGATGCAGGTGCTTTAAGTGAAGACCCAGATGAAGGAACAGGTGGAGTGGAGTCTGCTGTATTGAGAGGATTCCTTATTTTGGGCAGAGAAGATAAGAGATATGGGCCAGCATTAAGCATTAATGAATTGAGTAGTCTTACAAAAGGAGAGAAGGCTAATGTACTGATTGGGCAAGGAGACGTAGTGTTGGTAATGAAACGGAAACGGGACTCAAGCATACTTACTGACAGCCAGACAGCGACCAAAAGAATTCGAATGGCCATCAATTAGATGGAAGACTTCGTACGACAGTGCTTCAACCCGATGATTGTTGAACTTGCAGAAAAGACAATGAAAGAATACGGGGAGAACCCAAAGATCGAAACAAACAAATTTGCAGCGATATGCACACATATGGAAGTATGCTTCATGTATTCAGATTTCCACTTCATCAATGAGCGGGGTGAATCAATAATCATAGAGCCTGGTGATTCTAATGCACTGCTGAAACACAGATTTGAAATAATTGAAGGAAGGGATCGGAATATGGCATGGACGGTGGTAAACAGTATTTGTAACACTACAGGGGTTGGGAAACCAAGGTATCTCCCAGATCTGTATGACTACAAAGAAGATAGATTCATTGAGATTGGTGTGACAAGAAGAGAAGTCCATGTATACTACCTGGAGAAGGCCAATAAGATAAAGTCTGAAGAGACGCACATCCATATTTTCTCATTTACAGGAGAAGAAATGGCAACAAAAGCCGACTACACACTAGATGAAGAAAGTAGAGCCAGAATAAAGACCAGGCTATTCACCATAAGACAAGAGATGGCTAGCAGAGGTCTTTGGGATTCCTTTCGTCAGTCCGAGAGAGGCGAAGAAACAATTGAAGAAAGATTTGAAATCAAAGGGACGATGCGAAAGCTTGCTGACCAAAGTCTCCCACCAAACTTCTCAAGTTTCGACAACTTTAGAGCCTATGTAGATGGATTCGAGCCGAATGGCTACATTGAGGGCAAGCTTTCCCAAATGTCTAGAGAAGTAAATGCTAGAATCGAGCCTTTCTTGAAGACAACACCACGACCGCTTAGGCTGCCAAGTGGGCCTCCCTGTTTTCAAAGGTCCAAATTTCTTTTGATGGATGCTCTGAAATTAAGCATTGAGGATCCAAGCCATGAAGGAGAAGGAATACCGCTTTATGATGCGGTCAGATGCATGAAGACGTTCTTTGGGTGGAAGGAACCTACCATTATTAAGCCACATGAAAAGGGAATAAATTCAAATTACCTTTTAGCATGGAAGCAAGTGCTGGCAGAAATACAGGACTTTGAGGATGAGAAAAAAATTCCGAGGGTTAAAAATATGAAAAAAACAAGTCCATTAAAATGGGCACTTGGTGAAAATATGGCCCCAGAAAAGGTGGACTTTGATGATTGCAAAGATGTGAGTGATCTGAAGCAATATGATAGTGATGAACCAGAACTTAGATCGCTTGCAAGTTGGATCCAAAATGAATTCAACAAAGCATGTGAACTGACTGATTCGAGCTGGTTAGAGCTTGATGAGATTGGAGAGGATGTAGCTCCAATTGAACATATTGCAAGTATGAGAAGGAATTATTTTACAGCAGAAGTGTCTCATTGCAGAGCTACAGAGTACATAATGAAGGGAGTATATATAAATACTGCTTTGCTTAATGCATCCTGTGCAGCAATGGATGATTTTCAATTGATCCCAATGATAAGCAAATGTAGAACCAAAGAAGGAAGGCGAAAGACCAATTTATACGGATTCATCATAAAAGGAAGATCCCACTTAAGAAATGACACTGACGTGGTAAACTTTGTGAGCATGGAATTTTCCCTCACTGATCCAAGACTTGAACTGCATAAATGGGAGAAGTACTGCATCCTTGAGATAGGAGATATGGTTCTAAGAACTGCCATAGGTCAAGTGGCAAGGCCCATGTTTCTATACGTGAGAACAAACGGAACCTCAAAAATTAAAATGAAATGGGGGATGGAAATGAGACGTTGCCTCCTCCAGTCCCTCCAGCAGATCGAGAGTATGATTGAAGCAGAGTCATCTATCAAAGAGAAAGATATGACAAAAGAATTCTTTGAAGACAAATCAGAAGCTTGGCCCATTGGAGAGTCCCCCAAAGGGGTGGAAGAAGGTTCCATTGGAAAGGTCTGTCGGACGTTGTTGGCAAAGTCAGTTTTCAATTGCTTGTATGCGTCTCCACAATTAGAAGGATTCTCAGCTGAATCAAGGAAATTGCTTCTCATTGTTCAAGCTCTTAGGGACAACCTTGAACCTGGAACCTTTGATCTTGGGGGGTTATATGAATCAATTGAGGAGTGCCTGATTAATGATCCCTGGGTTTTGCTTAATGCGTCCTGGTTCAACTCCTTCCTCACACATGCACTAAGATAGATGGCGTCTCAAGGCACCAAACGATCATATGAACAGATGGAGACTGGGGGGGAACGCCAGGATGCCACAGAAATCAGGGCATCTGTCGGAAGAATGATTGGTGGAATCGGAAGATTCTACATTCAAATGTGCACTGAACTCAAACTCAGTGACTATGAGGGACGACTAATTCAAAATAGCATAACAATAGAGAGAATGGTGCTCTCTGCTTTTGACGAAAGAAGGAATAAATACCTAGAAGAGCATCCCAGTGCTGGGAAAGATCCTAAGAAAACTGGAGGACCCATATATAGAAGAGTAGACGGAAAATGGATGAGGGAACTCATCTTTTATGACAAAGAAGAAATAAGGAGAGTTTGGCGCCAAGCAAACAATGGTGAAGATGCAACAGCCGGTCTTACCCATATTATGATTTGGCACTCCAATCTGAATGATGCCACCTATCAGAGAACAAGAGCTCTTGTTCGCACTGGGATGGATCCCAGAATGTGCTCCCTAATGCAGGGTTCAACACTTCCCAGAAGGTCTGGAGCCGCAGGTGCTGCAGTGAAAGGAGTCGGAACAATAGCAATGGAATTAATCAGAATGATCAAACGTGGGATCAATGACCGAAACTTCTGGAGGGGTCCAAATGGACGACGAACAAGGATTGCATATGAAAGAATGTGCAATATTCTCAAAGGAAAATTTCAAACAGCTGCCCAGAGGGCAATGATGGATCAAGTGAGAGAAAGTCGGAACCCAGGAAACGCTGAAATCGAAGATCTTATTTTCCTAGCACGGTTAGCACTCATCCTAAGGGGGTCAGTTGCACGTAAGTCTTGCCTGCCTGCTTGTGTGTATGGGCTTGCAGTAGCGAGTGGGCATGACTTTGAAAGAGAAGGATATTCACTGGTCGGGATAGACCCCTTCAAATTACTTCAAAACAGTCAAGTGTGCAGCCTGGTCAGACCAAATGAAAACCCAGCTCACAAGAGTCAACTGGTGTGGATGGCTTGCCACTCTGCTGCATTTGAGGATTTAAGAGTATCAAGCTTCATAAGGGGGAAGAAAGTGGTTCCAAGAGGAAAGCTTTCCACAAGAGGGGTTCAGATTGCTTCAAATGAGAATGTGGAAGCTATGGACTCTAGTACACTGGAACTAAGAAGCAGGTACTGGGCCATAAGGACCAGAAGCGGGGGAAATACCAATCAACAGAAGGCATCCGCAGGCCAGATCAGTGTGCAACCTACATTTTCAGTACAACGGAATCTCCCTTTTGAGAGAGCGACCGTTATGGCAGCTTTCAGTGGGAACAATGAGGGACGAACATCAGATATGCGAACCGGAGTTATAAGGATGATGGAAAGTGCAAAGCCAGAAGATTTGTCCTTCCAGGGGCGGGGAGTCTTCGAGCTCTCGGACGAAAAGGCAACGAACCCGATCGTGCCTTCCTTTGACATGAATAATGAGGGGTCTTATTTCTTCGGAGACAATGCAGAGGAGTATGACAATTGAATGAGTCTTCTAACCGAGGTCGAAACGTATGTTCTCTCTATCGTTCCGTCAGGCCCCCTCAAAGCCGAGATAGCGCAGAGACTTGAAGATGTTTTTGCAGGGAAAAACACCGATCTTGAGGCACTCATGGAATGGCTAAAGACAAGACCAATCCTGTCACCTCTGACTAAGGGGATTTTAGGATTTGTGTTCACGCTCACCGTGCCCAGTGAGCGAGGACTGCAGCGTAGACGCTTTGTCCAGAATGCCCTCAATGGGAATGGTGACCCGAACAACATGGACAAAGCGGTCAAACTGTACAGAAAACTTAAAAGGGAAATAACATTCCACGGGGCCAAAGAAGTAGCGCTCAGTTACTCTGCTGGTGCACTTGCCAGTTGCATGGGCCTCATATACAACAGAATGGGGACTGTCACCACTGAGGTGGCCTTTGGTCTAGTATGCGCAACCTGTGAACAGATTGCTGATTCCCAGCATAGATCTCATAGACAAATGGTGACAACAACCAATCCACTAATCAGGCATGAGAACAGAATGGTATTAGCCAGCACAACAGCTAAAGCCATGGAACAAATGGCTGGATCAAGTGAACAAGCAGCAGAGGCTATGGAGGTTGCCAGCCAGGCTAGACAAATGGTACAGGCAATGAGAACAATTGGGACTCACCCTAGTTCCAGCGCTGGTCTAAAAGATGATCTTCTTGAAAATTTACAGGCCTATCAGAAACGAATGGGGGTGCAAATGCAACGATTCAAGTGAATGAGTCTTCTAACCGAGGTCGAAACGCCTATCAGAAACGAATGGGGGTGCAAATGCAACGATTCAAGTGATCCTCTCGTTGTTGCCGCAAGCATCATTGGGATTTTGCACCTGATATTGTGGATTCTTGATCGTCTTTTTTTCAAATGCATTTACCGTCGCTTTAAATACGGTCTGAAAAGAGGGCCTTCTGCGGAAGGAGTGCCGGAGTCCATGAGGGAAGAATATCGACAGAAACAGCAGAGTGCTGTGGATGTTGACGATGGTCATTTTGTCAACATAGTGCTAGAGTAAATGGATTCCAATACTGTGTCAAGCTTTCAGGTAGACTGTTTCCTTTGGCATATCCGCAAACGGTTTGCAGACAATGGATTGGGTGATGCCCCATTCCTTGATCGGCTCCGCCGAGATCAAAAGTCCCTAAAAGGAAGAGGCAGCACCCTTGGTCTTGACATCGAAACAGCTACTCTTGTTGGGAAACAAATTGTGGAGTGGATTCTGAAAGAGGACTCCAACGAAACACTTAAGATGGCCATTGCATCTGTACCTACTTCGCGCTACCTAGCTGACATGGCCCTTGAGGAAATGTCACGAGATTGGTTCATGCTCATGCCTAGGCAAAAGATAATAGGCTCTCTTTGTGTGCGAATGGACCAGGCGATCATGGAAAAGAACATCATACTGAAAGCGAACTTCAGTGTGATTTTTAACCGATTAGAGACTTTGATACTACTAAGGGCTTTCACCGAAGAGGGAGCAATCGTTGGAGAAATTTCACCATTACCTTCTCTTCCAGGACATACTGATGAGGATGTCAAAAATGCAGTTGGGGTCCTCATCGGAGGGCTTGAATGGAATGGTAACACGGTTCGAGTCTCTGAAAATCTACAGAGATTCGCTTGGAGAAGCCGTAATGAGAATGGGAGACCTTCACTACCTCCAGAGCAGAAA---------------------------------TGAATGGATTCCAATACTGTGTCAAGCTTTCAGGACATACTGATGAGGATGTCAAAAATGCAGTTGGGGTCCTCATCGGAGGGCTTGAATGGAATGGTAACACGGTTCGAGTCTCTGAAAATCTACAGAGATTCGCTTGGAGAAGCCGTAATGAGAATGGGAGACCTTCACTACCTCCAGAGCAGAAATGAAAAGTGGCGAGAGCAATTGGGACAGAAATTTGAGGAAATAAGGTGGCTGATTGAAGAAGTGCGGCACAAATTGAAAATGACGGAGAATAGTTTTGAGCAAATAACATTTATGCAAGCCTTACAACTATTGCTTGAAGTAGAACAAGAGATAAGAACTTTCTCGTTTCAGCTTATTTAA
>Concatenated PB2+PA+NP+M1+M2+NS1+NS2 STRAIN=A/swine/Iowa/17672/1988 YEAR=1988
ATGGAGAGAATAAAGGAACTAAGAGATCTGATGTCACAATCTCGCACTCGCGAGATACTAACAAGAACCACTGTGGATCATATGGCCATAATCAAGAAATACACATCGGGAAGGCAAGAGAAGAACCCTGCATTGAGAATGAAATGGATGATGGCAATGAAATATCCAATTACAGCAGACAAGAGGATAATTGAAACAATCCCCGAGAGGAATGAGCAAGGACAAACCCTATGGAGCAGGACGTGCGATGCCGGCTCAGATCGGGTGATGGTATCACCTCTAGCTGTCACATGGTGGAACAGGAATGGGCCAACAGCAAGCACAATTCACTATCCAAAAGTCTATAGAACTTACTTTGAGAAAGTCGAAAGATTAAAACATGGGACTTTTGGCCCTGTCCATTTCAGAAACCAAGTCAAAATACGCCGAAGGGTTGACATAAACCCAGGTCATGCAGACCTCAGTTCCAAAGAAGCGCAAGATGTTATAATGGAAGTTGTTTTCCCAAATGAAGTGGGAGCTAGAATATTAACATCGGAATCACAGCTAATGATTACTAAAGAGAAGAAAGAAGAGCTCCAGGAGTGCAAAATTTCTCCCTTGATGGTAGCATACATGTTGGAGAGAGAACTTGTTCGGAAGACGAGATTCCTCCCAGTGGCTGGTGGAACGAGCAGTGTGTACATTGAGGTGTTGCATTTAACTCAGGGAGCGTGCTGGGAACAGCTATACACTCCAGGCGGGGAAGTAAGAAACGATGATGTTGACCAAAGCTTAATCATCGCTGCTAGGAGCATAGTGAGAAGAGCTACAGTATCTGCAGATCCACTGGCATCTCTATTGGAAATGTGTCATAGCACACAGATTGGTGGAATAAGAATGGTAGACATCCTCAAACAAAACCCGACAGAGGAACAAGCAGTGGACATATGCAAGGCTGCAATGGGTCTGAGAATCAGCTCATCATTTAGTTTTGGCGGGTTCACATTTAAAAGAACAAGTGGCTCATCAACTAAGAGGGAGGAGGAAGTACTTACGGGCAATCTTCAAACATTGAAAATAAGAGTGCATGAAGGGTACGAAGAATTTACAATGGTTGGGAAAAGGGCAACAGCTATACTCAGAAAAGCAACTAGAAGGTTGGTTCAATTAATAGTGAGTGGAAAGGATGAACAATCAATCGCTGAGGCAATAATCGTGGCTATGGTGTTTTCACAGGAGGATTGCATGATAAAGGCAGTTAGAGGTGATCTAAATTTCGTCAACAGAGCGAACCAACGGTTGAATCCAATGCACCAACTACTAAGGCATTTCCAAAAGGATGCTAAAATCCTCTTTCAAAATTGGGGGATTGAATCTATAGACAACGTTATGGGAATGATTGGGATACTCCCTGACTTAACTCCAAGCACCGAGAAATCAATGAGAGGAATAAGAATCAGCAAAATGGGGGTGGATGAATATTCCAGTACGGAGAGGGTAGTGGTAAGCATTGACCGTTTTTTAAGAGTCAGAGACCAGCAAGGGAACGTGCTATTGTCTCCCGAAGAAGTCAGTGAAACACAGGGGACTGAAAAGTTGACGATAACTTATTCATCGTCAATGATGTGGGAGATCAATGGGCCTGAGTCGGTATTGGTGAATACCTACCAATGGATCATCAGGAACTGGGAAACTGTTAAAATTCAGTGGTCACAAGACCCCACAATGCTGTACAATAAAATGGAATTTGAACCATTTCAGTCTTTGGTTCCCAAGGCCGCAAGAGGTCAATACAGTGGGTTTGTGAGAACCCTATTCCAACAGATGAGAGATGTGCTTGGAACGTTTGATACCATTCAGATAATAAAACTTCTCCCCTTTGCAGCTGCTCCACCAAAACAAAGTAGAATGCAATTTTCCTCTCTCACAGTAAATGTAAGAGGATCTGGAATGAGAATTCTTATAAGAGGCAATTCTCCTGTGTTCAATTACAACAAAAGCACCAAAAGACTCACAGTCCTAGGAAAGGATGCAGGTGCTTTAAATGAAGACCCAGATGAAGGAACAGGTGGAGTGGAGTCTGCTGTATTGAGAGGATTCCTTATTTTGGGCAGAGAAGATAAGAGATATGGGCCAGCATTAAGCATTAATGAATTGAGTAGTCTTACAAAAGGAGAGAAGGCTAATGTACTGATTGGGCAAGGAGACGTAGTGTTGGTAATGAAACGGAAACGGGACTCAAGCATACTTACTGACAGCCAGACAGCGACCAAAAGAATTCGAATGGCCATCAATTAGATGGAAGACTTCGTACGACAGTGCTTCAACCCGATGATTGTTGAACTTGCAGAAAAGACAATGAAAGAATACGGGGAGAACCCAAAAATCGAAACAAACAAATTTGCAGCGATATGCACACATATGGAAGTATGCTTCATGTATTCAGATTTCCACTTCATCAATGAGCGGGGTGAATCAATAATCATAGAGCCTGGTGATTCTAATGCACTGCTGAAACACAGATTTGAAATAATTGAAGGAAGGGATCGGAATATGGCATGGACGGTGGTAAACAGTATTTGTAACACTACAGGGGTTGGGAAACCAAGGTATCTCCCAGATCTGTATGACTACAAAGAAGATAGATTCATTGAGATTGGTGTGACAAGAAGAGAAGTCCATATATACTACCTGGAGAAGGCCAATAAGATAAAGTCTGAAGAGACGCACATCCATATTTTCTCATTTACAGGAGAAGAAATGGCAACAAAAGCCGACTACACATTAGATGAAGAAAGTAGAGCCAGAATAAAGACCAGGCTATTCACCATAAGACAAGAGATGGCTAGCAGAGGTCTTTGGGATTCCTTTCGTCAGTCCGAGAGAGGCGAAGAGACAATTGAAGAAAGATTTGAAATCAAAGGGACGATGCGAAAGCTTGCTGACCAAAGTCTCCCACCAAACTTCTCAAGTTTCGACAACTTTAGAGCCTATGTAGATGGATTCGAGCCGAATGGCTACATTGAGGGCAAGCTTTCCCAAATGTCTAGAGAAGTAAATGCTAGAATCGAGCCTTTCTTGAAGACAACACCACGACCACTTAGGCTGCCAAATGGGCCTCCCTGTTTTCAAAGGTCCAAATTTCTTTTGATGGATGCTCTGAAATTAAGCATTGAGGATCCAAGCCATGAAGGAGAAGGAATACCGCTTTATGATGCGGTCAGATGCATGAAGACGTTCTTTGGGTGGAAGGAACCTACCATCATTAAGCCACATGAAAAGGGAATAAATTCAAATTACCTTTTAGCATGGAAGCAAGTGCTGGCAGAAATACAGGACTTTGAGGATGAGAAAAAAATTCCGAGGGTTAAAAATATGAAAAAAACAAGTCCACTAAAATGGGCACTTGGTGAAAATATGGCCCCAGAAAAGGTGGACTTTGATGATTGCAAAGATGTGAGTGATCTGAAGCAATATGATAGTGATGAACCAGAACTTAGATCGCTTGCAAGTTGGATCCAAAATGAATTCAACAAAGCATGTGAACTGACTGATTCGAGCTGGTTAGAGCTTGATGAGATTGGAGAGGATGTAGCTCCAATTGAACATATTGCAAGTATGAGAAGGAATTATTTTACAGCAGAAGTGTCTCATTGCAGAGCTACAGAGTACATAATGAAGGGAGTATATATAAATACTGCTTTGCTTAATGCATCCTGTGCAGCAATGGATGATTTTCAATTGATCCCAATGATAAGCAAATGTAGAACCAAAGAAGGAAGGCGAAAGACCAATTTATACGGATTCATCATAAAAGGAAGATCCCACTTAAGAAATGACACTGACGTGGTAAACTTTGTGAGCATGGAATTTTCCCTCACTGATCCAAGACTTGAACTGCATAAATGGGAGAAGTACTGCATCCTTGAGATAGGAGATATGGTTCTAAGAACTGCCATAGGTCAAGTGGCAAGGCCCATGTTTCTATACGTGAGGACAAACGGAACCTCAAAAATTAAAATGAAATGGGGGATGGAAATGAGACGTTGCCTCCTCCAGTCCCTCCAGCAGATCGAGAGTATGATTGAAGCAGAGTCATCTATCAAAGAGAAAGATATGACAAAAGAATTCTTTGAAGACAAATCAGAAGCTTGGCCCATTGGAGAGTCCCCCAAAGGGGTGGAAGAAGGTTCCATTGGAAAGGTCTGTCGGACGTTGTTGGCAAAGTCAGTTTTCAACTGCTTGTATGCGTCTCCACAATTAGAAGGATTCTCAGCTGAATCAAGGAAATTGCTTCTCATTGTTCAAGCTCTTAGGGACAACCTTGAACCTGGAACCTTTGATCTTGGGGGGTTATATGAATCAATTGAGGAGTGCCTGATTAATGATCCCTGGGTTTTGCTTAATGCGTCCTGGTTCAACTCCTTCCTCACACATGCACTAAGATAGATGGCGTCTCAAGGCACCAAACGATCATATGAACAAATGGAGACTGGTGGGGAACGCCAGGATGCCACAGAAATCAGAGCATCTGTCGGAAGAATGATTGGTGGAATCGGAAGATTCTACATCCAAATGTGCACTGAACTCAAACTCAGTGACTATGAGGGACGACTAATTCAAAATAGCATAACAATAGAGAGAATGGTGCTCTCTGCTTTTGATGAGAGAAGGAATAAATACCTAGAAGAGCATCCCAGTGCTGGGAAGGATCCTAAGAAAACTGGAGGACCCATATATAGAAGAGTAGACGGAAAGTGGATGAGAGAACTCATCCTTTATGACAAAGAAGAAATAAGGAGAGTTTGGCGCCAAGCAAACAATGGTGAAGATGCAACAGCCGGTCTTACTCATATCATGATTTGGCACTCCAATCTGAATGACGCCACCTATCAGAGAACAAGAGCGCTTGTTCGCACTGGAATGGATCCCAGAATGTGCTCCCTAATGCAAGGTTCAACACTTCCCAGAAGGTCTGGAGCCGCAGGTGCTGCAGTGAAAGGAGTTGGAACAATAGCAATGGAGTTAATCAGAATGATCAAACGTGGAATCAATGACCGAAACTTCTGGAGGGGTGAAAATGGACGAAGGACAAGGATTGCATATGAAAGAATGTGCAATATTCTCAAAGGAAAATTTCAGACAGCTGCCCAGAGGGCAATGATGGATCAAGTGAGAGAAAGTCGGAACCCAGGAAACGCTGAAATTGAAGATCTCATTTTCCTGGCACGGTCAGCACTTATTCTAAGGGGGTCAGTTGCACATAAGTCTTGCCTGCCTGCTTGTGTGTATGGGCTTGCAGTAGCAAGTGGGCATGACTTTGAAAGAGAAGGATATTCACTGGTCGGGATAGACCCCTTCAAACTACTTCAAAACAGTCAAGTGTTCAGCCTGATCAGACCAAATGAAAACCCAGCTCACAAGAGTCAATTGGTGTGGATGGCATGCCACTCTGCTGCATTTGAGGATTTAAGAGTATCAAGCTTCATAAGAGGGAAGAAAGTGGTTCCAAGAGGAAAGCTTTCCACAAGAGGGGTTCAGATTGCTTCAAATGAGAATGTGGAAGCTATGGACTCTAGTACGCTAGAACTAAGAAGCAGATACTGGGCCATAAGGACCAGAAGCGGAGGAAATACCAATCAACAGAAGGCATCCGCGGGCCAGATCAGTGTGCAACCTACATTCTCAGTGCAACGGAATCTCCCTTTTGAAAGAGCAACCGTTATGGCAGCTTTCAGCGGGAACAATGAGGGACGGACATCAGACATGCGAACGGAAGTTATAAGGATGATGGAAAGTGCAAAGCCAGAAGATTTGTCCTTCCAGGGGCGGGGAGTCTTCGAGCTCTCGGACGAAAAGGCAACGAACCCGATCGTGCCTTCCTTTGACATGAGTAATGAAGGGTCTTATTTCTTCGGAGACAATGCAGAGGAGTATGACAATTGAATGAGTCTTCTAACCGAGGTCGAAACGTATGTTCTCTCTATCGTTCCGTCAGGCCCCCTCAAAGCCGAGATAGCGCAGAGACTTGAAGATGTTTTTGCAGGGAAAAACACCGATCTTGAGGCACTCATGGAATGGCTAAAGACAAGACCAATCCTGTCACCTCTGACTAAGGGGATTTTAGGATTTGTGTTCACGCTCACCGTGCCCAGTGAGCGAGGACTGCAGCGTAGACGCTTTGTCCAGAATGCCCTCAATGGGAATGGTGACCCGAACAACATGGACAAAGCGGTCAAACTGTACAGAAAACTTAAAAGGGAAATAACATTCCACGGGGCCAAAGAAGTAGCGCTCAGTTACTCTGCTGGTGCACTTGCCAGTTGCATGGGCCTCATATACAACAGAATGGGGACTGTGACCACTGAGGTGGCCTTTGGTCTAGTATGCGCAACCTGTGAACAGATTGCTGATTCCCAGCATCGATCTCATAGACAAATGGAGACAACAACCAATCCACTAATCAGGCATGAGAACAGAATGGTATTAGCCAGCACAACAGCTAAAGCCATGGAACAAATGGCTGGATCAAGTGAACAAGCAGCAGAGGCTATGGAGGTTGCCAGCCAGGCTAGACAAATGGTTCAGGCAATGAGAACAATTGGGACTCACCCTAGTTCCAGCGCTGGTCTAAAAGATGATCTTCTTGAAAATTTACAGGCCTATCAGAAACGAATGGGGGTGCAAATGCAACGATTCAAGTGAATGAGTCTTCTAACCGAGGTCGAAACGCCTATCAGAAACGAATGGGGGTGCAAATGCAACGATTCAAGTGATCCTCTCGTTGCTGTCGCAAGCATCATTGGGATTTTGCACCTGATATTGTGGATTCTTGATCGTCTTTTTTTCAAATGCATTTACCGTCGCTTTAAATACGGTCTGAAAAGAGGGCCTTCTACGGAAGGAGTGCCGGAGTCCATGAGGGAAGAATATCGACAGAAACAGCAGAGTGCTGTGGATGTTGACGATGGTCATTTTGTCAACATAGAGCTAGAGTAAATGGATTCCAACACTGTGTCAAGCTTTCAGGTAGACTGTTTCCTTTGGCATATCCGCAAACGGTTTGCAGACAATGGATTGGGTGATGCCCCATTCCTTGATCGGCTCCGCCGAGATCAAAAGTCCCTAAAAGGAAGAGGCAGCACCCTTGGTCTCGACATCGAAACGGCCACTCTTGTTGGGAAACAAATTGTGGAGTGGATTCTGAAAGAGGAATCCAACGAAACACTTAAGATGACCATTGCATCTGTACCTACTTCGCGCTACCTAGCTGACATGACCCTTGAGGAAATGTCACGAGATTGGTTCATGCTCATGCCTAGGCAAAAGATAATAGGCTCTCTTTGTGTGCGAATGGACCAGGCGATCATGGAAAAGAACATCATACTGAAAGCGAACTTCAGTGTGATTTTTAACCGATTAGAGACTTTGATACTACTAAGGGCTTTCACCGAAGAGGGAGCAATCGTTGGAGAAATTTCACCATTACCTTCTCTTCCAGGACATACTGATGAGGATGTCAAAAATGCAGTTGGGGTCCTCATCGGAGGGCTTGAATGGAATGGTAACACGGTTCGAGTCTCTGAAAATCTACAGAGATTCGCTTGGAGAAGCCGTAATGAGGATGGGAGACCTTCACTACCTCCAGAGCAGAAA---------------------------------TGAATGGATTCCAACACTGTGTCAAGCTTTCAGGACATACTGATGAGGATGTCAAAAATGCAGTTGGGGTCCTCATCGGAGGGCTTGAATGGAATGGTAACACGGTTCGAGTCTCTGAAAATCTACAGAGATTCGCTTGGAGAAGCCGTAATGAGGATGGGAGACCTTCACTACCTCCAGAGCAGAAATGAAAAGTGGCGAGAGCAATTGGGACAGAAATTTGAGGAAATAAGGTGGCTGATTGAAGAAGTGCGGCACAAATTGAAAATGACAGAGAATAGTTTCGAGCAAATAACATTTATGCAAGCCTTACAACTATTGCTTGAAGTAGAACAAGAGATAAGAACTTTCTCGTTTCAGCTTATTTAA
>Concatenated PB2+PA+NP+M1+M2+NS1+NS2 STRAIN=A/swine/Wisconsin/1/1967 YEAR=1967
ATGGAGAGAATAAAAGAACTAAGAGATCTGATGTCACAGTCTCGCACTCGCGAGATACTCACAAGGACCACCGTGGACCATATGGCCATAATCAAGAAATACACATCGGGAAGGCAAGAGAAAAACCCTGCATTGAGAATGAAATGGATGATGGCAATGAAATATCCAATTACAGCGGACAAGAGAATAATTGAAACAATTCCCGAGAGGAATGAGCAAGGACAAACCCTATGGAGTAGAACGAGCGATGCTGGATCAGATCGGGTTATGGTATCACCTCTAGCTGTAACATGGTGGAATAGGAATGGGCCAACAGCAAGCACAGTTCACTACCCAAAAGTTTATAGAACTTACTTTGAAAAAGTCGAAAGATTAAAACATGGGACTTTTGGTCCTGTCCATTTCAGAAACCACGTCAAAATACGCCGAAGGGTTGACATAAACCCAGGTCATGCAGACCTCAGTGCCAAAGAAGCACAAGATGTTATAATGGAGGTTGTTTTCCCAAATGAAGTGGGAGCCAGAATATTGACATCGGAATCACAGCTAATGATTACTAAAGAAAAGAAAGAAGAACTCCAGGAGTGCAAAATTTCTCCTTTGATGGTAGCATACATGTTGGAGAGAGAACTTGTTCGGAAAACAAGGTTCCTCCCAGTGGCTGGTGGAACAAGCAGTGTGTACATTGAGGTGTTACATTTAACTCAGGGAGCGTGCTGGGAACAGCTATACACTCCAGGAGGGGAAGTAAGAAACGATGATGTTGGTCAGAGCTTAATTATCGCTGCTAGGAGCATAGTGAGAAGAGCTACAGTATCTGCAGATCCACTGGCATCTCTGTTGGAAATGTGTCACAGCACACAGATTGGTGGGGTAAGAATGGTGGACATCCTCAGGCAAAACCCGACAGAGGAACAAGCAGTGGATATATGCAAGGCAGCAATGGGTCTGAGAATCAGCTCATCATTTAGTTTTGGCGGGTTCACATTCAAAAGAACAAGTGGCTCATCAACCAAGAAGGAGGAGGAAGTACTTACGGGCAATCTCCAAACATTGAAGATAAGAGTGCACGAGGGGTACGAAGAATTTACAATGGTTGGGAAGAGAGCAACAGCTATACTCAGAAAAGCAACTAGAAGATTGGTTCAACTAATAGTGAGTGGAAGGGATGAACAGTCAATTGCTGAGGCAATAATCGTGGCTATGGTGTTTTCACAGGAGGATTGTATGATAAAGGCAGTTAGAGGTGATCTGAATTTCGTCAATAGGGCGAATCAACGGTTAAATCCAATGCACCAACTACTAAGGCATTTTCAAAAGGATGCTAAAATTCTCTTTCAAAATTGGGGAATTGAACCCATAGACAATGTAATGGGAATGATTGGGGTACTACCTGACTTAACCCCAAGCACTGAGATGTCAATGAGGGGAGTAAGAATCAGCAAGATGGGAGTGGATGAGTACTCCAGTACGGAGAGGGTGGTGGTAAGCATTGACCGTTTTTTAAGAGTAAGAGACCAACAAGGGAACGTGCTATTGTCTCCTGAAGAGGTCAGCGAAACACAGGGGACTGAAAAGTTGACGATAACTTATTCATCGTCAATGATGTGGGAGGTTAATGGGCCTGAATCAGTATTGGTGAATACCTACCAGTGGATCATCAGAAACTGGGAAACTGTTAAAATTCAGTGGTCGCAGGACCCTACAATGCTATACAATAAAATGGAATTTGAACCATTTCAGTCTTTGGTTCCTAAAGCTGCAAGAGGTCAATACAGTGGGTTTGTGAGAACCCTATTCCAACAAATGAGAGATGTGCTTGGAACATTTGATACTGTTCAGATAATAAAACTTCTCCCCTTTGCAGCTGCTCCACCAAAACAAAGTAGAATGCAGTTTTCTTCTCTAACCGTGAATGTAAGAGGATCAGGAATGAGAATTCTTATAAGAGGCAATTCTCCTGTGTTCAATTACAACAAGGGCACCAAGAGACTCACAGTCCTAGGAAAGGATGCAGGTGCTTTAAATGAAGACCCAGACGAAGGAACAACTGGAGTGGAGTCTGCTGTCTTGAGAGGATTCCTCATTTTAGGCAGAGAAGACAGGAGATATGGGCCAGCATTAAGCATCAATGAATTGAGTAGTCTTGCAAAGGGAGAGAAGGCTAATGTACTGATTGGGCAAGGAGACGTAGTGTTGGTAATGAAACGGAAACGGGACTCAAGCATACTTACTGACAGCCAGACAGCGACCAAAAGAATTCGAATGGCCATCAATTAGATGGAAGACTTCGTACGACAGTGCTTCAATCCGATGATTGTCGAACTTGCAGAAAAGACAATGAAAGAATACGGGGAGAACCCGAAGATCGAAACAAACAAATTTGCAGCGATATGCACACACATGGAGGTATGCTTCATGTATTCAGATTTCCACTTCATCAATGAACGGGGCGAATCAATAATCGTAGAGCCTGGTGATTCTAATGCGCTATTGAAACACAGATTTGAAATAATCGAAGGAAGGGATCGGAATATGGCTTGGACGGTTGTAAACAGTATTTGTAACACTACAGGGGTTGGAAAACCAAGGTTTCTCCCAGATCTGTATGACTACAAGGAAGATAGATTCATTGAGATTGGTGTAACGAGGAGAGAAATCCATATATACTACCTGGAAAAGGCCAATAAGATAAAATCTGAAGAGACACACATCCACATTTTCTCATTTACAGGAGAAGAAATGGCAACAAAAGCCGACTACACACTAGATGAAGAAAGTAGAGCTAGAATAAAGACCAGGCTATTCACCATAAGACAAGAGATGGCTAGCAGAGGCCTTTGGGATTCCTTTCGTCAGTCCGAGAGAGGCGAGGAGACAATTGAAGAAAGATTTGAGATCACAGGGACAATGCGAAGGCTTGCCGACCAAAGTCTCCCACCAAACTTCTCCAGTCTTGATAACTTTAGAGCCTATGTGGATGGATTCGAGCCGAATGGCTACATTGAGGGCAAGCTTTCCCAAATGTCTAGAGAAGTAAATGCTAGAATCGAGCCTTTTTTGAAGACAACACCACGCCCACTTAGGCTGCCATGTGGGCCTCCCTGTTTTCAACGATCCAAATTTCTTTTGATGGATGCTCTGAAATTAAACATTGAAGATCCAAGCCATGAAGGAGAAGGGATACCGCTTTATGATGCGGTCAGATGCATGAAAACGTTCTTTGGATGGAAGGAACCCACTATTGTTAAGCCACATGAAAAGGGAATAAATTCAAATTACCTTTTAGCATGGAAGCAAGTACTGGCAGAAATACAGGACATTGAGGATGAGAAGAAAATTCCGAGGATTAAAAATATGAAAAAAACAAGCCCATTGAAATGGGCACTTGGCGAAAATATGGCCCCGGAAAAGGTGGACTTTGATGATTGTAAAGATGTAAGTGATCTGAAGCAATATGATAGTGATGAACCAGAATTTAGATCGCTTGCAAGTTGGATTCAAAATGAGTTCAACAAAGCATGTGAACTGACTGATTCGAGTTGGTTAGAGCTTGATGAGATTGGAGAAGATGTAGCTCCAATTGAACACATTGCAAGCATGAGAAGGAACTATTTCACAGCAGAAGTGTCTCATTGCAGAGCTACAGAATACATAATGAAGGGAGTATATATAAATACTGCTTTGCTTAATGCATCCTGTGCAGCAATGGATGATTTTCAATTAATCCCAATGATAAGCAAATGTAGAACCAAAGAGGGAAGACGAAAGACCAATTTGTACGGATTCATCATAAAAGGAAGATCCCACTTAAGAAATGACACTGACGTGGTAAATTTTGTGAGCATGGAATTTTCCCTCACTGATCCAAGACTTGAACCGCATAAATGGGAGAAGTACTGCATCCTTGAGATAGGAGACATGGTTCTAAGAACTGCCATAGGTCAAGTGGCAAGGCCTATGTTTCTATACGTGAGAACAAACGGGACCTCAAAAATTAAAATGAAATGGGGAATGGAAATGAGACGTTGCCTCCTCCAGTCCCTCCAGCAGATTGAGAGTATGATTGAAGCAGAGTCATCTGTCAAAGAGAAAGATATGACCAAAGAATTCTTTGAGAACAAATCAGAAACTTGGCCCATTGGGGAGTCCCCCAAAGGAGTGGAAGAAGGTTCCATTGGAAAGGTCTGCAGGACATTGTTGGCAAAGTCAGTTTTCAACTGCTTGTATGCGTCTCCACAATTAGAGGGATTCTCAGCTGAATCAAGGAAATTGCTTCTCATTGTTCAAGCTCTTAGGGACAACCTTGAACCTGGAACCTTTGATCTTGGGGGGTTATATGAATCAATTGAGGAGTGCCTAATTAATGATCCCTGGGTTTTGCTTAATGCGTCTTGGTTCAACTCCTTCCTCACACATGCACTGAGATAGATGGCGTCTCAAGGCACCAAACGATCATATGAACAAATGGAAACTGGTGGGGAACGCCAGGATGCCACAGAAATCAGAGCATCTGTCGGAAGAATGATTGGTGGAATTGGAAGATTCTACATCCAAATGTGCACCGAACTCAAACTCAGTGATTATGAGGGACGACTGATTCAAAATAGCATAACAATAGAGAGAATGGTGCTCTCTGCTTTTGACGAGAGAAGGAATAAATACCTAGAAGAGCATCCCAGTGTGGGAAAGGACCCTAAGAAAACTGGAGGACCCATATATAGAAGAATAGACGGAAAATGGATGAGGGAACTCATCCTTTATGACAAAGAAGAAATAAGGAGAGTTTGGCGCCAAGCGAACAATGGTGAAGATGCAACAGCTGGCCTTACTCATATTATGATTTGGCATTCCAATCTGAATGATGCCACCTATCAGAGAACAAGAGCTCTTGTTCGCACTGGGATGGATCCCAGAATGTGCTCCTTAATGCAAGGTTCAACTCTTCCCAGAAGGTCTGGAGCCGCAGGTGCTGCAGTAAAAGGAGTTGGAACAATAGTGATGGAGTTGATCAGAATGATCAAGCGTGGAATCAATGACCGAAATTTCTGGAGGGGGGAAAATGGACGAAGGACAAGGATTGCATATGAAAGAATGTGCAACATTCTCAAAGGGAAATTTCAGACAGCTGCACAAAGAGCAATGATGGATCAAGTGAGAGAAAGTCGGAACCCAGGAAACGCTGAAATTGAAGATCTTATTTTTCTGGCTCGGTCAGCACTTATTTTAAGAGGATCAGTTGCACACAAGTCTTGCCTGCCTGCTTGTGTGTATGGGCTTGCAGTAGCGAGCGGGCATGACTTTGAAAGAGAAGGATATTCTCTGGTCGGAATAGACCCTTTCAAACTACTTCAAAACAGTCAGGTATTCAGCCTAATCAGACCAAATGAAAACCCAGCTCACAAGAGTCAACTAGTGTGGATGGCTTGCCACTCTGCCGCATTTGAAGATTTGAGAGTATCAGGCTTCATTAGAGGGAAAAAAGTGGTTCCAAGAGGAAAGCTTTCTACAAGAGGAGTTCAGATTGCTTCAAATGAGAATGTGGAGGCTATGGACTCTAGTACCCTGGAACTAAGGAGCAGGTACTGGGCCATAAGGACCAGAAGCGGGGGAAATACCAATCAACAGAAGGCATCCGCAGGCCAGATCAGTGTGCAACCTACATTCTCAGTACAAAGGAATCTCCCTTTTGAGAGAGCGACTGTTATGGCAGCCTTCGTTGGGAACAATGAGGGAAGGACATCAGATATGCGAACCGAAATCATAAGGATGATGGAAAGTGCAAAGCCAGAAGATTTGTCCTTCCAGGGGCGGGGAGTCTTCGAGCTCTCGGACGAAAAGGCAACGAACCCGATCGTGCCTTCCTTTGACATGAATAATGAGGGGTCTTATTTCTTCGGAGACAATGCAGAAGAGTATGACAATTGAATGAGCCTTCTAACCGAGGTCGAAACGTACGTTCTCTCTATTGTTCCATCAGGCCCCCTCAAAGCCGAGATAGCGCAGAGACTTGAAGATGTTTTTGCAGGGAAAAACACCGATCTTGAGGCACTCATGGAATGGCTAAAGACAAGACCAATCCTGTCACCTCTGACTAAGGGGATTTTAGGATTTGTGTTCACGCTCACCGTGCCCAGTGAGCGAGGACTGCAGCGTAGACGCTTTGTCCAGAATGCCCTCAATGGGAACGGTGACCCAAACAACATGGACAAAGCGGTCAAACTGTACAGAAAACTTAAGAGGGAAATAACATTCCACGGGGCCAAAGAAGTAGCGCTCAGTTATTCTGCTGGTGCACTTGCCAGTTGCATGGGCCTCATATACAACAGAATGGGGACTGTTACCACTGAAGTGGCATTTGGTCTAGTATGCGCAACCTGTGAACAGATTGCTGATTCCCAGCATCGATCTCATAGACAAATGGTGACAACAACCAATCCACTGATCAGGCATGAGAACAGAATGGTATTAGCCAGCACAACGGCTAAAGCCATGGAACAAATGGCTGGATCAAGTGAACAAGCAGCAGAGGCCATGGAGGTTGCCAGCCAGGCTAGGCAAATGGTACAGGCAATGAGAACAATTGGGACTCACCCTAGTTCCAGCGCTGGTCTGAAAGATGATCTTCTTGAAAATTTGCAGGCCTATCAGAAGCGAATGGGAGTGCAGATGCAACGATTCAAGTGAATGAGCCTTCTAACCGAGGTCGAAACGCCTATCAGAAGCGAATGGGAGTGCAGATGCAACGATTCAAGTGATCCTCTCGTTGCTGCCGCAAGCATCATTGGGATTTTGCACCTGATATTGTGGATTCTTGATCGTCTTTTTTTCAAATGCATTTATCGTCGCTTTAAATACGGTTTGAAAAGAGGGCCTTCTACGGAAGGAGTGCCGGAGTCTATGAGGGAAGAATATCGGCAGAAACAGCAGAATGCTGTGGATGTTGACGATGGTCATTTTGTCAACATAGTGCTAGAGTAAATGGACTCCAACACTGTGTCAAGCTTTCAGGTAGACTGCTTTCTTTGGCATATCCGCAAACGGTTTGCGGACAATGGATTGGGTGATGCCCCATTCCTTGATCGGCTCCGCCGAGATCAGAAGTCCCTAAGAGGAAGAGGCAGCACCCTTGGTCTTAACATCGAGACAGCCACTCTTGCTGGGAAGCAAATAGTGGAGTGGATTCTGAAAGAAGAATCCAACGAGACACTTAAGATGACCATTGCATCTGTACCTTCTTCGCGTTACCTAGCTGACATGACCCTTGAAGAGATGTCAAGGGATTGGTTCATGCTCATGCCTAAGCAAAAGGTGGCAGGCTCTCTTTATATAAGAATGGACCAGGCGATCATGGAAAAGAACATCATACTGAAAGCGAACTTCAGTGTGATTTTTGACCGGTTGGAGACTTTAATACTACTAAGGGCTTTCACCGAAGAGGGAGCAATTGTTGGAGAAATTTCACCATTACCTTCTCTTCCAGGACATACTGATGAGGATGTCAAAAATGCAGTTGAGGTCCTCATCGGAGGGCTTGAATGGAATGGTAACACAGTTCGAGTCTCTGAAAATCTACAGAGATTCGCTTGGAGAAGCCGTAATGAGAATGGGAGACCTTCACTACCTCCAGAACAGAAA---------------------------------TGAATGGACTCCAACACTGTGTCAAGCTTTCAGGACATACTGATGAGGATGTCAAAAATGCAGTTGAGGTCCTCATCGGAGGGCTTGAATGGAATGGTAACACAGTTCGAGTCTCTGAAAATCTACAGAGATTCGCTTGGAGAAGCCGTAATGAGAATGGGAGACCTTCACTACCTCCAGAACAGAAATGAAAAGTGGCGAGAGCAATTGGGTCAGAAATTTGAAGAAATAAGGTGGTTGATTGAAGAAGTGCGGCACAAATTGAAGATAACAGAGAATAGTTTCGAGCAAATAACATTTATGCAAGCCTTACAACTATTGCTTGAAGTAGAACAAGAGATGAGAACTTTCTCGTTTCAGCTTATTTAA
>Concatenated PB2+PA+NP+M1+M2+NS1+NS2 STRAIN=A/swine/Memphis/1/1990 YEAR=1990
ATGGAGAGAATAAAGGAACTAAGAGATCTGATGTCACAATCTCGCACTCGCGAGATACTAACAAGAACCACTGTGGATCATATGGCCATAATCAAGAAATACACATCGGGAAGGCAAGAGAAGAACCCTGCATTGAGAATGAAATGGATGATGGCAATGAAATATCCAATTACAGCAGACAAGAGGATAATTGAAACAATCCCCGAGAGGAATGAGCAAGGACAAACCCTATGGAGCAGGATGAGCGATGCCGGCTCAGATCGGGTGATGGTATCACCTCTAGCTGTCACATGGTGGAACAGGAATGGGCCGACAGCAAGCACAATTCACTATCCAAAAGTCTATAGAACTTACTTTGAGAAAGTCGAAAGATTAAAACATGGGACTTTTGGCCCTGTCCATTTCAGAAACCAAGTCAAAATACGCAGAAGGGTTGACATTAACCCAGGTCATGCAGACCTCAGTTCTAAAGAAGCGCAAGATGTTATAATGGAAGTTGTTTTCCCAAATGAAGTGGGAGCTAGAATATTAACATCGGAATCACAGCTAATGATTACTAAAGAGAAGAAGGAAGAGCTCCAGGAGTGCAAAATTTCTCCCTTGATGGTAGCATACATGTTGGAGAGAGAACTTGTTAGGAAGACGAGATTCCTCCCAGTGGCTGGTGGAACGAGCAGTGTGTACATTGAGGTGTTGCACTTAACTCAGGGAGCGTGCTGGGAACAGCTATACACTCCAGGCGGGGAAGTAAGAAACGATGATGTTGACCAAAGCTTAATCATCGCTGCTAGGAGCATAGTGCGAAGAGCTACAGTATCTGCAGATCCACTGGCATCTCTATTGGAAATGTGCCATAGCACACAGATTGGTGGAATAAGAATGGTAGACATCCTCAAACAAAACCCGACAGAGGAACAAGCAGTGGACATATGCAAGGCTGCAATGGGTCTGAGAATCAGCTCATCATTTAGTTTTGGCGGGTTCACATTTAAAAGAACAAGTGGCTCATCAACTAAGAGGGAGGAGGAAGTACTTACAGGCAACCTCCAAACATTGAAAATAAGAGTGCATGAAGGGTACGAAGAATTTACACTGGTTGGGAAAAGGGCAACAGCTATACTCAGAAAAGCAACTAGAAGGTTGGTTCAATTGATAGTGAGTGGAAAGGATGAACAATCAATTGCTGAGGCAATAATCGTGGCTATGGTGTTTTCACAGGAGGATTGCATGATAAAGGCCGTTAGAGGTGATCTAAATTTCGTCAACAGAGCGAACCAACGGTTGAATCCAATGCACCAACTACTAAGGCATTTCCAAAAGGATGCTAAAGTCCTCTTTCAAAATTGGGGGATTGAATCTATAGACAACGTTATGGGAATGATTGGGATACTCCCTGATTTAACTCCAAGCACCGAGAAATCAATGAGAGGAATAAGAATCAGCAAAATGGGGGTGGATGAATATTCCAGTACGGAGAGGGTAGTGGTAAGCATTGACCGTTTTCTAAGAGTCAGGGACCAGCAAGGGAACGTGCTATTGTCTCCCGAAGAAGTCAGTGAAACACAGGGGACTGAAAAGTTGACGATAACTTATTCATCGTCAATGATGTGGGAGATTAATGGGCCTGAGTCGGTATTGGTGAATACCTACCAATGGATCATCAGGAACTGGGAAACTGTTAAAATTCAGTGGTCACAAGACCCCACAATGCTGTACAATAAAATGGAATTTGAACCATTTCAGTCTTTGGTTCCCAAGGCCGCAAGAGGTCAATACAGTGGGTTTGTGAGAACCCTATTCCAACAGATGAGAGATGTGCTTGGAACGTTTGATACCGTTCAAATAATAAAACTTCTCCCCTTTGCAGCTGCTCCACCAAAACAAAGTAGAATGCAATTTTCCTCTCTCACCGTAAATGTAAGAGGATCTGGAATGAGAATTCTTATAAGAGGCAATTCTCCTGTGTTCAATTACAACAAAAGCACCAAAAGGCTCACAGTCCTAGGAAAGGATGCAGGTGCTTTAAATGAAGACCCAGATGAAGGAACAGGTGGAGTGGAGTCTGCTGTATTGAGAGGATTCCTTATCTTGGGCAGAGAAGATAAGAGATATGGGCCAGCATTAAGCATTAATGAATTGAGTAGTCTTGCAAAAGGAGAGAAGGCTAATGTACTGATTGGGCAAGGAGACGTAGTGTTGGTAATGAAACGGAAACGGGACTCAAGCATACTTACTGACAGCCAGACAGCGACCAAAAGAATTCGAATGGCCATCAATTAGATGGAAGATTTCGTGCGACAGTGCTTCAACCCGATGATTGTTGAACTTGCAGAAAAGACAATGAAAGAATACGGGGAGAACCCAAAGATCGAAACAAACAAATTTGCAGCGATATGCACACATATGGAAGTATGCTTCATGTATTCAGATTTCCATTTCATCAATGAGCGGGGTGAATCAATAATCATAGAGCCTGGTGATTCTAATGCACTGCTGAAACACAGATTTGAAATAATTGAAGGGAGGGATCGGAATATGGCATGGACGGTGGTAAACAGTATTTGTAACACTACAGGGGTTGGGAAACCAAGGTATCTCCCAGATCTGTATGACTACAAAGAAGATAGATTCATTGAGATTGGTGTGACAAGAAGAGACGTCCATATATACTACCTGGAGAAGGCCAATAAGATAAAGTCTGAAGAGACGCACATCCATATTTTCTCATTTACAGGAGAAGAAATGGCAACAAAAGCCGACTACACATTAGATGAAGAAAGTAGAGCCAGAATAAAGACCAGGCTATTCACCATAAGACAAGAGATGGCTAGCAGAGGTCTTTGGGATTCCTTTCGTCAGTCCGAGAGAGGCGAAGAAACAATTGAAGAAAGATTTGAAATCAAAGGGACGATGCGAAAGCTTGCTGACCAAAGTCTCCCACCAAACTTTTCAAGTTTCGACAACTTTAGAGCCTATGTAGATGGATTCGAGCCGAATGGCTATATTGAGGGCAAGCTTTCCCAAATGTCTAGAGAAGTAAATGCTAGAATCGAGCCTTTCTTGAAGACAACACCACGACCACTTAGGCTGCCAAGTGGGCCTCCCTGTTTTCAAAGGTCCAAATTTCTTTTGATGGATGCTCTGAAATTAAGCATTGAGGATCCAAGCCATGAAGGAGAAGGAATACCGCTTTATGATGCGGCCAGATGCATGAAGACGTTCTTTGGATGGAAGGAACCTACCATCATTAAGCCACATGAAAAGGGAATAAATTCAAATTACCTTTTAGCATGGAAGCAAGTGTTGGCAGAAATACAGGACTTTGAGGATGAGAAAAAAATTCCGAGAGTTAAAAATATGAAAAAAACAAGTCCACTAAAATGGACACTTGGTGAAAATATGGCCCCAGAAAAGGTGGACTTTGATGATTGCAAAGATGTGAGTGACCTGAAGCAATATGATAGTGATGAACCAGAACTTAGATCGCTTGCAAGTTGGATCCAAAATGAATTCAACAAAGCATGTGAACTGACTGATTCGAGCTGGTTAGAGCTTGATGAGATTGGAGAGGATGTAGCTCCAATTGAACATATTGCAAGTATGAGAAGGAATTATTTTACAGCAGAAGTGTCTCATTGCAGAGCTACAGAGTACATAATGAAGGGAGTATATATAAATACTGCTTTGCTTAATGCATCCTGTGCAGCAATGGACGATTTTCAATTGATCCCAATGATAAGCAAATGTAGAACCAAAGAAGGAAGGCGAAAGACCAATTTATACGGATTCATCATAAAAGGAAGATCCCACTTAAGAAATGACACTGACGTGGTAAACTTTGTGAGCATGGAATTTTCCCTCACTGATCCAAGACTTGAACTGCATAAATGGGAGAAGTACTGCATCCTTGAGATAGGAGATATGGTTCTAAGAACTGCCATAGGTCAAGTGGCAAGGCCCATGTTTCTATACGTAAGGACAAACGGAACCTCAAAAATTAAAATGAAATGGGGAATGGAAATGAGACGTTGCCTCCTCCAGTCCCTCCAGCAGATCGAGAGTATGATTGAAGCAGAGTCATCTATCAAAGAGAAAGATATGACAAAAGAATTCTTTGAAGACAAATCAGAAGTTTGGCCCATTGGAGAGTCCCCCAAAGGGGTGGAAGAAGGTTCCATTGGAAAGGTCTGTCGGACGTTGTTGGCAAAGTCAGTTTTCAACTGCTTGTATGCGTCTCCACAATTAGAAGGATTCTCAGCTGAATCAAGGAAATTGCTTCTCATTGTTCAAGCTCTTAGGGACAACCTTGAACCTGGAACCTTTGATCTTGGGGGGTTATATGAATCAATTGAGGAGTGCCTGATTAATGATCCCTGGGTTTTGCTTAATGCGTCCTGGTTCAACTCCTTCCTCACACATGCACTAAGATAGATGGCGTCTCAAGGCACCAAACGATCATATGAACAAATGGAGACTGGTGGGGAACGCCAGGATGCCACAGAAATCAGAGCATCTGTCGGAAGAATGATTGGTGGAATCGGAAGATTCTACATCCAAATGTGCACTGAACTCAAACTCAGTGACTATGAGGGACGACTGATTCAAAATAGCATAACAATAGAGAGAATGGTGCTCTCTGCTTTTGATGAGAGAAGGAATAAATACCTAGAAGAGCATCCCAGTGCTGGGAAGGATCCTAAGAAAACTGGAGGACCCATATATAGAAGAGTAGACGGAAAGTGGATGAGAGAACTCATCCTTTATGACAAAGAAGAAATAAGGAGAGTTTGGCGCCAAGCAAACAATGGTGAAGATGCAACAGCCGGTCTTACTCATATCATGATTTGGCACTCCAATCTGAATGATGCCACCTATCAGAGAACAAGAGCGCTTGTTCGCACTGGAATGGATCCCAGAATGTGCTCTCTAATGCAAGGTTCAACACTTCCCAGAAGGTCTGGGGCCGCAGGTGCTGCAGTGAAAGGAGTTGGAACAATAGCAATGGAGTTAATCAGAATGATCAAACGTGGAATCAATGACCGAAACTTCTGGAGGGGTGAAAATGGACGAAGGACAAGGATTGCATATGAAAGAATGTGCAATATTCTCAAAGGGAAATTTCAGACAGCTGCCCAGAGGGCAATGATGGATCAAGTGAGAGAAAGTCGGAACCCAGGAAACGCTGAAATTGAAGATCTCATTTTCCTGGCACGGTCAGCACTTATTCTAAGGGGGTCAGTTGCACATAAGTCTTGCCTGCCTGCTTGTGTGTATGGGCTTGCAGTAGCAAGTGGGCATGACTTTGAAAGAGAAGGATATTCACTGGTCGGGATAGACCCCTTTAAATTACTTCAAAACAGTCAAGTGTTCAGCCTGATCAGACCAAATGAAAACCCAGCTCACAAGAGTCAATTGGTGTGGATGGCATGCCACTCTGCTGCATTTGAGGATTTAAGAGTATCAAGTTTCATAAGAGGGAAGAAAGTGGTTCCAAGAGGAAAGCTTTCCACAAGAGGGGTTCAGATTGCTTCAAATGAGAATGTGGAAGCTATGGACTCTAGTACCCTAGAACTAAGAAGCAGATACTGGGCCATAAGGACCAGAAGTGGAGGAAATACCAACCAACAGAAGGCATCCGCGGGCCAGATCAGTGTGCAACCTACATTCTCAGTGCAACGGAATCTCCCTTTTGAAAGAGCAACCGTTATGGCAGCTTTCAGCGGGAACAATGAGGGACGGACATCAGACATGCGAACGGAAGTTATAAGGATGATGGAAAGTGCAAAGCCAGAAGATTTGTCCTTCCAGGGGCGGGGAGTCTTCGAGCTCTCGGACGAAAAGGCAACGAACCCGATCGTGCCTTCCTTTGACATGAGTAATGAAGGGTCTTATTTCTTCGGAGACAATGCAGAGGAGTATGACAATTGAATGAGTCTTCTAACCGAGGTCGAAACGTATGTTCTCTCTATCGTTCCGTCAGGCCCCCTCAAAGCCGAGATAGCGCAGAGACTTGAAGACGTTTTTGCAGGGAAAAACACCGATCTTGAGGCACTCATGGAATGGCTAAAGACAAGACCAATCCTGTCACCTCTGACTAAGGGGATTTTAGGATTTGTGTTCACGCTCACCGTGCCCAGTGAGCGAGGACTGCAGCGTAGACGCTTTGTCCAGAATGCCCTCAATGGGAATGGTGACCCGAACAACATGGACAAAGCGGTCAAACTGTACAGGAAACTTAAAAGGGAAATAACATTCCACGGGGCCAAAGAAGTAGCGCTCAGTTACTCTGCTGGTGCACTTGCCAGTTGCATGGGCCTCATATACAACAGAATGGGGACTGTCACCACTGAGGTGGCCTTTGGTCTAGTATGCGCAACCTGTGAACAGATTGCTGATTCCCAGCATCGATCTCATAGACAAATGGTGACAACAACCAATCCACTAATCAGGCATGAGAACAGAATGGTATTAGCCAGCACAACAGCTAAAGCCATGGAACAAATAGCTGGATCAAGCGAACAAGCAGCAGAGGCTATGGAGGTTGCCAGCCAGGCTAGACAAATGGTACAGGCAATGAGAACAATTGGGACTCACCCTAGTTCCAGCGCTGGTCTAAAAGATGATCTTCTTGAAAATTTACAGGCCTATCAGAAACGAATGGGAGTGCAAATGCAACGATTCAAGTGAATGAGTCTTCTAACCGAGGTCGAAACGCCTATCAGAAACGAATGGGAGTGCAAATGCAACGATTCAAGTGATCCTCTCATTGCTGCCGCAAGCATCATTGGGATTTTGCACCTGATATTGTGGATTCTTGATCGTCTTTTTTTCAAATGCATTTACCGTCGCTTTAAATACGGTCTGAAAAGAGGGCCTTCTACGGAAGGAGTGCCGGAGTCCATGAGGGAAGAATATCGACAGAAACAGCAGAGTGCTGTGGATGTTGACGATGGTCATTTTGTCAACATAGTGCTAGAGTAAATGGATTCCAACACTGTGTCAAGCTTTCAGGTAGACTGTTTCCTTTGGCATATCCGCAAACGGTTTGCAGACAATGGATTGGGTGATGCCCCATTCCTTGATCGGCTCCGCCGAGATCAAAAGTCCCTAAAAGGAAGAGGCAGCACCCTTGGTCTCGACATCGAAACAGCCACTCTTGTTGGGAAACAAATTGTGGAGTGGATTTTGAAAGAGGAATTCAACGAAACACTTAAGATGACCATTGCATCTGTACCTACTTCGCGCTACCTAGCTGACATGACCCTCGAGGAAATGTCACGAGACTGGTTCATGCTCATGCCTAGGCAAAAGATAATAGGCTCTCTTTGTGTGCGAATGGACCAGGCGATCATGGAAAAGAACATCATACTGAAAGCGAACTTCAGTGTGATTTTTAACCGATTAGAGACTTTGATACTACTAAGGGCTTTCACCGAAGAGGGAGCAATCGTTGGAGAAATTTCACCATTACCTTCTCTTCCAGGACATACTGATGAGGATGTCAAAAATGCAGTTGGGGTCCTCATCGGAGGGCTTGAATGGAATGGTAACACGGTTCGAGTCTCTGAAAATCTACAGAGATTCGCTTGGAGAAGCCGTAATGAGGATGGGAGACCTTCACTACCTCCAGAGCAGAAA---------------------------------TGAATGGATTCCAACACTGTGTCAAGCTTTCAGGACATACTGATGAGGATGTCAAAAATGCAGTTGGGGTCCTCATCGGAGGGCTTGAATGGAATGGTAACACGGTTCGAGTCTCTGAAAATCTACAGAGATTCGCTTGGAGAAGCCGTAATGAGGATGGGAGACCTTCACTACCTCCAGAGCAGAAATGAAAAGTGGCGAGAGCAATTGGGACAGAAATTTGAGGAAATAAGGTGGTTGATTGAAGAAGTGCGGCACAAATTGAAAATGACAGAGAATAGTTTCGAGCAAATAACATTTATGCAAGCCTTACAACTATTGCTTGAAGTAGAACAAGAGATAAGAACTTTCTCGTTTCAGCTTATTTAA
>Concatenated PB2+PA+NP+M1+M2+NS1+NS2 STRAIN=A/swine/California/T9001707/1991 YEAR=1991
ATGGAGAGAATAAAGGAACTAAGAGATCTGATGTCACAATCTCGCACTCGCGAGATACTAACAAGAACCACTGTGGATCATATGGCCATAATCAAGAAATACACATCGGGAAGGCAAGAGAAGAACCCTGCATTGAGAATGAAATGGATGATGGCAATGAAATATCCAATTACAGCAGACAAGAGGATAATTGAAACAATCCCCGAGAGGAATGAGCAAGGACAAACCCTATGGAGCAGGATGAGCGATGCCGGCTCAGATCGGGTGATGGTATCACCTCTAGCTGTCACATGGTGGAACAGGAATGGGCCGACAGCAAGCACAATTCACTATCCAAAAGTCTATAGAACTTACTTTGAGAAAGTCGAAAGATTAAAACATGGGACTTTTGGCCCTGTCCATTTCAGAAACCAAGTCAAAATACGCAGAAGGGTTGACATTAACCCAGGTCATGCAGACCTCAGTTCTAAAGAAGCGCAAGATGTTATAATGGAAGTTGTTTTCCCAAATGAAGTGGGAGCTAGAATATTAACATCGGAATCACAGCTAATGATTACTAAAGAGAAGAAGGAAGAGCTCCAGGAGTGCAAAATTTCTCCCTTGATGGTAGCATACATGTTGGAGAGAGAACTTGTTAGGAAGACGAGATTCCTCCCAGTGGCTGGTGGAACGAGCAGTGTGTACATTGAGGTGTTGCACTTAACTCAGGGAGCGTGCTGGGAACAGCTATACACTCCAGGCGGGGAAGTAATAAACGATGATGTTGACCAAAGCTTAATCATCGCTGCTAGGAGCATAGTGAGAAGAGCTACAGTATCTGCAGATCCACTGGCATCTCTATTGGAAATGTGCCATAGCACACAGATTGGTGGAATAAGAATGGTAGACATCCTCAAACAAAACCCGACAGAGGAACAAGCAGTGGACATATGCAAGGCTGCAATGGGTCTGAGAATCAGCTCATCATTTAGTTTTGGCGGGTTCACATTTAAAAGAACGAGTGGCTCATCAACTAAGAGGGAGGAGGAAGTACTTACAGGCAACCTCCAAACATTGAAAATAAGAGTGCATGAAGGGTACGAAGAATTTACACTGGTTGGGAAAAGGGCAACAGCTATACTCAGAAAAGCAACTAGAAGGTTGGTTCAATTGATAGTGAGTGGAAAGGATGAACAATCAATTGCTGAGGCAATAATCGTGGCTATGGTGTTTTCACAGGAGGATTGCATGATAAAGGCCGTTAGAGGTGATCTAAATTTCGTCAACAGAGCGAACCAACGGTTGAATCCAATGCACCAACTACTAAGGCATTTCCAAAAGGATGCTAAAGTCCTCTTTCAAAATTGGGGGATTGAATCTATAGACAACGTTATGGGAATGATTGGGATACTCCCTGATTTAACTCCAAGCACCGAGAAATCAATGAGAGGAATAAGAATCAGCAAAATGGGGGTGGATGAATATTCCAGTACGGAGAGGGTAGTGGTAAGCATTGACCGTTTTCTAAGAGTCAGGGACCAGCAAGGGAACGTGCTATTGTCTCCCGAAGAAGTCAGTGAAACACAAGGGACTGAAAAGTTGACGATAACTTATTCATCGTCAATGATGTGGGAGATTAATGGGCCTGAGTCGGTATTGGTGAATACCTACCAATGGATCATCAGGAACTGGGAAACTGTTAAAATTCAGTGGTCACAAGACCCCACAATGCTGTACAATAAAATGGAATTTGAACCATTTCAGTCTTTGGTTCCCAAGGCCGCAAGAGGTCAATACAGTGGGTTTGTGAGAACCCTATTCCAACAGATGAGAGATGTGCTTGGAACGTTTGATACCGTTCAAATAATAAAACTTCTCCCCTTTGCAGCTGCTCCACCAAAACAAAGTAGAATGCAATTTTCCTCTCTCACCGTAAATGTAAGAGGATCTGGAATGAGAATTCTTATAAGAGGCAATTCTCCTGTGTTCAATTACAACAAAAGCACCAAAAGGCTCACAGTCCTAGGAAAGGATGCAGGTGCTTTAAATGAAGACCCAGATGAAGGAACAGGTGGAGTGGAGTCTGCTGTATTGAGAGGATTCCTTATCTTGGGCAGAGAAGATAAGAGATATGGGCCAGCATTAAGCATTAATGAATTGAGTAGTCTTGCAAAAGGAGAGAAGGCTAATGTACTGATTGGGCAAGGAGACGTAGTGTTGGTAATGAAACGGAAACGGGACTCAAGCATACTTACTGACAGCCAGACAGCGACCAAAAGAATTCGAATGGCCATCAATTAGATGGAAGATTTCGTGCGACAGTGCTTCAACCCGATGATTGTTGAACTTGCAGAAAAGACAATGAAAGAATACGGGGAGAACCCAAAGATCGAAACAAACAAATTTGCAGCGATATGCACACATATGGAAGTATGCTTCATGTATTCAGATTTCCATTTCATCAATGAGCGGGGTGAATCAATAATCATAGAGCCTGGTGATTCTAATGCACTGCTGAAACACAGATTTGAAATAATTGAAGGGAGGGATCGGAATATGGCATGGACGGTGGTAAACAGTATTTGTAACACTACAGGGGTTGGGAAACCAAGGTATCTCCCAGATCTGTATGACTACAAAGAAGATAGATTCATTGAGATTGGTGTGACAAGAAGAGACGTCCATATATACTACCTGGAGAAGGCCAATAAGATAAAGTCTGAAGAGACGCACATCCATATTTTCTCATTTACAGGAGAAGAAATGGCAACAAAAGCCGACTACACATTAGATGAAGAAAGTAGAGCCAGAATAAAGACCAGGCTATTCACCATAAGACAAGAGATGGCTAGCAGAGGTCTTTGGGATTCCTTTCGTCAGTCCGAGAGAGGCGAAGAAACAATTGAAGAAAGATTTGAAATCAAAGGGACGATGCGAAAGCTTGCTGACCAAAGTCTCCCACCAAACTTTTCAAGTTTCGACAACTTTAGAGCCTATGTAGATGGATTCGAGCCGAATGGCTATATTGAGGGCAAGCTTTCCCAAATGTCTAGAGAAGTAAATGCTAGAATCGAGCCTTTCTTGAAGACAACACCACGACCACTTAGGCTGCCAAGTGGGCCTCCCTGTTTTCAAAGGTCCAAATTTCTTTTGATGGATGCTCTGAAATTAAGCATTGAGGATCCAAGCCATGAAGGAGAAGGAATACCGCTTTATGATGCGGCCAGATGCATGAAGACGTTCTTTGGATGGAAGGAACCTACCATCATTAAGCCACATGAAAAGGGAATAAATTCAAATTACCTTTTAGCATGGAAGCAAGTGTTGGCAGAAATACAGGACTTTGAGGATGAGAAAAAAATTCCGAGAGTTAAAAATATGAAAAAAACAAGTCCACTAAAATGGGCACTTGGTGAAAATATGGCCCCAGAAAAGGTGGACTTTGATGATTGCAAAGATGTGAGTGACCTGAAGCAATATGATAGTGATGAACCAGAACTTAGATCGCTTGCAAGTTGGATCCAAAATGAATTCAACAAAGCATGTGAACTGACTGATTCGAGCTGGTTAGAGCTTGATGAGATTGGAGAGGATGTAGCTCCAATTGAACATATTGCAAGTATGAGAAGGAATTATTTTACAGCAGAAGTGTCTCATTGCAGAGCTACAGAGTACATAATGAAGGGAGTATATATAAATACTGCTTTGCTTAATGCATCCTGTGCAGCAATGGACGATTTTCAATTGATCCCAATGATAAGCAAATGTAGAACCAAAGAAGGAAGGCGAAAGACCAATTTATACGGATTCATCATAAAAGGAAGATCCCACTTAAGAAATGACACTGACGTGGTAAACTTTGTGAGCATGGAATTTTCCCTCACTGATCCAAGACTTGAACTGCATAAATGGGAGAAGTACTGCATCCTTGAGATAGGAGATATGGTTCTAAGAACTGCCATAGGTCAAGTGGCAAGGCCCATGTTTCTATACGTAAGGACAAACGGAACCTCAAAAATTAAAATGAAATGGGGAATGGAAATGAGACGTTGCCTCCTCCAGTCCCTCCAGCAGATCGAGAGTATGATTGAAGCAGAGTCATCTATCAAAGAGAAAGATATGACAAAAGAATTCTTTGAAGACAAATCAGAAGTTTGGCCCATTGGAGAGTCCCCCAAAGGGGTGGAAGAAGGTTCCATTGGAAAGGTCTGTCGGACGTTGTTGGCAAAGTCAGTTTTCAACTGCTTGTATGCGTCTCCACAATTAGAAGGATTCTCAGCTGAATCAAGGAAATTGCTTCTCATTGTTCAAGCTCTTAGGGACAACCTTGAACCTGGAACCTTTGATCTTGGGGGGTTATATGAATCAATTGAGGAGTGCCTGATTAATGATCCCTGGGTTTTGCTTAATGCGTCCTGGTTCAACTCCTTCCTCACACATGCACTAAGATAGATGGCGTCTCAAGGCACCAAACGATCATATGAACAAATGGAGACTGGTGGGGAACGCCAGGATGCCACAGAAATCAGAGCATCTGTCGGAAGAATGATTGGTGGAATCGGAAGATTCTACATCCAAATGTGCACTGAACTCAAACTCAGTGACTATGAGGGACGACTGATTCAAAATAGCATAACAATAGAGAGAATGGTGCTCTCTGCTTTTGATGAGAGAAGGAATAAATACCTAGAAGAGCATCCCAGTGCTGGGAAGGATCCTAAGAAAACTGGAGGACCCATATATAGAAGAGTAGACGGAAAGTGGATGAGAGAACTCATCCTTTATGACAAAGAAGAAATAAGGAGAGTTTGGCGCCAAGCAAACAATGGTGAAGATGCAACAGCCGGTCTTACTCATATCATGATTTGGCACTCCAATCTGAATGATGCCACCTATCAGAGAACAAGAGCGCTTGTTCGCACTGGAATGGATCCCAGAATGTGCTCTCTAATGCAAGGTTCAACACTTCCCAGAAGGTCTGGGGCCGCAGGTGCTGCAGTGAAAGGAGTTGGAACAATAGCAATGGAGTTAATCAGAATGATCAAACGTGGAATCAATGACCGAAACTTCTGGAGGGGTGAAAATGGACGAAGGACAAGGATTGCATATGAAAGAATGTGCAATATTCTCAAAGGAAAATTTCAGACAGCTGCCCAGAGGGCAATGATGGATCAAGTGAGAGAAAGTCGGAACCCAGGAAACGCTGAAATTGAAGATCTCATTTTCCTGGCACGGTCAGCACTTATTCTAAGGGGGTCAGTTGCACATAAGTCTTGCCTGCCTGCTTGTGTGTATGGGCTTGCAGTAGCAAGTGGGCATGACTTTGAAAGAGAAGGATATTCACTGGTCGGGATAGACCCCTTTAAATTACTTCAAAACAGTCAAGTGTTCAGCCTGATCAGACCAAATGAAAACCCAGCTCACAAGAGTCAATTGGTGTGGATGGCATGCCACTCTGCTGCATTTGAGGATTTAAGAGTATCAAGTTTCATAAGAGGGAAGAAAGTGGTTCCAAGAGGAAAGCTTTCCACAAGAGGGGTTCAGATTGCTTCAAATGAGAATGTGGAAGCTATGGACTCTAGTACCCTAGAACTAAGAAGCAGATACTGGGCCATAAGGACCAGAAGTGGAGGAAATACCAACCAACAGAAGGCATCCGCGGGCCAGATCAGTGTGCAACCTACATTCTCAGTGCAACGGAATCTCCCTTTTGAAAGAGCAACCGTTATGGCAGCTTTCAGCGGGAACAATGAGGGACGGACATCAGACATGCGAACGGAAGTTATAAGGATGATGGAAAGTGCAAAGCCAGAAGATTTGTCCTTCCAGGGGCGGGGAGTCTTCGAGCTCTCGGACGAAAAGGCAACGAACCCGATCGTGCCTTCCTTTGACATGAGTAATGAAGGGTCTTATTTCTTCGGAGACAATGCAGAGGAGTATGACAATTGAATGAGTCTTCTAACCGAGGTCGAAACGTATGTTCTCTCTATCGTTCCGTCAGGCCCCCTCAAAGCCGAGATAGCGCAGAGACTTGAAGACGTTTTTGCAGGGAAAAACACCGATCTTGAGGCACTCATGGAATGGCTAAAGACAAGACCAATCCTGTCACCTCTGACTAAGGGGATTTTAGGATTTGTGTTCACGCTCACCGTGCCCAGTGAGCGAGGACTGCAGCGTAGACGCTTTGTCCAGAATGCCCTCAATGGGAATGGTGACCCGAACAACATGGACAAAGCGGTCAAACTGTACAGGAAACTTAAAAGGGAAATAACATTCCACGGGGCCAAAGAAGTAGCGCTCAGTTACTCTGCTGGTGCACTTGCCAGTTGCATGGGCCTCATATACAACAGAATGGGGACTGTCACCACTGAGGTGGCCTTTGGTCTAGTATGCGCAACCTGTGAACAGATTGCTGATTCCCAGCATCGATCTCATAGACAAATGGTGACAACAACCAATCCACTAATCAGGCATGAGAACAGAATGGTATTAGCCAGCACAACAGCTAAAGCCATGGAACAAATAGCTGGATCAAGCGAACAAGCAGCAGAGGCTATGGAGGTTGCCAGCCAGGCTAGACAAATGGTACAGGCAATGAGAACAATTGGGACTCACCCTAGTTCCAGCGCTGGTCTAAAAGATGATCTTCTTGAAAATTTACAGGCCTATCAGAAACGAATGGGAGTGCAAATGCAACGATTCAAGTGAATGAGTCTTCTAACCGAGGTCGAAACGCCTATCAGAAACGAATGGGAGTGCAAATGCAACGATTCAAGTGATCCTCTCATTGCTGCCGCAAGCATCATTGGGATTTTGCACCTGATATTGTGGATTCTTGATCGTCTTTTTTTCAAATGCATTTACCGTCGCTTTAAATACGGTCTGAAAAGAGGGCCTTCTACGGAAGGAGTGCCGGAGTCCATGAGGGAAGAATATCGACAGAAACAGCAGAGTGCTGTGGATGTTGACGATGGTCATTTTGTCAACATAGTGCTAGAGTAAATGGATTCCAACACTGTGTCAAGCTTTCAGGTAGACTGTTTCCTTTGGCATATCCGCAAACGGTTTGCAGACAATGGATTGGGTGATGCCCCATTCCTTGATCGGCTCCGCCGAGATCAAAAGTCCCTAAAAGGAAGAGGCAGCACCCTTGGTCTCGACATCGAAACAGCCACTCTTGTTGGGAAACAAATTGTGGAGTGGATTTTGAAAGAGGAATTCAACGAAACACTTAAGATGACCATTGCATCTGTACCTACTTCGCGCTACCTAGCTGACATGACCCTCGAGGAAATGTCACGAGACTGGTTCATGCTCATGCCTAGGCAAAAGATAATAGGCTCTCTTTGTGTGCGAATGGACCAGGCGATCATGGAAAAGAACATCATACTGAAAGCGAACTTCAGTGTGATTTTTAACCGATTAGAGACTTTGATACTACTAAGGGCTTTCACCGAAGAGGGAGCAATCGTTGGAGAAATTTCACCATTACCTTCTCTTCCAGGACATACTGATGAGGATGTCAAAAATGCAGTTGGGGTCCTCATCGGAGGGCTTGAATGGAATGGTAACACGGTTCGAGTCTCTGAAAATCTACAGAGATTCGCTTGGAGAAGCCGTAATGAGGATGGGAGACCTTCACTATCTCCAGAGCAGAAA---------------------------------TGAATGGATTCCAACACTGTGTCAAGCTTTCAGGACATACTGATGAGGATGTCAAAAATGCAGTTGGGGTCCTCATCGGAGGGCTTGAATGGAATGGTAACACGGTTCGAGTCTCTGAAAATCTACAGAGATTCGCTTGGAGAAGCCGTAATGAGGATGGGAGACCTTCACTATCTCCAGAGCAGAAATGAAAAGTGGCGAGAGCAATTGGGACAGAAATTTGAGGAAATAAGGTGGTTGATTGAAGAAGTGCGGCACAAATTGAAAATGACAGAGAATAGTTTCGAGCAAATAACATTTATGCAAGCCTTACAACTATTGCTTGAAGTAGAACAAGAGATAAGAACTTTCTCGTTTCAGCTTATTTAA
>Concatenated PB2+PA+NP+M1+M2+NS1+NS2 STRAIN=A/swine/Iowa/24297/1991 YEAR=1991
ATGGAGAGAATAAAGGAACTAAGAGATCTGATGTCACAATCTCGCACTCGCGAGATACTAACAAGAACCACTGTGGATCATATGGCCATAATCAAGAAATACACATCGGGAAGGCAAGAGAAGAACCCTGCATTGAGAATGAAATGGATGATGGCAATGAAATATCCAATTACAGCAGACAAGAGGATAATTGAAACAATCCCCGAGAGGAATGAGCAAGGACAAACCCTATGGAGCAGAATGAGCGATGCCGGCTCAGATCGGGTGATGGTATCACCTCTAGCTGTCACATGGTGGAACAGGAATGGGCCGACAGCAAGCACAATTCACTATCCAAAAGTCTATAGAACTTACTTTGAGAAAGTTGAAAGATTAAAACATGGGACTTTTGGCCCTGTCCATTTCAGAAACCAAGTCAAAATACGCAGAAGGGTTGACATTAACCCAGGTCATGCAGACCTCAGTTCTAAAGAAGCGCAAGATGTTATAATGGAAGTTGTTTTCCCAAATGAAGTGGGAGCTAGAATATTAACATCGGAATCACAGCTAATGATTACTAAAGAGAAGAAGGAAGAGCTCCAGGAGTGCAAAATTTCTCCCTTGATGGTAGCATACATGTTGGAGAGAGAACTTGTTAGGAAGACGAGATTCCTCCCAGTGGCTGGTGGAACGAGCAGTGTGTACATTGAGGTGTTGCACTTAACTCAGGGAGCGTGCTGGGAACAGCTATACACTCCAGGCGGGGAAGTAAGAAACGATGATGTTGACCAAAGCTTAATCATCGCTGCTAGGAGCATAGTGAGAAGAGCTACAGTATCTGCAGATCCACTGGCATCTCTATTGGAAATGTGCCATAGCACACAGATTGGTGGAATAAGAATGGTAGACATCCTCAAACAAAACCCGACAGAGGAACAAGCAGTGGACATATGCAAGGCTGCAATGGGTCTGAGAATCAGCTCATCATTTAGTTTTGGCGGGTTCACATTTAAAAGAACAAGTGGCTCATCAACTAAGAGGGAGGAGGAAGTACTTACAGGCAACCTCCAAACATTGAAAATAAGAGTGCATGAAGGGTACGAAGAATTTACACTGGTTGGGAAAAGGGCAACAGCTATACTCAGAAAAGCAACTAGAAGGTTGGTTCAATTGATAGTGAGTGGAAAGGATGAACAATCAATTGCTGAGGCAATAATCGTGGCTATGGTGTTTTCACAGGAGGATTGCATGATAAAGGCCGTTAGAGGTGATCTAAATTTCGTCAACAGAGCGAACCAACGGTTGAATCCAATGCACCAACTACTAAGGCATTTCCAAAAGGATGCTAAAGTCCTCTTTCAAAATTGGGGGATTGAATCTATAGACAACGTTATGGGAATGATTGGGATACTCCCTGATTTAACTCCAAGCACCGAGAAATCAATGAGAGGAATAAGAATCAGCAAAATGGGGGTGGATGAATATTCCAGTACGGAGAGGGTAGTGGTAAGCATTGACCGTTTTCTAAGAGTCAGGGACCAGCAAGGAAACGTGCTATTGTCTCCTGAAGAAGTCAGTGAAACACAGGGGACTGAAAAGTTGACGATAACTTATTCATCGTCAATGATGTGGGAGATTAATGGGCCTGAGTCGGTATTGGTGAATACCTACCAATGGATCATCAGGAACTGGGAAACTGTTAAAATTCAGTGGTCACAAGACCCCACAATGCTGTACAATAAAATGGAATTTGAACCATTTCAGTCTTTGGTTCCCAAGGCCGCAAGAGGTCAATACAGTGGGTTTGTGAGAACCCTATTTCAACAGATGAGAGATGTGCTTGGAACGTTTGATACCGTTCAAATAATAAAACTTCTCCCCTTTGCAGCTGCTCCACCAAAACAAAGTAGAATGCAATTTTCCTCTCTCACTGTAAATGTAAGAGGATCTGGAATGAGAATTCTTATAAGAGGCAATTCTCCTGTGTTCAATTACAACAAAGGCACCAAAAGGCTCACAGTCCTAGGAAAAGATGCAGGTGCTTTAAATGAAGACCCAGATGAAGGAACAGGTGGAGTGGAGTCTGCTGTATTGAGAGGATTCCTTATCTTGGGCAGAGAAGATAAGAGATATGGGCCAGCATTAAGCATTAATGAATTGAGTAGTCTTGCAAAAGGAGAGAAGGCTAATGTACTGATTGGGCAAGGAGACGTAGTGTTGGTAATGAAACGGAAACGGGACTCAAGCATACTTACTGACAGCCAGACAGCGACCAAAAGAATTCGAATGGCCATCAATTAAATGGAAGACTTCGTGCGACAGTGCTTCAACCCGATGATTGTTGAACTTGCAGAAAAGACAATGAAAGAATACGGGGAGAACCCAAAGATCGAAACAAACAAATTTGCAGCGATATGCACACATATGGAAGTATGCTTCATGTATTCAGATTTCCACTTCATCAATGAGCGGGGTGAATCAATAATCATAGAACCTGGTGATTCTAATGCACTGCTGAAACACAGATTTGAAATAATTGAAGGAAGGGATCGGAATATGGCATGGACGGTGGTAAACAGTATTTGTAACACTACAGGGGTTGGGAAACCAAGGTATCTCCCAGATCTGTATGACTACAAAGAAGATAGATTCATTGAGATTGGTGTGACAAGAAGAGAAGTCCATATATACTACCTGGAGAAGGCCAATAAGATAAAGTCTGAAGATACGCACATCCATATTTTCTCATTTACAGGAGAAGAAATGGCAACAAAAGCCGACTACACACTAGATGAAGAAAGTAGAGCCAGAATAAAGACCAGGCTATTTACCATAAGACAAGAGATGGCTAGCAGAGGTCTTTGGGATTCCTTTCGTCAGTCCGAGAGAGGCGAAGAGACAATTGAAGAAAGATTTGAAATCAAAGGGACGATGCGAAAGCTTGCTGACCAAAGTCTCCCACCAAACTTCTCAAGTTTCGACAACTTTAGAGCCTATGTAGATGGATTCGAACCGAATGGCTACATTGAGGGCAAGCTTTCCCAAATGTCTAGAGAAGTAAATGCTAGAATCGAGCCTTTCTTGAAGACAACACCACGACCACTCAGACTGCCGAGTGGGCCTCCCTGCTTTCAAAGGTCCAAATTTCTTTTGATGGATGCTCTGAAATTGAGCATTGAGGATCCAAGCCATGAAGGAGAAGGAATACCGCTTTATGATGCGGTCAGATGCATGAAGACGTTCTTTGGGTGGAAGGAACCTACCATCATTAAACCACATGAAAAGGGAATAAATTCAAATTATCTTTTAGCATGGAAGCAAGTGCTGGCAGAAATACAGGACTTTGAGGATGAGAAAAAAATTCCAAGGGTTAAAAATATGAAAAAAACAAGTCCACTAAAATGGGCACTTGGTGAAAATATGGCCCCAGAAAAGGTGGACTTTGATGATTGCAAAGATGTGAGTGATCTGAAGCAATATGATAGTGATGAACCAGAACTTAGATCGCTTGCAAGTTGGATCCAAAATGAATTCAACAAAGCATGTGAACTGACTGATTCGAGCTGGTTAGAGCTTGATGAGATTGGAGAGGATGTAGCTCCAATTGAACATATTGCAAGTATGAGAAGGAATTATTTTACAGCAGAAGTGTCTCACTGCAGAGCTACAGAGTACATAATGAAGGGAGTATATATAAATACTGCTTTGCTTAATGCATCCTGTGCAGCAATGGATGATTTTCAATTGATCCCAATGATAAGTAAATGTAGAACCAAAGAAGGAAGGCGAAAGACCAATTTATACGGATTCATCATAAAAGGAAGATCCCACTTAAGAAATGACACCGACGTGGTAAATTTTGTGAGCATGGAGTTTTCTCTCACTGATCCAAGACTTGAACTGCATAAATGGGAGAAATACTGCATCCTTGAGATAGGAGATATGGTTCTAAGAACTGCCATAGGTCAAGTGGCAAGGCCCATGTTTCTATACGTGAGGACAAACGGAACCTCAAAAATTAAAATGAAATGGGGGATGGAAATGAGACGTTGCCTCCTCCAGTCCCTCCAGCAGATCGAGAGTATGATTGAAGCAGAGTCATCTATCAAAGAGAAAGATATGACAAAAGAATTCTTTGAAGACAAATCAGAAGCTTGGCCCATTGGAGAGTCCCCCAAAGGGGTGGAAGAAGGTTCCATTGGAAAGGTCTGTCGGACGTTGTTGGCAAAGTCAGTCTTCAATTGCTTGTATGCGTCTCCACAATTAGAAGGATTCTCAGCTGAATCAAGGAAATTGCTCCTCATTGTTCAAGCTCTTAGGGACAACCTTGAACCTGGAACCTTTGATCTTGGGGGGTTATATGAATCAATTGAGGAGTGCCTGATTAATGATCCCTGGGTTTTGCTTAATGCGTCCTGGTTCAACTCCTTCCTCACACATGCACTAAGATAGATGGCGTCTCAAGGCACCAAACGATCATATGAACAAATGGAGACTGGTGGGGAACGCCAGGATGCCACAGAAATCAGAGCATCTGTCGGAAGAATGATTGGTGGAATCGGAAGATTCTACATCCAAATGTGCACTGAACTCAAACTCAGTGACTATGAGGGACGACTAATTCAAAATAGCATAACAATAGAGAGAATGGTGCTCTCTGCTTTTGATGAGAGAAGGAATAAATACCTAGAAGAGCATCCCAGTGCTGGGAAGGATCCTAAGAAAACTGGAGGACCCATATATAGAAGGGTAGACGGAAAATGGATGAGAGAACTCATCCTTTATGACAAAGAAGAAATAAGGAGAGTTTGGCGCCAAGCAAACAATGGTGAGGATGCAACAGCCGGTCTTACTCACATCATGATTTGGCACTCCAATCTTAATGATGCCACCTATCAGAGAACAAGAGCGCTTGTTCGCACTGGAATGGATCCCAGAATGTGCTCCCTAATGCAAGGTTCAACACTTCCCAGAAGGTCTGGGGCCGCAGGTGCTGCAGTGAAAGGAGTTGGAACAATAGCAATGGAGTTAATCAGAATGATCAAACGTGGAATCAATGACCGAAACTTCTGGAGGGGTGAAAATGGACGAAGGACAAGGATTGCATATGAAAGAATGTGCAATATTCTCAAAGGAAAATTTCAGACAGCTGCCCAGAGGGCAATGATGGATCAAGTGAGAGAAAGTCGAAACCCAGGAAACGCTGAAATTGAAGATCTCATTTTCCTGGCACGGTCAGCACTTATTCTAAGGGGGTCAGTTGCACATAAGTCCTGCCTGCCTGCTTGTGTGTATGGGCTTGCAGTAGCAAGTGGGCATGACTTTGAAAGAGAAGGATATTCACTGGTCGGGATAGACCCCTTCAAATTACTTCAAAACAGTCAAGTGTTCAGCCTGATCAGACCAAATGAAAACCCAGCTCACAAGAGTCAATTGGTGTGGATGGCATGCCACTCTGCTGCATTTGAGGATTTAAGAGTATCAAGTTTCATAAGAGGGAAGAAAGTGGTTCCAAGAGGAAAGCTTTCCACAAGAGGGGTTCAGATTGCTTCAAATGAGAATGTGGAAGCTATGGACTCTAGTACCCTAGAACTAAGAAGCAGATACTGGGCCATAAGGACCAGAAGTGGAGGAAATACCAACCAACAGAAGGCATCTGCGGGCCAGATCAGTGTGCAACCTACATTCTCAGTGCAACGGAATCTCCCTTTTGAAAGGGCAACCGTTATGGCAGCTTTCAGCGGGAACAATGAGGGACGGACATCAGACATGCGAACGGAAGTTATAAAGATGATGGAAAGTGCAAAGCCAGAAGATTTGTCCTTCCAGGGGCGGGGAGTCTTCGAGCTCTCGGACGAAAAGGCAACGAACCCGATCGTGCCTTCCTTTGACATGAGTAATGAAGGGTCTTATTTCTTCGGAGACAATGCAGAGGAGTATGACAATTGAATGAGTCTTCTAACCGAGGTCGAAACGTATGTTCTCTCTATCGTTCCGTCAGGCCCCCTCAAAGCCGAGATAGCGCAGAGACTTGAAGATGTTTTTGCAGGGAAAAACACCGATCTTGAAGCACTCATGGAATGGCTAAAGACAAGACCAATCCTGTCACCTCTGACTAAGGGGATTTTAGGATTTGTGTTCACGCTCACCGTGCCCAGTGAGCGAGGACTGCAGCGTAGACGCTTTGTCCAGAATGCCCTCAATGGGAATGGTGACCCGAACAACATGGACAAAGCGGTCAAACTGTACAGAAAACTTAAAAGGGAAATAACATTCCACGGGGCCAAAGAAGTAGCGCTCAGTTACTCTGCTGGTGCACTTGCCAGTTGCATGGGCCTCATATACAACAGAATGGGGACTGTCACCACTGAGGTGGCCTTTGGTCTAGTATGCGCAACCTGTGAACAGATTGCTGATTCCCAGCATCGATCTCATAGACAAATGGTGACAACAACCAATCCACTAATCAGGCATGAGAACAGAATGGTATTAGCCAGCACAACAGCTAAAGCCATGGAACAAATGGCTGGATCAAGTGAACAAGCAGCAGAGGCTATGGAGGTTGCTAGCCAGGCTAGACAAATGGTACAGGCAATGAGAACAATTGGGACTCACCCTAGTTCCAGCGCTGGTCTAAAAGATGATCTTCTTGAAAATTTACAGGCCTATCAGAAACGAATGGGGGTGCAAATGCAAAGATTCAAGTGAATGAGTCTTCTAACCGAGGTCGAAACGCCTATCAGAAACGAATGGGGGTGCAAATGCAAAGATTCAAGTGATCCTCTCATTGCTGCCGCAAGCATCATTGGGATTTTGCACCTGATATTGTGGATTCTTGATCGTCTTTTTTTCAAATGCATTTACCGTCACTTTAAATACGGTCTGCAAAGAGGGCCTTCTACGGAAGGAGTGCCGGAGTCCATGAGGGAAGAATATCGACAGAAACAGCAGAGTGCTGTGGATGTTGACGATGGTCATTTTGTCAACATAGTGCTAGAGTAAATGGATTCCAACACTGTGTCAAGCTTTCAGGTAGACTGTTTCCTTTGGCATATCCGCAAACGGTTTGCAGACAATGGATTGGGTGATGCCCCATTCCTTGATCGGCTCCGCCGAGATCAAAAGTCTCTAAAAGGAAGAGGCAGCACCCTTGGTCTCGACATCGAAACAGCCACTCTTGTTGGGAAACAAATTGTGGAGTGGATTTTGAAAGAGGAATCCAACGAAACACTTAAGATGACCATTGCATCTGTACCTACTTCGCGCTACCTAGCTGACATGACCCTCGAGGAAATGTCACGAGACTGGTTCATGCTCATGCCTAGGCAAAAGATAATAGGCTCTCTTTGTGTGCGAATGGACCAGGCGATCATGGAAAAGAACATCATACTGAAAGCGAACTTCAGTGTGATTTTTAACCGATTAGAGACTTTGATACTACTAAGGGCTTTCACCGAAGAGGGAGCAATCGTTGGAGAAATTTCACCATTACCTTCTCTTCCAGGACATACTGATGAGGATGTCAAAAATGCAGTTGGGGTCCTCATCGGAGGGCTTGAATGGAATGGTAACACGGTTCGAGTCTCTGAAAATCTACAGAGATTCGCTTGGAGAAGCCGTAATGAGGATGGGAGACCTTCACTACCTCCAGAGCAGAAA---------------------------------TGAATGGATTCCAACACTGTGTCAAGCTTTCAGGACATACTGATGAGGATGTCAAAAATGCAGTTGGGGTCCTCATCGGAGGGCTTGAATGGAATGGTAACACGGTTCGAGTCTCTGAAAATCTACAGAGATTCGCTTGGAGAAGCCGTAATGAGGATGGGAGACCTTCACTACCTCCAGAGCAGAAATGAAAAGTGGCGAGAGCAATTGGGACAGAAATTTGAGGAAATAAGGTGGTTGATTGAAGAAGTGCGGCACAAATTGAAAATGACAGAGAATAGTTTCGAGCAAATAACATTTATGCAAGCCTTACAACTATTGCTTGAAGTAGAACAAGAGATAAGAACTTTCTCGTTTCAGCTTATTTAA
>Concatenated PB2+PA+NP+M1+M2+NS1+NS2 STRAIN=A/swine/Maryland/23239/1991 YEAR=1991
ATGGAGAGAATAAAGGAACTAAGAGATCTGATGTCACAATCTCGCACTCGCGAGATACTAACAAGAACCACTGTGGATCATATGGCCATAATCAAGAAATACACATCGGGAAGGCAAGAGAAGAACCCTGCATTGAGAATGAAATGGATGATGGCAATGAAATATCCAATTACAGCAGACAAGAGGATAATTGAAACAATCCCCGAGAGGAATGAGCAAGGACAAACCCTATGGAGCAGGATGAGCGATGCAGGCTCAGATCGGGTGATGGTATCACCTCTAGCTGTCACATGGTGGAACAGGAATGGGCCGACAGCAAGCACAATTCACTATCCAAAAGTCTATAGAACTTACTTTGAGAAAGTCGAAAGATTAAAACATGGGACTTTTGGCCCTGTCCATTTCAGAAACCAAGTCAAAATACGCAGAAGGGTTGACATTAACCCAGGTCATGCAGACCTCAGTTCTAAAGAAGCGCAAGATGTTATAATGGAAGTTGTTTTCCCAAATGAAGTGGGAGCTAGAATATTAACATCGGAATCACAGCTAATGATTACTAAAGAGAAGAAGGAAGAGCTCCAGGAGTGCAAAATTTCTCCCTTGATGGTAGCATACATGTTGGAGAGAGAACTTGTTAGGAAGACGAGATTCCTCCCAGTGGCTGGTGGAACGAGCAGTGTGTACATTGAGGTGTTGCACTTGACTCAGGGAGCGTGCTGGGAACAGCTATACACTCCAGGCGGGGAAGTAAGAAACGATGATGTTGACCAAAGCTTAATCATCGCTGCTAGGAGCATAGTGAGAAGAGCTACAGTATCTGCAGATCCACTAGCATCTCTATTGGAAATGTGCCACAGCACACAGATTGGTGGAATAAGAATGGTAGACATCCTCAAACAAAACCCGACAGAGGAACAAGCAGTGGACATATGCAAGGCTGCAATGGGTCTGAGAATCAGCTCATCATTTAGTTTTGGCGGGTTCACATTTAAAAGAACAAGTGGCTCATCAACTAAGAGGGAGGAGGAAGTACTTACAGGCAACCTCCAAACATTGAAAATAAGAGTGCATGAAGGGTACGAAGAATTTACACTGGTTGGGAAAAGGGCAACAGCTATACTCAGAAAAGCAACTAGAAGGTTGGTTCAATTGATAGTGAGTGGAAAGGATGAACAATCAATTGCTGAGGCAATAATCGTGGCTATGGTGTTTTCACAGGAGGATTGCATGATAAAGGCCGTTAGAGGTGATCTAAATTTCGTCAACAGAGCAAACCAACGGTTGAATCCAATGCACCAACTACTAAGGCATTTCCAAAAGGATGCTAAAGTCCTCTTTCAAAATTGGGGGATTGAATCTATAGACAACGTTATGGGAATGATTGGGATACTCCCTGATTTAACTCCAAGCACCGAGAAATCAATGAGAGGAATAAGAATCAGCAAAATGGGGGTGGATGAATATTCCAGTACGGAGAGGGTAGTGGTAAGCATTGACCGTTTTCTAAGAGTCAGGGACCAGCAAGGGAACGTGCTATTGTCTCCCGAAGAAGTCAGTGAAACACAGGGGACTGAAAAGTTGACGATAACTTATTCATCGTCAATGATGTGGGAGATTAATGGGCCTGAGTCGGTATTGGTGAATACCTACCAATGGATCATCAGGAACTGGGAAACTGTTAAAATTCAGTGGTCACAAGACCCCACAATGCTGTACAATAAAATGGAATTTGAACCATTTCAGTCTTTGGTTCCCAAGGCCGCAAGAGGTCAATACAGTGGGTTTGTGAGAACCCTATTCCAACAGATGAGAGATGTGCTTGGAACGTTTGATACCGTTCAAATAATAAAACTTCTCCCCTTTGCAGCTGCTCCACCAAAACAAAGTAGAATGCAATTTTCCTCTCTCACCGTAAATGTAAGAGGATCTGGAATGAGAATTCTTATAAGAGGCAATTCTCCTGTGTTCAATTACAACAAAGGCACCAAAAGGCTCACAGTCCTAGGAAAGGATGCAGGTGCTTTAAATGAAGACCCAGATGAAGGAACAGGTGGAGTGGAGTCTGCTGTATTGAGAGGATTCCTTATCTTGGGCAGAGAAGATAAGAGATATGGGCCAGCATTAAGCATTAATGAATTGAGTAGTCTTGCAAAAGGAGAGAAGGCTAATGTACTGATTGGGCAAGGAGACGTAGTGTTGGTAATGAAACGGAAACGGGACTCAAGCATACTTACTGACAGCCAGACAGCGACCAAAAGAATTCGAATGGCCATCAATTAGATGGAAGACTTCGTACGACAGTGCTTCAACCCGATGATTGTTGAACTTGCAGAAAAGACAATGAAAGAATACGGGGAGAACCCAAAGATCGAAACAAACAAATTTGCAGCGATATGCACACATATGGAAGTATGCTTCATGTATTCAGATTTCCACTTCATCAATGAGCGGGGTGAATCAATAATCATAGAACCTGGTGATTCTAATGCACTGCTGAAACACAGATTTGAAATAATTGAAGGAAGGGATCGGAATATGGCATGGACGGTGGTAAACAGTATTTGTAACACTACAGGGGTTGGGAAACCAAGGTATCTCCCAGATCTGTATGACTACAAAGAAGATAGATTCATTGAGATTGGTGTGACAAGAAGAGAAGTCCATATATACTACCTGGAGAAGGCCAATAAGATAAAGTCTGAAGATACGCACATCCATATTTTCTCATTTACAGGAGAAGAAATGGCAACAAAAGCCGACTACACACTAGATGAAGAAAGTAGAGCCAGAATAAAGACCAGGCTATTTACCATAAGACAAGAGATGGCTAGCAGAGGTCTTTGGGATTCCTTTCGTCAGTCCGAGAGAGGCGAAGAGACAATTGAAGAAAGATTTGAAATCAAAGGGACGATGCGAAAGCTTGCTGACCAAAGTCTCCCACCAAACTTCTCAAGTTTCGACAACTTTAGAGCCTATGTAGATGGATTCGAACCGAATGGCTACATTGAGGGCAAGCTTTCCCAAATGTCTAGAGAAGTAAATGCTAGAATCGAGCCTTTCTTGAAGACAACACCACGACCACTTAGACTGCCAAGTGGGCCTCCCTGCTTTCAAAGGTCCAAATTTCTTTTGATGGATGCTCTGAAATTAAGCATTGAGGATCCAAGCCATGAAGGAGAAGGAATACCGCTTTATGATGCGGTCAGATGCATGAAGACGTTCTTTGGGTGGAAGGAACCTACCATCATTAAACCACATAAAAAGGGAATAAATTCAAATTATCTTTTAGCATGGAAGCAAGTGCTGGCAGAAATACAGGACTTTGAGGATGAGAAAAAAATTCCAAGGGTTAAAAATATGAAAAAAACAAGTCCACTAAAATGGGCACTTGGTGAAAATATGGCCCCAGAAAAGGTGGACTTTGATGATTGCAAAGATGTGAGTGATCTGAAGCAATATGATAGTGATGAACCAGAACTTAGATCGCTTGCAAGTTGGATCCAAAATGAATTCAACAAAGCATGTGAACTGACTGATTCGAGCTGGTTAGAGCTTGATGAGATTGGAGAGGATGTAGCTCCAATTGAACATATTGCAAGTATGAGAAGGAATTATTTTACAGCAGAAGTGTCTCACTGCAGAGCTACAGAGTACATAATGAAGGGAGTATATATAAATACTGCTTTGCTTAATGCATCCTGTGCAGCAATGGATGATTTTCAATTGATCCCAATGATAAGTAAATGTAGAACCAAAGAAGGAAGGCGAAAGACCAATTTATACGGATTCATCATAAAAGGAAGATCCCACTTAAGAAATGACACCGACGTGGTAAACTTTGTGAGCATGGAGTTTTCTCTCACTGATCCAAGACTTGAACAGCATAAATGGGAGAAATACTGCATCCTTGAGATAGGAGATATGGTTCTAAGAACTGCCATAGGTCAAGTGGCAAGGCCCATGTTTCTATACGTGAGGACAAACGGAACCTCAAAAATTAAAATGAAATGGGGGATGGAAATGAGACGTTGCCTCCTCCAGTCCCTCCAGCAGATCGAGAGTATGATTGAAGCAGAGTCATCTATCAAAGAGAAAGATATGACAAAAGAATTCTTTGAAGACAAATCAGAAGCTTGGCCCATTGGAGAGTCCCCCAAAGGGGTGGAAGAAGGTTCCATTGGAAAGGTCTGTCGGACGTTGTTGGCAAAGTCAGTCTTCAATTGCTTGTATGCGTCTCCACAATTAGAAGGATTCTCAGCTGAATCAAGGAAATTGCTCCTCATTGTTCAAGCTCTTAGGGACAACCTTGAACCTGGAACCTTTGATCTTGGGGGGTTATATGAATCAATTGAGGAGTGCCTGATTAATGATCCCTGGGTTTTGCTTAATGCGTCCTGGTTCAACTCCTTCCTCACACATGCACTAAGATAGATGGCGTCTCAAGGCACCAAACGATCATATGAACAAATGGAGACTGGTGGGGAACGCCAGGATGCCACAGAAATCAGAGCATCTGTCGGAAGAATGATTGGTGGAATCGGAAGATTCTACATCCAAATGTGCACTGAACTCAAACTCAGTGACTATGAGGGACGACTAATTCAAAATAGCATAACAATAGAGAGAATGGTGCTCTCTGCTTTTGATGAGAGAAGGAATAAATACCTAGAAGAGCATCCCAGTGCTGGGAAGGATCCTAAGAAAACTGGAGGACCCATATATAGAAGGGTAGACGGAAAATGGATGAGAGAACTCATCCTTTATGACAAAGAAGAAATAAGGAGAGTTTGGCGCCAAGCAAACAATGGTGAGGATGCAACAGCCGGTCTTACTCACATCATGATTTGGCACTCCAATCTTAATGATGCCACCTATCAGAGAACAAGAGCGCTTGTTCGCACTGGAATGGATCCCAGAATGTGCTCCCTAATGCAAGGTTCAACACTTCCCAGAAGGTCTGGGGCCGCAGGTGCTGCAGTGAAAGGAGTTGGAACAATAGCAATGGAGTTAATCAGAATGATCAAACGTGGAATCAATGACCGAAACTTCTGGAGGGGTGAAAATGGACGAAGGACAAGGATTGCATATGAAAGAATGTGCAATATTCTCAAAGGAAAATTTCAGACAGCTGCCCAGAGGGCAATGATGGATCAAGTAAGAGAAAGTCGAAACCCAGGAAACGCTGAAATTGAAGATCTCATTTTCCTGGCACGGTCAGCACTTATTCTAAGGGGGTCAGTTGCACATAAGTCCTGCCTGCCTGCTTGTGTGTATGGGCTTGCAGTAGCAAGTGGGCATGACTTTGAAAGAGAAGGATATTCACTGGTCGGGATAGACCCCTTCAAATTACTTCAAAACAGTCAAGTGTTCAGCCTGATCAGACCAAATGAAAACCCAGCTCACAAGAGTCAATTGGTGTGGATGGCATGCCATTCTGCTGCATTTGAGGATTTAAGAATATCAAGTTTCATAAGAGGGAAGAAAGTGGTTCCAAGAGGAAAGCTTTCCACAAGAGGGGTTCAGATTGCTTCAAATGAGAATGTGGAAGCTATGGACTCTAGTACCCTAGAACTAAGAAGCAGATATTGGGCCATAAGGACCAGAAGTGGAGGAAATACCAACCAACAGAAGGCATCTGCGGGCCAGATCAGTGTGCAACCTACATTCTCAGTGCAACGGAATCTCCCTTTTGAAAGAGCAACCGTTATGGCAGCTTTCAGCGGGAATAATGAGGGACGGACATCAGACATGCGAACGGAAGTTATAAGGATGATGGAAAGTGCAAAGCCAGAAGATTTGTCCTTCCAGGGGCGGGGAGTCTTCGAGCTCTCGGACGAAAAGGCAACGAACCCGATCGTGCCTTCCTTTGACATGAGTAATGAAGGGTCTTATTTCTTCGGAGACAATGCAGAGGAGTATGACAATTGAATGAGCCTTCTAACCGAGGTCGAAACGTATGTTCTCTCTATCGTTCCGTCAGGCCCCCTCAAAGCCGAGATAGCGCAGAGACTTGAAGATGTTTTTGCAGGGAAAAACACCGATCTTGAGGCACTCATGGAATGGCTAAAGACAAGACCAATCCTGTCACCTCTGACTAAGGGGATTTTAGGATTTGTGTTCACGCTCACCGTGCCCAGTGAGCGAGGACTGCAGCGTAGACGCTTTGTCCAGAATGCCCTCAATGGGAATGGTGATCCGAACAACATGGACAAAGCGGTCAAACTGTACAGAAAACTTAAAAGGGAAATAACATTCCACGGGGCCAAAGAAGTAGCGCTCAGTTACTCTGCTGGTGCACTTGCCAGTTGCATGGGCCTCATATACAACAGAATGGGGACTGTCACCACTGAGGTGGCCTTTGGTCTAGTATGCGCAACCTGTGAACAGATTGCTGATTCCCAGCATCGATCTCATAGACAAATGGTGACAACAACCAATCCACTAATCAGACATGAGAACAGGATGGTATTAGCCAGCACAACAGCTAAAGCCATGGAACAAATGGCTGGATCAAGTGAACAAGCAGCAGAGGCTATGGAGGTTGCTAGCCAGGCTAGACAAATGGTACAGGCAATGAGAACAATTGGGACTCACCCTAGTTCCAGCGCTGGTCTAAAAGATGATCTTCTTGAAAATTTGCAGGCCTATCAGAAACGAATGGGGGTGCAAATGCAACGATTCAAGTGAATGAGCCTTCTAACCGAGGTCGAAACGCCTATCAGAAACGAATGGGGGTGCAAATGCAACGATTCAAGTGATCCTCTCATTGCTGCCGCAAGCATCATTGGGATTTTGCACCTGATATTGTGGATTCTTGATCGTCTTTTTTTCAAATGCATTTACCGTCATTTTAAATACGGTCTGAAAAGAGGGCCTTCTACGGAAGGAGTGCCGGAGTCCATGAGGGAAGAATATCGACAGAAACAGCAGAGTGCTGTGGATGTTGACGATGGTCATTTTGTCAACATAGTGCTAGAGTAAATGGATTCCAACACTGTGTCAAGCTTTCAGGTAGACTGTTTCCTTTGGCATATCCGCAAACGGTTTGCAGACAATGGATTGGGTGATGCCCCATTCCTTGATCGGCTCCGCCGAGATCAAAAGTCCCTAAAAGGAAGAGGCAGCACCCTTGGTCTCGACATCGAAACAGCCACTCTTGTTGGGAAACAAATTGTGGAGTGGATTTTGAAAGAGGAATCCAACGAAACACTTAAGATGACCATTGCATCTGTACCTACTTCGCGCTACCTAGCTGACATGACCCTCGAGGAAATGTCACGAGACTGGTTCATGCTCATGCCCAGGCAAAAGATAATAGGCTCTCTTTGTGTGCGAATGGACCAGGCGATCATGGAAAAGAACATCATACTGAAAGCGAACTTCAGTGTGATTTTTAACCGATTAGAGACTTTGATACTACTAAGGGCTTTCACCGAAGAGGGAGCAATCGTTGGAGAAATTTCACCATTACCTTCTCTTCCAGGACATACTGATGAGGATGTCAAAAATGCAGTTGGGGTCCTCATCGGAGGGCTTGAATGGAATGGTAACACGGTTCGAGTCCCTGAAAATCTACAGAGATTCGCTTGGAGAAACCGTAATGAGGATGGGAGACCTTCACTACCTCCAGAGCAGAAA---------------------------------TGAATGGATTCCAACACTGTGTCAAGCTTTCAGGACATACTGATGAGGATGTCAAAAATGCAGTTGGGGTCCTCATCGGAGGGCTTGAATGGAATGGTAACACGGTTCGAGTCCCTGAAAATCTACAGAGATTCGCTTGGAGAAACCGTAATGAGGATGGGAGACCTTCACTACCTCCAGAGCAGAAATGAAAAGTGGCGAGAGCAATTGGGACAGAAATTTGAGGAAATAAGGTGGTTGATTGAAGAAGTGCGGCACAAATTGAAAATGACAGAGAATAGTTTCGAGCAAATAACATTTATGCAAGCCTTACAACTATTGCTTGAAGTAGAACAAGAGATAAGAACTTTCTCGTTTCAGCTTATTTAA
>Concatenated PB2+PA+NP+M1+M2+NS1+NS2 STRAIN=A/swine/Wisconsin/1/1961 YEAR=1961
ATGGAGAGAATAAAAGAACTAAGAGATCTGATGTTACAGTCCCGCACTCGCGAGATACTCACAAGGACCACCGTGGACCATATGGCCATAATCAAGAAATACACATCGGGGAGGCAAGAGAAAAACCCCGCATTGAGAATGAAATGGATGATGGCAATGAAATATCCAATTACAGCAGACAAGAGAATAATTGAGACAATTCCCGAGAGGAATGAGCAAGGACAAACCCTATGGAGTAGAACGAGCGATGCCGGATCAGATCGGGTGATGGTATCACCTCTGGCTGTAACATGGTGGAATAGGAATGGGCCAACGGCAAGCACAGTTCACTACCCAAAAGTTTATAGAACTTACTTTGAAAAAGTCGAAAGATTAAAACATGGGACTTTTGGTCCTGTCCATTTCAGAAACCAAGTCAAAATACGCCGAAGGGTTGACATAAATCCAGGTCATGCAGACCTCAGTGCCAAAGAAGCACAAGATGTTATAATGGAGGTTGTTTTCCCAAATGAAGTGGGAGCCAGAATATTGACATCGGAATCACAGCTAATGATTACTAAAGAAAAGAAAGAAGAACTCCAGGAGTGCAAAATTTCTCCTTTGATGGTAGCATACATGTTGGAGAGAGAACTTGTTCGGAAAACAAGGTTCCTCCCAGTGGCTGGTGGAACAAGCAGTGTGTACATTGAGGTGTTACATTTAACTCAGGGAGCGTGCTGGGAACAGCTATACACTCCAGGAGGGGAAGTAAGAAACGATGATGTTGATCAAAGCTTAATTATCGCTGCTAGGAGCATAGTGAGAAGAGCTACAGTATCTGCAGATCCACTGGCATCTCTGTTGGAAATGTGTCACAGCACACAGATTGGTGGAGTAAGAATGGTGGACATCCTCAGGCAGAACCCGACAGAGGAACAAGCAGTGGATATATGCAAGGCAGCAATGGGTCTGAGAATCAGCTCATCATTTAGTTTTGGCGGGTTCACATTCAAAAGAACAAGTGGCTCATCAACCAAGAAGGAGGAGGAAGTACTTACGGGCAATCTCCAAACATTGAAGATAAGAGTGCATGAGGGGTATGAAGAATTCACAATGGTTGGGAAGAGGGCAACAGCTATACTCAGAAAAGCAACTAGAAGATTGGTTCAACTAATAGTGAGTGGAAGAGATGAACAGTCGATTGCTGAGGCAATAATCGTGGCTATGGTGTTTTCACAGGAGGATTGTATGATAAAGGCAGTTAGGGGTGATCTGAATTTCGTCAATAGGGCGAACCAACGGTTGAATCCCATGCACCAACTATTAAGGCATTTTCAAAAGGATGCTAAAGTTCTTTTTCAAAATTGGGGAATTGAACCCATAGACAATGTAATGGGAATGGTTGGGATACTACCCGACTTAACCCCAAGCACTGAGATGTCAATGAGGGGAGTAAGAATCAGCAAGATGGGGGTGGATGAGTACTCCAGTACGGAGAGGGTGGTGGTAAGCATTGACCGCTTTTTAAGAGTAAGAGACCAACAAGGGAACGTGCTATTGTCTCCTGAAGAGGTCAGCGAAACACAGGGGACTGAAAAGTTGACGATAACTTATTCATCGTCAATGATGTGGGAGGTTAATGGCCCTGAATCAGTGTTGGTGAATACCTACCAGTGGATCATCAGAAACTGGGAAACTGTTAAAATTCAGTGGTCGCAGGACCCTACAATGCTATACAATAAAATGGAATTTGAACCATTCCAGTCTTTGGTTCCTAAAGCTGCAAGAGGTCAATACAGTGGGTTTGTGAGGACCCTATTCCAACAAATGAGGGATGTGCTTGGAACATTTGATACTGTTCAGATAATAAAACTTCTCCCCTTTGCAGCTGCTCCACCAAAACAAAGTAGAATGCAGTTTTCTTCTCTAACCGTGAATGTAAGAGGATCAGGAATGAGAATTCTTATAAGAGGCAATTCTCCTGTGTTCAATTACAACAAGGGCACCAAGAGACTCACAGTTCTAGGAAAGGATGCAGGTGCTTTAACTGAAAACCCAGACGAAGGAACAACTGGAGTGGAGTCTGCTGTCTTGAGAGGATTCCTCATTTTAGGCAGAGAAGACAGGAGATATGGGCCAGCATTAAGCATCAATGAATTGAGCAGTCTTGCAAAAGGAGAGAAGGCTAATGTACTGATTGGGCAAGGAGACGTAGTGTTGGTAATGAAACGGAAACGGGACTCAAGCATACTTACTGACAGCCAGACAGCGACCAAAAGAATTCGAATGGCCATCAATTAGATGGAAGACTTTGTACGACAGTGCTTCAATCCGATGATTGTCGAACTTGCAGAAAAGACAATGAAAGAATATGGGGAGAACCCGAAGATCGAAACAAACAAATTTGCGGCAATATGCACCCACATGGAGGTATGCTTCATGTATTCAGATTTCCACTTCATCAATGAAAGGGGCGAATCAATAATCGTAGAGCCTGGTGATTCAAATGCGCTCTTGAAACACAGATTTGAAATAATCGAAGGAAGGGATCGGAATGTGGCTTGGACGGTGGTAAACAGTATTTGTAACACTACAGGGGTTGGAAAACCAAAGTTTCTCCCAGATCTGTATGACTACAAGGAAGATAGATTCATTGAGATTGGTGTAACGAGGAGAGAGGTCCATGTATACTACCTGGAAAAGGCCAATAAGATAAAATCTGAAGAGACACACATTCACATTTTCTCATTCACAGGGGAAGAAATGGCCACAAAAGCCGACTACACACTAGATGAAGAAAGTAGAGCTAGAATAAAGACCAGGCTATTCACCATAAGACAAGAGATGGCTAGCAGAGGCCTTTGGGATTCCTTTCGTCAGTCCGAGAGAGGCGAAGAGACAATTGAAGAAAGATTTGAGATCACAGGGACAATGCGAAGGCTTGCCGACCAAAGTCTCCCACCAAACTTCTCCAGTCTTGAAAACTTTAGAGCCTATGTGGATGGATTCGAGCCGAATGGCTACATTGAGGGCAAGCTTTCCCAAATGTCTAGAGAAGTAAATGCTAGAATCGAGCCTTTTTTGAAGACAACACCACGCCCACTTAGACTGCCATGTGGGCCTCCCTGTTTCCAGCGATCTAAATTTCTGTTGATGGATGCTCTGAAATTAAACATTGAAGATCCAAGCCATGAAGGAGAAGGGATACCGCTTTATGATGCGGTCAGATGCATGAAAACGTTCTTTGGATGGAAGGAACCCACTATTGTTAAGCCACATGAAAAGGGGATAAATTCAAATTACCTTTTGGCATGGAAGCAAGTACTGGCAGAAATACAGGACATCGAGGATGAGAAGAAAATTCCAAGGATTAAAAATATGAAGAAAACAAGCCCATTGAAATGGGCACTTGGTGAGAATATGGCCCCGGAAAAGGTGGACTTTGACGATTGTAAGGATGTAAGCGATCTGAAGCAATATGATAGTGACGAGCCAGAATTTAGGTCGCTTGCAAGTTGGATTCAAAATGAGTTCAACAAAGCATGTGAACTGACTGATTCGAGCTGGTTAGAGCTTGATGAGATTGGAGAAGATGTAGCTCCAATTGAACACATTGCAAGCATGAGAAGGAATTATTTCACAGCAGAAGTGTCTCATTGCAGAGCTACAGAATACATAATGAAGGGAGTATATATAAATACTGCTTTGCTTAATGCATCCTGTGCAGCAATGGATGATTTTCAACTAATTCCAATGATAAGCAAATGTAGAACCAAAGAGGGAAGACGAAAGACCAATTTGTACGGATTCATCATAAAAGGAAGATCCCACTTAAGAAATGACACTGACGTGGTAAATTTTGTGAGCATGGAATTTTCCCTCACTGATCCAAGGCTTGAACCGCATAAATGGGAGAAGTACTGCATCCTTGAGATAGGAGACATGGTTCTAAGAACTGCCATCGGTCAAGTGGCAAGGCCTATGTTTCTATACGTGAGAACAAACGGGACCTCAAAAATTAAAATGAAATGGGGAATGGAAATGAGACGTTGCCTCCTCCAGTCCCTCCAGCAGATTGAGAGTATGATTGAAGCTGAGTCATCTGTCAAAGAGAAAGATATGACCAAAGAATTCTTTGAGAACAAATCAGAAACTTGGCCCATTGGGGAGTCCCCCAAAGGAGTGGAAGAAGGTTCCATTGGAAAGGTCTGCAGGACGTTGTTGGCAAAGTCGGTTTTCAACTGCTTGTATGCGTCTCCACAACTAGAGGGATTCTCAGCTGAATCAAGGAAATTGCTTCTCATTGTTCAAGCTCTTAGGGACAACCTTGAACCTGGAACCTTTGATCTTGGGGGGCTATATGAATCAATTGAGGAGTGCCTGATTAATGATCCCTGGGTTTTGCTTAATGCGTCTTGGTTCAACTCCTTCCTCACACATGCACTGAGATAGATGGCGTCTCAAGGCACCAAACGATCATATGAACAAATGGAGACTGGTGGGGAACGCCAGGATGCCACAGAAATCAGAGCATCTGTCGGAAGAATGATTGGTGGAATTGGAAGATTCTACATCCAAATGTGCACCGAACTCAAACTCAGTGATTATGAGGGACGACTGATTCAAAATAGCATAACAATAGAGAGAATGGTGCTCTCTGCTTTTGACGAGAGAAGGAATAAATACCTAGAAGAGCATCCCAGTGCTGGGAAAGATCCTAAGAAAACTGGAGGACCCATATATAGAAGAATAGACGGAAAATGGATGAGGGAACTCATCCTTTATGACAAAGAAGAAATAAGGAGAGTTTGGCGCCAAGCCAACAATGGTGAAGATGCAACAGCCGGCCTGACCCATATTATGATTTGGCATTCCAATCTGAATGATGCCACCTATCAGAGAACAAGAGCTCTTGTTCGCACTGGGATGGATCCCAGAATGTGCTCCCTAATGCAGGGTTCAACTCTTCCCAGAAGGTCTGGAGCCGCAGGTGCTGCAGTAAAAGGAGTTGGAACAATAGTGATGGAGTTGATCAGAATGATCAAGCGTGGAATCAATGACCGAAACTTCTGGAGGGGTGAAAATGGACGAAGGACAAGGATTGCATATGAAAGAATGTGCAACATTCTCAAAGGGAAATTTCAGACAGCTGCACAGAGAGCAATGATGGATCAAGTGAGAGAAAGCCGGAACCCAGGAAACGCTGAAATTGAAGATCTCATTTTTCTGGCACGGTCAGCACTTATTTTAAGAGGATCAGTTGCACACAAGTCTTGTCTGCCTGCCTGTGTGTATGGACTTGCAGTAGCGAGTGGGCATGACTTTGAAAGAGAAGGATATTCTCTGGTCGGGATAGAGCCTTTCAAACTGCTTCAAAACAGTCAGGTATTCAGCCTAATCAGACCAAATGAAAACCCAGCTCACAAGAGTCAACTGGTGTGGATGGCTTGCCACTCTGCCGCATTTGAAGATTTAAGAGTATCAGGCTTCATAAGAGGGAAAAGAGTGGTTCCAAGAGGAAAGCTTTCCACCAGAGGGGTTCAGATTGCTTCAAATGAGAATGTGGAGGCTATGGACTCTAGTACCCTGGAACTAAGAAGCAGATACTGGGCCATAAGGACCAGAAGTGGGGGAAACACCAATCAACAGAAGGCATCCGCAGGCCAGATCAGTGTGCAACCTACATTCTCAGTACAAAGGAATCTCCCTTTTGAGAGAGCGACCGTTATGGCAGCTTTCGTTGGGAACAACGAGGGAAGGACATCAGATATGAGAACCGAAATCATAAGGATGATGGAAAGTGCAAAGCCAGAAGATTTGTCTTTCCAGGGGCGGGGAGTCTTCGAGCTCTCGGACGAAAAGGCAACGAACCCGATCGTGCCTTCCTTTGACATGAATAATGAAGGGTCTTATTTCTTCGGAGACAATGCAGAGGAGTATGACAATTGAATGAGCCTTCTAACCGAGGTCGAAACGTACGTTCTCTCTATTGTTCCATCAGGCCCCCTCAAAGCCGAGATAGCGCAGAGACTTGAAGATGTCTTTGCAGGGAAGAACACCGATCTTGAGGCTCTCATGGAATGGCTAAAGACAAGACCAATCCTGTCACCTCTGACTAAGGGAATTTTAGGATTTGTGTTCACGCTCACCTGTCCCAGTGAGCGAGGACTGCAGCGTAGACGCTTTGTCCAGAATGCCCTCAACGGGAACGGTGACCCAAACAACATGGACAAAGCGGTCAAACTGTACAGAAAACTTAAGAGGGAAATAACATTCCATGGGGCCAAAGAAGTAGCACTCAGTTATTCTGCTGGTGCACTTGCCAGTTGCATGGGCCTCATATACAACAGAATGGGGACTGTTACCACTGAAGTGGCATTTGGTCTAGTATGCGCAACCTGTGAACAGATTGCTGACTCCCAGCATCGATCTCATAGACAAATGGTGACAACAACCAATCCACTGATCAGGCATGAGAACAGAATGGTATTAGCCAGCACAACGGCTAAAGCCATGGAACAAATGGCTGGATCGAGTGAACAAGCAGCAGAGGCCATGGAGGTTGCCAGCCAGGCTAGGCAAATGGTACAGGCAATGAGAACAATTGGGACTCACCCTAGTTCCAGCGCTGGTCTGAAAGATGATCTTCTTGAAAATTTGCAGGCCTACCAGAAGCGAATGGGGGTGCAGATGCAACGATTCAAGTGAATGAGCCTTCTAACCGAGGTCGAAACGCCTACCAGAAGCGAATGGGGGTGCAGATGCAACGATTCAAGTGACCCTCTCGTTGCTGCCGCAAGCATTATTGGGATTTTGCACCTGATATTGTGGATTCTTGATCGTCTTTTTTTCAAATGCATTTATCGACGCTTTAAATACGGTTTGAAAAGAGGGCCTTCTACGGAAGGAGTGCCGGAGTCTATGAGGGAAGAATATCGGCAGAAACAGCAGAGTGCTGTGGATGTTGACGATGGTCATTTTGTCAACATAGAGCTGGAGTAAATGGATTTCAACACTGTGTCAAGCTTTCAGGTAGACTGCTTTCTTTGGCATATCCGCAAACGGTTTGCGGATAATGAATTGGGTGATGCCCCATTCCTTGATCGGCTCCGCCGAGATCAGAAGTCCCTAAGAGGAAGAGGCAGCACCCTTGGTCTTAACATAGAGACAGCCACTCTTGCTGGAAAGCAAATAGTGGAGTGGATTCTGAAAGAAGAATCCAACGAGGCACTTAAGATGACCATTGCATCTGTACCTTCTTCGCGTTACCTAGCTGACATGACCCTTGAGGAGATGTCAAGGGATTGGTTCATGCTCATGCCCAAGCAAAAGGTGGCAGGCTCTCTTTATATAAGAATGGACCAGGCGATCATGGAAAAGAACATCATACTGAAAGCGAACTTCAGTGTAATTTTTGACCGGTTGGAGACTTTAATACTACTAAGGGCTTTCACCGAAGAGGGAGCAATTGTTGGAGAAATTTCACCATTACCTTCTCTTCCAGGACATACTGATGAGGATGTCAAAAATGCAGTTGAGGTCCTCATCGGAGGGCTTGAATGGAATGGTAACACAGTTCGAGTCTCTGAAAATCTACAGAGATTCGCTTGGAGAAGCCGTAATGAGAATGGGAGACCTTCACTACCTCCAGAACAGAAATGGAAAGTGGCGAGAACAATTGGGTCAGAAATTTGAATGGATTTCAACACTGTGTCAAGCTTTCAGGACATACTGATGAGGATGTCAAAAATGCAGTTGAGGTCCTCATCGGAGGGCTTGAATGGAATGGTAACACAGTTCGAGTCTCTGAAAATCTACAGAGATTCGCTTGGAGAAGCCGTAATGAGAATGGGAGACCTTCACTACCTCCAGAACAGAAATGGAAAGTGGCGAGAACAATTGGGTCAGAAATTTGAAGAAATAAGGTGGTTGATTGAAGAAGTGCGGCACAAATTGAAGATAACAGAGAATAGTTTCGAGCAAATAACATTTATGCAAGCCTTACAACTATTGCTTGAAGTAGAACAAGAGATGAGAACTTTCTCGTTTCAGCTTATTTAA
>Concatenated PB2+PA+NP+M1+M2+NS1+NS2 STRAIN=A/swine/USA/1976-MA/1931 YEAR=1931
ATGGAAAGAATAAAAGAACTAAGGGATCTAATGTCACAGTCTCGCACTCGCGAGATACTCACAAGGACCACCGTGGACCATATGGCCATAATCAAGAAGTACACATCAGGAAGACAGGAGAAAAACCCCGCACTTAGAATGAAATGGATGATGGCAATGAAATATCCAATTACAGCAGACAAGAGGATAATTGAGACAATTCCTGAGAGAAATGAGCAAGGACAAACTCTATGGAGTAAAACGAGCGATGCCGGATCAGACCGAGTGATGGTATCACCTCTGGCTGTGACATGGTGGAATAGGAATGGACCAACGACAAGTACAGTTCACTATCCAAAAATCTACAAAACTTATTTTGAGAAAGCCGAAAGGTTAAAACATGGAACTTTTGGCCCTGTCCATTTCAGAAACCAAGTCAAAATACGTCGAAGAGTTGACATAAATCCAGGTCATGCAGATCTCAGTGCCAAAGAAGCACAAGATGTTATCATGGAAGTTGTTTTCCCAAACGAAGTGGGAGCCCGAATACTAACATCGGAATCGCAACTAATGGTAACTAAAGAAAAGAAAGAAGAACTCCAGGATTGCAAAATTTCTCCTTTAATGGTTGCATACATGTTGGAGAGAGAACTGGTCCGTAAAACAAGATTCCTCCCAGTGGCTGGTGGGACGAGCAGTGTGTACATTGAAGTGTTGCATTTGACTCAAGGGACATGCTGGGAACAGCTATACACTCCAGGAGGGGAAGTGAGGAACGATGATGTTGATCAAAGCTTAATTATTGCTGCTAGAAGCATAGTAAGAAGAGCGACAGTATCTGCAGATCCACTGGCATCTCTGTTGGAAATGTGCCACAGCACACAGATTGGTGGAATAAGGATGGTGGACATCCTTAGGCAGAACCCGACAGAAGAGCAGGCCGTGGATATATGCAAGGCAGCAATGGGTCTGAGAATTAGCTCATCCTTTAGCTTTGGCGGGTTCACATTTAAGAGAACAAGTGGCTCATCAGTCAAGAAGGAGGAGGAAGTACTTACTGGCAATCTCCAAACATTGAAGATAAGAGTGCATGAGGGATATGAAGAATTCACAATGGTTGGGAGAAGAGCAACAGCTATACTCAGAAAAGCGACTAGGAGATTGGTTCAGCTAATAGTGAGTGGGAGAGACGAACAGTCGATTGCCGAAGCAATAATCGTGGCAATGGTGTTTTCACAAGAGGATTGTATGATAAAGGCAGTTAGGGGTGATCTGAATTTCGTTAATAGGGCGAACCAGCGATTGAACCCTATGCACCAACTTTTGAGGCATTTTCAAAAGGATGCAAAAGTGCTTTTTCAAAATTGGGGAATTGAACCCATAGACAATGTGATGGGAATGATTGGGATACTGCCCGACTTGACTCCAAGTACTGAGATGTCAATGAGGGGAGTGAGAATCAGCAAGATGGGAGTAGATGAGTACTCCAGCACAGAGAGGGTGGTGGTGAGCATTGACCGCTTTTTAAGAGTCAAAGACCAACGTGGGAACGTACTATTGTCTCCTGAGGAGGTCAGCGAAACACAGGGAACAGAGAAGTTGACGATAACTTATTCATCGTCAATGATGTGGGAGGTTAATGGCCCTGAATCAGTGTTGGTCAACACCTATCAGTGGATCATCAGAAACTGGGAAACTGTTAAAATTCAGTGGTCACAGGATCCTACAATGCTATACAATAAAATGGAATTTGAACCATTTCAATCTTTGGTTCCTAAGGCTGCAAGAGGTCAATACAGTGGGTTTGTGAGAACTCTATTCCAGCAAATGAGGGATGTGCTTGGAACATTTGACACTGTTCAGATAATAAAACTTCTCCCCTTTGCAGCTGCTCCACCAAAGCAGAATAGAATGCAGTTTTCTTCTCTGGCTGTGAATGTAAGAGGATCAGGAATGAGAATACTTGTAAGGGGCAATTCTCCTGTGTTCAACTACAACAGGGCCACTAAGAGACTCACAGTTCTCGGAAAGGATGCAGGTGCTTTAACTGAAGACCCAGATGAAGGCACAACTGGAGTGGAGTCTGCTGTTCTGAGAGGATTCCTCATTCTGGGCAAAGAAGACAGGAGATATGGGCCAGCATTAAGCATCAATGAACTGAGCAATCTTGCAAAAGGGGAGAAGGCTAATGTACTAATTGGGCAGGGAGACGTAGTGTTGGTAATGAAACGGAAACGGGACTCTAGCATACTTACCGACAGCCAGACAGCGACCAAAAGAATTCGGATGGCCATCAATTAGATGGAAGACTTTGTGCGACAATGCTTCAACCCGATGATTGTCGAGCTTGCGGAAAAGGCAATGAAAGAGTATGGGGAGGACCCGAGAATCGAAACAAACAAATTTGCAGCAATATGCACCCACATGGAAGTATGCTTCATGTATTCAGATTTTCACTTCATCAATGAACGGAGCGAATCAATAATCGTAGAATCTGGCGATCCAAATGCACTCTTGAAGCACAGATTTGAAATAATCGAAGGAAGAGATCGAACAATGGCCTGGACGGTGGTGAACAGCATTTGTAACACTACAGGGGTTGGGAAACCAAAGTTTCTCCCAGATCTGTATGACTACAAGGAAGATAGATTCATTGAGATTGGTGTAACAAGGAGAGAAGTCCACATATACTACCTGGAAAAGGCCAATAAAATAAAATCTGAAGAGACACACATCCACATTTTCTCATTCACGGGAGAAGAAATGGCCACAAAGGCCGACTACACTCTCGATGAAGAAAGTAGGGCTAGAATCAAAACTAGGCTATTCACCATAAGACAAGAGATGGCTAGCAGAGGCCTTTGGGATTCCTTTCGTCAGTCCGAGAGAGGCGAAGAGACAATTGAAGAAAGATTTGAAATCACAGGGACAATGCGCAGGCTTGCCGACCAAAGTCTCCCACCGAATTTCTCCAGTCTTGAAAACTTTAGGGCCTATGTGGATGGATTCGAGCCGAACGGCTACATTGAGGGCAAGCTTTCTCAAATGTCCAAAGAAGTAAATGCTAGAATTGAGCCTTTTCTGAAGACAACACCACGCCCACTTAAGCTGCCAGGTGGGCCCCCCTGTTCTCAGCGATCCAAATTCCTGTTGATGGATGCCCTGAAATTAAGCATTGAAGACCCAAGCCATGAAGGAGAGGGGATACCGCTATATGATGCGATCAAGTGCATGAAAACGTTCTTTGGGTGGAAGGAACCCATTATTGTTAAGCCACACGAAAAAGGAATAAATTCAAATTACCTTTTGGCATGGAAGCAAGTACTGGCAGAATTACAGGATATTGAGAATGAGAAAAAAGTTCCAAGGACTAAGAATATGAAGAAAACAAGCCAGTTAAAGTGGGCACTTGGGGAGAATATGGCACCAGAAAAAGTAGATTTTGACGACTGTAAGGATGTAAGCGATCTGAAGCAATATGACAGTGATGAACCAGAGTTTAGGTCGCTTGCAAGTTGGATTCAAAGTGAGTTCAACAAAGCATGTGAACTGACTGATTCAAGCTGGATAGAACTCGATGAGATTGGAGAAGATGTGGCTCCGATTGAGCACATTGCAAGCATGAGAAGGGATTATTTCACAGCAGAGGTGTCTCATTGCAGAGCCACAGAATACATAATGAAGGGAGTGTACATCAATACTGCTTTGCTTAATGCATCCTGTGCAGCAATGGACGATTTCCAATTGATTCCAATGATAAGCAAGTGTAGAACTAAAGAGGGAAGGCGAAAGACCAATTTGTACGGGTTCATCATAAAAGGAAGATCCCACTTAAGGAATGACACAGACGTGGTAAATTTTGTGAGCATGGAGTTTTCCCTCACTGACCCAAGACTTGAACCGCACAAATGGGAGAAGTACTGTGTCCTTGAGATAGGAGACATGCTTCTAAGAACTGCCATAGGCCAAGTGTCAAGGCCTATGTTCCTGTATGTGAGGACAAATGGGACCTCAAAAATTAAAATGAAATGGGGAATGGAAATGAGACGTTGCCTCCTTCAGTCCCTTCAGCAGATTGAGAGTATGATTGAAGCTGAGTCCTCTGTCAAGGAGAAAGACATGACCAAAGAATTCTTTGAGAACAAATCAGAAACATGGCCCATTGGAGAGTCCCCCAAAGGAGTGGAAGAAGGTTCCATTGGGAAGGTCTGTAGGACTTTGTTGGCAAAGTCGGTTTTCAACAGCTTGTATGCATCTCCACAACTAGAAGGATTCTCAGCTGAATCAAGAAAATTGCTTCTTATCGTTCAGGCTCTTAGGGACAATCTGGAACCTGGAACTTTTGATCTTGGGGGGCTATATGAATCAATTGAGGAGTGCCTGATTAATGATCCCTGGGTTTTGCTTAATGCTTCTTGGTTCAACTCCTTCCTCACACATGCACTGAGATAGATGGCGTCTCAAGGCACCAAACGATCATATGAACAAATGGAAACTGGTGGAGAACGCCAGAATACCACGGAAATCAGAGCATCTGTCGGAAGAATGATTGGTGGAATTGGAAGATTCTACATCCAAATGTGCACCGAACTCAAACTCGATGATTATGAGGGACGGCTGATTCAGAACAGCATAACAATAGAGAGAATGGTGCTCTCTGCTTTTGACGAGAGGAGGAACAAATATCTGGAAGAACATCCAAGCGCTGGGAAAGACCCTAAGAAAACTGGAGGGCCCCTATACAGGAGAATAGACGGAAAGTGGATAAGAGAACTCATCCTTTATGACAAAGAAGAAATAAGGAGAATCTGGCGCCAAGCCAACAATGGTGAGGATGCAACAGCCGGTCTGACTCACATGATGATCTGGCATTCCAATTTGAATGATGCCACTTATCAGAGGACAAGAGCTCTTGTTCGCACCGGAATGGATCCCAGGATGTGCTCTCTGATGCAGGGTTCAACTCTCCCCAGGAGGTCTGGAGCCGCAGGTGCTGCAGTCAAAGGAGTTGGGACAATGGTGATGGAGCTGATCAGAATGATCAAACGTGGAATCAATGATCGGAACTTCTGGAGGGGTGAAAATGGACGAAGGACAAGAATTGCCTATGAAAGAATGTGCAACATTCTCAAAGGAAAATTTCAAACAGCTGCACAGAGAGCAATGATGGATCAAGTGAGAGAGAGCCGAAACCCAGGAAATGCTGAAATCGAAGATCTCATCTTTCTGGCACGGTCCGCACTCATATTACGAGGATCAGTTGCACACAAGTCCTGTCTGCCTGCCTGTGTGTATGGACTTGCTGTAGCCAGTGGACATGACTTTGAAAGAGAGGGGTACTCTCTGGTCGGAATAGACCCTTTCAGACTGCTTCAAAACAGCCAAGTATTCAGCCTAATCAGACCAAATGAAAACCCAGCGCACAAGAGTCAACTAGTGTGGATGGCATGCCATTCTGCTGCATTTGAAGATTTAAGGGTATCAAGCTTCATAAGAGGGAAAAGAGTGGTTCCAAGAGGGCAACTTTCCACCAGAGGGGTTCAGATTGCTTCCAATGAGAACATGGAGACTATGGACTCTAGTACTCTTGAACTGAGAAGCAGATACTGGGCCATAAGGACCAGAAGTGGAGGAAACACTAATCAACAGAGGGCATCTGCGGGCCAAATCAGCGTGCAACCTACATTCTCGGTGCAGAGAAATCTCCCTTTTGAGAGAGCAACCGTTATGGCAGCATTCACTGGGAACACAGAGGGAAGAACATCAGACATGAGAACCGAAATCATAAGGATAATGGAAAGTGCAAGACCAGAAGATGTGTCTTTCCAGGGGCGGGGAGTCTTCGAGCTCTCGGACGAAAAGGCAACGAGCCCGATCGTGCCTTCCTTTGACATGAGTAACGAAGGATCTTATTTCTTCGGAGACAGTGCAGAGGAGTATGACAATTAAATGAGCCTTCTAACCGAGGTCGAAACGTACGTTCTCTCTATCGTCCCATCAGGCCCCCTCAAAGCCGAGATCGCGCAGAGACTTGAAGATGTTTTTGCAGGGAAAAACACCGATCTTGAGGCTCTCATGGAATGGCTAAAGACAAGACCAATCCTGTCACCTCTGACTAAGGGAATTTTAGGATTTGTGTTCACGCTCACCGTGCCCAGTGAGCGAGGACTGCAGCGTAGACGCTTTGTCCAAAATGCCCTTAACGGGAACGGTGACCCAAATAACATGGACAAAGCAGTTAAACTGTACAGGAAACTTAAGAGGGAGATAACATTCCACGGGGCCAAAGAAGTAGCGCTCAGTTATTCTGCTGGTGCACTTGCCAGTTGTATGGGCCTCATATACAACAGAATGGGGACTGTTACCACTGAAGTGGCATTTGGCCTAGTATGCGCAACCTGCGAACAGATTGCTGATTCCCAGCATCGGTCTCACAGGCAAATGGTGACAACAACCAATCCATTAATCAGACATGAGAACAGAATGGTACTAGCCAGCACTACGGCTAAAGCTATGGAGCAAATGGCTGGATCGAGTGAGCAAGCAGCAGAGGCCATGGAGGTTGCTAGCCAGGCTAGGCAAATGATACAGGCGATGAGAACAATTGGGACCCACCCTAGCTCCAGTGCTGGTCTGAAAGATGATCTTCTTGAAAATTTGCAGGCCTACCAGAAACGAATGGGGGTGCAGATGCAACGATTCAAGTGAATGAGCCTTCTAACCGAGGTCGAAACGCCTACCAGAAACGAATGGGGGTGCAGATGCAACGATTCAAGTGACCCTCTCGTTGCTGCCGCAAGCATCATTGGGATCTTGCACTTGATATTGTGGATTCTTGATCGTCTTTTTTTCAAATGCATTTATCGTCGCCTTAAATACGGTTTGAAAAGAGGGCCTTCTACGGAAGGAGTGCCGGAGTCCATGAGGGAAGAATATCGGCAGAAACAGCAGAGTGCTGTGGATGTTGACGATGGTCATTTTGTCAACATAGAGCTGGAGTAAATGGATTCCAACACTGTGTCAAGCTTTCAGGTAGACTGCTTTCTTTGGCATGTCCGCAAACGGTTTGCAGACAAAAAATTGGGTGATGCCCCATTCCTTGATCGGCTCCGCCGAGATCAAAAGTCTCTAAGAGGAAGAGGCAGCACCCTTGGTCTGGACATCGAGACAGCCACCCGTGCTGGAAAGCAGATAGTGGAGCGGATTCTGGAGGAAGAATCCAACGGGGCACTTAAAATGACCATTGCCTCTGTACCTGCTTCGCGTTACCTAACTGACATGACTCTTGAGGAAATGTCAAGGGACTGGTTCATGCTCATGCCCAAGCAAAAAGTGGCAGGCTCTCTTTGTATAAGAATGGACCAGGCGATCATGGAAAAGAGCATCATACTGAAAGCGAACTTCAGTGTGATTTTCGACCGGTTGGAGACTTTAATACTACTAAGGGCTTTCACCGAAGAGGGAGCAATTGTTGGCGAAATTTCACCATTGCCTTCTCTTCCAGGATATACTGATGAGGATGTCAAAAATGCAGTTGGGGTCCTCATCGGAGGGCTTGAATGGAATGGTAACACGGTTCGAGTCTCTGAAAATCTACAGAGATTCGCTTGGAGAAGCCGTAATGAGAACGGGAGACCTTCACTACCTCCAAAACAGAAATGGGAAGTGGCGGGAACAATTAGGTCAGAAGTTTGAATGGATTCCAACACTGTGTCAAGCTTTCAGGATATACTGATGAGGATGTCAAAAATGCAGTTGGGGTCCTCATCGGAGGGCTTGAATGGAATGGTAACACGGTTCGAGTCTCTGAAAATCTACAGAGATTCGCTTGGAGAAGCCGTAATGAGAACGGGAGACCTTCACTACCTCCAAAACAGAAATGGGAAGTGGCGGGAACAATTAGGTCAGAAGTTTGAAGAAATAAGATGGTTGATTGAAGAAGTGAGACACAGACTGAAGATAACAGAGAATAGTTTCGAGCAAATAACATTTATGCAAGCCTTGCAACTATTGCTTGAAGTGGAGCAAGAGATAAGAACTTTCTCGTTTCAGCTTATTTAA
>Concatenated PB2+PA+NP+M1+M2+NS1+NS2 STRAIN=A/swine/USA/1976/1931 YEAR=1931
ATGGAAAGAATAAAAGAACTAAGGGATCTAATGTCACAGTCTCGCACTCGCGAGATACTCACAAGGACCACCGTGGACCATATGGCCATAATCAAGAAGTACACATCAGGAAGACAGGAGAAAAACCCCGCACTTAGAATGAAATGGATGATGGCAATGAAATATCCAATTACAGCAGACAAGAGGATAATTGAGACAATTCCTGAGAGAAATGAGCAAGGACAAACTCTATGGAGTAAAACGAGCGATGCCGGATCAGACCGAGTGATGGTATCACCTCTGGCTGTGACATGGTGGAATAGGAATGGACCAACGACAAGTACAGTTCACTATCCAAAAATCTACAAAACTTATTTTGAGAAAGCCGAAAGGTTAAAACATGGAACTTTTGGCCCTGTCCATTTCAGAAACCAAGTCAAAATACGTCGAAGAGTTGACATAAATCCAGGTCATGCAGATCTCAGTGCCAAAGAAGCACAAGATGTTATCATGGAAGTTGTTTTCCCAAACGAAGTGGGAGCCCGAATACTAACATCGGAATCGCAACTAATGGTAACTAAAGAAAAGAAAGAAGAACTCCAGGATTGCAAAATTTCTCCTTTAATGGTTGCATACATGTTGGAGAGAGAACTGGTCCGTAAAACAAGATTCCTCCCAGTGGCTGGTGGGACGAGCAGTGTGTACATTGAAGTGTTGCATTTGACTCAAGGGACATGCTGGGAACAGCTATACACTCCAGGAGGGGAAGTGAGGAACGATGATGTTGATCAAAGCTTAATTATTGCTGCTAGAAGCATAGTAAGAAGAGCGACAGTATCTGCAGATCCACTGGCATCTCTGTTGGAAATGTGCCACAGCACACAGATTGGTGGAATAAGGATGGTGGACATCCTTAGGCAGAACCCGACAGAAGAGCAGGCCGTGGATATATGCAAGGCAGCAATGGGTCTGAGAATTAGCTCATCCTTTAGCTTTGGCGGGTTCACATTTAAGAGAACAAGTGGCTCATCAGTCAAGAAGGAGGAGGAAGTACTTACTGGCAATCTCCAAACATTGAAGATAAGAGTGCATGAGGGATATGAAGAATTCACAATGGTTGGGAGAAGAGCAACAGCTATACTCAGAAAAGCGACTAGGAGATTGGTTCAGCTAATAGTGAGTGGGAGAGACGAACAGTCGATTGCCGAAGCAATAATCGTGGCAATGGTGTTTTCACAAGAGGATTGTATGATAAAGGCAGTTAGGGGTGATCTGAATTTCGTTAATAGGGCGAACCAGCGATTGAACCCTATGCACCAACTTTTGAGGCATTTTCAAAAGGATGCAAAAGTGCTTTTTCAAAATTGGGGAATTGAACCCATAGACAATGTGATGGGAATGATTGGGATACTGCCCGACTTGACTCCAAGTACTGAGATGTCAATGAGGGGAGTGAGAATCAGCAAGATGGGAGTAGATGAGTACTCCAGCACAGAGAGGGTGGTGGTGAGCATTGACCGCTTTTTAAGAGTCCAAGACCAACGTGGGAACGTACTATTGTCTCCTGAGGAGGTCAGCGAAACACAGGGAACAGAGAAGTTGACGATAACTTATTCATCGTCAATGATGTGGGAGGTTAATGGCCCTGAATCAGTGTTGGTCAACACCTATCAGTGGATCATCAGAAACTGGGAAACTGTTAAAATTCAGTGGTCACAGGATCCTACAATGCTATACAATAAAATGGAATTTGAACCATTTCAATCTTTGGTTCCTAAGGCTGCAAGAGGTCAATACAGTGGGTTTGTGAGAACTCTATTCCAGCAAATGAGGGATGTGCTTGGAACATTTGACACTGTTCAGATAATAAAACTTCTCCCCTTTGCAGCTGCTCCACCAAAGCAGAATAGAATGCAGTTTTCTTCTCTGGCTGTGAATGTAAGAGGATCAGGAATGAGAATACTTGTAAGGGGCAATTCTCCTGTGTTCAACTACAACAGGGCCACTAAGAGACTCACAGTTCTCGGAAAGGATGCAGGTGCTTTAACTGAAGACCCAGATGAAGGCACAACTGGAGTGGAGTCTGCTGTTCTGAGAGGATTCCTCATTCTGGGCAAAGAAGACAGGAGATATGGGCCAGCATTAAGCATCAATGAACTGAGCAATCTTGCAAAAGGGGAGAAGGCTAATGTACTAATTGGGCAGGGAGACGTAGTGTTGGTAATGAAACGGAAACGGGACTCTAGCATACTTACCGACAGCCAGACAGCGACCAAAAGAATTCGGATGGCCATCAATTAGATGGAAGACTTTGTGCGACAATGCTTCAACCCGATGATTGTCGAGCTTGCGGAAAAGGCAATGAAAGAGTATGGGGAGGACCCGAGAATCGAAACAAACAAATTTGCAGCAATATGCACCCACATGGAAGTATGCTTCATGTATTCAGATTTTCACTTCATCAATGAACGGAGCGAATCAATAATCGTAGAATCTGGCGATCCAAATGCACTCTTGAAGCACAGATTTGAAATAATCGAAGGAAGAGATCGAACAATGGCCTGGACGGTGGTGAACAGCATTTGTAACACTACAGGGGTTGGGAAACCAAAGTTTCTCCCAGATCTGTATGACTACAAGGAAGATAGATTCATTGAGATTGGTGTAACAAGGAGAGAAGTCCACATATACTACCTGGAAAAGGCCAATAAAATAAAATCTGAAGAGACACACATCCACATTTTCTCATTCACGGGAGAAGAAATGGCCACAAAGGCCGACTACACTCTCGATGAAGAAAGTAGGGCTAGAATCAAAACTAGGCTATTCACCATAAGACAAGAGATGGCTAGCAGAGGCCTTTGGGATTCCTTTCGTCAGTCCGAGAGAGGCGAAGAGACAATTGAAGAAAGATTTGAAATCACAGGGACAATGCGCAGGCTTGCCGACCAAAGTCTCCCACCGAATTTCTCCAGTCTTGAAAACTTTAGGGCCTATGTGGATGGATTCGAGCCGAACGGCTACATTGAGGGCAAGCTTTCTCAAATGTCCAAAGAAGTAAATGCTAGAATTGAGCCTTTTCTGAAGACAACACCACGCCCACTTAAGCTGCCAGGTGGGCCCCCCTGTTCTCAGCGATCCAAATTCCTGTTGATGGATGCCCTGAAATTAAGCATTGAAGACCCAAGCCATGAAGGAGAGGGGATACCGCTATATGATGCGATCAAGTGCATGAAAACGTTCTTTGGGTGGAAGGAACCCATTATTGTTAAGCCACACGAAAAAGGAATAAATTCAAATTACCTTTTGGCATGGAAGCAAGTACTGGCAGAATTACAGGATATTGAGAATGAGAAAAAAGTTCCAAGGACTAAGAATATGAAGAAAACAAGCCAGTTAAAGTGGGCACTTGGGGAGAATATGGCACCAGAAAAAGTGGATTTTGACGACTGTAAGGATGTAAGCGATCTGAAGCAATATGACAGTGATGAACCAGAGTTTAGGTCGCTTGCAAGTTGGATTCAAAGTGAGTTCAACAAAGCATGTGAACTGACTGATTCAAGCTGGATAGAACTCGATGAGATTGGAGAAGATGTGGCTCCGATTGAGCACATTGCAAGCATGAGAAGGGATTATTTCACAGCAGAGGTGTCTCATTGCAGAGCCACAGAATACATAATGAAGGGAGTGTACATCAATACTGCTTTGCTTAATGCATCCTGTGCAGCAATGGACGATTTCCAATTGATTCCAATGATAAGCAAGTGTAGAACTAAAGAGGGAAGGCGAAAGACCAATTTGTACGGGTTCATCATAAAAGGAAGATCCCACTTAAGGAATGACACAGACGTGGTAAATTTTGTGAGCATGGAGTTTTCCCTCACTGACCCAAGACTTGAACCGCACAAATGGGAGAAGTACTGTGTCCTTGAGATAGGAGACATGCTTCTAAGAACTGCCATAGGCCAAGTGTCAAGGCCTATGTTCCTGTATGTGAGGACAAATGGGACCTCAAAAATTAAAATGAAATGGGGAATGGAAATGAGACGTTGCCTCCTTCAGTCCCTTCAGCAGATTGAGAGTATGATTGAAGCTGAGTCCTCTGTCAAGGAGAAAGACATGACCAAAGAATTCTTTGAGAACAAATCAGAAACATGGCCCATTGGAGAGTCCCCCAAAGGAGTGGAAGAAGGTTCCATTGGGAAGGTCTGTAGGACTTTGTTGGCAAAGTCGGTTTTCAACAGCTTGTATGCATCTCCACAACTAGAAGGATTCTCAGCTGAATCAAGAAAATTGCTTCTTATCGTTCAGGCTCTTAGGGACAATCTGGAACCTGGAACTTTTGATCTTGGGGGGCTATATGAATCAATTGAGGAGTGCCTGATTAATGATCCCTGGGTTTTGCTTAATGCTTCTTGGTTCAACTCCTTCCTCACACATGCACTGAGATAGATGGCGTCTCAAGGCACCAAACGATCATATGAACAAATGGAAACTGGTGGAGAACGCCAGAATACCACGGAAATCAGAGCATCTGTCGGAAGAATGATTGGTGGAATTGGAAGATTCTACATCCAAATGTGCACCGAACTCAAACTCGATGATTATGAGGGACGGCTGATTCAGAACAGCATAACAATAGAGAGAATGGTGCTCTCTGCTTTTGACGAGAGGAGGAACAAATATCTGGAAGAACATCCAAGCGCTGGGAAAGACCCTAAGAAAACTGGAGGGCCCCTATACAGGAGAATAGACGGAAAGTGGATAAGAGAACTCATCCTTTATGACAAAGAAGAAATAAGGAGAATCTGGCGCCAAGCCAACAATGGTGAGGATGCAACAGCCGGTCTGACTCACATGATGATCTGGCATTCCAATTTGAATGATGCCACTTATCAGAGGACAAGAGCTCTTGTTCGCACCGGAATGGATCCCAGGATGTGCTCTCTGATGCAGGGTTCAACTCTCCCCAGGAGGTCTGGAGCCGCAGGTGCTGCAGTCAAAGGAGTTGGGACAATGGTGATGGAGCTGATCAGAATGATCAAACGTGGAATCAATGATCGGAACTTCTGGAGGGGTGAAAATGGACGAAGGACAAGAATTGCCTATGAAAGAATGTGCAACATTCTCAAAGGAAAATTTCAAACAGCTGCACAGAGAGCAATGATGGATCAAGTGAGAGAGAGCCGAAACCCAGGAAATGCTGAAATCGAAGATCTCATCTTTCTGGCACGGTCCGCACTCATATTACGAGGATCAGTTGCACACAAGTCCTGTCTGCCTGCCTGTGTGTATGGACTTGCTGTAGCCAGTGGACATGACTTTGAAAGAGAGGGGTACTCTCTGGTCGGAATAGACCCTTTCAGACTGCTTCAAAACAGCCAAGTATTCAGCCTAATCAGACCAAATGAAAACCCAGCGCACAAGAGTCAACTAGTGTGGATGGCATGCCATTCTGCTGCATTTGAAGATTTAAGGGTATCAAGCTTCATAAGAGGGAAAAGAGTGGTTCCAAGAGGGCAACTTTCCACCAGAGGGGTTCAGATTGCTTCCAATGAGAACATGGAGACTATGGACTCTAGTACTCTTGAACTGAGAAGCAGATACTGGGCCATAAGGACCAGAAGTGGAGGAAACACTAATCAACAGAGGGCATCTGCGGGCCAAATCAGCGTGCAACCTACATTCTCGGTGCAGAGAAATCTCCCTTTTGAGAGAGCAACCGTTATGGCAGCATTCACTGGGAACACAGAGGGAAGAACATCAGACATGAGAACCGAAATCATAAGGATAATGGAAAGTGCAAGACCAGAAGATGTGTCTTTCCAGGGGCGGGGAGTCTTCGAGCTCTCGGACGAAAAGGCAACGAGCCCGATCGTGCCTTCCTTTGACATGAGTAACGAAGGATCTTATTTCTTCGGAGACAGTGCAGAGGAGTATGACAATTAAATGAGCCTTCTAACCGAGGTCGAAACGTACGTTCTCTCTATCGTCCCATCAGGCCCCCTCAAAGCCGAGATCGCGCAGAGACTTGAAGATGTTTTTGCAGGGAAAAACACCGATCTTGAGGCTCTCATGGAATGGCTAAAGACAAGACCAATCCTGTCACCTCTGACTAAGGGAATTTTAGGATTTGTGTTCACGCTCACCGTGCCCAGTGAGCGAGGACTGCAGCGTAGACGCTTTGTCCAAAATGCCCTTAACGGGAACGGTGACCCAAATAACATGGACAAAGCAGTTAAACTGTACAGGAAACTTAAGAGGGAGATAACATTCCACGGGGCCAAAGAAGTAGCGCTCAGTTATTCTGCTGGTGCACTTGCCAGTTGTATGGGCCTCATATACAACAGAATGGGGACTGTTACCACTGAAGTGGCATTTGGCCTAGTATGCGCAACCTGCGAACAGATTGCTGATTCCCAGCATCGGTCTCACAGGCAAATGGTGACAACAACCAATCCATTAATCAGACATGAGAACAGAATGGTACTAGCCAGCACTACGGCTAAAGCTATGGAGCAAATGGCTGGATCGAGTGAGCAAGCAGCAGAGGCCATGGAGGTTGCTAGCCAGGCTAGGCAAATGATACAGGCGATGAGAACAATTGGGACCCACCCTAGCTCCAGTGCTGGTCTGAAAGATGATCTTCTTGAAAATTTGCAGGCCTACCAGAAACGAATGGGGGTGCAGATGCAACGATTCAAGTGAATGAGCCTTCTAACCGAGGTCGAAACGCCTACCAGAAACGAATGGGGGTGCAGATGCAACGATTCAAGTGACCCTCTCGTTGCTGCCGCAAGCATCATTGGGATCTTGCACTTGATATTGTGGATTCTTGATCGTCTTTTTTTCAAATGCATTTATCGTCGCCTTAAATACGGTTTGAAAAGAGGGCCTTCTACGGAAGGAGTGCCGGAGTCCATGAGGGAAGAATATCGGCAGAAACAGCAGAGTGCTGTGGATGTTGACGATGGTCATTTTGTCAACATAGAGCTGGAGTAAATGGATTCCAACACTGTGTCAAGCTTTCAGGTAGACTGCTTTCTTTGGCATGTCCGCAAACGGTTTGCAGACAAAAAATTGGGTGATGCCCCATTCCTTGATCGGCTCCGCCGAGATCAAAAGTCTCTAAGAGGAAGAGGCAGCACCCTTGGTCTGGACATCGAGACAGCCACCCGTGCTGGAAAGCAGATAGTGGAGCGGATTCTGGAGGAAGAATCCAACGGGGCACTTAAAATGACCATTGCCTCTGTACCTGCTTCGCGTTACCTAACTGACATGACTCTTGAGGAAATGTCAAGGGACTGGTTCATGCTCATGCCCAAGCAAAAAGTGGCAGGCTCTCTTTGTATAAGAATGGACCAGGCGATCATGGAAAAGAGCATCATACTGAAAGCGAACTTCAGTGTGATTTTCGACCGGTTGGAGACTTTAATACTACTAAGGGCTTTCACCGAAGAGGGAGCAATTGTTGGCGAAATTTCACCATTGCCTTCTCTTCCAGGATATACTGATGAGGATGTCAAAAATGCAGTTGGGGTCCTCATCGGAGGGCTTGAATGGAATGGTAACACGGTTCGAGTCTCTGAAAATCTACAGAGATTCGCTTGGAGAAGCCGTAATGAGAACGGGAGACCTTCACTACCTCCAAAACAGAAATGGGAAGTGGCGGGAACAATTAGGTCAGAAGTTTGAATGGATTCCAACACTGTGTCAAGCTTTCAGGATATACTGATGAGGATGTCAAAAATGCAGTTGGGGTCCTCATCGGAGGGCTTGAATGGAATGGTAACACGGTTCGAGTCTCTGAAAATCTACAGAGATTCGCTTGGAGAAGCCGTAATGAGAACGGGAGACCTTCACTACCTCCAAAACAGAAATGGGAAGTGGCGGGAACAATTAGGTCAGAAGTTTGAAGAAATAAGATGGTTGATTGAAGAAGTGAGACACAGACTGAAGATAACAGAGAATAGTTTCGAGCAAATAACATTTATGCAAGCCTTGCAACTATTGCTTGAAGTGGAGCAAGAGATAAGAACTTTCTCGTTTCAGCTTATTTAA
>Concatenated PB2+PA+NP+M1+M2+NS1+NS2 STRAIN=A/swine/Wisconsin/2/1966 YEAR=1966
ATGGAGAGAATAAAAGAACTAAGAGATCTGATGTCACAGTCTCGCACTCGCGAGATACTCACAAGGACCACAGTGGACCATATGGCCATAATCAAGAAATACACATCGGGAAGGCAAGAGAAAAACCCCGCATTGAGAATGAAATGGATGATGGCAATGAAATATCCAATCACAGCGGACAAGAGAATAATTGAAACAATTCCCGAGAGGAATGAGCAAGGACAAACCCTATGGAGTAGAACGAGCGATGCCGGATCAGATCGGGTGATGGTATCACCTCTAGCTGTAACATGGTGGAATAGGAATGGGCCAACAGCAAGCACAGTTCACTACCCAAAAGTTTATAGAACTTACTTTGAAAAAGTCGAAAGATTAAAACATGGGACTTTTGGTCCTGTCCATTTCAGAAACCAAGTCAAAATACGCCGAAGGGTTGACATAAACCCAGGTCATGCAGACCTCAGTGCCAAAGAAGCACAAGATGTTATAATGGAGGTTGTTTTCCCAAATGAAGTGGGAGCCAGAATATTGACATCGGAATCACAGCTAATGATTACTAAAGAAAAGAAAGAAGAACTCCAGGAGTGCAAAATTTCTCCTTTGATGGTAGCATACATGTTGGAGAGAGAACTTGTTCGGAAAACAAGGTTCCTCCCAGTGGCTGGTGGAACAAGCAGTGTGTACATTGAGGTGTTGCATTTAACTCAGGGAGCGTGCTGGGAACAGCTATACACTCCAGGAGGGGAAGTAAGAAACGATGATGTTGATCAAAGCTTAATTATCGCTGCTAGGAGCATAGTGAGAAGAGCTACAGTATCTGCAGATCCACTGGCATCTCTGTTGGAAATGTGTCACAGCACACAGATTGGTGGAGTAAGAATGGTGGACATCCTCAGGCAAAACCCGACAGAGGAACAAGCAGTGGATATATGCAAGGCAGCAATGGGTCTGAGAATCAGCTCATCATTTAGTTTTGGCGGGTTCACATTCAAAAGAACAAGTGGCTCATCAACCAAGAAGGAGGAGGAAGTACTTACGGGCAATCTCCAAACATTGAAGATAAGAGTGCACGAGGGGTACGAAGAATTTACAATGGTTGGGAAGAGAGCAACAGCTATACTCAGAAAAGCAACTAGAAGATTGGTTCAACTAATAGTGAGTGGAAGGGATGAACAGTCAATTGCTGAGGCAATAATCGTGGCTATGGTGTTTTCACAGGAGGATTGTATGATAAAGGCAGTTAGGGGTGATCTGAATTTCGTCAATAGGGCGAACCAACGGTTGAATCCAATGCACCAACTACTAAGGCATTTTCAAAAGGATGCTAAAATTCTCTTTCAAAATTGGGGAATTGAACCCATAGACAATGTAATGGGAATGATTGGGATACTACCTGACTTAACCCCAAGCACTGAGATGTCAATGAGAGGAGTAAGAATCAGCAAGATGGGAGTGGATGAGTACTCCAGTACGGAGAGGGTGGTGGTAAGCATTGACCGTTTTTTAAGAGTAAGAGACCAACAAGGGAACGTGCTATTGTCTCCTGAAGAGGTCAGCGAAACACAGGGGACTGAAAAGTTGACGATAACTTATTCATCGTCAATGATGTGGGAGGTTAATGGGCCTGAATCAGTATTGGTGAATACCTACCAGTGGATCATCAGAAACTGGGAAACTGTTAAAATTCAGTGGTCGCAGGACCCTACAATGCTATACAATAAAATGGAATTTGAACCATTTCAGTCTTTGGTTCCTAAAGCTGCAAGAGGTCAATACAGTGGGTTTGTGAGAACCCTATTCCAACAAATGAGAGATGTGCTTGGAACATTTGATACTGTTCAGATAATAAAACTTCTCCCCTTTGCAGCTGCTCCACCAAAACAAAGTAGAATGCAGTTTTCCTCTCTAACCGTGAATGTAAGAGGATCAGGAATGAGAATTCTTATAAGGGGCAATTCTCCTGTGTTCAATTACAACAAGGGCACCAAGAGACTCACAGTCCTAGGAAAGGATGCAGGTGCTTTAAATGAAGACCCAGACGAAGGAACAACTGGAGTGGAGTCTGCTGTCTTGAGAGGATTCCTCATTTTAGGCAGAGAAGACAGGAGATATGGGCCAGCATTAAGCATCAATGAATTGAGTAGTCTTGCAAAAGGAGAGAAGGCTAATGTACTGATTGGGCAAGGAGACGTAGTGTTGGTAATGAAACGGAAACGGGACTCAAGCATACTTACTGACAGCCAGACAGCGACCAAAAGAATTCGAATGGCCATCAATTAGATGGAAGACTTCGTACGACAGTGCTTCAATCCGATGATTGTCGAACTTGCAGAAAAGACAATGAAAGAATACGGGGAGAACCCGAAGATCGAAACAAACAAATTTGCAGCGATATGCACACACATGGAGGTATGCTTCATGTATTCAGATTTCCACTTCATCAATGAACGGGGCGAATCAATAATCGTAGAGCCTGGTGATTCTAATGCGCTATTGAAACACAGATTTGAAATAATCGAAGGAAGGGATCGGAATGTGGCTTGGACGGTGGTAAACAGTATTTGTAACACTACAGGGGTTGGAAAACCAAGGTTTCTCCCAGATCTGTATGACTACAAGGAAGATAGATTCATTGAGATTGGTGTAACAAGGAGAGAAGTCCATATGTACTACCTGGAAAAGGCCAATAAGATAAAATCTGAAGAGACACACATCCACATTTTCTCATTTACAGGAGAAGAAATGGCAACAAAAGCCGACTACACACTAGATGAAGAAAGTAGAGCTAGAATAAAGACCAGGCTATTCACCATAAGACAAGAGATGGCTAGCAGAGGCCTTTGGGATTCCTTTCGTCAGTCCGAGAGAGGCGAAGAGACAATTGAAGAAAGATTTGAGATCACAGGGACAATGCGAAGGCTTGCCGACCAAAGTCTCCCACCAAACTTCTCCAGTCTTGATAACTTTAGAGCCTATGTGGATGGATTCGAGCCGAATGGATACATTGAGGGCAAGCTTTCCCAAATGTCTAGAGAAGTAAATGCTAGAATCGAGCCTTTTTTGAAGACAACACCACGCCCACTTAGGCTGCCATGTGGGCCTCCCTGTTTTCAACGATCCAAATTTCTTTTGATGGATGCTCTGAAATTAAACATTGAAGATCCAAGCCATGAAGGAGAAGGGATACCGCTTTATGATGCGGTCAGATGCATGAAAACGTTCTTTGGATGGAAGGAACCCACTATTGTTAAGCCACATGAAAAGGGAATAAATTCAAATTACCTTTTAGCATGGAAGCAAGTACTGGCAGAAATACAGGACATTGAGGATGAGAAGAAAATTCCAAGGATTAAAAATATGAAAAAAACAAGCCCATTGAAATGGGCACTTGGTGAAAATATGGCCCCGGAAAAGGTGGACTTTGATGATTGTAAAGATGTAAGCGATCTGAAGCAGTATGATAGTGATGAACCAGAATTTAGATCGCTTGCAAGTTGGATTCAAAATGAGTTCAACAAAGCATGTGAACTGACTGATTCGAGCTGGTTAGAGCTTGATGAGATTGGAGAGGATGTAGCTCCAATTGAACACATTGCAAGCATGAGAAGGAACTATTTCACAGCAGAAGTGTCTCATTGCAGAGCCACAGAATACATAATGAAGGGAGTATATATAAATACCGCTTTGCTCAATGCATCCTGTGCAGCAATGGATGATTTTCAATTAATCCCAATGATAAGCAAATGTAGAACCAAAGAGGGAAGACGAAAGACCAATTTGTATGGATTCATCATAAAAGGAAGATCCCACTTAAGAAATGACACTGACGTGGTAAATTTTGTGAGCATGGAATTTTCCCTCACTGATCCAAGACTTGAACCGCATAAATGGGAGAAGTACTGCATCCTTGAGATAGGAGACATGGTTCTAAGAACTGCCATAGGTCAAGTGGCAAGGCCTATGTTTCTATACGTGAGAACAAACGGGACCTCAAAAATTAAAATGAAATGGGGAATGGAAATGAGACGTTGCCTCCTCCAGTCCCTCCAGCAGATTGAGAGTATGATTGAAGCAGAGTCATCTGTCAAAGAGAAAGATATGACCAAAGAATTCTTTGAGAACAAATCAGAAACTTGGCCCATTGGGGAGTCCCCCAAAGGAGTGGAAGAAGGTTCCATTGGAAAGGTCTGCAGGACATTGTTGGCAAAGTCAGTTTTCAACTGCTTGTATGCGTCTCCACAATTAGAGGGATTCTCAGCTGAATCAAGGAAATTGCTTCTCATTGTTCAAGCTCTTAGGGACAACCTTGAACCTGGAACCTTTGATCTTGGGGGGTTATATGAATCAATTGAGGAGTGCCTGATTAATGATCCCTGGGTTTTGCTTAATGCGTCTTGGTTCAACTCCTTCCTCACACATGCACTGAGATAGATGGCGTCTCAAGGCACCAAACGATCATATGAACAAATGGAGACTGGTGGGGAACGCCAGGATGCCACAGAAATCAGAGCATCTGTCGGAAGAATGATTGGTGGAATTGGAAGATTCTACATCCAAATGTGCACCGAACTCAAGCTCAGTGATTATGAGGGACGACTGATTCAAAATAGCATAACAATAGAGAGAATGGTGCTCTCTGCTTTTGACGAGAGAAGGAATAAATACCTAGAAGAGCATCCCAGTGCTGGGAAAGATCCTAAGAAAACTGGAGGACCCATATATAGAAGAATAGACGGAAAATGGATGAGGGAACTCATCCTTTATGACAAAGAAGAAATAAGGAGAGTTTGGCGCCAAGCCAACAATGGTGAAGATGCAACAGCCGGCCTTACCCATATTATGATTTGGCATTCCAATCTGAATGATGCCACCTATCAGAGAACAAGAGCTCTTGTTCGCACTGGGATGGATCCCAGAATGTGCTCCCTAATGCAGGGTTCAACTCTTCCCAGAAGGTCTGGAGCCGCAGGTGCTGCAGTAAAAGGAGTTGGAACAATAGTGATGGAGTTGATCAGAATGATCAAGCGTGGAATCAATGACCGAAACTTCTGGAGGGGTGAAAATGGACGAAGGACAAGGATTGCATATGAAAGAATGTGCAACATTCTCAAAGGGAAATTTCAGACAGCTGCACAGAGAGCAATGATGGATCAAGTGAGAGAAAGCCGGAACCCAGGAAACGCTGAGATTGAAGATCTCATTTTTCTGGCACGGTCAGCACTTATTTTAAGAGGATCAGTTGCACACAAGTCTTGCCTGCCTGCTTGTGTGTATGGGCTTGCAGTAGCGAGTGGGCATGACTTTGAAAGAGAAGGATATTCTCTGGTCGGGATAGACCCTTTCAAACTACTTCAAAACAGTCAGGTATTCAGCCTAATCAGACCAAATGAAAACCCAGCTCACAAGAGTCAACTGGTGTGGATGGCTTGCCACTCTGCCGCATTTGAAGATTTAAGAGTATCAGGCTTCATAAGAGGGAAAAAAGTGGTTCCAAGAGGAAAGCTTTCCACAAGAGGGGTTCAGATTGCTTCAAATGAGAATGTGGAGGCTATGGACTCTAGTACCCTGGAACTAAGAAGCAGATACTGGGCCATAAGGACCAGAAGTGGGGGAAATACCAGTCAACAGAAGGCATCCGCAGGCCAGATCAGTGTGCAACCTACATTCTCAGTACAAAGGAATCTCCCTTTTGAGAGAGCGACCGTTATGGCAGCTTTCGTTGGGAACAATGAGGGAAGGACATCAGATATGCGAACCGAAATCATAAGGATGATGGAAAGTGCAAAGCCAGAAGATTTGTCCTTCCAGGGGCGGGGAGTCTTCGAGCTCTCGGACGAAAAGGCAACGAACCCGATCGTGCCTTCCTTTGACATGAATAATGAGGGGTCTTATTTCTTCGGAGACAATGCAGAGGAGTATGACAATTGAATGAGCCTTCTAACCGAGGTCGAAACGTACGTTCTCTCTATTGTTCCATCAGGCCCCCTCAAAGCCGAGATAGCGCAGAGACTTGAAGATGTTTTTGCAGGGAAAAACACCGATCTTGAGGCACTCATGGAATGGCTAAAGACAAGACCAATCCTGTCACCTCTGACTAAGGGGATTTTAGGATTTGTGTTCACGCTCACCGTGCCCAGTGAGCGAGGACTGCAGCGTAGACGCTTTGTCCAGAATGCCCTCAATGGGAACGGTGACCCAAACAACATGGACAAAGCGGTCAAACTGTACAGAAAACTTAAGAGGGAAATAACATTCCACGGGGCCAAAGAAGTAGCGCTCAGTTATTCTGCTGGTGCACTTGCCAGTTGCATGGGCCTCATATACAACAGAATGGGGACTGTTACCACTGAAGTGGCATTTGGTCTAGTATGCGCAACCTGTGAACAGATTGCTGATTCCCAGCATCGATCTCATAGACAAATGGTGACAACAACCAATCCACTGATCAGGCATGAGAACAGAATGGTATTAGCCAGCACAACGGCTAAAGCCATGGAACAAATGGCTGGATCAAGTGAACAAGCAGCAGAGGCCATGGAGGTTGCCAGCCAGGCTAGGCAAATGGTACAGGCAATGAGAACAATTGGGACTCACCCTAGTTCCAGCGCTGGTCTGAAAGATGATCTTCTTGAAAATTTGCAGGCCTATCAGAAGCGAATGGGGGTGCAGATGCAACGATTCAAGTGAATGAGCCTTCTAACCGAGGTCGAAACGCCTATCAGAAGCGAATGGGGGTGCAGATGCAACGATTCAAGTGATCCTCTCGTTGCTGCCGCAAGCATCATTGGGATTTTGCACCTGATATTGTGGATTCTTGATCGTCTTTTTTTCAAATGCATTTATCGTCGCTTTAAATACGGTTTGAAAAGAGGGCCTTCTACGGAAGGAGTGCCGGAGTCTATGAGGGAAGAATATCGGCAGAAACAGCAGAATGCTGTGGATGTTGACGATGGTCATTTTGTCAACATAGTGCTAGAGTAAATGGATTCCAACACTGTGTCAAGCTTTCAGGTAGACTGCTTTCTTTGGCATATCCGCAAACGGTTTGCGGACAATGGATTGGGTGATGCCCCATTCCTTGATCGGCTCCGCCGAGATCAGAAGTCCCTAAGAGGAAGAGGCAGCACCCTTGGTCTTAACATCGAGACAGCCACTCTTGCTGGGAAGCAAATAGTGGAGTGGATTCTGAGAGAAGAATCCAACGAGACACTTAAGATGACCATTGCATCTGTACCTTCTTCGCGTTACCTAGCTGACATGACCCTTGAGGAGATGTCAAGGGATTGGTTCATGCTCATGCCTAAGCAAAAGGTGGCAGGCTCTCTTTATATAAGAATGGACCAGGCGATCATGGAAAAGAACATCATACTGAAAGCGAACTTCAGTGTGATTTTTGACCGGTTGGAGACTTTAATACTACTAAGGGCTTTCACCAAAGAGGGATCAGTTGTTGGAGAAATTTCACCATTACCTTCTCTTCCAGGACATACTGATGAGGATGTCAAAAATGCAGTTGAGGTCCTCATCGGAGGGCTTGAATGGAATGGTAACACAGTTCGAGTCTCTGAAAATCTACAGAGATTCGCTTGGAGAAGCCGTAATGAGAATGGGAGACCTTCACTACCTCCAGAACAGAAA---------------------------------TGAATGGATTCCAACACTGTGTCAAGCTTTCAGGACATACTGATGAGGATGTCAAAAATGCAGTTGAGGTCCTCATCGGAGGGCTTGAATGGAATGGTAACACAGTTCGAGTCTCTGAAAATCTACAGAGATTCGCTTGGAGAAGCCGTAATGAGAATGGGAGACCTTCACTACCTCCAGAACAGAAATGAAAAGTGGCGAGAGCAATTGGGGCAGAAATTTGAAGAAATAAGGTGGTTGATTGAAGAAGTGCGGCACAAATTGAAGATAACAGAGAATAGTTTCGAGCAAATAACATTTATGCAAGCCTTACAACTATTGCTTGAAGTAGAACAAGAGATGAGAACTTTCTCGTTTCAGCTTATTTAA
>Concatenated PB2+PA+NP+M1+M2+NS1+NS2 STRAIN=A/swine/Ohio/23/1935 YEAR=1935
ATGGAGAGAATAAAAGAACTAAGGGATCTAATGTCACAGTCTCGCACTCGCGAGATACTCACAAGGACCACCGTGGACCATATGGCCATAATCAAGAAATACACATCAGGAAGACAAGAGAAAAACCCCGCACTTAGAATGAAATGGATGATGGCAATGAAATATCCAATTACAGCAGACAAGAGGATAATTGAGACAATTCCTGAGAGAAATGAACAAGGACAAACCCTATGGAGTAAAACGAGCGATGCCGGATCAGACCGAGTGATGGTATCACCTCTGGCTGTGACATGGTGGAATAGGAATGGACCAACGACAAGTACAGTTCACTATCCAAAAGTCTACAAAACTTACTTTGAGAAAGTCGAAAGGTTAAAACATGGAACTTTTGGCCCTGTTCATTTCAGAAACCAAGTCAAAATACGTCGAAGGGTTGACATAAATCCAGGTCATGCAGATCTCAGTGCCAAAGAAGCACAAGATGTTATCATGGAAGTTGTTTTCCCAAACGAAGTGGGAGCCAGAATATTGACATCGGAATCGCAGCTAATGATTACTAAAGAAAAGAAAGAAGAACTCCAGGAGTGCAAAATTTCTCCTTTAATGGTGGCATACATGTTGGAGAGAGAACTGGTTCGCAAAACAAGATTCCTCCCAGTGGCTGGTGGGACAAGCAGTGTGTACATTGAGGTGTTGCATTTGACTCAGGGAACATGCTGGGAACAGCTATACACTCCAGGGGGGGAAGTGAGGAACGATGATGTTGACCAAAGCTTAATTATTGCTGCTAGGAGCATAGTGAGAAGAGCGACAGTATCTGCAGATCCACTGGCATCTCTGTTGGAAATGTGCCACAGCACACAGATTGGTGGAATAAGGATGGTGGACATCCTCAGGCAGAACCCGACAGAAGAGCAGGCCGTGGATATATGCAAGGCAGCAATGGGTCTGAGAATTAGCTCATCCTTTAGCTTTGGCGGGTTCACGTTCAAAAGAACAAGTGGCTCATCAGTCAAGAAAGAGGAGGAAGTACTTACGGGCAATCTCCAAACATTGAAGATAAGAGTGCATGAGGGATATGAAGAATTCACAATGGTTGGGAGAAGGGCAACAGCTATACTCAGAAAAGCGACTAGGAGATTGGTTCAGCTAATAGTGAGTGGGAGAGACGAACAGTCGATTGCCGAGGCAATAATCGTGGCCATGGTGTTTTCACAAGAGGATTGTATGATAAAGGCAGTTAGGGGTGATCTGAATTTCGTTAATAGGGTGAACCAGCGATTGAACCCTATGCACCAACTTTTAAGACATTTTCAAAAGGATGCAAAAGTGCTTTTTCAAAATTGGGGAATTGAACCCATAGACAATGTAATGGGAATGATTGGGATACTGCCCGACTTAACTCCAAGCACTGAGATGTCAATGAGGGGAGTGAGAATCAGTAAGATGGGAGTAGATGAGTACTCCAGCACAGAGAGGGTGGTGGTGAGCATTGACCGTTTTTTAAGAGTCCGAGACCAACGAGGGAACGTGCTATTGTCTCCTGAGGAGGTCAGCGAAACACAGGGAACAGAGAAGTTGACGATAACTTATTCATCGTCAATGATGTGGGAGGTTAATGGCCCTGAATCAGTGTTGGTAAACACCTACCAGTGGATCATCAGAAACTGGGAAACTGTTAAAATTCAGTGGTCACAGGATCCTACAATGCTGTACAATAAAATGGAATTTGAACCATTCCAATCTTTGGTTCCTAAGGCTGCAAGAGGTCAATACAGTGGGTTTGTGAGAACTCTATTCCAGCAAATGAGGGATGTGCTTGGAACATTTGACACTGTTCAGATAATAAAACTTCTCCCCTTTGCAGCTGCTCCACCAAAGCAGAGTAGAATGCAGTTTTCTTCTCTGACCGTGAATGTAAGAGGATCAGGAATGAGAATACTTGTAAGGGGCAATTCTCCTGTGTTCAACTACAACAAGGCCACTAAGAGACTCACAGTTCTCGGAAAGGATGCAGGTGCTTTAACTGAAGACCCAGATGAAGGGACAACTGGAGTGGAGTCTGCTGTTTTGAGAGGATTCCTCATTCTGGGCAAAGAAGACAGGAGATATGGGCCAGCATTAAGCATCAATGAACTGAGAAATCTTGCAAAAGGGGAGAAGGCTAATGTACTAATTGGACAAGGAGACGTGGTGTTGGTAATGAAACGGAAACGGGACTCTAGCATACTTACTGACAGCCAGACAGCGACCAAAAGAATTCGAATGGCCATCAATTAGATGGAAGACTTTGTGCGACAATGCTTCAATCCGATGATTGTCGAGCTTGCGGAAAAGACAATGAAAGAATATGGAGAGGACCCGAAAATCGAAACAAACAAATTTGCAGCAATATGCACTCACATGGAAGTATGCTTCATGTATTCAGATTTCCACTTCATCAATGAACGGGGCGAATCAATAATCGTAGAATCTGGCGATCCAAATGCACTCTTGAAGCACAGATTTGAAATAATCGAAGGAAGAGATCGGACTATGGCCTGGACGGTGGTGAACAGTATTTGTAACATTACAGGGGTTGGGAAACCAAAGTTTCTCCCAGATCTGTATGACTACAAGGAAGATAGATTCATTGAGATTGGTGTAACAAGGAGAGAAGTCCATATATACTACCTGGAAAAGGCCAATAAAATAAAATCTGAAGAGACACACATCCACATTTTCTCATTCACGGGAGAAGAAATGGCCACAAAGGCCGACTACACTCTCGATGAAGAAAGTAGGGCTAGAATAAAAACCAGGCTATTCACCATAAGACAAGAGATGGCTAGCAGAGGCCTCTGGGATTCCTTTCGTCAGTCCGAGAGAGGCGAAGAGACAATTGAAGAAAGATTTGAGATCACAGGAACAATGCGCAGGCTTGCTGACCAAAGTCTCCCACCGAACTTCTCCAGTCTTAAAAACTTTAGAGCCTATGTGGATGGATTCGAGCCGAACGGCTACATTGAGGGCAAGCTTTCTCAAATGTCCAAAGAAGTAAATGCTAGAATTGAGCCTTTTTTGAAGACAACACCACGCCCACTTAGGCTGCCATGTGGGCCTCCCTGTTTTCAGCGATCCAAATTCCTGTTGATGGATGCCCTGAAGTTAAGCATTGAAGACCCAAGCCATGAAGGAGAGGGGATACCGCTATATGATGCGATCAAGTGCATGAAAACGTTCTTTGGGTGGAAGGAACCCATTATTGTTAAGCCACACGAAAAAGGAATAAATTCAAATTACCTTTTGGCATGGAAGCAAGTACTGGCAGAGCTACAGGATATCGAGGATGAGAAAAAAGTTCCAAGGACTAAGAACATGAAGAAAACAAGCCAGTTAAAGTGGGCACTTGGTGAGAATATGGCACCAGAAAAGGTGGACTTTGACGACTGTAAGGATGTAAGCGATCTGAAGCAATATGATAGTGATGAACCAGAATTTAGGTCGCTTGCAAGTTGGATTCAAAGTGAGTTCAACAAAGCATGTGAACTGACTGATTCAAGCTGGATAGAACTCGATGAGATTGGAGAAGATGTGGCTCCGATTGAGCACATTGCAAGCATGAGAAGGAATTATTTCACAGCAGAGGTGTCTCATTGCAGAGCCACAGAATACATAATGAAGGGAGTATACATCAATACTGCTTTGCTTAATGCATCCTGTGCAGCAATGGATGATTTCCAATTGATTCCAATGATAAGCAAATGTAGAACTAAAGAGGGAAGACGAAAGACCAATTTGTACGGATTCATCATAAAAGGAAGATCCCACTTAAGGAATGACACCGACGTGGTAAATTTTGTGAGCATGGAGTTTTCCCTCACTGATCCAAGACTTGAACCGCACAAATGGGAGAAGTACTGTATCCTTGAGATAGGAGACATGCTTCTAAGAACTGCCATAGGTCAAGTGTCAAGGCCTATGTTCCTATATGTGAGGACAAATGGGACCTCAAAAATTAAAATGAAATGGGGAATGGAAATGAGACGTTGCCTCCTTCAGTCCCTCCAGCAGATTGAGAGTATGATTGAAGCTGAGTCCTCTGTCAAGGAGAAAGACATGACCAAAGAATTCTTTGAGAACAAATCAGAAACATGGCCCATTGGAGAGTCCCCCAAAGGAGTGGAAGAAGGTTCCATTGGGAAGGTCTGTAGGACATTGTTGGCAAAGTCGGTTTTCAACAGTTTGTATGCATCTCCACAATTAGAAGGATTCTCAGCTGAATCAAGAAAATTGCTTCTCATCGTTCAGGCTCTTAGGGACAATCTTGAACCTGGAACTTTTGATCTTGGGGGGCTATATGAATCAATTGAGGAGTGCCTGATTAATGATCCCTGGGTTTTGCTTAATGCATCTTGGTTCAACTCCTTCCTCACACATGCACTGAGATAGATGGCGTCTCAAGGCACCAAACGATCATACGAACAAATGGAAACTGGTGGGGAACGCCAGAATGCCACGGAAATCAGGGCATCTGTAGGAAGAATGATTGGTGGAATTGGACGATTCTACATCCAAATGTGCACCGAACTCAAACTCAGTGATTATGAGGGACGACTGATTCAAAATAGCATAACAATAGAGAGAATGGTGCTCTCTGCTTTTGACGAGAGGAGGAATAAATACCTGGAAGAACATCCCAGCGCTGGGAAAGACCCTAAGAAAACTGGAGGACCCATATATAGGAAAATAGACGGAAAGTGGATGAGAGAACTCATCCTTTATGACAAAGAAGAAATAAGGAGAATCTGGCGCCAAGCCAACAATGGTGAGGATGCAACAGCCGGTCTGACTCACATTATGATTTGGCATTCCAATTTGAATGATGCCACTTATCAGAGGACAAGAGCTCTTGTTCGCACCGGAATGGACCCCAGGATGTGCTCTCTGATGCAGGGTTCAACTCTCCCCAGAAGGTCTGGAGCCGCAGGTGCTGCAGTCAAAGGAGTTGGGACAATGGTGATGGAGTTGATCAGAATGATCAAACGTGGAATCAATGACCGGAACTTCTGGAGGGGTGAAAATGGACGAAGGACAAGAATTGCCTATGAAAGAATGTGCAACATCCTTAAAGGAAAATTTCAAACAGCTGCACAGAGAGCAATGATGGATCAAGTGAGAGAAAGTCGAAATCCAGGAAATGCTGAAATTGAAGATCTCATCTTTCTGGCACGGTCCGCACTCATATTAAGAGGATCAGTTGCACACAAGTCTTGTCTGCCTACCTGTGTGTATGGACTTGCTGTAGCAAGTGGACATGACTTTGAAAGAGAAGGGTACTCTCTGGTCGGAATAGACCCTTTCCGACTGCTTCAAAACAGCCAAATATTCAGCCTAATCAGACCAAATGAAAACCCAGCTCACAAGAGTCAACTGGTGTGGATGGCATGCCATTCTGCCGCATTTGAAGATTTAAGAGTATCAAGCTTCATAAGAGGAAAAAGAGTGGTTCCAAGAGGGCAGCTTTCCACCAGAGGAGTTCAGATTGCTTCCAATGAGAACATGGAGACTATGGACTCTAGTACTCTTGAATTGAGAAGCAGATACTGGGCCATAAGGACCAGAAGTGGAGGAAACACTAATCAACAGAGAGCATCCGCGGGCCAGATCAGCGTGCAACCTACATTCTCGGTGCAAAGAAATCTCCCTTTTGAGAGAGCAACCGTTATGGCAGCATTCATTGGGAACACAGAGGGAAGAACATCAGACATGAGAACCGAAATCATAAGGATGATGGAAAGTGCAAAACCAGAAGATGTGTCTTTCCAGGGGCGGGGAGTCTTCGAGCTCTCGGACGAAAAGGCAACGAGCCCGATCGTGCCTTCCTTTGACATGAGTAACGAAGGATCTTATTTCTTCGGAGACAATGCAGAGGAGTATGACAATTAAATGAGCCTTCTAACCGAGGTCGAAACGTACGTTCTCTCTATCGTCCCATCAGGCCCCCTCAAAGCCGAGATCGCACAGAGACTTGAAGATGTTTTTGCAGGGAAGAACACCGATCTTGAGGCTCTCATGGAATGGCTAAAGACAAGACCAATCCTGTCACCTCTGACTAAGGGAATTTTAGGATTTGTGTTCACGCTCACCGTGCCCAGTGAGCGAGGACTGCAGCGTAGACGCTTTGTCCAAAATGCCCTTAACGGGAACGGTGACCCAAATAACATGGACAAAGCAGTTAAACTGTACAGGAAACTTAAGAGGGAGATAACATTCCACGGGGCCAAAGAAGTAGCGCTCAGTTATTCTGCTGGTGCACTTGCCAGTTGTATGGGCCTCATATACAACAGAATGGGGACTGTTACCACTGAAGTGGCATTTGGCCTAGTATGCGCAACCTGCGAACAGATTGCTGATTCCCAGCATCGGTCTCACAGACAAATGGTGACAACAACCAATCCACTAATCAGACATGAGAACAGAATGGTACTAGCCAGCACCACGGCTAAAGCTATGGAGCAAATGGCTGGATCGAGTGAGCAAGCGGCAGAGGCCATGGAGGTTGCTAGCCAGGCTAGGCAAATGGTACAGGCGATGAGAACAATTGGGACTCACCCTAGCTCCAGTGCTGGTCTGAAAGATGATCTTCTTGAAAATTTGCAGGCCTACCAGAAACGAATGGGGGTGCAGATGCAACGATTCAAGTGAATGAGCCTTCTAACCGAGGTCGAAACGCCTACCAGAAACGAATGGGGGTGCAGATGCAACGATTCAAGTGACCCTCTCGTTGCTGCCGCAAGCATCATTGGAATCTTGCACTTGATATTGTGGATTCTTGATCGTCTTTTTTTCAAATGCATTTATCGTCGCCTTGAATACGGTTTGAAAAGAGGGCCTTCTACGGAAGGAGTGCCGGAGTCTATGAGGGAAGAATATCGGCAGAAACAGCAGAGTGCTGTGGATGTTGACGATGGTCATTTTGTCAACATAGAGCTGGAGTAAATGGATTTCAACACTGTGTCAAGCTTTCAGGTAGACTGCTTTCTTTGGCATGTCCGCAAACGGTTTGCAGACAATAAATTGGGTGATGCCCCATTCCTTGATCGGCTCCGCCGAGATCAAAAGTCCCTAATAGGAAGAGGCAGCACCCTTGGTCTGGACATCGAGACAGCCACCCGTGCTGGAAAGCAGATAGTGGAGCGGATTCTGGAGGAAGAATCCGACGGGGCACTTAAGATGACCATTGCCTCTGTACCTGCTTCGCGTTACCTAGCTGACATGACTCTTGAGGAGATGTCAAGGGACTGGTTCATGCTCATGCCCAAGCAAAAGGTGGCAGGCTCTCTTTGTATAAGAATGGATCAGGCGATCATGGAAAAGAGCATCATACTGAAAGCGAACTTCAGTGTGATTTTCGACCGGTTGGAGACTTTAATACTACTAAGGGCTTTCACCGAAGAGGGAGCAATTGTTGGCGAAATTTCACCATTGCCTTCTCTTCCAGGACATACTGATGAGGATGTCAAAAATGCAGTTGGGGTCCTCATCGGAGGGCTTGAATGGAATGGTAACAAAGTTCGAGTCTCTGAAAATCTACAGAGATTCGCTTGGAGAAGCCGTAATGAGAATGGGAGACCTTCACTACCTCCAAAACAGAAATGGAAAATGGCGGGAACAATTAGGTCAGAAATTTGAATGGATTTCAACACTGTGTCAAGCTTTCAGGACATACTGATGAGGATGTCAAAAATGCAGTTGGGGTCCTCATCGGAGGGCTTGAATGGAATGGTAACAAAGTTCGAGTCTCTGAAAATCTACAGAGATTCGCTTGGAGAAGCCGTAATGAGAATGGGAGACCTTCACTACCTCCAAAACAGAAATGGAAAATGGCGGGAACAATTAGGTCAGAAATTTGAAGAAATAAGATGGTTGATTGAAGAAGTGAGACACAGACTGAAGATAACAGAGAATAGTTTCGAGCAAATAACATTTATGCAAGCCTTACAACTATTGCTTGAAGTGGAGCAAGAGATAAGAACTTTCTCGTTTCAGCTTATTTAA
>Concatenated PB2+PA+NP+M1+M2+NS1+NS2 STRAIN=A/swine/Wisconsin/2/1970 YEAR=1970
ATGGAGAGAATAAAAGAACTAAGAGATCTGATGTCACAGTCTCGCACTCGCGAGATACTCACAAGGACCACCGTGGATCATATGGCCATAATCAAGAAATACACATCGGGAAGGCAAGAGAAAAACCCCGCATTGAGAATGAAATGGATGATGGCAATGAAATATCCAATTACAGCGGACAAGAGAATAATTGAAACAATTCCCGAGAGGAATGAGCAAGGACAAACCCTATGGAGTAGAACGAGCGATGCCGGATCAGATCGGGTGATGGTATCACCTCTAGCTGTAACATGGTGGAATAGGAATGGGCCAACAGCAAGCACAGTTCACTACCCAAAAGTTTATAGAACTTACTTTGAAAAAGTCGAAAGATTAAAACATGGGACTTTTGGTCCTGTCCATTTCAGAAACCAAGTCAAAATACGCCGAAGGGTTGACATAAACCCAGGTCATGCAGACCTCAGTGCCAAAGAAGCGCAAGATGTTATAATGGAGGTTGTTTTCCCAAATGAAGTGGGAGCTAGAATATTAACATCGGAATCACAGCTAATGATTACTAAAGAAAAGAAAGAAGAACTCCAGGAGTGCAAAATTTCTCCTTTGATGGTAGCATACATGTTGGAGAGAGAACTTGTTCGGAAAACAAGGTTCCTCCCAGTGGCTGGTGGAACGAGCAGTGTGTACATTGAGGTGTTACATCTAACTCAGGGAGCGTGCTGGGAACAGCTATACACTCCAGGAGGGGAAGTAAGAAACGATGATGTTGACCAAAGCTTAATTATCGCTGCTAGGAGCATAGTGAGAAGAGCTACAGTATCTGCAGATCCACTGGCATCTCTGTTGGAAATGTGTCACAGCACACAGATTGGTGGAGTAAGAATGGTAGACATCCTCAGACAAAACCCGACAGAGGAACAAGCAGTGGATATATGCAAGGCAGCAATGGGTCTGAGAATCAGCTCATCATTTAGTTTTGGCGGGTTCACATTCAAAAGAACAAGTGGCTCATCAACCAAGAGGGAGGAGGAAGTACTTACGGGCAATCTCCAAACATTGAAGATAAGAGTGCACGAGGGGTACGAAGAATTTACAATGGTTGGGAAAAGAGCAACAGCTATACTCAGAAAAGCAACTAGAAGGTTGGTTCAACTAATAGTGAGTGGAAGGGATGAACAGTCAATTGCTGAGGCAATAATCGTGGCTATGGTGTTTTCACAGGAGGATTGTATGATAAAGGCAGTTAGAGGTGATCTGAATTTCGTCAACAGGGCGAACCAACGGTTGAATCCAATGCACCAGCTACTAAGGCATTTTCAAAAGGATGCTAAAATTCTCTTTCAAAATTGGGGAATTGAATCCATAGACAATGTAATGGGAATGATTGGGATACTACCTGACTTAACCCCGAGCACTGAGATGTCAATGAGAGGAATAAGAATCAGCAAAATGGGGGTGGATGAGTATTCCAGTACGGAGAGGGTAGTGGTAAGCATTGACCGTTTTTTAAGAGTAAGAGACCAACAAGGGAACGTGCTATTGTCTCCTGAAGAGGTCAGCGAAACACAGGGGGCTGAAAAGTTGACGATAACTTATTCATCGTCAATGATGTGGGAGGTTAATGGGCCTGAATCGGTATTGGTGAATACCTACCAGTGGATCATCAGAAACTGGGAAACTGTTAAAATTCAGTGGTCGCAGGACCCTACAATGCTATACAATAAAATGGAATTTGAACCTTTTCAGTCTTTGGTTCCTAAAGCTGCAAGAGGTCAATATAGTGGGTTTGTGAGAACCCTATTCCAACAAATGAGAGATGTGCTTGGAACATTTGATACTGTTCAGATAATAAAACTTCTCCCCTTTGCAGCTGCTCCACCAAAACAAAGTAGAATGCAGTTTTCCTCTCTAACCGTGAATGTAAGAGGATCAGGAATGAGAATTCTTATAAGAGGCAATTCTCCTGTGTTCAATTACAACAAGGGCACCAAGAGACTCACAGTCCTAGGAAAGGATGCAGGTGCTTTAAATGAAGACCCAGATGAAGGAACAGCTGGAGTGGAGTCTGCTGTTTTGAGAGGATTCCTCATTTTAGGCAGAGAAGACAGGAGATATGGGCCAGCATTAAGCATCAATGAATTGAGTAGTCTTGCAAAAGGAGAGAAGGCTAATGTATTGATTGGGCAAGGAGACGTAGTGTTGGTAATGAAACGGAAACGGGACTCAAGCATACTTACTGACAGCCAGACAGCGACCAAAAGAATTCGAATGGCCATCAATTAGATGGAAGACTTCGTACGACAGTGCTTCAATCCGATGATTGTCGAACTTGCAGAAAAGACAATGAAAGAATACGGGGAGAACCCGAAGATCGAAACAAACAAATTTGCAGCGATATGCACACACATGGAGGTATGCTTCATGTATTCAGATTTCCACTTCATCAATGAGCGGGGCGAATCAATAATCGTAGAGCCTGGTGATTCTAATGCACTATTGAAACACAGATTTGAAATAATCGAAGGAAGGGATCGGAATATGGCTTGGACGGTGGTAAACAGTATTTGTAACACTACAGGGGTTGAAAAACCAAGGTTTCTCCCAGATCTGTATGACTACAAGGAAGATAGATTCATTGAGATTGGTGTAACAAGGAGAGAAGTCCATATATACTACCTGGAAAAGGCCAATAAGATAAAATCTGAAGAGACACACATCCACATTTTCTCATTTACAGGAGAAGAAATGGCAACAAAAGCCGACTACACACTAGATGAAGAAAGTAGAGCTAGAATAAAGACCAGGCTATTCACCATAAGACAAGAGATGGCTAGCAGAGGTCTTTGGGATTCCTTTCGTCAGTCCGAGAGAGGCGAAGAGACAATTGAAGAAAAATTTGAAATCAAAGGGACAATGCGAAGGCTTGCCGACCAAAGTCTCCCACCAAACTTCTCCAGTTTTGATAACTTTAGGGCCTATGTGGATGGATTCGAGCCGAATGGCTACATTGAGGGCAAGCTCTCCCAAATGTCTAGAGAGGTAAATGCTAGGATCGAACCTTTTTTGAAGACAACACCACGCCCACTTAGGCTGCCATGTGGGCCCCCCTGCTTTCAACGATCCAAATTTCTTTTGATGGATGCTCTGAAATTAAGCATTGAAGATCCAAGCCATGAAGGAGAAGGGATACCGCTTTATGATGCGGTCAAATGCATGAAAACGTTCTTTGGGTGGAAGGAACCCACTATTGTTAAGCCACATGAAAAGGGAATAAATTCAAATTACCTTTTAGCATGGAAGCAAGTACTGGCAGAAATACAGGACATTGAGGATGAGAAGAAAATTCCGAGGGTTAAAAATATGAAAAAAACAAGCCCATTGAAATGGGCACTTGGTGAAAATATGGCACCGGAAAAGGTGGACTTTGATGATTGTAAAGATGTGAGCGATCTGAAGCAATATGATAGTGATGAGCCAGAGTTTAGATCGCTTGCAAGTTGGATTCAAAATGAGTTCAACAAAGCATGTGAACTAACTGATTCGAGCTGGTTAGAGCTTGATGAGATTGGAGAGGATGTAGCTCCAATTGAACATATTGCAAGCATGAGAAGGAACTATTTCACAGCAGAAGTGTCTCATTGCAGAGCTACAGAGTACATAATGAAGGGAGTATATATAAATACTGCTTTGCTTAATGCATCTTGTGCAGCAATGGATGATTTTCAATTAATCCCAATGATAAGCAAATGTAGAACCAAAGAGGGAAGACGAAAGACCAATTTGTACGGATTCATAATAAAAGGAAGATCCCACTTAAGAAATGACACTGACGTGGTAAATTTTGTGAGCATGGAATTTTCCCTCACTGATCCAATACTTGAACCGCATAAATGGGAGAAGTACTGCATCCTTGAGATAGGAGATATGGTTCTAAGAACTGCCATAGGTCAAGTGGCAAGGCCTATGTTTCTATACATGAGAACAAACGGGACCTCAAAAATTAAAATGAAATGGGGAATGGAAATGAGACGTTGCCTCCTCCAGTCCCTCCAGCAGATTGAGAGTATGATTGAAGCAGAGTCATCTGTCAAAGAGAAAGATATGACCAAAGAATTCTTTGAAAACAAATCAGAAACTTGGCCCATTGGGGAGTCCCCCAAAGGAGTGGAAGAAGGTTCCATTGGAAAGGTCTGCAGGACGTTGTTGGCAAAGTCAGTTTTCAACTGCTTGTATGCGTCCCCACAATTAGAAGGATTCTCAGCTGAATCAAGGAAATTGCTTCTCATTGTTCAAGCTCTTAGGGACAATCTTGAACCTGGAACCTTTGATCTTGGGGGATTATATGAATCAATTGAGGAGTGCCTGATTAATGATCCCTGGGTTTTGCTTAATGCGTCTTGGTTCAACTCCTTCCTCACACATGCACTGAGATAGATGGCGTCTCAAGGCACCAAACGATCATATGAACAAATGGAAACTGGTGGGGAACGCCAGGATGCCACAGAAATCAGAGCATCTGTCGGAAGAATGATTGGTGGAATTGGAAGGTTCTACATCCAAATGTGCACCGAACTCAAACTCAGTGATTATGAGGGGCGACTGATTCAAAATAGCATAACAATAGAGAGAATGGTGCTCTCTGCTTTTGACGAGAGGAGGAATAAATACCTAGAAGAGCATCCCAGTGCTGGGAAAGATCCTAAGAAAACTGGAGGACCCATATATAGAAGAATAGACGGAAAATGGATGAGGGAACTCATCCTTTATGACAAAGAAGAAATAAGGAGAGTTTGGCGCCAAGCAAACAATGGTGAAGATGCAACAGCCGGTCTTACCCATATTATGATTTGGCATTCCAATCTGAATGATGCCACCTATCAGAGAACAAGAGCTCTTGTTCGCACTGGGATGGATCCCAGAATGTGCTCCTTAATGCAGGGTTCAACTCTGCCCAGAAGGTCTGGAGCCGCAGGTGCTGCAGTAAAGGGAGTTGGAACAATAGTGATGGAGTTGATCAGAATGATCAAGCGTGGAATCAATGACCGAAATTTCTGGAGGGGTGAAAATGGAAGAAGAACAAGGATTGCATATGAAAGAATGTGCAACATTCTCAAAGGGAAGTTTCAGACAGCTGCACAGAGAGCAATGATGGATCAAGTGAGAGAAAGCCGGAACCCAGGAAACGCTGAAATTGAAGATCTCATTTTTCTGGCACGGTCAGCACTTATCTTAAGAGGATCAGTTGCACACAAATCCTGCCTGCCTGCTTGTGTGTATGGGCTTGCAGTAGCAAGTGGGCATGACTTTGAAAGAGAAGGATATTCTCTGGTCGGGATAGACCCTTTCAAACTACTTCAAAACAGTCAGGTATTCAGCCTAATCAGACCAAATGAAAACCCAGCTCACAAGAGTCAACTGGTGTGGATGGCTTGTCACTCTGCCGCATTTGAAGATTTAAGAGTATCAGGCTTCATAAGAGGGAAAAAAGTGGTTCCAAGAGGAAAGCTTTCTACAAGAGGGGTTCAGATTGCTTCAAATGAGAATGTGGAGGCTATGGACTCTAGTACCCTGGAACTAAGAAGCAGATACTGGGCCATAAGGACCAGAAGTGGGGGAAATACCAATCAACAGAAGGCATCCGCAGGCCAGATCAGTGTGCAACCTACATTCTCAGTACAAAGGAATCTCCCGTTTGAGAGAGCGACTGTTATGGCAGCTTTCGTTGGGAACAATGAGGGAAGGACATCAGATATGCGGACCGAAATTATAAGGATGATGGAAAGTGCAAAGCCAGAAGATTTGTCTTTCCAGGGGCGGGGAGTCTTCGAGCTCTCGGACGAAAAGGCAACGAACCCGATCGTGCCTTCCTTTGACATGAATAATGAGGGGTCTTATTTCTTCGGAGACAATGCAGAGGAGTATGATAATTGAATGAGCCTTCTAACCGAGGTCGAAACGTACGTTCTCTCTATTGTTCCGTCAGGCCCCCTCAAAGCCGAGATAGCGCAGAGACTTGAAGATGTTTTTGCAGGGAAAAACACCGATCTTGAAGCACTCATGGAGTGGCTAAAGACAAGACCAATCCTGTCACCTCTGACTAAGGGGATTTTAGGATTTGTGTTCACGCTCACCGTGCCCAGTGAGCGAGGACTGCAGCGTAGACGCTTTGTCCAGAATGCCCTCAATGGGAACGGTGACCCGAACAACATGGACAAAGCGGTCAAACTGTACAGAAAACTTAAGAGGGAAATAACATTCCACGGGGCCAAAGAAGTAGCGCTCAGTTATTCTGCTGGTGCACTTGCCAGTTGCATGGGCCTCATATACAACAGAATGGGGACTGTCACCACTGAAGTGGCATTTGGTCTAGTATGCGCAACCTGTGAACAGATTGCTGATTCCCAGCATCGATCTCATAGACAAATGGTGACAACAACCAATCCACTGATCAGGCATGAGAACAGAATGGTATTAGCCAGCACAACGGCTAAAGCCATGGAACAAATGGCTGGATCAAGTGAACAAGCAGCAGAGGCCATGGAGGTTGCCAGCCAGGCTAGGCAAATGGTACAGGCAATGAGAACAATTGGGACTCACCCTAGTTCCAGCGCTGGTCTGAAAGATGATCTTCTTGAAAATTTGCAGGCCTATCAGAAGCGAATGGGGGTGCAGATGCAACGATTCAAGTGAATGAGCCTTCTAACCGAGGTCGAAACGCCTATCAGAAGCGAATGGGGGTGCAGATGCAACGATTCAAGTGATCCTCTCGTTGCTGCTGCAAGCATCATTGGGATTTTGCACCTGATATTGTGGATTCTTGATCGTCTTTTTTTCAAATGCATTTACCGTCGCTTTAAATACGGTTTGAAAAGAGGGCCTTCTACGGAAGGAGTGCCGGAGTCTATGAGGGAAGAATATCGGCAGAAACAGCAGAATGCTGTGGATGTTGACGATGGTCATTTTGTCAACATAGTGCTAGAGTAAATGGATTCCAACACTGTGTCAAGCTTTCAGGTAGACTGCTTTCTTTGGCATATCCGCAAACGGTTTGCGGACAATGGATTGGGTGATGCCCCATTCCTTGATCGGCTCCGCCGAGATCAGAAGTCCCTAAGAGGAAGAGGCAATACCCTCGGTCTTAACATCGAGACGGCCACTCTTGCTGGGAAGCAAATAGTGGAGTGGATTCTGAAAGAAGAATCCAATGAGACACTTAAGATGACCATTGCATCTGTACCTTCTTCACGTTACCTAGCTGACATGACCCTTGAAGAGATGTCAAGGGATTGGTTCATGCTCATGCCTAAGCAAAAGGTGGCAGGCTCTCTTTATATAAGAATGGACCAGGCGATCATGGAAAAGAACATCATACTGAAAGCGAACTTCAGTGTGATTTTTGACCGGTTGGAGACTTTAATACTACTAAGGGCTTTCACCGAAGAGGGAGCAATTGTTGGAGAAATTTCACCATTACCTTCTCTTCCAGGACATACTGATGAGGATGTCAAAAATGCAGTTGAGGTCCTCATCGGAGGGCTTGAATGGAATGGTAACACAGTTCGAGTCTCTGAAAATCTACAGAGATTCGCTTGGAGAAGCCGTAATGAGAATGGGAGACCTTCACTACCTCCAGAACAGAAA---------------------------------TGAATGGATTCCAACACTGTGTCAAGCTTTCAGGACATACTGATGAGGATGTCAAAAATGCAGTTGAGGTCCTCATCGGAGGGCTTGAATGGAATGGTAACACAGTTCGAGTCTCTGAAAATCTACAGAGATTCGCTTGGAGAAGCCGTAATGAGAATGGGAGACCTTCACTACCTCCAGAACAGAAATGAAAAGTGGCGAGAACAATTGGGTCAGAAATTTGAAGAAATAAGGTGGTTGATTGAAGAAGTGCGGCACAAATTGAAGATAACAGAGAATAGTTTCGAGCAAATAACATTTATGCAAGCCTTACAACTATTGCTTGAAGTAGAACAAGAGATGAGAACTTTCTCGTTTCAGCTTATTTAA
>Concatenated PB2+PA+NP+M1+M2+NS1+NS2 STRAIN=A/swine/Wisconsin/1/1971 YEAR=1971
ATGGAGAGAATAAAAGAACTAAGAGATCTGATGTCACAGTCTCGCACTCGCGAGATACTCACAAGGACCACCGTGGATCATATGGCCATAATCAAGAAATACACATCGGGAAGGCAAGAGAAAAACCCCGCATTGAGAATGAAATGGATGATGGCAATGAAATATCCAATTACAGCGGACAAGAGAATAATTGAAACAATTCCAGAGAGAAATGAGCAAGGACAAACCCTATGGAGTAGAACGAGAGATGCCGGGTCAGATCGGGTGATGGTATCACCTCTAGCTGTAACATGGTGGAATAGGAATGGGCCAACAGCAAGCACAGTTCACTACCCAAAAGTTTATAAAACTTACTTTGAAAAAGTCGAAAGATTAAAACATGGGACTTTTGGTCCTGTCCATTTCAGAAACCAAGTCAAAATACGCCGAAGGGTTGACATAAACCCAGGTCATGCAGACCTCAGTGCCAAAGAAGCGCAAGATGTTATAATGGAGGTTGTTTTCCCAAATGAAGTGGGAGCTAGGATATTAACATCGGAATCACAGCTAATGATTACTAAAGAAAAGAAAGAAGAACTCCAGGAGTGCAAAATTTCTCCTTTGATGGTAGCATACATGTTGGAGAGAGAACTTGTTCGGAAAACAAGGTTCCTCCCAGTGGCTGGTGGAACGAGCAGTGTGTACATTGAGGTGTTACATCTAACTCAGGGAGCGTGCTGGGAACAGCTATACACTCCAGGAGGGGAAGTAAGAAACGATGATGTTGACCAAAGCTTAATTATCGCTGCTAGGAGCATAGTGAGAAGAGCTACAGTATCTGCAGATCCACTGGCATCTCTGTTGGAAATGTGTCACAGCACACAGATTGGTGGAGTAAGAATGGTAGACATCCTCAGACAAAACCCGACAGAGGAACAAGCAGTGGATATATGCAAAGCAGCAATGGGTCTGAGAATCAGCTCATCATTTAGTTTTGGCGGGTTCACATTCAAAAGAACAAGTGGCTCATCAACCAAGAGGGAGGAGGAAGTACTTACGGGCAATCTCCAAACATTGAAGATAAGAGTGCACGAGGGGTACGAAGAATTTACAATGGTTGGGAAAAGAGCAACAGCTATACTCAGAAAAGCAACTAGAAGGTTGGTTCAACTAATAGTGAGTGGAAGGGATGAACAGTCAATTGCTGAGGCAATAATCGTGGCTATGGTGTTTTCACAGGAGGATTGTATGATAAAGGCAGTTAGAGGTGATCTGAATTTCGTCAACAGAGCGAACCAACGGTTGAATCCAATGCACCAGCTACTGAGGCATTTTCAAAAGGATGCTAAAATTCTCTTTCAAAATTGGGGAATTGAATCCATAGACAATGTAATGGGAATGATTGGGATACTACCTGACTTAACCCCAAGCACTGAGATGTCAATGAGAGGAATAAGAATCAGCAAAATGGGAGTGGATGAGTATTCCAGCACGGAGAGGGTAGTGGTAAGCATTGACCGTTTTTTAAGAGTAAGAGACCAACAAGGGAACGTGCTATTGTCTCCTGAAGAGGTCAGCGAAACACAGGGGACTGAAAAGTTGACGATAACTTATTCATCGTCAATGATGTGGGAGGTTAATGGGCCTGAATCGGTATTGGTGAATACCTACCAGTGGATCATCAGAAACTGGGAAACTGTTAAAATTCAGTGGTCGCAGGACCCTACAATGCTATACAATAAAATGGAATTTGAACCTTTTCAGTCTTTGGTTCCTAAAGCTGCAAGAGGTCAATATAGTGGGTTTGTGAGAACCCTATTCCAACAAATGAGAGATGTGCTTGGAACATTTGATACTGTTCAGATAATAAAACTTCTCCCCTTTGCAGCTGCTCCACCAAAACAAAGTAGAATGCAGTTTTCTTCTCTAACCGTGAATGTAAGAGGATCAGGAATGAGAATTCTTATAAGAGGCAATTCTCCTGTGTTCAATTACAACAAGGGCACCAAGAGACTCACAGTCCTAGGAAAGGATGCAGGTGCTTTAAATGAAGACCCAGATGAAGGAACAGCTGGAGTGGAGTCTGCTGTCTTGAGAGGATTCCTCATTTTAGGCAGAGAAGACAGGAGATATGGGCCAGCATTAAGCATCAATGAATTGAGTAGTCTTGCAAAAGGAGAGAAGGCCAATGTATTGATTGGGCAAGGAGACGTAGTGTTGGTAATGAAACGGAAACGGGACTCAAGCATACTTACTGACAGCCAGACAGCGACCAAAAGAATTCGAATGGCCATCAATTAGATGGAGGACTTCGTACGACAGTGCTTCAATCCGATGATTGTCGAACTTGCAGAAAAGACAATGAAAGAATACGGGGAGAACCCGAAGATCGAAACAAACAAATTTGCAGCGATATGCACACACATGGAGGTATGCTTCATGTATTCAGATTTCCACTTCATCAATGAGCGGGGCGAATCAATAATCATAGAGCCTGGTGATTCTAATGCACTACTGAAACACAGATTTGAAATAATTGAAGGAAGGGATCGGAATATAGCTTGGACGGTGGTAAACAGTATTTGTAACACTACAGGGGTTGGAAAACCAAGGTTTCTCCCAGATCTGTATGACTACAAGGAAGATAGATTCATTGAGATTGGTGTAACGAGGAGAGAAGTCCATATATACTACCTGGAGAAGGCCAATAAGATAAAATCTGAAGAGACGCACATCCACATTTTCTCATTTACAGGAGAAGAAATGGCAACAAAAGCCGACTACACACTAGATGAAGAAAGTAGAGCTAGAATAAAGACCAGGCTATTCACCATAAGACAAGAGATGGCTAGCAGAGGTCTTTGGGATTCCTTTCGTCAGTCCGAGAGAGGCGAAGAGACAATTGAAGAAAGATTTGAAATTAAAGGGACAATGCGAAGGCTTGCTGACCAAAGTCTCCCACCAAACTTCTCAAGTCTCGATAACTTTAGAGCCTATGTGGATGGATTCGAGCCGAATGGCTACATTGAGGGCAAGCTTTCCCAAATGTCTAGAGAAGTAAATGCTAGAATCGAGCCTTTCTTGAAGACAACACCACGCCCGCTTAGGCTGCCATGTGGGCCTCCCTGTTTTCAACGATCCAAATTTCTTTTGATGGATGCTCTGAAATTAAGCATTGAAGATCCAAGCCATGAAGGAGAAGGGATACCGCTTTATGATGCGGTCAGATGCATGAAAACGTTCTTTGGGTGGAAGGAACCCACTATTGTTAAGCCACATGAAAAGGGAATAAATTCAAATTACCTTTTAGCATGGAAGCAAGTACTGGCAGAAATACAGGACATTGAGGATGAGAAGAAAATTCCGAGGATTAAAAATATGAAAAAAACAAGCCCACTGAAATGGGCACTTGGTGAAAATATGGCCCCAGAAAAGGTGGACTTTGATGATTGTAAAGATGTGAGCGATCTGAAGCAATATGATAGTGATGAGCCAGAATTTAGATCGCTTGCAAGTTGGATCCAAAATGAGTTCAACAAAGCATGTGAACTGACTGATTCGAGCTGGTTAGAGCTTGATGAGATTGGAGAGGATATAGCTCCAATTGAACATATTGCAAGCATGAGAAGGAACTATTTTACAGCAGAAGTGTCTCATTGCAGAGCTACAGAGTACATAATGAAGGGAGTATATATAAATACTGCTTTGCTTAATGCATCCTGTGCAGCAATGGATGATTTTCAATTAATCCCAATGATAAGCAAATGTAGAACCAAAGAGGGAAGACGAAAGACCAATTTATACGGATTCATCATAAAAGGAAGATCCCACTTAAGAAATGACACTGACGTGGTAAATTTTGTGAGCATGGAATTTTCCCTCACTGATCCAAGACTTGAACTGCATAAATGGGAGAAGTACTGCATCCTTGAGATAGGAGACATGGTTCTAAGAACTGCCATAGGTCAAGTGGCAAGGCCTATGTTTCTATACGTGAGAACAAACGGGACCTCAAAAATTAAAATGAAATGGGGAATGGAAATGAGACGTTGCCTCCTCCAGTCCCTCCAGCAGATTGAGAGTATGATTGAAGCAGAGTCATCTGTCAAAGAGAAAGATATGACCAAAGAATTCTTTGAAAACAAATCAGAAACTTGGCCCATTGGAGAGTCCCCCAAAGGGGTGGAAGAAGGTTCCATTGGAAAGGTCTGCAGGACATTGTTGGCAAAGTCAGTTTTCAACTGCTTGTATGCGTCTCCACAATTAGAAGGATTCTCAGCTGAATCAAGGAAATTGCTTCTCATTGTTCAAGCTCTTAGGGACAACCTTGAACCTGGAACCTTTGATCTTGGGGGATTATATGAATCAATTGAGGAGTGCCTGATTAATGATCCCTGGGTTTTGCTTAATGCGTCTTGGTTCAACTCCTTCCTCACACATGCACTGAGATAGATGGCGTCTCAAGGCACCAAACGATCATATGAACAAATGGAGACTGGTGGGGAACGCCAGGATGCCACAGAAATCAGAGCATCTGTCGGAAGAATGATTGGTGGAATCGGAAGATTCTACATCCAAATGTGCACTGAACTCAAACTCAGTGATCATGAGGGACGACTGATTCAAAATAGCATAACAATAGAGAGAATGGTGCTCTCTGCTTTTGACGAGAGAAGGAATAAATACCTAGAAGAGCATCCCAGTGCTGGGAAAGATCCTAAGAAAACTGGAGGACCCATATATAGAAGAATAGACGGAAAATGGATGAGGGAACTCATCCTTTATGACAAAGAAGAAATAAGGAGAGTTTGGCGCCAAGCCAACAATGGTGAAGATGCAACAGCCGGCCTTACCCATATTATGATTTGGCATTCCAATCTGAATGATGCCACCTATCAGAGAACAAGAGCTCTTGTTCGCACTGGGATGGATCCCAGAATGTGCTCCCTAATGCAAGGTTCAACACTTCCCAGAAGGTCTGGAGCCGCAGGTGCTGCAGTAAAAGGAGTTGGAACAATAGCGATGGAGTTGATCAGAATGATCAAACGTGGGGTCAATGACCGAAACTTCTGGAGGGGTGAAAATGGACGAAGGACAAGGATTGCATATGAAAGAATGTGCAACATTCTCAAAGGGAAATTTCAGACAGCTGCACAGAGGGCAATGATGGATCAAGTGAGAGAAAGCCGGAACCCAGGAAACGCTGAAATTGAAGATCTCATTTTCCTGGCACGGTCAGCACTTATTTTAAGAGGGTCAGTTGCACACAAGTCTTGCCTGCCTGCTTGTGTGTACGGGCTTGCAGTAGCGAGTGGGCATGACTTTGAAAGAGAAGGATATTCTCTGGTCGGGATAGACCCCTTCAAACTACTTCAAAACAGTCAAGTATTCAGCCTAATCAGACCAAATGAAAACCCAGCTCACAAGAGTCAACTGGTGTGGATGGCTTGCCACTCTGCCGCATTTGAGGATTTAAGAGTATCAGGCTTCATAAGAGGGAAAAAAGTGGTTCCAAGAGGAAAGCTTTCCACAAGAGGGGTTCAGATTGCTTCAAATGAGAATGTGGAAGCTATGGACTCTAGTACCCTGGAACTAAGGAGCAGGTACTGGGCCATAAGGACCAGAAGTGGGGGAAATACCAATCAACAGAAGGCATCCGCAGGCCAGATCAGTGTGCAACCTACATTCTCAGTACAAAGGAATCTCCCTTTTGAGAAAGCGACCGTTATGGCAGCTTTCATTGGGAACAATGAGGGAAGGACATCAGATATGCGAACCGAAATCATAAGGATGATGGAAAATGCAAAGCCAGAAGATTTGTCCTTCCAGGGGCGGGGAGTCTTCGAGCTCTCGGACGAAAAGGCAACGAACCCGATCGTGCCTTCCTTTGACATGAATAATGAGGGGTCTTATTTCTTCGGAGACAATGCAGAGGAGTATGACAATTGAATGAGCCTTCTAACCGAGGTCGAAACGTATGTTCTCTCTATTGTCCCGTCAGGCCCCCTCAAAGCCGAGATAGCGCAGAGACTTGAAGATGTTTTTGCAGGGAAAAACACCGATCTTGAGGCACTCATGGAATGGCTAAAGACAAGACCAATCCTGTCACCTCTGACTAAGGGGATTTTAGGATTTGTGTTCACGCTCACCGTGCCCAGTGAGCGAGGACTGCAGCGTAGACGCTTTGTCCAAAATGCCCTCAATGGGAACGGTGACCCGAACAACATGGACAAAGCGGTCAAACTGTACAGGAAACTCAAAAGGGAAATAACATTCCACGGGGCCAAAGAAGTAGCGCTCAGTTATTCTGCTGGTGCACTTGCCAGTTGCATGGGCCTCATATACAACAGAATGGGGACTGTCACCACTGAAGTGGCATTTGGTCTAGTATGCGCAACCTGTGAACAGATTGCTGATTCCCAGCATCGATCTCATAGACAAATGGTGACAACAACCAATCCACTAATCAGGCATGAGAACAGAATGGTATTAGCCAGCACAACGGCTAAAGCCATGGAACAAATGGCTGGATCAAGTGAACAAGCAGCAGAGGCCATGGAGGTTGCCAGCCAGGCTAGGCAAATGGTACAGGCAATGAGAACAATTGGGACTCACCCTAGTTCCAGCGCTGGTCTAAAAGATGATCTTCTTGAAAATTTGCAGGCCTATCAGAAGCGAATGGGGGTGCAGATGCAACGATTCAAGTGAATGAGCCTTCTAACCGAGGTCGAAACGCCTATCAGAAGCGAATGGGGGTGCAGATGCAACGATTCAAGTGATCCTCTCGTTGCTGCCGCAAGCATCATTGGGATTTTGCACCTGATATTGTGGATTCTTGATCGTCTTTTTTTCAAATGCATTTACCGTCGCTTTAAATACGGTTTGAAAAGAGGGCCTTCTACGGAAGGAGTGCCGGAGTCGATGAGGGAAGAATATCGGCAGAAACAGCAGAATGCTGTGGATGTTGACGATGGTCATTTTGTCAACATAGTGCTAGAGTAAATGGATTCCAACACTGTGTCAAGCTTTCAGGTAGACTGCTTCCTTTGGCATATCCGCAAACGGTTTGCGGACAATGGATTGGGTGATGCCCCATTCCTTGATCGGCTCCGCCGAGATCAAAAGTCCCTAAAAGGAAGAGGCAGCACCCTTGGTCTTAACATCGAGACAGCCACTCTTGCTGGGAAGCAAATTGTGGAGTGGATTCTGAAAGAAGAATCCAACGAAACACTTAAGATGGCCATTGCATCTGTACCTTCTTCGCGCTACCTAGCTGACATGACCCTTGAGGAAATGTCAAGGGATTGGTTCATGCTCATGCCTAGGCAAAAGGTGGCAGGCTCTCTTTATGTACGAATGGACCAGGCGATCATGGAAAAGAACATCATACTGAAAGCGAACTTCAGTGTGATTTTTGACCGGTTGGAGACTTTAATACTACTAAGGGCTTTCACCGAAGAGGGAGCAATTGTTGGAGAAATTTCACCATTACCTTCTCTTCCAGGACATACTGATGAGGATGTCAAAAATGCAGTTGGGGTCCTCATCGGAGGGCTTGAATGGAATGGTAACACAGTTCGAGTCTCTGAAAATCTACAGAGATTCGCTTGGAGAAGCCGTAATGAGAATGGGAGACCTCCACTACCTCCAGAACAGAAA---------------------------------TGAATGGATTCCAACACTGTGTCAAGCTTTCAGGACATACTGATGAGGATGTCAAAAATGCAGTTGGGGTCCTCATCGGAGGGCTTGAATGGAATGGTAACACAGTTCGAGTCTCTGAAAATCTACAGAGATTCGCTTGGAGAAGCCGTAATGAGAATGGGAGACCTCCACTACCTCCAGAACAGAAATGAAAAGTGGCGAGAGCAATTAGGTCAGAAATTTGAAGAAATAAGGTGGCTGATTGAAGAAGTGCGGCACAAATTGAAGATAACAGAGAATAGTTTCGAGCAAATAACATTTATGCAAGCCTTACAACTATTGCTTGAAGTAGAACAAGAGATGAGAACTTTCTCGTTTCAGCTTATTTAA
>Concatenated PB2+PA+NP+M1+M2+NS1+NS2 STRAIN=A/swine/Minnesota/24/1975 YEAR=1975
ATGGAGAGAATAAAGGAACTAAGAAATCTGATGTCACAGTCTCGCACTCGCGAGATACTCACAAGGACCACTGTGGATCATATGGCCATAATCAAGAAATACACATCGGGGAGGCAAGAGAAGAACCCCGCATTGAGAATGAAATGGATGATGGCAATGAAATATCCAATTACAGCGGACAAGAGAATAATTGAAACAATCCCCGAGAGGAATGAGCAAGGACAAACCCTATGGAGCAGAACGAGCGATGCCGGATCAGATCGGGTGATGGTATCACCTCTAGCTGTAACATGGTGGAATAGGAATGGGCCAACAGCAAGCACAATTCACTACCCAAAAGTCTATAGAACTTACTTTGAAAAAGTCGAAAGATTAAAACATGGAACTTTTGGTCCTGTCCATTTCAGAAACCAAGTCAAAATACGCCGAAGGGTTGACATAAACCCAGGTCATGCAGACCTCAGTTCCAAAGAAGCGCAAGATGTTATAATGGAGGTTGTTTTCCCAAATGAAGTGGGAGCTAGAATATTAACATCGGAATCACAGCTAATGATTACTAAAGAAAAGAAAGAAGAGCTCCAGGAGTGCAAAATTTCTCCTTTGATGGTAGCATACATGTTGGAGAGAGAACTTGTTCGGAAAACAAGGTTCCTTCCAGTGGCTGGTGGGACGAGCAGTGTGTACATTGAGGTGTTACATTTAACTCAGGGAGCGTGCTGGGAACAGCTATACACTCCAGGAGGGGAAGTAAGAAACGATGATGTTGACCAAAGCTTAATTATCGCTGCTAGGAGCATAGTGAGAAGAGCTACAGTATCTGCAGATCCACTGGCATCTCTATTGGAAATGTGTCATAGCACACAGATTGGTGGAGTAAGAATGGTAGACATCCTCAAACAAAATCCGACAGAGGAACAAGCAGTGGATATATGCAAAGCAGCAATGGGTCTGAGAATCAGCTCATCATTTAGTTTTGGCGGGTTCACATTCAAAAGAACAAGTGGCTCATCAACCAAGAGGGAGGAGGAAGTACTTACGGGCAATCTCCAAACATTGAAGATAAGAGTGCACGAAGGGTACGAAGAATTTACAATGGTTGGGAAAAGGGCAACAGCTATACTCAGAAAAGCAACTAGAAGGTTGGTTCAACTAATAGTGAGTGGAAGGGATGAACAGTCAATTGCTGAGGCAATAATCGTGGCTATGGTGTTTTCACAGGAGGATTGTATGATAAAGGCAGTTAGAGGTGATCTGAATTTCGTCAACAGGGCGAACCAACGATTGAATCCAATGCACCAACTACTAAGGCATTTTCAAAAGGATGCTAAAATTCTCTTTCAAAATTGGGGGATTGAATCCATAGACAATGTTATGGGAATGATTGGGATACTACCTGACTTAACCCCAAGCACTGAGAAATCAATGAGAGGAATAAGAATCAGCAAAATGGGGGTGGATGAGTATTCCAGTACGGAGAGGGTAGTGGTAAGCATTGACCGTTTTTTAAGAGTAAGAGACCAGCAAGGGAACGTGCTATTGTCTCCCGAAGAGGTCAGCGAAACACAGGGGACTGAAAAGTTGACGATAACTTATTCATCGTCAATGATGTGGGAGGTTAATGGGCCTGAATCGGTATTGGTGAATACCTACCAGTGGATCATCAGAAACTGGGAAACTGTTAAAATTCAGTGGTCGCAAGACCCTACAATGCTGTACAATAAAATGGAATTTGAACCATTTCAGTCTTTGGTTCCTAAAGCTGCAAGAGGTCAATACAGTGGGTTTGTGAGAACCCTATTCCAACAAATGAGAGATGTGCTTGGAACATTTGATACCGTTCAGATAATAAAACTTCTCCCCTTTGCAGCTGCTCCACCAAAACAAAGTAGAATGCAGTTTTCCTCTCTCACCGTGAATGTAAGAGGATCAGGAATGAGAATTCTTATAAGAGGCAATTCTCCTGTGTTCAATTACAACAAAAGCACCAAGAGACTCACAGTCCTAGGAAAGGATGCAGGTGCTTTAAATGAAGACCCAGATGAAGGAACAGCTGGAGTGGAGTCTGCTGTCTTGAGAGGATTCCTCATTTTAGGCAGAGAAGACAAGAGATATGGGCCAGCATTAAGTATCAATGAATTGAGTAGTCTTGCAAAAGGAGAGAAGGCTAATGTACTGATTGGGCAAGGAGACGTAGTGTTGGTAATGAAACGGAAACGGGACTCAAGCATACTTACTGACAGCCAGACAGCGACCAAAAGAATTCGAATGGCCATCAATTAGATGGAGGACTTCGTACGACAGTGCTTCAATCCGATGATTGTCGAACTTGCAGAAAAGACAATGAAAGAGTACGGGGAGAACCCAAAGATCGAAACAAACAAATTTGCAGCGATATGCACACACATGGAGGTATGCTTCATGTATTCAGATTTCCACTTCATCAATGAGCGGGGTGAATCAATAATCATAGAGCCTGGTGATTCTAATGCACTGCTGAAACACAGATTTGAAATAATTGAAGGAAGGGATCGGAATATGGCTTGGACGGTGGTAAACAGTATTTGTAACACTACAGGGGTTGGAAAACCAAGGTTTCTCCCAGATCTGTATGACTATAAGGAAGATAGATTCATTGAGATTGGTGTAACAAGGAGAGAAGTCCATATATACTACCTGGAGAAGGCCAATAAGATAAAATCTGAAGAGACGCACATCCACATTTTCTCATTTACAGGAGAAGAAATGGCAACAAAGGCCGACTACACACTAGATGAAGAAAGTAGAGCTAGAATAAAGACCAGGCTATTCACCATAAGACAAGAAATGGCTAGCAGAGGTCTTTGGGATTCCTTTCGTCAGTCCGAGAGAGGCGAAGAGACAATTGAAGAAAGATTTGAAATCAAAGGGACAATGCGAAGGCTTGCTGACCAAAGTCTCCCACCAAACTTCTCAAGTTTTGATAACTTTAGAGCCTATGTGGATGGATTCGAGCCGAATGGCTACATTGAGGGCAAGCTTTCCCAAATGTCTAGAGAAGTAAATGCTAGAATCGAGCCTTTCTTGAAGACAACACCACGCCCGCTTAGGCTGCCATGTGGGCCTCCCTGTTTTCAACGATCCAAATTTCTTTTGATGGATGCTCTGAAATTAAGCATTGAAGATCCAAGCCATGAAGGAGAAGGAATACCGCTTTATGATGCGGTCAGATGCATGAAAACGTTCTTTGGGTGGAAGGAACCTACTATTGTTAAGCCACATGAAAAGGGAATAAATTCAAATTACCTTTTAGCATGGAAGCAAGTGCTGGCAGAAATACAGGACTTTGAGGATGAGAAGAAAATTCCAAGGGTTAAAAATATGAAAAAAACAAGCCCACTGAAATGGGCACTTGGTGAAAATATGGCCCCAGAAAAGGTGGACTTTGATGATTGTAAAGATGTGAGTGATCTGAAGCAATATGATAGTGATGAACCAGAATTTAGATCGCTTGCAAGTTGGATCCAAAATGAATTCAACAAAGCATGTGAACTGACTGATTCGAGCTGGTTAGAGCTTGATGAGATTGGAGAGGATATAGCTCCAATTGAACATATTGCAAGCATGAGAAGGAACTATTTTACAGCAGAAGTGTCTCATTGCAGAGCTACAGAGTACATAATGAAGGGAGTATATATAAATACTGCTTTGCTTAATGCATCCTGTGCAGCAATGGATGATTTTCAATTGATCCCAATGATAAGCAAATGTAGAACCAAAGAGGGAAGGCGAAAGACCAATTTATACGGATTCATCATAAAAGGAAGATCCCACTTAAGAAATGACACTGACGTGGTAAATTTTGTGAGCATGGAATTTTCCCTCACTGATCCAAGACTTGAACTGCATAAATGGGAGAAGTACTGCATCCTTGAGATAGGAGACATGGTTCTAAGAACTGCCATAGGTCAAGTGGCAAGGCCTATGTTTTTATACGTGAGAACAAACGGGACCTCAAAAATTAAAATGAAATGGGGAATGGAAATGAGACGTTGCCTCCTCCAGTCCCTCCAGCAGATTGAGAGTATGATTGAAGCAGAGTCATCTGTCAAAGAGAAAGATATGACCAAAGAGTTCTTTGAAAACAAATCAGAAACTTGGCCCATTGGAGAGTCCCCCAAAGGGGTGGAAGAAGGTTCCATTGGAAAGGTCTGCAGGACGTTGTTGGCAAAGTCAGTTTTCAACTGCTTGTATGCGTCTCCACAATTAGAAGGATTCTCAGCTGAATCAAGGAAATTGCTTCTCATTGTTCAAGCTCTTAGGGACAACCTTGAACCTGGAACCTTTGATCTTGGGGGATTATATGAATCAATTGAGGAGTGCCTGATTAATGATCCCTGGGTTTTGCTTAATGCGTCTTGGTTCAACTCCTTCCTCACACATGCACTAAGATAGATGGCGTCTCAAGGCACCAAACGATCATATGAACAAATGGAGACTGGTGGGGAACGCCAGGATGCCACAGAAATCAGAGCATCTGTAGGAAGAATGATTGGTGGAATCGGAAGATTCTACATCCAAATGTGCACTGAACTCAAACTCAGTGACTATGAGGGACGACTGATTCAAAATAGCATAACAATAGAGAGAATGGTGCTCTCTGCTTTTGACGAGAGAAGGAATAAATACCTAGAAGAGCATCCCAGTGCTGGGAAAGATCCTAAGAAAACTGGAGGACCCATATATAGAAGAATAGACGGAAAATGGATGAGGGAACTCATCCTTTATGACAAAGAAGAAATAAGGAGAGTTTGGCGCCAAGCCAACAATGGTGAAGATGCAACAGCCGGCCTTACCCATATTATGATTTGGCACTCCAATCTGAATGATGCCACCTATCAGAGAACAAGAGCTCTTGTTCGCACTGGGATGGATCCCAGAATGTGCTCCCTAATGCAAGGTTCAACACTTCCCAGAAGGTCTGGAGCCGCAGGTGCTGCAGTAAAAGGAGTTGGAACAATAGCGATGGAGTTAATCAGAATGATCAAACGTGGGATCAATGACCGAAACTTCTGGAGGGGTGAAAATGGACGAAGGACAAGGATTGCATATGAAAGAATGTGCAACATTCTCAAAGGGAAATTTCAGACAGCTGCACAGAGGGCAATGATGGATCAAGTGAGAGAAAGTCGGAACCCAGGAAACGCTGAAATTGAAGATCTCATTTTCCTGGCACGGTCAGCACTCATTTTAAGAGGGTCAGTTGCACATAAGTCTTGCCTGCCTGCTTGTGTGTATGGGCTTGCAGTAGCGAGTGGGCATGACTTTGAAAGAGAAGGATATTCTCTGGTCGGGGTAGACCCCTTCAAACTACTTCAAAACAGTCAAGTATTCAGCCTAATCAGACCAAATGAAAACCCAGCTCACAAGAGTCAACTGGTGTGGATGGCTTGCCACTCTGCCGCATTTGAGGATTTAAGAGTATCAGGCTTCATAAGAGGGAAAAAAGTGGTTCCAAGAGGAAAGCTTTCCACAAGAGGGGTTCAGATTGCTTCAAATGAGAATGTGGAAGCTATGGACTCTAGTACCCTGGAACTAAGGAGCAGGTACTGGGCCATAAGGACCAGAAGCGGGGGAAATACCAATCAACAGAAGGCATCCGCAGGCCAGATCAGTGTGCAACCTACATTCTCAGTACAAAGGAATCTCCCTTTTGAGAGAGCGACCGTTATGGCAGCTTTCATTGGGAACAATGAGGGACGGACATCAGATATGCGAACTGAAATCATAAGGATGATGGAAAGTGCAAAGCCAGAAGATTTGTCCTTCCAGGGGCGGGGAGTCTTCGAGCTCTCGGACGAAAAGGCAACGAACCCGATCGTGCCTTCCTTTGACATGAATAATGAGGGGTCTTATTTCTTCGGAGACAATGCAGAGGAGTATGACAATTGAATGAGCCTTCTAACCGAGGTCGAAACGTATGTTCTCTCTATCGTTCCGTCAGGCCCCCTCAAAGCCGAGATAGCGCAGAGACTTGAAGATGTTTTTGCAGGGAAAAACACCGATCTTGAGGCACTCATGGAATGGCTAAAGACAAGACCAATCCTGTCACCTCTGACTAAGGGGATTTTAGGATTTGTATTCACGCTCACCGTGCCCAGTGAGCGAGGACTGCAGCGTAGACGCTTTGTCCAGAATGCCCTCAATGGGAACGGTGACCCGAACAACATGGACAAAGCGGTCAAACTGTACAGAAAACTTAAAAGGGAAATAACATTCCACGGGGCCAAAGAAGTAGCGCTCAGTTATTCTGCTGGTGCACTTGCCAGTTGCATGGGCCTCATATACAACAGAATGGGGACTGTCACCACTGAGGTGGCATTTGGTCTAGTATGCGCAACCTGTGAACAGATTGCTGATTCCCAGCATCGATCCCATAGACAAATGGTGACAACAACCAATCCACTAATCAGGCATGAGAACAGAATGGTATTAGCCAGCACAACGGCTAAAGCCATGGAACAAATGGCTGGATCAAGTGAACAAGCAGCAGAGGCTATGGAGGTTGCCAGTCAGGCTAGGCAAATGGTACAGGCAATGAGAACAATCGGGACTCACCCTAGTTCCAGCGCTGGTCTAAAAGATGATCTTCTTGAAAATTTACAGGCCTATCAGAAGCGAATGGGGGTGCAGATGCAACGATTCAAGTGAATGAGCCTTCTAACCGAGGTCGAAACGCCTATCAGAAGCGAATGGGGGTGCAGATGCAACGATTCAAGTGATCCTCTCGTTGCTGCCGCAAGCATCATTGGGATTTTGCACCTGATATTGTGGATTCTTGATCGTCTTTTTTTCAAATGCATTTACCGTCGCTTTAAATACGGTTTGAAAAGAGGGCCTTCTACGGAAGGAGTGCCGGAGTCTATGAGGGAAGAATATCGGCAGAAACAGCAGAGTGCTGTGGATGTTGACGATGGTCATTTTGTCAACATAGTGCTAGAGTAAATGGATTCCAACACTGTGTCAAGCTTTCAGGTAGATTGCTTCCTTTGGCATATCCGCAAACGGTTTGCGGACAATGGATTGGGTGATGCCCCATTCCTTGATCGGCTCCGCCGAGATCAAAAGTCCCTAAAAGGAAGAGGCAGCACCCTTGGTCTTAACATCGAGACAGCCACTCTTGCTGGGAAGCAAATTGTGGAGTGGATTCTGAAAGAAGAATCCAACGAGACACTTAAGATGACCATTGCATCTGTACCTTCTTCGCGCTACCTAGCTGACATGACCCTTGAGGAAATGTCAAGGGATTGGTTCATGCTCATGCCTAGGCAAAAGGTGGCAGGCTCTCTTTGTGTGCGAATGGACCAGGCGATCATGGAAAAGAACATCATACTGAAAGCGAACTTCAGTGTGATTTTTGACCGGTTGGAGACTTTGATACTATTAAGGGCTTTCACCGAAGAGGGAGCAATTGTTGGAGAAATTTCACCATTACTTTCTCTTCCAGGACATACTGATGAGGATGTCAAAAATGCAGTTGGGGTCCTCATCGGAGGGCTTGAATGGAATGGTAACACAGTTCGAGTCTCTGAAAATCTACAGAGATTCGCTTGGAGAAGCCGTAATGAGAATGGGAGACCTCCACTACCTCCAGAACAGAAA---------------------------------TGAATGGATTCCAACACTGTGTCAAGCTTTCAGGACATACTGATGAGGATGTCAAAAATGCAGTTGGGGTCCTCATCGGAGGGCTTGAATGGAATGGTAACACAGTTCGAGTCTCTGAAAATCTACAGAGATTCGCTTGGAGAAGCCGTAATGAGAATGGGAGACCTCCACTACCTCCAGAACAGAAATGAAAAGTGGCGAGAGCAATTGGGTCAGAAATTTGAGGAAATAAGGTGGCTGATTGAAGAAGTGCGGCACAAATTGAAGATGACGGAGAATAGTTTCGAGCAAATAACATTTATGCAAGCCTTACAACTATTGCTTGAAGTAGAACAAGAGATGAGAACTTTCTCGTTTCAGCTTATTTAA
>Concatenated PB2+PA+NP+M1+M2+NS1+NS2 STRAIN=A/swine/Illinois/1/1975 YEAR=1975
ATGGAGAGAATAAAGGAACTAAGAAATCTGATGTCACAGTCTCGCACTCGCGAGATACTCACAAGGACCACTGTGGATCATATGGCCATAATCAAGAAATACACATCGGGAAGGCAAGAGAAGAACCCCGCATTGAGAATGAAATGGATGATGGCAATGAAATATCCAATTACAGCGGACAAGAGAATAATTGAAACAATCCCCGAGAGGAATGAGCAAGGGCAAACCCTATGGAGCAGAACGAGCGATGCCGGATCAGATCGGGTGATGGTATCACCTCTAGCTGTAACATGGTGGAATAGGAATGGGCCGACAGCAAGCACAATTCACTACCCAAAAGTCTATAGAACTTACTTTGAAAAAGTCGAAAGATTAAAACATGGGACCTTTGGTCCTGTCCATTTCAGAAACCAAGTCAAAATACGCCGAAGGGTTGACATAAACCCAGGTCATGCAGACCTCAGTTCCAAAGAAGCGCAAGATGTCATAATGGAGGTTGTTTTCCCAAATGAAGTGGGAGCTAGAATATTAACATCGGAATCACAGCTAATGATTACTAAAGAAAAGAAAGAAGAGCTCCAGGAGTGCAAAATTTCTCCTTTGATGGTAGCATACATGTTGGAGAGAGAACTTGTTCGGAAAACAAGGTTCCTCCCAGTGGCTGGTGGAACGAGCAGTGTGTACATTGAGGTGTTACATTTAACTCAGGGAGCGTGCTGGGAACAACTATACACTCCAGGAGGGGAAGTAAGAAACGATGATGTTGACCAAAGCCTAATTATCGCTGCTAGGAGCATAGTGAGAAGAGCTACAGTATCTGCAGATCCACTGGCATCTCTATTGGAAATGTGTCATAGCACACAGATTGGTGGAGTGAGAATGGTAGACATCCTCAAGCAAAATCCGACAGAGGAACAAGCAGTGGATATATGCAAGGCAGCAATGGGTCTGAGAATCAGCTCATCATTTAGTTTTGGCGGGTTCACATTCAAAAGAACAAGTGGCTCATCAACCAAGAGGGAGGAGGACGTACTTACGGGCAATCTCCAAACATTGAAGATAAGAGTGCACGAGGGGTACGAAGAATTTACAATGGTTGGGAAAAGAGCAACAGCTATACTCAGAAAAGCAACTAGAAGGTTGGTTCAACTAATAGTGAGTGGAAGGGATGAACAGTCAATTGCTGAGGCAATAATCGTGGCTATGGTGTTTTCACAGGAGGATTGTATGATAAAGGCAGTTAGAGGGGATCTGAATTTCGTCAACAGGGCAAACCAACGGTTGAATCCAATGCACCAACTACTAAGGCATTTTCAAAAGGATGCTAAAATTCTCTTTCAAAATTGGGGGATTGAATCCATAGACAATGTTATGGGAATGATTGGGATACTACCTGACTTAACCCCAAGCACTGAGAAATCAATGAGAGGAATAAGAATCAGCAAAATGGGGGTGGATGAGTATTCCAGTACGGAGAGGGTAGTGGTAAGCATTGACCGTTTTTTAAGAGTAAGAGACCAGCAAGGGAACGTGCTATTGTCTCCCGAAGAGGTCAGCGAAACACAGGGGACTGAAAAGTTGACGATAACTTATTCATCGTCAATGATGTGGGAGGTTAATGGCCCTGAATCGGTATTGGTGAATACCTACCAGTGGATCATCAGAAACTGGGAAACTGTTAAAATTCAGTGGTCGCAAGACCCTACAATGCTATACAATAAAATGGAATTTGAACCATTTCAGTCTTTGGTTCCTAAAGCTGCAAGAGGTCAATACAGTGGGTTTGTGAGAACCCTATTTCAACAAATGAGAGATGTGCTTGGAACATTTGATACCGTTCAGATAATAAAACTTCTCCCCTTTGCAGCTGCTCCACCAAAACAAAGTAGAATGCAGTTTTCCTCTCTCACCGTGAATGTAAGAGGATCAGGGATGAGAATTCTTATAAGAGGCAATTCTCCTGTGTTCAATTACAACAAAAGCACCAAGAGACTCACAGTCCTAGGAAAGGATGCAGGTGCTCTAAATGAAGACCCAGATGAAGGAACAGCTGGAGTGGAGTCTGCTGTCTTGAGAGGATTCCTCATTTTAGGCAGAGAAGACAGGAGATATGGGCCAGCATTAAGTATCAATGAATTGAGTAGTCTTGCAAAAGGAGAGAAGGCTAATGTACTGATTGGGCAAGGAGACGTAGTGTTGGTAATGAAACGGAAACGGGACTCAAGCATACTTACTGACAGCCAGACAGCGACCAAAAGAATTCGAATGGCCATCAATTAGATGGAGGACTTCGTACGACAGTGCTTCAATCCGATGATTGTCGAACTTGCAGAAAAGACAATGAAAGAGTACGGGGAGAACCCAAAGATCGAAACAAACAAATTTGCAGCGATATGCACACACATGGAGGTATGCTTCATGTATTCAGATTTCCACTTCATCAATGAGCGGGGTGAATCAATAATCATAGAGCCTGGTGATTCTAATGCACTGCTGAAACACAGATTTGAAATAATTGAAGGAAGGGATCGGAATATGGCTTGGACGGTGGTAAACAGTATTTGTAACACTACAGGGGTTGGAAAACCAAGGTTTCTCCCAGATCTGTATGACTACAAGGAAGATAGATTCATTGAGATTGGTGTAACGAGGAGAGAAGTTCACATATACTACATGGAGAAGGCCAATAAGATAAAATCTGAAGAGACGCACATCCACATTTTCTCATTTACAGGAGAAGAAATGGCAACAAAGGCCGACTACACACTAGATGAAGAAAGTAGAGCTAGAATAAAGACCAGGCTATTCACCATAAGACAAGAGATGGCTAGCAGAGGTCTTTGGGATTCCTTTCGTCAGTCCGAGAGAGGCGAAGAGACAATTGAAGAAAGGTTTGAAATCAAAGGGACAATGCGAAGGCTTGCTGACCAAAGTCTCCCACCAAACTTCTCAAGTTTCGATAACTTTAGAGCCTATGTGGATGGATTCGAGCCGAATGGCTACATTGAGGGCAAGCTTTCCCAAATGTCTAGAGAAGTAAATGCTAGAATCGAGCCTTTCTTGAAGACAACACCACGCCCGCTTAGGCTGCCATGTGGGCCTCCCTGTTTTCAACGATCCAAATTTCTTTTGATGGATGCTCTGAAATTAAGCATTGAAGATCCAAGCCATGAAGGAGAAGGGATACCGCTTTATGATGCGGTCAGATGCATGAAAACGTTCTTTGGGTGGAAGGAACCTACTATTGTTAAGCCACATGAAAAGGGAATAAATTCAAATTACCTTCTAGCATGGAAGCAAGTGCTGGCAGAAATACAGGACTTTGAGGATGAGAAGAAAATTCCGAGGGTTAAAAATATGAAAAAAACAAGCCCACTGAAATGGGCACTTGGTGAAAATATGGCCCCAGAAAAGGTGGACTTTGATGATTGTAAAGATGTGAGCGATCTGAAGCAATATGATGGTGATGAACCAGAATTTAGATCGCTTGCAAGTTGGATCCAAAATGAAATCAACAAAGCATGTGAACTGACTGATTCGAGCTGGTTAGAGCTTGATGAGATTGGAGAGGATATAGCTCCAATTGAACATATTGCAAGCATGAGAAGGAACTATTTTACAGCAGAAGTGTCTCATTGCAGAGCTACAGAGTACATAATGAAGGGAGTATATATAAATACTGCTTTGCTTAATGCATCCTGTGCAGCAATGGATGATTTTCAATTGATCCCAATGATAAGCAAATGTAGAACCAAAGAGGGAAGACGAAAGACCAATTTATACGGATTCATCATAAAAGGAAGATCCCACTTAAGAAATGACACTGACGTGGTAAATTTTGTGAGCATGGAATTTTCCCTCACTGATCCAAGACTTGAACTGCATAAATGGGAGAAGTACTGCATCCTTGAGATAGGAGACATGGTTCTAAGAACTGCCATAGGTCAAGTGGCAAGGCCTATGTTTTTATACGTGAGAACAAACGGGACCTCAAAAATTAAAATGAAATGGGGAATGGAAATGAGACGTTGCCTCCTCCAGTCCCTCCAGCAGATTGAGAGTATGATTGAAGCAGAGTCATCTGTCAAGGAGAAAGATATGACCAAAGAATTCTTTGAAAGCAAATCAGAAACTTGGCCCATTGGAGAGTCCCCCAAAGGGGTGGAAGAAGGTTCCATTGGAAAGGTCTGCAGGACGTTGCTGGCAAAGTCAGTTTTCAACTGCTTGTATGCGTCTCCACAATTAGAAGGATTTTCAGCTGAATCAAGGAAATTGCTTCTCATTGTTCAAGCTCTTAGGGACAACCTTGAACCTGGAACCTTTGATCTTGGGGGATTATATGAATCAATTGAGGAGTGCCTGATTAATGATCCCTGGGTTTTGCTTAATGCGTCTTGGTTCAACTCCTTCCTCACACATGCACTGAGATAGATGGCGTCTCAAGGCACCAAACGATCATATGAACAAATGGAGACTGGTGGGGAACGCCAGGATGCCACAGAAATCAGAGCATCTGTCGGAAGAATGATTGGTGGAATCGGAAGATTCTACATCCAAATGTGCACTGAACTCAAACTCAGTGACTATGAGGGACGACTGATTCAAAATAGCATAACAATAGAGAGAATGGTGCTCTCTGCTTTTGACGAGAGAAGGAATAAATACCTAGAAGAGCATCCCAGTGCTGGGAAAGATCCTAAGAAAACTGGAGGACCCATATATAGAAGAATAGACGGAAAATGGATGAGGGAACTCATACTTTATGACAAAGAAGAAATAAGAAGAGTTTGGCGCCAAGCCAACAATGGTGAAGATGCAACAGCCGGCCTCACCCATATTATGATTTGGCATTCCAATCTGAATGATGCCACCTATCAAAGAACAAGAGCTCTTGTTCGCACTGGGATGGATCCCAGAATGTGCTCCCTAATGCAAGGTTCAACTCTCCCCAGAAGGTCTGGAGCCGCAGGTGCTGCAGTAAAAGGAGTTGGAACAATAGTGATGGAGTTGATCAGAATGATCAAACGTGGGATCAATGACCGAAACTTCTGGAGGGGTGAAAATGGACGAAGGACAAGGATTGCATATGAAAGAATGTGTAACATTCTCAAAGGGAAATTCCAGACAGCTGCACAGAGAGCAATGATGGATCAAGTGAGAGAAAGCCGGAACCCAGGAAACGCCGAAATTGAAGATCTCATTTTCCTGGCACGGTCAGCACTTATTTTAAGAGGGTCGGTTGCACACAAGTCTTGCCTGCCTGCTTGTGTGTACGGGCTTGCAGTAGCGAGTGGGCATGACTTTGAAAGAGAAGGGTATTCTCTGGTCGGGATAGACCCCTTCAAACTACTTCAAAACAGTCAAGTATTTAGCCTAATCAGGCCAAATGAAAACCCAGCTCACAAGAGTCAACTGGTATGGATGGCTTGCCACTCTGCCGCATTTGAAGATTTAAGAGTATCAGGCTTCATAAGAGGGAAAAAAGTGGTTCCAAGGGGAAAGCTTTCCACAAGAGGGGTTCAGGTTGCTTCAAATGAGAATGTGGAAGCTATGGACTCTAGTACCCTGGAATTAAGGAGCAGATACTGGGCCATAAGGACCAGGAGTGGGGGAAATACCAATCAACAGAAGGCATCCGCAGGCCAGATCAGTGTGCAACCTACATTCTCAGTACAAAGGAATCTCCCTTTTGAGAGAGCGACCGTTATGGCAGCTTTCATTGGGAACAATGAGGGAAGAACATCAGATATGCGAACCGAAATTATAAGGATGATGGAAAGTGCAAAGCCAGAAGATTTGTCCTTCCAGGGGCGGGGAGTCTTCGAGCTCTCGGACGAAAAGGCAACGAACCCGATCGTGCCTTCCTTTGACATGAATAATGAGGGGTCTTATTTCTTCGGAGACAATGCAGAGGAGTATGACAATTGAATGAGCCTTCTAACCGAGGTCGAAACGTATGTTCTCTCTATTGTTCCATCAGGCCCCCTCAAAGCCGAGATAGCGCAGAGACTTGAAGATGTTTTTGCAGGGAAAAACACCGATCTTGAGGCACTCATGGAATGGCTAAAGACAAGACCAATCCTGTCACCTCTGACTAAGGGGATTTTAGGATTTGTGTTCACGCTCACCGTGCCCAGTGAGCGAGGACTGCAGCGTAGACGCTTTGTCCAGAATGCCCTCAATGGGAACGGTGACCCGAACAACATGGACAAAGCGGTCAAACTGTACAGAAAACTTAAAAGGGAAATAACATTCCATGGGGCCAAAGAAGTAGCGCTCAGTTATTCTGCTGGTGCACTTGCCAGTTGCATGGGCCTCATATACAACAGAATGGGGACTGTCACCACTGAGGTGGCATTTGGTCTAGTATGCGCAACCTGTGAACAGATTGCTGATTCCCAGCATCGATCTCATAGACAAATGGTGACAACAACCAATCCACTAATCAGGCATGAGAACAGGATGGTATTAGCCAGCACAACGGCTAAAGCCATGGAACAAATGGCTGGATCAAGTGAACAAGCAGCAGAGGCCATGGAGGTTGCCAGCCAGGCTAGGCAAATGGTACAGGCAATGAGAACAATTGGGACTCACCCTAGTTCCAGCGCTGGTCTAAAAGATGATCTTCTTGAAAATTTGCAGGCCTATCAAAAACGAATGGGGGTGCAGATGCAACGATTCAGGTGAATGAGCCTTCTAACCGAGGTCGAAACGCCTATCAAAAACGAATGGGGGTGCAGATGCAACGATTCAGGTGATCCTCTCGTTGCTGCCGCAAGCATCATTGGGATTTTGCACCTGATATTGTGGATTCTTGATCGTCTTTTTTTCAAATGCATTCACCGTCGCTTTAAATACGGTTTGAAGAGAGGGCCTTCTACGGAAGGAGTGCCGGAGTCTATGAGGGAAGAATATCGGCAGAAACAGCAGAGTGCTGTGGATGTTGACGATGGTCATTTTGTCAACATAGCGCTAGAGTAAATGGATTCCAACACTGTGTCAAGCTTTCAGGTAGACTGCTTCCTTTGGCATATCCGCAAACGGTTTGCGGACAATGGATTGGGTGATGCCCCATTCCTTGATCGGCTCCGCCGAGATCAAAAGTCCCTAAAAGGAAGAGGCAGCACCCTTGGTCTTAACATCGAGGCAGCCACTCTTGCTGGGAAGCAAATTGTGGAGTGGATTCTGAAAGAAGAATCCAACGAGACACTTAAGATGACCATTGCATCTGTACCTTCTTCGCGCTACCTAGCTGACATGACCCTTGAGGAAATGTCAAGGGATTGGTTCATGCTCATGCCTAGGCAAAAGGTGGCAGGCTCTCTTTGTGTGCGAATGGACCAGGCGATCATGGAAAAGAACATCATACTGAAAGCGAACTTCAGTGTGATTTTTGACCGGTTGGAGACTTTGATACTACTAAGGGCTTTCACCGAAGAGGGAGCAATTGTTGGAGAAATTTCACCATTACTTTCTCTTCCAGGACATACTGATGAGGATGTCAAAAATGCAGTTGGGGTCCTCATCGGAGGGCTTGAATGGAATGGTAACACAGTTCGAGTCTCTGAAAATCTACAGAGATTCGCTTGGAGAAGCCGTAATGAGAATGGGAGACCTCCACTACCTCCAGAACAGAAA---------------------------------TGAATGGATTCCAACACTGTGTCAAGCTTTCAGGACATACTGATGAGGATGTCAAAAATGCAGTTGGGGTCCTCATCGGAGGGCTTGAATGGAATGGTAACACAGTTCGAGTCTCTGAAAATCTACAGAGATTCGCTTGGAGAAGCCGTAATGAGAATGGGAGACCTCCACTACCTCCAGAACAGAAATGAAAAGTGGCGAGAGCAATTGGGTCAGAAATTTGAAGAAATAAGGTGGCTGATTGAAGAAGTGCGGCACAAATTGAAGATGACAGAGAATAGTTTCGAGCAAATAACATTTATGCAAGCCTTACAACTATTGCTTGAAGTAGAACAAGAGATGAGAACTTTTTCGTTTCAGCTTATTTAA
>Concatenated PB2+PA+NP+M1+M2+NS1+NS2 STRAIN=A/swine/Iowa/1/1976 YEAR=1976
ATGGAGAGAATAAAGGAACTAAGAAATCTGATGTCACAGTCTCGCACTCGCGAGATACTCACAAGGACCACTGTGGATCATATGGCCATAATCAAGAAATACACATCGGGAAGGCAAGAGAAGAACCCCGCACTGAGAATGAAATGGATGATGGCAATGAAATATCCAATTACAGCGGACAAGAGAATAATTGAAACAATCCCCGAGAGGAATGAGCAAGGACAAACCCTATGGAGCAGAACGAGCGATGCCGGATCAGATCGGGTGATGGTATCACCTCTAGCTGTAACATGGTGGAATAGGAATGGGCCAACAGCAAGCACAATTCACTACCCAAAGGTCTATAGAACTTACTTTGAAAAAGTCAAAAGGTTAAAACATGGGACTTTTGGTCCTGTCCATTTCAGAAACCAAGTCAAAATACGCCGAAGGGTTGACATAAACCCAGGTCATGCAGACCTCAGTTCCAAAGAAGCGCAAGATGTTATAATGGAGGTTGTTTTCCCAAATGAAGTGGGAGCTAGAATATTGACATCGGAATCACAGCTAATGATTACTAAAGAAAAGAAAGAAGAGCTCCAGGAGTGCAAAATTTCTCCTTTGATGGTAGCATACATGTTGGAGAGAGAACTTGTTCGGAAAACAAGGTTCCTCCCAGTGGCTGGTGGAACGAGCAGTGTGTACATTGAGGTGTTACATTTAACTCAGGGAGCGTGCTGGGAACAGCTATACACTCCAGGAGGGGAAGTAAGAAACGATGATGTTGACCAAAGCTTAATTATCGCTGCTAGGAGCATAGTGAGAAGAGCTACAGTATCTGCAGATCCACTGGCATCTCTACTGGAAATGTGTCATAGCACACAGATTGGTGGAGTAAGGATGGTAGACATCCTCAAACAAAATCCGACAGAGGAACAAGCAGTGGATATATGCAAGGCAGCAATGGGTCTGAGAATCAGCTCATCATTTAGTTTTGGCGGGTTCACATTCAAAAGAACAAGTGGCTCATCAACCAAGAGGGAGGAGGAAGTACTTACGGGCAATCTCCAAACATTGAAGATAAGAGTGCACGAAGGGTACGAAGAATTTACAATGGTTGGGAAAAGGGCAACAGCTATACTCAGAAAAGCAACCAGAAGGTTGGTTCAACTAATAGTAAGTGGAAGGGATGAACAGTCAATTGCTGAGGCAATAATCGTGGCTATGGTTTTTTCACAGGAGGATTGTATGATAAAGGCAGTTAGAGGTGATCTGAATTTCGTCAACAGGGCGAACCAACGATTGAATCCAATGCACCAACTACTAAGGCATTTTCAAAAGGATGCTAAAATTCTCTTTCAAAATTGGGGGATTGAATCCATAGACAATGTTATGGGAATGATTGGGATACTACCTGACTTAACCCCAAGCACTGAGAAATCAATGAGAGGAATAAGAATCAGCAAAATGGGGGTGGATGAGTATTCCAGTACGGAGAGAGTAGTGGTAAGCATTGACCGCTTTTTAAGAGTAAGAGATCAGCAAGGGAACGTGCTATTGTCTCCCGAAGAGGTCAGCGAAACACAGGGGACTGAAAAGTTGACGATAACTTATTCATCGTCAATGATGTGGGAGGTTAATGGGCCTGAATCGGTATTGGTGAATACCTACCAGTGGATCATCAGAAACTGGGAAACTGTTAAAATTCAGTGGTCACAAGACCCTACAATGCTGTACAATAAAATGGAATTTGAACCATTTCAGTCTTTGGTTCCTAAAGCCGCAAGAGGTCAATACAGTGGGTTTGTGAGAACCCTATTCCAACAAATGAGAGATGTGCTTGGAACATTTGATACCGTTCAGATAATAAAACTACTCCCCTTTGCAGCTGCTCCACCAAAACAAAGCAGAATGCAGTTTTCCTCTCTCACCGTGAATGTAAGAGGATCAGGAATGAGAATTCTTATAAGAGGCAATTCTCCTGTGTTCAATTACAACAAAAGCACCAAGAGACTCACAGTCCTAGGAAAGGATGCAGGTGCTTTAAATGAAGACCCAGATGAAGGAACAGCTGGAGTGGAGTCTGCTGTCTTGAGAGGATTCCTCATTTTAGGCAGAGAAGACAAGAGATATGGGCCAGCATTAAGTATCAATGAATTGAGTAGTCTTGCAAAAGGAGAGAAAGCTAATGTACTGATTGGGCAAGGAGACGTAGTGTTGGTAATGAAACGGAAACGGGACTCAAGCATACTTACTGACAGCCAGACAGCGACCAAAAGAATTCGAATGGCCATCAATTAGATGGAGGACTTCGTACGACAGTGCTTCAATCCAATGATTGTCGAACTTGCAGAAAAGACAATGAAAGAATACGGGGAGAACCCAAAGATCGAAACAAACAAATTTGCAGCTATATGCACACACATGGAGGTATGCTTCATGTATTCAGATTTCCACTTCATCAATGAGCGGGGTGAATCAATAATCATAGAGCCTGGTGATTCTAATGCACTGCTGAAACACAGATTTGAAATAATTGAAGGAAGGGATCGGAATATGGCTTGGACGGTGGTAAACAGTATTTGTAACACTACAGGGGTTGGAAAACCAAGGTTTCTCCCAGATCTGTATGACTACAAGGAAGATAGATTCATTGAGATTGGTGTAACGAGGAGAGAAGTTCATATATACTACCTGGAGAAGGCCAATAAGATAAAATCTGAAGAGACGCACATCCACATTTTCTCGTTTACAGGAGAAGAAATGGCAACAAAGGCCGACTACACACTAGATGAAGAAAGTAGAGCTAGAATAAAGACCAGGCTATTCACCATAAGACAAGAGATGGCTAGCAGAGGTCTTTGGGATTCCTTTCGTCAGTCCGAAAGAGGCGAAGAGACAATTGAAGAAAGATTTGAAATCAAAGGGACAATGCGAAGGCTTGCTGACCAAAGTCTCCCACCAAACTTCTCAAGTTTCGATAACTTTAGAGCCTATGTGGATGGATTCGAGCCGAATGGCTACATTGAGGGCAAGCTTTCCCAAATGTCTAGAGAAGTAAATGCTAGAATCGAGCCTTTCTTGAAGACAACACCACGCCCGCTTAGGCTGCCATGTGGGCCTCCCTGTTTTCAACGATCCAAATTTCTTTTGATGGATGCACTGAAATTAAGCATTGAAGATCCAAGCCATGAAGGAGAAGGGATACCGCTTTATGATGCGGTCAGATGCATGAAAACGTTCTTTGGGTGGAAGGAACCTACTATTGTTAAGCCACATGAAAAGGGAATAAATTCAAATTACCTTCTAGCATGGAAGCAAGTGTTGGCAGAAATACAGGACTTTGAGGATGAGAAGAAAATTCCGAGGGTTAAAAATATGAAAAAAACAAGCCCACTGAAATGGGCACTTGGTGAAAATATGGCCCCAGAAAAGGTGGACTTTGAGGATTGTAAAGATGTGAGCGATCTGAAGCAATATGATGGTGATGAACCAGAATTTAGATCGCTTGCAAGTTGGATCCAAAATGAATTCAACAAAGCATGTGAACTGACTGATTCGAGCTGGTTAGAGCTTGATGAGATTGGAGAGGATATAGCTCCAATTGAACATATTGCAAGCATGAGAAGGAACTATTTTACAGCAGAAGTGTCTCATTGCAGAGCTACAGAGTACATAATGAAGGGAGTATATATAAATACTGCTTTGCTTAATGCATCCTGTGCAGCAATGGATGATTTTCAATTGATCCCAATGATAAGCAAATGTAGAACCAAAGAGGGAAGACGAAAGACCAATTTATACGGATTCATCATAAAAGGAAGATCCCACTTAAGAAATGACACTGACGTGGTAAATTTTGTGAGCATGGAATTTTCCCTCACTGATCCAAGACTTGAACTGCATAAATGGGAGAAGTACTGCATCCTTGAGATAGGAGACATGGTTCTAAGAACTGCCATAGGTCAAGTGGCAAGGCCTATGTTTTTATACGTGAGGACAAACGGGACCTCAAAAATTAAAATGAAATGGGGAATGGAAATGAGACGTTGCCTTCTCCAGTCCCTCCAGCAGATTGAGAGTATGATTGAAGCAGAGTCATCTGTCAAAGAGAAAGATATGACCAAAGAATTCTTTGAAAACAAATCAGAAACTTGGCCCATTGGAGAGTCCCCCAAAGGGGTGGAAGAAGGTTCCATTGGAAAGGTCTGCAGGACGTTGTTGGCAAAGTCAGTTTTCAACTGCTTGTATGCGTCTCCACAATTAGAAGGATTCTCAGCTGAATCAAGGAAATTGCTTCTCATTGTTCAAGCTCTTAGGGACAACCTTGAACCTGGAACTTTTGATCTTGGGGGATTATATGAATCAATTGAGGAGTGCCTGATTAATGATCCCTGGGTTTTGCTTAATGCGTCTTGGTTCAACTCCTTCCTCACACATGCACTGAGATAGATGGCGTCTCAAGGCACCAAACGATCATATGAACAAATGGAGACTGGTGGGGAACGCCAGGATGCCACAGAAATCAGAGCATCTGTCGGAAGAATGATTGGTGGAATCGGAAGATTCTACATCCAAATGTGCACTGAACTCAAACTCAGTGACTATGAGGGACGATTGATTCAAAATAGCATAACAATAGAGAGAATGGTGCTCTCTGCTTTTGACGAGAGAAGGAATAAATACCTAGAAGAGCATCCCAGTGCTGGGAAAGATCCTAAGAAAACTGGAGGACCCATATATAGAAGAATAGACGGAAAATGGATGAGGGAACTCATCCTTTATGACAAAGAAGAAATAAGGAGAGTTTGGCGCCAAGCCAACAATGGTGAAGATGCAACAGCCGGCCTTACCCATATTATGATTTGGCACTCCAATCTGAATGATGCCACCTATCAGAGAACAAGAGCTCTTGTTCGCACTGGGATGGATCCCAGAATGTGCTCCCTAATGCAAGGTTCAACACTTCCCAGAAGGTCTGGAGCCGCAGGTGCTGCAGTAAAAGGAGTTGGAACAATAGCGATGGAGTTAATCAGAATGATCAAACGTGGGATCAATGACCGAAACTTCTGGAGGGGTGAAAATGGACGAAGGACAAGGATTGCATATGAAAGAATGTGCAACATTCTCAAAGGGAAATTTCAGACAGCTGCACAGAGGGCAATGATGGATCAAGTGAGAGAAAGTCGGAACCCAGGAAATGCTGAAATTGAAGATCTCATTTTCCTGGCACGGTCAGCACTCATTTTAAGAGGGTCAGTTGCACATAAGTCTTGCCTGCCTGCTTGTGTGTATGGGCTTGCAGTAGCGAGTGGGCATGACTTTGAAAGAGAAGGATATTCTCTGGTCGGGATAGACCCCTTCAAACTACTACAAAACAGTCAAGTATTCAGCCTAATCAGACCAAATGAAAACCCAGCTCACAAGAGTCAACTGGTGTGGATGGCTTGCCACTCTGCCGCATTTGAGGATTTAAGAGTATCAGGCTTCATAAGAGGGAAAAAAGTGGTTCCAAGAGGAAAGCTTTCCACAAGAGGGGTTCAGATTGCTTCAAATGAGAATGTGGAAGCTATGGACTCTAGTACCCTGGAACTAAGAAGCAGGTACTGGGCCATAAGGACCAGAAGCGGGGGAAATACCAATCAACAGAAAGCATCCGCAGGCCAGATCAGTGTGCAACCTACATTCTCAGTACAAAGGAATCTCCCTTTTGAGAGAGCGACCGTTATGGCAGCTTTCATTGGGAACAATGAGGGACGGACATCAGATATGCGAACTGAAATCATAAGAATGATGGAAAGTGCAAAGCCAGAAGATTTGTCCTTCCAGGGGCGGGGAGTCTTCGAGCTCTCGGACGAAAAGGCAACGAACCCGATCTTGCCTTCCTTTGACATGAATAATGAGGGGTCTTATTTCTTCGGAGACAATGCAGAGGAGTATGACAATTGAATGAGCCTTCTAACCGAGGTCGAAACGTATGTTCTCTCTATCGTTCCGTCAGGCCCCCTCAAAGCCGAGATAGCGCAGAGACTTGAAGATGTTTTTGCAGGGAAAAACACCGATCTTGAGGCACTCATGGAATGGCTAAAGACAAGACCAATCCTGTCACCTCTGACTAAGGGGATTTTAGGATTTGTATTCACGCTCACCGTGCCCAGTGAGCGAGGACTGCAGCGTAGACGCTTTGTCCAGAATGCCCTCAATGGGAACGGTGACCCGAACAACATGGACAAAGCGGTCAAACTGTACAGAAAACTTAAAAGGGAAATAACATTCCACGGGGCCAAAGAAGTAGCGCTCAGTTATTCTGCTGGTGCACTTGCCAGTTGCATGGGCCTCATATACAACAGAATGGGGACTGTCACCACTGAGGTGGCATTTGGTCTAGTATGCGCAACCTGTGAACAGATTGCTGATTCCCAGCATCGATCCCATAGACAAATGGTGACAACAACCAATCCACTAATCAGGCATGAGAACAGAATGGTATTAGCCAGCACAACGGCTAAAGCCATGGAACAAATGGCTGGATCAAGTGAACAAGCAGCAGAGGCTATGGAGGTTGCCAGCCAGGCTAGGCAAATGGTACAGGCAATGAGAACAATTGGGACTCACCCTAGTTCCAGCGCTGGTCTAAAAGATGATCTTCTTGAAAATTTACAGGCCTATCAGAAGCGAATGGGGGTGCAAATGCAACGATTCAAGTGAATGAGCCTTCTAACCGAGGTCGAAACGCCTATCAGAAGCGAATGGGGGTGCAAATGCAACGATTCAAGTGATCCTCTCGTTGCTGCCGCAAGCATCATTGGGATTTTGCACCTGATATTGTGGATTCTTGATCGTCTTTTTTTCAAATGCATTTACCGTCGCTTTAAATACGGTTTGAAAAGAGGGCCTTCTACGGAAGGAGTGCCGGAGTCTATGAGGGAAGAATATCGGCAGAAACAGCAGAGTGCTGTGGATGTTGACGATGGTCATTTTGTCAACATAGTGCTAGAGTAAATGGATTCCAACACTGTGTCAAGCTTTCAGGTAGACTGCTTCCTTTGGCATATCCGCAAACGGTTTGCGGACAATGGATTGGGTGATGCCCCATTCCTTGATCGGCTCCGCCGAGATCAAAAGTCCCTAAAAGGAAGAGGTAGCACCCTTGGTCTTAACATCGAGACAGCCACTCTTGCTGGGAAGCAAATTGTGGAGTGGATTCTGAAAGAAGAATCCAATGAGACACTTAAGATGACCATTGCATCTGTACCTTCTTCGCGCTACCTAGCTGACATGACCCTTGAGGAAATGTCAAGGGATTGGTTCATGCTCATGCCTAGGCAAAAGGTGGCAGGCTCTCTTTGTGTGCGAATGGACCAGGCGATCATGGAAAAGAACATCATACTGAAAGCGAACTTCAGTGTGATTTTTGACCGGTTGGAGACTTTGATACTACTAAGGGCTTTCACCGAAGAGGGAGCAATTGTTGGAGAAATTTCACCATTACTTTCTCTTCCAGGACATACTGATGAGGATGTCAAAAATGCAGTTGGGGTCCTCATCGGAGGGCTTGAATGGAATGGTAACACAGTTCGAGTCTCTGAAAATCTACAGAGATTCGCTTGGAGAAGCTGTAATGAGAATGGGAGATCTCCACTACCTCCAGAACAGAAA---------------------------------TGAATGGATTCCAACACTGTGTCAAGCTTTCAGGACATACTGATGAGGATGTCAAAAATGCAGTTGGGGTCCTCATCGGAGGGCTTGAATGGAATGGTAACACAGTTCGAGTCTCTGAAAATCTACAGAGATTCGCTTGGAGAAGCTGTAATGAGAATGGGAGATCTCCACTACCTCCAGAACAGAAATGAAAAGTGGCGAGAGCAATTGGGTCAGAAATTTGAGGAGATAAGGTGGCTGATTGAAGAAGTGCGACACAAATTGAAGATGACAGAGAATAGTTTCGAGCAAATAACATTTATGCAAGCCTTACAACTACTGCTTGAAGTAGAACAAGAGATGAGAACTTTCTCGTTTCAGCTTATTTAA
>Concatenated PB2+PA+NP+M1+M2+NS1+NS2 STRAIN=A/swine/Wisconsin/30954/1976 YEAR=1976
ATGGAGAGAATAAAGGAACTAAGAAATCTGATGTCACAGTCTCGCACTCGCGAGATACTCACAAGGACCACTGTGGATCATATGGCCATAATCAAGAAATACACATCAGGAAGGCAAGAGAAGAACCCCGCATTGAGAATGAAATGGATGATGGCAATGAAATATCCAATTACAGCAGACAAGAGGATAATTGAAACAATCCCCGAGAGGAATGAGCAAGGACAAACCCTATGGAGCAGAACGAGCGATGCCGGATCAGATCGGGTGATGGTATCACCTCTAGCTGTAACATGGTGGAATAGGAATGGGCCCACAGCAAGCACAATTCACTACCCAAAAGTCTATAGAACTTACTTTGAAAAAGTCGAAAGATTAAAACATGGGACTTTTGGTCCTGTCCATTTCAGAAACCAAGTCAAAATACGCCGAAGGGTTGACATAAACCCAGGTCATGCAGACCTCAGTTCCAAAGAAGCGCAAGATGTTATAATGGAGGTTGTTTTCCCAAATGAAGTGGGAGCTAGAATATTAACATCGGAATCACAGCTAATGATTACTAAAGAAAAGAAAGAAGAGCTCCAGGAGTGCAAAATTTCTCCTTTGATGGTAGCATATATGTTGGAGAGAGAACTTGTTCGGAAAACAAGGTTCCTCCCAGTGGCTGGTGGAACGAGCAGTGTGTACATTGAGGTGTTACATTTAACTCAGGGAGCGTGCTGGGAACAGCTATACACTCCAGGAGGGGAAGTAAGAAACGATGATGTTGACCAAAGCTTAATTATCGCTGCTAGGAGCATAGTAAGAAGAGCTACAGTATCTGCAGATCCACTGGCATCTCTATTGGAAATGTGTCATAGCACACAGATTGGTGGAGTAAGAATGGTAGACATCCTCAAACAAAATCCGACAGAGGAACAAGCAGTGGATATATGCAAGGCAGCAATGGGTCTGAAAATCAGCTCATCATTTAGTTTTGGCGGGTTCACATTCAAAAGGACAAGTGGCTCATCAACCAAGAGGGAGGAGGAAGTACTTACGGGCAATCTCCAAACATTGAAGATAAGAGTGCACGAAGGGTACGAAGAATTTACAATGGTTGGGAAAAGGGCAACAGCTATACTCAGAAAAGCAACTAGAAGGTTGGTTCAACTAATAGTGAGTGGAAAAGATGAACAGTCAATTGCTGAGGCAATAATCGTTGCTATGGTGTTTTCACAGGAGGATTGTATGATAAAGGCAGTTAGGGGTGATCTGAATTTCGTCAACAGGGCGAACCAACGATTGAATCCAATGCACCAACTACTAAGGCATTTTCAAAAGGATGCTAAAATTCTCTTTCAAAATTGGGGGATTGAACCCATAGACAATGTTATGGGAATGATTGGGATACTACCTGACTTAACCCCAAGCACTGAGAAATCAATGAGAGGAATAAGAATCAGCAAAATGGGGGTGGATGAGTATTCCAGTACGGAGAGGGTTGTGGTAAGCATTGACCGTTTTTTAAGAGTAAGAGACCAGCAAGGGAATGTGCTATTGTCTCCCGAAGAGGTCAGCGAAACACAGGGAACTGAAAAGTTGACAATAACTTATTCATCGTCAATGATGTGGGAGGTTAATGGGCCTGAATCGGTATTGGTGAATACCTATCAGTGGATCATCAGAAACTGGGAGACTGTTAAAATTCAGTGGTCGCAAGACCCTACAATGCTGTACAATAAAATGGAATTTGAACCATTTCAGTCTTTGGTTCCTAAAGCTGCAAGAGGTCAATACAGTGGGTTTGTGAGAACCCTATTCCAACAAATGAGAGATGTGCTTGGAACATTTGATACCGTTCAGATAATAAAACTTCTCCCCTTTGCAGCTGCTCCACCAAAACAAAGTAGAATGCAGTTTTCCTCTCTCACCGTGAATGTAAGAGGATCAGGAATGAGAATTCTTATAAGAGGCAATTCTCCTGTGTTCAATTACAACAAAAGCACCAAGAGACTCACAGTCCTAGGAAAGGATGCAGGTGCTTTAAATGAAGACCCAGATGAAGGAACAGCTGGAGTGGAGTCTGCTGTCTTGAGAGGATTCCTCATTTTGGGCAGAGAAGACAAGAGATATGGGCCAGCATTAAGTATCAATGAATTGAGTAGTCTTGCAAAAGGAGAGAAGGCTAATGTACTAATTGGGCAAGGAGACGTAGTGTTGGTAATGAAACGGAAACGGGACTCAAGCATACTTACTGACAGCCAGACAGCGACCAAAAGAATTCGAATGGCCATCAATTAGATGGAGGACTTCGTACGACAGTGCTTCAATCCGATGATTGTCGAACTTGCAGAAAAGACAATGAAAGAGTACGGGGAGAACCCAAAGATCGAAACAAACAAATTTGCAGCGATATGCACACACATGGAGGTATGCTTCATGTATTCAGATTTCCACTTCATCAATGAGCGGGGTGAATCAATAATCATAGAGCCTGGTGATTCTAATGCACTGCTGAAACACAGATTTGAAATAATTGAAGGAAGGGATCGGAATATGGCTTGGACGGTGGTAAACAGTATTTGTAACACTACAGGGGTTGGAAAACCAAGGTTTCTCCCAGATCTGTATGACTACAAGGAAGATAGATTCATTGAGATTGGTGTAACAAGGAGAGAAGTCCATATATACTACCTGGAGAAGGCCAATAAGATAAAATCTGAAGAGACGCACATCCATATTTTCTCATTTACAGGAGAAGAAATGGCAACAAAGGCCGACTACACACTGGATGAAGAAAGTAGAGCTAGAATAAAGACCAGGCTATTCACCATAAGACAAGAGATGGCTAGCAGAGGTCTTTGGGATTCCTTTCGTCAGTCCGAGAGAGGCGAAGAGACAATTGAAGAAAGATTTGAAATCAAAGGGACGATGCGAAGGCTTGCTGACCAAAGTCTCCCACCAAACTTCTCAAGTTTCGATAACTTTAGAGCCTATGTGGATGGATTCGAGCCGAATGGCTACATTGAGGGCAAGCTTTCCCAAATGTCTAGAGAAGTAAATGCTAGAATCGAGCCTTTCTTGAAGACAACACCACGCCCGCTTAGGTTGCCATGTGGGCCTCCCTGTTTTCAAAGATCCAAATTTCTTTTGATGGATGCTCTGAAATTAAGCATTGAAGATCCAAGCCATGAAGGAGAAGGAATACCGCTTTATGATGCGGTCAGATGCATGAAAACGTTCTTTGGGTGGAAGGAACCTACTATTGTTAAGCCACATGAAAAGGGAATAAATTCAAATTACCTTTTAGCATGGAAGCAAGTGCTGGCAGAAATACAGGACTTTGAGGATGAGAAGAAAATTCCGAGGGTTAAAAATATGAAAAAAACAAGCCCACTAAAATGGGCACTTGGTGAAAATATGGCCCCAGAAAAGGTGGACTTTGATGATTGTAAAGATGTGAGTGATCTGAAGCAATATGATAGTGATGAACCAGAATTTAGATCGCTTGCAAGTTGGATCCAAAATGAATTCAACAAAGCATGTGAACTGACTGATTCGAGCTGGTTAGAGCTTGATGAGATTGGAGAGGATATAGCTCCAATTGAACATATTGCAAGCATGAGAAGGAACTATTTTACAGCAGAAGTGTCTCATTGCAGAGCTACAGAGTACATAATGAAGGGAGTATATATAAATACTGCTTTGCTTAATGCATCCTGTGCAGCAATGGATGATTTTCAATTGATCCCAATGATAAGCAAATGTAGAACCAAAGAGGGAAGGCGAAAGACCAATTTATACGGATTCATCATAAAAGGAAGATCCCACTTAAGAAATGACACTGACGTGGTAAACTTTGTGAGCATGGAATTTTCCCTCACTGATCCAAGACTTGAACTGCATAAATGGGAGAAGTACTGCATCCTTGAGATAGGAGACATGGTTCTAAGAACTGCCATAGGTCAAGTGGCAAGGCCTATGTTTCTATACGTGAGAACAAACGGGACCTCAAAAATTAAAATGAAATGGGGAATGGAAATGAGACGTTGCCTCCTCCAGTCCCTCCAGCAGATTGAGAGTATGATTGAAGCAGAGTCATCTGTCAAAGAGAAAGATATGACCAAAGAATTCTTTGAAGACAAATCAGAAACTTGGCCCATTGGAGAGTCCCCCAAAGGGGTGGAAGAAGGTTCCATTGGAAAGGTCTGCAGGACGTTGTTGGCAAAGTCAGTTTTCAACTGCTTGTATGCGTCTCCACAATTAGAAGGATTCTCAGCTGAATCAAGGAAATTGCTTCTCATTGTTCAAGCTCTTAGGGACAACCTTGAACCTGGAACCTTTGATCTTGGGGGATTATATGAATCAATTGAGGAGTGCCTGATTAATGATCCCTGGGTTTTGCTTAATGCGTCTTGGTTCAACTCCTTCCTCACACATGCACTAAGATAGATGGCGTCTCAAGGCACCAAACGATCATATGAACAAATGGAGACTGGTGGGGAACGCCAGGATGCCACAGAAATCAGAGCATCTGTCGGAAGAATGATTGGTGGAATCGGAAGATTCTACATCCAAATGTGCACTGAACTCAAACTCAGTGACTATGAGGGACGACTGATTCAAAATAGCATAACAATAGAGAGAATGGTGCTCTCTGCTTTTGACGAGAGAAGGAATAAATACCTAGAAGAGCATCCCAGTGCTGGGAAGGATCCTAAGAAAACTGGAGGACCCATATATAGAAGAATAGACGGAAAATGGATGAGGGAACTCATCCTTTATGACAAAGAAGAAATAAGGAGAGTTTGGCGCCAAGCCAATAATGGTGAAGATGCAACAGCCGGCCTTACCCATATTATGATTTGGCACTCCAATCTGAATGATGCCACCTATCAGAGAACAAGAGCTCTTGTTCGCACTGGGATGGATCCCAGAATGTGCTCCCTAATGCAAGGTTCAACACTTCCCAGAAGGTCTGGAGCCGCAGGTGCTGCAGTAAAAGGAGTTGGAACAATAGCGATGGAGTTAATCAGAATGATCAAACGTGGGATCAATGACCGAAACTTCTGGAGGGGTGAAAATGGACGAAGGACAAGGATTGCATATGAAAGAATGTGCAACATTCTCAAAGGGAAATTTCAGACAGCTGCACAGAGGGCAATGATGGATCAAGTGAGAGAAAGTCGGAACCCAGGAAACGCTGAAATTGAAGATCTCATTTTCCTGGCACGGTCAGCACTTATTTTAAGAGGGTCAGTTGCACACAAGTCTTGCCTGCCTGCTTGTGTGTATGGGCTTGCAGTAGCTAGTGGGCATGACTTTGAGAGAGAAGGATATTCTCTGGTCGGGATAGACCCCTTCAAACTACTTCAAAACAGTCAAGTATTCAGCCTAATCAGACCAAATGAAAACCCAGCTCACAAGAGTCAACTGGTGTGGATGGCTTGCCACTCTGCCGCATTTGAGGATTTAAGAGTATCAGGCTTCATAAGAGGGAAAAAAGTGGTTCCAAGAGGAAAGCTTTCCACAAGAGGGGTTCAGATTGCTTCAAATGAGAATATGGAAGCTATGGACTCTAGTACCCTGGAACTAAGAAGCAGGTACTGGGCCATAAGGACCAGAAGCGGGGGAAATACCAATCAACAGAAGGCATCCGCAGGCCAGATCAGTGTGCAACCTACATTCTCAGTACAAAGGAATCTCCCTTTTGAGAGAGCGACCGTTATGGCAGCTTTCATTGGGAACAATGAGGGACGGACATCAGATATGCGAACCGAAATCATAAGGATGATGGAAAGTGCAAAGCCAGAAGATTTGTCCTTCCAGGGGCGGGGAGTCTTCGAGCTCTCGGACGAAAAGGCAACGAACCCGATCGTGCCTTCCTTTGACATGAATAATGAGGGGTCTTATTTCTTCGGAGACAATGCAGAGGAGTATGACAATTGAATGAGCCTTCTAACCGAGGTCGAAACGTATGTTCTCTCTATTGTTCCATCAGGCCCCCTCAAAGCCGAGATAGCGCAGAGACTTGAAGATGTTTTTGCAGGGAAAAACACCGATCTTGAGGCACTCATGGAATGGCTAAAGACAAGACCAATCCTGTCACCTCTGACTAAGGGGATTTTAGGATTTGTGTTCACGCTCACCGTGCCCAGTGAGCGAGGACTGCAGCGTAGACGCTTTGTCCAGAATGCCCTCAATGGGAACGGTGACCCGAACAACATGGACAAAGCGGTTAAACTGTACAGAAAACTTAAAAGGGAAATAACATTCCATGGGGCCAAAGAAGTAGCGCTCAGTTATTCTGCTGGTGCACTTGCCAGTTGCATGGGCCTCATATACAACAGAATGGGGACTGTCACCACTGAGGTGGCATTTGGTCTAGTATGCGCAACCTGTGAACAGATTGCTGATTCCCAGCATCGATCTCATAGACAAATGGTGACAACAACCAATCCACTAATCAGGCATGAGAACAGGATGGTATTAGCCAGCACAACGGCTAAAGCCATGGAACAAATGGCTGGATCAAGTGAACAAGCAGCAGAGGCCATGGAGGTTGCCAGCCAGGCTAGGCAAATGGTACAGGCAATGAGAACAATTGGGACTCACCCTAGTTCCAGCGCTGGTCTAAAAGATGATCTTCTTGAAAATTTGCAGGCCTATCAAAAACGAATGGGGGTGCAGATGCAACGATTCAGGTGAATGAGCCTTCTAACCGAGGTCGAAACGCCTATCAAAAACGAATGGGGGTGCAGATGCAACGATTCAGGTGATCCTCTCGTTGCTGCCGCAAGCATCATTGGGATTTTGCACCTGATATTGTGGATTCTTGATCGTCTTTTTTTCAAATGCATTCGCCGTCGCTTTAAATACGGTTTGAAGAGAGGGCCTTCTACGGAAGGAGTGCCGGAGTCTATGAGGGAAGAATATCGGCAGAAACAGCAGAGTGCTGTGGATGTTGACGATGGTCATTTTGTCAACATAGCGCTAGAGTAAATGGATTCCAACACTGTGTCAAGCTTTCAGGTAGACTGCTTCCTTTGGCATATCCGCAAACGGTTTGCGGACAATGGATTGGGTGATGCCCCATTCCTTGATCGGCTCCGCCGAGATCAAAAGTCCCTAAAAGGAAGAGGCAGCACCCTTGGTCTTAACATCGAGACAGCCACTCTTGCTGGGAAGCAAATTGTGGAGTGGATTCTGAAAGAAGAATCCAATGAGACACTTAAGATGACCATTGCATCTGTACCTTCTTCGCGCTACCTAGCTGACATGACCCTTGAGGAAATGTCAAGGGATTGGTTCATGCTCATGCCTAGGCAAAAGGTGGCAGGCTCTCTTTGTGTGCGAATGGACCAGGCGATCATGGAAAAGAACATTATACTGAAAGCGAACTTCAGTGTGATTTTTGACCGGTTGGAGACTTTGATACTACTAAGGGCTTTCACCGAAGAGGGAGCAATTGTTGGAGAAATTTCACCATTACCTTCTCTTCCAGGACATACTGATGAGGATGTCAAAAATGCAGTTGGGGTCCTCATCGGAGGGCTTGAATGGAATGGTAACACAGTTCGAGTCTCTGAAAATCTACAGAGATTCGCTTGGAGAAGCTGTAATGAGAATGGGAGACCTCCACTACCTCCAGAACAGAAA---------------------------------TGAATGGATTCCAACACTGTGTCAAGCTTTCAGGACATACTGATGAGGATGTCAAAAATGCAGTTGGGGTCCTCATCGGAGGGCTTGAATGGAATGGTAACACAGTTCGAGTCTCTGAAAATCTACAGAGATTCGCTTGGAGAAGCTGTAATGAGAATGGGAGACCTCCACTACCTCCAGAACAGAAATGAAAAGTGGCGAGAGCAATTGGGTCAGAAATTTGAGGAAATAAGGTGGCTGATTGAAGAAGTGCGGCACAAATTGAAGATGACAGAGAATAGTTTCGAGCAAATAACATTTATGCAAGCCTTACAACTATTGCTTGAAGTAGAACAAGAGATGAGAACTTTCTCGTTTCAGCTTATTTAA
>Concatenated PB2+PA+NP+M1+M2+NS1+NS2 STRAIN=A/swine/Minnesota/27/1976 YEAR=1976
ATGGAGAGAATAAAGGAACTAAGAAATCTGATGTCACAGTCTCGCACTCGCGAGATACTCACAAGGACCACTGTGGATCATATGGCCATAATCAAGAAATACACATCGGGGAGGCAAGAGAAGAACCCCGCATTGAGAATGAAATGGATGATGGCAATGAAATATCCAATTACAGCGGACAAGAGAATAATTGAAACAATCCCCGAGAGGAATGAGCAAGGACAAACCCTATGGAGCAGAACGAGCGATGCCGGATCAGATCGGGTGATGGTATCACCTCTAGCTGTAACATGGTGGAATAGGAATGGGCCAACAGCAAGCACAATTCACTACCCAAAAGTCTATAGAACTTACTTTGAAAAAGTCGAAAGATTAAAACATGGAACTTTTGGTCCTGTCCATTTCAGAAACCAAGTCAAAATACGCCGAAGGGTTGACATAAACCCAGGTCATGCAGACCTCAGTTCCAAAGAAGCGCAAGATGTTATAATGGAGGTTGTTTTCCCAAATGAAGTGGGAGCTAGAATATTAACATCGGAATCACAGCTAATGATTACTAAAGAAAAGAAAGAAGAGCTCCAGGAGTGCAAAATTTCTCCTTTGATGGTAGCATACATGTTGGAGAGAGAACTTGTTCGGAAAACAAGGTTCCTTCCAGTGGCTGGTGGGACGAGCAGTGTGTACATTGAGGTGTTACATTTAACTCAGGGAGCGTGCTGGGAACAGCTATACACTCCAGGAGGGGAAGTAAGAAACGATGATGTTGACCAAAGCTTAATTATCGCTGCTAGGAGCATAGTGAGAAGAGCTACAGTATCTGCAGATCCACTGGCATCTCTATTGGAAATGTGTCATAGCACACAGATTGGTGGAGTAAGAATGGTAGACATCCTCAAACAAAATCCGACAGAGGAACAAGCAGTGGATATATGCAAAGCAGCAATGGGTCTGAGAATCAGCTCATCATTTAGTTTTGGCGGGTTCACATTCAAAAGAACAAGTGGCTCATCAACCAAGAGGGAGGAGGAAGTACTTACGGGCAATCTCCAAACATTGAAGATAAGAGTGCACGAAGGGTACGAAGAATTTACAATGGTTGGGAAAAGGGCAACAGCTATACTCAGAAAAGCAACTAGAAGGTTGGTTCAACTAATAGTGAGTGGAAGGGATGAACAGTCAATTGCTGAGGCAATAATCGTGGCTATGGTGTTTTCACAGGAGGATTGTATGATAAAGGCAGTTAGAGGTGATCTGAATTTCGTCAACAGGGCGAACCAACGATTGAATCCAATGCACCAACTACTAAGGCATTTTCAAAAGGATGCTAAAATTCTCTTTCAAAATTGGGGGATTGAATCCATAGACAATGTTATGGGAATGATTGGGATACTACCTGACTTAACCCCAAGCACTGAGAAATCAATGAGAGGAATAAGAATCAGCAAAATGGGGGTGGATGAGTATTCCAGTACGGAGAGGGTAGTGGTAAGCATTGACCGTTTTTTAAGAGTAAGAGACCAGCAAGGGAACGTGCTATTGTCTCCCGAAGAGGTCAGCGAAACACAGGGGACTGAAAAGTTGACGATAACTTATTCATCGTCAATGATGTGGGAGGTTAATGGGCCTGAATCGGTATTGGTGAATACCTACCAGTGGATCATCAGAAACTGGGAAACTGTTAAAATTCAGTGGTCGCAAGACCCTACAATGCTGTACAATAAAATGGAATTTGAACCATTTCAGTCTTTGGTTCCTAAAGCTGCAAGAGGTCAATACAGTGGGTTTGTGAGAACCCTATTCCAACAAATGAGAGATGTGCTTGGAACATTTGATACCGTTCAGATAATAAAACTTCTCCCCTTTGCAGCTGCTCCACCAAAACAAAGTAGAATGCAGTTTTCCTCTCTCACCGTGAATGTAAGAGGATCAGGAATGAGAATTCTTATAAGAGGCAATTCTCCTGTGTTCAATTACAACAAAAGCACCAAGAGACTCACAGTCCTAGGAAAGGATGCAGGTGCTTTAAATGAAGACCCAGATGAAGGAACAGCTGGAGTGGAGTCTGCTGTCTTGAGAGGATTCCTCATTTTAGGCAGAGAAGACAAGAGATATGGGCCAGCATTAAGTATCAATGAATTGAGTAGTCTTGCAAAAGGAGAGAAGGCTAATGTACTGATTGGGCAAGGAGACGTAGTGTTGGTAATGAAACGGAAACGGGACTCAAGCATACTTACTGACAGCCAGACAGCGACCAAAAGAATTCGAATGGCCATCAATTAGATGGAGGACTTCGTACGACAGTGCTTCAATCCGATGATTGTCGAACTTGCAGAAAAGACAATGAAAGAGTACGGGGAGAACCCAAAGATCGAAACAAACAAATTTGCAGCGATATGCACACACATGGAGGTATGCTTCATGTATTCAGATTTCCACTTCATCAATGAGCGGGGTGAATCAATAATCATAGAGCCTGGTGATTCTAATGCACTGCTGAAACACAGATTTGAAATAATTGAAGGAAGGGATCGGAATATGGCTTGGACGGTGGTAAACAGTATTTGTAACACTACAGGGGTTGGAAAACCAAGGTTTCTCCCAGATCTGTATGACTATAAGGAAGATAGATTCATTGAGATTGGTGTAACAAGGAGAGAAGTCCATATATACTACCTGGAGAAGGCCAATAAGATAAAATCTGAAGAGACGCACATCCACATTTTCTCATTTACAGGAGAAGAAATGGCAACAAAGGCCGACTACACACTAGATGAAGAAAGTAGAGCTAGAATAAAGACCAGGCTATTCACCATAAGACAAGAAATGGCTAGCAGAGGTCTTTGGGATTCCTTTCGTCAGTCCGAGAGAGGCGAAGAGACAATTGAAGAAAGATTTGAAATCAAAGGGACAATGCGAAGGCTTGCTGACCAAAGTCTCCCACCAAACTTCTCAAGTTTTGATAACTTTAGAGCCTATGTGGATGGATTCGAGCCGAATGGCTACATTGAGGGCAAGCTTTCCCAAATGTCTAGAGAAGTAAATGCTAGAATCGAGCCTTTCTTGAAGACAACACCACGCCCGCTTAGGCTGCCATGTGGGCCTCCCTGTTTTCAACGATCCAAATTTCTTTTGATGGATGCTCTGAAATTAAGCATTGAAGATCCAAGCCATGAAGGAGAAGGAATACCGCTTTATGATGCGGTCAGATGCATGAAAACGTTCTTTGGGTGGAAGGAACCTACTATTGTTAAGCCACATGAAAAGGGAATAAATTTAAATTACCTTTTAGCATGGAAGCAAGTGCTGGCAGAAATACAGGACTTTGAGGATGAGAAGAAAATTCCAAGGGTTAAAAATATGAAAAAAACAAGCCCACTGAAATGGGCACTTGGTGAAAATATGGCCCCAGAAAAGGTGGACTTTGATGATTGTAAAGATGTGAGTGATCTGAAGCAATATGATAGTGATGAACCAGAATTTAGATCGCTTGCAAGTTGGATCCAAAATGAATTCAACAAAGCATGTGAACTGACTGATTCGAGCTGGTTAGAGCTTGATGAGATTGGAGAGGATATAGCTCCAATTGAACATATTGCAAGCATGAGAAGGAACTATTTTACAGCAGAAGTGTCTCATTGCAGAGCTACAGAGTACATAATGAAGGGAGTATATATAAATACTGCTTTGCTTAATGCATCCTGTGCAGCAATGGATGATTTTCAATTGATCCCAATGATAAGCAAATGTAGAACCAAAGAGGGAAGGCGAAAGACCAATTTATACGGATTCATCATAAAAGGAAGATCCCACTTAAGAAATGACACTGACGTGGTAAATTTTGTGAGCATGGAATTTTCCCTCACTGATCCAAGACTTGAACTGCATAAATGGGAGAAGTACTGCATCCTTGAGATAGGAGACATGGTTCTAAGAACTGCCATAGGTCAAGTGGCAAGGCCTATGTTTTTATACGTGAGAACAAACGGGACCTCAAAAATTAAAATGAAATGGGGAATGGAAATGAGACGTTGCCTCCTCCAGTCCCTCCAGCAGATTGAGAGTATGATTGAAGCAGAGTCATCTGTCAAAGAGAAAGATATGACCAAAGAGTTCTTTGAAAACAAATCAGAAACTTGGCCCATTGGAGAGTCCCCCAAAGGGGTGGAAGAAGGTTCCATTGGAAAGGTCTGCAGGACGTTGTTGGCAAAGTCAGTTTTCAACTGCTTGTATGCGTCTCCACAATTAGAAGGATTCTCAGCTGAATCAAGGAAATTGCTTCTCATTGTTCAAGCTCTTAGGGACAACCTTGAACCTGGAACCTTTGATCTTGGGGGATTATATGAATCAATTGAGGAGTGCCTGATTAATGATCCCTGGGTTTTGCTTAATGCGTCTTGGTTCAACTCCTTCCTCACACATGCACTAAGATAGATGGCGTCTCAAGGCACCAAACGATCATATGAACAAATGGAGACTGGTGGGGAACGCCAGGATGCCACAGAAATCAGAGCATCTGTAGGAAGAATGATTGGTGGAATCGGAAGATTCTACATCCAAATGTGCACTGAACTCAAACTCAGTGACTATGAGGGACGACTGATTCAAAATAGCATAACAATAGAGAGAATGGTGCTCTCTGCTTTTGACGAGAGAAGGAATAAATACCTAGAAGAGCATCCCAGTGCTGGGAAAGATCCTAAGAAAACTGGAGGACCCATATATAGAAGAATAGACGGAAAATGGATGAGGGAACTCATCCTTTATGACAAAGAAGAAATAAGGAGAGTTTGGCGCCAAGCCAACAATGGTGAAGATGCAACAGCCGGCCTTACCCATATTATGATTTGGCACTCCAATCTGAATGATGCCACCTATCAGAGAACAAGAGCTCTTGTTCGCACTGGGATGGATCCCAGAATGTGCTCCCTAATGCAAGGTTCAACACTTCCCAGAAGGTCTGGAGCCGCAGGTGCTGCAGTAAAAGGAGTTGGAACAATAGCGATGGAGTTAATCAGAATGATCAAACGTGGGATCAATGACCGAAACTTCTGGAGGGGTGAAAATGGACGAAGGACAAGGATTGCATATGAAAGAATGTGCAACATTCTCAAAGGGAAATTTCAGACAGCTGCACAGAGGGCAATGATGGATCAAGTGAGAGAAAGTCGGAACCCAGGAAACGCTGAAATTGAAGATCTCATTTTCCTGGCACGGTCAGCACTCATTTTAAGAGGGTCAGTTGCACATAAGTCTTGCCTGCCTGCTTGTGTGTATGGGCTTGCAGTAGCGAGTGGGCATGACTTTGAAAGAGAAGGATATTCTCTGGTCGGGGTAGACCCCTTCAAACTACTTCAAAACAGTCAAGTATTCAGCCTAATCAGACCAAATGAAAACCCAGCTCACAAGAGTCAACTGGTGTGGATGGCTTGCCACTCTGCCGCATTTGAGGATTTAAGAGTATCAGGCTTCATAAGAGGGAAAAAAGTGGTTCCAAGAGGAAAGCTTTCCACAAGAGGGGTTCAGATTGCTTCAAATGAGAATGTGGAAGCTATGGACTCTAGTACCCTGGAACTAAGGAGCAGGTACTGGGCCATAAGGACCAGAAGCGGGGGAAATACCAATCAACAGAAGGCATCCGCAGGCCAGATCAGTGTGCAACCTACATTCTCAGTACAAAGGAATCTCCCTTTTGAGAGAGCGACCGTTATGGCAGCTTTCATTGGGAACAATGAGGGACGGACATCAGATATGCGAACTGAAATCATAAGGATGATGGAAAGTGCAAAGCCAGAAGATTTGTCCTTCCAGGGGCGGGGAGTCTTCGAGCTCTCGGACGAAAAGGCAACGAACCCGATCGTGCCTTCCTTTGACATGAATAATGAGGGGTCTTATTTCTTCGGAGACAATGCAGAGGAGTATGACAATTGAATGAGCCTTCTAACCGAGGTCGAAACGTATGTTCTCTCTATCGTTCCGTCAGGCCCCCTCAAAGCCGAGATAGCGCAGAGACTTGAAGATGTTTTTGCAGGGAAAAACACCGATCTTGAGGCACTCATGGAATGGCTAAAGACAAGACCAATCCTGTCACCTCTGACTAAGGGGATTTTAGGATTTGTATTCACGCTCACCGTGCCCAGTGAGCGAGGACTGCAGCGTAGACGCTTTGTCCAGAATGCCCTCAATGGGAACGGTGACCCGAACAACATGGACAAAGCGGTCAAACTGTACAGAAAACTTAAAAGGGAAATAACATTCCACGGGGCCAAAGAAGTAGCGCTCAGTTATTCTGCTGGTGCACTTGCCAGTTGCATGGGCCTCATATACAACAGAATGGGGACTGTCACCACTGAGGTGGCATTTGGTCTAGTATGCGCAACCTGTGAACAGATTGCTGATTCCCAGCATCGATCCCATAGACAAATGGTGACAACAACCAATCCACTAATCAGGCATGAGAACAGAATGGTATTAGCCAGCACAACGGCTAAAGCCATGGAACAAATGGCTGGATCAAGTGAACAAGCAGCAGAGGCTATGGAGGTTGCCAGTCAGGCTAGGCAAATGGTACAGGCAATGAGAACAATCGGGACTCACCCTAGTTCCAGCGCTGGTCTAAAAGATGATCTTCTTGAAAATTTACAGGCCTATCAGAAGCGAATGGGGGTGCAGATGCAACGATTCAAGTGAATGAGCCTTCTAACCGAGGTCGAAACGCCTATCAGAAGCGAATGGGGGTGCAGATGCAACGATTCAAGTGATCCTCTCGTTGCTGCCGCAAGCATCATTGGGATTTTGCACCTGATATTGTGGATTCTTGATCGTCTTTTTTTCAAATGCATTTACCGTCGCTTTAAATACGGTTTGAAAAGAGGGCCTTCTACGGAAGGAGTGCCGGAGTCTATGAGGGAAGAATATCGGCAGAAACAGCAGAGTGCTGTGGATGTTGACGATGGTCATTTTGTCAACATAGTGCTAGAGTAAATGGATTCCAACACTGTGTCAAGCTTTCAGGTAGACTGCTTCCTTTGGCATATCCGCAAACGGTTTGCGGACAATGGATTGGGTGATGCCCCATTCCTTGATCGGCTCCGCCGAGATCAAAAGTCCCTAAAAGGAAGAGGCAGCACCCTTGGTCTTAACATCGAGACAGCCACTCTTGCTGGGAAGCAAATTGTGGAGTGGATTCTGAAAGAAGAATCCAACGAGACACTTAAGATGACCATTGCATCTGTACCTTCTTCGCGCTACCTAGCTGACATGACCCTTGAGGAAATGTCAAGGGATTGGTTCATGCTCATGCCTAGGCAAAAGGTGGCAGGCTCTCTTTGTGTGCGAATGGACCAGGCGATCATGGAAAAGAACATCATACTGAAAGCGAACTTCAGTGTGATTTTTGACCGGTTGGAGACTTTGATACTATTAAGGGCTTTCACCGAAGAGGGAGCAATTGTTGGAGAAATTTCACCATTACTTTCTCTTCCAGGACATACTGATGAGGATGTCAAAAATGCAGTTGGGGTCCTCATCGGAGGGCTTGAATGGAATGGTAACACAGTTCGAGTCTCTGAAAATCTACAGAGATTCGCTTGGAGAAGCCGTAATGAGAATGGGAGACCTCCACTACCTCCAGAACAGAAA---------------------------------TGAATGGATTCCAACACTGTGTCAAGCTTTCAGGACATACTGATGAGGATGTCAAAAATGCAGTTGGGGTCCTCATCGGAGGGCTTGAATGGAATGGTAACACAGTTCGAGTCTCTGAAAATCTACAGAGATTCGCTTGGAGAAGCCGTAATGAGAATGGGAGACCTCCACTACCTCCAGAACAGAAATGAAAAGTGGCGAGAGCAATTGGGTCAGAAATTTGAGGAAATAAGGTGGCTGATTGAAGAAGTGCGGCACAAATTGAAGATGACAGAGAATAGTTTCGAGCAAATAACATTTATGCAAGCCTTACAACTATTGCTTGAAGTAGAACAAGAGATGAGAACTTTCTCGTTTCAGCTTATTTAA
>Concatenated PB2+PA+NP+M1+M2+NS1+NS2 STRAIN=A/swine/Tennessee/7/1976 YEAR=1976
ATGGAGAGAATAAAGGAACTAAGAAATCTGATGTCACAGTCTCGCACTCGCGAGATACTCACAAGGACCACTGTGGATCATATGGCCATAATCAAGAAATACACATCGGGAAGGCAAGAGAAGAACCCCGCATTGAGAATGAAATGGATGATGGCAATGAAATATCCAATTACAGCGGACAAGAGAATAATTGAAACAATCCCCGAGAGGAATGAGCAAGGACAAACCCTATGGAGCAGAACGAGCGATGCCGGATCAGATCGGGTGATGGTATCACCTCTAGCTGTAACATGGTGGAATAGGAATGGGCCAACAGCAAGCACAATTCACTACCCAAAGGTCTATAGAACTTACTTTGAAAAAGTCGAAAGGTTAAAACATGGGACTTTTGGTCCTGTCCATTTCAGAAACCAAGTCAAAATACGCCGAAGGGTTGACATAAACCCAGGTCATGCAGACCTCAGTTCCAAAGAAGCGCAAGATGTTATAATGGAGGTTGTTTTCCCAAATGAAGTGGGAGCTAGAATATTGACATCGGAATCACAGCTAATGATTACTAAAGAAAAGAAAGAAGAGCTCCAGGAGTGCAAAATTTCTCCTTTGATGGTAGCATACATGTTGGAGAGAGAACTTGTTCGGAAAACAAGGTTCCTCCCAGTGGCTGGTGGAACGAGCAGTGTGTACATTGAGGTGTTACATTTAACTCAGGGAGCGTGCTGGGAACAGCTATACACTCCAGGAGGGGAAGTAAGAAACGATGATGTTGACCAAAGCTTAATTATCGCTGCTAGGAGCATAGTGAGAAGAGCTACAGTATCTGCAGATCCACTGGCATCTCTATTGGAAATGTGTCATAGCACACAGATTGGTGGAGTAAGGATGGTAGACATCCTCAAACAAAATCCGACAGAGGAACAAGCAGTGGATATATGCAAGGCAGCAATGGGTCTGAGAATCAGCTCATCATTTAGTTTTGGCGGGTTCACATTCAAAAGAACAAGTGGCTCATCAACCAAGAGGGAGGAGGAAGTACTTACGGGCAATCTCCAAACATTGAAGATAAGAGTGCACGAAGGGTACGAAGAATTTACAATGGTTGGGAAAAGGGCAACAGCTATACTCAGAAAAGCAACCAGAAGGTTGGTTCAACTAATAGTAAGTGGAAGGGATGAACAGTCAATTGCTGAGGCAATAATCGTGGCTATGGTTTTTTCACAGGAGGATTGTATGATAAAGGCAGTTAGAGGTGATCTGAATTTCGTCAACAGGGCGAACCAACGATTGAATCCAATGCACCAACTACTAAGGCATTTTCAAAAGGATGCTAAAATTCTCTTTCAAAATTGGGGGATTGAATCCATAGACAATGTTATGGGAATGATTGGGATACTACCTGACTTAACCCCAAGCACTGAGAAATCAATGAGAGGAATAAGAATCAGCAAAATGGGGGTGGATGAGTATTCCAGTACGGAGAGAGTAGTGGTAAGCATTGACCGCTTTTTAAGAGTAAGAGATCAGCAAGGGAACGTGCTATTGTCTCCCGAAGAGGTCAGCGAAACACAGGGGACTGAAAAGTTGACGATAACTTATTCATCGTCAATGATGTGGGAGGTTAATGGGCCTGAATCGGTATTGGTGAATACCTACCAGTGGATCATCAGAAACTGGGAAACTGTTAAAATTCAGTGGTCACAAGACCCTACAATGCTGTACAATAAAATGGAATTTGAACCATTTCAGTCTTTGGTTCCTAAAGCCGCAAGAGGTCAATACAGTGGGTTTGTGAGAACCCTATTCCAACAAATGAGAGATGTGCTTGGAACATTTGATACCGTTCAGATAATAAAACTACTCCCCTTTGCAGCTGCTCCACCAAAACAAAGCAGAATGCAGTTTTCCTCTCTCACCGTGAATGTAAGAGGATCAGGAATGAGAATTCTTATAAGAGGCAATTCTCCTGTGTTCAATTACAACAAAAGCACCAAGAGACTCACAGTCCTAGGAAAGGATGCAGGTGCTTTAAATGAAGACCCAGATGAAGGAACAGCTGGAGTGGAGTCTGCTGTCTTGAGAGGATTCCTCATTTTAGGCAGAGAAGACAAGAGATATGGGCCAGCATTAAGTATCAATGAATTGAGTAGTCTTGCAAAAGGAGAGAAAGCTAATGTACTGATTGGGCAAGGAGACGTAGTGTTGGTAATGAAACGGAAACGGGACTCAAGCATACTTACTGACAGCCAGACAGCGACCAAAAGAATTCGAATGGCCATCAATTAGATGGAGGACTTCGTACGACAGTGCTTCAATCCAATGATTGTCGAACTTGCAGAAAAGACAATGAAAGAATACGGGGAGAACCCAAAGATCGAAACAAACAAATTTGCAGCTATATGCACACACATGGAGGTATGCTTCATGTATTCAGATTTCCACTTCATCAATGAGCGGGGTGAATCAATAATCATAGAGCCTGGTGATTCTAATGCACTGCTGAAACACAGATTTGAAATAATTGAAGGAAGGGATCGGAATATGGCTTGGACGGTGGTAAACAGTATTTGTAACACTACAGGGGTTGGAAAACCAAGGTTTCTCCCAGATCTGTATGACTACAAGGAAGATAGATTCATTGAGATTGGTGTGACGAGGAGAGAAGTTCATATATACTACCTGGAGAAGGCCAATAAGATAAAATCTGAAGAGACGCACATCCACATTTTCTCGTTTACAGGAGAAGAAATGGCAACAAAGGCCGACTACACACTAGATGAAGAAAGTAGAGCTAGAATAAAGACCAGGCTATTCACCATAAGACAAGAGATGGCTAGCAGAGGTCTTTGGGATTCCTTTCGTCAGTCCGAAAGAGGCGAAGAGACAATTGAAGAAAGATTTGAAATCAAAGGGACAATGCGAAGGCTTGCTGACCAAAGTCTCCCACCAAACTTCTCAAGTTTCGATAACTTTAGAGCCTATGTGGATGGATTCGAGCCGAATGGCTACATTGAGGGCAAGCTTTCCCAAATGTCTAGAGAAGTAAATGCTAGAATCGAGCCTTTCTTGAAGACAACACCACGCCCGCTTAGGCTGCCATGTGGGCCTCCCTGTTTTCAACGATCCAAATTTCTTTTGATGGATGCACTGAAATTAAGCATTGAAGATCCAAGCCATGAAGGAGAAGGGATACCGCTTTATGATGCGGTCAGATGCATGAAAACGTTCTTTGGGTGGAAGGAACCTACTATTGTTAAGCCACATGAAAAGGGAATAAATTCAAATTACCTTCTAGCATGGAAGCAAGTGTTGGCAGAAATACAGGACTTTGAGGATGAGAAGAAAATTCCGAGGGTTAAAAATATGAAAAAAACAAGCCCACTGAAATGGGCACTTGGTGAAAATATGGCCCCAGAAAAGGTGGACTTTGAGGATTGTAAAGATGTGAGCGATCTGAAGCAATATGATGGTGATGAACCAGAATTTAGATCGCTTGCAAGTTGGATCCAAAATGAATTCAACAAAGCATGTGAACTGACTGATTCGAGCTGGTTAGAGCTTGATGAGATTGGAGAGGATATAGCTCCAATTGAACATATTGCAAGCATGAGAAGGAACTATTTTACAGCAGAAGTGTCTCATTGCAGAGCTACAGAGTACATAATGAAGGGAGTATATATAAATACTGCTTTGCTTAATGCATCCTGTGCAGCAATGGATGATTTTCAATTGATCCCAATGATAAGCAAATGTAGAACCAAAGAGGGAAGACGAAAGACCAATTTATACGGATTCATCATAAAAGGAAGATCCCACTTAAGAAATGACACTGACGTGGTAAATTTTGTGAGCATGGAATTTTCCCTCACTGATCCAAGACTTGAACTGCATAAATGGGAGAAGTACTGCATCCTTGAGATAGGAGACATGGTTCTAAGAACTGCCATAGGTCAAGTGGCAAGGCCTATGTTTTTATACGTGAGGACAAACGGGACCTCAAAAATTAAAATGAAATGGGGAATGGAAATGAGACGTTGCCTCCTCCAGTCCCTCCAGCAGATTGAGAGTATGATTGAAGCAGAGTCATCTGTCAAAGAGAAAGATATGACCAAAGAATTCTTTGAAAACAAATCAGAAACTTGGCCCATTGGAGAGTCCCCCAAAGGGGTGGAAGAAGGTTCCATTGGAAAGGTCTGCAGGACGTTGTTGGCAAAGTCAGTTTTCAACTGCTTGTATGCGTCTCCACAATTAGAAGGATTCTCAGCTGAATCAAGGAAATTGCTTCTCATTGTTCAAGCTCTTAGGGACAACCTTGAACCTGGAACCTTTGATCTTGGGGGATTATATGAATCAATTGAGGAGTGCCTGATTAATGATCCCTGGGTTTTGCTTAATGCGTCTTGGTTCAACTCCTTCCTCACACATGCACTGAGATAGATGGCGTCTCAAGGCACCAAACGATCATATGAACAAATGGAGACTGGTGGGGAACGCCAGGATGCCACAGAAATCAGAGCATCTGTCGGAAGAATGATTGGTGGAATCGGAAGATTCTACATCCAAATGTGCACTGAACTCAAACTCAGTGACTATGAGGGACGACTGATTCAAAATAGCATAACAATAGAGAGAATGGTGCTCTCTGCTTTTGACGAGAGAAGGAATAAATACCTAGAAGAGCATCCCAGTGCTGGGAAAGATCCTAAGAAAACTGGAGGACCCATATATAGAAGAATAGACGGAAAATGGATGAGGGAACTCATCCTTTATGACAAAGAAGAAATAAGGAGAGTTTGGCGCCAAGCCAACAATGGTGAAGATGCAACAGCCGGCCTTACCCATATTATGATTTGGCACTCCAATCTGAATGATGCCACCTATCAGAGAACAAGAGCTCTTGTTCGCACTGGGATGGATCCCAGAATGTGCTCCCTAATGCAAGGTTCAACACTTCCCAGAAGGTCTGGAGCCGCAGGTGCTGCAGTAAAAGGAGTTGGAACAATAGCGATGGAGTTAATCAGAATGATCAAACGTGGGATCAATGACCGAAACTTCTGGAGGGGTGAAAATGGACGAAGGACAAGGATTGCATATGAAAGAATGTGCAACATTCTCAAAGGGAAATTTCAGACAGCTGCACAGAGGGCAATGATGGATCAAGTGAGAGAAAGTCGGAACCCAGGAAACGCTGAAATTGAAGATCTCATTTTCCTGGCACGGTCAGCACTCATTTTAAGAGGGTCAGTTGCACATAAGTCTTGCCTGCCTGCTTGTGTGTATGGGCTTGCAGTAGCGAGTGGGCATGACTTTGAAAGAGAAGGATATTCTCTGGTCGGGATAGACCCCTTCAAACTACTACAAAACAGTCAAGTATTCAGCCTAATCAGACCAAATGAAAACCCAGCTCACAAGAGTCAACTGGTGTGGATGGCTTGCCACTCTGCCGCATTTGAGGATTTAAGAGTATCAGGCTTCATAAGAGGGAAAAAAGTGGTTCCAAGAGGAAAGCTTTCCACAAGAGGGGTTCAGATTGCTTCAAATGAGAATGTGGAAGCTATGGACTCTAGTACCCTGGAACTAAGAAGCAGGTACTGGGCCATAAGGACCAGAAGCGGGGGAAATACCAATCAACAGAAAGCATCCGCAGGCCAGATCAGTGTGCAACCTACATTCTCAGTACAAAGGAATCTCCCTTTTGAGAGAGCGACCGTTATGGCAGCTTTCATTGGGAACAATGAGGGACGGACATCAGATATGCGAACTGAAATCATAAGAATGATGGAAAGTGCAAAGCCAGAAGATTTGTCCTTCCAGGGGCGGGGAGTCTTCGAGCTCTCGGACGAAAAGGCAACGAACCCGATCGTGCCTTCCTTTGACATGAATAATGAGGGGTCTTATTTCTTCGGAGACAATGCAGAGGAGTATGACAATTGAATGAGCCTTCTAACCGAGGTCGAAACGTATGTTCTCTCTATCGTTCCGTCAGGCCCCCTCAAAGCCGAGATAGCGCAGAGACTTGAAGATGTTTTTGCAGGGAAAAACACCGATCTTGAGGCACTCATGGAATGGCTAAAGACAAGACCAATCCTGTCACCTCTGACTAAGGGGATTTTAGGATTTGTATTCACGCTCACCGTGCCCAGTGAGCGAGGACTGCAGCGTAGACGCTTTGTCCAGAATGCCCTCAATGGGAACGGTGACCCGAACAACATGGACAAAGCGGTCAAACTGTACAGAAAACTTAAAAGGGAAATAACATTCCACGGGGCCAAAGAAGTAGCGCTCAGTTATTCTGCTGGTGCACTTGCCAGTTGCATGGGCCTCATATACAACAGAATGGGGACTGTCACCACTGAGGTGGCATTTGGTCTAGTATGCGCAACCTGTGAACAGATTGCTGATTCCCAGCATCGATCCCATAGACAAATGGTGACAACAACCAATCCACTAATCAGGCATGAGAACAGAATGGTATTAGCCAGCACAACGGCTAAAGCCATGGAACAAATGGCTGGATCAAGTGAACAAGCAGCAGAGGCTATGGAGGTTGCCAGCCAGGCTAGGCAAATGGTACAGGCAATGAGAACAATTGGGACTCACCCTAGTTCCAGCGCTGGTCTAAAAGATGATCTTCTTGAAAATTTACAGGCCTATCAGAAGCGAATGGGGGTGCAAATGCAACGATTCAAGTGAATGAGCCTTCTAACCGAGGTCGAAACGCCTATCAGAAGCGAATGGGGGTGCAAATGCAACGATTCAAGTGATCCTCTCGTTGCTGCCGCAAGCATCATTGGGATTTTGCACCTGATATTGTGGATTCTTGATCGTCTTTTTTTCAAATGCATTTACCGTCGCTTTAAATACGGTTTGAAAAGAGGGCCTTCTACGGAAGGAGTGCCGGAGTCTATGAGGGAAGAATATCGGCAGAAACAGCAGAGTGCTGTGGATGTTGACGATGGTCATTTTGTCAACATAGTGCTAGAGTAAATGGATTCCAACACTGTGTCAAGCTTTCAGGTAGACTGCTTCCTTTGGCATATCCGCAAACGGTTTGCGGACAATGGATTGGGTGATGCCCCATTCCTTGATCGGCTCCGCCGAGATCAAAAGTCCCTAAAAGGAAGAGGCAGCACCCTTGGTCTTAACATCGAGACAGCCACTCTTGCTGGGAAGCAAATTGTGGAGTGGATTCTGAAAGAAGAATCCAATGAGACACTTAAGATGACCATTGCATCTGTACCTTCTTCGCGCTACCTAGCTGACATGACCCTTGAGGAAATGTCAAGGGATTGGTTCATGCTCATGCCTAGGCAAAAGGTGGCAGGCTCTCTTTGTGTGCGAATGGACCAGGCGATCATGGAAAAGAACATCATACTGAAAGCGAACTTCAGTGTGATTTTTGACCGGTTGGAGACTTTGATACTACTAAGGGCTTTCACCGAAGAGGGAGCAATTGTTGGAGAAATTTCACCATTACTTTCTCTTCCAGGACATACTGATGAGGATGTCAAAAATGCAGTTGGGGTCCTCATCGGAGGGCTTGAATGGAATGGTAACACAGTTCGAGTCTCTGAAAATCTACAGAGATTCGCTTGGAGAAGCTGTAATGAGAATGGGAGACCTCCACTACCTCCAGAACAGAAA---------------------------------TGAATGGATTCCAACACTGTGTCAAGCTTTCAGGACATACTGATGAGGATGTCAAAAATGCAGTTGGGGTCCTCATCGGAGGGCTTGAATGGAATGGTAACACAGTTCGAGTCTCTGAAAATCTACAGAGATTCGCTTGGAGAAGCTGTAATGAGAATGGGAGACCTCCACTACCTCCAGAACAGAAATGAAAAGTGGCGAGAGCAATTGGGTCAGAAATTTGAGGAAATAAGGTGGCTGATTGAAGAAGTGCGACACAAATTGAAGATGACAGAGAATAGTTTCGAGCAAATAACATTTATGCAAGCCTTACAACTATTGCTTGAAGTAGAACAAGAGATGAGAACTTTCTCGTTTCAGCTTATTTAA
>Concatenated PB2+PA+NP+M1+M2+NS1+NS2 STRAIN=A/swine/Tennessee/10/1976 YEAR=1976
ATGGAGAGAATAAAGGAACTAAGAAATCTGATGTCACAGTCTCGCACTCGCGAGATACTCACAAGGACCACTGTGGATCATATGGCCATAATCAAGAAATACACATCGGGAAGGCAAGAGAAGAACCCCGCATTGAGAATGAAATGGATGATGGCAATGAAATATCCAATTACAGCGGACAAGAGAATAATTGAAACAATCCCCGAGAGGAATGAGCAAGGACAAACCCTATGGAGCAGAACGAGCGATGCCGGATCAGATCGGGTGATGGTATCACCTCTAGCTGTAACATGGTGGAATAGGAATGGGCCAACAGCAAGCACAATTCACTACCCAAAGGTCTATAGAACTTACTTTGAAAAAGTCGAAAGGTTAAAACATGGGACTTTTGGTCCTGTCCATTTCAGAAACCAAGTCAAAATACGCCGAAGGGTTGACATAAACCCAGGTCATGCAGACCTCAGTTCCAAAGAAGCGCAAGATGTTATAATGGAGGTTGTTTTCCCAAATGAAGTGGGAGCTAGAATATTGACATCGGAATCACAGCTAATGATTACTAAAGAAAAGAAAGAAGAGCTCCAGGAGTGCAAAATTTCTCCTTTGATGGTAGCATACATGTTGGAGAGAGAACTTGTTCGGAAAACAAGGTTCCTCCCAGTGGCTGGTGGAACGAGCAGTGTGTACATTGAGGTGTTACATTTAACTCAGGGAGCGTGCTGGGAACAGCTATACACTCCAGGAGGGGAAGTAAGAAACGATGATGTTGACCAAAGCTTAATTATCGCTGCTAGGAGCATAGTGAGAAGAGCTACAGTATCTGCAGATCCACTGGCATCTCTATTGGAAATGTGTCATAGCACACAGATTGGTGGAGTAAGGATGGTAGACATCCTCAAACAAAATCCGACAGAGGAACAAGCAGTGGATATATGCAAGGCAGCAATGGGTCTGAGAATCAGCTCATCATTTAGTTTTGGCGGGTTCACATTCAAAAGAACAAGTGGCTCATCAACCAAGAGGGAGGAGGAAGTACTTACGGGCAATCTCCAAACATTGAAGATAAGAGTGCACGAAGGGTACGAAGAATTTACAATGGTTGGGAAAAGGGCAACAGCTATACTCAGAAAAGCAACCAGAAGGTTGGTTCAACTAATAGTAAGTGGAAGGGATGAACAGTCAATTGCTGAGGCAATAATCGTGGCTATGGTTTTTTCACAGGAGGATTGTATGATAAAGGCAGTTAGAGGTGATCTGAATTTCGTCAACAGGGCGAACCAACGATTGAATCCAATGCACCAACTACTAAGGCATTTTCAAAAGGATGCTAAAATTCTCTTTCAAAATTGGGGGATTGAATCCATAGACAATGTTATGGGAATGATTGGGATACTACCTGACTTAACCCCAAGCACTGAGAAATCAATGAGAGGAATAAGAATCAGCAAAATGGGGGTGGATGAGTATTCCAGTACGGAGAGAGTAGTGGTAAGCATTGACCGCTTTTTAAGAGTAAGAGATCAGCAAGGGAACGTGCTATTGTCTCCCGAAGAGGTCAGCGAAACACAGGGGACTGAAAAGTTGACGATAACTTATTCATCGTCAATGATGTGGGAGGTTAATGGGCCTGAATCGGTATTGGTGAATACCTACCAGTGGATCATCAGAAACTGGGAAACTGTTAAAATTCAGTGGTCACAAGACCCTACAATGCTGTACAATAAAATGGAATTTGAACCATTTCAGTCTTTGGTTCCTAAAGCCGCAAGAGGTCAATACAGTGGGTTTGTGAGAACCCTATTCCAACAAATGAGAGATGTGCTTGGAACATTTGATACCGTTCAGATAATAAAACTACTCCCCTTTGCAGCTGCTCCACCAAAACAAAGCAGAATGCAGTTTTCCTCTCTCACCGTGAATGTAAGAGGATCAGGAATGAGAATTCTTATAAGAGGCAATTCTCCTGTGTTCAATTACAACAAAAGCACCAAGAGACTCACAGTCCTAGGAAAGGATGCAGGTGCTTTAAATGAAGACCCAGATGAAGGAACAGCTGGAGTGGAGTCTGCTGTCTTGAGAGGATTCCTCATTTTAGGCAGAGAAGACAAGAGATATGGGCCAGCATTAAGTATCAATGAATTGAGTAGTCTTGCAAAAGGAGAGAAAGCTAATGTACTGATTGGGCAAGGAGACGTAGTGTTGGTAATGAAACGGAAACGGGACTCAAGCATACTTACTGACAGCCAGACAGCGACCAAAAGAATTCGAATGGCCATCAATTAGATGGAGGACTTCGTACGACAGTGCTTCAATCCAATGATTGTCGAACTTGCAGAAAAGACAATGAAAGAATACGGGGAGAACCCAAAGATCGAAACAAACAAATTTGCAGCTATATGCACACACATGGAGGTATGCTTCATGTATTCAGATTTCCACTTCATCAATGAGCGGGGTGAATCAATAATCATAGAGCCTGGTGATTCTAATGCACTGCTGAAACACAGATTTGAAATAATTGAAGGAAGGGATCGGAATATGGCTTGGACGGTGGTAAACAGTATTTGTAACACTACAGGGGTTGGAAAACCAAGGTTTCTCCCAGATCTGTATGACTACAAGGAAGATAGATTCATTGAGATTGGTGTAACGAGGAGAGAAGTTCATATATACTACCTGGAGAAGGCCAATAAGATAAAATCTGAAGAGACGCACATCCACATTTTCTCGTTTACAGGAGAAGAAATGGCAACAAAGGCCGACTACACACTAGATGAAGAAAGTAGAGCTAGAATAAAGACCAGGCTATTCACCATAAGACAAGAGATGGCTAGCAGAGGTCTTTGGGATTCCTTTCGTCAGTCCGAAAGAGGCGAAGAGACAATTGAAGAAAGATTTGAAATCAAAGGGACAATGCGAAGGCTTGCTGACCAAAGTCTCCCACCAAACTTCTCAAGTTTCGATAACTTTAGAGCCTATGTGGATGGATTCGAGCCGAATGGCTACATTGAGGGCAAGCTTTCCCAAATGTCTAGAGAAGTAAATGCTAGAATCGAGCCTTTCTTGAAGACAACACCACGCCCGCTTAGGCTGCCATGTGGGCCTCCCTGTTTTCAACGATCCAAATTTCTTTTGATGGATGCACTGAAATTAAGCATTGAAGATCCAAGCCATGAAGGAGAAGGGATACCGCTTTATGATGCGGTCAGATGCATGAAAACGTTCTTTGGGTGGAAGGAACCTACTATTGTTAAGCCACATGAAAAGGGAATAAATTCAAATTACCTTCTAGCATGGAAGCAAGTGTTGGCAGAAATACAGGACTTTGAGGATGAGAAGAAAATTCCGAGGGTTAAAAATATGAAAAAAACAAGCCCACTGAAATGGGCACTTGGTGAAAATATGGCCCCAGAAAAGGTGGACTTTGAGGATTGCAAAGATGTGAGCGATCTGAAGCAATATGATGGTGATGAACCAGAATTTAGATCGCTTGCAAGTTGGATCCAAAATGAATTCAACAAAGCATGTGAACTGACTGATTCGAGCTGGTTAGAGCTTGATGAGATTGGAGAGGATATAGCTCCAATTGAACATATTGCAAGCATGAGAAGGAACTATTTTACAGCAGAAGTGTCTCATTGCAGAGCTACAGAGTACATAATGAAGGGAGTATATATAAATACTGCTTTGCTTAATGCATCCTGTGCAGCAATGGATGATTTTCAATTGATCCCAATGATAAGCAAATGTAGAACCAAAGAGGGAAGACGAAAGACCAATTTATACGGATTCATCATAAAAGGAAGATCCCACTTAAGAAATGACACTGACGTGGTAAATTTTGTGAGCATGGAATTTTCCCTCACTGATCCAAGACTTGAACTGCATAAATGGGAGAAGTACTGCATCCTTGAGATAGGAGACATGGTTCTAAGAACTGCCATAGGTCAAGTGGCAAGGCCTATGTTTTTATACGTGAGGACAAACGGGACCTCAAAAATTAAAATGAAATGGGGAATGGAAATGAGACGTTGCCTCCTCCAGTCCCTCCAGCAGATTGAGAGTATGATTGAAGCAGAGTCATCTGTCAAAGAGAAAGATATGACCAAAGAATTCTTTGAAAACAAATCAGAAACTTGGCCCATTGGAGAGTCCCCCAAAGGGGTGGAAGAAGGTTCCATTGGAAAGGTCTGCAGGACGTTGTTGGCAAAGTCAGTTTTCAACTGCTTGTATGCGTCTCCACAATTAGAAGGATTCTCAGCTGAATCAAGGAAATTGCTTCTCATTGTTCAAGCTCTTAGGGACAACCTTGAACCTGGAACCTTTGATCTTGGGGGATTATATGAATCAATTGAGGAGTGCCTGATTAATGATCCCTGGGTTTTGCTTAATGCGTCTTGGTTCAACTCCTTCCTCACACATGCACTGAGATAGATGGCGTCTCAAGGCACCAAACGATCATATGAACAAATGGAGACTGGTGGGGAACGCCAGGATGCCACAGAAATCAGAGCATCTGTCGGAAGAATGATTGGTGGAATCGGAAGATTCTACATCCAAATGTGCACTGAACTCAAACTCAGTGACTATGAGGGACGACTGATTCAAAATAGCATAACAATAGAGAGAATGGTGCTCTCTGCTTTTGACGAGAGAAGGAATAAATACCTAGAAGAGCATCCCAGTGCTGGGAAAGATCCTAAGAAAACTGGAGGACCCATATATAGAAGAATAGACGGAAAATGGATGAGGGAACTCATCCTTTATGACAAAGAAGAAATAAGGAGAGTTTGGCGCCAAGCCAACAATGGTGAAGATGCAACAGCCGGCCTTACCCATATTATGATTTGGCACTCCAATCTGAATGATGCCACCTATCAGAGAACAAGAGCTCTTGTTCGCACTGGGATGGATCCCAGAATGTGCTCCCTAATGCAAGGTTCAACACTTCCCAGAAGGTCTGGAGCCGCAGGTGCTGCAGTAAAAGGAGTTGGAACAATAGCGATGGAGTTAATCAGAATGATCAAACGTGGGATCAATGACCGAAACTTCTGGAGGGGTGAAAATGGACGAAGGACAAGGATTGCATATGAAAGAATGTGCAACATTCTCAAAGGGAAATTTCAGACAGCTGCACAGAGGGCAATGATGGATCAAGTGAGAGAAAGTCGGAACCCAGGAAACGCTGAAATTGAAGATCTCATTTTCCTGGCACGGTCAGCACTCATTTTAAGAGGGTCAGTTGCACATAAGTCTTGCCTGCCTGCTTGTGTGTATGGGCTTGCAGTAGCGAGTGGGCATGACTTTGAAAGAGAAGGATATTCTCTGGTCGGGATAGACCCCTTCAAACTACTACAAAACAGTCAAGTATTCAGCCTAATCAGACCAAATGAAAACCCAGCTCACAAGAGTCAACTGGTGTGGATGGCTTGCCACTCTGCCGCATTTGAGGATTTAAGAGTATCAGGCTTCATAAGAGGGAAAAAAGTGGTTCCAAGAGGAAAGCTTTCCACAAGAGGGGTTCAGATTGCTTCAAATGAGAATGTGGAAGCTATGGACTCTAGTACCCTGGAACTAAGAAGCAGGTACTGGGCCATAAGGACCAGAAGCGGGGGAAATACCAATCAACAGAAAGCATCCGCAGGCCAGATCAGTGTGCAACCTACATTCTCAGTACAAAGGAATCTCCCTTTTGAGAGAGCGACCGTTATGGCAGCTTTCATTGGGAACAATGAGGGACGGACATCAGATATGCGAACTGAAATCATAAGAATGATGGAAAGTGCAAAGCCAGAAGATTTGTCCTTCCAGGGGCGGGGAGTCTTCGAGCTCTCGGACGAAAAGGCAACGAACCCGATCGTGCCTTCCTTTGACATGAATAATGAGGGGTCTTATTTCTTCGGAGACAATGCAGAGGAGTATGACAATTGAATGAGCCTTCTAACCGAGGTCGAAACGTATGTTCTCTCTATCGTTCCGTCAGGCCCCCTCAAAGCCGAGATAGCGCAGAGACTTGAAGATGTTTTTGCAGGGAAAAACACCGATCTTGAGGCACTCATGGAATGGCTAAAGACAAGACCAATCCTGTCACCTCTGACTAAGGGGATTTTAGGATTTGTATTCACGCTCACCGTGCCCAGTGAGCGAGGACTGCAGCGTAGACGCTTTGTCCAGAATGCCCTCAATGGGAACGGTGACCCGAACAACATGGACAAAGCGGTCAAACTGTACAGAAAACTTAAAAGGGAAATAACATTCCACGGGGCCAAAGAAGTAGCGCTCAGTTATTCTGCTGGTGCACTTGCCAGTTGCATGGGCCTCATATACAACAGAATGGGGACTGTCACCACTGAGGTGGCATTTGGTCTAGTATGCGCAACCTGTGAACAGATTGCTGATTCCCAGCATCGATCCCATAGACAAATGGTGACAACAACCAATCCACTAATCAGGCATGAGAACAGAATGGTATTAGCCAGCACAACGGCTAAAGCCATGGAACAAATGGCTGGATCAAGTGAACAAGCAGCAGAGGCTATGGAGGTTGCCAGCCAGGCTAGGCAAATGGTACAGGCAATGAGAACAATTGGGACTCACCCTAGTTCCAGCGCTGGTCTAAAAGATGATCTTCTTGAAAATTTACAGGCCTATCAGAAGCGAATGGGGGTGCAAATGCAACGATTCAAGTGAATGAGCCTTCTAACCGAGGTCGAAACGCCTATCAGAAGCGAATGGGGGTGCAAATGCAACGATTCAAGTGATCCTCTCGTTGCTGCCGCAAGCATCATTGGGATTTTGCACCTGATATTGTGGATTCTTGATCGTCTTTTTTTCAAATGCATTTACCGTCGCTTTAAATACGGTTTGAAAAGAGGGCCTTCTACGGAAGGAGTGCCGGAGTCTATGAGGGAAGAATATCGGCAGAAACAGCAGAGTGCTGTGGATGTTGACGATGGTCATTTTGTCAACATAGTGCTAGAGTAAATGGATTCCAACACTGTGTCAAGCTTTCAGGTAGACTGCTTCCTTTGGCATATCCGCAAACGGTTTGCGGACAATGGATTGGGTGATGCCCCATTCCTTGATCGGCTCCGCCGAGATCAAAAGTCCCTAAAAGGAAGAGGCAGCACCCTTGGTCTTAACATCGAGACAGCCACTCTTGCTGGGAAGCAAATTGTGGAGTGGATTCTGAAAGAAGAATCCAATGAGACACTTAAGATGACCATTGCATCTGTACCTTCTTCGCGCTACCTAGCTGACATGACCCTTGAGGAAATGTCAAGGGATTGGTTCATGCTCATGCCTAGGCAAAAGGTGGCAGGCTCTCTTTGTGTGCGAATGGACCAGGCGATCATGGAAAAGAACATCATACTGAAAGCGAACTTCAGTGTGATTTTTGACCGGTTGGAGACTTTGATACTACTAAGGGCTTTCACCGAAGAGGGAGCAATTGTTGGAGAAATTTCACCATTACTTTCTCTTCCAGGACATACTGATGAGGATGTCAAAAATGCAGTTGGGGTCCTCATCGGAGGGCTTGAATGGAATGGTAACACAGTTCGAGTCTCTGAAAATCTACAGAGATTCGCTTGGAGAAGCTGTAATGAGAATGGGAGACCTCCACTACCTCCAGAACAGAAA---------------------------------TGAATGGATTCCAACACTGTGTCAAGCTTTCAGGACATACTGATGAGGATGTCAAAAATGCAGTTGGGGTCCTCATCGGAGGGCTTGAATGGAATGGTAACACAGTTCGAGTCTCTGAAAATCTACAGAGATTCGCTTGGAGAAGCTGTAATGAGAATGGGAGACCTCCACTACCTCCAGAACAGAAATGAAAAGTGGCGAGAGCAATTGGGTCAGAAATTTGAGGAAATAAGGTGGCTGATTGAAGAAGTGCGACACAAATTGAAGATGACAGAGAATAGTTTCGAGCAAATAACATTTATGCAAGCCTTACAACTATTGCTTGAAGTAGAACAAGAGATGAGAACTTTCTCGTTTCAGCTTATTTAA
>Concatenated PB2+PA+NP+M1+M2+NS1+NS2 STRAIN=A/swine/Tennessee/15/1976 YEAR=1976
ATGGAGAGAATAAAGGAACTAAGAAATCTGATGTCACAGTCTCGCACTCGCGAGATACTCACAAGAACCACTGTGGATCATATGGCCATAATCAAGAAATACACATCGGGAAGGCAGGAGAAGAACCCCGCATTGAGAATGAAATGGATGATGGCAATGAAATATCCAATTACAGCGGACAAGAGAATAATTGAAACAATCCCCGAGAGGAATGAGCAAGGACAAACCCTATGGAGCAGAACGAACGATGCCGGATCAGATCGGGTGATGGTATCACCTCTAGCTGTAACATGGTGGAATAGGAATGGGCCAACAGCAAGCACAATTCACTACCCAAAAGTCTATAGAACTTACTTTGAAAAAGTCGAAAGATTAAAACATGGGACTTTTGGTCCTGTCCATTTCAGAAACCAAGTCAAAATACGCCGAAGGGTTGACATAAACCCAGGTCATGCAGACCTCAGTTCCAAAGAAGCGCAAGATGTTATAATGGAGGTTGTTTTCCCAAATGAAGTGGGAGCTAGAATATTAACATCGGAATCACAGCTAATGATTACTAAAGAAAAGAAAGAAGAGCTCCAGGAGTGCAAAATTTCTCCTTTGATGGTAGCATACATGTTGGAGAGAGAACTTGTTCGGAAAACAAGGTTCCTCCCAGTGGCTGGTGGAACGAGCAGTGTGTACATTGAGGTGTTACATTTAACTCAGGGAGCGTGCTGGGAACAGCTATACACTCCAGGAGGGGAAGTAAGAAACGATGATGTTGACCAAAGCTTAATTATCGCTGCTAGGAGCATAGTGAGAAGAGCTACAGTATCTGCAGATCCACTGGCATCTCTATTGGAAATGTGTCATAGCACACAGATTGGTGGAGTAAGAATGGTAGACATCCTCAAACAAAATCCGACAGAGGAACAAGCAGTGGATATATGCAAGGCTGCAATGGGTCTGAGAATCAGCTCATCATTTAGTTTTGGCGGGTTCACATTCAAAAGAACAAGTGGCTCATCAACTAAGAGGGAGGAGGAAGTACTTACGGGCAATCTCCAAACATTGAAGATAAGAGTGCACGAAGGGTACGAAGAATTTACAATGGTTGGGAAAAGGGCAACAGCTATACTCAGAAAAGCAACTAGAAGGTTGGTTCAACTGATAGTGAGTGGAAGGGATGAACAATCAATTGCTGAGGCAATAATCGTGGCTATGGTGTTTTCACAGGAGGATTGTATGATAAAGGCAGTTAGAGGTGATCTGAATTTCGTCAACAGGGCGAACCAACGATTGAATCCAATGCACCAACTACTAAGGCATTTTCAAAAGGATGCTAAAATTCTCTTTCAAAATTGGGGGATTGAATCCATAGACAATGTTATGGGAATGATTGGGATACTACCTGACTTAACCCCAAGCACTGAGAAATCAATGAGAGGAATAAGAATCAGCAAAATGGGGGTGGATGAGTATTCCAGTACGGAGAGGGTAGTGGTAAGCATTGACCGTTTTTTAAGAGTAAGAGACCAGCAAGGGAACGTGCTATTGTCTCCCGAAGAGGTCAGCGAAACACAGGGGACTGAAAAGTTGACGATAACTTATTCATCGTCAATGATGTGGGAGGTTAATGGGCCTGAATCGGTATTGGTGAATACCTACCAGTGGATCATCAGGAACTGGGAAACTGTTAAAATTCAGTGGTCGCAAGACCCTACAATGCTGTACAATAAAATGGAATTTGAACCATTTCAGTCTTTGGTTCCTAAAGCTGCAAGAGGTCAATACAGTGGGTTTGTGAGAACCCTATTCCAACAAATGAGAGATGTGCTTGGAACGTTTGATACCGTTCAGATAATAAAACTTCTCCCCTTTGCAGCTGCTCCACCAAAACAAAGTAGAATGCAGTTTTCCTCTCTCACCGTGAATGTAAGAGGATCAGGAATGAGAATTCTTATAAGAGGCAATTCTCCTGTGTTCAATTACAACAAAAGCACCAAGAGACTCACAATCCTAGGAAAGGATGCAGGTGCTTTAAATGAAGACCCAGATGAAGGAACAGCTGGAGTGGAGTCTGCTGTCTTGAGAGGATTCCTCATTTTGGGCAGAGAAGACAAGAGATATGGGCCAGCATTAAGTATCAATGAATTGAGTAGTCTTGCAAAAGGAGAGAAGGCTAATGTACTGATTGGGCAAGGAGACGTAGTGTTGGTAATGAAACGGAAACGGGACTCAAGCATACTTACTGACAGCCAGACAGCGACCAAAAGAATTCGAATGGCCATCAATTAGATGGAGGACTTCGTACGACAGTGCTTCAATCCGATGATTGTCGAACTTGCAGAAAAGACAATGAAAGAGTACGGGGAGAACCCAAAGATCGAAACAAATAAATTTGCAGCGATATGCACACACATGGAGGTATGCTTCATGTATTCAGATTTCCACTTCATCAATGAGCGGGGTGAATCAATAATCATAGAGCCTGGTGATTCTAATGCACTGCTGAAACACAGATTTGAAATAATTGAAGGAAGGGATCGGAATATGGCTTGGACGGTGGTAAACAGTATTTGTAACACTACAGGGGTTGGAAAACCAAGGTTTCTCCCAGATCTGTATGACTACAAGGAAGATAGATTCATTGAGATTGGTGTAACAAGGAGAGAAGTCCATATATACTACCTGGAGAAGGCCAATAAGATAAAATCTGAAGAGACGCACATCCATATTTTCTCATTTACAGGAGAAGAAATGGCAACAAAGGCCGACTACACACTAGATGAAGAAAGTAGAGCTAGAATAAAGACCAGGCTATTCACCATAAGACAAGAGATGGCTAGCAGAGGTCTTTGGGATTCCTTTCGTCAGTCCGAGAGAGGCGAAGAGACAATTGAAGAAAGATTTGAAATCAAAGGGACGATGCGAAGGCTTGCTGACCAAAGTCTCCCACCAAACTTCTCAAGTTTCGATAACTTTAGAGCCTATGTGGATGGATTCGAGCCGAATGGCTACATTGAGGGCAAGCTTTCCCAAATGTCTAGAGAAGTAAATGCTAGAATCGAGCCTTTCTTGAAGACAACACCACGCCCGCTTAGGCTGCCATGTGGGCCTCCCTGTTTTCAAAGATCCAAATTTCTTTTGATGGATGCTCTGAAATTAAGCATTGAAGATCCAAGCCATGAAGGAGAAGGAATACCGCTTTATGATGCGGTCAGATGCATGAAAACGTTCTTTGGGTGGAAGGAACCTACCATTGTTAAGCCACATGAAAAGGGAATAAATTCAAATTACCTTTTAGCATGGAAGCAAGTGCTGGCAGAAATACAGGACTTTGAGGATGAGAAGAAAATTCCGAGGGTTAAAAATATGAAAAAAACAAGCCCACTAAAATGGGCACTTGGTGAAAATATGGCCCCAGAAAAGGTGGACTTTGATGATTGTAAAGATGTGAGTGATCTGAAGCAATATGATAGTGATGAACCAGAATTTAGATCGCTTGCAAGTTGGATCCAAAATGAATTCAACAAAGCATGTGAACTGACTGATTCGAGCTGGTTAGAGCTTGATGAGATTGGGGAGGATATAGCTCCAATTGAACATATTGCAAGCATGAGAAGGAACTATTTTACAGCAGAAGTGTCTCATTGCAGAGCTACAGAGTACATAATGAAGGGAGTATATATAAATACTGCTTTGCTTAATGCATCCTGTGCAGCAATGGATGATTTTCAATTGATCCCAATGATAAGCAAATGTAGAACCAAAGAGGGAAGGCGAAAGACCAATTTATACGGATTCATCATAAAAGGAAGATCCCACTTAAGAAATGACACTGACGTGGTAAACTTTGTGAGCATGGAATTTTCCCTCACTGATCCAAGACTTGAACTGCATAAATGGGAGAAGTACTGCATCCTTGAGATAGGAGACATGGTTCTAAGAACTGCCATAGGTCAAGTGGCAAGGCCTATGTTTCTATACGTGAGAACAAACGGGACCTCAAAAATTAAAATGAAATGGGGAATGGAAATGAGACGTTGCCTCCTCCAGTCCCTCCAGCAGATTGAGAGTATGATTGAAGCAGAGTCATCTGTCAAAGAGAAAGATATGACCAAAGAATTCTTTGAAGACAAATCAGAAACTTGGCCTATTGGAGAGTCCCCCAAAGGGGTGGAAGAAGGTTCCATTGGAAAGGTCTGCAGGACGTTGTTGGCAAAGTCAGTTTTCAACTGCTTGTATGCGTCTCCACAATTAGAAGGATTCTCAGCTGAATCAAGGAAATTGCTTCTCATTGTTCAAGCTCTTAGGGACAACCTTGAACCTGGAACCTTTGATCTTGGGGGATTATATGAATCAATTGAGGAGTGCCTGATTAATGATCCCTGGGTTTTGCTTAATGCGTCTTGGTTCAACTCCTTCCTCACACATGCACTAAGATAGATGGCGTCTCAAGGCACCAAACGATCATATGAACAAATGGAGACTGGTGGGGAACGCCAGGATGCCACAGAAATCAGAGCATCTGTCGGAAGAATGATTGGTGGAATCGGGAGATTCTACATCCAAATGTGCACTGAACTCAAACTCAGTGACTATGAGGGACGACTGATTCAAAATAGCATAACAATAGAGAGAATGGTGCTCTCTGCTTTTGACGAGAGAAGGAATAAATACCTAGAAGAGCATCCCAGTGCTGGGAAAGATCCTAAGAAAACTGGAGGACCCATATATAGAAGAATAGACGGAAAATGGATGAGAGAACTCATCCTTTATGACAAAGAAGAAATAAGGAGAGTTTGGCGCCAAGCCAACAATGGTGAAGATGCAACAGCCGGCCTTACCCATATTATGATTTGGCACTCCAATCTGAATGATGCCACCTATCAGAGAACAAGAGCTCTTGTTCGCACTGGGATGGATCCCAGAATGTGCTCCCTAATGCAAGGTTCAACACTTCCCAGAAGGTCTGGAGCCGCAGGTGCTGCAGTAAAAGGAGTTGGAACAATAGCGATGGAGCTAATCAGAATGATCAAACGTGGAATCAATGACCGAAACTTCTGGAGGGGTGAAAATGGACGAAGAACAAGGATTGCATATGAAAGAATGTGCAACATTCTCAAAGGGAAATTTCAGACAGCTGCACAGAGGGCAATGATGGATCAAGTGAGAGAAAGTCGGAACCCAGGAAACGCTGAAATTGAAGATCTCATTTTCCTGGCACGGTCAGCACTCATTTTAAGAGGGTCAGTTGCACATAAGTCTTGCCTGCCTGCTTGTGTGTATGGGCTTGCAGTAGCGAGTGGGCATGACTTTGAAAGAGAAGGATATTCTCTGGTCGGGATAGACCCCTTCAAACTACTTCAAAACAGTCAAGTATTCAGCCTAATCAGACCAAATGAAAACCCAGCTCACAAGAGTCAACTGGTGTGGATGGCTTGCCACTCTGCCGCATTTGAGGATTTAAGAGTATCAGGCTTCATAAGAGGGAAAAAAGTGGTTCCAAGAGGAAAGCTTTCCACAAGAGGGGTTCAGATTGCTTCAAATGAGAATGTGGAAGCTATGGACTCTAGTACCCTGGAACTGAGGAGCAGGTACTGGGCCATAAGGACAAGAAGCGGGGGAAATACTAATCAACAGAAAGCATCCGCAGGCCAGATCAGTGTGCAACCTACATTCTCAGTACAAAGGAATCTCCCTTTTGAGAGAGCGACCGTTATGGCAGCTTTCATTGGGAACAATGAGGGACGGACATCAGATATGCGAACTGAAATCATAAGGATGATGGAAAGTGCAAAGCCAGAAGATTTGTCCTTCCAGGGGCGGGGAGTCTTCGAGCTCTCGGACGAAAAGGCAACGAACCCGATCGTGCCTTCCTTTGACATGAATAATGAGGGGTCTTATTTCTTCGGAGACAATGCAGAGGAGTATGACAATTGAATGAGCCTTCTAACCGAGGTCGAAACGTATGTTCTCTCTATCGTTCCGTCAGGCCCCCTCAAAGCCGAGATAGCGCAGAGACTTGAAGATGTTTTTGCAGGGAAAAACACCGATCTTGAGGCACTCATGGAATGGTTAAAGACAAGGCCAATCCTGTCACCTCTGACTAAGGGGATTTTAGGATTTGTATTCACGCTCACCGTGCCCAGTGAGCGAGGACTGCAGCGTAGACGCTTTGTCCAGAATGCCCTCAATGGGAACGGTGACCCGAACAACATGGACAAAGCGGTCAAATTGTACAGAAAACTTAAAAGAGAAATAACATTCCACGGGGCCAAAGAAGTAGCGCTCAGTTATTCTGCTGGTGCACTTGCCAGTTGCATGGGCCTCATATACAACAGAATGGGGACTGTCACCACTGAGGTGGCATTTGGTCTAGTATGCGCAACCTGTGAACAGATTGCTGATTCCCAGCATCGATCTCATAGACAAATGGTGACAACAACCAATCCACTAATCAGGCATGAGAACAGAATGGTATTAGCCAGCACAACGGCTAAAGCCATGGAACAAATGGCTGGATCAAGTGAACAAGCAGCAGAGGCCATGGAGGTTGCCAGCCAGGCTAGGCAAATGGTACAGGCAATGAGAACAATTGGGACTCACCCTAGTTCCAGCGCTGGTCTAAAAGATGATCTTCTTGAAAATTTACAGGCCTATCAGAAGCGAATGGGGGTGCAGATGCAACGATTCAAGTGAATGAGCCTTCTAACCGAGGTCGAAACGCCTATCAGAAGCGAATGGGGGTGCAGATGCAACGATTCAAGTGATCCTCTCGTTGCTGCCGCAAGCATCATTGGGATTTTGCACCTGATATTGTGGATTCTTGATCGTCTTTTTTTCAAATGCATTTACCGTCGCTTTAAATACGGTTTGAAAAGAGGGCCTTCTACGGAAGGAGTGCCGGAGTCCATGAGGGAAGAATATCGGCAGAAACAGCAGAGTGCTGTGGATGTTGACGATGGTCATTTTGTCAACATAGTGCTAGAGTAAATGGATTCCAACACTGTGTCAAGCTTTCAGGTAGACTGCTTCCTTTGGCATATCCGCAAACGGTTTGCGGACAATGGATTGGGTGATGCCCCATTCCTTGATCGGCTCCGCCGAGATCAAAAGTCCCTAAAAGGAAGAGGCAGCACCCTTGGTCTTAACATCGAGACAGCCACTCTTGCTGGGAAGCAAATTGTGGAGTGGATTCTGAAAGAAGAATCCAACGAGACACTTAAGATGACCATTGCATCTGTACCTTCTTCGCGCTACCTAGCTGACATGACCCTTGAGGAAATGTCAAGGGATTGGTTCATGCTCATGCCTAGGCAAAAGGTGGCAGGCTCTCTTTGTGTGCGAATGGACCAGGCGATCATGGAAAAGAACATCATACTAAAAGCGAACTTCAGTGTGATTTTTGACCGGTTGGAGACTTTGATACTACTAAGGGCTTTCACCGAAGAGGGAGCAATTGTTGGAGAAATTTCACCATTACTTTCTCTTCCAGGACATACTGATGAGGATGTCAAAAATGCAGTTGGGGTCCTCATCGGAGGGCTTGAATGGAATGGTAACACAGTTCGAGTCTCTGAAAATCTACAGAGATTCGCTTGGAGAAGCCGTAATGAGAATGGGAGACCTCCACTACCTCCAGAACAGAAA---------------------------------TGAATGGATTCCAACACTGTGTCAAGCTTTCAGGACATACTGATGAGGATGTCAAAAATGCAGTTGGGGTCCTCATCGGAGGGCTTGAATGGAATGGTAACACAGTTCGAGTCTCTGAAAATCTACAGAGATTCGCTTGGAGAAGCCGTAATGAGAATGGGAGACCTCCACTACCTCCAGAACAGAAATGAAAAGTGGCGAGAGCAATTGGGTCAGAAATTTGAGGAAATAAGGTGGCTGATTGAAGAAGTGCGGCACAAATTGAAGATGACAGAGAATAGTTTCGAGCAAATAACATTTATGCAAGCCTTACAACTATTGCTTGAAGTAGAACAAGAGATGAGAACTTTCTCGTTTCAGCTTATTTAA
>Concatenated PB2+PA+NP+M1+M2+NS1+NS2 STRAIN=A/swine/Kentucky/1/1976 YEAR=1976
ATGGAGAGAATAAAGGAACTAAGAAATCTGATGTCACAGTCTCGCACTCGCGAGATACTCACAAGGACCACTGTGGATCATATGGCCATAATCAAGAAATACACATCAGGAAGGCAAGAGAAGAACCCCGCATTGAGAATGAAATGGATGATGGCAATGAAATATCCAATTACAGCAGACAAGAGGATAATTGAAACAATCCCCGAGAGGAATGAGCAAGGACAAACCCTATGGAGCAGAACGAGCGATGCCGGATCAGATCGGGTGATGGTATCACCTCTAGCTGTAACATGGTGGAATAGGAATGGGCCCACAGCAAGCACAATTCACTACCCAAAAGTCTATAGAACTTACTTTGAAAAAGTCGAAAGATTAAAACATGGGACTTTTGGTCCTGTCCATTTCAGAAACCAAGTCAAAATACGCCGAAGGGTTGACATAAACCCAGGTCATGCAGACCTCAGTTCCAAAGAAGCGCAAGATGTTATAATGGAGGTTGTTTTCCCAAATGAAGTGGGAGCTAGAATATTAACATCGGAATCACAGCTAATGATTACTAAAGAAAAGAAAGAAGAGCTCCAGGAGTGCAAAATTTCTCCTTTGATGGTAGCATATATGTTGGAGAGAGAACTTGTTCGGAAAACAAGGTTCCTCCCAGTGGCTGGTGGAACGAGCAGTGTGTACATTGAGGTGTTACATTTAACTCAGGGAGCGTGCTGGGAACAGCTATACACTCCAGGAGGGGAAGTAAGAAACGATGATGTTGACCAAAGCTTAATTATCGCTGCTAGGAGCATAGTAAGAAGAGCTACAGTATCTGCAGATCCACTGGCATCTCTATTGGAAATGTGTCATAGCACACAGATTGGTGGAGTAAGAATGGTAGACATCCTCAAACAAAATCCGACAGAGGAACAAGCAGTGGATATATGCAAGGCAGCAATGGGTCTGAAAATCAGCTCATCATTTAGTTTTGGCGGGTTCACATTCAAAAGGACAAGTGGCTCATCAACCAAGAGGGAGGAGGAAGTACTTACGGGCAATCTCCAAACATTGAAGATAAGAGTGCACGAAGGGTACGAAGAATTTACAATGGTTGGGAAAAGGGCAACAGCTATACTCAGAAAAGCAACTAGAAGGTTGGTTCAACTAATAGTGAGTGGAAAAGATGAACAGTCAATTGCTGAGGCAATAATCGTTGCTATGGTGTTTTCACAGGAGGATTGTATGATAAAGGCAGTTAGGGGTGATCTGAATTTCGTCAACAGGGCGAACCAACGATTGAATCCAATGCACCAACTACTAAGGCATTTTCAAAAGGATGCTAAAATTCTCTTTCAAAATTGGGGGATTGAATCCATAGACAATGTTATGGGAATGATTGGGATACTACCTGACTTAACCCCAAGCACTGAGAAATCAATGAGAGGAATAAGAATCAGCAAAATGGGGGTGGATGAGTATTCCAGTACGGAGAGGGTTGTGGTAAGCATTGACCGTTTTTTAAGAGTAAGAGACCAGCAAGGGAATGTGCTATTGTCTCCCGAAGAGGTCAGCGAAACACAGGGGACTGAAAAGTTGACGATAACTTATTCATCGTCAATGATGTGGGAGGTTAATGGGCCTGAATCGGTATTGGTGAATACCTATCAGTGGATCATCAGGAACTGGGAGACTGTTAAAATTCAGTGGTCGCAAGACCCTACAATGCTGTACAATAAAATGGAATTTGAACCATTTCAGTCTTTGGTTCCTAAAGCTGCAAGAGGTCAATACAGTGGGTTTGTGAGAACCCTATTCCAACAAATGAGAGATGTGCTTGGAACATTTGATACCGTTCAGATAATAAAACTTCTCCCCTTTGCAGCTGCTCCACCAAAACAAAGTAGAATGCAGTTTTCCTCTCTCACCGTGAATGTAAGAGGATCAGGAATGAGAATTCTTATAAGAGGCAATTCTCCTGTGTTCAATTACAACAAAAGCACCAAGAGACTCACAGTCCTAGGAAAGGATGCAGGTGCTTTAAATGAAGACCCAGATGAAGGAACAGCTGGAGTGGAGTCTGCTGTCTTGAGAGGTTTCCTCATTTTGGGCAGAGAAGACAAGAGATATGGGCCAGCATTAAGTATCAATGAATTGAGTAGTCTTGCAAAAGGAGAGAAGGCTAATGTACTAATTGGGCAAGGAGACGTAGTGTTGGTAATGAAACGGAAACGGGACTCGAGCATACTTACTGACAGCCAGACAGCGACCAAAAGAATTCGAATGGCCATCAATTAGATGGAGGACTTCGTACGACAGTGCTTCAATCCGATGATTGTCGAACTTGCAGAAAAGACAATGAAAGAGTACGGGGAGAACCCAAAGATCGAAACAAACAAATTTGCAGCGATATGCACACACATGGAGGTATGCTTCATGTATTCAGATTTCCACTTCATCAATGAGCGGGGTGAATCAATAATCATAGAGCCTGGTGATTCTAATGCACTGCTGAAACACAGATTTGAAATAATTGAAGGAAGGGATCGGAATATGGCTTGGACGGTGGTAAACAGTATTTGTAACACTACAGGGGTTGGAAAACCAAGGTTTCTCCCAGATCTGTATGACTACAAGGAAGATAGATTCATTGAGATTGGTGTAACAAGGAGAGAAGTCCATATATACTACCTGGAGAAGGCCAATAAGATAAAATCTGAAGAGACGCACATCCATATTTTCTCATTTACAGGAGAAGAAATGGCAACAAAGGCCGACTACACACTGGATGAAGAAAGTAGAGCTAGAATAAAGACCAGGCTATTCACCATAAGACAAGAGATGGCTAGCAGAGGTCTTTGGGATTCCTTTCGTCAGTCCGAGAGAGGCGAAGAGACAATTGAAGAAAGATTTGAAATCAAAGGGACGATGCGAAGGCTTGCTGACCAAAGTCTCCCACCAAACTTCTCAAGTTTCGATAACTTTAGAGCCTATGTGGATGGATTCGAGCCGAATGGCTACATTGAGGGCAAGCTTTCCCAAATGTCTAGAGAAGTAAATGCTAGAATCGAGCCTTTCTTGAAGACAACACCACGCCCGCTTAGGCTGCCATGTGGGCCTCCCTGTTTTCAAAGATCCAAATTTCTTTTGATGGATGCTCTGAAATTAAGCATTGAAGATCCAAGCCATGAAGGAGAAGGAATACCGCTTTATGATGCGGTCAGATGCATGAAAACGTTCTTTGGGTGGAAGGAACCTACTATTGTTAAGCCACATGAAAAGGGAATAAATTCAAATTACCTTTTAGCATGGAAGCAAGTGCTGGCAGAAATACAGGACTTTGAGGATGAGAAGAAAATTCCGAGGGTTAAAAATATGAAAAAAACAAGCCCACTAAAATGGGCACTTGGTGAAAATATGGCCCCAGAAAAGGTGGACTTTGATGATTGTAAAGATGTGAGTGATCTGAAGCAATATGATAGTGATGAACCAGAATTTAGATCGCTTGCAAGTTGGATCCAAAATGAATTCAACAAAGCATGTGAACTGACTGATTCGAGCTGGTTAGAGCTTGATGAGATTGGAGAGGATATAGCTCCAATTGAACATATTGCAAGCATGAGAAGGAACTATTTTACAGCAGAAGTGTCTCATTGCAGAGCTACAGAGTACATAATGAAGGGAGTATATATAAATACTGCTTTGCTTAATGCATCCTGTGCAGCAATGGATGATTTTCAATTGATCCCAATGATAAGCAAATGTAGAACCAAAGAGGGAAGGCGAAAGACCAATTTATACGGATTCATCATAAAAGGAAGATCCCACTTAAGAAATGACACTGACGTGGTAAACTTTGTGAGCATGGAATTTTCCCTCACTGATCCAAGACTTGAACTGCATAAATGGGAGAAGTACTGCATCCTTGAGATAGGAGACATGGTTCTAAGAACTGCCATAGGTCAAGTGGCAAGGCCTATGTTTCTATACGTGAGAACAAACGGGACCTCAAAAATTAAAATGAAATGGGGAATGGAAATGAGACGTTGCCTCCTCCAGTCCCTCCAGCAGATTGAGAGTATGATTGAAGCAGAGTCATCTGTCAAAGAGAAAGATATGACAAAAGAATTCTTTGAAGACAAATCAGAAACTTGGCCCATTGGAGAGTCCCCCAAAGGGGTGGAAGAAGGTTCCATTGGAAAGGTCTGCAGGACGTTGTTGGCAAAGTCAGTTTTCAACTGCTTGTATGCGTCTCCACAATTAGAAGGATTCTCAGCTGAATCAAGGAAATTGCTTCTCATTGTTCAAGCTCTTAGGGACAACCTTGAACCTGGAACCTTTGATCTTGGGGGATTATATGAATCAATTGAGGAGTGCCTGATTAATGATCCCTGGGTTTTGCTTAATGCGTCTTGGTTCAACTCCTTCCTCACACATGCACTAAGATAGATGGCGTCTCAAGGCACCAAACGATCATATGAACAAATGGAGACTGGTGGGGAACGCCAGGATGCCACAGAAATCAGAGCATCTGTCGGAAGAATGATTGGTGGAATCGGAAGATTCTACATCCAAATGTGCACTGAACTCAAACTCAGTGACTATGAGGGACGACTGATTCAAAATAGCATAACAATAGAGAGAATGGTGCTCTCTGCTTTTGACGAGAGAAGGAATAAATACCTAGAGGAGCATCCCAGTGCTGGGAAGGATCCTAAGAAAACTGGAGGACCCATATATAGAAGAATAGACGGAAAATGGATGAGGGAACTCATCCTTTATGACAAAGAAGAAATAAGGAGAGTTTGGCGCCAAGCCAACAATGGTGAAGATGCAACAGCCGGCCTTACCCATATTATGATTTGGCACTCCAATCTGAATGATGCCACCTATCAGAGAACAAGAGCTCTTGTTCGCACTGGGATGGATCCCAGAATGTGCTCCCTAATGCAAGGTTCAACACTTCCCAGAAGGTCTGGAGCCGCAGGTGCTGCAGTAAAAGGAGTTGGAACAATAGCGATGGAGTTAATCAGAATGATCAAACGTGGGATCAATGACCGAAACTTCTGGAGGGGTGAAAATGGACGAAGAACAAGGATTGCATATGAAAGAATGTGCAACATTCTCAAAGGGAAATTTCAGACAGCTGCACAGAGGGCAATGATGGATCAAGTGAGAGAAAGTCGGAACCCAGGAAACGCTGAAATTGAAGATCTCATTTTCCTGGCACGGTCAGCACTTATTTTAAGAGGGTCAGTTGCACACAAGTCTTGCCTGCCTGCTTGTGTGTATGGGCTTGCAGTAGCTAGTGGGCATGACTTTGAGAGAGAAGGATATTCTCTGGTCGGGATAGACCCCTTCAAACTACTTCAAAACAGTCAAGTATTCAGCCTAATCAGACCAAATGAAAACCCAGCTCACAAGAGTCAACTGGTGTGGATGGCTTGCCACTCTGCCGCATTTGAGGATTTAAGAGTATCAGGCTTCATAAGAGGGAAAAAAGTGGTTCCAAGAGGAAAGCTTTCCACAAGAGGGGTTCAGATTGCTTCAAATGAGAATGTGGAAGCTATGGACTCTAGTACCCTGGAACTAAGGAGCAGGTACTGGGCCATAAGGACCAGAAGCGGGGGAAATACCAATCAACAGAAGGCATCCGCAGGCCAGATCAGTGTGCAACCTACATTCTCAGTACAAAGAAATCTCCCTTTTGAGAGAGCGACCGTTATGGCAGCTTTCATTGGGAACAATGAGGGACGGACATCAGATATGCGAACCGAAATCATAAGGATGATGGAAAGTGCAAAGCCAGAAGATTTGTCCTTCCAGGGGCGGGGAGTCTTCGAGCTCTCGGACGAAAAGGCAACGAACCCGATCGTGCCTTCCTTTGACATGAATAATGAGGGGTCTTATTTCTTCGGAGACAATGCAGAGGAGTATGACAATTGAATGAGCCTTCTAACCGAGGTCGAAACGTATGTTCTCTCTATCGTTCCGTCAGGCCCCCTCAAAGCCGAGATAGCGCAGAGACTTGAAGATGTTTTTGCAGGGAAAAACACCGATCTTGAGGCACTCATGGAATGGCTAAAGACAAGACCAATCCTGTCACCTCTGACTAAGGGGATTTTAGGATTTGTATTCACGCTCACCGTGCCCAGTGAGCGAGGACTGCAGCGTAGACGCTTTGTCCAGAATGCCCTCAATGGGAACGGTGACCCGAACAACATGGACAAAGCGGTCAAACTGTACAGAAAACTTAAAAGGGAAATAACGTTCCACGGGGCCAAGGAAGTAGCGCTCAGTTATTCTGCTGGTGCACTTGCCAGTTGCATGGGCCTCATATACAACAGAATGGGGACTGTCACCACTGAGGTGGCATTTGGTCTAGTATGCGCAACCTGTGAACAGATTGCTGATTCCCAGCATCGATCTCATAGACAAATGGTGACAACAACCAATCCACTAATCAGGCATGAGAACAGAATGGTATTAGCCAGCACAACGGCTAAAGCCATGGAACAAATGGCTGGATCAAGTGAACAGGCAGCAGAGGCCATGGAGGTTGCCAGCCAGGCTAGGCAAATGGTACAGGCAATGAGAACAATTGGGACTCACCCTAGTTCCAGTGCTGGTCTAAAAGATGATCTCCTTGAAAATTTACAGGCCTATCAGAAGCGAATGGGGGTGCAGATGCAACGATTCAAGTGAATGAGCCTTCTAACCGAGGTCGAAACGCCTATCAGAAGCGAATGGGGGTGCAGATGCAACGATTCAAGTGATCCTCTCGTTGCTGCCGCAAGCATCATTGGGATTTTGCACCTGATATTGTGGATTCTTGATCGTCTTTTTTTCAAATGCATTTACCGTCGCTTTAAATACGGTTTGAAAAGAGGGCCTTCTACGGAAGGAGTGCCGGAGTCTATGAGGGAAGAATATCGGCAGAAACAGCAGAGTGCTGTGGATGTTGACGATGGTCATTTTGTCAACATAGTGCTAGAGTAAATGGATTCCAACACTGTGTCAAGCTTTCAGGTAGACTGCTTCCTTTGGCATATCCGCAAACGGTTTGCGGACAATGGATTGGGTGATGCCCCATTCCTTGATCGGCTCCGCCGAGATCAAAAGGCCCTAAAAGGAAGAGGCAGCACCCTTGGTCTTAACATCGAGACAGCCACTCTTGCTGGGAAGCAAATTGTGGAGTGGATTCTGAAAGAAGAATCCAACGAGACACTTAAGATGGCCATTGCATCTGTAACTTCTTCGCGCTACCTAGCTGACATGACCCTTGAGGAAATGTCAAGGGATTGGTTCATGCTCATGCCTAGGCAAAAGGTGGCAGGCTCTCTTTGTGTGCGAATGGACCAGGCGATCATGGAAAAGAACATCATACTGAAAGCGAACTTCAGTGTGATTTTTGACCGATTGGAGACTTTGATACTACTAAGGGCCTTCACCGAAGAGGGAGCAATTGTTGGAGAAATTTCACCATTACTTTCTCTTCCAGGACATACTGATGAGGATGTCAAAAATGCAGTTGGGGTCCTCATCGGAGGGCTTGAATGGAATGGTAACACAGTTCGAGTCTCTGAAAATCTACAGAGATTCGCTTGGAGAAGCCGTAATGAGAATGGGAGACCTCCACTACCTCCAGAACAGAAA---------------------------------TGAATGGATTCCAACACTGTGTCAAGCTTTCAGGACATACTGATGAGGATGTCAAAAATGCAGTTGGGGTCCTCATCGGAGGGCTTGAATGGAATGGTAACACAGTTCGAGTCTCTGAAAATCTACAGAGATTCGCTTGGAGAAGCCGTAATGAGAATGGGAGACCTCCACTACCTCCAGAACAGAAATGAAAAGTGGCGAGAGCAATTGGGTCAGAAATTTGAGGAAATAAGGTGGCTGATTGAAGAAGTGCGGCACAAATTGAAGATGACAGAGAGTAGTTTCGAGCAAATAACATTTATGCAAGCCTTACAACTATTGCTTGAAGTAGAACAAGAGATGAGAACTTTCTCGTTTCAGCTTATTTAA
>Concatenated PB2+PA+NP+M1+M2+NS1+NS2 STRAIN=A/swine/Tennessee/3/1976 YEAR=1976
ATGGAGAGAATAAAGGAACTAAGAAATCTGATGTCACAGTCTCGCACTCGCGAGATACTCACAAGGACCACTGTGGATCATATGGCCATAATCAAGAAATACACATCGGGAAGGCAAGAGAAGAACCCCGCATTGAGAATGAAATGGATGATGGCAATGAAATATCCAATTACAGCGGACAAGAGAATAATTGAAACAATCCCCGAGAGGAATGAGCAAGGACAAACCCTATGGAGCAGAACGAGCGATGCCGGATCAGATCGGGTGATGGTATCACCTCTAGCTGTAACATGGTGGAATAGGAATGGGCCAACAGCAAGCACAATTCACTACCCAAAGGTCTATAGAACTTACTTTGAAAAAGTCGAAAGGTTAAAACATGGGACTTTTGGTCCTGTCCATTTCAGAAACCAAGTCAAAATACGCCGAAGGGTTGACATAAACCCAGGTCATGCAGACCTCAGTTCCAAAGAAGCGCAAGATGTTATAATGGAGGTTGTTTTCCCAAATGAAGTGGGAGCTAGAATATTGACATCGGAATCACAGCTAATGATTACTAAAGAAAAGAAAGAAGAGCTCCAGGAGTGCAAAATTTCTCCTTTGATGGTAGCATACATGTTGGAGAGAGAACTTGTTCGGAAAACAAGGTTCCTCCCAGTGGCTGGTGGAACGAGCAGTGTGTACATTGAGGTGTTACATTTAACTCAGGGAGCGTGCTGGGAACAGCTATACACTCCAGGAGGGGAAGTAAGAAACGATGATGTTGACCAAAGCTTAATTATCGCTGCTAGGAGCATAGTGAGAAGAGCTACAGTATCTGCAGATCCACTGGCATCTCTATTGGAAATGTGTCATAGCACACAGATTGGTGGAGTAAGGATGGTAGACATCCTCAAACAAAATCCGACAGAGGAACAAGCAGTGGATATATGCAAGGCAGCAATGGGTCTGAGAATCAGCTCATCATTTAGTTTTGGCGGGTTCACATTCAAAAGAACAAGTGGCTCATCAACCAAGAGGGAGGAGGAAGTACTTACGGGCAATCTCCAAACATTGAAGATAAGAGTGCACGAAGGGTACGAAGAATTTACAATGGTTGGGAAAAGGGCAACAGCTATACTCAGAAAAGCAACCAGAAGGTTGGTTCAACTAATAGTAAGTGGAAGGGATGAACAGTCAATTGCTGAGGCAATAATCGTGGCTATGGTTTTTTCACAGGAGGATTGTATGATAAAGGCAGTTAGAGGTGATCTGAATTTCGTCAACAGGGCGAACCAACGATTGAATCCAATGCACCAACTACTAAGGCATTTTCAAAAGGATGCTAAAATTCTCTTTCAAAATTGGGGGATTGAATCCATAGACAATGTTATGGGAATGATTGGGATACTACCTGACTTAACCCCAAGCACTGAGAAATCAATGAGAGGAATAAGAATCAGCAAAATGGGGGTGGATGAGTATTCCAGTACGGAGAGAGTAGTGGTAAGCATTGACCGCTTTTTAAGAGTAAGAGATCAGCAAGGGAACGTGCTATTGTCTCCCGAAGAGGTCAGCGAAACACAGGGGACTGAAAAGTTGACGATAACTTATTCATCGTCAATGATGTGGGAGGTTAATGGGCCTGAATCGGTATTGGTGAATACCTACCAGTGGATCATCAGAAACTGGGAAACTGTTAAAATTCAGTGGTCACAAGACCCTACAATGCTGTACAATAAAATGGAATTTGAACCATTTCAGTCTTTGGTTCCTAAAGCCGCAAGAGGTCAATACAGTGGGTTTGTGAGAACCCTATTCCAACAAATGAGAGATGTGCTTGGAACATTTGATACCGTTCAGATAATAAAACTACTCCCCTTTGCAGCTGCTCCACCAAAACAAAGCAGAATGCAGTTTTCCTCTCTCACCGTGAATGTAAGAGGATCAGGAATGAGAATTCTTATAAGAGGCAATTCTCCTGTGTTCAATTACAACAAAAGCACCAAGAGACTCACAGTCCTAGGAAAGGATGCAGGTGCTTTAAATGAAGACCCAGATGAAGGAACAGCTGGAGTGGAGTCTGCTGTCTTGAGAGGATTCCTCATTTTAGGCAGAGAAGACAAGAGATATGGGCCAGCATTAAGTATCAATGAATTGAGTAGTCTTGCAAAAGGAGAGAAAGCTAATGTACTGATTGGGCAAGGAGACGTAGTGTTGGTAATGAAACGGAAACGGGACTCAAGCATACTTACTGACAGCCAGACAGCGACCAAAAGAATTCGAATGGCCATCAATTAGATGGAGGACTTCGTACGACAGTGCTTCAATCCAATGATTGTCGAACTTGCAGAAAAGACAATGAAAGAATACGGGGAGAACCCAAAGATCGAAACAAACAAATTTGCAGCTATATGCACACACATGGAGGTATGCTTCATGTATTCAGATTTCCACTTCATCAATGAGCGGGGTGAATCAATAATCATAGAGCCTGGTGATTCTAATGCACTGCTGAAACACAGATTTGAAATAATTGAAGGAAGGGATCGGAATATGGCTTGGACGGTGGTAAACAGTATTTGTAACACTACAGGGGTTGGAAAACCAAGGTTTCTCCCAGATCTGTATGACTACAAGGAAGATAGATTCATTGAGATTGGTGTAACGAGGAGAGAAGTTCATATATACTACCTGGAGAAGGCCAATAAGATAAAATCTGAAGAGACGCACATCCACATTTTCTCGTTTACAGGAGAAGAAATGGCAACAAAGGCCGACTACACACTAGATGAAGAAAGTAGAGCTAGAATAAAGACCAGGCTATTCACCATAAGACAAGAGATGGCTAGCAGAGGTCTTTGGGATTCCTTTCGTCAGTCCGAAAGAGGCGAAGAGACAATTGAAGAAAGATTTGAAATCAAAGGGACAATGCGAAGGCTTGCTGACCAAAGTCTCCCACCAAACTTCTCAAGTTTCGATAACTTTAGAGCCTATGTGGATGGATTCGAGCCGAATGGCTACATTGAGGGCAAGCTTTCCCAAATGTCTAGAGAAGTAAATGCTAGAATCGAGCCTTTCTTGAAGACAACACCACGCCCGCTTAGGCTGCCATGTGGGCCTCCCTGTTTTCAACGATCCAAATTTCTTTTGATGGATGCACTGAAATTAAGCATTGAAGATCCAAGCCATGAAGGAGAAGGGATACCGCTTTATGATGCGGTCAGATGCATGAAAACGTTCTTTGGGTGGAAGGAACCTACTATTGTTAAGCCACATGAAAAGGGAATAAATTCAAATTACCTTCTAGCATGGAAGCAAGTGTTGGCAGAAATACAGGACTTTGAGGATGAGAAGAAAATTCCGAGGGTTAAAAATATGAAAAAAACAAGCCCACTGAAATGGGCACTTGGTGAAAATATGGCCCCAGAAAAGGTGGACTTTGAGGATTGCAAAGATGTGAGCGATCTGAAGCAATATGATGGTGATGAACCAGAATTTAGATCGCTTGCAAGTTGGATCCAAAATGAATTCAACAAAGCATGTGAACTGACTGATTCGAGCTGGTTAGAGCTTGATGAGATTGGAGAGGATATAGCTCCAATTGAACATATTGCAAGCATGAGAAGGAACTATTTTACAGCAGAAGTGTCTCATTGCAGAGCTACAGAGTACATAATGAAGGGAGTATATATAAATACTGCTTTGCTTAATGCATCCTGTGCAGCAATGGATGATTTTCAATTGATCCCAATGATAAGCAAATGTAGAACCAAAGAGGGAAGACGAAAGACCAATTTATACGGATTCATCATAAAAGGAAGATCCCACTTAAGAAATGACACTGACGTGGTAAATTTTGTGAGCATGGAATTTTCCCTCACTGATCCAAGACTTGAACTGCATAAATGGGAGAAGTACTGCATCCTTGAGATAGGAGACATGGTTCTAAGAACTGCCATAGGTCAAGTGGCAAGGCCTATGTTTTTATACGTGAGGACAAACGGGACCTCAAAAATTAAAATGAAATGGGGAATGGAAATGAGACGTTGCCTCCTCCAGTCCCTCCAGCAGATTGAGAGTATGATTGAAGCAGAGTCATCTGTCAAAGAGAAAGATATGACCAAAGAATTCTTTGAAAACAAATCAGAAACTTGGCCCATTGGAGAGTCCCCCAAAGGGGTGGAAGAAGGTTCCATTGGAAAGGTCTGCAGGACGTTGTTGGCAAAGTCAGTTTTCAACTGCTTGTATGCGTCTCCACAATTAGAAGGATTCTCAGCTGAATCAAGGAAATTGCTTCTCATTGTTCAAGCTCTTAGGGACAACCTTGAACCTGGAACCTTTGATCTTGGGGGATTATATGAATCAATTGAGGAGTGCCTGATTAATGATCCCTGGGTTTTGCTTAATGCGTCTTGGTTCAACTCCTTCCTCACACATGCACTGAGATAGATGGCGTCTCAAGGCACCAAACGATCATATGAACAAATGGAGACTGGTGGGGAACGCCAGGATGCCACAGAAATCAGAGCATCTGTCGGAAGAATGATTGGTGGAATCGGAAGATTCTACATCCAAATGTGCACTGAACTCAAACTCAGTGACTATGAGGGACGACTGATTCAAAATAGCATAACAATAGAGAGAATGGTGCTCTCTGCTTTTGACGAGAGAAGGAATAAATACCTAGAAGAGCATCCCAGTGCTGGGAAAGATCCTAAGAAAACTGGAGGACCCATATATAGAAGAATAGACGGAAAATGGATGAGGGAACTCATCCTTTATGACAAAGAAGAAATAAGGAGAGTTTGGCGCCAAGCCAACAATGGTGAAGATGCAACAGCCGGCCTTACCCATATTATGATTTGGCACTCCAATCTGAATGATGCCACCTATCAGAGAACAAGAGCTCTTGTTCGCACTGGGATGGATCCCAGAATGTGCTCCCTAATGCAAGGTTCAACACTTCCCAGAAGGTCTGGAGCCGCAGGTGCTGCAGTAAAAGGAGTTGGAACAATAGCGATGGAGTTAATCAGAATGATCAAACGTGGGATCAATGACCGAAACTTCTGGAGGGGTGAAAATGGACGAAGGACAAGGATTGCATATGAAAGAATGTGCAACATTCTCAAAGGGAAATTTCAGACAGCTGCACAGAGGGCAATGATGGATCAAGTGAGAGAAAGTCGGAACCCAGGAAACGCTGAAATTGAAGATCTCATTTTCCTGGCACGGTCAGCACTCATTTTAAGAGGGTCAGTTGCACATAAGTCTTGCCTGCCTGCTTGTGTGTATGGGCTTGCAGTAGCGAGTGGGCATGACTTTGAAAGAGAAGGATATTCTCTGGTCGGGATAGACCCCTTCAAACTACTACAAAACAGTCAAGTATTCAGCCTAATCAGACCAAATGAAAACCCAGCTCACAAGAGTCAACTGGTGTGGATGGCTTGCCACTCTGCCGCATTTGAGGATTTAAGAGTATCAGGCTTCATAAGAGGGAAAAAAGTGGTTCCAAGAGGAAAGCTTTCCACAAGAGGGGTTCAGATTGCTTCAAATGAGAATGTGGAAGCTATGGACTCTAGTACCCTGGAACTAAGAAGCAGGTACTGGGCCATAAGGACCAGAAGCGGGGGAAATACCAATCAACAGAAAGCATCCGCAGGCCAGATCAGTGTGCAACCTACATTCTCAGTACAAAGGAATCTCCCTTTTGAGAGAGCGACCGTTATGGCAGCTTTCATTGGGAACAATGAGGGACGGACATCAGATATGCGAACTGAAATCATAAGAATGATGGAAAGTGCAAAGCCAGAAGATTTGTCCTTCCAGGGGCGGGGAGTCTTCGAGCTCTCGGACGAAAAGGCAACGAACCCGATCGTGCCTTCCTTTGACATGAATAATGAGGGGTCTTATTTCTTCGGAGACAATGCAGAGGAGTATGACAATTGAATGAGCCTTCTAACCGAGGTCGAAACGTATGTTCTCTCTATCGTTCCGTCAGGCCCCCTCAAAGCCGAGATAGCGCAGAGACTTGAAGATGTTTTTGCAGGGAAAAACACCGATCTTGAGGCACTCATGGAATGGCTAAAGACAAGACCAATCCTGTCACCTCTGACTAAGGGGATTTTAGGATTTGTATTCACGCTCACCGTGCCCAGTGAGCGAGGACTGCAGCGTAGACGCTTTGTCCAGAATGCCCTCAATGGGAACGGTGACCCGAACAACATGGACAAAGCGGTCAAACTGTACAGAAAACTTAAAAGGGAAATAACATTCCACGGGGCCAAAGAAGTAGCGCTCAGTTATTCTGCTGGTGCACTTGCCAGTTGCATGGGCCTCATATACAACAGAATGGGGACTGTCACCACTGAGGTGGCATTTGGTCTAGTATGCGCAACCTGTGAACAGATTGCTGATTCCCAGCATCGATCCCATAGACAAATGGTGACAACAACCAATCCACTAATCAGGCATGAGAACAGAATGGTATTAGCCAGCACAACGGCTAAAGCCATGGAACAAATGGCTGGATCAAGTGAACAAGCAGCAGAGGCTATGGAGGTTGCCAGCCAGGCTAGGCAAATGGTACAGGCAATGAGAACAATTGGGACTCACCCTAGTTCCAGCGCTGGTCTAAAAGATGATCTTCTTGAAAATTTACAGGCCTATCAGAAGCGAATGGGGGTGCAAATGCAACGATTCAAGTGAATGAGCCTTCTAACCGAGGTCGAAACGCCTATCAGAAGCGAATGGGGGTGCAAATGCAACGATTCAAGTGATCCTCTCGTTGCTGCCGCAAGCATCATTGGGATTTTGCACCTGATATTGTGGATTCTTGATCGTCTTTTTTTCAAATGCATTTACCGTCGCTTTAAATACGGTTTGAAAAGAGGGCCTTCTACGGAAGGAGTGCCGGAGTCTATGAGGGAAGAATATCGGCAGAAACAGCAGAGTGCTGTGGATGTTGACGATGGTCATTTTGTCAACATAGTGCTAGAGTAAATGGATTCCAACACTGTGTCAAGCTTTCAGGTAGACTGCTTCCTTTGGCATATCCGCAAACGGTTTGCGGACAATGGATTGGGTGATGCCCCATTCCTTGATCGGCTCCGCCGAGATCAAAAGTCCCTAAAAGGAAGAGGCAGCACCCTTGGTCTTAACATCGAGACAGCCACTCTTGCTGGGAAGCAAATTGTGGAGTGGATTCTGAAAGAAGAATCCAATGAGACACTTAAGATGACCATTGCATCTGTACCTTCTTCGCGCTACCTAGCTGACATGACCCTTGAGGAAATGTCAAGGGATTGGTTCATGCTCATGCCTAGGCAAAAGGTGGCAGGCTCTCTTTGTGTGCGAATGGACCAGGCGATCATGGAAAAGAACATCATACTGAAAGCGAACTTCAGTGTGATTTTTGACCGGTTGGAGACTTTGATACTACTAAGGGCTTTCACCGAAGAGGGAGCAATTGTTGGAGAAATTTCACCATTACTTTCTCTTCCAGGACATACTGATGAGGATGTCAAAAATGCAGTTGGGGTCCTCATCGGAGGGCTTGAATGGAATGGTAACACAGTTCGAGTCTCTGAAAATCTACAGAGATTCGCTTGGAGAAGCTGTAATGAGAATGGGAGACCTCCACTACCTCCAGAACAGAAA---------------------------------TGAATGGATTCCAACACTGTGTCAAGCTTTCAGGACATACTGATGAGGATGTCAAAAATGCAGTTGGGGTCCTCATCGGAGGGCTTGAATGGAATGGTAACACAGTTCGAGTCTCTGAAAATCTACAGAGATTCGCTTGGAGAAGCTGTAATGAGAATGGGAGACCTCCACTACCTCCAGAACAGAAATGAAAAGTGGCGAGAGCAATTGGGTCAGAAATTTGAGGAAATAAGGTGGCTGATTGAAGAAGTGCGACACAAATTGAAGATGACAGAGAATAGTTTCGAGCAAATAACATTTATGCAAGCCTTACAACTATTGCTTGAAGTAGAACAAGAGATGAGAACTTTCTCGTTTCAGCTTATTTAA
>Concatenated PB2+PA+NP+M1+M2+NS1+NS2 STRAIN=A/swine/Tennessee/23/1976 YEAR=1976
ATGGAGAGAATAAAGGAACTAAGAAATCTGATGTCACAGTCTCGCACTCGCGAGATACTCACAAGGACCACTGTGGATCATATGGCCATAATCAAGAAATACACATCGGGAAGGCAAGAAAAGAACCCCGCATTGAGAATGAAATGGATGATGGCAATGAAATATCCAATTACAGCGGACAAGAGAATAATTGAAACAATCCCCGAGAGGAATGAGCAAGGACAAACCCTATGGAGCAGAACGAGCGATGCCGGATCAGATCGGGTGATGGTATCACCTCTAGCTGTAACATGGTGGAATAGAAATGGGCCAACAGCAAGCACAATTCACTACCCAAAAGTCTATAGAACTTACTTTGAAAAAGTCGAAAGATTAAAACATGGGACTTTTGGTCCTGTCCATTTCAGAAACCAAGTCAAAATACGCCGAAGGGTTGACATAAACCCAGGTCATGCAGACCTCAGTTCCAAAGAAGCGCAAGATGTTATAATGGAGGTTGTTTTCCCAAATGAAGTGGGAGCTAGAATATTAACATCGGAATCACAGCTAATGATTACTAAAGAAAAGAAAGAAGAGCTCCAAGAGTGTAAAATTTCTCCTTTGATGGTAGCATACATGTTGGAGAGAGAACTTGTTCGGAAAACAAGGTTTCTCCCAGTGGCTGGTGGAACGAGCAGTGTGTACATTGAGGTGTTACATTTAACTCAGGGAGCGTGCTGGGAACAGCTATACACTCCAGGAGGGGAAGTAAGAAATGATGATGTTGACCAAAGCTTAATTATCGCTGCTAGGAGCATAGTGAGAAGAGCTACAGTATCTGCAGATCCACTGGCATCTCTATTGGAAATGTGTCATAGCACACAGATTGGTGGAGTAAGAATGATAGACATCCTCAAACAAAATCCGACAGAGGAACAAGCAGTGGATATATGCAAGGCAGCAATGGGTCTGAGAATCAGCTCATCATTTAGTTTTGGCGGGTTCACATTCAAAAGAACAAGTGGCTCATCAACCAAGAGGGAGGAGGAAGTACTTACGGGCAATCTCCAAACATTGAAGTTAAGAGTGCACGAAGGATACGAAGAATTTACAATGGTTGGGAAAAGGGCAACAGCTATACTCAGAAAGGCAACTAGAAGGTTGGTTCAACTAATAGTGAGTGGAAGGGATGAACAGTCAATTGCTGAGGCAATAATCGTGGCTATGGTGTTTTCACAGGAGGATTGTATGATAAAGGCAGTTAGAGGTGATCTGAATTTCGTCAACAGGGCGAACCAACGATTGAATCCAATGCACCAACTACTGAGGCATTTTCAAAAGGATGCTAAAATTCTCTTTCAAAATTGGGGGATTGAATCCATAGACAATGTTATGGGAATAATTGGGATACTACCTGACTTAACCCCAAGCACTGAGAAATCAATGAGAGGAATAAGAATCAGCAAAATGGGGGTGGATGAGTATTCCAGTACGGAGAGGGTAGTAGTAAGCATTGACCGTTTTTTAAGAGTAAGAGACCAGCAAGGGAACGTGCTATTGTCTCCCGAAGAGGTCAGCGAAACACAGGGGACTGAAAAGTTGACGATAACTTATTCATCGTCAATGATGTGGGAGGTTAATGGGCCTGAATCGGTATTGGTGAATACCTACCAGTGGATCATCAGAAACTGGGAAACTGTTAAAATTCAGTGGTCGCAAGACCCTACAATGCTGTACAATAAAATGGAATTTGAACCATTTCAGTCTTTGGTTCCTAAAGCTGCAAGAGGTCAATACAGTGGGTTTGTGAGAACTCTATTCCAACAAATGAGAGATGTGATTGGAACATTTGATACCGTTCAGATAATAAAACTTCTCCCCTTTGCAGCTGCTCCACCAAAACAAAGTAGAATGCAGTTTTCCTCTCTCACCGTGAATGTAAGAGGATCAGGAATGAGAATTCTTATAAGAGGCAATTCTCCTGTGTTCAATTACAACAAAAGCACCAAGAGACTCACAGTCCTAGGAAAGGATGCAGGTGCTTTAAATGAAGACCCAGATGAAGGAACAGCTGGAGTGGAGTCTGCTGTCTTGAGAGGATTCCTCATTTTAGGCAGAGAAGACAAGAGATATGGGCCAGCATTAAGTATCAATGAATTGAGTAGTCTTGCGAAAGGAGAGAAGGCTAATGTACTGATTGGGCAAGGAGACGTAGTGTTGGTAATGAAACGGAAACGGGACTCAAGCATACTTACTGACAGCCAGACAGCGACCAAAAGAATTCGAATGGCCATCAATTAGATGGAGGACTTCGTACGACAGTGCTTCAATCCGATGATTGTCGAACTTGCAGAAAAGACAATGAAAGAGTACGGGGAGAACCCAAAGATCGAAACAAACAAATTTGCAGCGATATGCACACACATGGAGGTATGCTTCATGTATTCAGATTTCCACTTCATCAATGAGCGGGGTGAATCATTAATCATAGAGCCTGGTGATTCTAATGCACTGCTGAAACACAGATTTGAAATAATTGAAGGAAGGGATCGGAATATGGCTTGGACGGTGGTAAACAGTATTTGTAACACCACAGGGGTTGGAAAACCAAGGTTTCTCCCAGATCTGTATGACTACAAGGAAGATAGATTCATTGAGATTGGTGTAACAAGGAGAGAAGTCCATATATACTACCTGGAGAAGGCCAATAAGATAAAATCTGAAGAGACGCACATCCACATTTTCTCATTTACAGGAGAAGAAATGGCAACAAAGGCCGACTACACACTAGATGAAGAAAGTAGAGCTAGAATAAAGACCAGGTTATTCACCATAAGACAAGAGATGGCTAGCAGAGGTCTTTGGGATTCCTTTCGTCAGTCCGAGAGAGGCGAAGAGACAATTGAAGAAAGATTTGAAATCAAAGGGATAATGCGAAGGCTTGCTGACCAAAGTCTCCCACCAAACTTCTCAAGTTTCGATAACTTTAGAGCCTATGTGGATGGATTCGAGCCGAATGGCTACATTGAGGGCAAGCTTTCCCAAATGTCTAGAGAAGTAAATGCTAGAATCGAGCCTTTCTTGAAGACAACACCACGCCCGCTTAGGCTGCCATGTGGGCCTCCCTGTTTTCAACGATCCAAATTTCTTTTGATGGATGCTCTGAAATTAAGCATTGAAGATCCAAGCCATGAAGGAGAAGGAATACCACTTTATGATGCAGTCAGATGCATGAAAACGTTCTTTGGGTGGAAGGAACCTACTATTGTTAAGCCACATGAAAAGGGAATAAATTCAAATTACCTTTTAGCATGGAAGCAAGTGCTGGCAGAAATACAGGACTTTGAGGATGAGAAGAAAATTCCGAGGGTTAAAAATATGAAAAAAACAAGCCCACTGAAATGGGCACTTGGTGAAAATATGGCCCCAGAAAAGGTGGACTTTGATGATTGTAAAGATGTGAGTGATCTGAAGCAATATGATAGTGATGAACCAGAATTTAGATCGCTTGCAAGTTGGATCCAAAATGAATTCAACAAAGCATGTGAACTGACTGATTCGAGCTGGTTAGAGCTTGATGAGATTGGAGAGGATATAGCTCCAATTGAACATATTGCAAGCATGAGAAGGAATTATTTTACAGCAGAAGTGTCTCATTGCAGAGCTACAGAGTACATAATGAAGGGAGTATATATAAATACTGCTTTGCTTAATGCATCCTGTGCAGCAATGGATGATTTTCAATTGATCCCAATGATAAGCAAATGTAGAACCAAAGAGGGAAGGCGAAAGACCAATTTATACGGATTCATCATAAAAGGAAGATCCCACTTAAGAAATGACACTGACGTGGTAAATTTTGTGAGCATGGAATTTTCCCTCACTGATCCAAGACTTGAACTGCATAAATGGGAGAAATACTGCATCCTTGAGATAGGAGACATAGTTCTAAGAACTGCCATAGGTCAAGTGGCAAGGCCTATGTTTCTATACGTGAGAACAAACGGGACCTCAAAAATTAAAATGAAATGGGGAATGGAAATGAGACGTTGCCTCCTCCAGTCCCTCCAGCAGATTGAGAGTATGATTGAAGCAGAGTCATCTGTCAAAGAGAAAGATATGACCAAAGAATTCTTTGAAAACAAATCAGAGACTTGGCCCATTGGAGAGTCCCCCAAAGGGGTGGAAGAAGGTTCCATTGGAAAGGTCTGCAGGACGTTGTTGGCAAAGTCAGTTTTCAACTGCTTGTATGCGTCTCCACAATTAGAAGGATTCTCAGCTGAATCAAGGAAATTGCTTCTCATTGTTCAAGCTCTTAGGGACAACCTTGAACCTGGAACCTTTGATCTTGGGGGATTATATGAATCAATTGAGGAGTGCCTGATTAATGATCCCTGGGTTTTGCTTAATGCGTCTTGGTTCAACTCCTTCCTCACACATGCACTAAGATAGATGGCGTCTCAAGGCACCAAACGATCATATGAACAAATGGAGACTGGTGGGGAACGCCAGGATGCCACAGAAATCAGAGCATCTGTCGGAAGAATGATTGGTGGAATCGGAAGATTCTACATCCAAATGTGCACTGAACTCAAACTCAGTGACTATGAGGGACGACTGATTCAAAATAGCATAACAATAGAGAGAATGGTGCTCTCTGCTTTTGACGAGAGAAGGAATAAATACCTAGAAGAGCATCCCAGTGCTGGGAAAGATCCTAAGAAAACTGGAGGACCCATATATAGAAGAATAGACGGAAAATGGATGAGAGAACTCATCCTTTATGACAAAGAAGAAATAAGGAGAGTTTGGCGCCAAGCCAACAATGGTGAAGATGCAACAGCCGGCCTTACCCATATTATGATTTGGCACTCCAATCTGAATGATGCCACCTATCAGAGAACAAGAGCTCTTGTTCGCACTGGGATGGATCCCAGAATGTGCTCCCTAATGCAAGGTTCAACACTTCCCAGAAGGTCTGGAGCCGCAGGTGCTGCAGTAAAAGGAGTTGGAACAATAGCGATGGAGCTAATCAGAATGATCAAACGTGGGATCAATGACCGAAACTTCTGGAGGGGTGAAAATGGACGAAGAACAAGGATTGCATATGAAAGAATGTGCAACATTCTCAAAGGGAAATTTCAGACAGCTGCACAGAGGGCAATGATGGATCAAGTGAGAGAAAGTCGGAACCCAGGAAACGCTGAAATTGAAGATCTCATTTTCCTGGCACGGTCAGCACTCATTTTAAGAGGGTCAGTTGCACATAAGTCTTGCCTGCCTGCTTGTGTGTATGGGCTTGCGGTAGCGAGTGGGCATGACTTTGAAAGAGAAGGATATTCTCTGGTCGGGATAGACCCCTTCAAACTACTTCAAAACAGTCAAGTATTCAGCCTAATCAGACCAAATGAAAACCCAGCTCACAAGAGTCAACTGGTGTGGATGGCTTGCCACTCTGCCGCATTTGAGGATTTAAGAGTATCAGGCTTCATAAGAGGGAAAAAAGTGGTTCCAAGAGGAAAGCTTTCCACAAGAGGGGTTCAGATTGCTTCAAATGAGAATGTGGAAGCTATGGACTCTAGTACCCTGGAACTGAGGAGCAGGTACTGGGCCATAAGGACAAGAAGCGGGGGAAATACTAATCAACAGAAAGCATCCGCAGGCCAGATCAGTGTGCAACCTACATTCTCAGTACAAAGGAATCTCCCTTTTGAGAGAGCGACCGTTATGGCAGCTTTCATTGGGAACAATGAGGGACGGACATCAGATATGCGAACTGAAATCATAAGGATGATGGAAAGTGCAAAGCCAGAAGACTTGTCCTTCCAGGGGCGGGGAGTCTTCGAGCTCTCGGACGAAAAGGCAACGAACCCGATCGTGCCTTCCTTTGACATGAATAATGAGGGGTCTTATTTCTTCGGAGACAATGCAGAGGAGTATGACAATTGAATGAGCCTTCTAACCGAGGTCGAAACGTATGTTCTCTCTATTGTTCCGTCAGGCCCCCTCAAAGCCGAGATAGCGCAGAGACTTGAAGATGTTTTTGCAGGGAAAAACACCGATCTTGAGGCACTCATGGAATGGCTAAAGACAAGACCAATCCTGTCACCTCTGACTAAGGGGATTTTAGGATTTGTATTCACGCTCACCGTGCCCAGTGAGCGAGGACTGCAGCGTAGACGCTTTGTCCAGAATGCCCTCAATGGGAACGGTGACCCGAACAACATGGACAAAGCGGTCAAACTGTACAGAAAACTTAAAAGGGAAATAACATTCCACGGGGCCAAAGAAGTAGCGCTCAGTTATTCTGCTGGTGCACTTGCCAGTTGCATGGGCCTCATATACAACAGAATGGGGACTGTCACCACTGAGGTGGCATTTGGTCTAGTATGCGCAACCTGTGAACAGATTGCTGATTCCCAGCATCGATCTCATAGACAAATGGTGACAACAACCAATCCACTAATCAGGCATGAGAACAGAATGGTATTAGCCAGCACAACGGCTAAAGCCATGGAACAAATGGCTGGATCAAGTGAACAAGCAGCAGAGGCCATGGAGGTTGCCAGCCAGGCTAGGCAAATGGTACAGGCGATGAGAACAATTGGGACTCACCCTAGTTCCAGCGCTGGTCTAAAAGATGATCTTCTTGAAAATTTACAGGCCTATCAGAAGCGAATGGGGGTGCAGATGCAACGATTCAAGTGAATGAGCCTTCTAACCGAGGTCGAAACGCCTATCAGAAGCGAATGGGGGTGCAGATGCAACGATTCAAGTGATCCTCTCGTTGCTGCCGCAAGCATCATTGGGATTTTGCACCTGATATTGTGGATTCTTGATCGTCTTTTTTTCAAATGCATTTACCGTCGCTTTAAATACGGTTTGAAAAGAGGGCCTTCTACGGAAGGAGTGCCGGAGTCTATGAGGGAAGAATATCGGCAGAAACAGCAGAGTGCTGTGGATGTTGACGATGGTCATTTTGTCAACATAGTGCTAGAGTAAATGGATTCCAACACTGTGTCAAGCTTTCAGGTAGACTGCTTCCTTTGGCATATCCGCAAACGGTTTGCGGACAATGGATTGGGTGATGCCCCATTCCTTGATCGGCTCCGCCGAGATCAAAAGGCCCTAAAAGGAAGAGGCAGCACCCTTGGTCTTAACATCGAGACAGCCACTCTTGCTGGGAAGCAAATTGTGGAGTGGATTCTGAAAGAAGAATCCAACGAGACACTTAAGATGACCATTGCATCTGTACCTTCTTCGCGTTACCTAGCTGACATGACCCTTGAGGAAATGTCAAGAGATTGGTTCATGCTCATGCCTAGGCAAAAGGTGGCAGGCTCTCTTTGTGTGCAAATGGACCAGGCGATCATGGAAAAGAACATCATACTGAAAGCGAACTTCAGTGTGATTTTTGACCGGTTGGAGACTTTGATACTACTAAGGGCTTTCACCGAAGAGGGAGCAATTGTTGGAGAAATTTCACCATTACTTTCTCTTCCAGGACATACTGATGAGGATGTCAAAAATGCAGTTGGGGTCCTCATCGGAGGGCTTGAATGGAATGGTAACACAGTTCGAGTCTCTGAAAATCTACAGAGATTCGCTTGGAGAAGCCGTAATGAGAATGGGAGACCTCCACTACCTCCAGAACAGAAA---------------------------------TGAATGGATTCCAACACTGTGTCAAGCTTTCAGGACATACTGATGAGGATGTCAAAAATGCAGTTGGGGTCCTCATCGGAGGGCTTGAATGGAATGGTAACACAGTTCGAGTCTCTGAAAATCTACAGAGATTCGCTTGGAGAAGCCGTAATGAGAATGGGAGACCTCCACTACCTCCAGAACAGAAATGAAAAGTGGCGAGAGCAATTGGGTCAGAAATTTGAGGAAATAAGGTGGCTGATTGAAGAAGTGCGGCACAAATTGAAGATGACAGAGAGTAGTTTCGAGCAAATAACATTTATGCAAGCCTTACAACTATTGCTTGAAGTAGAACAAGAGATGAGAACTTTCTCGTTTCAGCTTATTTAA
>Concatenated PB2+PA+NP+M1+M2+NS1+NS2 STRAIN=A/swine/Iowa/4/1976 YEAR=1976
ATGGAGAGAATAAAGGAACTAAGAAATCTGATGTCACAGTCTCGCACTCGCGAGATACTCACAAGGACCACTGTGGATCATATGGCCATAATCAAGAAATACACATCGGGGAGGCAAGAGAAGAACCCCGCATTGAGAATGAAATGGATGATGGCAATGAAATATCCAATTACAGCGGACAAGAGAATAATTGAAACAATCCCCGAGAGGAATGAGCAAGGACAAACCCTATGGAGCAAAACGAGCGATGCCGGATCAGATCGGGTGATGGTATCACCTCTAGCTGTAACATGGTGGAATAGGAATGGGCCAACAGCAAGCACAATTCACTACCCAAAAGTCTATAGAACTTACTTTGAAAAAGTCGAAAGATTAAAACATGGAACTTTTGGTCCTGTCCATTTCAGAAACCAAGTCAAAATACGCCGAAGGGTTGACATAAACCCAGGTCATGCAGACCTCAGTTCCAAAGAAGCGCAAGATGTTATAATGGAGGTTGTTTTCCCAAATGAAGTGGGAGCTAGAATATTAACATCGGAATCACAGCTAATGATTACTAAAGAAAAGAAAGAAGAGCTCCAGGAGTGCAAAATTTCTCCTTTGATGGTAGCATACATGTTGGAGAGAGAACTTGTTCGGAAAACAAGGTTCCTTCCAGTGGCTGGTGGGACGAGCAGTGTGTACATTGAGGTGTTACATTTAACTCAGGGAGCGTGCTGGGAACAGCTATACACTCCAGGAGGGGAAGTAAGAAACGATGATGTTGACCAAAGCTTAATTATCGCTGCTAGAAGCATAGTGAGAAGAGCTACAGTATCTGCAGATCCACTGGCATCTCTATTGGAAATGTGTCATAGCACACAGATTGGTGGAGTAAGAATGGTAGACATCCTCAAACAAAATCCGACAGAGGAACAAGCAGTGGATATATGCAAAGCAGCAATGGGTCTGAGAATCAGCTCATCATTTAGTTTTGGTGGGTTCACATTCAAAAGAACAAGTGGCTCATCAACCAAGAGGGAGGAGGAAGTACTTACAGGCAATCTCCAAACATTGAAGATAAGAGTGCACGAAGGGTACGAAGAATTTACAATGGTTGGGAAAAGGGCAACAGCTATACTCAGAAAAGCAACTAGAAGGTTGGTTCAACTAATAGTGAGTGGAAGGGATGAACAGTCAATTGCTGAGGCAATAATCGTGGCTATGGTGTTTTCACAGGAGGATTGTATGATAAAGGCAGTTAGAGGTGATCTGAATTTCGTCAACAGGGCGAACCAACGATTGAATCCAATGCACCAACTACTAAGGCATTTTCAAAAGGATGCTAGAATTCTCTTTCAAAATTGGGGGATTGAATCCATAGACAATGTTATGGGAATGATTGGGATACTACCTGATTTAACCCCAAGCACTGAGAAATCAATGAGAGGAATAAGAATCAGCAAAATGGGGGTGGATGAGTATTCCAGTACGGAGAGGGTAGTGGTAAGCATTGACCGTTTTTTAAGAGTAAGAGACCAGCAAGGGAACGTGCTATTGTCTCCCGAAGAGGTCAGCGAAACACAGGGGACTGAAAAGTTGACGATAACTTATTCATCGTCAATGATGTGGGAGGTTAATGGGCCTGAATCGGTATTGGTGAATACCTACCAGTGGATCATCAGAAACTGGGAAACTGTTAAAATTCAGTGGTCGCAAGACCCTACAATGCTGTACAATAAAGTGGAATTTGAACCATTTCAGTCTTTGGTTCCTAAAGCTGCAAGAGGTCAATACAGTGGGTTTGTGAGAACCCTATTTCAACAAATGAGAGATGTGCTTGGAACATTTGATACCGTTCAGATAATAAAACTTCTCCCCTTTGCAGCTGCTCCACCAAAACAAAGTAGAATGCAGTTTTCCTCTCTCACCGTGAATGTAAGAGGATCAGGAATGAGAATTCTTATAAGAGGCAATTCTCCTGTGTTCAATTACAACAGAAGCACCAAGAGACTCACAGTCCTAGGAAAGGATGCAGGTGCTTTAAATGAAGACCCAGATGAAGGAACAGCTGGAGTGGAGTCTGCTGTCTTGAGAGGATTCCTCATTTTAGGCAGAGAAGACAAGAGATATGGGCCAGCATTAAGTATCAATGAATTGAGTAGTCTTGCAAAAGGAGAGAAGGCTAATGTACTGATTGGGCAAGGAGACGTAGTGTTGGTGATGAAACGAAAACGGGACTCAAGCATACTTACTGACAGCCAGACAGCGACCAAAAGAATTCGAATGGCCATCAATTAGATGGAGGACTTCGTACGACAGTGCTTCAATCCGATGATTGTCGAACTTGCAGAAAAGACAATGAAAGAGTACGGGGAGAACCCAAAGATCGAAACAAACAAATTTGCAGCGATATGCACACACATGGAGGTATGCTTCATGTATTCAGATTTCCACTTCATCAATGAGCGGGGTGAATCAATAATCATAGAGCCTGGTGATTCTAATGCACTGCTGAAACACAGATTTGAAATAATTGAAGGAAGGGATCGGAATATGGCTTGGACGGTGGTAAACAGTATTTGTAACACTACAGGGGTTGAAAAACCAAGGTTTCTCCCAGATCTGTATGACTACAAGGAAGATAGATTCATTGAGGTTGGTGTAACAAGGAGAGAAGTCCATATATACTACCTGGAGAAGGCCAATAAGATAAAATCTGAAGAGACGCACATCCACATTTTCTCATTTACAGGAGAAGAAATGGCAACAAAGGCCGACTACACACTAGATGAAGAAAGTAGAGCTAGAATAAAGACCAGGCTATTCACCATAAGACAAGAAATGGCTAACAGAGGTCTTTGGGATTCCTTTCGTCAGTCCGAGAGAGGCGAAGAGACAATTGAAGAAAGGTTTGAAATCAAAGGGACAATGCGAAGGCTTGCTGACCAAAGTCTCCCACCAAACTTCTCAAGTTTTGATAACTTTAGAGCCTATGTGGATGGATTCGAGCCGAATGGCTACATTGAGGGAAAGCTTTCCCAAATGTCTAGAGAAGTAAATGCTAGAATCGAGCCTTTCTTGAAGACAACACCACGCCCGCTTAGGCTGCCATGTGGGCCTCCCTGTTTTCAACGATCCAAATTTCTTTTGATGGATGCTCTGAAATTAAGCATTGAAGATCCAAGCCATGAAGGAGAAGGAATACCGCTTTATGATGCGGTCAGATGCATGAAAACGTTCTTTGGGTGGAAGGAACCTACTATTGTTAAGCCACATGAAAAGGGAATAAATTCAAATTACCTTTTAGCATGGAAGCAAGTGCTGGCAGAAATACAGGACTTTGAGGATGAGAAGAAATTTCCAAGGGTTAAAAACATGAAAAAAACAAGCCCACTGAAATGGGCACTTGGTGAAAATATGGCCCCAGAAAAGGTGGACTTTGATGATTGTAAAGATGTGAGTGATCTGAAGCAATATGATAGTGATGAACCAGAATTTAGATCGCTTGCAAGTTGGATCCAAAATGAATTCAACAAAGCATGTGAACTGACTGATTCGAGCTGGTTAGAGCTTGATGAGATTGGAGAGGATATAGCTCCAATTGAACATATTGCAAGCATGAGAAGGAATTATTTTACAGCAGAAGTGTCTCATTGCAGAGCTACAGAGTACATAATGAAGGGAGTATATATAAATACTGCTTTGCTTAATGCATCCTGTGCAGCAATGGATGATTTTCAATTGATCCCAATGATAAGCAAATGTAGAACCAAAGAGGGAAGGCGAAAGACCAATTTATACGGATTCATCATAAAAGGAAGATCCCACTTAAGAAATGACACTGACGTGGTAAATTTTGTGAGCATGGAATTTTCCCTCACTGATCCAAGGCTTGAACTGCATAAATGGGAGAAGTACTGCATCCTTGAGATAGGAGACATGGTTCTAAGAACTGCCATAGGTCAAGTGGCAAGGCCTATGTTTTTATACGTGAGAACAAACGGGACCTCAAAAATTAAAATGAAATGGGGAATGGAAATGAGACGTTGCCTCCTCCAGTCCCTCCAGCAGATTGAGAGTATGATTGAAGCAGAGTCATCTGTCAAAGAGAAAGATATGACCAAAGAGTTCTTTGAAAACAGATCAGAAACTTGGCCCATTGGAGAGTCCCCCAAAGGGGTGGAAGAAGGTTCCATTGGAAAGGTCTGCAGGACGTTGTTGGCAAAATCAGTTTTCAACTGCTTGTATGCGTCTCCACAATTAGAAGGATTCTCAGCTGAATCAAGGAAATTGCTTCTCATTGTTCAAGCTCTTAGGGACAACCTTGAACCTGGAACCTTTGATCTTGGGGGATTATATGAATCAATTGAGGAGTGCCTGATTAATGATCCCTGGGTTTTGCTTAATGCGTCTTGGTTCAACTCCTTCCTCACACATGCACTAAGATAGATGGCGTCTCAAGGCACCAAACGATCATATGAACAGATGGAGACTGGTGGGGAACGCCAGGATGCCACAGAAATCAGAGCATCTGTCGGAAGAATGATTGGTGGAATCGGAAGATTCTACATCCAAATGTGCACTGAACTCAAACTCAGTGACTATGAGGGACGACTGATTCAAAATAGCATAACAATAGAGAGAATGGTTCTCTCTGCTTTTGACGAGAGAAGGAATAAATACCTAGAAGAGCATCCCAGTGCTGGGAAAGATCCTAAGAAAACTGGAGGACCCATATATAGAAGAATAGACGGAAAATGGATGAGGGAACTCACCCTTTATGACAAAGAAGAAATAAGGAGAGTTTGGCGCCAAGCCAACAATGGTGAAGATGCAACAGCCGGCCTTACCCATATTATGATTTGGCACTCCAATCTGAATGATGCCACCTATCAGAGAACAAGAGCTCTTGTTCGCACTGGGATGGATCCCAGAATGTGCTCCCTAATGCAAGGTTCAACACTTCCCAGAAGGTCTGGAGCCGCAGGTGCTGCAGTAAAAGGAGTTGGAACAATAGCGATGGAGTTAATCAGAATGATCAAACGTGGGATCAATGACCGAAACTTCTGGAGGGGTGAAAATGGACGAAGGACAAGGATTGCATATGAAAGAATGTGCAACATTCTCAAAGGGAAATTTCAGACAGCTGCACAGAGGGCAATGATGGATCAAGTGAGAGAAAGTCGGAACCCAGGAAACGCTGAAATTGAAGATCTTATTTTCCTGGCACGGTCAGCACTCATTTTAAGAGGGTCAGTTGCACATAAGTCTTGCCTGCCTGCTTGTGTGTATGGGCTTGCAGTAGCGAGTGGGCATGACTTTGAAAGAGAAGGATATTCTCTGGTCGGGATAGACCCCTTCAAACTACTTCAAAACAGTCAAGTATTCAGCCTAATCAGACCAAATGAAAACCCAGCTCACAAGAGTCAACTGGTGTGGATGGCTTGCCACTCTGCCGCATTTGAGGATTTAAGAGTATCAGGCTTCATAAGAGGGAAAAAAGTGGTTCCAAGAGGAAAGCTTTCCACAAGAGGGGTTCAGATTGCTTCAAATGAGAATGTGGAAGCTATGGACTCTAGTACCCTGGAACTAAGGAGCAGGTACTGGGCCATAAGGACCAGAAGCGGGGGAAATACCAATCAACAGAAAGCATCCGCAGGCCAAATCAGTGTGCAACCTACATTCTCAGTACAAAGGAATCTCCCTTTTGAGAGAGCGACCGTTATGGCAGCTTTCATTGGGAACAATGAGGGGCGGACATCAGATATGCGAACTGAAATCATAAGGATGATGGAAAGCGCAAAGCCAGAAGATTTGTCCTTCCAGGGGCGGGGAGTCTTCGAGCTCTCGGACGAAAAGGCAACGAACCCGATCGTGCCTTCCTTTGACATGAATAATGAGGGGTCTTATTTCTTCGGAGACAATGCAGAGGAGTATGACAATTGAATGAGCCTTCTAACCGAGGTCGAAACGTATGTTCTCTCTATCGTTCCATCAGGCCCCCTCAAAGCCGAGATAGCGCAGAGACTTGAAGATGTTTTTGCAGGGAAAAACACCGATCTTGAGGCACTCATGGAATGGCTAAAGACAAGACCAATCCTGTCACCTCTGACTAAGGGGATTTTAGGATTTGTATTCACGCTCACCGTGCCCAGTGAGCGAGGACTGCAGCGTAGACGCTTTGTCCAGAATGCCCTCAATGGGAACGGTGACCCGAACAACATGGACAAAGCGGTCAAACTGTACAGAAAGCTTAAAAGGGAAATAACATTCCACGGGGCCAAAGAAGTAGCGCTCAGTTATTCTGCTGGTGCACTTGCCAGTTGCATGGGCCTCATATACAACAGAATGGGGACTGTCACCACTGAGGTGGCATTTGGTCTAGTATGCGCAACCTGTGAACAGATTGCTGATTCCCAGCATCGATCTCATAGACAAATGGTGACAACAACCAATCCACTAATCAGGCATGAGAACAGAATGGTATTAGCCAGCACAACGGCTAAAGCCATGGAACAAATGGCTGGATCAAGTGAACAAGCAGCAGAGGCCATGGAGGTTGCCAGCCAGGCTAGGCAAATGGTACAGGCAATGAGAACAATTGGGACTCACCCTAGTTCCAGCGCTGGTCTAAAAGATGATCTTCTTGAAAATTTACAGGCCTATCAGAAGCGAATGGGGGTGCAGATGCAACGATTCAAGTGAATGAGCCTTCTAACCGAGGTCGAAACGCCTATCAGAAGCGAATGGGGGTGCAGATGCAACGATTCAAGTGATCCTCTCGTTGCTGCCGCAAGCATCATTGGGATTTTGCACCTGATATTGTGGATTCTTGATCGTCTTTTTTTCAAATGCATTTACCGTCGCTTTAAATACGGTTTGAAAAGAGGGCCTTCTACGGAAGGAGTGCCGGAGTCTATGAGGGAAGAATATCGGCAGAAACAGCAGAGTGCTGTGGATGTTGACGATGGTCATTTTGTCAACATAGTGCTAGAGTAAATGGATTCCAACACTGTGTCAAGCTTTCAGGTAGACTGCTTCCTTTGGCATATCCGCAAACGGTTTGCGGACAATGGATTGGGTGATGCCCCATTCCTTGATCGGCTCCGCCGAGATCAAAAGTCCCTAAAAGGAAGAGGCAGCACCCTTGGTCTTAACATCGAGACAGCCACTCTTGCTGGGAAGCAAATTGTGGAGTGGATTCTGAAAGAAGAATCCAACGAGACACTTAAGATGACCATTGCATCTGTACCTTCTTCGCGCTACCTAGCTGACATGACCCTTGAGGAAATGTCAAGGGATTGGTTCATGCTCATGCCTAGGCAAAAGGTGGTAGGCTCTCTTTGTGTGCGAATGGACCAGGCGATCATGGAAAAGAACATCATACTGAAAGCGAACTTCAGTGTGATTTTTGACCGGTTGGAGACTTTGATACTATTAAGGGCTTTCACCGAAGAGGGAGCAATTGTTGGAGAAATTTCACCATTACTTTCTCTTCCAGGACATACTGATGAGGATGTCAAAAATGCAGTTGGGGTCCTCATCGGAGGGCTTGAATGGAATGGTAACACAGTTCGAGTCTCTGAAAATCTACAGAGATTCGCTTGGAGAAGCCGTAATGAGAATGGGAGACCTCCACTACCTCCAGAACAGAAA---------------------------------TGAATGGATTCCAACACTGTGTCAAGCTTTCAGGACATACTGATGAGGATGTCAAAAATGCAGTTGGGGTCCTCATCGGAGGGCTTGAATGGAATGGTAACACAGTTCGAGTCTCTGAAAATCTACAGAGATTCGCTTGGAGAAGCCGTAATGAGAATGGGAGACCTCCACTACCTCCAGAACAGAAATGAAAAGTGGCGAGAGCAATTGGGTCAGAAATTTGAGGAAATAAGGTGGCTGATTGAAGAAGTGCGGCACAAATTGAAGATGACAGAAAATAGTTTCGAGCAAATAACATTTATGCAAGCCTTACAACTATTGCTTGAAGTAGAACAAGAGATGAGAACTTTCTCGTTTCAGCTTATTTAA
>Concatenated PB2+PA+NP+M1+M2+NS1+NS2 STRAIN=A/swine/Tennessee/19/1976 YEAR=1976
ATGGAGAGAATAAAGGAACTAAGAAATCTGATGTCACAGTCTCGCACTCGCGAGATACTCACAAGGACCACTGTGGATCATATGGCCATAATCAAGAAATACACATCGGGAAGGCAAGAAAAGAACCCCGCATTGAGAATGAAATGGATGATGGCAATGAAATATCCAATTACAGCGGACAAGAGAATAATTGAAACAATCCCCGAGAGGAATGAGCAAGGACAAACCCTATGGAGCAGAACGAGCGATGCCGGATCAGATCGGGTGATGGTATCACCTCTAGCTGTAACATGGTGGAATAGGAATGGGCCAACAGCAAGCACAATTCACTACCCAAAAGTCTATAGAACTTACTTTGAAAAAGTCGAAAGGTTAAAACATGGGACTTTTGGTCCTGTCCATTTCAGAAACCAAGTCAAAATACGCCGAAGGGTTGACATAAACCCAGGTCATGCAGACCTCAGTTCCAAAGAAGCGCAAGATGTTATAATGGAGGTTGTTTTCCCAAATGAAGTGGGAGCTAGAATATTAACATCGGAATCACAGCTAATGATTACTAAAGAAAAGAAAGAAGAGCTCCAGGAGTGCAAAATTTCTCCTTTGATGGTAGCATACATGTTGGAGAGAGAACTTGTTCGGAAAACAAGGTTCCTCCCAGTGGCTGGTGGAACGAGCAGTGTGTACATTGAGGTGTTACATTTAACTCAGGGAGCGTGCTGGGAACAGCTATACACTCCAGGAGGGGAAGTAAGAAACGATGATGTTGACCAAAGCTTAATTATCGCTGCTAGGAGCATAGTGAGAAGAGCTACAGTATCTGCAGACCCACTGGCATCTCTATTGGAAATGTGTCATAGCACACAGATTGGTGGAGTAAGAATGGTAGACATCCTCAAACAAAACCCGACAGAGGAACAAGCAGTGGATATATGCAAGGCAGCAATGGGTCTGAGAATCAGCTCATCATTTAGTTTTGGCGGGTTCACATTCAAAAGAACAAGTGGCTCATCAACCAAGAGGGAGGAGGAAGTACTTACGGGCAATCTCCAAACATTGAAGATAAGAGTGCACGAAGGGTACGAAGAATTTACAATGGTTGGGAAAAGGGCAACAGCTATACTCAGAAAAGCAACTAGAAGGTTGGTTCAACTAATAGTAAGTGGAAGGGATGAACAGTCAATTGCTGAGGCAATAATCGTGGCTATGGTTTTTTCACAGGAGGATTGTATGATAAAGGCAGTTAGAGGTGATCTGAATTTCGTCAACAGAGCGAACCAACGATTGAATCCAATGCACCAACTACTAAGGCATTTTCAAAAGGATGCTAAAATTCTCTTTCAAAATTGGGGGATTGAATCCATAGACAATGTTATGGGAATGATTGGGATACTACCTGACTTAACCCCAAGCACTGAGAAATCAATGAGAGGAATAAGAATCAGCAAAATGGGGGTGGATGAGTATTCCAGTACGGAGAGGGTAGTGGTAAGCATTGACCGCTTTTTAAGAGTAAGAGATCAGCAAGGGAACGTGCTATTGTCTCCCGAAGAGGTCAGCGAAACACAGGGGACTGAAAAGTTGACGATAACTTATTCATCGTCAATGATGTGGGAGGTTAATGGGCCTGAATCGGTATTGGTGAATACCTACCAGTGGATCATCAGAAACTGGGAAACTGTTAAAATTCAGTGGTCACAAGACCCCACAATGCTGTACAATAAAATGGAATTTGAACCATTTCAGTCTTTGGTTCCTAAAGCCGCAAGAGGTCAATACAGTGGGTTTGTGAGAACCCTATTCCAACAAATGAGAGATGTGCTTGGAACATTTGATACCGTTCAGATAATAAAACTACTCCCCTTTGCAGCTGCTCCACCAAAACAAAGCAGAATGCAGTTTTCCTCTCTCACCGTGAATGTAAGAGGATCAGGAATGAGAATTCTTATAAGAGGCAATTCTCCTGTGTTCAATTACAACAAAAGCACCAAGAGACTCACAGTCCTAGGAAAGGATGCAGGTGCTTTAAATGAAGACCCAGATGAAGGAACAGCTGGAGTGGAGTCTGCTGTCTTGAGAGGATTCCTCATTTTAGGCAGAGAAGACAAGAGATATGGGCCAGCATTAAGTATCAATGAATTGAGTAGTCTTGCAAAAGGAGAGAAAGCTAATGTACTGATTGGGCAAGGAGACGTAGTGTTGGTAATGAAACGGAAACGGGACTCAAGCATACTTACTGACAGCCAGACAGCGACCAAAAGAATTCGAATGGCCATCAATTAGATGGAGGACTTCGTACGACAGTGCTTCAATCCAATGATTGTCGAACTTGCAGAAAAGACAATGAAAGAATACGGGGAGAACCCAAAGATCGAAACAAACAAATTTGCAGCTATATGCACACACATGGAGGTATGCTTCATGTATTCAGATTTCCACTTCATCAATGAGCGGGGTGAATCAATAATCATAGAGCCTGGTGATTCTAATGCACTGCTGAAACACAGATTTGAAATAATTGAAGGAAGGGATCGGAGTATGGCTTGGACGGTGGTAAACAGTATTTGTAACACTACAGGGGTTGGAAAACCAAGGTTTCTCCCAGATCTGTATGACTACAAGGAAGATAGATTCATTGAGATTGGTGTAACGAGGAGAGAAGTTCATATATACTACCTGGAGAAGGCCAATAAGATAAAATCTGAAGAGACGCACATCCACATTTTCTCATTTACAGGAGAAGAAATGGCAACAAAGGCCGACTACACACTAGATGAAGAAAGTAGAGCTAGAATAAAGACCAGGCTATTCACCATAAGACAAGAGATGGCTAGCAGAGGTCTTTGGGATTCCTTTCGTCAGTCCGAAAGAGGCGAAGAGACAATTGAAGAAAGATTTGAAATCAAAGGGACAATGCGAAGGCTTGCTGACCAAAGTCTCCCACCAAACTTCTCAAGTTTCGATAACTTTAGAGCCTATGTGGATGGATTCGAGCCGAATGGCTACATTGAGGGCAAGCTTTCCCAAATGTCTAGAGAAGTAAATGCTAGAATCGAGCCTTTCTTGAAGACAACACCACGCCCGCTTAGGCTGCCATGTGGGCCTCCCTGTTTTCAACGATCCAAATTTCTTTTGATGGATGCACTGAAATTAAGCATTGAAGATCCAAGCCATGAAGGAGAAGGGATACCGCTTTATGATGCGGTCAGATGCATGAAAACGTTCTTTGGGTGGAAGGAACCTAATATTGTTAAGCCACATGAAAAGGGAATAAATTCAAATTACCTTCTAGCATGGAAGCAAGTGCTGGCAGAAATACAGGACTTTGAGGATGAGAAGAAAATTCCGAGGGTTAAAAATATGAAAAAAACAAGCCCACTGAAATGGGCACTTGGTGAAAATATGGCCCCAGAAAAGGTGGACTTTGAGGATTGTAAAGATGTGAGCGATCTGAAGCAATATGATGGTGATGAACCAGAATTTAGATCGCTTGCAAGTTGGATCCAAAATGAATTCAACAAAGCATGTGAACTGACTGATTCGAGCTGGTTAGAGCTTGATGAGATTGGAGAGGATATAGCTCCAATTGAACATATTGCAAGCATGAGAAGGAACTATTTTACGGCAGAAGTGTCTCATTGCAGAGCTACAGAGTACATAATGAAGGGAGTATATATAAATACTGCTTTGCTTAATGCATCCTGTGCAGCAATGGATGATTTTCAATTGATCCCAATGATAAGCAAATGTAGAACCAAAGAGGGAAGACGAAAGACCAATTTATACGGATTCATCATAAAAGGAAGATCCCACTTAAGAAATGACACTGACGTGGTAAATTTTGTGAGCATGGAATTTTCCCTCACTGATCCAAGACTTGAACTGCATAAATGGGAGAAGTACTGCATCCTTGAGATAGGAGACATGGTTCTAAGAACTGCCATAGGTCAAGTGGCAAGGCCTATGTTTTTATACGTGAGGACAAACGGGACCTCAAAAATTAAAATGAAATGGGGAATGGAAATGAGACGTTGCCTCCTCCAGTCCCTCCAGCAGATTGAGAGTATGATTGAAGCAGAGTCATCTGTCAAAGAGAAAGATATGACCAAAGAATTCTTTGAAAACAAATCAGAAACTTGGCCCATTGGAGAGTCCCCCAAAGGGGTGGAAGAAGGTTCCATTGGAAAGGTCTGCAGGACGTTGTTGGCAAAGTCAGTTTTCAACTGCTTGTATGCGTCTCCACAATTAGAAGGATTCTCAGCTGAATCAAGGAAATTGCTTCTCATTGTTCAAGCTCTTAGGGACAACCTTGAACCTGGAACCTTTGATCTTGGGGGATTATATGAATCAATTGAGGAGTGCCTGATTAATGATCCCTGGGTTTTGCTTAATGCGTCTTGGTTCAACTCCTTCCTCACACATGCACTGAGATAGATGGCGTCTCAAGGCACCAAACGATCATATGAACAAATGGAGACTGGTGGGGAACGCCAGGATGCCACAGAAATCAGAGCATCTGTCGGAAGAATGATTGGTGGAATCGGAAGATTCTACATCCAAATGTGCACTGAACTCAAACTCAGTGACTATGAGGGACGACTGATTCAAAATAGCATAACGATAGAGAGAATGGTGCTCTCTGCTTTTGACGAGAGAAGGAATAAATACCTAGAAGAGCATCCCAGTGCTGGGAAAGATCCTAAGAAAACTGGAGGACCCATATATAGAAGAATAGACGGAAAATGGATGAGGGAACTCATCCTTTATGACAAAGAAGAAATAAGGAGAGTTTGGCGCCAAGCCAACAATGGTGAAGATGCAACAGCCGGTCTTACCCATATTATGATTTGGCACTCCAATCTGAATGATGCCACCTATCAGAGAACAAGAGCTCTTGTTCGCACTGGGATGGATCCCAGAATGTGCTCCCTAATGCAAGGTTCAACACTTCCCAGAAGGTCTGGAGCCGCAGGTGCTGCAGTAAAAGGAGTTGGAACAATAGCGATGGAGTTAATCAGAATGATCAAACGTGGTATCAATGACCGAAACTTCTGGAGGGGTGAAAATGGACGAAGGACAAGGATTGCATATGAAAGAATGTGCAACATTCTCAAAGGGAAATTTCAGACAGCTGCACAGAGGGCAATGGTGGATCAAGTGAGAGAAAGTCGGAACCCAGGAAACGCTGAAATTGAAGATCTCATTTTCCTGGCACGGTCAGCACTCATTTTAAGAGGGTCAGTTGCACATAAGTCTTGCCTGCCTGCTTGTGTGTATGGGCTTGCAGTAGCGAGTGGGCATGACTTTGAAAGAGAAGGATATTCTCTGGTCGGGATAGACCCCTTCAAACTACTTCAAAACAGTCAAGTATTCAGCCTAATCAGACCAAATGAAAACCCAGCTCACAAGAGTCAGCTGGTGTGGATGGCTTGCCACTCTGCCGCATTTGAGGATTTAAGAGTATCAGGCTTCATAAGAGGGAAAAAAGTGGTCCCAAGAGGAAAGCTTTCCACAAGAGGGGTTCAGATTGCTTCAAATGAGAATGTGGAAGCTATGGACTCTAGTACCCTGGAACTAAGAAGCAGGTACTGGGCCATAAGGACCAGAAGCGGGGGAAATACCAATCAACAGAAGGCATCCGCAGGCCAGATCAGTGTGCAACCTACATTCTCAGTACAAAGGAATCTCCCTTTTGAGAGAGCGACCGTTATGGCAGCTTTCATTGGGAACAATGAAGGACGGACATCAGATATGCGAACTGAAATCATAAGGATGATGGAAAGTGCAAAGCCAGAAGATTTGTCCTTCCAGGGGCGGGGAGTCTTCGAGCTCTCGGACGAAAAGGCAACGAACCCGATCGTGCCTTCCTTTGACATGAATAATGAGGGGTCTTATTTCTTCGGAGACAATGCAGAGGAGTATGACAATTGAATGAGCCTTCTGACCGAGGTCGAAACGTATGTTCTCTCTATTGTTCCATCAGGCCCCCTCAAAGCCGAGATAGCGCAGAGACTTGAAGATGTTTTTGCAGGGAAAAACACCGATCTTGAGGCGCTCATGGAATGGCTAAAGACAAGACCAATCCTGTCACCTCTGACTAAGGGGATTTTAGGATTTGTGTTCACGCTCACCGTGCCCAGTGAGCGAGGACTGCAGCGTAGACGCTTTGTCCAGAATGCCCTCAATGGGAACGGTGACCCGAACAACATGGACAAAGCGGTCAAACTGTACAGAAAACTTAAAAGGGAAATAACATTCCATGGGGCCAAAGAAGTAGCGCTCAGTTATTCTGCTGGTGCACTTGCCAGTTGCATGGGCCTCATATACAACAGAATGGGGACTGTCACCACAGAGGTGGCATTTGGTCTAGTATGCGCAACCTGTGAACAGATTGCTGATTCCCAGCATCGATCTCATAGACAAATGGTGACAACAACCAATCCACTAATCAGACATGAGAACAGAATGGTGTTAGCCAGCACAACGGCTAAAGCCATGGAACAAATGGCTGGATCAAGTGAACAAGCAGCAGAGGCCATGGAGGTTGCCAGCCAGGCTAGGCAAATGGTACAGGCAATGAGAACAATTGGGACTCACCCTAGTTCCAGCGCTGGTCTAAAAGATGATCTTCTTGAAAATTTGCAGGCCTATCAGAAGCGAATGGGGGTGCAGATGCAACGATTCAGGTGAATGAGCCTTCTGACCGAGGTCGAAACGCCTATCAGAAGCGAATGGGGGTGCAGATGCAACGATTCAGGTGATCCTCTCGTTACTGCCGCAAGCATCATTGGGATTTTGCACCTGATATTGTGGATTCTTGATCGTCTTTTTTTCAAATGCATTCACCGTCGCTTTAAATACGGTTTGAAAAGAGGGCCTTCTACGGAAGGAGTGCCAGAGTCTATGAGGGAAGAATATCGGCAGAAACAGCAGAGTGCTGTGGATGTTGACGATGGTCATTTTGTCAACATAGCGCTAGAGTAAATGGATTCCAACACTGTGTCAAGCTTTCAGGTAGACTGCTTCCTTTGGCATATCCGCAAACGGTTTGCGGACAATGGATTGGGTGATGCCCCATTCCTTGATCGGCTCCGCCGAGATCAAAAGGCCCTAAAAGGAAGAGGCAGCACCCTTGGTCTTAACATCGAGACAGCCACTCTTGCTGGGAAGCAAATTGTGGAGTGGATTCTGAAAGAAGAATCCAATGAGACACTTAAGATGACCATTGCATCTGTACCTTCTTCGCGCTACCTAGCTGACATGACCCTTGAGGAAATGTCAAGGGATTGGTTCATGCTCATGCCTAGGCAAAAGGTGGCAGGCTCTCTTTGTGTGCGAATGGATCAGGCGATCATGGAAAAGAACATCATACTGAAAGCGAACTTCAGTGTGATTTTTGACCGATTGGAGACTTTGATACTACTAAGGGCTTTCACCGAAGAGGGAGCAATTGTTGGAGAAATTTCACCATTACTTTCTCTTCCAGGACATACTGATGAGGATGTCAAAAATGCAGTTGGGGTCCTCATCGGAGGGCTTGAATGGAATGGTAACACAGTTCGAGTCTCTGAAAATCTACAGAGATTCGCTTGGAGAAGCCGTAATGAGAATGGGAGACCTCCACTACTTCCAGAACAGAAA---------------------------------TGAATGGATTCCAACACTGTGTCAAGCTTTCAGGACATACTGATGAGGATGTCAAAAATGCAGTTGGGGTCCTCATCGGAGGGCTTGAATGGAATGGTAACACAGTTCGAGTCTCTGAAAATCTACAGAGATTCGCTTGGAGAAGCCGTAATGAGAATGGGAGACCTCCACTACTTCCAGAACAGAAATGAAAAGTGGCGAGAGCAATTGGGTCAGAAATTTGAGGAAATAAGGTGGCTGATTGAAGAAGTGCGGCACAAATTGAAGATGACAGAGAGTAGTTTCGAGCAAATAACATTTATGCAAGCCTTACAACTATTGCTTGAAGTAGAACAAGAGATGAGAACTTTCTCGTTTCAGCTTATTTAA
>Concatenated PB2+PA+NP+M1+M2+NS1+NS2 STRAIN=A/swine/Iowa/1/1977 YEAR=1977
ATGGAGAGAATAAAGGAACTAAGAAATCTGATGTCACAGTCTCGCACTCGCGAGATACTCACAAGGACCACTGTGGATCATATGGCCATAATCAAGAAATACACATCGGGGAGGCAAGAGAAGAACCCCGCATTGAGAATGAAATGGATGATGGCAATGAAATATCCAATTACAGCGGACAAGAGAATAATTGAAACAATCCCCGAGAGGAATGAGCAAGGACAAACCCTATGGAGCAGAACGAGCGATGCCGGATCAGATCGGGTGATGGTGTCACCTCTAGCTGTAACATGGTGGAATAGGAATGGGCCAACAGCAAGCACAATTCACTACCCAAAAGTCTATAGAACTTACTTTGAAAAAGTCGAAAGATTAAAACATGGAACTTTTGGTCCTGTCCATTTCAGAAACCAAGTCAAAATACGCCGAAGGGTTGACATAAACCCAGGTCATGCAGACCTCAGTTCCAAAGAAGCGCAAGATGTTATAATGGAGGTTGTTTTCCCAAATGAAGTGGGAGCTAGAATATTAACATCGGAATCACAGCTAATGATTACTAAAGAAAAGAAAGAAGAGCTCCAGGAGTGCAAAATTTCTCCTTTGATGGTAGCATACATGTTGGAGAGAGAACTTGTTCGGAAAACAAGGTTCCTTCCAGTGGCTGGTGGGACGAGCAGTGTGTACATTGAGGTGTTACATTTAACTCAGGGAGCGTGCTGGGAACAGCTATACACTCCAGGAGGGGGAGTAAGAAACGATGATGTTGACCAAAGCTTAATTATCGCTGCTAGGAGCATAGTGAGAAGAGCTACAGTATCTGCAGATCCACTTGCATCTCTATTGGAAATGTGTCATAGCACACAGATTGGTGGAGTAAGAATGGTAGACATCCTCAAACAAAATCCGACAGAGGAACAAGCAGTGGATATATGCAAAGCAGCAATGGGTCTGAGAATCAGCTCATCATTTAGTTTTGGCGGGTTCACATTCAAAAGAACAAGTGGCTCATCAACCAAGAGGGAGGAGGAAGTACTTACGGGCAATCTCCAAACATTGAAGATAAGAGTGCACGAAGGGTACGAAGAATTTACAATGGTTGGGAAAAGGGCAACAGCTATACTCAGAAAAGCAACTAGAAGGTTGGTTCAACTAATAGTGAGTGGAAGGGATGAACAATCAATTGCTGAGGCAATAATCGTGGCCATGGTGTTTTCGCAGGAGGATTGTATGATAAAGGCAGTTAGAGGTGATCTGAATTTCGTCAACAGGGCGAACCAACGATTGAATCCAATGCACCAACTACTAAGGCATTTTCAAAAGGATGCTAAAATTCTCTTTCAAAATTGGGGGATTGAAACCATAGACAATGTTATGGGAATGATTGGGATACTACCTGACTTAACCCCAAGCACTGAGAAATCAATGAGAGGAATAAGAATCAGCAAAATGGGGGTGGATGAGTACTCCAGTACGGAGAGGGTAGTGGTAAGCATTGACCGTTTTTTAAGAGTAAGAGACCAGCAGGGGAACGTGCTATTGTCTCCCGAAGAGGTCAGCGAAACACAGGGGACTGAAAAGTTGACGATAACTTATTCATCGTCAATGATGTGGGAGGTTAATGGGCCTGAATCAGTATTGGTGAATACCTATCAGTGGATCATCAGAAACTGGGAAACTGTTAAAATTCAGTGGTCGCAAGACCCTACAATGCTGTACAATAAAATGGAATTTGAACCATTTCAGTCTTTGGTTCCTAAAGCTGCAAGAGGTCAATACAGTGGGTTTGTGAGAACCCTATTCCAACAAATGAGAGATGTGCTTGGAACATTTGACACTGTTCAGATAATAAAACTTCTCCCCTTTGCAGCTGCTCCACCAAAACAAAGTAGAATGCAGTTTACCTCTCTCACCGTGAATGTAAGAGGATCAGGAATGAGAATTCTTATAAGAGGCAATTCTCCTGTGTTCAATTACAACAAAAGCACCAAGAGACTCACAGTCCTAGGAAAGGATGCAGGTGCTTTAAATGAAGACCCAGATGAAGGAACAGCTGGAGTGGAGTCTGCTGTCTTGAGAGGATTCCTCATTTTAGGCAGAGAAGACAAGAGATATGGGCCAGCATTAAGTATCAATGAATTGAGTAGTCTTGCAAAAGGAGAGAAGGCTAATGTACTGATTGGGCAAGGAGACGTAGTGTTGGTAATGAAACGGAAACGGGACTCAAGCATACTTACTGACAGCCAGACAGCGACCAAAAGAATTCGAATGGCCATCAATTAGATGGAGGACTTCGTACGACAGTGCTTCAATCCGATGATTGTCGAACTTGCAGAAAAGACAATGAAAGAGTACGGGGAGAACCCAAAGATCGAAACAAACAAATTTGCAGCGATATGCACACACATGGAGGTATGCTTCATGTATTCAGATTTCCACTTCATCAATGAGCGGGGTGAATCAATAATCATAGAGCCTGGTGATTCTAATGCACTGCTGAAACACAGATTTGAAATAATTGAAGGAAGGGATCGGAATATGGCTTGGACGGTGGTAAACAGTATTTGTAACACTACAGGGGTTGGAAAACCAAGGTTTCTCCCAGATCTGTATGACTATAAGGAAGATAGATTCATTGAGATTGGTGTAACAAGGAGAGAAGTCCATATATACTACCTGGAGAAAGCCAATAAGATAAAATCTGAAGAGACGCACATCCACATTTTCTCATTTACAGGAGAAGAAATGGCAACAAAGGCCGACTACACACTAGATGAAGAAAGTAGAGCTAGAATAAAGACCAGGCTATTCACCATAAGACAAGAAATGGCTAGCAGAGGTCTTTGGGATTCCTTTCGTCAATCCGAGAGAGGCGAAGAGACAATTGAAGAAAGATTTGAAATCAAAGGGACAATGCGAAGGCTTGCTGACCAAAGCCTCCCACCAAACTTCTCAAGTTTTGATAACTTTAGAGCCTATGTGGATGGATTCGAGCCGAATGGCTACATTGAGGGCAAGCTTTCCCAAATGTCTAGAGAAGTAAATGCTAGAATCGAGCCTTTCTTGAAGACAACACCACGCCCGCTTAGACTGCCATGTGGGCCTCCCTGTTTTCAACGATCCAAATTTCTTTTGATGGATGCTCTGAAATTAAGCATTGAAGATCCAAGCCATGAAGGAGAAGGAATACCGCTTTATGATGCGGTCAGATGCATGAAAACGTTCTTTGGATGGAAGGAACCTACTATTGTTAAGCCACATGAAAAGGGAATCAATTCAAATTACCTTTTAGCATGGAAGCAAGTGTTGGCAGAAATACAGGACTTTGAGGATGAGAAGAAAATTAAAAGGGTTAAAAATATGAAAAAAACAAGCCCACTGAAATGGGCACTTGGTGAAAATATGGCCCCAGAAAAGGTGGACTTTGATGATTGTAAAGATGTGAGTGATCTGAAGCAATATGATAGTGATGAACCAGAATTTAGATCGCTTGCAAGTTGGATCCAAAATGAATTCAACAAAGCATGTGAACTGACTGATTCGAGCTGGTTAGAGCTTGATGAGATTGGAGAGGATATAGCTCCAATTGAACATATTGCAAGCATGAGAAGGAACTATTTTACAGCAGAAGTGTCTCATTGCAGAGCTACAGAGTACATAATGAAGGGAGTATATATAAATACTGCTTTGCTTAATGCATCCTGTGCAGCAATGGATGATTTTCAATTGATCCCAATGATAAGCAAATGTAGAACCAAAGAAGGAAGGCGAAAGACCAATTTATACGGATTCATCATAAAAGGAAGATCCCACTTAAGAAATGACACTGACGTGGTAAATTTTGTGAGCATGGAATTTTCCCTCACTGATCCAAGACTTGAACTGCATAAATGGGAGAAGTACTGCATCCTTGAGATAGGAGACATGGTTCTAAGAACTGCCATAGGTCAAGTGGCAAGGCCTATGTTTTTATACGTGAGAACAAACGGGACCTCAAAAATTAAAATGAAATGGGGAATGGAAATGAGACGTTGCCTCCTCCAGTCCCTCCAGCAGATTGAGAGTATGATTGAAGCAGAGTCATCTGTCAAAGAGAAAGATATGACCAAAGAGTTCTTTGAAAACAAATCAGAAACTTGGCCCATTGGAGAGTCCCCCAAAGGGGTGGAAGAAGGTTCCATTGGAAAGGTCTGCAGGACGTTGTTGGCAAAGTCAGTTTTCAACTGCTTGTATGCGTCTCCACAATTAGAAGGATTCTCAGCTGAATCAAGGAAATTGCTTCTCATTGTTCAAGCTCTTAGGGACAACCTTGAACCTGGAACCTTTGATCTTGGGGGATTATATGAATCAATTGAGGAGTGCCTGATTAATGATCCCTGGGTTTTGCTTAATGCGTCTTGGTTCAACTCCTTCCTCACACATGCACTAAGATAGATGGCGTCTCAAGGCACCAAACGATCATATGAACAGATGGAGACTGGTGGTGAACGCCAGGATGCCACAGAAATCAGAGCATCTGTCGGAAGAATGATTGGTGGAATCGGAAGATTCTACATCCAAATGTGCACTGAACTCAAACTCAGTGACTATGAGGGACGACTGATTCAAAATAGCATAACAATAGAGAGAATGGTGCTCTCTGCTTTTGACGAGAGAAGGAATAAATACCTAGAAGAGCATCCCAGTGCTGGGAAAGATCCTAAGAAAACTGGAGGACCCATATATAGAAGAATAGACGGAAAATGGATGAGGGAACTCACCCTTTATGACAAAGAAGAAATAAGGAGAGTTTGGCGCCAAGCCAACAATGGTGAAGATGCAACAGCCGGCCTTACCCATATTATGATTTGGCACTCCAATCTGAATGATGCCACCTATCAGAGAACAAGAGCTCTTGTTCGCACTGGGATGGATCCCAGAATGTGCTCCCTAATGCAAGGTTCAACACTTCCCAGAAGGTCTGGAGCCGCAGGTGCTGCAGTAAAAGGAGTTGGAACAATAGCGATGGAGTTAATCAGAATGATCAAACGTGGGATCAATGACCGAAACTTCTGGAGGGGTGAAAATGGACGAAGGACAAGGATTGCATATGAAAGAATGTGCAACATTCTCAAAGGGAAATTTCAGACAGCTGCACAGAGGGCAATGATGGATCAAGTGAGAGAAAGTCGGAACCCAGGAAACGCTGAAATTGAAGATCTTATTTTCCTGGCACGGTCAGCACTCATTTTAAGAGGGTCAGTTGCACATAAGTCTTGCCTGCCTGCTTGTGTGTATGGGCTTGCAGTAGCGAGTGGGCATGACTTTGAAAGAGAAGGATATTCTCTGGTCGGGATAGACCCCTTCAAACTACTTCAAAACAGTCAAGTATTCAGCCTAATCAGACCAAATGAAAACCCAGCTCACAAGAGTCAACTGGTGTGGATGGCTTGCCACTCTGCCGCATTTGAGGATTTAAGAGTATCAGGCTTCATTAGAGGGAAAAAAGTGGTTCCAAGAGGAAAGCTTTCCACAAGAGGGGTTCAGATTGCTTCAAATGAGAATGTGGAAGTTATGGACTCTAGTACCCTGGAACTAAGGAGCAGGTACTGGGCCATAAGGACCAGAAGCGGGGGAAATACCAATCAACAGAAGGCATCCGCAGGCCAAATCAGTGTGCAACCTACATTCTCAGTACAAAGGAATCTCCCTTTTGAGAGAGCGACCGTTATGGCAGCTTTCATTGGGAACAGTGAGGGACGGACATCAGATATGCGAACTGAAATCATAAGGATGATGGAAAGTGCAAAGCCAGAAGATTTGTCCTTCCAGGGGCGGGGAGTCTTCGAGCTCTCGGACGAAAAGGCAACGAACCCGATCGTGCCTTCCTTTGACATGAATAATGAGGGGTCTTATTTCTTCGGAGACAATGCAGAGGAGTATGACAATTGAATGAGCCTTCTAACCGAGGTCGAAACGTATGTTCTCTCTATCGTTCCGTCAGGCCCCCTCAAAGCCGAGATAGCGCAGAGACTTGAAGATGTTTTTGCAGGGAAAAACACCGATCTTGAGGCACTCATGGAATGGCTAAAGACAAGACCAATCCTGTCACCTCTGACTAAGGGGATTTTAGGATTTGTATTCACGCTCACCGTGCCCAGTGAGCGAGGACTGCAGCGTAGACGCTTTGTCCAGAATGCCCTCAATGGGAACGGTGACCCGAACAACATGGACAAAGCGGTCAAACTGTACAGAAAACTTAAAAGGGAAATAACATTCCACGGGGCCAAAGAAGTAGCGCTCAGTTATTCTGCTGGTGCACTTGCCAGTTGCATGGGCCTCATATACAACAGAATGGGGACTGTCACCACTGAGGTGGCATTTGGTCTAGTATGCGCAACCTGTGAACAGATTGCTGATTCCCAGCATCGATCCCATAGACAAATGGTGACAACAACCAATCCACTAATCAGGCATGAGAACAGAATGGTATTAGCCAGCACAACGGCTAAAGCCATGGAACAAATGGCTGGATCAAGTGAACAAGCAGCAGAGGCTATGGAGGTTGCCAGTCAGGCTAGGCAAATGGTACAGGCAATGAGAACAATCGGGACTCACCCTAGTTCCAGCGCTGGTCTAAAAGATGATCTTCTTGAAAATTTACAGGCCTATCAGAAGCGAATGGGGGTGCAGATGCAACGATTCAAGTGAATGAGCCTTCTAACCGAGGTCGAAACGCCTATCAGAAGCGAATGGGGGTGCAGATGCAACGATTCAAGTGATCCTCTCGTTGCTGCCGCAAGCATCATTGGGATTTTGCACCTGATATTGTGGATTCTTGATCGTCTTTTTTTCAAATGCATTTACCGTCGCTTTAAATACGGTTTGAAAAGAGGGCCTTCTACGGAAGGAGTGCCGGAGTCTATGAGGGAAGAATATCGGCAGAAACAGCAGAGTGCTGTGGATGTTGACGATGGTCATTTTGTCAACATAGTGCTAGAGTAAATGGATTCCAACACTGTGTCAAGCTTTCAGGTAGACTGCTTCCTTTGGCATATCCGCAAACGGTTTGCGGACAATGGATTGGGTGATGCCCCATTCCTTGATCGGCTCCGCCGAGATCAAAAGTCCCTAAAAGGAAGAGGCAGCACCCTTGGTCTTAACATCGAGACAGCCACTCTTGCTGGGAAGCAAATTGTGGAGTGGATTCTGAAAGAAGAATCCAACGAGACACTTAAGATGACCGTTGCATCTGTACCTTCTTCGCGCTACCTAGCTGACATGACCCTTGAGGAAATGTCAAGGGATTGGTTCATGCTCATGCCTAGGCAAAAGGTGGCAGGCTCTCTTTGTGTGCGAATGGACCAGGCGATCATGGAAAAAAACATCATACTGAAAGCGAACTTCAGTGTGATTTTTGACCGGTTGGAGACTTTGATACTATTAAGGGCTTTCACCGAAGAGGGAGCAATTGTTGGAGAAATTTCACCATTACTTTCTCTTTCAGGACATACTGATGAGGATGTCAAAAATGCAGTTGGGGTCCTCATCGGAGGGCTTGAATGGAATGGTAACACAGTTCGAGTCTCTGAAAATCTACAGAGATTCGCTTGGAGAAGCCGTAATGAGAATGGGAGACCTCCACTACCTCCAGAACAGAAA---------------------------------TGAATGGATTCCAACACTGTGTCAAGCTTTCAGGACATACTGATGAGGATGTCAAAAATGCAGTTGGGGTCCTCATCGGAGGGCTTGAATGGAATGGTAACACAGTTCGAGTCTCTGAAAATCTACAGAGATTCGCTTGGAGAAGCCGTAATGAGAATGGGAGACCTCCACTACCTCCAGAACAGAAATGAAAAGTGGCGAGAGCAATTGGGTCAGAAATTTGAGGAAATAAGGTGGCTGATTGAAGAAGTGCGGCACAAATTGAAGATGACAGAGAATAGTTTCGAGCAAATAACATTTATGCAAGCCTTACAACTATTGCTTGAAGTAGAACAAGAGATGAGAACTTTCTCGTTTCAGCTTATTTAA
>Concatenated PB2+PA+NP+M1+M2+NS1+NS2 STRAIN=A/swine/Tennessee/118/1977 YEAR=1977
ATGGAGAGAATAAAGGAACTAAGAAATCTGATGTCACAGTCTCGCACTCGCGAGATACTCACAAGGACCACTGTGGATCATATGGCCATAATCAAGAAATACACATCGGGGAGGCAAGAGAAGAACCCCGCATTGAGAATGAAATGGATGATGGCAATGAAATATCCAATTACAGCGGACAAGAGAATAATTGAAACAATCCCCGAGAGAAATGAGCAAGGACAAACCCTATGGAGCAGAACGAGCGATGCCGGATCAGATCGGGTGATGGTATCACCTCTAGCTGTAACATGGTGGAATAGGAATGGGCCAACAGCAAGCACAATTCACTACCCAAAAGTCTATAGAACTTACTTTGAAAAAGTCGAAAGATTAAAACATGGAACTTTTGGTCCTGTCCACTTCAGAAACCAAGTCAAAATACGCCGAAGGGTTGACATAAACCCAGGTCATGCAGACCTCAGTTCCAAAGAGGCGCAAGATGTTATAATGGAGGTTGTTTTCCCAAATGAAGTGGGAGCTAGAATAATAACATCGGAATCACAGCTAATGATTACTAAAGAAAAGAAAGAAGAGCTCCAGGAGTGCAAAATTTCTCCTTTGATGGTAGCATACATGTTGGAGAGAGAACTTGTTCGGAAAACAAGGTTCCTTCCAGTGGCTGGTGGGACGAGCAGTGTGTACATTGAGGTGTTACATTTAACTCAGGGAGCGTGCTGGGAACAGCTATACACTCCAGGAGGGGAAGTAAGAAACGATGATGTTGACCAAAGCTTAATTATCGCTGCTAGGAGCATAGTGAGAAGAGCTACAGTATCTGCAGATCCACTGGCATCTCTATTGGAAATGTGTCATAGCACACAGATTGGTGGAGTGAGAATGGTAGACATCCTCAAACAAAATCCGACAGAGGAACAAGCAGTGGATATATGCAAAGCAGCAATGGGTCTGAGAATCAGCTCATCATTTAGTTTTGGAGGGTTCACATTCAAAAGAACAAGTGGCTCATCAACCAAGAGGGAGGAGGAAGTACTTACGGGCAACCTCCAAACATTGAAGATAAGAGTGCACGAAGGGTACGAAGAATTTACAATGGTTGGGAAAAGGGCAACAGCTATACTCAGAAAAGCAACTAGAAGGTTGGTTCAACTAATAGTGAGTGGAAGGGATGAACAGTCAATTGCTGAGGCAATAATCGTGGCCATGGTGTTTTCGCAGGAGGATTGTATGATAAAGGCAGTTAGAGGTGATCTGAATTTCGTCAACAGGGCGAACCAACGATTGAATCCAATGCACCAACTACTAAGGCATTTTCAAAAGGATGCCAAAATTCTCTTTCAAAATTGGGGGATTGAATCCATAGACAATGTTATGGGAATGATTGGAATACTGCCTGACTTAACCCCAAGCACTGAGAAATCAATGAGAGGAATAAGAATCAGCAAAATGGGGGTGGATGAGTATTCCAGTACGGAGAGGGTAGTGGTAAGCATTGACCGTTTTTTAAGAGTAAGAGACCAGCAAGGGAACGTGCTATTGTCTCCCGAAGAGGTCAGCGAAACACAGGGGACTGAAAAGTTGACGATAACTTATTCATCATCAATGATGTGGGAGGTTAATGGGCCTGAATCAGTATTGGTGAATACCTATCAGTGGATCATCAGAAACTGGGAAACTGTTAAAATTCAGTGGTCGCAAGACCCTACAATGCTGTACAATAAAATGGAATTTGAACCGTTTCAGTCTTTGGTTCCTAAAGCTTTAAGAGGTCAATACAGTGGGTTTGTGAGAACACTATTCCAACAAATGAGAGATGTGCTTGGAACATTTGACACCGTTCAGATAATAAAACTTCTCCCCTTTGCAGCTGCTCCACCAAAACAAAGTAGAATGCAGTTTTCCTCTCTCACCGTGAATGTAAGAGGATCAGGAATGAGAATTCTCATAAGAGGCAATTCTCCTGTGTTCAATTACAACAAAAGCACCAAGAGACTCACAGTCCTAGGAAAGGATGCAGGTGCTTTAAATGAAGACCCAGATGAAGGAACAGCTGGAGTGGAGTCTGCTGTCTTGAGAGGATTCCTCATTTTAGGCAGAGAAGACAAGAGATATGGGCCAGCATTAAGTATCAATGAATTGAGTAGTCTTGCAAAAGGAGAGAAGGCTAATGTACTGATTGGGCAAGGAGACGTAGTGTTGGTAATGAAACGGAAACGGGACTCAAGCATACTTACTGACAGCCAGACAGCGACCAAAAGAATTCGAATGGCCATCAATTAGATGGAAGACTTCGTACGACAGTGCTTCAATCCGATGATTGTCGAACTTGCAGAAAAGACAATGAAAGAGTACGGGGAGAACCCAAAGATCGAAACAAACAAATTTGCAGCGATATGCACACACATGGAGGTATGCTTCATGTATTCAGATTTCCACTTCATCAATGAGCGGGGTGAATCAATAATCATAGAGCCTGGTGATTCTAATGCACTGCTGAAACACAGATTTGAAATAATTGAAGGAAGGGATCGGAATATGGCTTGGACAGTGGTAAACAGTATTTGTAACACTACAGGGGTTGGAAAACCAAGGTTTCTCCCAGATCTGTATGACTATAAGGAAGATAGATTCATTGAGATTGGTGTAACAAGGAGAGAAGTCCATATATACTACCTGGAGAAGGCCAATAAGATAAAATCTGAAGAGACACATATCCACATTTTCTCATTTACAGGAGAAGAAATGGCAACAAAGGCCGACTACACACTAGATGAAGAAAGTAGAGCTAGAATAAAGACCAGGCTATTCACCATAAGACAAGAAATGGCTAGCAGAGGTCTTTGGGATTCCTTTCGTCAGTCCGAGAGAGGCGAAGAGACAATTGAAGAAAGATTTGAAATCAAAGGGACAATGCGAAGGCTTGCTGACCAAAGCCTCCCACCAAACTTCTCAAGTTTTGATAACTTTAGGGCCTATGTGGATGGATTCGAGCCGAATGGCTACATTGAGGGCAAGCTTTCCCAAATGTCTAGAGAAGTAAATGCTAGAATAGAGCCTTTCTTGAAGACAACACCACGCCCGCTTAGGCTGCCATGTGGGCCTCCCTGTTTCCAACGATCCAAATTTCTTTTGATGGATGCTCTGAAATTAAGCATTGAAGATCCAAGCCATGAAGGAGAAGGAATACCGCTTTATGATGCGATCAGATGCATGAAAACGTTCTTTGGGTGGAAGGAACCTACTATTGTTAAGCCACATGGAAAGGGAATCAATTCAAATTACCTTTTAGCATGGAAGCAAGTGTTGGCAGAAATACAGGACTTTGAGGATGAGAAGAAAATTCCAAGGGTTAAAAATATGAAAAAAACAAGCCCACTGAAATGGGCACTTGGTGAAAATATGGCCCCAGAAAAGGTGGACTTTGATGATTGTAAAGATGTGAGTGATCTGAAGCAATATGATAGTGATGAACCAGAATTTAGATCGCTTGCAAGTTGGATCCAAAATGAATTCAACAAAGCATGTGAACTGACTGATTCGAGCTGGTTAGAGCTTGATGAGATTGGAGAGGATATAGCTCCAATTGAACATATTGCAAGCATGAGAAGGAACTATTTTACAGCAGAAGTGTCTCATTGCAGAGCTACAGAGTACATAATGAAGGGAGTATATATAAATACTGCTTTGCTTAATGCATCCTGTGCAGCAATGGATGATTTTCAATTGATCCCAATGATAAGCAAATGTAGAACCAAAGAGGGAAGGCGAAAGACCAATTTATACGGATTCATCATAAAAGGAAGATCCCACTTAAGAAATGACACTGACGTGGTAAATTATGTGAGCATGGAATTTTCCCTTACTGATCCAAGACTTGAACTGCATAAATGGGAGAAGTACTGCATCCTTGAGATAGGAGACATGGTTCTAAGAACTGCCATAGGTCAAGTGGCAAGGCCTATGTTTTTATACGTGAGAACAAACGGGACCTCAAAAATTAAAATGAAATGGGGAATGGAAATGAGACGTTGCCTCCTCCAGTCCCTCCAACAGATTGAGAGTATGATTGAAGCAGAGTCATCTGTCAAAGAGAAAGATATGACCAAAGAGTTCTTTGAAAACAAAACAGAAACTTGGCCCATTGGAGAGTCCCCCAAGGGGGTGGAAGAAGGTTCCATTGGAAAGGTCTGCAGGACGCTGTTGGCAAAGTCAGTTTTCAACTGCTTGTATGCGTCTCCACAATTAGAAGGATTCTCAGCTGAATCAAGGAAATTGCTTCTCATTGTTCAAGCTCTTAGGGACAACCTTGAACCTGGAACCTTTGATCTTGGGGGATTATATGAATCAATTGAGGAGTGCCTGATTAATGATCCCTGGGTTTTGCTTAATGCGTCTTGGTTCAACTCCTTCCTCACACATGCACTAAGATAGATGGCGTCTCAAGGCACCAAACGATCATATGAACAGATGGAGACTGGTGGGGAACGCCAGGATGCCACAGAAATCAGAGCATCTGTCGGAAGAATGATTGGTGGAATCGGAAGATTCTACATCCAGATGTGCACTGAACTCAAACTCAGTGACTATGAGGGACGACTGATTCAAAATAGCATAACAATAGAGAGAATGGTGCTCTCTGCTTTTGACGAGAGAAGGAATAAATACCTAGAAGAGCATCCCAGTGCTGGGAAAGATCCTAAGAAAACTGGAGGACCCATATATAGAAGAATTGACGGAAAATGGATGAGGGAACTCACCCTTTATGACAAAGAAGAAATAAGGAGAATTTGGCGCCAAGCCAACAATGGTGAAGATGCAACGGCCGGCCTTACCCATATTATGATTTGGCACTCCAATCTGAATGATGCCACCTATCAGAGAACAAGAGCTCTTGTTCGCACTGGGATGGATCCCAGAATGTGCTCCCTAATGCAAGGTTCAACACTTCCCAGAAGGTCTGGAGCCGCAGGTGCTGCAGTAAAAGGAGTTGGAACAATAGCGATGGAGTTAATCAGAATGATCAAACGTGGGATCAATGACCGAAACTTCTGGAGGGGTGAAAATGGACGAAGGACAAGGATTGCATATGAAAGAATGTGCAACATTCTCAAAGGGAAATTTCAGACAGCTGCACAGAGGGCAATGATGGATCAAGTGAGAGAAAGCCGGAACCCAGGAAACGCTGAAATTGAAGATCTTATTTTCCTGGCACGGTCAGCACTTATTTTAAGAGGGTCAGTTGCACATAAGTCTTGCCTGCCTGCTTGTGTGTATGGGCTTGCGGTAGCGAGTGGGCATGACTTTGAAAGAGAAGGATATTCTCTGGTCGGGATAGACCCCTTCAAACTACTTCAAAACAGTCAAGTATTCAGCCTAATCAGACCAAATGAAAACCCAGCTCACAAGAGTCAACTGGTGTGGATGGCTTGCCACTCTGCCGCATTTGAGGATTTAAGAGTATCAGGCTTCATAAGAGGGAAAAAAGTGGTTCCAAGAGGAAAGCTTTCCACAAGAGGGGTTCAGATTGCTTCAAATGAGAATGTGGAAGCTATGGACTCTAGTACCCTGGAACTAAGGAGCAGGTACTGGGCCATAAGGACCAGAAGCGGGGGAAATACCAATCAACAGAAGGCATCCGCAGGCCAAATCAGTGTGCAACCTACATTCTCAGTACAAAGGAATCTCCCTTTTGAGAGAGCGACCGTTATGGCAGCTTTCATTGGGAACAATGAGGGACGGACATCAGATATGCGAACTGAAATCATAAGGATGATGGAAAGTGCAAAGCCAGAAGATTTGTCCTTCCAGGGGCGGGGAGTCTTCGAGCTCTCGGACGAAAAGGCAACGAACCCGATCGTGCCTTCCTTTGACATGAATAATGAGGGGTCTTATTTCTTCGGAGACAATGCAGAGGAGTATGACAATTGAATGAGCCTTCTAACCGAGGTCGAAACGTATGTTCTCTCTGTCGTTCCGTCAGGCCCCCTCAAAGCCGAGATAGCGCAGAGACTTGAAGATGTTTTTGCAGGGAAAAACACCGATCTTGAGGCACTCATGGAATGGCTAAAGACAAGACCAATCCTGTCACCTCTGACTAAGGGGATTTTAGGATTTGTATTCACGCTCACCGTGCCCAGTGAGCGAGGACTGCAGCGTAGACGCTTTGTCCAGAATGCCCTCAATGGGAACGGTGACCCGAACAACATGGACAAAGCGGTCAAACTGTACAGAAAACTTAAAAGGGAAATAACATTCCACGGGGCCAAAGAAGTAGCGCTCAGTTATTCTGCTGGTGCACTTGCCAGTTGCATGGGCCTCATATACAACAGAATGGGGACTGTCACCACTGAGGTGGCATTTGGTCTAGTATGCGCAACCTGTGAACAGATTGCTGATTCCCAGCATCGATCCCATAGACAAATGGTGACAACAACCAATCCACTAATCAGGCATGAGAACAGAATGGTATTAGCCAGCACAACGGCTAAAGCCATGGAACAAATGGCTGGATCAAGTGAACAAGCAGCAGAGGCTATGGAGGTTGCCAGTCAGGCTAGGCAAATGGTACAGGCAATGAGAACAATCGGGACTCACCCTAGTTCCAGCGCTGGTCTAAAAGATGATCTTCTTGAAAATTTACAGGCCTATCAGAAGCGAATGGGGGTGCAGATGCAACGATTCAAGTGAATGAGCCTTCTAACCGAGGTCGAAACGCCTATCAGAAGCGAATGGGGGTGCAGATGCAACGATTCAAGTGATCCTCTCTTTGCTGCCGCAAGCATCATCGGGATTTTGCACCTGATATTGTGGATTCTTGATCGTCTTTTTTTCAAATGCATTTACCGTCGCTTTAAATACGGTTTGAAAAGAGGGCCTTCTACGGAAGGAGTGCCGGAGTCTATGAGGGAAGAATATCGGCAGAAACAGCAGAGTGCTGTGGATGTTGACGATGGTCATTTTGTCAACATAGTGCTAGAGTAAATGGATTCCAACACTGTGTCAAGCTTTCAGGTAGACTGCTTCCTTTGGCATATCCGCAAACGATTTGCGGACAATGGATTGGGTGATGCCCCATTCCTTGATCGGCTCCGCCGAGATCAAAAGTCCCTAAAAGGAAGAGGCAGCACCCTTGGTCTTAACATCGAGACAGCCACTCTTGCTGGGAAGCAAATTGTGGAGTGGATTCTGAAAGAAGAATCCAACGAGACACTTAAGATGACCATTGCATCTGTACCCTCTTCGCGCTACCTAGCTGACATGACCCTTGAGGAAATGTCAAGGGATTGGTTCATGCTCATGCCTAGGCAAAAGGTGGCAGGCTCTCTTTGTGTGCGAATGGACCAGGCGATCATGGAAAAGAACATTATACTGAAAGCGAACTTCAGTGTGATTTTTGACCGGTTGGAGACTTTGATACTATTAAGGGCTTTCACCGAAGAGGGAGAAATTGTTGGAGAAATTTCACCATTACTTTCTCTTCCAGGACATACTGATGAGGATGTCAAAAATGCAGTTGGGGTCCTCATCGGAGGGCTTGAATGGAATAGTAACACAGTTCGAGTCTCTGAAAATCTACAGAGATTCGCTTGGAGAAGCCGTAATGAGAATGGGAGACCTCCACTACCTCCAGAACAGAAA---------------------------------TGAATGGATTCCAACACTGTGTCAAGCTTTCAGGACATACTGATGAGGATGTCAAAAATGCAGTTGGGGTCCTCATCGGAGGGCTTGAATGGAATAGTAACACAGTTCGAGTCTCTGAAAATCTACAGAGATTCGCTTGGAGAAGCCGTAATGAGAATGGGAGACCTCCACTACCTCCAGAACAGAAATGAAAAGTGGCGAGAGCAATTGGGTCAGAAATTTGAGGAAATAAGGTGGCTGATTGAAGAAGTGCGGCACAAATTGAAGATGACAGAGAATAGTTTCGAGCAAATAACATTTATGCAAGCCTTACAACTACTGCTTGAAGTAGAACAAGAGATGAGAACTTTCTCGTTTCAGCTTATTTAA
>Concatenated PB2+PA+NP+M1+M2+NS1+NS2 STRAIN=A/swine/Tennessee/65/1977 YEAR=1977
ATGGAGAGAATAAAGGAACTAAGAAATCTGATGTCACAGTCTCGCACTCGCGAGATACTCACAAGAACCACTGTGGATCATATGGCCATAATCAAGAAATACACATCGGGAAGGCAGGAGAAGAACCCCGCATTGAGAATGAAATGGATGATGGCAATGAAATACCCAATTACAGCGGACAAGAGAATAATTGAAACAATCCCCGAGAGGAATGAGCAAGGACAAACCCTATGGAGCAGAACGAGCGATGCCGGATCAGATCGGGTGATGGTATCACCTCTAGCTGTAACATGGTGGAATAGGAATGGGCCAACAGCAAGCACAATTCACTACCCAAAAGTCTATAGAACTTACTTTGAAAAAGTCGAAAGATTAAAACATGGGACTTTTGGTCCTGTCCATTTCAGAAACCAAGTCAAAATACGCCGAAGGGTTGACATAAACCCAGGTCATGCAGACCTCAGTTCCAAAGAAGCGCAAGATGTTATAATGGAGGTTGTTTTCCCAAATGAAGTGGGAGCTAGAATATTAACATCGGAATCACAGCTAATGATTACTAAAGAAAAGAAAGAAGAGCTCCAGGAGTGCAAAATTTCTCCCTTGATGGTAGCATACATGTTGGAAAGAGAACTTGTTCGGAAAACAAGGTTCCTCCCAGTGGCTGGTGGAACGAGCAGTGTGTACATTGAGGTGTTACATTTAACTCAGGGAGCGTGCTGGGAACAGCTATACACTCCAGGAGGGGAAGTAAGAAACGATGATGTTGACCAAAGCTTAATTATCGCTGCTAGGAGCATAGTGAGAAGAGCTACAGTATCTGCAGATCCACTGGCATCCCTATTGGAAATGTGTCATAGCACACAGATTGGTGGAGTAAGAATGGTAGACATCCTCAAACAAAATCCGACAGAGGAACAAGCAGTGGATATATGCAAGGCTGCAATGGGTCTGAGAATCAGCTCATCATTTAGTTTTGGCGGGTTCACATTCAAAAGAACAAGTGGCTCATCAACCAAGAGGGAGGAGGAAGTACTTACGGGCAATCTCCAAACATTGAAGATAAGAGTGCACGAAGGGTACGAAGAATTTACAATGGTTGGGAAAAGGGCAACAGCTATACTCAGAAAAGCAACTAGAAGGTTGGTTCAACTGATAGTGAGTGGAAGGGATGAACAATCAATTGCTGAGGCAATAATCGTTGCTATGGTGTTTTCACAGGAGGATTGTATGATAAAGGCAGTTAGAGGTGATCTGAATTTCGTCAACAGGGCGAACCAACGATTGAATCCAATGCACCAACTACTAAGGCATTTTCAAAAGGATGCTAAAATTCTCTTTCAAAATTGGGGGATTGAATCCATAGACAATGTTATGGGAATGATTGGGATACTACCTGACTTAACCCCAAGCACTGAGAAATCAATGAGAGGAATAAGAATCAGCAAAATGGGGGTGGATGAGTATTCCAGTACGGAGAGGGTAGTGGTAAGCATTGACCGTTTTTTAAGAGTAAGAGACCAGCAAGGGAACGTGCTATTGTCTCCCGAAGAGGTCAGCGAAACACAGGGAACTGAAAAGCTGACGATAACTTATTCATCGTCAATGATGTGGGAGGTTAATGGGCCTGAATCGGTATTGGTGAATACCTACCAGTGGATCATCAGGAACTGGGAAACTGTTAAAATTCAGTGGTCGCAAGACCCTACAATGCTGTACAATAAAATGGAATTTGAACCATTTCAGTCTTTGGTTCCTAAAGCTGCAAGAGGCCAATACAGCGGGTTTGTGAGAACCCTATTCCAACAAATGAGAGATGTACTTGGAACATTTGACACCGTTCAGATAATAAAACTTCTCCCCTTTGCAGCTGCTCCACCAAAACAAAGTAGAATGCAGTTTTCCTCTCTCACCGTGAATGTAAGAGGATCAGGAATGAGAATTCTTATAAGAGGCAATTCCCCTGTGTTCAATTACAACAAAAGCACCAAGAGACTCACAATCCTAGGAAAGGATGCAGGTGCTCTAAATGAAGACCCAGATGAAGGAACAGCTGGAGTGGAGTCTGCTGTCTTGAGAGGATTCCTCATTTTGGGCAGAGAAGACAAGAGATATGGGCCAGCATTAAGTATCAATGAGTTGAGTAGTCTTGCAAAAGGAGAGAAGGCTAATGTACTGATTGGGCAGGGAGACGTAGTGTTGGTAATGAAACGGAAACGGGACTCAAGCATACTTACTGACAGCCAGACAGCGACCAAAAGAATTCGAATGGCCATCAATTAGATGGAGGATTTCGTACGACAGTGCTTCAATCCAATGATTGTCGAACTTGCAGAAAAAACAATGAAAGAATACGGGGAGAACCCGAAGATCGAAACAAACAAATTTGCAGCTATATGCACACACATGGAGGTATGCTTCATGTATTCAGATTTCCACTTCATCAATGAGCGGGGTGAATCAATAATCATAGAGCCTAGTGATTCTAATGCACTTCTGAAACACAGATTTGAAATAATTGAAGGAAGGGATCGGAATATGGCTTGGACGGTGGTAAACAGTATTTGTAACACTACAGGGGTTGGAAAACCAAGGTTTCTCCCAGATTTGTATGACTACAAGGAAGATAGATTCATTGAGATTGGTGTAACGAGGAGAGAAGTTCATATATACTACCTGGAGAAGGCCAATAAAATAAAATCTGAAGAGACGCACATCCACATTTTCTCATTTACAGGAGAAGAAATGGCAACAAAGGCCGACTACACACTAGATGAAGAAAGTAGAGCTAGAATAAAGACCAGGCTATTCACCATAAGACAAGAGATGGCTAGCAGAGGTCTTTGGGATTCCTTTCGTCAGTCCGAGAGAGGCGAAGAGACAATTGAAGAAAGATTTGAAATCAAAGGGACAATGCGAAGGCTTGCTGACCAAAGTCTCCCACCAAACTTCTCAAGTTTCGACAACTTTAGAGCCTATGTGGATGGATTCGAGCCGAATGGCTACATTGAGGGCAAGCTTTCCCAAATGTCTAGAGAAGTAAATGCTAGAATCGAGCCTTTCTTGAAGACAACACCACGCCCACTTAGGCTGCCATGTGGGCCTCCCTGTTTTCAACGATCCAAATTTCTTTTGATGGATGCTCTGAAATTAAGCATTGAAGATCCAAGCCATGAAGGAGAAGGGATACCGCTTTATGATGCGGTCAGATGCATGAAAACGTTCTTTGGGTGGAAGGAACCTACAATTGTTAAACCACATGAAAAGGGAATAAATTCAAATTACCTTCTAGCATGGAAGCAAGTGCTGGCAGAAATACAGGACTTTGAGGATGAGAAGAAAATTCCGAGGGTTAAAAATATGAAAAAAACAAGTCCACTGAAATGGACACTTGGTGAAAATATGGCCCCAGAAAAGGTGGACTTTGAGGATTGTAAAGATGTGAGCGATCTGAAGCAATATGATGGTGATGAACCAGAATTTAGATCACTTGCAAGTTGGATCCAAAATGAATTCAATAAAGCATGTGAACTGACTGATTCGAGCTGGTTGGAGCTTGATGAGATTGGAGAGGATATAGCTCCAATTGAACATATTGCAAGCATGAGAAGGAACTATTTTACAGCAGAAGTGTCTCATTGTAGAGCTACAGAGTACATAATGAAGGGAGTATATATAAATACTGCTTTGCTTAATGCATCCTGTGCAGCAATGGATGAGTTTCAATTGATCCCAATGATAAGCAAATGTAGAACCAAAGAGGGAAGGCGAAAGACCAATTTATACGGATTCATCATAAAAGGAAGATCCCACTTAAGAAATGACACTGACGTGGTAAATTTTGTGAGCATGGAATTTTCCCTCACTGATCCAAGACTTGAACTGCATAAATGGGAGAAGTACTGCATCCTTGAGATAGGAGACATGGTTCTAAGAACTGCCATAGGTCAAGTGGCAAGGCCTATGTTTTTATACGTGAGAACAAACGGGACCTCAAAAATTAAAATGAAATGGGGAATGGAAATGAGACGTTGCCTCCTCCAGTCCCTCCAGCAGATTGAGAGTATGATTGAAGCTGAGTCATCTGTCAAAGAGAAAGATATGACCAAAGAATTCTTTGAAAACAAATCAGAAACTTGGCCCATTGGAGAGTCCCCCAAAGGGGTGGAAGAAGGTTCCATTGGAAAGGTCTGCAGAACATTGTTGGCAAAGTCAGTTTTCAACTGCTTGTATGCGTCCCCACAATTAGAAGGATTCTCAGCTGAATCAAGGAAATTGCTTCTCATTGTTCAAGCTCTTAGGGACAACCTTGAACCTGGAACCTTTGATCTTGGGGGATTATATGAATCAATTGAGGAGTGCCTGATTAATGATCCCTGGGTTTTGCTTAATGCGTCTTGGTTCAACTCCTTCCTCACACATGCACTGAGATAGATGGCGTCTCAAGGCACCAAACGATCATATGAACAAATGGAGACTGGTGGGGAACGCCAGGATGCCACAGAAATCAGAGCATCTGTCGGAAGAATGATTGGTGGAATCGGAAGATTCTACATCCAAATGTGCACTGAACTCAAACTCAGTGACTATGAGGGACGACTGATTCAAAATAGCATAACAATAGAGAGAATGGTGCTCTCTGCTTTTGACGAGAGAAGGAATAAATACCTAGAAGAGCATCCCAGTGCTGGGAAAGATCCTAAGAAAACTGGAGGACCCATATATAGAAGAATAGACGGAAAATGGATGAGGGAACTCATCCTTTATGACAAGGAAGAAATAAGGAGAGTTTGGCGCCAAGCCAACAATGGTGAAGATGCAACAGCCGGCCTTACCCATATTATGATTTGGCACTCCAATCTGAATGATGCCACCTATCAGAGAACAAGAGCTCTTGTTCGCACTGGGATGGATCCCAGAATGTGCTCCCTAATGCAAGGTTCAACACTTCCCAGAAGGTCTGGAGCCGCAGGTGCTGCAGTAAAAGGAGTTGGAACAATAGCGATGGAGTTAATCAGAATGATCAAACGTGGGATCAATGACCGAAACTTCTGGAGGGGTGAAAATGGACGAAGAACAAGGATTGCATATGAAAGAATGTGCAACATTCTCAAAGGGAAATTTCAGACAGCTGCACAGAGGGCAATGATGGATCAAGTGAGAGAAAGTCGGAACCCAGGAAACGCTGAAATTGAAGATCTCATTTTCCTGGCACGGTCAGCACTTATTTTAAGAGGGTCAGTTGCACATAAGTCTTGCCTGCCTGCTTGTGTGTATGGGCTTGCAGTAGCGAGTGGGCATGACTTTGAAAGAGAAGGGTATTCTCTGGTCGGGATAGACCCCTTCAAACTACTTCAAAACAGTCAAGTATTCAGCCTAATCAGACCAAATGAAAACCCAGCTCACAAGAGTCAACTGGTGTGGATGGCTTGCCACTCTGCCGCATTTGAGGATTTAAGAGTATCAGGCTTCATAAGAGGGAAAAAAGTGGTTCCAAGAGGAAAGCTTTCCACAAGAGGGGTTCAGATTGCTTCAAATGAGAATGTGGAAGCTATGGACTCTAGTACCCTGGAACTAAGGAGCAGGTACTGGGCCATAAGGACAAGAAGCGGGGGAAATACTAATCAACAGAAAGCATCCGCAGGCCAGATCAGTGTGCAACCTACATTTTCAGTACAAAGGAATCTCCCTTTTGAGAGAGCAACCGTTATGGCAGCTTTCATTGGGAACAATGAGGGACGGACATCAGATATGCGAACTGAAATCATAAGGATGATGGAAAGTGCAAAGCCAGAAGATTTGTCCTTCCAGGGGCGGGGAGTCTTCGAGCTCTCGGACGAAAAGGCAACGAACCCGATCGTGCCTTCCTTTGACATGAATAATGAGGGGTCTTATTTCTTCGGAGACAATGCAGAGGAGTATGACAATTGAATGAGCCTTCTAACCGAGGTCGAAACGTATGTTCTCTCTATCGTTCCGTCAGGCCCCCTCAAAGCCGAGATAGCGCAGAGACTTGAAGATGTTTTTGCAGGGAAAAACACCGATCTTGAGGCACTCATGGAATGGCTAAAGACAAGACCAATCCTGTCACCTCTGACTAAGGGGATTTTAGGATTTGTATTCACGCTCACCGTGCCCAGTGAGCGAGGACTGCAGCGTAGACGCTTTGTCCAGAATGCCCTCAATGGGAACGGTGACCCGAACAACATGGACAAAGCGGTCAAACTGTACAGAAAACTTAAAAGGGAAATAACATTCCACGGGGCCAAAGAAGTAGCGCTCAGTTATTCTGCTGGTGCACTTGCCAGTTGCATGGGCCTCATATACAACAGAATGGGGACTGTCACCACTGAGGTGGCATTTGGTCTAGTATGCGCAACCTGTGAACAGATTGCTGATTCCCAGCATCGATCTCATAGACAAATGGTGACAACAACCAATCCACTAATCAGGCATGAGAACAGAATGGTATTAGCCAGCACAACAGCTAAAGCCATGGAACAAATGGCTGGATCAAGTGAACAAGCAGCGGAGGCCATGGAGGTTGCCAGCCAGGCTAGGCAAATGGTACAGGCAATGAGAACAATTGGGACTCACCCTAGTTCCAGCGCTGGTCTAAAAGATGATCTTCTTGAAAATTTACAGGCCTATCAGAAGCGAATGGGGGTGCAGATGCAACGATTCAAGTGAATGAGCCTTCTAACCGAGGTCGAAACGCCTATCAGAAGCGAATGGGGGTGCAGATGCAACGATTCAAGTGATCCTCTCGTTGCTGCCGCAAGCATCATTGGGATTTTGCACCTGATATTGTGGATTCTTGATCGTCTTTTTTTCAAATGCATTTACCGTCGCTTTAAATACGGTTTGAAAAGAGGGCCTTCTACGGAAGGAGTGCCGGAGTCTATGAGGGAAGAATATCGGCAGAAACAGCAGAGTGCTGTGGATGTTGACGATGGTCATTTTGTCAACATAGTGCTAGAGTAAATGGATTCCAACACTGTGTCAAGCTTTCAGGTAGACTGCTTCCTTTGGCATATCCGCAAACGGTTTGCGGACAATGGATTGGGTGATGCCCCATTCCTTGATCGGCTCCGCCGAGATCAAAAGTCCCTAAAGGGAAGAGGCAGCACCCTTGGTCTCAACATCGAGACAGCCACTCTTGCTGGGAAGCAAATTGTGGAGTGGATTCTGAAAGAAGAATCCAACGAGACACTTAAGATGACCATTGCATCTGTACCTTCTTCGCGCTACCTAGCTGACATGACCCTTGAGGAAATGTCAAGGGATTGGTTTATGCTCATGCCTAGGCAAAAGGTGGCAGGCTCTCTTTGTGTGCGAATGGACCAGGCGATCATGGAAAAGAACATCATACTAAAAGCGAACTTCAGTGTTATTTTTGACCGGTTGGAGACTTTGATACTACTAAGGGCTTTCACCGAAGAGGGAGCAATTGTTGGAGAAATTTCACCATTACTTTCTCTTCCAGGACATACTGATGAGGATGTCAAAAATGCAGTTGGGGTCCTCATCGGAGGGCTTGAATGGAATGGTAACACAGTTCGAGTCTCTGAAAATCTACAGAGATTCGCTTGGAGAAGCCGTAATGAGAATGGGAGACCTCCACTACCTCCAGAACAGAAA---------------------------------TGAATGGATTCCAACACTGTGTCAAGCTTTCAGGACATACTGATGAGGATGTCAAAAATGCAGTTGGGGTCCTCATCGGAGGGCTTGAATGGAATGGTAACACAGTTCGAGTCTCTGAAAATCTACAGAGATTCGCTTGGAGAAGCCGTAATGAGAATGGGAGACCTCCACTACCTCCAGAACAGAAATGAAAAGTGGCGAGAGCAATTGGGTCAGAAATTTGAGGAAATAAGGTGGCTGATTGAAGAAGTGCGGCACAAATTGAAGATGACAGAGAATAGTTTCGAGCAAATAACATTTATGCAAGCCTTACAACTATTGCTTGAAGTAGAACAAGAGATGAGAACTTTCTCGTTTCAGCTTATTTAA
>Concatenated PB2+PA+NP+M1+M2+NS1+NS2 STRAIN=A/swine/Tennessee/87/1977 YEAR=1977
ATGGAGAGAATAAAAGAACTAAGAAATCTGATGTCACAGTCTCGCACTCGCGAGATACTCACAAGAACCACTGTGGATCATATGGCCATAATCAAGAAATACACATCGGGAAGGCAGGAGAAGAACCCCGCATTGAGAATGAAGTGGATGATGGCAATGAAATATCCAATTACAGCAGACAAGAGGATAATTGAAACAATCCCCGAGAGGAATGAGCAAGGACAAACCCTATGGAGCAGGACGAACGATGCCGGATCAGATCGGGTGATGGTATCACCTCTAGCTGTAACATGGTGGAACAGGAATGGGCCAACAGCAAGCACAATTCACTACCCAAAAGTCTATAGAACTTACTTTGAAAAAGTCGAAAGATTAAAACATGGGACTTTTGGTCCTGTCCATTTCAGAAACCAAGTCAAAATACGCCGAAGGGTTGACATAAACCCAGGTCATGCAGACCTCAGTTCCAAAGAAGCGCAAGATGTTATAATGGAGGTTGTTTTCCCAAATGAAGTGGGAGCTAGAATATTAACATCGGAATCACAGCTAATGATTACTAAAGAAAAGAAAGAAGAGCTCCAGGAGTGCAAAATTTCTCCTTTGATGGTAGCATACATGTTGGAGAGAGAACTTGTTCGGAAAACAAGGTTCCTCCCAGTGGCTGGTGGAACGAGCAGTGTGTACATTGAGGTGTTACATTTAACTCAGGGAGCGTGCTGGGAACAGCTATACACTCCAGGAGGGGAAGTAAGAAACGATGATGTTGACCAAAGCTTAATTATCGCTGCTAGGAGCATAGTGAGAAGAGCTACAGTATCTGCAGATCCACTGGCATCTCTATTGGAAATGTGTCATAGCACACAGATTGGTGGAGTAAGAATGGTAGACATCCTCAAACAAAATCCGACAGAGGAACAAGCAGTGGATATATGCAAGGCTGCAATGGGTCTGAGAATCAGCTCATCATTTAGTTTTGGCGGGTTCACATTCAAAAGAACAAGTGGCTCATCAACTAAGAGGGAGGAGGAAGTACTTACGGGCAATCTCCAAACATTGAAGATAAGAGTGCACGAAGGGTACGAAGAATTTACAATGGTTGGGAAAAGGGCAACAGCTATACTCAGAAAAGCAACTAGAAGGTTGGTTCAACTGATAGTGAGTGGAAGGGATGAACAATCAATTGCTGAGGCAATAATCGTGGCTATGGTGTTTTCACAGGAGGATTGTATGATAAAGGCAGTTAGAGGTGATCTGAATTTCGTCAACAGGGCAAACCAACGATTGAATCCAATGCACCAACTACTAAGGCATTTTCAAAAGGATGCTAAAATTCTCTTTCAAAATTGGGGGATTGAATCCATAGACAATGTTATGGGAATGATTGGGATACTACCTGACTTAACCCCAAGCACTGAGAAATCAATGAGAGGAATAAGAATCAGCAAAATGGGGGTGGATGAGTATTCCAGTACGGAGAGGGTAGTGGTAAGCATTGACCGTTTTTTAAGAGTAAGAGACCAGCAAGGGAACGTGCTATTGTCTCCCGAAGAGGTCAGCGAAACACAGGGGACTGAAAAGTTGACGATAACTTATTCGTCGTCAATGATGTGGGAGGTTAATGGGCCTGAATCGGTATTGGTGAATACCTACCAGTGGATCATCAGGAACTGGGAAACTGTTAAAATTCAGTGGTCACAAGACCCTACAATGCTGTACAATAAAATGGAATTTGAACCATTTCAATCTTTGGTTCCCAAAGCTGCAAGAGGTCAATACAGTGGGTTTGTGAGAACCCTATTCCAACAAATGAGAGATGTGCTTGGAACATTTGATACCGTTCAGATAATAAAACTTCTCCCTTTTGCAGCTGCTCCACCAAAACAAAGTAGAATGCAGTTTTCCTCTCTCACCGTAAATGTAAGAGGATCTGGAATGAGAATTCTTATAAGAGGCAATTCTCCTGTGTTCAATTACAACAAAAGCACCAAGAGACTCACAATCCTAGGAAAGGATGCAGGTGCTTTAAATGAAGACCCAGATGAAGGAACAGCTGGAGTGGAGTCTGCTGTCTTGAGAGGATTCCTTATTTTGGGCAGAGAAGACAAGAGATATGGGCCAGCATTAAGTATCAATGAATTGAGTAGTCTTGCAAAAGGAGAGAAGGCTAATGTACTGATTGGGCAAGGAGACGTAGTGTTGGTAATGAAACGGAAACGGGACTCAAGCATACTTACTGACAGCCAGACAGCGACCAAAAGAATTCGAATGGCCATCAATTAGATGGAGGACTTCGTACGACAGTGCTTCAATCCGATGATTGTCGAACTTGCAGAAAAGACAATGAAAGAGTACGGGGAGAACCCAAAGATCGAAACAAACAAATTTGCAGCGATATGCACACATATGGAGGTATGCTTCATGTATTCAGATTTCCACTTCATCAATGAGCGGGGTGAATCAATAATCATAGAGCCTGGTGATTCTAATGCACTGCTGAAACACAGATTTGAAATAATTGAAGGAAGGGATCGGAATATGGCTTGGACGGTGGTAAACAGTATTTGTAACACTACAGGGGTTGGGAAACCAAGGTTTCTCCCAGATCTGTATGACTACAAGGAAGATAGATTCATTGAGATTGGTGTAACAAGGAGAGAAGTCCATATATACTACCTGGAGAAGGCCAATAAGATAAAATCTGAAGAGACGCACATCCATATTTTCTCATTTACAGGAGAAGAAATGGCAACAAAGGCCGACTACACACTAGATGAAGAAAGTAGAGCCAGAATAAAGACCAGGCTATTCACCATAAGACAAGAGATGGCTAGCAGAGGTCTTTGGGATTCCTTTCGTCAGTCCGAGAGAGGCGAAGAGACAATTGAAGAAAGATTTGAAATCAAAGGGACGATGCGAAGGCTTGCTGACCAAAGTCTCCCACCAAACTTCTCAAGTTTCGATAACTTTAGAGCCTATGTGGATGGATTCGAGCCGAATGGCTACATTGAGGGCAAGCTTTCCCAAATGTCTAGAGAAGTAAATGCTAGAATCGAGCCTTTCTTGAAGACAACACCACGACCGCTTAGGCTGCCATGTGGGCCTCCCTGTTTTCAAAGATCCAAATTTCTTTTGATGGATGCTCTGAAATTAAGCATTGAGGATCCAAGCCATGAAGGAGAAGGAATACCGCTTTATGATGCGGTCAGATGCATGAAAACGTTCTTTGGGTGGAAGGAACCTACCATTGTTAAGCCACATGAAAAGGGAATAAATTCAAATTACCTTTTAGCATGGAAGCAAGTGCTGGCAGAAATACAGGACTTTGAGGATGAGAAGAAAATTCCGAGGGTTAAAAATATGAAAAAAACAAGCCCACTAAAATGGGCACTTGGTGAAAATATGGCCCCAGAAAAAGTGGACTTTGATGATTGCAAAGATGTGAGTGATCTGAAGCAATATGATAGTGATGAACCAGAATTTAGATCGCTTGCAAGTTGGATCCAAAATGAATTCAACAAAGCATGTGAACTGACTGATTCGAGCTGGTTAGAGCTTGATGAGATTGGAGAGGATATAGCTCCAATTGAACATATTGCAAGCATGAGAAGGAACTATTTTACAGCAGAAGTGTCTCATTGCAGAGCTACAGAGTACATAATGAAGGGAGTATATATAAATACTGCTTTGCTTAATGCATCCTGTGCAGCAATGGATGATTTTCAATTGATCCCAATGATAAGCAAATGTAGAACCAAAGAGGGAAGGCGAAAGACCAATTTATACGGATTCATCATAAAAGGAAGATCCCACTTAAGAAATGACACTGACGTGGTAAACTTTGTGAGCATGGAATTTTCCCTCACTGATCCAAGACTTGAACTGCATAAATGGGAGAAGTACTGCATCCTTGAGATAGGAGACATGGTTCTAAGAACTGCCATAGGTCAAGTGGCAAGGCCTATGTTTCTATACGTGAGAACAAACGGAACCTCAAAAATTAAAATGAAATGGGGAATGGAAATGAGACGTTGCCTCCTCCAGTCCCTCCAGCAGATTGAGAGTATGATTGAAGCAGAGTCATCTGTCAAAGAGAAAGATATGACCAAAGAATTCTTTGAAGACAAATCAGAAACTTGGCCCATTGGAGAGTCCCCCAAAGGGGTGGAAGAAGGTTCCATTGGAAAGGTCTGCAGGACGTTGTTGGCAAAGTCAGTTTTCAACTGCTTGTATGCGTCTCCACAATTAGAAGGATTCTCAGCTGAATCAAGGAAATTGCTTCTCATTGTTCAAGCTCTTAGGGACAACCTTGAACCTGGAACCTTTGATCTTGGGGGATTATATGAATCAATTGAGGAGTGCCTGATTAATGATCCCTGGGTTTTGCTTAATGCGTCTTGGTTCAACTCCTTCCTCACACATGCACTAAGATAGATGGCGTCTCAAGGCACCAAACGATCATATGAACAAATGGAGACTGGTGGGGAACGCCAGGATGCCACAGAAATCAGAGCATCTGTCGGAAGAATGATTGGTGGAATCGGAAGATTCTACATCCAAATGTGCACTGAACTCAAACTCAGTGACTATGAGGGACGACTGATTCAAAATAGCATAACAATAGAGAGAATGGTGCTCTCTGCTTTTGATGAGAGAAGGAATAAATACCTAGAAGAGCATCCCAGTGCTGGGAAAGATCCTAAGAAAACTGGAGGACCCATATATAGAAGAATAGACGGAAAATGGATGAGAGAACTCATCCTTTATGACAAAGAAGAAATAAGGAGAGTTTGGCGCCAAGCCAACAATGGTGAAGATGCAACAGCCGGCCTTACCCATATTATGATTTGGCACTCCAATCTGAATGATGCCACCTATCAGAGAACAAGAGCTCTTGTTCGCACTGGGATGGATCCCAGAATGTGCTCCCTAATGCAAGGTTCAACACTTCCCAGAAGGTCTGGAGCCGCAGGTGCTGCAGTAAAAGGAGTTGGAACAATAGCGATGGAGCTAATCAGAATGATCAAACGTGGGATCAATGACCGAAACTTCTGGAGAGGTGAAAATGGACGAAGAACAAGGATTGCATATGAAAGAATGTGCAACATTCTCAAAGGGAAATTTCAGACAGCTGCACAGAGGGCAATGATGGATCAAGTGAGGGAAAGTCGGAACCCAGGAAACGCTGAAATTGAAGATCTTATTTTCCTGGCACGGTCAGCACTCATATTAAGAGGGTCAGTTGCACATAAGTCTTGCCTGCCTGCTTGTGTGTATGGGCTTGCAGTAGCGAGTGGGCATGACTTTGAAAGAGAAGGATATTCTCTGGTCGGGATAGACCCCTTCAAACTACTTCAAAACAGTCAAGTATTCAGCCTAATCAGACCAAATGAAAACCCAGCTCACAAGAGTCAACTGGTGTGGATGGCTTGTCACTCTGCCGCATTTGAGGATTTAAGAGTATCAGGCTTCATAAGAGGGAAAAAAGTGGTTCCAAGAGGAAAGCTTTCCACAAGAGGGGTTCAGATTGCTTCAAATGAGAATGTGGAAGCTATGGACTCTAGTACCCTGGAACTGAGGAGCAGGTACTGGGCCATAAGGACAAGAAGCGGGGGAAATACTAATCAACAGAAAGCATCCGCAGGCCAGATCAGTGTGCAACCTACATTCTCAGTACAAAGGAATCTCCCTTTTGAGAGAGCGACCGTTATGGCAGCTTTCATTGGGAACAATGAGGGACGGACATCAGATATGCGAACTGAAATCATAAGGATGATGGAAAGTGCAAAACCAGAAGATTTGTCCTTCCAGGGGCGGGGAGTCTTCGAGCTCTCGGACGAAAAGGCAACGAACCCGATCGTGCCTTCCTTTGACATGAATAATGAGGGGTCTTATTTCTTCGGAGACAATGCAGAGGAGTATGACAATTGAATGAGCCTTCTAACCGAGGTCGAAACGTATGTTCTCTCTATCGTTCCGTCAGGCCCCCTCAAAGCCGAGATAGCACAGAGACTTGAAGATGTTTTTGCAGGGAAAAACACCGATCTTGAGGCACTCATGGAATGGCTAAAGACAAGACCAATCCTGTCACCTCTGACTAAGGGGATTTTAGGATTTGTATTCACGCTCACCGTGCCCAGTGAGCGAGGACTGCAGCGTAGACGCTTTGTCCAGAATGCCCTCAATGGGAACGGTGACCCGAACAACATGGACAAAGCGGTCAAACTGTACAGAAAACTTAAAAGGGAAATAACATTCCACGGGGCCAAAGAAGTAGCGCTCAGTTATTCTGCTGGTGCACTTGCCAGTTGCATGGGCCTCATATACAACAGAATGGGGACTGTCACCACTGAGGTGGCATTTGGTCTAGTATGCGCAACCTGTGAACAGATTGCTGATTCCCAGCATCGATCTCATAGACAAATGGTGACAACAACCAATCCACTAATCAGGCATGAGAACAGAATGGTATTAGCCAGCACAACAGCTAAAGCCATGGAACAAATGGCTGGATCAAGTGAACAAGCAGCAGAGGCCATGGAGGTTGCCAGCCAGGCTAGGCAAATGGTACAGGCAATGAGAACAATTGGGACTCACCCTAGTTCCAGCGCTGGTCTAAAAGATGATCTTCTTGAAAATTTACAGGCCTATCAGAAGCGAATGGGGGTGCAGATGCAACGATTCAAGTGAATGAGCCTTCTAACCGAGGTCGAAACGCCTATCAGAAGCGAATGGGGGTGCAGATGCAACGATTCAAGTGATCCTCTCGTTGCTGTCGCAAGCATCATTGGGATTTTGCACCTGATATTGTGGATTCTTGATCGTCTTTTTTTCAAATGCATTTACCGTCGCTTTAAATACGGTTTGAAAAGAGGGCCTTCTACGGAAGGAGTGCCGGAGTCTATGAGGGAAGAATATCGGCAGAAACAGCAGAGTGCTGTGGATGTTGACGATGGTCATTTTGTCAACATAGTGCTAGAGTAAATGGATTCCAACACTGTGTCAAGCTTTCAGGTAGACTGCTTCCTTTGGCATATCCGCAAACGGTTTGCGGACAATGGATTGGGTGATGCCCCATTCCTTGATCGGCTCCGCCGAGATCAAAAGTCCCTAAAAGGAAGAGGCAGCACCCTTGGTCTTAACATCGAGACAGCCACTCTTGTTGGGAAGCAAATTGTGGAGTGGATTCTGAAAGAAGAATCCAACGAGACACTTAAAATGACCATTGCATCTGTACCTACTTCGCGCTACCTAGCTGACATGACCCTTGAGGAAATGTCAAGGGATTGGTTCATGCTCATGCCTAGGCAAAAGGTGGCAGGCTCTCTTTGTGTGCGAATGGACCAGGCGATCATGGAAAAGAACATCATACTGAAAGCGAACTTCAGTGTGATTTTTGACCGGTTGGAGACTTTGATACTACTAAGGGCTTTCACCGAAGAGGGAGCAATTGTTGGAGAAATTTCACCATTACTTTCTCTTCCAGGACATACTGATGAGGATGTCAAAAATGCAGTTGGGGTCCTCATCGGAGGGCTTGAATGGAATGGTAACACGGTTCGAGTCTCTGAAAATCTACAGAGATTCGCTTGGAGAAGCCGTAATGAGAATGGGAGACCTCCACTACCTCCAGAACAGAAA---------------------------------TGAATGGATTCCAACACTGTGTCAAGCTTTCAGGACATACTGATGAGGATGTCAAAAATGCAGTTGGGGTCCTCATCGGAGGGCTTGAATGGAATGGTAACACGGTTCGAGTCTCTGAAAATCTACAGAGATTCGCTTGGAGAAGCCGTAATGAGAATGGGAGACCTCCACTACCTCCAGAACAGAAATGAAAAGTGGCGAGAGCAATTGGGTCAGAAATTTGAGGAAATAAGGTGGCTGATTGAAGAAGTGCGGCACAAATTGAAGATGACAGAGAATAGTTTCGAACAAATAACATTTATGCAAGCCTTACAACTATTGCTTGAAGTAGAACAAGAGATAAGAACTTTCTCGTTTCAGCTTATTTAA
>Concatenated PB2+PA+NP+M1+M2+NS1+NS2 STRAIN=A/swine/Tennessee/105/1977 YEAR=1977
ATGGAGAGAATAAAGGAACTAAGAAATCTGATGTCACAGTCTCGCACTCGCGAGATACTCACAAGGACCACTGTGGATCATATGGCCATAATCAAGAAATACACATCGGGGAGGCAAGAGAAGAACCCCGCATTGAGAATGAAATGGATGATGGCAATGAAATATCCAATTACAGCGGACAAGAGAATAATTGAAACAATCCCCGAGAGAAATGAGCAAGGACAAACCCTATGGAGCAGAACGAGCGATGCCGGATCAGATCGGGTGATGGTATCACCTCTAGCTGTAACATGGTGGAATAGGAATGGGCCAACAGCAAGCACAATTCACTACCCAAAAGTCTATAGAACTTACTTTGAAAAAGTCGAAAGATTAAAACATGGAACTTTTGGTCCTGTCCACTTCAGAAACCAAGTCAAAATACGCCGAAGGGTTGACATAAACCCAGGTCATGCAGACCTCAGTTCCAAAGAGGCGCAAGATGTTATAATGGAGGTTGTTTTCCCAAATGAAGTGGGAGCTAGAATAATAACATCGGAATCACAGCTAATGATTACTAAAGAAAAGAAAGAAGAGCTCCAGGAGTGCAAAATTTCTCCTTTGATGGTAGCATACATGTTGGAGAGAGAACTTGTTCGGAAAACAAGGTTCCTTCCAGTGGCTGGTGGGACGAGCAGTGTGTACATTGAGGTGTTACATTTAACTCAGGGAGCGTGCTGGGAACAGCTATACACTCCAGGAGGGGAAGTAAGAAACGATGATGTTGACCAAAGCTTAATTATCGCTGCTAGGAGCATAGTGAGAAGAGCTACAGTATCTGCAGATCCACTGGCATCTCTATTGGAAATGTGTCATAGCACACAGATTGGTGGAGTGAGAATGGTAGACATCCTCAAACAAAATCCGACAGAGGAACAAGCAGTGGATATATGCAAAGCAGCAATGGGTCTGAGAATCAGCTCATCATTTAGTTTTGGAGGGTTCACATTCAAAAGAACAAGTGGCTCATCAACCAAGAGGGAGGAGGAAGTACTTACGGGCAACCTCCAAACATTGAAGATAAGAGTGCACGAAGGGTACGAAGAATTTACAATGGTTGGGAAAAGGGCAACAGCTATACTCAGAAAAGCAACTAGAAGGTTGGTTCAACTAATAGTGAGTGGAAGGGATGAACAGTCAATTGCTGAGGCAATAATCGTGGCCATGGTGTTTTCGCAGGAGGATTGTATGATAAAGGCAGTTAGAGGTGATCTGAATTTCGTCAACAGGGCGAACCAACGATTGAATCCAATGCACCAACTACTAAGGCATTTTCAAAAGGATGCCAAAATTCTCTTTCAAAATTGGGGGATTGAATCCATAGACAATGTTATGGGAATGATTGGAATACTGCCTGACTTAACCCCAAGCACTGAGAAATCAATGAGAGGAATAAGAATCAGCAAAATGGGGGTGGATGAGTATTCCAGTACGGAGAGGGTAGTGGTAAGCATTGACCGTTTTTTAAGAGTAAGAGACCAGCAAGGGAACGTGCTATTGTCTCCCGAAGAGGTCAGCGAAACACAGGGGACTGAAAAGTTGACGATAACTTATTCATCATCAATGATGTGGGAGGTTAATGGGCCTGAATCAGTATTGGTGAATACCTATCAGTGGATCATCAGAAACTGGGAAACTGTTAAAATTCAGTGGTCGCAAGACCCTACAATGCTGTACAATAAAATGGAATTTGAACCGTTTCAGTCTTTGGTTCCTAAAGCTTTAAGAGGTCAATACAGTGGGTTTGTGAGAACACTATTCCAACAAATGAGAGATGTGCTTGGAACATTTGACACCGTTCAGATAATAAAACTTCTCCCCTTTGCAGCTGCTCCACCAAAACAAAGTAGAATGCAGTTTTCCTCTCTCACCGTGAATGTAAGAGGATCAGGAATGAGAATTCTCATAAGAGGCAATTCTCCTGTGTTCAATTACAACAAAAGCACCAAGAGACTCACAGTCCTAGGAAAGGATGCAGGTGCTTTAAATGAAGACCCAGATGAAGGAACAGCTGGAGTGGAGTCTGCTGTCTTGAGAGGATTCCTCATTTTAGGCAGAGAAGACAAGAGATATGGGCCAGCATTAAGTATCAATGAATTGAGTAGTCTTGCAAAAGGAGAGAAGGCTAATGTACTGATTGGGCAAGGAGACGTAGTGTTGGTAATGAAACGGAAACGGGACTCAAGCATACTTACTGACAGCCAGACAGCGACCAAAAGAATTCGAATGGCCATCAATTAGATGGAAGACTTCGTACGACAGTGCTTCAATCCGATGATTGTCGAACTTGCAGAAAAGACAATGAAAGAGTACGGGGAGAACCCAAAGATCGAAACAAACAAATTTGCAGCGATATGCACACACATGGAGGTATGCTTCATGTATTCAGATTTCCACTTCATCAATGAGCGGGGTGAATCAATAATCATAGAGCCTGGTGATTCTAATGCACTGCTGAAACACAGATTTGAAATAATTGAAGGAAGGGATCGGAATATGGCTTGGACAGTGGTAAACAGTATTTGTAACACTACAGGGGTTGGAAAACCAAGGTTTCTCCCAGATCTGTATGACTATAAGGAAGATAGATTCATTGAGATTGGTGTAACAAGGAGAGAAGTCCATATATACTACCTGGAGAAGGCCAATAAGATAAAATCTGAAGAGACACATATCCACATTTTCTCATTTACAGGAGAAGAAATGGCAACAAAGGCCGACTACACACTAGATGAAGAAAGTAGAGCTAGAATAAAGACCAGGCTATTCACCATAAGACAAGAAATGGCTAGCAGAGGTCTTTGGGATTCCTTTCGTCAGTCCGAGAGAGGCGAAGAGACAATTGAAGAAAGATTTGAAATCAAAGGGACAATGCGAAGGCTTGCTGACCAAAGCCTCCCACCAAACTTCTCAAGTTTTGATAACTTTAGGGCCTATGTGGATGGATTCGAGCCGAATGGCTACATTGAGGGCAAGCTTTCCCAAATGTCTAGAGAAGTAAATGCTAGAATAGAGCCTTTCTTGAAGACAACACCACGCCCGCTTAGGCTGCCATGTGGGCCTCCCTGTTTCCAACGATCCAAATTTCTTTTGATGGATGCTCTGAAATTAAGCATTGAAGATCCAAGCCATGAAGGAGAAGGAATACCGCTTTATGATGCGATCAGATGCATGAAAACGTTCTTTGGGTGGAAGGAACCTACTATTGTTAAGCCACATGGAAAGGGAATCAATTCAAATTACCTTTTAGCATGGAAGCAAGTGTTGGCAGAAATACAGGACTTTGAGGATGAGAAGAAAATTCCAAGGGTTAAAAATATGAAAAAAACAAGCCCACTGAAATGGGCACTTGGTGAAAATATGGCCCCAGAAAAGGTGGACTTTGATGATTGTAAAGATGTGAGTGATCTGAAGCAATATGATAGTGATGAACCAGAATTTAGATCGCTTGCAAGTTGGATCCAAAATGAATTCAACAAAGCATGTGAACTGACTGATTCGAGCTGGTTAGAGCTTGATGAGATTGGAGAGGATATAGCTCCAATTGAACATATTGCAAGCATGAGAAGGAACTATTTTACAGCAGAAGTGTCTCATTGCAGAGCTACAGAGTACATAATGAAGGGAGTATATATAAATACTGCTTTGCTTAATGCATCCTGTGCAGCAATGGATGATTTTCAATTGATCCCAATGATAAGCAAATGTAGAACCAAAGAGGGAAGGCGAAAGACCAATTTATACGGATTCATCATAAAAGGAAGATCCCACTTAAGAAATGACACTGACGTGGTAAATTATGTGAGCATGGAATTTTCCCTTACTGATCCAAGACTTGAACTGCATAAATGGGAGAAGTACTGCATCCTTGAGATAGGAGACATGGTTCTAAGAACTGCCATAGGTCAAGTGGCAAGGCCTATGTTTTTATACGTGAGAACAAACGGGACCTCAAAAATTAAAATGAAATGGGGAATGGAAATGAGACGTTGCCTCCTCCAGTCCCTCCAACAGATTGAGAGTATGATTGAAGCAGAGTCATCTGTCAAAGAGAAAGATATGACCAAAGAGTTCTTTGAAAACAAAACAGAAACTTGGCCCATTGGAGAGTCCCCCAAGGGGGTGGAAGAAGGTTCCATTGGAAAGGTCTGCAGGACGCTGTTGGCAAAGTCAGTTTTCAACTGCTTGTATGCGTCTCCACAATTAGAAGGATTCTCAGCTGAATCAAGGAAATTGCTTCTCATTGTTCAAGCTCTTAGGGACAACCTTGAACCTGGAACCTTTGATCTTGGGGGATTATATGAATCAATTGAGGAGTGCCTGATTAATGATCCCTGGGTTTTGCTTAATGCGTCTTGGTTCAACTCCTTCCTCACACATGCACTAAGATAGATGGCGTCTCAAGGCACCAAACGATCATATGAACAGATGGAGACTGGTGGGGAGCGCCAGGATGCCACAGAAATCAGAGCATCTGTCGGAAGAATGATTGGTGGAATCGGAAGATTCTACATCCAGATGTGCACTGAACTCAAACTCAGTGACTATGAGGGACGACTGATTCAAAATAGCATAACAATAGAGAGAATGGTGCTCTCTGCTTTTGACGAGAGAAGGAATAAATACCTAGAAGAGCATCCCAGTGCTGGGAAAGATCCTAAGAAAACTGGAGGACCCATATATAGAAGAATTGACGGAAAATGGATGAGGGAACTCACCCTTTATGACAAAGAAGAAATAAGGAGAATTTGGCGCCAAGCCAACAATGGTGAAGATGCAACGGCCGGCCTTACCCATATTATGATTTGGCACTCCAATCTGAATGATGCCACCTATCAGAGAACAAGAGCTCTTGTTCGCACTGGGATGGATCCCAGAATGTGCTCCCTAATGCAAGGTTCAACACTTCCCAGAAGGTCTGGAGCCGCAGGTGCTGCAGTAAAAGGAGTTGGAACAATAGCGATGGAGTTAATCAGAATGATCAAACGTGGGATCAATGACCGAAACTTCTGGAGGGGTGAAAATGGACGAAGGACAAGGATTGCATATGAAAGAATGTGCAACATTCTCAAAGGGAAATTTCAGACAGCTGCACAGAGGGCAATGATGGATCAAGTGAGAGAAAGCCGGAACCCAGGAAACGCTGAAATTGAAGATCTTATTTTCCTGGCACGGTCAGCACTTATTTTAAGAGGGTCAGTTGCACATAAGTCTTGCCTGCCTGCTTGTGTGTATGGGCTTGCGGTAGCGAGTGGGCATGACTTTGAAAGAGAAGGATATTCTCTGGTCGGGATAGACCCCTTCAAACTACTTCAAAACAGTCAAGTATTCAGCCTAATCAGACCAAATGAAAACCCAGCTCACAAGAGTCAACTGGTGTGGATGGCTTGCCACTCTGCCGCATTTGAGGATTTAAGAGTATCAGGCTTCATAAGAGGGAAAAAAGTGGTTCCAAGAGGAAAGCTTTCCACAAGAGGGGTTCAGATTGCTTCAAATGAGAATGTGGAAGCTATGGACTCTAGTACCCTGGAACTAAGGAGCAGGTACTGGGCCATAAGGACCAGAAGCGGGGGAAATACCAATCAACAGAAGGCATCCGCAGGCCAAATCAGTGTGCAACCTACATTCTCAGTACAAAGGAATCTCCCTTTTGAGAGAGCGACCGTTATGGCAGCTTTCATTGGGAACAATGAGGGACGGACATCAGATATGCGAACTGAAATCATAAGGATGATGGAAAGTGCAAAGCCAGAAGATTTGTCCTTCCAGGGGCGGGGAGTCTTCGAGCTCTCGGACGAAAAGGCAACGAACCCGATCGTGCCTTCCTTTGACATGAATAATGAGGGGTCTTATTTCTTCGGAGACAATGCAGAGGAGTATGACAATTGAATGAGCCTTCTAACCGAGGTCGAAACGTATGTTCTCTCTGTCGTTCCGTCAGGCCCCCTCAAAGCCGAGATAGCGCAGAGACTTGAAGATGTTTTTGCAGGGAAAAACACCGATCTTGAGGCACTCATGGAATGGCTAAAGACAAGACCAATCCTGTCACCTCTGACTAAGGGGATTTTAGGATTTGTATTCACGCTCACCGTGCCCAGTGAGCGAGGACTGCAGCGTAGACGCTTTGTCCAGAATGCCCTCAATGGGAACGGTGACCCGAACAACATGGACAAAGCGGTCAAACTGTACAGAAAACTTAAAAGGGAAATAACATTCCACGGGGCCAAAGAAGTAGCGCTCAGTTATTCTGCTGGTGCACTTGCCAGTTGCATGGCCCTCATATACAACAGAATGGGGACTGTCACCACTGAGGTGGCATTTGGTCTAGTATGCGCAACCTGTGAACAGATTGCTGATTCCCAGCATCGATCCCATAGACAAATGGTGACAACAACCAATCCACTAATCAGGCATGAGAACAGAATGGTATTAGCCAGCACAACGGCTAAAGCCATGGAACAAATGGCTGGATCAAGTGAACAAGCAGCAGAGGCTATGGAGGTTGCCAGTCAGGCTAGGCAAATGGTACAGGCAATGAGAACAATCGGGACTCACCCTAGTTCCAGCGCTGGTCTAAAAGATGATCTTCTTGAAAATTTACAGGCCTATCAGAAGCGAATGGGGGTGCAGATGCAACGATTCAAGTGAATGAGCCTTCTAACCGAGGTCGAAACGCCTATCAGAAGCGAATGGGGGTGCAGATGCAACGATTCAAGTGATCCTCTCTTTGCTGCCGCAAGCATCATCGGGATTTTGCACCTGATATTGTGGATTCTTGATCGTCTTTTTTTCAAATGCATTTACCGTCGCTTTAAATACGGTTTGAAAAGAGGGCCTTCTACGGAAGGAGTGCCGGAGTCTATGAGGGAAGAATATCGGCAGAAACAGCAGAGTGCTGTGGATGTTGACGATGGTCATTTTGTCAACATAGTGCTAGAGTAAATGGATTCCAACACTGTGTCAAGCTTTCAGGTAGACTGCTTCCTTTGGCATATCCGCAAACGATTTGCGGACAATGGATTGGGTGATGCCCCATTCCTTGATCGGCTCCGCCGAGATCAAAAGTCCCTAAAAGGAAGAGGCAGCACCCTTGGTCTTAACATCGAGACAGCCACTCTTGCTGGGAAGCAAATTGTGGAGTGGATTCTGAAAGAAGAATCCAACGAGACACTTAAGATGACCATTGCATCTGTACCCTCTTCGCGCTACCTAGCTGACATGACCCTTGAGGAAATGTCAAGGGATTGGTTCATGCTCATGCCTAGGCAAAAGGTGGCAGGCTCTCTTTGTGTGCGAATGGACCAGGCGATCATGGAAAAGAACATTATACTGAAAGCGAACTTCAGTGTGATTTTTGACCGGTTGGAGACTTTGATACTATTAAGGGCTTTCACCGAAGAGGGAGAAATTGTTGGAGAAATTTCACCATTACTTTCTCTTCCAGGACATACTGATGAGGATGTCAAAAATGCAGTTGGGGTCCTCATCGGAGGGCTTGAATGGAATAGTAACACAGTTCGAGTCTCTGAAAATCTACAGAGATTCGCTTGGAGAAGCCGTAATGAGAATGGGAGACCTCCACTACCTCCAAAACAGAAA---------------------------------TGAATGGATTCCAACACTGTGTCAAGCTTTCAGGACATACTGATGAGGATGTCAAAAATGCAGTTGGGGTCCTCATCGGAGGGCTTGAATGGAATAGTAACACAGTTCGAGTCTCTGAAAATCTACAGAGATTCGCTTGGAGAAGCCGTAATGAGAATGGGAGACCTCCACTACCTCCAAAACAGAAATGAAAAGTGGCGAGAGCAATTGGGTCAGAAATTTGAGGAAATAAGGTGGCTGATTGAAGAAGTGCGGCACAAATTGAAGATGACAGAGAATAGTTTCGAGCAAATAACATTTATGCAAGCCTTACAACTACTGCTTGAAGTAGAACAAGAGATGAGAACTTTCTCGTTTCAGCTTATTTAA
>Concatenated PB2+PA+NP+M1+M2+NS1+NS2 STRAIN=A/swine/Tennessee/10/1977 YEAR=1977
ATGGAGAGAATAAAGGAACTAAGAAATCTGATGTCACAGTCTCGCACTCGCGAGATACTCACAAGGACCACTGTGGATCATATGGCCATAATCAAGAAATACACATCAGGAAGGCAAGAGAAGAACCCCGCATTGAGAATGAAATGGATGATGGCAATGAAATATCCAATTACAGCAGACAAGAGGATAATTGAAACAATCCCCGAGAGGAATGAGCAAGGACAAACCCTATGGAGCAGAACGAGCGATGCCGGATCAGATCGGGTGATGGTATCACCTCTAGCTGTAACATGGTGGAATAGGAATGGGCCCACAGCAAGCACAATTCACTACCCAAAAGTCTATAGAACTTACTTTGAAAAAGTCGAAAGATTAAAACATGGGACTTTTGGTCCTGTCCATTTCAGAAACCAAGTCAAAATACGCCGAAGGGTTGACATAAACCCAGGTCATGCAGACCTCAGTTCCAAAGAAGCGCAAGATGTTATAATGGAGGTTGTTTTCCCAAATGAAGTGGGAGCTAGAATATTAACATCGGAATCACAGCTAATGATTACTAAAGAAAAGAAAGAAGAACTCCAGGAGTGCAAAATTTCTCCTTTGATGGTAGCATATATGTTGGAGAGAGAACTTGTTCGGAAAACAAGGTTCCTCCCAGTGGCTGGTGGAACGAGCAGTGTGTACATTGAGGTGTTACATTTAACTCAGGGAGCGTGCTGGGAACAGCTATACACTCCAGGAGGGGAAGTAAGAAACGATGATGTTGACCAAAGCTTAATTATCGCTGCTAGGAGCATAGTAAGAAGAGCTACAGTATCTGCAGATCCACTGGCATCTCTATTGGAAATGTGTCATAGCACACAGATTGGTGGAGTAAAAATGGTAGACATCCTCAAACAAAATCCGACAGAGGAACAAGCAGTGGATATATGCAAGGCAGCAATGGGTCTGAAAATCAGCTCATCATTTAGTTTTGGCGGGTTCACATTCAAAAGGACAAGTGGCTCATCAACCAAGAGGGAGGAGGAAGTACTTACGGGCAATCTCCAAACATTGAAGATAAGAGTGCACGAAGGGTACGAAGAATTTACAATGGTTGGGAAAAGGGCAACAGCTATACTCAGAAAAGCAACTAGAAGGTTGGTTCAACTAATAGTGAGTGGAAAAGATGAACAGTCAATTGCTGAGGCAATAATCGTTGCTATGGTGTTTTCACAGGAGGATTGTATGATAAAGGCAGTTAGGGGTGATCTGAATTTCGTCAACAGGGCGAACCAACGATTGAATCCAATGCACCAACTACTAAGGCATTTTCAAAAGGATGCTAAAATTCTCTTTCAAAATTGGGGGATTGAATCCATAGACAATGTTATGGGAATGATTGGGATACTACCTGACTTAACCCCAAGCACTGAGAAATCAATGAGAGGAATAAGAATCAGCAAAATGGGGGTGGATGAGTATTCCAGTACGGAGAGGGTTGTGGTAAGCATTGACCGTTTTTTAAGAGTAAGAGACCAGCAAGGGAATGTGCTATTGTCTCCCGAAGAGGTCAGCGAAACACAGGGAACTGAAAAGTTGACGATAACTTATTCATCGTCAATGATGTGGGAGGTTAATGGGCCTGAATCGGTATTGGTGAATACCTATCAGTGGATCATCAGAAACTGGGAGACTGTTAAAATTCAGTGGTCGCAAGACCCTACAATGCTGTACAATAAAATGGAATTTGAACCATTTCAGTCTTTGGTTCCTAAAGCTGCAAGAGGTCAATACAGTGGGTTTGTGAGAACCCTATTCCAACAAATGAGAGATGTGCTTGGAACATTTGATACCGTTCAGATAATAAAACTTCTCCCCTTTGCAGCTGCTCCACCAAAACAAAGTAGAATGCAGTTTTCCTCTCTCACCGTGAATGTAAGAGGATCAGGAATGAGAATTCTTATAAGAGGCAATTCTCCTGTGTTCAATTACAACAAAAGCACCAAGAGACTCACAGTCCTAGGAAAGGATGCAGGTGCTTTAAATGAAGACCCAGATGAAGGAACAGCTGGAGTGGAGTCTGCTGTCTTGAGAGGATTCCTCATTTTGGGCAGAGAAGACAAGAGATATGGGCCAGCATTAAGTATCAATGAATTGAGTAGTCTTGCAAAAGGAGAGAAGGCTAATGTACTAATTGGGCAAGGAGACGTAGTGTTGGTAATGAAACGGAAACGGGACTCGAGCATACTTACTGACAGCCAGACAGCGACCAAAAGAATTCGAATGGCCATCAATTAGATGGAGGACTTCGTACGACAGTGCTTCAATCCGATGATTGTCGAACTTGCAGAAAAGACAATGAAAGAGTACGGGGAGAACCCAAAGATCGAAACAAACAAATTTGCAGCGATATGCACACACATGGAGGTATGCTTCATGTATTCAGATTTCCACTTCATCAATGAGCGGGGTGAATCAATAATCATAGAGCCTGGTGATTCTAATGCACTGCTGAAACACAGATTTGAAATAATTGAAGGAAGGGATCGGAATATGGCTTGGACGGTGGTAAACAGTATTTGTAACACTACAGGGGTTGGAAAACCAAGGTTTCTCCCAGATCTGTATGACTACAAGGAAGATAGATTCGTTGAGATTGGTGTAACAAGGAGAGAAGTCCATATATACTACCTGGAGAAGGCCAATAAGATAAAATCTGAAGAGACGCACATCCATATTTTCTCATTTACAGGAGAAGAAATGGCAACAAAGGCCGACTACACACTGGATGAAGAAAGTAGAGCTAGAATAAAGACCAGGCTATTCACCATAAGACAAGAGATGGCTAGCAGAGGTCTTTGGGATTCCTTTCGTCAGTCCGAGAGAGGCGAAGAGACAATTGAAGAAAGATTTGAAATCAAAGGGACGATGCGAAGGCTTGCTGACCAAAGTCTCCCACCAAACTTCTCAAGTTTCGATAACTTTAGAGCCTATGTGGATGGATTCGAGCCGAATGGCTACATTGAGGGCAAGCTTTCCCAAATGTCTAGAGAAGTAAATGCTAGAATCGAGCCTTTCTTGAAGACAACACCACGCCCGCTTAGGCTGCCATGTGGGCCTCCCTGTTTTCAAAGATCCAAATTTCTTTTGATGGATGCTCTGAAATTAAGCATTGAAGATCCAAGCCATGAAGGAGAAGGAATACCGCTTTATGATGCGGTCAGATGCATGAAAACGTTCTTTGGGTGGAAGGAACCTACTATTGTTAAGCCACATGAAAAGGGAATAAATTCAAATTACCTTTTAGCATGGAAGCAAGTGCTGGCAGAAATACAGGACTTTGAGGATGAGAAGAAAATTCCGAGGGTTAAAAATATGAAAAAAACAAGCCCACTAAAATGGGCACTTGGTGAAAATATGGCCCCAGAAAAGGTGGACTTTGATGATTGTAAAGATGTGAGTGATCTGAAGCAATATGATAGTGATGAACCAGAATTTAGATCGCTTGCAAGTTGGATCCAAAATGAATTCAACAAAGCATGTGAACTGACTGATTCGAGCTGGTTAGAGCTTGATGAGATTGGAGAGGATATAGCTCCAATTGAACATATTGCAAGCATGAGAAGGAACTATTTTACAGCAGAAGTGTCTCATTGCAGAGCTACAGAGTACATAATGAAGGGAGTATATATAAATACTGCTTTGCTTAATGCATCCTGTGCAGCAATGGATGATTTTCAATTGATCCCAATGATAAGCAAATGTAGAACCAAAGAGGGAAGGCGAAAGACCAATTTATACGGATTCATCATAAAAGGAAGATCCCACTTAAGAAATGACACTGACGTGGTAAACTTTGTGAGCATGGAATTTTCCCTCACTGATCCAAGACTTGAACTGCATAAATGGGAGAAGTACTGCATCCTTGAGATAGGAGACATGGTTCTAAGAACTGCCATAGGTCAAGTGGCAAGGCCTATGTTTCTATACGTGAGAACAAACGGGACCTCAAAAATTAAAATGAAATGGGGAATGGAAATGAGACGTTGCCTCCTCCAGTCCCTCCAGCAGATTGAGAGTATGATTGAAGCAGAGTCATCTGTCAAAGAGAAAGATATGACCAAAGAATTCTTTGAAGACAAATCAGAAACTTGGCCCATTGGAGAGTCCCCCAAAGGGGTGGAAGAAGGTTCCATTGGAAAGGTCTGCAGGACGTTGTTGGCAAAGTCAGTTTTCAACTGCTTGTATGCGTCTCCACAATTAGAAGGATTCTCAGCTGAATCAAGGAAATTGCTTCTCATTGTTCAAGCTCTTAGGGACAACCTTGAACCTGGAACCTTTGATCTTGGGGGATTATATGAATCAATTGAGGAGTGCCTGATTAATGATCCCTGGGTTTTGCTTAATGCGTCTTGGTTCAACTCCTTCCTCACACATGCACTAAGATAGATGGCGTCTCAAGGCACCAAACGATCATATGAACAAATGGAGACTGGTGGGGAACGCCAGGATGCCACAGAAATCAGAGCATCTGTCGGAAGAATGATTGGTGGAATCGGAAGATTCTACATCCAAATGTGCACTGAACTCAAACTCAGTGACTATGAGGGACGACTGATTCAAAATAGCATAACAATAGAGAGAATGGTGCTCTCTGCTTTTGACGAGAGAAGGAATAAATACCTAGAAGAGCATCCCAGTGCTGGGAAGGATCCTAAGAAAACTGGAGGACCCATATATAGAAGAATAGACGGAAAATGGATGAGGGAACTCATCCTTTATGACAAAGAAGAAATAAGGAGAGTTTGGCGCCAAGCCAACAATGGTGAAGATGCAACAGCCGGCCTTACCCATATTATGATTTGGCACTCCAATCTGAATGATGCCACCTATCAGAGAACAAGAGCTCTTGTTCGCACTGGGATGGATCCCAGAATGTGCTCCCTAATGCAAGGTTCAACACTTCCCAGAAGGTCTGGAGCCGCAGGTGCTGCAGTAAAAGGAGTTGGAACAATAGCGATGGAGTTAATCAGGATGATCAAACGTGGGATCAATGACCGAAACTTCTGGAGGGGTGAAAATGGACGAAGGACAAGGATTGCATATGAAAGAATGTGCAACATTCTCAAAGGGAAATTTCAGACAGCTGCACAGAGGGCAATGATGGATCAAGTGAGAGAAAGTCGGAACCCAGGAAACGCTGAAATTGAAGATCTCATTTTCCTGGCACGGTCAGCACTTATTTTAAGAGGGTCAGTTGCACACAAGTCTTGCCTGCCTGCTTGTGTGTATGGGCTTGCAGTAGCTAGTGGGCATGACTTTGAGAGAGAAGGATATTCTCTGGTCGGGATAGACCCCTTCAAACTACTTCAAAACAGTCAAGTATTCAGCCTAATCAGACCAAATGAAAACCCAGCTCACAAGAGTCAACTGGTGTGGATGGCTTGCCACTCTGCCGCATTTGAGGATTTAAGAGTATCAGGCTTCATAAGAGGGAAAAAAGTGGTTCCAAGAGGAAAGCTTTCCACAAGAGGGGTTCAGATTGCTTCAAATGAGAATGTGGAAGCTATGGACTCTAGTACCCTGGAACTAAGGAGCAGGTACTGGGCCATAAGGACCAGAAGCGGGGGAAATACCAATCAACAGAAGGCATCCGCAGGCCAGATCAGTGTGCAACCTACATTCTCAGTACAAAGGAATCTCCCTTTTGAGAGAGCGACCGTTATGGCAGCTTTCATTGGGAACAATGAGGGACGGACATCAGATATGCGAACCGAAATCATAAGGATGATGGAAAGTGCAAAGCCAGAAGATTTGTCCTTCCAGGGGCGGGGAGTCTTCGAGCTCTCGGACGAAAAGGCAACGAACCCGATCGTGCCTTCCTTTGACATGAATAATGAGGGGTCTTATTTCTTCGGAGACAATGCAGAGGAGTATGACAATTGAATGAGCCTTCTAACCGAGGTCGAAACGTATGTTCTCTCTATTGTTCCATCAGGCCCCCTCAAAGCCGAGATAGCGCAGAGACTTGAAGATGTTTTTGCAGGGAAAAACACCGATCTTGAGGCACTCATGGAATGGCTAAAGACAAGACCAATCCTGTCACCTCTGACTAAGGGGATTTTAGGATTTGTGTTCACGCTCACCGTGCCCAGTGAGCGAGGACTGCAGCGTAGACGCTTTGTCCAGAATGCCCTCAATGGGAACGGTGACCCGAACAACATGGACAAAGCGGTCAAACTGTACAGAAAACTTAAAAGGGAAATAACATTCCATGGGGCCAAAGAAGTAGCGCTCAGTTATTCTGCTGGTGCACTTGCCAGTTGCATGGGCCTCATATACAACAGAATGGGGACTGTCACCACTGAGGTGGCATTTGGTCTAGTATGCGCAACCTGTGAACAGATTGCTGATTCCCAGCATCGATCTCATAGACAAATGGTGACAACAACCAATCCACTAATCAGGCATGAGAACAGGATGGTATTAGCCAGCACAACGGCTAAAGCTATGGAACAAATGGCTGGATCAAGTGAACAAGCAGCAGAGGCCATGGAGGTTGCCAGCCAGGCTAGGCAAATGGTACAGGCAATGAGAACAATTGGGACTCACCCTAGTTCCAGCGCTGGTCTAAAAGATGATCTTCTTGAAAATTTGCAGGCCTATCAAAAACGAATGGGGGTGCAGATGCAACGATTCAGGTGAATGAGCCTTCTAACCGAGGTCGAAACGCCTATCAAAAACGAATGGGGGTGCAGATGCAACGATTCAGGTGATCCTCTCGTTGCTGCCGCAAGCATCATTGGAATTTTGCACCTGATATTGTGGATTCTTGATCGTCTTTTTTTCAAATGCATTCACCGTCGCTTTAAATACGGTTTGAAGAGAGGGCCTTCTACGGAAGGAGTGCCGGAGTCTATGAGGGAAGAATATCGGCAGAAACAGCAGAGTGCTGTGGATGTTGACGATGGTCATTTTGTCAACATAGCGCTAGAGTAAATGGATTCCAACACTGTGTCAAGCTTTCAGGTAGACTGCTTCCTTTGGCATATCCGCAAACGGTTTGCGGACAATGGATTGGGTGATGCCCCATTTCTTGATCGACTCCGCCGAGATCAAAAGTCCCTAAAAGGAAGAGGCAGCACCCTTGGTCTTAACATCGAGACAGCCACTCTTGCTGGGAAGCAAATTGTGGAGTGGATTCTGAAAGAAGAATCCAACGAGATACTTAAGATGACCATTGCATCTGTACCTTCTTCGCGCTACCTAGCTGACATGACCCTTGAGGAAATGTCAAGGGATTGGTTCATGCTCATGCCTAGGCAAAAGGTGGCAGGCTCTCTTTGTGTGCGAATGGACCAGGCGATCATGGGAAAGAACATCATACTGAAAGCGAACTTCAGTGTGATTTTTGATCGGTTGGAGACTTTGATACTATTAAGGGCTTTCACCGAAGAGGAAGCAATTGTTGGAGAAATTTCACCATTACTTTCTCTTCCAGGACATACTGATGAGGATGTCAAAAATGCAGTTGGGGTCCTCATCGGAGGGCTTGAATGGAATGGTAACACAGTTCGAGTCTCTGAAAATCTACAGAGATTCGCTTGGGGAAGCCGTAATGAGAGTGGGAGACCTCCACTACCTCCAGAACAGAAA---------------------------------TGAATGGATTCCAACACTGTGTCAAGCTTTCAGGACATACTGATGAGGATGTCAAAAATGCAGTTGGGGTCCTCATCGGAGGGCTTGAATGGAATGGTAACACAGTTCGAGTCTCTGAAAATCTACAGAGATTCGCTTGGGGAAGCCGTAATGAGAGTGGGAGACCTCCACTACCTCCAGAACAGAAATGAAAAGTGGCGAGAGCAATTGGGTCAGAAATTTGAGGAAATAAGGTGGCTGATTGAAGAATTGCGGCACAAATTGAAGATGACAGAGAATAGTTTCGAGCAAATAACATTTATGCAAGCATTACAACTATTGCTTGAAGTAGAACAAGAGATGAGAACTTTCTCGTTTCAGCTTATTTAA
>Concatenated PB2+PA+NP+M1+M2+NS1+NS2 STRAIN=A/swine/Arizona/148/1977 YEAR=1977
ATGGAGAGAATAAAGGAACTAAGAAATCTGATGTCACAGTCTCGCACTCGCGAGATACTCACAAGGACCACTGTGGATCATATGGCCATAATCAAGAAATACACATCGGGGAGGCAAGAGAAGAACCCCGCATTGAGAATGAAATGGATGATGGCAATGAAATATCCAATTACAGCGGACAAGAGAATAATTGAAACAATCCCCGAGAGAAATGAGCAAGGACAAACCCTATGGAGCAGAACGAGCGATGCCGGATCAGATCGGGTGATGGTATCACCTCTAGCTGTAACATGGTGGAATAGGAATGGGCCAACAGCAAGCACAATTCACTACCCAAAAGTCTATAGAACTTACTTTGAAAAAGTCGAAAGATTAAAACATGGAACTTTTGGTCCTGTCCACTTCAGAAACCAAGTCAAAATACGCCGAAGGGTTGACATAAACCCAGGTCATGCAGACCTCAGTTCCAAAGAGGCGCAAGATGTTATAATGGAGGTTGTTTTCCCAAATGAAGTGGGAGCTAGAATAATAACATCGGAATCACAGCTAATGATTACTAAAGAAAAGAAAGAAGAGCTCCAGGAGTGCAAAATTTCTCCTTTGATGGTAGCATACATGTTGGAGAGAGAACTTGTTCGGAAAACAAGGTTCCTTCCAGTGGCTGGTGGGACGAGCAGTGTGTACATTGAGGTGTTACATTTAACTCAGGGAGCGTGCTGGGAACAGCTATACACTCCAGGAGGGGAAGTAAGAAACGATGATGTTGACCAAAGCTTAATTATCGCTGCTAGGAGCATAGTGAGAAGAGCTACAGTATCTGCAGATCCACTGGCATCTCTATTGGAAATGTGTCATAGCACACAGATTGGTGGAGTGAGAATGGTAGACATCCTCAAACAAAATCCGACAGAGGAACAAGCAGTGGATATATGCAAAGCAGCAATGGGTCTGAGAATCAGCTCATCATTTAGTTTTGGAGGGTTCACATTCAAAAGAACAAGTGGCTCATCAACCAAGAGGGAGGAGGAAGTACTTACGGGCAACCTCCAAACATTGAAGATAAGAGTGCACGAAGGGTACGAAGAATTTACAATGGTTGGGAAAAGGGCAACAGCTATACTCAGAAAAGCAACTAGAAGGTTGGTTCAACTAATAGTGAGTGGAAGGGATGAACAGTCAATTGCTGAGGCAATAATCGTGGCCATGGTGTTTTCGCAGGAGGATTGTATGATAAAGGCAGTTAGAGGTGATCTGAATTTCGTCAACAGGGCGAACCAACGATTGAATCCAATGCACCAACTACTAAGGCATTTTCAAAAGGATGCCAAAATTCTCTTTCAAAATTGGGGGATTGAATCCATAGACAATGTTATGGGAATGATTGGAATACTGCCTGACTTAACCCCAAGCACTGAGAAATCAATGAGAGGAATAAGAATCAGCAAAATGGGGGTGGATGAGTATTCCAGTACGGAGAGGGTAGTGGTAAGCATTGACCGTTTTTTAAGAGTAAGAGACCAGCAAGGGAACGTGCTATTGTCTCCCGAAGAGGTCAGCGAAACACAGGGGACTGAAAAGTTGACGATAACTTATTCATCATCAATGATGTGGGAGGTTAATGGGCCTGAATCAGTATTGGTGAATACCTATCAGTGGATCATCAGAAACTGGGAAACTGTTAAAATTCAGTGGTCGCAAGACCCTACAATGCTGTACAATAAAATGGAATTTGAACCGTTTCAGTCTTTGGTTCCTAAAGCTTTAAGAGGTCAATACAGTGGGTTTGTGAGAACACTATTCCAACAAATGAGAGATGTGCTTGGAACATTTGACACCGTTCAGATAATAAAACTTCTCCCCTTTGCAGCTGCTCCACCAAAACAAAGTAGAATGCAGTTTTCCTCTCTCACCGTGAATGTAAGAGGATCAGGAATGAGAATTCTCATAAGAGGCAATTCTCCTGTGTTCAATTACAACAAAAGCACCAAGAGACTCACAGTCCTAGGAAAGGATGCAGGTGCTTTAAATGAAGACCCAGATGAAGGAACAGCTGGAGTGGAGTCTGCTGTCTTGAGAGGATTCCTCATTTTAGGCAGAGAAGACAAGAGATATGGGCCAGCATTAAGTATCAATGAATTGAGTAGTCTTGCAAAAGGAGAGAAGGCTAATGTACTGATTGGGCAAGGAGACGTAGTGTTGGTAATGAAACGGAAACGGGACTCAAGCATACTTACTGACAGCCAGACAGCGACCAAAAGAATTCGAATGGCCATCAATTAAATGGAAGACTTCGTACGACAGTGCTTCAATCCGATGATTGTCGAACTTGCAGAAAAGACAATGAAAGAGTACGGGGAGAACCCAAAGATCGAAACAAACAAATTTGCAGCGATATGCACACACATGGAGGTATGCTTCATGTATTCAGATTTCCACTTCATCAATGAGCGGGGTGAATCAATAATCATAGAGCCTGGTGATTCTAATGCACTGCTGAAACACAGATTTGAAATAATTGAAGGAAGGGATCGGAATATGGCTTGGACAGTGGTAAACAGTATTTGTAACACTACAGGGGTTGGAAAACCAAGGTTTCTCCCAGATCTGTATGACTATAAGGAAGATAGATTCATTGAGATTGGTGTAACAAGGAGAGAAGTCCATATATACTACCTGGAGAAGGCCAATAAGATAAAATCTGAAGAGACACATATCCACATTTTCTCATTTACAGGAGAAGAAATGGCAACAAAGGCCGACTACACACTAGATGAAGAAAGTAGAGCTAGAATAAAGACCAGGCTATTCACCATAAGACAAGAAATGGCTAGCAGAGGTCTTTGGGATTCCTTTCGTCAGTCCGAGAGAGGCGAAGAGACAATTGAAGAAAGATTTGAAATCAAAGGGACAATGCGAAGGCTTGCTGACCAAAGCCTCCCACCAAACTTCTCAAGTTTTGATAACTTTAGGGCCTATGTGGATGGATTCGAGCCGAATGGCTACATTGAGGGCAAGCTTTCCCAAATGTCTAGAGAAGTAAATGCTAGAATAGAGCCTTTCTTGAAGACAACACCACGCCCGCTTAGGCTGCCATGTGGGCCTCCCTGTTTCCAACGATCCAAATTTCTTTTGATGGATGCTCTGAAATTAAGCATTGAAGATCCAAGCCATGAAGGAGAAGGAATACCGCTTTATGATGCGATCAGATGCATGAAAACGTTCTTTGGGTGGAAGGAACCTACTATTGTTAAGCCACATGGAAAGGGAATCAATTCAAATTACCTTTTAGCATGGAAGCAAGTGTTGGCAGAAATACAGGACTTTGAGGATGAGAAGAAAATTCCAAGGGTTAAAAATATGAAAAAAACAAGCCCACTGAAATGGGCACTTGGTGAAAATATGGCCCCAGAAAAGGTGGACTTTGATGATTGTAAAGATGTGAGTGATCTGAAGCAATATGATAGTGATGAACCAGAATTTAGATCGCTTGCAAGTTGGATCCAAAATGAATTCAACAAAGCATGTGAACTGACTGATTCGAGCTGGTTAGAGCTTGATGAGATTGGAGAGGATATAGCTCCAATTGAACATATTGCAAGCATGAGAAGGAACTATTTTACAGCAGAAGTGTCTCATTGCAGAGCTACAGAGTACATAATGAAGGGAGTATATATAAATACTGCTTTGCTTAATGCATCCTGTGCAGCAATGGATGATTTTCAATTGATCCCAATGATAAGCAAATGTAGAACCAAAGAGGGAAGGCGAAAGACCAATTTATACGGATTCATCATAAAAGGAAGATCCCACTTAAGAAATGACACTGACGTGGTAAATTATGTGAGCATGGAATTTTCCCTTACTGATCCAAGACTTGAACTGCATAAATGGGAGAAGTACTGCATCCTTGAGATAGGAGACATGGTTCTAAGAACTGCCATAGGTCAAGTGGCAAGGCCTATGTTTTTATACGTGAGAACAAACGGGACCTCAAAAATTAAAATGAAATGGGGAATGGAAATGAGACGTTGCCTCCTCCAGTCCCTCCAACAGATTGAGAGTATGATTGAAGCAGAGTCATCTGTCAAAGAGAAAGATATGACCAAAGAGTTCTTTGAAAACAAAACAGAAACTTGGCCCATTGGAGAGTCCCCCAAGGGGGTGGAAGAAGGTTCCATTGGAAAGGTCTGCAGGACGCTGTTGGCAAAGTCAGTTTTCAACTGCTTGTATGCGTCTCCACAATTAGAAGGATTCTCAGCTGAATCAAGGAAATTGCTTCTCATTGTTCAAGCTCTTAGGGACAACCTTGAACCTGGAACCTTTGATCTTGGGGGATTATATGAATCAATTGAGGAGTGCCTGATTAATGATCCCTGGGTTTTGCTTAATGCGTCTTGGTTCAACTCCTTCCTCACACATGCACTAAGATAGATGGCGTCTCAAGGCACCAAACGATCATATGAACAGATGGAGACTGGTGGGGAACGCCAGGATGCCACAGAAATCAGAGCATCTGTCGGAAGAATGATTGGTGGAATCGGAAGATTCTACATCCAGATGTGCACTGAACTCAAACTCAGTGACTATGAGGGACGACTGATTCAAAATAGCATAACAATAGAGAGAATGGTGCTCTCTGCTTTTGACGAGAGAAGGAATAAATACCTAGAAGAGCATCCCAGTGCTGGGAAAGATCCTAAGAAAACTGGAGGACCCATATATAGAAGAATTGACGGAAAATGGATGAGGGAACTCACCCTTTATGACAAAGAAGAAATAAGGAGAATTTGGCGCCAAGCCAACAATGGTGAAGATGCAACGGCCGGCCTTACCCATATTATGATTTGGCACTCCAATCTGAATGATGCCACCTATCAGAGAACAAGAGCTCTTGTTCGCACTGGGATGGATCCCAGAATGTGCTCCCTAATGCAAGGTTCAACACTTCCCAGAAGGTCTGGAGCCGCAGGTGCTGCAGTAAAAGGAGTTGGAACAATAGCGATGGAGTTAATCAGAATGATCAAACGTGGGATCAATGACCGAAACTTCTGGAGGGGTGAAAATGGACGAAGGACAAGGATTGCATATGAAAGAATGTGCAACATTCTCAAAGGGAAATTTCAGACAGCTGCACAGAGGGCAATGATGGATCAAGTGAGAGAAAGCCGGAACCCAGGAAACGCTGAAATTGAAGATCTTATTTTCCTGGCACGGTCAGCACTTATTTTAAGAGGGTCAGTTGCACATAAGTCTTGCCTGCCTGCTTGTGTGTATGGGCTTGCGGTAGCGAGTGGGCATGACTTTGAAAGAGAAGGATATTCTCTGGTCGGGATAGACCCCTTCAAACTACTTCAAAACAGTCAAGTATTCAGCCTAATCAGACCAAATGAAAACCCAGCTCACAAGAGTCAACTGGTGTGGATGGCTTGCCACTCTGCCGCATTTGAGGATTTAAGAGTATCAGGCTTCATAAGAGGGAAAAAAGTGGTTCCAAGAGGAAAGCTTTCCACAAGAGGGGTTCAGATTGCTTCAAATGAGAATGTGGAAGCTATGGACTCTAGTACCCTGGAACTAAGGAGCAGGTACTGGGCCATAAGGACCAGAAGCGGGGGAAATACCAATCAACAGAAGGCATCCGCAGGCCAAATCAGTGTGCAACCTACATTCTCAGTACAAAGGAATCTCCCTTTTGAGAGAGCGACCGTTATGGCAGCTTTCATTGGGAACAATGAGGGACGGACATCAGATATGCGAACTGAAATCATAAGGATGATGGAAAGTGCAAAGCCAGAAGATTTGTCCTTCCAGGGGCGGGGAGTCTTCGAGCTCTCGGACGAAAAGGCAACGAACCCGATCGTGCCTTCCTTTGACATGAATAATGAGGGGTCTTATTTCTTCGGAGACAATGCAGAGGAGTATGACAATTGAATGAGCCTTCTAACCGAGGTCGAAACGTATGTTCTCTCTGTCGTTCCGTCAGGCCCCCTCAAAGCCGAGATAGCGCAGAGACTTGAAGATGTTTTTGCAGGGAAAAACACCGATCTTGAGGCACTCATGGAATGGCTAAAGACAAGACCAATCCTGTCACCTCTGACTAAGGGGATTTTAGGATTTGTATTCACGCTCACCGTGCCCAGTGAGCGAGGACTGCAGCGTAGACGCTTTGTCCAGAATGCCCTCAATGGGAACGGTGACCCGAACAACATGGACAAAGCGGTCAAACTGTACAGAAAACTTAAAAGGGAAATAACATTCCACGGGGCCAAAGAAGTAGCGCTCAGTTATTCTGCTGGTGCACTTGCCAGTTGCATGGGCCTCATATACAACAGAATGGGGACTGTCACCACTGAGGTGGCATTTGGTCTAGTATGCGCAACCTGTGAACAGATTGCTGATTCCCAGCATCGATCCCATAGACAAATGGTGACAACAACCAATCCACTAATCAGGCATGAGAACAGAATGGTATTAGCCAGCACAACGGCTAAAGCCATGGAACAAATGGCTGGATCAAGTGAACAAGCAGCAGAGGCTATGGAGGTTGCCAGTCAGGCTAGGCAAATGGTACAGGCAATGAGAACAATCGGGACTCACCCTAGTTCCAGCGCTGGTCTAAAAGATGATCTTCTTGAAAATTTACAGGCCTATCAGAAGCGAATGGGGGTGCAGATGCAACGATTCAAGTGAATGAGCCTTCTAACCGAGGTCGAAACGCCTATCAGAAGCGAATGGGGGTGCAGATGCAACGATTCAAGTGATCCTCTCTTTGCTGCCGCAAGCATCATCGGGATTTTGCACCTGATATTGTGGATTCTTGATCGTCTTTTTTTCAAATGCATTTACCGTCGCTTTAAATACGGTTTGAAAAGAGGGCCTTCTACGGAAGGAGTGCCGGAGTCTATGAGGGAAGAATATCGGCAGAAACAGCAGAGTGCTGTGGATGTTGACGATGGTCATTTTGTCAACATAGTGCTAGAGTAAATGGATTCCAACACTGTGTCAAGCTTTCAGGTAGACTGCTTCCTTTGGCATATCCGCAAACGATTTGCGGACAATGGATTGGGTGATGCCCCATTCCTTGATCGGCTCCGCCGAGATCAAAAGTCCCTAAAAGGAAGAGGCAGCACCCTTGGTCTTAACATCGAGACAGCCACTCTTGCTGGGAAGCAAATTGTGGAGTGGATTCTGAAAGAAGAATCCAACGAGACACTTAAGATGACCATTGCATCTGTACCCTCTTCGCGCTACCTAGCTGACATGACCCTTGAGGAAATGTCAAGGGATTGGTTCATGCTCATGCCTAGGCAAAAGGTGGCAGGCTCTCTTTGTGTGCGAATGGACCAGGCGATCATGGAAAAGAACATTATACTGAAAGCGAACTTCAGTGTGATTTTTGACCGGTTGGAGACTTTGATACTATTAAGGGCTTTCACCGAAGAGGGAGAAATTGTTGGAGAAATTTCACCATTACTTTCTCTTCCAGGACATACTGATGAGGATGTCAAAAATGCAGTTGGGGTCCTCATCGGAGGGCTTGAATGGAATAGTAACACAGTTCGAGTCTCTGAAAATCTACAGAGATTCGCTTGGAGAAGCCGTAATGAGAATGGGAGACCTCCACTACCTCCAAAACAGAAA---------------------------------TGAATGGATTCCAACACTGTGTCAAGCTTTCAGGACATACTGATGAGGATGTCAAAAATGCAGTTGGGGTCCTCATCGGAGGGCTTGAATGGAATAGTAACACAGTTCGAGTCTCTGAAAATCTACAGAGATTCGCTTGGAGAAGCCGTAATGAGAATGGGAGACCTCCACTACCTCCAAAACAGAAATGAAAAGTGGCGAGAGCAATTGGGTCAGAAATTTGAGGAAATAAGGTGGCTGATTGAAGAAGTGCGGCACAAATTGAAGATGACAGAGAATAGTTTCGAGCAAATAACATTTATGCAAGCCTTACAACTACTGCTTGAAGTAGAACAAGAGATGAGAACTTTCTCGTTTCAGCTTATTTAA
>Concatenated PB2+PA+NP+M1+M2+NS1+NS2 STRAIN=A/swine/Tennessee/79/1977 YEAR=1977
ATGGAGAGAATAAAGGAACTAAGAAATCTGATGTCACAGTCTCGCACTCGCGAGATACTCACAAGAACCACTGTGGATCATATGGCCATAATCAAGAAATACACATCGGGAAGGCAAGAGAAGAACCCCGCATTGAGAATGAAATGGATGATGGCAATGAAATATCCAATTACAGCGGACAAGAGAATAACTGAAACAATCCCCGAGAGGAATGAGCAAGGACAAACCCTATGGAGCAGAACGAGCGATGCCGGATCAGATCGAGTGATGGTATCACCTCTAGCTGTGACATGGTGGAATAGGAATGGGCCAACAGCAAGCACAATTCACTACCCAAAAGTCTATAGAACTTACTTTGAAAAAGTCGAAAGGTTAAAACATGGGACTTTTGGTCCTGTCCATTTCAGAAACCAAGTCAAAATACGCCGAAGGGTTGATATAAACCCAGGTCATGCAGACCTCAGTTCCAAAGAAGCGCAAGATGTTATAATGGAGGTTGTTTTCCCAAATGAAGTGGGAGCCAGAATATTAACATCGGAATCACAGCTAATGATTACTAAAGAAAAGAAAGAAGAGCTCCAGGAGTGCAAAATTTCTCCTTTGATGGTAGCATACATGTTGGAGAGAGAACTTGTTCGGAAAACAAGGTTCCTACCAGTGGCTGGTGGAACGAGCAGTGTGTACATTGAGGTGTTACATTTAACTCAGGGAGCGTGCTGGGAACAGCTATACACTCCAGGAGGGGAAGTAAGAAACGATGATGTTGACCAAAGCTTAATTATCGCTGCTAGGAGCATAGTGAGAAGGGCTACAGTATCTGCAGATCCACTGGCATCTCTATTGGAAATGTGTCATAGCACACAGATTGGTGGAGTAAGGATGGTAGACATCCTCAAACAAAATCCGACAGAGGAACAAGCAGTGGATATATGCAAGGCAGCAATGGGTCTGAGAATCAGCTCATCATTTAGTTTTGGAGGGTTCACATTCAAAAGAACAAGTGGCTCATCAACCAAGAGGGAGGAGGAAGTACTTACGGGCAATCTCCAAACATTGAAGATAAGAGTGCACGAAGGATACGAAGAATTTACAATGGTTGGGAAAAAGGCAACAGCTATACTCAGAAAAGCAACTAGAAGGTTGGTTCAACTAATAGTAAGTGGAAGGGATGAACAGTCAATTGCTGAGGCAATAATCGTGGCTATGGTTTTTTCACAGGAGGATTGTATGATAAAGGCAGTTAGAGGTGATCTGAATTTCGTCAACAGGGCGAACCAACGATTGAATCCAATGCACCAACTACTAAGGCATTTTCAAAAGGATGCTAAAATTCTCTTTCAAAATTGGGGGATTGAATCCATAGACAATGTTATGGGAATGATTGGGATACTACCTGACTTAACCCCAAGCACTGAGAAATCAATGAGAGGAATAAGAATCAGCAAAATGGGGGTGGATGAATATTCCAGTACGGAGAGGGTAGTGGTAAGCATTGACCGTTTTTTAAGAGTAAGAGATCAGCAAGGGAACGTGCTATTGTCTCCCGAAGAGGTCAGCGAAACACAGGGGACTGAAAAGTTGACGATAACTTATTCATCGTCAATGATGTGGGAGGTTAATGGGCCTGAATCGGTATTGGTGAATACCTATCAGTGGATCATCAGAAACTGGGAAACTGTTAAAATTCAGTGGTCACAAGACCCTACAATGCTGTACAATAAAATGGAATTTGAACCATTTCAGTCTCTGGTTCCTAAAGCCGCAAGAGGCCAATACAGTGGGTTTGTGAGAACCCTATTCCAACAAATGAGAGATGTGCTTGGAACATTTGATACCGTTCAGATAATAAAACTACTCCCCTTTGCAGCTGCTCCACCCAAACAAAGTAGAATGCAGTTTTCCTCTTTCACCGTGAATGTAAGAGGATCAGGAATGAGAATTCTTATAAGAGGCAATTCTCCTGTGTTCAATTACAACAAAAGCACCAAGAGACTCACTGTCCTAGGAAAGGATGCAGGTGCTTTAAATGAAGATCCAGATGAAGGAACAACTGGAGTGGAGTCTGCTGTCTTGAGAGGATTCCTCATTTTAGGCAGAGAGGACAAGAGATATGGGCCAGCATTAAGTATCAATGAATTGAGTGGTCTTGCAAAAGGAGAGAAAGCTAATGTACTGATTGGGCAAGGAGACGTAGTGTTGGTAATGAAACGGAAACGGGACTCAAGCATACTTACTGACAGCCAGACAGCGACCAAAAGAATTCGAATGGCCATCAATTAGATGGAGGATTTCGTACGACAGTGCTTCAATCCAATGATTGTCGAACTTGCAGAAAAAACAATGAAAGAATACGGGGAGAACCCGAAGATCGAAACAAACAAATTTGCAGCTATATGCACACACATGGAGGTATGCTTCATGTATTCAGATTTCCACTTCATCAATGAGCGGGGTGAATCAATAATCATAGAGCCTAGTGATTCTAATGCACTTCTGAAACACAGATTTGAAATAATTGAAGGAAGGGATCGGAATATGGCTTGGACGGTGGTAAACAGTATTTGTAACACTACAGGGGTTGGAAAACCAAGGTTTCTCCCAGATTTGTATGACTACAAGGAAGATAGATTCATTGAGATTGGTGTAACGAGGAGAGAAGTTCATATATACTACCTGGAGAAGGCCAATAAAATAAAATCTGAAGAGACGCACATCCACATTTTCTCATTTACAGGAGAAGAAATGGCAACAAAGGCCGACTACACACTAGATGAAGAAAGTAGAGCTAGAATAAAGACCAGGCTATTCACCATAAGACAAGAGATGGCTAGCAGAGGTCTTTGGGATTCCTTTCGTCAGTCCGAGAGAGGCGAAGAGACAATTGAAGAAAGATTTGAAATCAAAGGGACAATGCGAAGGCTTGCTGACCAAAGTCTCCCACCAAACTTCTCAAGTTTCGACAACTTTAGAGCCTATGTGGATGGATTCGAGCCGAATGGCTACATTGAGGGCAAGCTTTCCCAAATGTCTAGAGAAGTAAATGCTAGAATCGAGCCTTTCTTGAAGACAACACCACGCCCACTTAGGCTGCCATGTGGGCCTCCCTGTTTTCAACGATCCAAATTTCTTTTGATGGATGCTCTGAAATTAAGCATTGAAGATCCAAGCCATGAAGGAGAAGGGATACCGCTTTATGATGCGGTCAGATGCATGAAAACGTTCTTTGGGTGGAAGGAACCTACAATTGTTAAACCACATGAAAAGGGAATAAATTCAAATTACCTTCTAGCATGGAAGCAAGTGCTGGCAGAAATACAGGACTTTGAGGATGAGAAGAAAATTCCGAGGGTTAAAAATATGAAAAAAACAAGTCCACTGAAATGGGCACTTGGTGAAAATATGGCCCCAGAAAAGGTGGACTTTGAGGATTGTAAAGATGTGAGCGATCTGAAGCAATATGATGGTGATGAACCAGAATTTAGATCACTTGCAAGTTGGATCCAAAATGAATTCAATAAAGCATGTGAACTGACTGATTCGAGCTGGTTGGAGCTTGATGAGATTGGAGAGGATATAGCTCCAATTGAACATATTGCAAGCATGAGAAGGAACTATTTTACAGCAGAAGTGTCTCATTGTAGAGCTACAGAGTACATAATGAAGGGAGTATATATAAATACTGCTTTGCTTAATGCATCCTGTGCAGCAATGGATGATTTTCAATTGATCCCAATGATAAGCAAATGTAGAACCAAAGAGGGAAGACGAAAGACCAATTTATACGGATTCATCATAAAAGGAAGATCCCACTTAAGAAATGACACTGACGTGGTAAATTTTGTGAGCATGGAATTTTCCCTCACTGATCCAAGACTTGAACTGCATAAATGGGAGAAGTACTGCATCCTTGAGATAGGAGACATGGTTCTAAGAACTGCCATAGGTCAAGTGGCAAGGCCTATGTTTTTATACGTGAGAACAAACGGGACCTCAAAAATTAAAATGAAATGGGGAATGGAAATGAGACGTTGCCTCCTCCAGTCCCTCCAGCAGATTGAGAGTATGATTGAAGCTGAGTCATCTGTCAAAGAGAAAGATATGACCAAAGAATTCTTTGAAAACAAATCAGAAACTTGGCCCATTGGAGAGTCCCCCAAAGGGGTGGAAGAAGGTTCCATTGGAAAGGTCTGCAGGACATTGTTGGCAAAGTCAGTTTTCAACTGCTTGTATGCGTCTCCACAATTAGAAGGATTCTCAGCTGAATCAAGGAAATTGCTTCTCATTGTTCAAGCTCTTAGGGACAACCTTGAACCTGGAACCTTTGATCTTGGGGGATTATATGAATCAATTGAGGAGTGCCTGATTAATGATCCCTGGGTTTTGCTTAATGCGTCTTGGTTCAACTCCTTCCTCACACATGCACTGAGATAGATGGCGTCTCAAGGCACCAAACGATCATATGAACAAATGGAGACTGGTGGGGAACGCCAGGATGCCACAGAAATCAGAGCATCTGTCGGAAGAATGATTGGTGGAATCGGAAGATTCTACATCCAAATGTGCACTGAACTCAAACTCAGTGACTATGAGGGACGACTGATTCAAAATAGCATAACAATAGAGAGAATGGTGCTCTCTGCTTTTGACGAGAGAAGGAATAAATACCTAGAAGAGCATCCCAGTGCTGGGAAAGATCCTAAGAAAACTGGAGGACCTATATATAGAAGAGTAGACGGAAAATGGATGAGGGAACTCATCCTTTATGACAAAGAAGAAATAAGGAGAGTTTGGCGCCAAGCCAACAATGGTGAAGATGCAACAGCCGGCCTTACCCATATTATGATTTGGCACTCCAATCTGAATGATGCCACCTATCAGAGAACAAGAGCTCTTGTTCGCACTGGGATGGATCCCAGAATGTGCTCCCTAATGCAAGGTTCAACACTTCCCAGAAGGTCTGGAGCCGCAGGTGCTGCAGTAAAAGGAGTTGGAACAATAGCGATGGAGTTAATCAGAATGATCAAACGTGGGATCAATGACCGAAACTTCTGGAGGGGTGAAAATGGACGAAGGACAAGGATTGCATATGAAAGAATGTGCAACATTCTCAAAGGGAAATTTCAGACAGCTGCCCAGAGGGCAATGATGGATCAAGTGAGAGAAAGTCGGAACCCAGGAAACGCTGAAATTGAAGATCTCATTTTCCTGGCACGGTCAGCACTCATTTTAAGAGGGTCAGTTGCACATAAGTCTTGCCTGCCTGCTTGTGTGTATGGGCTTGCAGTAGCGAGTGGGCATGACTTTGAAAGAGAAGGATATTCTCTGGTCGGGATAGACCCCTTCAAACTACTTCAAAACAGTCAAGTATTCAGCCTGATCAGACCAAATGAAAACCCAGCTCACAAGAGCCAACTGGTGTGGATGGCATGCCACTCTGCCGCATTTGAGGATTTAAGAGTATCAGGCTTCATAAGAGGGAAGAAAGTGGTTCCAAGAGGAAAGCTTTCCACAAGAGGGGTTCAGATTGCTTCAAATGAGAATGTGGAAGCTATGGACTCTAGTACCCTGGAACTAAGAAGCAGGTACTGGGCCATAAGGACCAGAAGCGGGGGAAATACCAATCAACAGAAGGCATCCGCAGGCCAGATCAGTGTGCAACCTACATTCTCAGTACAAAGGAATCTCCCTTTTGAGAGAGCGACCGTTATGGCAGCTTTCATTGGGAACAATGAGGGACGAACATCAGATATGCGAACTGAAATCATAAGGATGATGGAAAGTGCAAAGCCAGAAGATTTGTCCTTCCAGGGGCGGGGAGTCTTCGAGCTCTCGGACGAAAAGGCAACGAACCCGATCGTGCCTTCCTTTGACATGAATAATGAGGGGTCTTATTTCTTCGGAGACAATGCAGAGGAGTATGACAATTGAATGAGCCTTCTGACCGAGGTCGAAACGTATGTTCTCTCTATCGTTCCGTCAGGCCCCCTCAAAGCCGAGATAGCGCAGAGACTTGAAGATGTTTTTGCAGGGAAAAACACCGATCTTGAGGCACTCATGGAATGGCTAAAGACAAGACCAATCCTGTCACCTCTGACTAAGGGGATTTTAGGATTTGTATTCACGCTCACCGTGCCCAGTGAGCGAGGACTGCAGCGTAGACGCTTTGTCCAGAATGCCCTCAATGGGAACGGTGACCCGAACAACATGGACAAAGCGGTCAAACTGTACAGAAAACTTAAAAGGGAAATAACATTCCACGGGGCCAAAGAAGTAGCGCTCAGTTATTCTGCTGGTGCACTTGCCAGTTGCATGGGCCTCATATACAACAGAATGGGGACTGTCACCACTGAGGTGGCATTTGGTCTAGTATGCGCAACCTGTGAACAGATTGCTGATTCCCAGCATCGATCTCATAGACAAATGGTGACAACAACCAATCCACTAATCAGGCATGAGAACAGAATGGTATTAGCCAGCACAACAGCTAAAGCCATGGAACAAATGGCTGGATCAAGTGAACAAGCAGCGGAGGCCATGGAGGTTGCCAGCCAGGCTAGGCAAATGGTACAGGCAATGAGAACAATTGGGACTCACCCTAGTTCCAGCGCTGGTCTAAAAGATGATCTTCTTGAAAATTTACAGGCCTATCAGAAGCGAATGGGGGTGCAGATGCAACGATTCAAGTGAATGAGCCTTCTGACCGAGGTCGAAACGCCTATCAGAAGCGAATGGGGGTGCAGATGCAACGATTCAAGTGATCCTCTCGTTGCTGCCGCAAGCATCATTGGGATTTTGCACCTGATATTGTGGATTCTTGATCGTCTTTTTTTCAAATGCATTTACCGTCGCTTTAAATACGGTTTGAAAAGAGGGCCTTCTACGGAAGGAGTGCCGGAGTCTATGAGGGAAGAATATCGGCAGAAACAGCAGAGTGCTGTGGATGTTGACGATGGTCATTTTGTCAACATAGTGCTAGAGTAAATGGATTCCAACACTGTGTCAAGCTTTCAGGTAGACTGCTTCCTTTGGCATATCCGCAAACGGTTTGCGGACAATGGATTGGGTGATGCCCCATTCCTTGATCGGCTCCGCCGAGATCAAAAGTCCCTAAAGGGAAGAGGCAGCACCCTTGGTCTCAACATCGAGACAGCCACTCTTGCTGGGAAGCAAATTGTGGAGTGGATTCTGAAAGAAGAATCCAACGAGACACTTAAGATGACCATTGCATCTGTACCTTCTTCGCGCTACCTAGCTGACATGACCCTTGAGGAAATGTCAAGGGATTGGTTTATGCTCATGCCTAGGCAAAAGGTGGCAGGCTCTCTTTGTGTGCGAATGGACCAGGCGATCATGGAAAAGAACATCATACTAAAAGCGAACTTCAGTGTGATTTTTGACCGGTTGGAGACTTTGATACTACTAAGGGCTTTCACCGAAGAGGGAGCAATTGTTGGAGAAATTTCACCATTACTTTCTCTTCCAGGACATACTGATGAGGATGTCAAAAATGCAGTTGGGGTCCTCATCGGAGGGCTTGAATGGAATGGTAACACAGTTCGAGTCTCTGAAAATCTACAGAGATTCGCTTGGAGAAGCCGTAATGAGAATGGGAGACCTCCACTACCTCCAGAACAGAAA---------------------------------TGAATGGATTCCAACACTGTGTCAAGCTTTCAGGACATACTGATGAGGATGTCAAAAATGCAGTTGGGGTCCTCATCGGAGGGCTTGAATGGAATGGTAACACAGTTCGAGTCTCTGAAAATCTACAGAGATTCGCTTGGAGAAGCCGTAATGAGAATGGGAGACCTCCACTACCTCCAGAACAGAAATGAAAAGTGGCGAGAGCAATTGGGTCAGAAATTTGAGGAAATAAGGTGGCTGATTGAAGAAGTGCGGCACAAATTGAAGATGACAGAGAATAGTTTCGAGCAAATAACATTTATGCAAGCCTTACAACTATTGCTTGAAGTAGAACAAGAGATGAGAACTTTCTCGTTTCAGCTTATTTAA
>Concatenated PB2+PA+NP+M1+M2+NS1+NS2 STRAIN=A/swine/Tennessee/48/1977 YEAR=1977
ATGGAGAGAATAAAGGAACTAAGAAATCTGATGTCACAGTCTCGCACTCGCGAGATACTCACAAGGACCACTGTGGATCATATGGCCATAATCAAGAAATACACATCGGGAAGGCAAGAGAAGAACCCCGCATTGAGAATGAAATGGATGATGGCAATGAAATATCCAATTACAGCGGACAAGAGAATAATTGAAACAATCCCCGAGAGGAATGAGCAAGGACAAACCCTATGGAGCAGAACGAGCGATGCCGGATCAGATCGGGTGATGGTATCACCTCTAGCTGTAACATGGTGGAATAGAAATGGGCCAACAGCAAGCACAATTCACTACCCAAAAGTCTATAGAACTTACTTTGAAAAAGTCGAAAGATTAAAACATGGGACTTTTGGTCCTGTCCATTTCAGAAACCAAGTCAAAATACGCCGAAGGGTTGACATAAACCCAGGTCATGCAGACCTCAGTTCCAAAGAAGCGCAAGATGTTATAATGGAGGTTGTTTTCCCAAATGAAGTGGGAGCTAGAATATTAACATCGGAATCACAGCTAATGATTACTAAAGAAAAGAAAGAAGAGCTCCAAGAGTGTAAAATTTCTCCTTTGATGGTAGCATACATGTTGGAGAGAGAACTTGTTCGGAAAACAAGGTTTCTCCCAGTGGCTGGTGGAACGAGCAGTGTGTACATTGAGGTGTTACATTTAACTCAGGGAGCGTGCTGGGAACAGCTATACACTCCAGGAGGGGAAGTAAGAAATGATGATGTTGACCAAAGCTTAATTATCGCTGCTAGGAGCATAGTGAGAAGAGCTACAGTATCTGCAGATCCACTGGCATCTCTATTAGAAATGTGTCATAGCACACAGATTGGTGGAGTAAGAATGATAGACATCCTCAAACAAAATCCGACAGAGGAACAAGCAGTGGATATATGCAAGGCAGCAATGGGTCTGAGAATCAGCTCATCATTTAGTTTTGGCGGGTTCACATTCAAAAGAACAAGTGGCTCATCAACCAAGAGGGAGGAGGAAGTACTTACGGGCAATCTCCAAACATTGAAGTTAAGAGTGCATGAAGGATACGAAGAATTTACAATGGTTGGGAAAAGGGCAACAGCTATACTCAGAAAGGCAACTAGAAGGTTGGTTCAACTAATAGTGAGTGGAAGGGATGAACAGTCAATTGCTGAGGCAATAATCGTGGCTATGGTGTTTTCACAGGAGGATTGTATGATAAAGGCAGTTAGAGGTGATCTGAATTTCGTCAACAGGGCGAACCAACGATTGAATCCAATGCACCAACTACTGAGGCATTTTCAAAAGGATGCTAAAATTCTCTTTCAAAATTGGGGGATTGAATCCATAGACAATGTTATGGGAATGATTGGGATACTACCTGACTTAACCCCAAGCACTGAGAAATCAATGAGAGGAATAAGAATCAGCAAAATGGGGGTGGATGAGTATTCCAGTACGGAGAGGGTAGTAGTAAGCATTGACCGTTTTTTAAGAGTAAGAGACCAGCAAGGGAACGTGCTATTGTCTCCCGAAGAAGTCAGCGAAACACAGGGGACTGAAAAGTTGACGATAACTTATTCATCGTCAATGATGTGGGAGGTTAATGGGCCTGAATCGGTATTGGTGAATACATACCAGTGGATCATCAGAAACTGGGAAACTGTTAAAATTCAGTGGTCACAAGACCCTACAATGCTGTACAATAAAATGGAATTTGAACCATTTCAGTCTTTGGTTCCTAAAGCTGCAAGAGGTCAATACAGTGGGTTTGTGAGAACTCTATTCCAACAAATGAGAGATGTGATTGGAACATTTGATACCGTTCAGATAATAAAACTTCTCCCCTTTGCAGCTGCTCCACCAAAACAAAGTAGAATGCAGTTTTCCTCTCTCACCGTGAATGTAAGAGGATCAGGAATGAGAATTCTTATAAGAGGCAATTCTCCTGTGTTCAATTACAACAAAAGCACCAAGAGACTCACAGTCCTAGGAAAGGATGCAGGTGCTTTAAATGAAGACCCAGATGAAGGAACAGCTGGAGTGGAGTCTGCTGTCTTGAGAGGATTCCTCATTTTAGGCAAAGAAGACAAGAGATATGGGCCAGCATTAAGTATCAATGAATTGAGTAGTCTTGCGAAAGGAGAGAAGGCTAATGTACTGATTGGGCAAGGAGACGTAGTGTTGGTAATGAAACGGAAACGGGACTCAAGCATACTTACTGACAGCCAGACAGCGACCAAAAGAATTCGAATGGCCATCAATTAGATGGAGGACTTCGTACGACAATGCTTCAATCCGATGATTGTTGAACTTGCAGAAAAGACAATGAAAGAGTACGGGGAGAACCCAAAGATCGAAACAAACAAATTTGCAGCGATATGCACACACATGGAGGTATGCTTCATGTATTCAGATTTCCACTTCATCAATGAGCGGGGTGAATCAATAATCATAGAGCCTGGTGATTCTAATGCACTGCTGAAACACAGATTTGAAATAATTGAAGGAAGGGATCGGAATATGGCTTGGACGGTGGTAAACAGTATTTGTAACACTACAGGGGTTGGAAAACCAAGGTTTCTCCCAGATCTGTATGACTACAAGGAAGATAGATTCATTGAGATTGGTGTAACAAGGAGAGAAGTCCATATATACTACCTGGAGAAGGCCAATAAGATAAAATCTGAAGAGACGCACATCCACATTTTCTCATTTACAGGAGAAGAGATGGCAACAAAGGCTGACTACACACTAGATGAAGAAAGTAGAGCTAGAATAAAGACCAGGCTATTCACCATAAGACAAGAGATGGCTAGCAGAGGTCTTTGGGATTCCTTTCGTCAGTCCGAGAGAGGCGAAGAGACAATTGAAGAAAGATTTGAAATCAAAGGGACAATGCGAAGGCTTGCTGACCAAAGTCTCCCACCAAACTTCTCAAGTTTCGATAACTTTAGAGCCTACGTGGATGGATTCGAGCCGAATGGCTACATTGAGGGCAAGCTTTCCCAAATGTCTAGAGAAGTAAATGCTAGAATTGAGCCTTTCTTGAAGACAACACCACGCCCACTTAGGCTGCCATGTGGGCCTCCCTGTTTTCAACGATCCAAATTTCTTTTGATGGATGCTCTGAAATTAAGCATTGAAGATCCAAGCCATGAAGGAGAAGGAATACCGCTTTATGATGCGGTCAGATGCATGAAAACGTTCTTTGGGTGGAAGGAACCTACTATTGTTAAGCCACATGAAAAGGGAATAAATTCAAATTACCTTTTAGCATGGAAGCAAGTGCTGGCAGAAATACAGGACTTTGAGGATGAGAAGAAAATTCCGAGGGTTAAAAATATGAAAAAAACAAGCCCACTGAAATGGGCACTTGGTGAAAACATGGCCCCAGAAAAGGTGGACTTTGATGATTGTAAAGATGTGAGTGATCTGAAGCAATATGATAGTGATGAACCAGAATTTAGATCGCTTGCAAGTTGGATCCAAAATGAATTCAACAAAGCATGTGAACTGACTGATTCGAGCTGGTTAGAGCTTGATGAGATTGGAGAGGATATAGCTCCAATTGAACATATTGCAAGCATGAGAAGGAACTATTTTACAGCAGAAGTGTCTCATTGCAGAGCTACAGAGTACATAATGAAGGGAGTATATATAAATACTGCTTTGCTTAATGCATCCTGTGCAGCAATGGATGATTTTCAATTGATCCCGATGATAAGCAAATGTAGAACCAAAGAGGGAAGGCGAAAGACCAATTTATACGGATTCATCATAAAAGGAAGATCCCACTTAAGAAATGACACTGACGTGGTAAATTTTGTGAGCATGGAATTTTCCCTCACTGATCCAAGACTTGAACTGCATAAATGGGAGAAGTACTGCATCCTTGAGATAGGAGACATGGTTCTAAGAACTGCCATAGGTCAAGTGGCAAGGCCTATGTTTCTATATGTGAGAACAAACGGGACCTCAAAAATTAAAATGAAATGGGGAATGGAAATGAGACGTTGCCTTCTCCAGTCCCTCCAGCAGATTGAGAGTATGATTGAAGCAGAGTCATCTGTCAAAGAGAAAGATATGACCAAAGAATTCTTTGAAAACAAATCAGAAACTTGGCCCATTGGAGAGTCCCCCAAAGGGGTGGAAGAAGGGTCCATTGGAAAGGTCTGCAGGACGTTGTTGGCAAAGTCAGTTTTCAACTGCTTGTATGCGTCTCCACAATTAGAAGGATTCTCAGCTGAATCAAGGAAATTGCTTCTCATTGTTCAAGCTCTTAGGGACAACCTTGAACCTGGAACCTTTGATCTTGGGGGATTATATGAATCAATTGAGGAGTGCCTGATTAATGATCCCTGGGTTTTGCTTAATGCGTCTTGGTTCAACTCCTTCCTCACACATGCACTAAGATAGATGGCGTCTCAAGGCACCAAACGATCATATGAACAAATGGAGACTGGTGGGGAACGCCAGGATGCCACAGAAATCAGAGCATCTGTCGGAAGAATGATTGGTGGAATCGGAAGATTCTACATCCAAATGTGCACTGAACTCAAACTCAGTGACTATGAGGGACGACTGATTCAAAATAGCATAACAATAGAGAGAATGGTGCTCTCTGCTTTTGACGAGAGAAGGAATAAATACCTAGAAGAGCATCCCAGTGCTGGGAAAGATCCTAAGAAAACTGGAGGACCCATATATAGAAGAATAGACGGAAAATGGATGAGAGAACTCATCCTTTATGACAAAGAAGAAATAAGGAGAGTTTGGCGCCAAGCCAACAATGGTGAAGATGCAACAGCCGGCCTTACCCATATTATGATTTGGCACTCCAATCTGAATGATGCCACCTATCAGAGAACAAGAGCTCTTGTTCGCACTGGGATGGATCCCAGAATGTGCTCCCTAATGCAAGGTTCAACACTTCCCAGAAGGTCTGGAGCCGCAGGTGCTGCAGTAAAAGGAGTTGGAACAATAGCGATGGAGCTAATCAGAATGATCAAACGTGGGATCAATGACCGAAACTTCTGGAGGGGTGAAAATGGACGAAGAACAAGGATTGCATATGAAAGAATGTGCAACATTCTCAAGGGGAAATTTCAGACAGCTGCACAGAGGGCAATGATGGATCAAGTGAGAGAAAGTCGGAACCCAGGAAACGCTGAAATTGAAGATCTCATTTTCCTGGCACGGTCAGCACTCATTTTAAGAGGGTCAGTTGCACATAAGTCTTGCCTGCCTGCTTGTGTGTATGGGCTTGCGGTAGCGAGTGGGCATGACTTTGAAAGAGAAGGATATTCTCTGGTCGGGATAGACCCCTTCAAACTACTTCAAAACAGTCAAGTATTCAGCCTAATCAGACCAAATGAAAACCCAGCTCACAAGAGTCAACTGGTGTGGATGGCTTGCCACTCTGCCGCATTTGAGGATTTAAGGGTATCAGGCTTCATAAGAGGGAAAAAAGTGGTACCAAGAGGAAAGCTTTCCACAAGAGGGGTTCAGATTGCTTCAAATGAGAATGTGGAAGCTATGGACTCTAGTACCCTGGAACTGAGGAGCAGGTACTGGGCCATAAGGACAAGAAGCGGGGGAAATACTAATCAACAGAAAGCATCCGCAGGCCAGATCAGTGTGCAACCTACATTCTCAGTACAAAGGAATCTCCCTTTTGAGAGAGCGACCGTTATGGCAGCTTTCATTGGGAACAATGAGGGACGGACATCAGATATGCGAACTGAAATCATAAGGATGATGGAAAGTGCAAAGCCAGAAGATTTGTCCTTCCAGGGGCGGGGAGTCTTCGAGCTCTCGGACGAAAAGGCAACGAACCCGATCGTGCCTTCCTTTGACATGAATAATGAGGGGTCTTATTTCTTCGGAGACAATGCAGAGGAATATGATAATTGAATGAGCCTTCTAACCGAGGTCGAAACGTATGTTCTCTCTATCGTCCCGTCAGGCCCCCTCAAAGCCGAGATAGCGCAGAGACTTGAAGATGTTTTTGCAGGGAAAAACACCGATCTTGAGGCACTCATGGAATGGCTAAAGACAAGACCAATCCTGTCACCTCTGACTAAGGGGATTTTAGGATTTGTATTCACGCTCACCGTGCCCAGTGAGCGAGGACTGCAGCGTAGACGCTTTGTCCAGAATGCCCTCAATGGGAACGGTGACCCGAACAACATGGACAAAGCGGTCAAACTGTACAGAAAACTTAAAAGGGAAATAACATTCCACGGAGCCAAAGAAGTAGCGCTCAGTTATTCTGCTGGTGCACTTGCCAGTTGCATGGGCCTCATATACAACAGAATGGGGACTGTCACCACTGAGGTGGCATTTGGTCTAGTATGCGCAACCTGTGAACAGATTGCTGATTCCCAGCATCGATCCCATAGACAAATGGTGACAACAACCAATCCACTAATCAGGCATGAGAACAGAATGGTATTAGCCAGCACAACGGCTAAAGCCATGGAACAAATGGCTGGATCAAGTGAACAAGCAGCAGAGGCTATGGAGGTTGCCAGCCAGGCTAGGCAAATGGTACAGGCAATGAGAACAATCGGGACTCACCCTAGTTCCAGCGCTGGTCTAAAAGATGATCTTCTTGAAAATTTACAGGCCTATCAGAAGCGAATGGGGGTGCAGATGCAACGATTCAAGTGAATGAGCCTTCTAACCGAGGTCGAAACGCCTATCAGAAGCGAATGGGGGTGCAGATGCAACGATTCAAGTGATCCTCTCGTTGCTGCCGCAAGCATCATTGGGATTTTGCACCTGATATTGTGGATTCTTGATCGTCTTTTTTTCAAATGCATTTACCGTAGCTTTAAATACGGTTTGAAAAGAGGGCCTTCTATGGAAGGAGTGCCGGAGTCTATGAGGGAAGAGTATCGGCAGAAACAGCAGAGTGCTGTGGATGTTGACGATGGTCATTTTGTCAACATAGTGCTAGAGTAAATGGATTCCAACACTGTGTCAAGCTTTCAGGTAGACTGCTTCCTTTGGCATATCCGCAAACGGTTTGCGGACAATGGATTGGGTGATGCCCCATTCCTTGATCGGCTTCGCCGAGATCAAAAGGCCCTAAAAGGAAGAGGCAGCACCCTTGGTCTTAACATCGAGACAGCCACTCTTGCTGGGAAGCAAATTGTGGAGTGGATTCTGAAAGAAGAATCCAACGAGACACTTAAGATGACCATTGCATCTGTACCTTCTTCGCGTTACCTAGCTGACATGACCCTTGAGGAAATGTCAAGAGATTGGTTCATGCTCATGCCTAGGCAAAAGGTGGCAGGCTCTCTTTATGTGCAAATGGACCAGGCGATCATGGAAAAGAACATCATACTGAAAGCGAACTTCAGTGTGATTTTTGACCGGTTGGAAACTTTGATACTACTAAGGGCTTTCACCGAAGAGGGAGCAATTGTTGGAGAAATTTCACCATTACTTTCTCTTCCAGGACATACTGATGAGGATGTCAAAAATGCAGTTGGGGTCCTCATCGGAGGGCTTGAATGGAATGGTAACACAGTTCGAGTCTCTGAAAATCTACAGAGATTCGCTTGGAGAAGCCGTAATGAGAATGGGAGACCTCCACTACCTCCAGAACAGAAA---------------------------------TGAATGGATTCCAACACTGTGTCAAGCTTTCAGGACATACTGATGAGGATGTCAAAAATGCAGTTGGGGTCCTCATCGGAGGGCTTGAATGGAATGGTAACACAGTTCGAGTCTCTGAAAATCTACAGAGATTCGCTTGGAGAAGCCGTAATGAGAATGGGAGACCTCCACTACCTCCAGAACAGAAATGAAAAGTGGCGAGAGCAATTGGGTCAGAAATTTGAGGAAATAAGGTGGCTGATTGAAGAAGTGCGGCACAAATTGAAGATGACAGAGAGTAGTTTCGAGCAAATAACATTTATGCAAGCCTTACAACTATTGCTTGAAGTAGAACAAGAGATGAGAACTTTCTCGTTTCAGCTTATTTAA
>Concatenated PB2+PA+NP+M1+M2+NS1+NS2 STRAIN=A/swine/Tennessee/61/1977 YEAR=1977
ATGGAGAGAATAAAGGAACTAAGAAATCTGATGTCACAGTCTCGCACTCGCGAGATACTCACAAGAACCACTGTGGATCATATGGCCATAATCAAGAAATACACATCGGGAAGGCAAGAGAAGAACCCCGCATTGAGAATGAAATGGATGATGGCAATGAAATATCCAATTACAGCGGACAAGAGAATAACTGAAACAATCCCCGAGAGGAATGAGCAAGGACAAACCCTATGGAGCAGAACGAGCGATGCCGGATCAGATCGAGTGATGGTATCACCTCTAGCTGTGACATGGTGGAATAGGAATGGGCCAACAGCAAGCACAATTCACTACCCAAAAGTCTATAGAACTTACTTTGAAAAAGTCGAAAGATTAAAACATGGGACTTTTGGTCCTGTCCATTTCAGAAACCAAGTCAAAATACGCCGAAGGGTTGATATAAACCCAGGTCATGCAGACCTCAGTTCCAAAGAAGCGCAAGATGTTATAATGGAGGTTGTTTTCCCAAATGAAGTGGGAGCCAGAATATTAACATCGGAATCACAGCTAATGATTACTAAAGAAAAGAAAGAAGAGCTCCAGGAGTGCAAAATTTCTCCTTTGATGGTAGCATACATGTTGGAGAGAGAACTTGTTCGGAAAACAAGGTTCCTCCCAGTGGCTGGTGGAACGAGCAGTGTGTACATTGAGGTGTTACATTTAACTCAGGGAGCGTGCTGGGAACAGCTATACACTCCAGGAGGGGAAGTGAGAAACGATGATGTTGACCAAAGCTTAATTATCGCTGCTAGGAGCATAGTAAGAAGAGCTACAGTATCTGCAGATCCACTGGCATCTCTATTGGAAATGTGTCATAGCACACAGATTGGTGGAGTAAGAATGGTAGACATCCTCAAACAAAATCCGACAGAGGAACAAGCAGTGGATATATGCAAGGCAGCAATGGGTCTGAAAATCAGCTCATCATTTAGTTTTGGCGGGTTCACATTCAAAAGGACAAGTGGCTCATCAACCAAGAGGGAGGAGGAAGTACTTACGGGCAATCTCCAAACATTGAAGATAAGAGTGCACGAAGGGTACGAAGAATTTACAATGGTTGGGAAAAGGGCAACAGCTATACTCAGAAAAGCAACTAGAAGGTTGGTTCAACTAATAGTAAGTGGAAGGGATGAACAGTCAATTGCTGAGGCAATAATCGTGGCTATGGTTTTTTCACAGGAGGATTGTATGATAAAGGCAGTTAGAGGTGATCTGAATTTCGTCAACAGGGCGAACCAACGATTGAATCCAATGCACCAACTACTAAGGCATTTTCAAAAGGATGCTAAAATTCTCTTTCAAAATTGGGGGATTGAATCCATAGACAATGTTATGGGAATGATTGGGATACTACCTGACTTAACCCCAAGCACTGAGAAATCAATGAGAGGAATAAGAATCAGCAAAATGGGGGTGGATGAGTATTCCAGTACGGAGAGGGTAGTGGTAAGCATTGACCGTTTTTTAAGAGTAAGAGATCAGCAAGGGAACGTGCTATTGTCTCCCGAAGAGGTCAGCGAAACACAGGGAACTGAAAAGTTGACGATAACTTATTCATCGTCAATGATGTGGGAGGTTAATGGGCCTGAATCGGTATTGGTGAATACCTACCAGTGGATCATCAGAAACTGGGAAACTGTTAAAATTCAGTGGTCACAAGACCCTACAATGCTGTACAATAAAATGGAATTTGAACCATTTCAGTCTCTGGTTCCTAAAGCCGCAAGAGGCCAATACAGTGGGTTTGTGAGAACCCTATTCCAACAAATGAGAGATGTGCTTGGAACATTTGATACCGTTCAGATAATAAAACTACTCCCCTTTGCAGCTGCTCCACCCAAACAAAGTAGAATGCAGTTTTCCTCTCTCACCGTGAATGTAAGAGGATCAGGAATGAGAATTCTTATAAGAGGCAATTCTCCTGTGTTCAATTACAACAAAAGCACCAAGAGACTCACTGTCCTAGGAAAGGATGCAGGTGCTTTAAATGAAGATCCAGATGAAGGAACAACTGGAGTGGAGTCTGCTGTCTTGAGAGGATTCCTCATTTTAGGCAGAGAGGACAAGAGATATGGGCCAGCATTAAGTATCAATGAATTGAGTGGTCTTGCAAAAGGAGAGAAAGCCAATGTACTGATTGGGCAAGGAGACGTAGTGTTGGTAATGAAACGGAAACGGGACTCAAGCATACTTACTGACAGCCAGACAGCGACCAAAAGAATTCGAATGGCCATCAATTAGATGGAGGATTTCGTACGACAGTGCTTCAATCCAATGATTGTCGAACTTGCAGAAAAAACAATGAAAGAATACGGGGAGAACCCGAAGATCGAAACAAACAAATTTGCAGCTATATGCACACACATGGAGGTATGCTTCATGTATTCAGATTTCCACTTCATCAATGAGCGGGGTGAATCAATAATCATAGAGCCTAGTGATTCTAATGCACTTCTGAAACACAGATTTGAAATAATTGAAGGAAGGGATCGGAATATGGCTTGGACGGTGGTAAACAGTATTTGTAACACTACAGGGGTTGGAAAACCAAGGTTTCTCCCAGATTTGTATGACTACAAGGAAGATAGATTCATTGAGATTGGTGTAACGAGGAGAGAAGTTCATATATACTACCTGGAGAAGGCCAATAAGATAAAATCTGAAGAGACGCACATCCACATTTTCTCATTTACAGGAGAAGAAATGGCAACAAAGGCCGACTACACACTAGATGAAGAAAGTAGAGCTAGAATAAAGACCAGGCTATTCACCATAAGACAAGAGATGGCTAGCAGAGGTCTTTGGGATTCCTTTCGTCAGTCCGAGAGAGGCGAAGAGACAATTGAAGAAAGATTTGAAATCAAAGGGACAATGCGAAGGCTTGCTGACCAAAGTCTCCCACCAAACTTCTCAAGTTTCGACAACTTTAGAGCCTATGTGGATGGATTCGAGCCGAATGGCTACATTGAGGGCAAGCTTTCCCAAATGTCTAGAGAAGTAAATGCTAGAATCGAGCCTTTCTTGAAGACAACACCACGCCCACTTAGGCTGCCATGTGGGCCTCCCTGTTTTCAACGATCCAAATTTCTTTTGATGGATGCTCTGAAATTAAGCATTGAAGATCCAAGCCATGAAGGAGAAGGGATACCGCTTTATGATGCGGTCAGATGCATGAAAACGTTCTTTGGGTGGAAGGAACCTACAATTGTTAAACCACATGAAAAGGGAATAAATTCAAATTACCTTCTAGCATGGAAGCAAGTGCTGGCAGAAATACAGGACTTTGAGGATGAGAAGAAAATTCCGAGGGTTAAAAATATGAAAAAAACAAGTCCACTGAAATGGGCACTTGGTGAAAATATGGCCCCAGAAAAGGTGGACTTTGAGGATTGTAAAGATGTGAGCGATCTGAAGCAATATGATGGTGATGAACCAGAATTTAGATCACTTGCAAGTTGGATCCAAAATGAATTCAACAAAGCATGTGAACTGACTGATTCGAGCTGGTTGGAGCTTGATGAGATTGGAGAGGATATAGCTCCAATTGAACATATTGCAAGCATGAGAAGGAACTATTTTACAGCAGAAGTGTCTCATTGTAGAGCTACAGAGTACATAATGAAGGGAGTATATATAAATACTGCTTTGCTTAATGCATCCTGTGCAGCAATGGATGATTTTCAATTGATCCCAATGATAAGCAAATGTAGAACCAAAGAGGGAAGACGAAAGACCAATTTATACGGATTCATCATAAAAGGAAGATCCCACTTAAGAAATGACACTGACGTGGTAAATTTTGTGAGCATGGAATTTTCCCTCACTGATCCAAGACTTGAACTGCATAAATGGGAGAAGTACTGCATCCTTGAGATAGGAGACATGGTTCTAAGAACTGCCATAGGTCAAGTGGCAAGGCCTATGTTTTTATACGTGAGAACAAACGGGACCTCAAAAATTAAAATGAAATGGGGAATGGAAATGAGACGTTGCCTCCTCCAGTCCCTCCAGCAGATTGAGAGTATGATTGAAGCTGAGTCATCTGTCAAAGAGAAAGATATGACCAAAGAATTCTTTGAAAACAAATCAGAAACTTGGCCCATTGGAGAGTCCCCCAAAGGGGTGGAAGAAGGTTCCATTGGAAAGGTCTGCAGGACATTGTTGGCAAAGTCAGTTTTCAACTGCTTGTATGCGTCTCCACAATTAGAAGGATTCTCAGCTGAATCAAGGAAATTGCTTCTCATTGTTCAAGCTCTTAGGGACAACCTTGAACCTGGAACCTTTGATCTTGGGGGATTATATGAATCAATTGAGGAGTGCCTGATTAATGATCCCTGGGTTTTGCTTAATGCGTCTTGGTTCAACTCCTTCCTCACACATGCACTGAGATAGATGGCGTCTCAAGGCACCAAACGATCATATGAACAAATGGAGACTGGTGGGGAACGCCAGGATGCCACAGAAATCAGAGCATCTGTCGGAAGAATGATTGGTGGAATCGGAAGATTCTACATCCAAATGTGCACTGAACTCAAACTCAGTGACTATGAGGGACGACTGATTCAAAATAGCATAACAATAGAGAGAATGGTGCTCTCTGCTTTTGACGAGAGAAGGAATAAATACCTAGAAGAGCATCCCAGTGCTGGGAAAGATCCTAAGAAAACTGGAGGACCCATATATAGAAGAGTAGACGGAAAATGGATGAGGGAACTCATCCTTTATGACAAAGAAGAAATAAGGAGAGTTTGGCGCCAAGCCAACAATGGTGAAGATGCAACAGCCGGCCTTACCCATATTATGATTTGGCACTCCAATCTGAATGATGCCACCTATCAGAGAACAAGAGCTCTTGTTCGCACTGGGATGGATCCCAGAATGTGCTCCCTAATGCAAGGTTCAACACTTCCCAGAAGGTCTGGAGCCGCAGGTGCTGCAGTAAAAGGAGTTGGAACAATAGCGATGGAGTTAATCAGAATGATCAAACGTGGGATCAATGACCGAAACTTCTGGAGGGGTGAAAATGGACGAAGGACAAGGATTGCATATGAAAGAATGTGCAACATTCTCAAAGGGAAATTTCAGACAGCTGCCCAGAGGGCAATGATGGATCAAGTGAGAGAAAGTCGGAACCCAGGAAACGCTGAAATTGAAGATCTCATTTTCCTGGCACGGTCAGCACTCATTTTAAGAGGGTCAGTTGCACATAAGTCTTGCCTGCCTGCTTGTGTGTATGGGCTTGCAGTAGCGAGTGGGCATGACTTTGAAAGAGAAGGATATTCTCTGGTCGGGATAGACCCCTTCAAACTACTTCAAAACAGTCAAGTATTCAGCCTGATCAGACCAAATGAAAACCCAGCTCACAAGAGTCAACTGGTGTGGATGGCATGCCACTCTGCCGCATTTGAGGATTTAAGAGTATCAGGCTTCATAAGAGGGAAGAAAGTGGTTCCAAGAGGAAAGCTTTCCACAAGAGGGGTTCAGATTGCTTCAAATGAGAATGTGGAAGCTATGGACTCTAGTACCCTGGAACTAAGAAGCAGGTACTGGGCCATAAGGACCAGAAGCGGGGGAAATACCAATCAACAGAAGGCATCCGCAGGCCAGATCAGTGTGCAACCTACATTCTCAGTACAAAGGAATCTCCCTTTTGAGAGAGCGACCGTTATGGCAGCTTTCATTGGGAACAATGAGGGACGAACATCAGATATGCGAACTGAAATCATAAGGATGATGGAAAGTGCAAAGCCAGAAGATTTGTCCTTCCAGGGGCGGGGAGTCTTCGAGCTCTCGGACGAAAAGGCAACGAACCCGATCGTGCCTTCCTTTGACATGAATAATGAGGGGTCTTATTTCTTCGGAGACAATGCAGAGGAGTATGACAATTGAATGAGCCTTCTAACCGAGGTCGAAACGTATGTTCTCTCTATTGTTCCATCAGGCCCCCTCAAAGCCGAGATAGCGCAGAGACTTGAAGATGTTTTTGCAGGGAAAAACACCGATCTTGAGGCACTCATGGAATGGCTAAAGACAAGACCAATCCTGTCACCTCTGACTAAGGGGATTTTAGGATTTGTGTTCACGCTCACCGTGCCCAGTGAGCGAGGACTGCAGCGTAGACGCTTTGTCCAGAATGCCCTCAATGGGAACGGTGACCCGAACAACATGGACAAAGCGGTCAAACTGTACAGAAAACTTAAAAGGGAAATAACATTCCACGGGGCCAAAGAAGTAGCGCTCAGTTATTCTGCTGGTGCACTTGCCAGTTGCATGGGCCTCATATACAACAGAATGGGGACTGTCACCACTGAGGTGGCATTTGGTCTAGTATGCGCAACCTGTGAACAGATTGCTGATTCCCAGCATCGATCTCATAGACAAATGGTGACAACAACCAATCCACTAATCAGGCATGAGAACAGAATGGTATTAGCCAGCACAACGGCTAAAGCCATGGAACAAATGGCTGGATCAAGTGAACAAGCAGCAGAGGCCATGGAGGTTGCCAGCCAGGCTAGGCAAATGGTACAGGCAATGAGAACAATTGGGACTCACCCTAGTTCCAGCGCTGGTTTAAAAGATGATCTTCTTGAAAATTTGCAGGCCTATCAAAAACGAATGGGGGTGCAGATGCAACGATTCAGGTGAATGAGCCTTCTAACCGAGGTCGAAACGCCTATCAAAAACGAATGGGGGTGCAGATGCAACGATTCAGGTGATCCTCTCGTTGCTGCCGCAAGCATCATTGGGATTTTGCACCTGATATTGTGGATTCTTGATCGTCTTTTTTTCAAATGCATTCACCGTCGCTTTAAATACGGTTTGAAAAGAGGGCCTTCTACGGAAGGAGTGCCGGAGTCTATGAGGGAAGAATATCGGCAGAAACAGCAGAGTGCTGTGGATGTTGACGATGGTCATTTTGTCAACATAGCGCTAGAGTAAATGGATTCCAACACTGTGTCAAGCTTTCAGGTAGACTGCTTCCTTTGGCATATCCGCAAACGGTTTGCGGACAATGGATTGGGTGATGCCCCATTCCTTGATCGGCTCCGCCGAGATCAAAAGTCCCTAAAAGGAAGAGGCAGCACCCTTGGTCTTAACATCGAGACAGCCACTCTTGCTGGGAAGCAAATTGTGGAGTGGATTCTGAAAGAAGAATCCAACGAGACACTTAAGATGACCATTGCATCTGTACCTTCTTCGCGCTACCTAGCTGACATGACCCTTGAGGAAATGTCAAGGGATTGGTTCATGCTCATGCCTAGGCAAAAGGTGGCAGGCTCTCTTTGTGTGCGAATGGACCAGGCGATCATGGAAAAGAACATCATACTGAAAGCGAACTTCAGTGTGATTTTTGACCGGTTGGAGACTTTGATACTACTAAGGGCTTTCACCGAAGAGGGAGCAATTGTTGGAGAAATTTCACCATTACTTTCTCTTCCAGGACATACTGATGAGGATGTCAAAAATGCAGTTGGGGTCCTCATCGGAGGGCTTGAATGGAATGGTAACACAGTTCGAGTCTCTGAAAATCTACAGAGATTCGCTTGGAGAAGCCGTAATGAGAATGGGAGACCTCCACTACCTCCAGAACAGAAA---------------------------------TGAATGGATTCCAACACTGTGTCAAGCTTTCAGGACATACTGATGAGGATGTCAAAAATGCAGTTGGGGTCCTCATCGGAGGGCTTGAATGGAATGGTAACACAGTTCGAGTCTCTGAAAATCTACAGAGATTCGCTTGGAGAAGCCGTAATGAGAATGGGAGACCTCCACTACCTCCAGAACAGAAATGAAAAGTGGCGAGAGCAATTGGGTCAGAAATTTGAGGAAATAAGGTGGCTGATTGAAGAAGTGCGGCACAAATTGAAGATGACAGAGAATAGTTTCGAGCAAATAACATTTATGCAAGCCTTACAACTATTGCTTGAAGTAGAACAAGAGATGAGAACTTTCTCGTTTCAGCTTATTTAA
>Concatenated PB2+PA+NP+M1+M2+NS1+NS2 STRAIN=A/swine/Tennessee/85/1977 YEAR=1977
ATGGAGAGAATAAAAGAACTAAGAAATCTGATGTCACAGTCTCGCACTCGCGAGATACTCACAAGAACCACTGTGGATCATATGGCCATAATCAAGAGATACACATCGGGAAGGCAGGAGAAGAACCCCGCATTGAGAATGAAGTGGATGATGGCAATGAAATATCCAATTACAGCAGACAAGAGGATAATTGAAACAATCCCCGAGAGGAATGAGCAAGGACAAACCCTATGGAGCAGGACGAACGATGCCGGATCAGATCGGGTGATGGTATCACCTCTAGCTGTAACATGGTGGAACAGGAATGGGCCAACAGCAAGCACAATTCACTACCCAAAAGTCTATAGAACTTACTTTGAAAAAGTCGAAAGATTAAAACATGGGACTTTTGGTCCTGTCCATTTCAGAAACCAAGTCAAAATACGCCGAAGGGTTGACATAAACCCAGGTCATGCAGACCTCAGTTCCAAAGAAGCGCAAGATGTTATAATGGAGGTTGTTTTCCCAAATGAAGTGGGAGCTAGAATATTAACATCGGAATCACAGCTAATGATTACTAAAGAAAAGAAAGAAGAGCTCCAGGAGTGCAAAATTTCTCCTTTGATGGTAGCATACATGTTGGAGAGAGAACTTGTTCGGAAAACAAGGTTCCTCCCAGTGGCTGGTGGAACGAGCAGTGTGTACATTGAGGTGTTACATTTAACTCAGGGAGCGTGCTGGGAACAGCTATACACTCCAGGAGGGGAAGTAAGAAACGATGATGTTGACCAAAGCTTAATTATCGCTGCTAGGAGCATAGTGAGAAGAGCTACAGTATCTGCAGATCCACTGGCATCTCTATTGGAAATGTGTCATAGCACACAGATTGGTGGAGTAAGAATGGTAGACATCCTCAAACAAAATCCGACAGAGGAACAAGCAGTGGATATATGCAAGGCTGCAATGGGTCTGAGAATCAGCTCATCATTTAGTTTTGGCGGGTTCACATTCAAAAGAACAAGTGGCTCATCAACTAAGAGGGAGGAGGAAGTACTTACGGGCAATCTCCAAACATTGAAGATAAGAGTGCACGAAGGGTACGAAGAATTTACAATGGTTGGGAAAAGGGCAACAGCTATACTCAGAAAAGCAACTAGAAGGTTGGTTCAACTGATAGTGAGTGGAAGGGATGAACAATCAATTGCTGAGGCAATAATCGTGGCTATGGTGTTTTCACAGGAGGATTGTATGATAAAGGCAGTTAGAGGTGATCTGAATTTCGTCAACAGGGCAAACCAACGATTGAATCCAATGCACCAACTACTAAGGCATTTTCAAAAGGATGCTAAAATTCTCTTTCAAAATTGGGGGATTGAATCCATAGACAATGTTATGGGAATGATTGGGATACTACCTGACTTAACCCCAAGCACTGAGAAATCAATGAGAGGAATAAGAATCAGCAAAATGGGGGTGGATGAGTATTCCAGTACGGAGAGGGTAGTGGTAAGCATTGACCGTTTTTTAAGAGTAAGAGACCAGCAAGGGAACGTGCTATTGTCTCCCGAAGAGGTCAGCGAAACACAGGGGACTGAAAAGTTGACGATAACTTATTCGTCGTCAATGATGTGGGAGGTTAATGGGCCTGAATCGGTATTGGTGAATACCTACCAGTGGATCATCAGGAACTGGGAAACTGTTAAAATTCAGTGGTCACAAGACCCTACAATGCTGTACAATAAAATGGAATTTGAACCATTTCAATCTTTGGTTCCCAAAGCTGCAAGAGGTCAATACAGTGGGTTTGTGAGAACCCTATTCCAACAAATGAGAGATGTGCTTGGAACATTTGATACCGTTCAGATAATAAAACTTCTCCCTTTTGCAGCTGCTCCACCAAAACAAAGTAGAATGCAGTTTTCCTCTCTCACCGTAAATGTAAGAGGATCTGGAATGAGAATTCTTATAAGAGGCAATTCTCCTGTGTTCAATTACAACAAAAGCACCAAGAGACTCACAATCCTAGGAAAGGATGCAGGTGCTTTAAATGAAGACCCAGATGAAGGAACAGCTGGAGTGGAGTCTGCTGTCTTGAGAGGATTCCTTATTTTGGGCAGAGAAGACAAGAGATATGGGCCAGCATTAAGTATCAATGAATTGAGTAGTCTTGCAAAAGGAGAGAAGGCTAATGTACTGATTGGGCAAGGAGACGTAGTGTTGGTAATGAAACGGAAACGGGACTCAAGCATACTTACTGACAGCCAGACAGCGACCAAAAGAATTCGAATGGCCATCAATTAGATGGAGGACTTCGTACGACAGTGCTTCAATCCGATGATTGTCGAACTTGCAGAAAAGACAATGAAAGAGTACGGGGAGAACCCAAAGATCGAAACAAACAAATTTGCAGCGATATGCACACATATGGAGGTATGCTTCATGTATTCAGATTTCCACTTCATCAATGAGCGGGGTGAATCAATAATCATAGAGCCTGGTGATTCTAATGCACTGCTGAAACACAGATTTGAAATAATTGAAGGAAGGGATCGGAATATGGCTTGGACGGTGGTAAACAGTATTTGTAACACTACAGGGGTTGGGAAACCAAGGTTTCTCCCAGATCTGTATGACTACAAGGAAGATAGATTCATTGAGATTGGTGTAACAAGGAGAGAAGTCCATATATACTACCTGGAGAAGGCCAATAAGATAAAATCTGAAGAGACGCACATCCATATTTTCTCATTTACAGGAGAAGAAATGGCAACAAAGGCCGACTACACACTAGATGAAGAAAGTAGAGCCAGAATAAAGACCAGGCTATTCACCATAAGACAAGAGATGGCTAGCAGAGGTCTTTGGGATTCCTTTCGTCAGTCCGAGAGAGGCGAAGAGACAATTGAAGAAAGATTTGAAATCAAAGGGACGATGCGAAGGCTTGCTGACCAAAGTCTCCCACCAAACTTCTCAAGTTTCGATAACTTTAGAGCCTATGTGGATGGATTCGAGCCGAATGGCTACATTGAGGGCAAGCTTTCCCAAATGTCTAGAGAAGTAAATGCTAGAATCGAGCCTTTCTTGAAGACAACACCACGACCGCTTAGGCTGCCATGTGGGCCTCCCTGTTTTCAAAGATCCAAATTTCTTTTGATGGATGCTCTGAAATTAAGCATTGAGGATCCAAGCCATGAAGGAGAAGGAATACCGCTTTATGATGCGGTCAGATGCATGAAAACGTTCTTTGGGTGGAAGGAACCTACCATTGTTAAGCCACATGAAAAGGGAATAAATTCAAATTACCTTTTAGCATGGAAGCAAGTGCTGGCAGAAATACAGGACTTTGAGGATGAGAAGAAAATTCCGAGGGTTAAAAATATGAAAAAAACAAGCCCACTAAAATGGGCACTTGGTGAAAATATGGCCCCAGAAAAAGTGGACTTTGATGATTGCAAAGATGTGAGTGATCTGAAGCAATATGATAGTGATGAACCAGAATTTAGATCGCTTGCAAGTTGGATCCAAAATGAATTCAACAAAGCATGTGAACTGACTGATTCGAGCTGGTTAGAGCTTGATGAGATTGGAGAGGATATAGCTCCAATTGAACATATTGCAAGCATGAGAAGGAACTATTTTACAGCAGAAGTGTCTCATTGCAGAGCTACAGAGTACATAATGAAGGGAGTATATATAAATACTGCTTTGCTTAATGCATCCTGTGCAGCAATGGATGATTTTCAATTGATCCCAATGATAAGCAAATGTAGAACCAAAGAGGGAAGGCGAAAGACCAATTTATACGGATTCATCATAAAAGGAAGATCCCACTTAAGAAATGACACTGACGTGGTAAACTTTGTGAGCATGGAATTTTCCCTCACTGATCCAAGACTTGAACTGCATAAATGGGAGAAGTACTGCATCCTTGAGATAGGAGACATGGTTCTAAGAACTGCCATAGGTCAAGTGGCAAGGCCTATGTTTCTATACGTGAGAACAAACGGAACCTCAAAAATTAAAATGAAATGGGGAATGGAAATGAGACGTTGCCTCCTCCAGTCCCTCCAGCAGATTGAGAGTATGATTGAAGCAGAGTCATCTGTCAAAGAGAAAGATATGACCAAAGAATTCTTTGAAGACAAATCAGAAACTTGGCCCATTGGAGAGTCCCCCAAAGGGGTGGAAGAAGGTTCCATTGGAAAGGTCTGCAGGACGTTGTTGGCAAAGTCAGTTTTCAACTGCTTGTATGCGTCTCCACAATTAGAAGGATTCTCAGCTGAATCAAGGAAATTGCTTCTCATTGTTCAAGCTCTTAGGGACAACCTTGAACCTGGAACCTTTGATCTTGGGGGATTATATGAATCAATTGAGGAGTGCCTGATTAATGATCCCTGGGTTTTGCTTAATGCGTCTTGGTTCAACTCCTTCCTCACACATGCACTAAGATAGATGGCGTCTCAAGGCACCAAACGATCATATGAACAAATGGAGACTGGTGGGGAACGCCAGGATGCCACAGAAATCAGAGCATCTGTCGGAAGAATGATTGGTGGAATCGGAAGATTCTACATCCAAATGTGCACTGAACTCAAACTCAGTGACTATGAGGGACGACTGATTCAAAATAGCATAACAATAGAGAGAATGGTGCTCTCTGCTTTTGATGAGAGAAGGAATAAATACCTAGAAGAGCATCCCAGTGCTGGGAAAGATCCTAAGAAAACTGGAGGACCCATATATAGAAGAATAGACGGAAAATGGATGAGAGAACTCATCCTTTATGACAAAGAAGAAATAAGGAGAGTTTGGCGCCAAGCCAACAATGGTGAAGATGCAACAGCCGGCCTTACCCATATTATGATTTGGCACTCCAATCTGAATGATGCCACCTATCAGAGAACAAGAGCTCTTGTTCGCACTGGGATGGATCCCAGAATGTGCTCCCTAATGCAAGGTTCAACACTTCCCAGAAGGTCTGGAGCCGCAGGTGCTGCAGTAAAAGGAGTTGGAACAATAGCGATGGAGCTAATCAGAATGATCAAACGTGGGATCAATGACCGAAACTTCTGGAGAGGTGAAAATGGACGAAGAACAAGGATTGCATATGAAAGAATGTGCAACATTCTCAAAGGGAAATTTCAGACAGCTGCACAGAGGGCAATGATGGATCAAGTGAGGGAAAGTCGGAACCCAGGAAACGCTGAAATTGAAGATCTTATTTTCCTGGCACGGTCAGCACTCATATTAAGAGGGTCAGTTGCACATAAGTCTTGCCTGCCTGCTTGTGTGTATGGGCTTGCAGTAGCGAGTGGGCATGACTTTGAAAGAGAAGGATATTCTCTGGTCGGGATAGACCCCTTCAAACTACTTCAAAACAGTCAAGTATTCAGCCTAATCAGACCAAATGAAAACCCAGCTCACAAGAGTCAACTGGTGTGGATGGCTTGTCACTCTGCCGCATTTGAGGATTTAAGAGTATCAGGCTTCATAAGAGGGAAAAAAGTGGTTCCAAGAGGAAAGCTTTCCACAAGAGGGGTTCAGATTGCTTCAAATGAGAATGTGGAAGCTATGGACTCTAGTACCCTGGAACTGAGGAGCAGGTACTGGGCCATAAGGACAAGAAGCGGGGGAAATACTAATCAACAGAAAGCATCCGCAGGCCAGATCAGTGTGCAACCTACATTCTCAGTACAAAGGAATCTCCCTTTTGAGAGAGCGACCGTTATGGCAGCTTTCATTGGGAACAATGAGGGACGGACATCAGATATGCGAACTGAAATCATAAGGATGATGGAAAGTGCAAAACCAGAAGATTTGTCCTTCCAGGGGCGGGGAGTCTTCGAGCTCTCGGACGAAAAGGCAACGAACCCGATCGTGCCTTCCTTTGACATGAATAATGAGGGGTCTTATTTCTTCGGAGACAATGCAGAGGAGTATGACAATTGAATGAGCCTTCTAACCGAGGTCGAAACGTATGTTCTCTCTATCGTTCCGTCAGGCCCCCTCAAAGCCGAGATAGCGCAGAGACTTGAAGATGTTTTTGCAGGGAAAAACACCGATCTTGAGGCACTCATGGAATGGCTAAAGACAAGACCAATCCTGTCACCTCTGACTAAGGGGATTTTAGGATTTGTATTCACGCTCACCGTGCCCAGTGAGCGAGGACTGCAGCGTAGACGCTTTGTCCAGAGTGCCCTCAATGGGAACGGAGATCCGAACAACATGGATAAAGCGGTCAAACTGTACAGAAAACTTAAAAGGGAAATAACATTCCACGGGGCCAAAGAAGTAGCGCTCAGTTATTCTGCTGGTGCACTTGCCAGTTGCATGGGCCTCATATACAACAGAATGGGGACTGTCACCACTGAGGTGGCATTTGGTCTAGTATGCGCAACCTGTGAACAGATTGCTGATTCCCAGCATCGATCTCATAGACAAATGGTGACAACAACCAATCCACTAATCAGGCATGAGAACAGAATGGTATTAGCCAGCACAACAGCTAAAGCCATGGAACAAATGGCTGGATCAAGTGAACAAGCAGCAGAGGCCATGGAGGTTGCCAGTCAGGCTAGGCAAATGGTACAGGCAATGAGAACAATTGGGACTCACCCTAGTTCCAGCGCTGGTCTAAAAGATGATCTTCTTGAAAATTTACAGGCCTATCAGAAGCGAATGGGGGTGCAGATGCAACGATTCAAGTGAATGAGCCTTCTAACCGAGGTCGAAACGCCTATCAGAAGCGAATGGGGGTGCAGATGCAACGATTCAAGTGATCCTCTCGTTGCTGCCGCAAGCATCATTGGGATTTTGCACCTGATATTGTGGATTCTTGATCGTCTTTTTTTCAAATGCATTTACCGTCGCTTTAAATACGGTTTGAAAAGAGGGCCTTCTACGGAAGGAGTGCCGGAGTCTATGAGGGAAGAATATCGGCAGAAACAGCAGAGTGCTGTGGATGTTGACGATGGTCATTTTGTCAACATAGTGCTAGAGTAAATGGATTCCAACACTGTGTCAAGCTTTCAGGTAGACTGCTTCCTTTGGCATATCCGCAAACGGTTTGCGGACAATGGATTGGGTGATGCCCCATTCCTTGATCGGCTCCGCCGAGATCAAAAGTCCCTAAAAGGAAGAGGCAGCACCCTTGGTCTTAACATCGAGACAGCCACTCTTGTTGGGAAGCAAATTGTGGAGTGGATTCTGAAAGAAGAATCCAACGAGACACTTAAAATGACCATTGCATCTGTACCTACTTCGCGCTACCTAGCTGACATGACCCTTGAGGAAATGTCAAGGGATTGGTTCATGCTCATGCCTAGGCAAAAGGTGGCAGGCTCTCTTTGTGTGCGAATGGACCAGGCGATCATGGAAAAGAACATCATACTGAAAGCGAACTTCAGTGTGATTTTTGACCGGTTGGAGACTTTGATACTACTAAGGGCTTTCACCGAAGAGGGAGCAATTGTTGGAGAAATTTCACCATTACTTTCTCTTCCAGGACATACTGATGAGGATGTCAAAAATGCAGTTGGGGTCCTCATCGGAGGGCTTGAATGGAATGGTAACACGGTTCGAGTCTCTGAAAATCTACAGAGATTCGCTTGGAGAAGCCGTAATGAGAATGGGAGACCTCCACTACCTCCAGAACAGAAA---------------------------------TGAATGGATTCCAACACTGTGTCAAGCTTTCAGGACATACTGATGAGGATGTCAAAAATGCAGTTGGGGTCCTCATCGGAGGGCTTGAATGGAATGGTAACACGGTTCGAGTCTCTGAAAATCTACAGAGATTCGCTTGGAGAAGCCGTAATGAGAATGGGAGACCTCCACTACCTCCAGAACAGAAATGAAAAGTGGCGAGAGCAATTGGGTCAGAAATTTGAGGAAATAAGGTGGCTGATTGAAGAAGTGCGGCACAAATTGAAGATGACAGAGAATAGTTTCGAACAAATAACATTTATGCAAGCCTTACAACTATTGCTTGAAGTAGAACAAGAGATAAGAACTTTCTCGTTTCAGCTTATTTAA
>Concatenated PB2+PA+NP+M1+M2+NS1+NS2 STRAIN=A/swine/Tennessee/62/1977 YEAR=1977
ATGGAGAGAATAAAGGAACTAAGAAATCTGATGTCACAGTCTCGCACTCGCGAGATACTCACAAGAACCACTGTGGATCATATGGCCATAATCAAGAAATACACATCGGGAAGGCAAGAGAAGAACCCCGCATTGAGAATGAAATGGATGATGGCAATGAAATATCCAATTACAGCGGACAAGAGAATAACTGAAACAATCCCCGAGAGGAATGAGCAAGGACAAACCCTATGGAGCAGAACGAGCGATGCCGGATCAGATCGAGTGATGGTATCACCTCTAGCTGTGACATGGTGGAATAGGAATGGGCCAACAGCAAGCACAATTCACTACCCAAAAGTCTATAGAACTTACTTTGAAAAAGTCGAAAGGTTAAAACATGGGACTTTTGGTCCTGTCCATTTCAGAAACCAAGTCAAAATACGCCGAAGGGTTGATATAAACCCAGGTCATGCAGACCTCAGTTCCAAAGAAGCGCAAGATGTTATAATGGAGGTTGTTTTCCCAAATGAAGTGGGAGCCAGAATATTAACATCGGAATCACAGCTAATGATTACTAAAGAAAAGAAAGAAGAGCTCCAGGAGTGCAAAATTTCTCCTTTGATGGTAGCATACATGTTGGAGAGAGAACTTGTTCGGAAAACAAGGTTCCTCCCAGTGGCTGGTGGAACGAGCAGTGTGTACATTGAGGTATTACATTTAACTCAGGGAGCGTGCTGGGAACAGCTATACACTCCAGGAGGGGAAGTAAGAAACGATGATGTTGACCAAAGCTTAATTATCGCTGCTAGGAGCATAGTGAGAAGGGCTACAGTATCTGCAGATCCACTGGCATCTCTATTGGAAATGTGTCATAGCACACAGATTGGTGGAGTAAGGATGGTAGACATCCTCAAACAAAATCCGACAGAGGAACAAGCAGTAGATATATGCAAGGCAGCAATGGGTCTGAGAATCAGCTCATCATTTAGTTTTGGAGGGTTCACATTCAAAAGAACAAGTGGCTCATCAACCAAGAGGGAGGAGGAAGTACTTACGGGCAATCTCCAAACATTGAAGATAAGAGTGCACGAAGGATACGAAGAATTTACAATGGTTGGGAAAAAGGCAACAGCTATACTCAGAAAAGCAACTAGAAGGTTGGTTCAACTAATAGTAAGTGGAAGGGATGAACAGTCAATTGCTGAGGCAATAATCGTGGCTATGGTTTTTTCACAGGAGGATTGTATGATAAAGGCAGTTAGAGGTGATCTGAATTTCGTCAACAGGGCGAACCAACGATTGAATCCAATGCACCAACTACTAAGGCATTTTCAAAAGGATGCTAAAATTCTCTTTCAAAATTGGGGGATTGAATCCATAGACAATGTTATGGGAATGATTGGGATACTACCTGACTTAACCCCAAGCACTGAGAAATCAATGAGAGGAATAAGAATCAGCAAAATGGGGGTGGATGAGTATTCCAGTACGGAGAGGGTAGTGGTAAGCATTGACCGTTTTTTAAGAGTAAGAGATCAGCAAGGGAACGTGCTATTGTCTCCCGAAGAGGTCAGCGAAACACAAGGGACTGAAAAGTTGACGATAACTTATTCATCGTCAATGATGTGGGAGGTTAATGGGCCTGAATCGGTATTGGTGAATACCTACCAGTGGATCATCAGAAACTGGGAAACTGTTAAAATTCAGTGGTCACAAGACCCTACAATGCTGTACAATAAAATGGAATTTGAACCATTTCAGTCTCTGGTTCCTAAAGCCGCAAGAGGCCAATACAGTGGGTTTGTGAGAACCCTATTCCAACAAATGAGAGATGTGCTTGGAACATTTGATACCGTTCAGATAATAAAACTACTCCCCTTTGCAGCTGCTCCACCCAAACAAAGTAGAATGCAGTTTTCCTCTCTCACCGTGAATGTAAGAGGATCAGGAATGAGAATTCTTATAAGAGGCAATTCTCCTGTGTTCAATTACAACAAAAGCACCAAGAGACTCACTGTCCTAGGAAAGGATGCAGGTGCTTTAAATGAAGATCCAGATGAAGGAACAACTGGAGTGGAGTCTGCTGTCTTGAGAGGATTCCTCATTTTAGGCAGAGAGGACAAGAGATATGGGCCAGCATTAAGTATCAATGAATTGAGTGGTCTTGCAAAAGGAGAGAAAGCTAATGTACTGATTGGGCAAGGAGACGTAGTGTTGGTAATGAAACGGAAACGGGACTCAAGCATACTTACTGACAGCCAGACAGCGACCAAAAGAATTCGAATGGCCATCAATTAGATGGAGGATTTCGTACGACAGTGCTTCAATCCAATGATTGTCGAACTTGCAGAAAAAACAATGAAAGAATACGGGGAGAACCCGAAGATCGAAACAAACAAATTTGCAGCTATATGCACACACATGGAGGTATGCTTCATGTATTCAGATTTCCACTTCATCAATGAGCGGGGTGAATCAATAATCATAGAGCCTAGTGATTCTAATGCACTTCTGAAACACAGATTTGAAATAATTGAAGGAAGGGATCGGAATATGGCTTGGACGGTGGTAAACAGTATTTGTAACACTACAGGGGTTGGAAAACCAAGGTTTCTCCCAGATTTGTATGACTACAAGGAAGATAGATTCATTGAGATTGGTGTAACGAGGAGAGAAGTTCATATATACTACCTGGAGAAGGCCAATAAGATAAAATCTGAAGAGACGCACATCCACATTTTCTCATTTACAGGAGAAGAAATGGCAACAAAGGCCGACTACACACTAGATGAAGAAAGTAGAGCTAGAATAAAGACCAGGCTATTCACCATAAGACAAGAGATGGCTAGCAGAGGTCTTTGGGATTCCTTTCGTCAGTCCGAGAGAGGCGAAGAGACAATTGAAGAAAGATTTGAAATCAAAGGGACAATGCGAAGGCTTGCTGACCAAAGTCTCCCACCAAACTTCTCAAGTTTCGACAACTTTAGAGCCTATGTGGATGGATTCGAGCCGAATGGCTACATTGAGGGCAAGCTTTCCCAAATGTCAAGAGAAGTAAATGCTAGAATCGAGCCTTTCTTGAAGACAACACCACGCCCACTTAGGCTGCCATGTGGGCCTCCCTGTTTTCAACGATCCAAATTTCTTTTGATGGATGCTCTGAAATTAAGCATTGAAGATCCAAGCCATGAAGGAGAAGGGATACCGCTTTATGATGCGGTCAGATGCATGAAAACGTTCTTTGGGTGGAAGGAACCTACAATTGTTAAACCACATGAAAAGGGAATAAATTCAAATTACCTTCTAGCATGGAAGCAAGTGCTGGCAGAAATACAGGACTTTGAGGATGAGAAGAAAATTCCGAGGGTTAAAAATATGAAAAAAACAAGTCCACTGAAATGGGCACTTGGTGAAAATATGGCCCCAGAAAAGGTGGACTTTGAGGATTGTAAAGATGTGAGCGATCTGAAGCAATATGATGGTGATGAACCAGAATTTAGATCACTTGCAAGTTGGATCCAAAATGAATTCAACAAAGCATGTGAACTGACTGATTCGAGCTGGTTGGAGCTTGATGAGATTGGAGAGGATATAGCTCCAATTGAACATATTGCAAGCATGAGAAGGAACTATTTTACAGCAGAAGTGTCTCATTGTAGAGCTACAGAGTACATAATGAAGGGAGTATATATAAATACTGCTTTGCTTAATGCATCCTGTGCAGCAATGGATGATTTTCAATTGATCCCAATGATAAGCAAATGTAGAACCAAAGAGGGAAGACGAAAGACCAATTTATACGGATTCATCATAAAAGGAAGATCCCACTTAAGAAATGACACTGACGTGGTAAATTTTGTGAGCATGGAATTTTCCCTCACTGATCCAAGACTTGAACTGCATAAATGGGAGAAGTACTGCATCCTTGAGATAGGAGACATGGTTCTAAGAACTGCCATAGGTCAAGTGGCAAGGCCTATGTTTTTATACGTGAGAACAAACGGGACCTCAAAAATTAAAATGAAATGGGGAATGGAAATGAGACGTTGCCTCCTCCAGTCCCTCCAGCAGATTGAGAGTATGATTGAAGCTGAGTCATCTGTCAAAGAGAAAGATATGACCAAAGAATTCTTTGAAAACAAATCAGAAACTTGGCCCATTGGAGAGTCCCCCAAAGGGGTGGAAGAAGGTTCCATTGGAAAGGTCTGCAGGACATTGTTGGCAAAGTCAGTTTTCAACTGCTTGTATGCGTCTCCACAATTAGAAGGATTCTCAGCTGAATCAAGGAAATTGCTTCTCATTGTTCAAGCTCTTAGGGACAACCTTGAACCTGGAACCTTTGATCTTGGGGGATTATATGAATCAATTGAGGAGTGCCTGATTAATGATCCCTGGGTTTTGCTTAATGCGTCTTGGTTCAACTCCTTCCTCACACATGCACTGAGATAGATGGCGTCTCAAGGCACCAAACGATCATATGAACAAATGGAGACTGGTGGGGAACGCCAGGATGCCACAGAAATCAGAGCATCTGTCGGAAGAATGATTGGTGGAATCGGAAGGTTCTACATCCAAATGTGCACTGAACTCAAACTCAGTGACTATGAGGGACGACTGATTCAAAATAGCATAACAATAGAGAGAATGGTGCTCTCTGCTTTTGACGAGAGAAGGAATAAATACCTAGAAGAGCATCCCAGTGCTGGGAAAGATCCTAAGAAAACTGGAGGACCCATATATAGAAGAGTAGACGGAAAATGGATGAGGGAACTCATCCTTTATGACAAAGAAGAAATAAGGAGAGTTTGGCGCCAAGCCAACAATGGTGAAGATGCAACAGCCGGCCTTACCCATATTATGATTTGGCACTCCAATCTGAATGATGCCACCTATCAGAGAACAAGAGCTCTTGTTCGCACTGGGATGGATCCCAGAATGTGCTCCCTAATGCAAGGTTCAACACTTCCCAGAAGGTCTGGAGCCGCAGGTGCTGCAGTAAAAGGAGTTGGAACAATAGCGATGGAGTTAATCAGAATGATCAAACGTGGGATCAATGACCGAAACTTCTGGAGGGGTGAAAATGGACGAAGGACAAGGATTGCATATGAAAGAATGTGCAACATTCTCAAAGGGAAATTTCAGACAGCTGCCCAGAGGGCAATGATGGATCAAGTGAGAGAAAGTCGGAACCCAGGAAACGCTGAAATTGAAGATCTCATTTTCCTGGCACGGTCAGCACTCATTTTAAGAGGGTCAGTTGCACATAAGTCTTGCCTGCCTGCTTGTGTGTATGGGCTTGCAGTAGCGAGTGGGCATGACTTTGAAAGAGAAGGATATTCTCTGGTCGGGATAGACCCCTTCAAACTACTTCAAAACAGTCAAGTATTCAGCCTGATCAGACCAAATGAAAACCCAGCTCACAAGAGTCAACTGGTGTGGATGGCATGCCACTCTGCCGCATTTGAGGATTTAAGAGTATCAGGCTTCATAAGAGGGAAGAAAGTGGTTCCAAGAGGGAAGCTTTCCACAAGAGGGGTTCAGATTGCTTCAAATGAGAATGTGGAAGCTATGGACTCTAGTACCCTGGAACTAAGAAGCAGGTACTGGGCCATAAGGACCAGAAGCGGGGGAAATACCAATCAACAGAAGGCATCCGCAGGCCAGATCAGTGTGCAACCTACATTCTCAGTACAAAGGAATCTCCCTTTTGAGAGAGCGACCGTTATGGCAGCTTTCATTGGGAACAATGAGGGACGAACATCAGATATGCGAACTGAAATCATAAGGATGATGGAAAGTGCAAAGCCAGAAGATTTGTCCTTCCAGGGGCGGGGAGTCTTCGAGCTCTCGGACGAAAAGGCAACGAACCCGATCGTGCCTTCCTTTGACATGAATAATGAGGGGTCTTATTTCTTCGGAGACAATGCAGAGGAGTATGACAATTGAATGAGCCTTCTGACCGAGGTCGAAACGTATGTTCTCTCTATTGTTCCGTCAGGCCCCCTCAAAGCCGAGATAGCGCAGAGACTTGAAGATGTTTTTGCAGGGAAAAACACCGATCTTGAGGCGCTCATGGAATGGCTAAAGACAAGACCAATCCTGTCACCTCTGACTAAGGGGATTTTAGGATTTGTGTTCACGCTCACCGTGCCCAGTGAGCGAGGACTGCAGCGTAGACGCTTTGTCCAGAATGCCCTCAATGGGAACGGTGACCCGAACAACATGGACAAAGCGGTCAAACTGTACAGAAAACTTAAAAGGGAAATAACATTCCACGGGGCCAAAGAAGTAGCGCTCAGTTATTCTGCTGGTGCACTTGCCAGTTGTATGGGCCTCATATACAACAGAATGGGGACTGTCACCACAGAGGTGGCATTTGGTCTGGTATGCGCAACCTGTGAACAGATTGCTGATTCCCAGCATCGATCCCATAGACAAATGGTGACAACAACCAATCCACTAATCAGACATGAGAACAGAATGGTATTAGCCAGCACAACGGCTAAAGCCATGGAACAAATGGCTGGATCAAGTGAACAAGCAGCAGAGGCCATGGAGGTTGCCAGCCAGGCTAGGCAAATGGTACAGGCAATGAGAACAATTGGGACACACCCTAGTTCCAGCGCTGGTCTAAAAGATGATCTTCTTGAAAATTTGCAGGCCTATCAGAAGCGAATGGGGGTGCAGATGCAACGATTCAGGTGAATGAGCCTTCTGACCGAGGTCGAAACGCCTATCAGAAGCGAATGGGGGTGCAGATGCAACGATTCAGGTGATCCTCTCGTTGCTGCCGCAAGCATCATTGGGATTTTGCACTTGATATTGTGGATTCTTGATCGTCTTTTTTTCAAATGCATTCACCGTCGCTTTAAATACGGTTTGAAAAGAGGGTCTTCTACGGAAGGAGTGCCGGAGTCTATGAGGGAAGAATATCGGCAGAAACAGCAGAGTGCTGTGGATGTTGACGATGGTCATTTTGTCAACATAGCGCTAGAGTAAATGGATTCCAACACTGTGTCAAGCTTTCAGGTAGACTGCTTCCTTTGGCATATCCGCAAACGGTTTGCGGACAATGGATTGGGTGATGCCCCATTCCTTGATCGGCTCCGCCGAGATCAAAAGTCCCTAAAGGGAAGAGGCAGCACCCTTGGTCTCAACATCGAGACAGCCACTCTTGCTGGGAAGCAAATTGTGGAGTGGATTCTGAAAGAAGAATCCAACGAGACACTTAAGATGACCATTGCATCTGTACCTTCTTCGCGCTACCTAGCTGACATGACCCTTGAGGAAATGTCAAGGGATTGGTTTATGCTCATGCCTAGGCAAAAGGTGGCAGGCTCTCTTTGTGTGCGAATGGACCAGGCGATCATGGAAAAGAACATCATACTAAAAGCGAACTTCAGTGTGATTTTTGACCGGTTGGAGACTTTGATACTACTAAGGGCTTTCACCGAAGAGGGAGCAATTGTTGGAGAAATTTCACCATTACTTTCTCTTCCAGGACATACTGATGAGGATGTCAAAAATGCAGTTGGGGTCCTCATCGGAGGGCTTGAATGGAATGGTAACACAGTTCGAGTCTCTGAAAATCTACAGAGATTCGCTTGGAGAAGCCGTAATGAGAATGGGAGACCTCCACTACCTCCAGAACAGAAA---------------------------------TGAATGGATTCCAACACTGTGTCAAGCTTTCAGGACATACTGATGAGGATGTCAAAAATGCAGTTGGGGTCCTCATCGGAGGGCTTGAATGGAATGGTAACACAGTTCGAGTCTCTGAAAATCTACAGAGATTCGCTTGGAGAAGCCGTAATGAGAATGGGAGACCTCCACTACCTCCAGAACAGAAATGAAAAGTGGCGAGAGCAATTGGGTCAGAAATTTGAGGAAATAAGGTGGCTGATTGAAGAAGTGCGGCACAAATTGAAGATGACAGAGAATAGTTTCGAGCAAATAACATTTATGCAAGCCTTACAACTATTGCTTGAAGTAGAACAAGAGATGAGAACTTTCTCGTTTCAGCTTATTTAA
>Concatenated PB2+PA+NP+M1+M2+NS1+NS2 STRAIN=A/swine/Tennessee/106/1977 YEAR=1977
ATGGAGAGAATAAAGGAACTAAGAAATCTGATGTCACAGTCTCGCACTCGCGAGATACTCACAAGGACCACTGTGGATCATATGGCCATAATCAAGAAATACACATCGGGGAGGCAAGAGAAGAACCCCGCATTGAGAATGAAATGGATGATGGCAATGAAATATCCAATTACAGCGGACAAGAGAATAATTGAAACAATCCCCGAGAGAAATGAGCAAGGACAAACCCTATGGAGCAGAACGAGCGATGCCGGATCAGATCGGGTGATGGTATCACCTCTAGCTGTAACATGGTGGAATAGGAATGGGCCAACAGCAAGCACAATTCACTACCCAAAAGTCTATAGAACTTACTTTGAAAAAGTCGAAAGATTAAAACATGGAACTTTTGGTCCTGTCCACTTCAGAAACCAAGTCAAAATACGCCGAAGGGTTGACATAAACCCAGGTCATGCAGACCTCAGTTCCAAAGAGGCGCAAGATGTTATAATGGAGGTTGTTTTCCCAAATGAAGTGGGAGCTAGAATAATAACATCGGAATCACAGCTAATGATTACTAAAGAAAAGAAAGAAGAGCTCCAGGAGTGCAAAATTTCTCCTTTGATGGTAGCATACATGTTGGAGAGAGAACTTGTTCGGAAAACAAGGTTCCTTCCAGTGGCTGGTGGGACGAGCAGTGTGTACATTGAGGTGTTACATTTAACTCAGGGAGCGTGCTGGGAACAGCTATACACTCCAGGAGGGGAAGTAAGAAACGATGATGTTGACCAAAGCTTAATTATCGCTGCTAGGAGCATAGTGAGAAGAGCTACAGTATCTGCAGATCCACTGGCATCTCTATTGGAAATGTGTCATAGCACACAGATTGGTGGAGTGAGAATGGTAGACATCCTCAAACAAAATCCGACAGAGGAACAAGCAGTGGATATATGCAAAGCAGCAATGGGTCTGAGAATCAGCTCATCATTTAGTTTTGGAGGGTTCACATTCAAAAGAACAAGTGGCTCATCAACCAAGAGGGAGGAGGAAGTACTTACGGGCAACCTCCAAACATTGAAGATAAGAGTGCACGAAGGGTACGAAGAATTTACAATGGTTGGGAAAAGGGCAACAGCTATACTCAGAAAAGCAACTAGAAGGTTGGTTCAACTAATAGTGAGTGGAAGGGATGAACAGTCAATTGCTGAGGCAATAATCGTGGCCATGGTGTTTTCGCAGGAGGATTGTATGATAAAGGCAGTTAGAGGTGATCTGAATTTCGTCAACAGGGCGAACCAACGATTGAATCCAATGCACCAACTACTAAGGCATTTTCAAAAGGATGCCAAAATTCTCTTTCAAAATTGGGGGATTGAATCCATAGACAATGTTATGGGAATGATTGGAATACTGCCTGACTTAACCCCAAGCACTGAGAAATCAATGAGAGGAATAAGAATCAGCAAAATGGGGGTGGATGAGTATTCCAGTACGGAGAGGGTAGTGGTAAGCATTGACCGTTTTTTAAGAGTAAGAGACCAGCAAGGGAACGTGCTATTGTCTCCCGAAGAGGTCAGCGAAACACAGGGGACTGAAAAGTTGACGATAACTTATTCATCATCAATGATGTGGGAGGTTAATGGGCCTGAATCAGTATTGGTGAATACCTATCAGTGGATCATCAGAAACTGGGAAACTGTTAAAATTCAGTGGTCGCAAGACCCTACAATGCTGTACAATAAAATGGAATTTGAACCGTTTCAGTCTTTGGTTCCTAAAGCTTTAAGAGGTCAATACAGTGGGTTTGTGAGAACACTATTCCAACAAATGAGAGATGTGCTTGGAACATTTGACACCGTTCAGATAATAAAACTTCTCCCCTTTGCAGCTGCTCCACCAAAACAAAGTAGAATGCAGTTTTCCTCTCTCACCGTGAATGTAAGAGGATCAGGAATGAGAATTCTCATAAGAGGCAATTCTCCTGTGTTCAATTACAACAAAAGCACCAAGAGACTCACAGTCCTAGGAAAGGATGCAGGTGCTTTAAATGAAGACCCAGATGAAGGAACAGCTGGAGTGGAGTCTGCTGTCTTGAGAGGATTCCTCATTTTAGGCAGAGAAGACAAGAGATATGGGCCAGCATTAAGTATCAATGAATTGAGTAGTCTTGCAAAAGGAGAGAAGGCTAATGTACTGATTGGGCAAGGAGACGTAGTGTTGGTAATGAAACGGAAACGGGACTCAAGCATACTTACTGACAGCCAGACAGCGACCAAAAGAATTCGAATGGCCATCAATTAGATGGAAGACTTCGTACGACAGTGCTTCAATCCGATGATTGTCGAACTTGCAGAAAAGACAATGAAAGAGTACGGGGAGAACCCAAAGATCGAAACAAACAAATTTGCAGCGATATGCACACACATGGAGGTATGCTTCATGTATTCAGATTTCCACTTCATCAATGAGCGGGGTGAATCAATAATCATAGAGCCTGGTGATTCTAATGCACTGCTGAAACACAGATTTGAAATAATTGAAGGAAGGGATCGGAATATGGCTTGGACAGTGGTAAACAGTATTTGTAACACTACAGGGGTTGGAAAACCAAGGTTTCTCCCAGATCTGTATGACTATAAGGAAGATAGATTCATTGAGATTGGTGTAACAAGGAGAGAAGTCCATATATACTACCTGGAGAAGGCCAATAAGATAAAATCTGAAGAGACACATATCCACATTTTCTCATTTACAGGAGAAGAAATGGCAACAAAGGCCGACTACACACTAGATGAAGAAAGTAGAGCTAGAATAAAGACCAGGCTATTCACCATAAGACAAGAAATGGCTAGCAGAGGTCTTTGGGATTCCTTTCGTCAGTCCGAGAGAGGCGAAGAGACAATTGAAGAAAGATTTGAAATCAAAGGGACAATGCGAAGGCTTGCTGACCAAAGCCTCCCACCAAACTTCTCAAGTTTTGATAACTTTAGGGCCTATGTGGATGGATTCGAGCCGAATGGCTACATTGAGGGCAAGCTTTCCCAAATGTCTAGAGAAGTAAATGCTAGAATAGAGCCTTTCTTGAAGACAACACCACGCCCGCTTAGGCTGCCATGTGGGCCTCCCTGTTTCCAACGATCCAAATTTCTTTTGATGGATGCTCTGAAATTAAGCATTGAAGATCCAAGCCATGAAGGAGAAGGAATACCGCTTTATGATGCGATCAGATGCATGAAAACGTTCTTTGGGTGGAAGGAACCTACTATTGTTAAGCCACATGGAAAGGGAATCAATTCAAATTACCTTTTAGCATGGAAGCAAGTGTTGGCAGAAATACAGGACTTTGAGGATGAGAAGAAAATTCCAAGGGTTAAAAATATGAAAAAAACAAGCCCACTGAAATGGGCACTTGGTGAAAATATGGCCCCAGAAAAGGTGGACTTTGATGATTGTAAAGATGTGAGTGATCTGAAGCAATATGATAGTGATGAACCAGAATTTAGATCGCTTGCAAGTTGGATCCAAAATGAATTCAACAAAGCATGTGAACTGACTGATTCGAGCTGGTTAGAGCTTGATGAGATTGGAGAGGATATAGCTCCAATTGAACATATTGCAAGCATGAGAAGGAACTATTTTACAGCAGAAGTGTCTCATTGCAGAGCTACAGAGTACATAATGAAGGGAGTATATATAAATACTGCTTTGCTTAATGCATCCTGTGCAGCAATGGATGATTTTCAATTGATCCCAATGATAAGCAAATGTAGAACCAAAGAGGGAAGGCGAAAGACCAATTTATACGGATTCATCATAAAAGGAAGATCCCACTTAAGAAATGACACTGACGTGGTAAATTATGTGAGCATGGAATTTTCCCTTACTGATCCAAGACTTGAACTGCATAAATGGGAGAAGTACTGCATCCTTGAGATAGGAGACATGGTTCTAAGAACTGCCATAGGTCAAGTGGCAAGGCCTATGTTTTTATACGTGAGAACAAACGGGACCTCAAAAATTAAAATGAAATGGGGAATGGAAATGAGACGTTGCCTCCTCCAGTCCCTCCAACAGATTGAGAGTATGATTGAAGCAGAGTCATCTGTCAAAGAGAAAGATATGACCAAAGAGTTCTTTGAAAACAAAACAGAAACTTGGCCCATTGGAGAGTCCCCCAAGGGGGTGGAAGAAGGTTCCATTGGAAAGGTCTGCAGGACGCTGTTGGCAAAGTCAGTTTTCAACTGCTTGTATGCGTCTCCACAATTAGAAGGATTCTCAGCTGAATCAAGGAAATTGCTTCTCATTGTTCAAGCTCTTAGGGACAACCTTGAACCTGGAACCTTTGATCTTGGGGGATTATATGAATCAATTGAGGAGTGCCTGATTAATGATCCCTGGGTTTTGCTTAATGCGTCTTGGTTCAACTCCTTCCTCACACATGCACTAAGATAGATGGCGTCTCAAGGCACCAAACGATCATATGAACAGATGGAGACTGGTGGGGAACGCCAGGATGCCACAGAAATCAGAGCATCTGTCGGAAGAATGATTGGTGGAATCGGAAGATTCTACATCCAGATGTGCACTGAACTCAAACTCAGTGACTATGAGGGACGACTGATTCAAAATAGCATAACAATAGAGAGAATGGTGCTCTCTGCTTTTGACGAGAGAAGGAATAAATACCTAGAAGAGCATCCCAGTGCTGGGAAAGATCCTAAGAAAACTGGAGGACCCATATATAGAAGAATTGACGGAAAATGGATGAGGGAACTCACCCTTTATGACAAAGAAGAAATAAGGAGAATTTGGCGCCAAGCCAACAATGGTGAAGATGCAACGGCCGGCCTTACCCATATTATGATTTGGCACTCCAATCTGAATGATGCCACCTATCAGAGAACAAGAGCTCTTGTTCGCACTGGGATGGATCCCAGAATGTGCTCCCTAATGCAAGGTTCAACACTTCCCAGAAGGTCTGGAGCCGCAGGTGCTGCAGTAAAAGGAGTTGGAACAATAGCGATGGAGTTAATCAGAATGATCAAACGTGGGATCAATGACCGAAACTTCTGGAGGGGTGAAAATGGACGAAGGACAAGGATTGCATATGAAAGAATGTGCAACATTCTCAAAGGGAAATTTCAGACAGCTGCACAGAGGGCAATGATGGATCAAGTGAGAGAAAGCCGGAACCCAGGAAACGCTGAAATTGAAGATCTTATTTTCCTGGCACGGTCAGCACTTATTTTAAGAGGGTCAGTTGCACATAAGTCTTGCCTGCCTGCTTGTGTGTATGGGCTTGCGGTAGCGAGTGGGCATGACTTTGAAAGAGAAGGATATTCTCTGGTCGGGATAGACCCCTTCAAACTACTTCAAAACAGTCAAGTATTCAGCCTAATCAGACCAAATGAAAACCCAGCTCACAAGAGTCAACTGGTGTGGATGGCTTGCCACTCTGCCGCATTTGAGGATTTAAGAGTATCAGGCTTCATAAGAGGGAAAAAAGTGGTTCCAAGAGGAAAGCTTTCCACAAGAGGGGTTCAGATTGCTTCAAATGAGAATGTGGAAGCTATGGACTCTAGTACCCTGGAACTAAGGAGCAGGTACTGGGCCATAAGGACCAGAAGCGGGGGAAATACCAATCAACAGAAGGCATCCGCAGGCCAAATCAGTGTGCAACCTACATTCTCAGTACAAAGGAATCTCCCTTTTGAGAGAGCGACCGTTATGGCAGCTTTCATTGGGAACAATGAGGGACGGACATCAGATATGCGAACTGAAATCATAAGGATGATGGAAAGTGCAAAGCCAGAAGATTTGTCCTTCCAGGGGCGGGGAGTCTTCGAGCTCTCGGACGAAAAGGCAACGAACCCGATCGTGCCTTCCTTTGACATGAATAATGAGGGGTCTTATTTCTTCGGAGACAATGCAGAGGAGTATGACAATTGAATGAGCCTTCTAACCGAGGTCGAAACGTATGTTCTCTCTGTCGTTCCGTCAGGCCCCCTCAAAGCCGAGATAGCGCAGAGACTTGAAGATGTTTTTGCAGGGAAAAACACCGATCTTGAGGCACTCATGGAATGGCTAAAGACAAGACCAATCCTGTCACCTCTGACTAAGGGGATTTTAGGATTTGTATTCACGCTCACCGTGCCCAGTGAGCGAGGACTGCAGCGTAGACGCTTTGTCCAGAATGCCCTCAATGGGAACGGTGACCCGAACAACATGGACAAAGCGGTCAAACTGTACAGAAAACTTAAAAGGGAAATAACATTCCACGGGGCCAAAGAAGTAGCGCTCAGTTATTCTGCTGGTGCACTTGCCAGTTGCATGGGCCTCATATACAACAGAATGGGGACTGTCACCACTGAGGTGGCATTTGGTCTAGTATGCGCAACCTGTGAACAGATTGCTGATTCCCAGCATCGATCCCATAGACAAATGGTGACAACAACCAATCCACTAATCAGGCATGAGAACAGAATGGTATTAGCCAGCACAACGGCTAAAGCCATGGAACAAATGGCTGGATCAAGTGAACAAGCAGCAGAGGCTATGGAGGTTGCCAGTCAGGCTAGGCAAATGGTACAGGCAATGAGAACAATCGGGACTCACCCTAGTTCCAGCGCTGGTCTAAAAGATGATCTTCTTGAAAATTTACAGGCCTATCAGAAGCGAATGGGGGTGCAGATGCAACGATTCAAGTGAATGAGCCTTCTAACCGAGGTCGAAACGCCTATCAGAAGCGAATGGGGGTGCAGATGCAACGATTCAAGTGATCCTCTCTTTGCTGCCGCAAGCATCATCGGGATTTTGCACCTGATATTGTGGATTCTTGATCGTCTTTTTTTCAAATGCATTTACCGTCGCTTTAAATACGGTTTGAAAAGAGGGCCTTCTACGGAAGGAGTGCCGGAGTCTATGAGGGAAGAATATCGGCAGAAACAGCAGAGTGCTGTGGATGTTGACGATGGTCATTTTGTCAACATAGTGCTAGAGTAAATGGATTCCAACACTGTGTCAAGCTTTCAGGTAGACTGCTTCCTTTGGCATATCCGCAAACGATTTGCGGACAATGGATTGGGTGATGCCCCATTCCTTGATCGGCTCCGCCGAGATCAAAAGTCCCTAAAAGGAAGAGGCAGCACCCTTGGTCTTAACATCGAGACAGCCACTCTTGCTGGGAAGCAAATTGTGGAGTGGATTCTGAAAGAAGAATCCAACGAGACACTTAAGATGACCATTGCATCTGTACCCTCTTCGCGCTACCTAGCTGACATGACCCTTGAGGAAATGTCAAGGGATTGGTTCATGCTCATGCCTAGGCAAAAGGTGGCAGGCTCTCTTTGTGTGCGAATGGACCAGGCGATCATGGAAAAGAACATTATACTGAAAGCGAACTTCAGTGTGATTTTTGACCGGTTGGAGACTTTGATACTATTAAGGGCTTTCACCGAAGAGGGAGAAATTGTTGGAGAAATTTCACCATTACTTTCTCTTCCAGGACATACTGATGAGGATGTCAAAAATGCAGTTGGGGTCCTCATCGGAGGGCTTGAATGGAATAGTAACACAGTTCGAGTCTCTGAAAATCTACAGAGATTCGCTTGGAGAAGCCGTAATGAGAATGGGAGACCTCCACTACCTCCAAAACAGAAA---------------------------------TGAATGGATTCCAACACTGTGTCAAGCTTTCAGGACATACTGATGAGGATGTCAAAAATGCAGTTGGGGTCCTCATCGGAGGGCTTGAATGGAATAGTAACACAGTTCGAGTCTCTGAAAATCTACAGAGATTCGCTTGGAGAAGCCGTAATGAGAATGGGAGACCTCCACTACCTCCAAAACAGAAATGAAAAGTGGCGAGAGCAATTGGGTCAGAAATTTGAGGAAATAAGGTGGCTGATTGAAGAAGTGCGGCACAAATTGAAGATGACAGAGAATAGTTTCGAGCAAATAACATTTATGCAAGCCTTACAACTACTGCTTGAAGTAGAACAAGAGATGAGAACTTTCTCGTTTCAGCTTATTTAA
>Concatenated PB2+PA+NP+M1+M2+NS1+NS2 STRAIN=A/swine/Nebraska/123/1977 YEAR=1977
[truncated: 267,931 more chars]
