# Supplementary material for: Comprehensive profiling of translation initiation in influenza virus infected cells
Source: PLoS Pathog. 2019 Jan 23;15(1):e1007518. doi: 10.1371/journal.ppat.1007518 (PMC6361465; doi:10.1371/journal.ppat.1007518)
Supplement: S2 File — Alignments of protein-coding sequences of influenza NP. (GZ) [file ppat.1007518.s021.fasta.gz]

Archive with 1 entries (1 files):
- S2_file.fasta
