# Supplementary material for: Comprehensive profiling of translation initiation in influenza virus infected cells
Source: PLoS Pathog. 2019 Jan 23;15(1):e1007518. doi: 10.1371/journal.ppat.1007518 (PMC6361465; doi:10.1371/journal.ppat.1007518)
Supplement: S2 File — Alignments of protein-coding sequences of influenza NP. (GZ) [file ppat.1007518.s021.fasta.gz › S2_file.fasta]

>cds:CAA24268 A/Puerto Rico/8/1934 1934// NP
ATGGCGTCTCAAGGCACCAAACGATCTTACGAACAGATGGAGACTGATGGAGAACGCCAGAATGCCACTGAAATCAGAGCATCCGTCGGAAAAATGATTGGTGGAATTGGACGATTCTACATCCAAATGTGCACCGAACTCAAACTCAGTGATTATGAGGGACGGTTGATCCAAAACAGCTTAACAATAGAGAGAATGGTGCTCTCTGCTTTTGACGAAAGGAGAAATAAATACCTTGAAGAACATCCCAGTGCGGGGAAGGATCCTAAGAAAACTGGAGGACCTATATACAGGAGAGTAAACGGAAAGTGGATGAGAGAACTCATCCTTTATGACAAAGAAGAAATAAGGCGAATCTGGCGCCAAGCTAATAATGGTGACGATGCAACGGCTGGTCTGACTCACATGATGATCTGGCATTCCAATTTGAATGATGCAACTTATCAGAGGACAAGAGCTCTTGTTCGCACCGGAATGGATCCTAGGATGTGCTCTCTGATGCAAGGTTCAACTCTCCCTAGGAGGTCTGGAGCCGCAGGTGCTGCAGTCAAAGGAGTTGGAACAATGGTGATGGAATTGGTCAGAATGATCAAACGTGGGATCAATGATCGGAACTTCTGGAGGGGTGAGAATGGACGAAAAACAAGAATTGCTTATGAAAGAATGTGCAACATTCTCAAAGGGAAATTTCAAACTGCTGCACAAAAAGCAATGATGGATCAAGTGAGAGAGAGCCGGAACCCAGGGAATGCTGAGTTCGAAGATCTCACTTTTCTAGCACGGTCTGCACTCATATTGAGAGGGTCGGTTGCTCACAAGTCCTGCCTGCCTGCCTGTGTGTATGGACCTGCCGTAGCCAGTGGGTACGACTTTGAAAGGGAGGGATACTCTCTAGTCGGAATAGACCCTTTCAGACTGCTTCAAAACAGCCAAGTGTACAGCCTAATCAGACCAAATGAGAATCCAGCACACAAGAGTCAACTGGTGTGGATGGCATGCCATTCTGCCGCATTTGAAGATCTAAGAGTATTAAGCTTCATCAAAGGGACGAAGGTGCTCCCAAGAGGGAAGCTTTCCACTAGAGGAGTTCAAATTGCTTCCAATGAAAATATGGAGACTATGGAATCAAGTACACTTGAACTGAGAAGCAGGTACTGGGCCATAAGGACCAGAAGTGGAGGAAACACCAATCAACAGAGGGCATCTGCGGGCCAAATCAGCATACAACCTACGTTCTCAGTACAGAGAAATCTCCCTTTTGACAGAACAACCATTATGGCAGCATTCAATGGGAATACAGAGGGGAGAACATCTGACATGAGGACCGAAATCATAAGGATGATGGAAAGTGCAAGACCAGAAGATGTGTCTTTCCAGGGGCGGGGAGTCTTCGAGCTCTCGGACGAAAAGGCAGCGAGCCCGATCGTGCCTTCCTTTGACATGAGTAATGAAGGATCTTATTTCTTCGGAGACAATGCAGAGGAGTACGACAAT
>cds:CAA36234 A/Kiev/59/1979 1979// NP
ATGGCGTCCCAAGGCACCAAACGGTCTTATGAACAGATGGAAACTGATGGGGAACGCCAGAATGCAACTGAGATCAGGGCATCCGTCGGGAAGATGATTGATGGAATTGGACGATTCTACATCCAAATGTGCACTGAACTTAAACTCAGTGATTATGAAGGGCGATTGATCCAGAACAGCTTAACAATAGAGAGAATGGTGCTCTCTGCTTTTGATGAGAGAAGGAATAGATATCTGGAAGAACATCCCAGCGCGGGGAAAGATCCTAAGAAAACTGGAGGGCCCATATACAAGAGAGTAGATAGAAAGTGGATGAGGGAACTCATCCTTTATGACAAAGAAGAAATAAGGCGAATCTGGCGCCAAGCCAATAATGGTGATGATGCGACAGCTGGTCTAACTCACATGATGATCTGGCATTCCAATTTGAATGATACAACATACCAGAGGACAAGAGCTCTTGTTCGCACCGGAATGGATCCCAGGATGTGCTCTCTGATGCAGGGTTCGACTCTCCCTAGGAGGTCTGGAGCTGCAGGCGCCGCAGTCAAAGGAGTCGGGACAATGGTGATGGAGCTGATCAGAATGATCAAACGGGGGATCAACGATCGGAACTTCTGGAGAGGTGAGAATGGACGAAAAACAAGGAGTGCTTATGAGAGAATGTGCAACATTCTCAAAGGAAAATTTCAAACAGCTGCACAAAGAGCAATGATGGATCAAGTGAGAGAAAGCCGGAACCCAGGAAATGCTGAGATCGAAGATCTCATATTTCTGGCACGGTCTGCACTAATATTGAGAGGGTCAGTTGCTCACAAATCCTGTCTACCTGCCTGTGTCTATGGACCTGCCGTAGCCAGTGGGTACGACTTCGAAAAAGAGGGATATTCTTTGGTGGGAATAGACCCTTTCAAACTGCTTCAAAACAGCCAAGTATACAGCCTAATCAGACCGAACGAGAATCCAGCACACAAGAGTCAGCTGGTGTGGATGGCATGCCATTCTGCTGCATTTGAAGATCTAAGATTGTTAAGCTTCATCAGAGGGACCAAAGTATCTCCACGGGGGAAACTTTCAACTAGAGGAGTACAAATTGCTTCAAATGAGAACATGGATACTATGGAATCAAGTACTCTTGAACTGAGAAGCAGGTACTGGGCCATAAGGACCAGGAGTGGAGGAAACACTAATCAACAGAGGGCCTCCGCAGGCCAAATCAGTGTGCAACCTACATTTTCTGTGCAAAGAAACCTCCCATTTGACAAATCAACCGTCATGGCAGCATTCACTGGGAATACGGAGGGAAGAACCTCAGACATGAGGGCAGAAATCATAAGGATGATGGAAGATGCAAAACCAGAAGAAGTGTCCTTCCGTGGGCGGGGAGTTTTCGAGCTCTCAGACGAAAAGGCAACGAACCCGATCGTGCCCTCTTTTGACATGAGTAATGAAGGATCTTATTTCTTCGGAGACAATGCAGAAGAGTACGACAAT
>cds:CAA36505 A/Kiev/59/1979 1979// NP
ATGGCGTCCCAAGGCACCAAACGGTCTTATGAACAGATGGAAACTGATGGGGAACGCCAGAATGCAACTGAGATCAGGGCATCCGTCGGGAAGATGATTGATGGAATTGGACGATTCTACATCCAAATGTGCACTGAACTTAAACTCAGTGATTATGAAGGGCGATTGATCCAGAACAGCTTAACAATAGAGAGAATGGTGCTCTCTGCTTTTGATGAGAGAAGGAATAGATATCTGGAAGAACATCCCAGCGCGGGGAAAGATCCTAAGAAAACTGGAGGGCCCATATACAAGAGAGTAGATAGAAAGTGGATGAGGGAACTCATCCTTTATGACAAAGAAGAAATAAGGCGAATCTGGCGCCAAGCCAATAATGGTGATGATGCGACAGCTGGTCTAACTCACATGATGATCTGGCATTCCAATTTGAATGATACAACATACCAGAGGACAAGAGCTCTTGTTCGCACCGGAATGGATCCCAGGATGTGCTCTCTGATGCAGGGTTCGACTCTCCCTAGGAGGTCTGGAGCTGCAGGCGCCGCAGTCAAAGGAGTCGGGACAATGGTGATGGAGCTGATCAGAATGATCAAACGGGGGATCAACGATCGGAACTTCTGGAGAGGTGAGAATGGACGAAAAACAAGGAGTGCTTATGAGAGAATGTGCAACATTCTCAAAGGAAAATTTCAAACAGCTGCACAAAGAGCAATGATGGATCAAGTGAGAGAAAGCCGGAACCCAGGAAATGCTGAGATCGAAGATCTCATATTTCTGGCACGGTCTGCACTAATATTGAGAGGGTCAGTTGCTCACAAATCCTGTCTACCTGCCTGTGTCTATGGACCTGCCGTAGCCAGTGGGTACGACTTCGAAAAAGAGGGATATTCTTTGGTGGGAATAGACCCTTTCAAACTGCTTCAAAACAGCCAAGTATACAGCCTAATCAGACCGAACGAGAATCCAGCACACAAGAGTCAGCTGGTGTGGATGGCATGCCATTCTGCTGCATTTGAAGATCTAAGATTGTTAAGCTTCATCAGAGGGACCAAAGTATCTCCACGGGGGAAACTTTCAACTAGAGGAGTACAAATTGCTTCAAATGAGAACATGGATACTATGGAATCAAGTACTCTTGAACTGAGAAGCAGGTACTGGGCCATAAGGACCAGGAGTGGAGGAAACACTAATCAACAGAGGGCCTCCGCAGGCCAAATCAGTGTGCAACCTACATTTTCTGTGCAAAGAAACCTCCCATTTGACAAATCAACCGTCATGGCAGCATTCACTGGGAATACGGAGGGAAGAACCTCAGACATGAGGGCAGAAATCATAAGGATGATGGAAGATGCAAAACCAGAAGAAGTGTCCTTCCGTGGGCGGGGAGTTTTCGAGCTCTCAGACGAAAAGGCAACGAACCCGATCGTGCCCTCTTTTGACATGAGTAATGAAGGATCTTATTTCTTCGGAGACAATGCAGAAGAGTACGACAAT
>cds:BAA00475 A/Brazil/11/1978 1978// NP
ATGGCGTCCCAAGGCACCAAACGGTCTTACGAACAGATGGAGACTGATGGGGAACGCCAGAATGCAACTGAAATCAGAGCATCCGTCGGAAAAATGATTGATGGAATTGGACGATTCTACATCCAAATGTGCACCGAGCTTAAACTCAGTGATTATGAGGGACGGCTGATCCAGAACAGCTTAACAATAGAGAGAATGGTGCTCTCTGCTTTTGACGAGAGGAGGAATAAATATCTGGAAGAACATCCCAGCGCGGGGAAAGATCCTAAGAAAACTGGAGGACCCATATACAAGAGAGTAGATGGAAAGTGGATGAGGGAACTCGTCCTTTATGACAAAGAAGAAATAAGGCGAATCTGGCGCCAAGCTAACAATGGTGATGATGCAACGGCTGGTTTGACTCACATGATGATCTGGCATTCCAATTTGAATGATACAACTTACCAGAGGACAAGAGCTCTTGTCCGCACCGGAATGGATCCCAGGATGTGTTCTTTGATGCAGGGTTCAACTCTCCCTAGGAGGTCTGGAGCCGCAGGCGCTGCAGTCAAAGGGGTTGGGACAATGGTGTTGGAGTTGATCAGGATCATCAAACGTGGGATCAATGATCGAAACTTCTGGAGGGGTGAGAATGGACGAAAAACAAGGATTGCTTATGAGAGAATGTGCAACATTCTCAAAGGGAAATTTCAAACAGCTGCACAAAGAGCAATGATGGATCAAGTGAGAGAAAGCCGGAACCCAGGAAATGCTGAGATCGAAGATCTCATCTTTCTGGCGCGGTCTGCACTCATATTGAGAGGGTCAGTTGCTCACAAGTCTTGCCTGCCTGCCTGTGTGTATGGACCTGCCGTAGCCAGTGGGTACGCCTTCGAAAAAGAGGGATACTCTTTAGTAGGGATAGACCCTTTCAAACTGCTTCAAACCAGCCAAGTATACAGCCTAATCAGACCGAACGAGAATCCAGCACACAAGAGTCAGCTGGTGTGGATGGCATGCAATTCTGCTGCATTTGAAGATCTAAGAGTATCAAGCTTCATCAGAGGGACAAAAGTAATCCCAAGGGGGAAGCTTTCCACTAGAGGAGTACAAATTGCTTCAAATGAAAACATGGATACTATGGGATCAAGTACTCTTGAACTGAGAAGCAGGTACTGGGCCATAAGGACCAGAAGTGGAGGAAACACTAATCAACAGAGGGCCTCTGCAGGTCAAATCAGCATACAACCTACGTTTTCTGTGCAGAGGAACCTCCCATTTGACAAAACAACCATCATGGCAGCATTCACTGGGAATGCGGAGGGAAGAACATCAGACATGAGGGCAGAAATCATAAGGATGATGGAAAGTGCAAGACCAGAAGAAGTGTCCTTCCAGGGGCGGGGAGTCTTCGAGCTCTCGGACGAAAGGGCAGCGAACCCGATCGTGCCCTCCTTTGACATGAGTAATGAAGGATCTTATTTCTTCGGAGACAATGCAGAGGAGTATGACAAT
>cds:BAA00476 A/California/10/1978 1978// NP
ATGGCGTCCCAAGGCACCAAACGGTCTTATGAACAGATGGAAACTGATGGGGAACGCCAGAATGCAACTGAGATCAGGGCATCCGTCGGGAAGATGATTGATGGAATTGGACGATTCTACATCCAAATGTGCACTGAACTTAAACTCAGTGATTATGAAGGGCGATTGATCCAGAACAGCTTAACAATAGAGAGAATGGTGCTCTCTGCTTTTGATGAGAGAAGGAATAGATATCTGGAAGAACATCCCAGCGCGGGGAAAGACCCTAAGAAAACTGGAGGGCCCATATACAAGAGAGTAGATGGAAAGTGGATGAGGGAACTCATCCTTTATGACAAAGAAGAAATAAGGCGAATCTGGCGCCAAGCCAATAATGGTGATGATGCGACACGTGGTCTAACTCACATGATGATCTGGCATTCCAACTTGAATGATACAACATACCAGAGGACAAGAGCTCTTGTTCGCACCGGAATGGATCCCAGGATGTGCTCTCTGATGCAGGGTTCGACTCTCCCTAGGAGGTCTGGAGCTGCAGGCGCTGCAGTCAAAGGAGTCGGGACAATGGTGATGGAGCTGATCAGAATGATCAAACGGGGGATCAACGATCGGAACTTCTGGAGAGGTGAGAATGGACGAAAAACAAGGAGTGCTTATGAGAGAATGTGCAACATTCTCAAAGGAAAATTTCAAACAGCTGCACAAAGAGCAATGATGGATCAAGTGAGAGAAAGCCGGAACCCAGGAAATGCTGAGATCGAAGATCTCATATTTTCGGCACGGTCTGCACTAATATTGAGAGGGTCAGTTGCTCACAAATCCTGTCTACCTGCCTGTGTGTATGGACCTGCCGTAGCCAGTGGGTACGACTTCGAAAAAGAGGGATATTCTTTGGTGGGAATAGACCCTTTCAAACTACTTCAAAACAGCCAAGTATACAGCCTAATCAGACCGAACGAGAATCCAGCACACAAGAGTCAGCTGGTGTGGATGGCATGCCATTCTGCTGCATTTGAAGATCTAAGATTGTTAAGCTTCATCAGAGGGACCAAAGTATCTCCACGGGGGAAACTTTCAACTAGAGGAGTACAAATTGCTTCAAATGAGAACATGGATACTATGGAATCAAGTACTCTTGAACTGAGAAGCAGGTACTGGGCCATAAGGACCAGGAGTGGAGGAAACACTAATCAACAGAGGGCCTCCGCAGGCCAAATCAGTGTGCAACCTACATTTTCTGTGCAAAGAAACCTCCCATTTGACAAATCAACCGTCATGGCAGCATTCACTGGGAATACGGAGGGAAGAACCTCAGACATGAGGGCAGAAATCATAAGGATGATGGAAGATGCAAAACCAGAAGAAGTGTCCTTCCGTGGGCGGGGAGTTTTCGAGCTCTCAGACGAAAAGGCAACGAACCCGATCGTGCCCTCTTTTGACATGAGTAATGAAGGATCTTATTTCTTCGGAGACAATGCAGAAGAGTACGACAAT
>cds:BAA00477 A/Fort Warren/1/1950 1950// NP
ATGGCGTCCCAAGGCACCAAACGGTCTTACGAACAGATGGAGACTGATGGGGATCGCCAGAATGCAACTGAAATCAGAGCATCCGTCGGAAAAATGATTGATGGAATTGGACGATTCTACATCCAAATGTGCACCGAGCTTAAACTCAGTGATTATGAGGGACGGCTGATCCAGAACAGCTTAACAATAGAGAGAATGGTGCTCTCTGCTTTTGACGAGAGGAGGAATAAATATCTGGAAGAACATCCCAGTGCGGGGAAAGATCCTAAGAAAACTGGAGGACCCATATACAAGAGAGTAGATGGAAAGTGGATGAGGGAACTCGTCCTTTATGACAAAGAAGAAATAAGGCGAATCTGGCGCCAAGCTAATAATGGTGATGATGCAACGGCTGGTCTGACTCACATGATGATCTGGCATTCCAATTTGAATGATACAACTTACCAGAGGACAAGAGCTCTTGTCCGCACCGGAATGGATCCCAGGATGTGCTCTTTGATGCAGGGTTCAACCCTCCCTAGGAGGTCTGGAGCCGCAGGTGCTGCAGTCAAAGGAGTTGGGACAATGGTGATGGAGTTGATCAGGATGATCAAACGTGGGATCAATGATCGAAACTTCTGGAGGGGTGAGAATGGACGAAAAACAAGGATTGCTTATGAGAGAATGTGCAACATTCTCAAAGGGAAATTTCAAACAGCTGCACAAAGAGCAATGATGGATCAAGTGAGAGAAAGCCGGAACCCAGGAAATGCTGAGATCGAAGATCTCATCTTTCTGGCACGGTCTGCACTCATATTGAGAGGGTCAGTTGCTCACAAGTCTTGCCTGCCTGCCTGTGTGTATGGACCTGCCGTAGCCAGTGGGTACGACTTCGAAAAAGAGGGATACTCTTTAGTAGGGATAGACCCTTTCAAACTGCTTCAAAACAGCCAAGTATACAGCCTAATCAGACCGAACGAGAATCCAGCACACAAGAGTCAGCTGGTGTGGATGGCATGCAATTCTGCTGCATTTGAAGATCTAAGAGTATCAAGCTTCATCAGAGGGACAAAAGTAATCCCAAGGGGGAAGCTTTCCACTAGAGGAGTACAAATTGCTTCAAATGAAAACATGGATACTATGGGATCAAGTACTCTTGAACTGAGAAGCAGGTACTGGGCCATAAGGACCAGAAGTGGAGGAAACACTAATCAACAGAGGGCCTCTGCAGGCCAAATCAGCATACAACCTACGTTTTCTGTGCAGAGAAACCTCCCATTTGACAAAACAACCATCATGGCAGCATTCACTGGGAATGCGGAGGGAAGAACATCAGACATGAGGGCAGAAATCATAAGGATGATGGAAAGTGCAAGACCAGAAGAAGTGTCCTTCCAGGGGCGGGGAGTCTTCGAGCTCTCGGACGAAAGGGCAGCGAACCCGATCGTGCCCTCCTTTGACATGAGTAATGAAGGATCTTATTTCTTCGGAGACAATGCAGAGGAGTACGACAAT
>cds:BAA00478 A/Texas/1/1977 1977// NP
ATGGCGTCCCAAGGCACCAAACGGTCTTATGAACAGATGGAAACTGATGGGGAACGCCAGAATGCAACTGAGATCAGGGCATCCGTCGGGAAGATGATTGATGGAATTGGACGATTCTACATCCAAATGTGCACTGAACTTAAACTCAGTGATTATGAAGGGCGATTGATCCAGAACAGCTTAACAATAGAGAGAATGGTGCTCTCTGCTTTTGATGAGAGAAGGAATAAATATCTGGAAGAACATCCCAGCGCGGGGAAAGATCCTAAGAAAACTGGAGGGCCCATATACAAAAGAGTAGATGGAAAGTGGATGAGGGAACTCGTCCTTTATGACAAAGAAGAAATAAGACGAATCTGGCGCCAAGCCAATAATGGTGATGATGCGACACGTGGTCTAACTCACATGATGATCTGGCATTCCAATTTGAATGATACAACATATCAGAGAACAAGAGCTCTTGTTCGCACCGGAATGGATCCCAGGATGTGCTCTCTGATGCAGGGTTCGACTCTCCCTAGGAGGTCTGGAGCTGCAGGCGCTGCAGTCAAAGGAATCGGGACAATGGTGATGGAGCTGATCAGAATGATCAAACGTGGGATCAACGATCGGAACTTCTGGAGAGGTGAGAATGGACGAAAAACAAGGAGTGCTTATGAGAGAATGTGCAACATTCTCAAAGGAAAATTTCAAACAGCTGCACAAAGAGCAATGATGGATCAAGTGAGAGAAAGCCGGAACCCAGGAAATGCTGAGATCGAAGATCTCATATTTTCGGCACGGTCTGCACTAATATTGAGAGGGTCAGTTGCTCACAAATCTTGTCTGCCTGCCTGTGTGTATGGACCTGCCGTAGCCAGTGGGTACGACTTCGAAAAAGAGGGATATTCTTTGGTGGGAATAGACCCTTTCAAACTACTTCAAAACAGCCAAGTATACAGCCTAATCAGACCGAACGAGAATCCAGCACACAAGAGTCAGCTGGTGTGGATGGCATGCCATTCTGCTGCATTTGAAGATCTAAGATTATTAAGCTTCATCAGAGGGACCAAAGTATCTCCAAGGGGGAAACTTTCAACTAGAGGAGTACAAATTGCTTCAAATGAAAACATGGATACTATGGAATCAAGTACTCTTGAACTGAGAAGCAGGTACTGGGCCATAAGGACCAGGAGTGGAGGAAACACTAATCAACAGAGGGCTTCCGCAGGCCAAATCAGTGTGCAACCTACATTTTCTGTGCAAAGAAACCTTCCATTTGACAAATCAACCATCATGGCAGCATTCACTGGGAATACGGAGGGAAGAACCTCAGACATGAGGGCAGAAATCATAAGGATGATGGAAGGTGCAAAACCAGAAGAAGTGTCCTTCCGTGGGCGGGGAGTTTTCGAGCTCTCAGACGAAAAGGCAACGAACCCGATCGTGCCCTCTTTTGACATGAGTAATGAAGGATCTTATTTCTTCGGAGACAATGCAGAAGAGTACGACAAT
>cds:BAA00479 A/USSR/90/1977 1977// NP
ATGGCGTCCCAAGGCACCAAACGGTCTTACGAACAGATGGAGACTGATGGGGAACGCCAGAATGCAACTGAAATCAGAGCATCCGTCGGAAAAATGATTGATGGAATTGGACGATTCTACATCCAAATGTGCACCGAGCTTAAACTCAGTGATTATGAGGGACGGCTGATCCAGAACAGCTTAACAATAGAGAGAATGGTGCTCTCTGCTTTTGACGAGAGGAGGAATAAATATCTGGAAGAACATCCCAGCGCGGGGAAAGATCCTAAGAAAACTGGAGGACCCATATACAAGAGAGTAGATGGAAAGTGGATGAGGGAACTCGTCCTTTATGACAAAGAAGAAATAAGGCGAATCTGGCGCCAAGCTAACAATGGTGATGATGCAACGGCTGGTTTGACTCACATGATGATCTGGCATTCCAATTTGAATGATACAACTTACCAGAGGACAAGAGCTCTTGTCCGCACCGGAATGGATCCCAGGATGTGCTCTTTGATGCAGGGTTCAACTCTCCCTAGGAGGTCTGGAGCCGCAGGCGCTGCAGTCAAAGGAGTTGGGACAATGGTGTTGGAGTTGATCAGGATGATCAAACGTGGGATCAATGATCGAAACTTCTGGAGGGGTGAGAATGGACGAAAAACAAGGATTGCTTATGAGAGAATGTGCAACATTCTCAAAGGGAAATTTCAAACAGCTGCACAAAGAGCAATGATGGATCAAGTGAGAGAAAGCCGGAACCCAGGAAATGCTGAGATCGAAGATCTCATCTTTCTGGCACGGTCTGCACTCATATTGAGAGGGTCAGTTGCTCACAAGTCTTGCCTGCCTGCCTGTGTGTATGGACCTGCCGTAGCCAGTGGGTACGAATTCGAAAAAGAGGGATACTCTTTAGTAGGGATAGACCCTTTCAAACTGCTTCAAACCAGCCAAGTATACAGCCTAATCAGACCGAACGAGAATCCAGCACACAAGAGTCAGCTGGTGTGGATGGCATGCAATTCTGCTGCATTTGAAGATCTAAGAGTATCAAGCTTCATCAGAGGGACAAAAGTAATCCCAAGGGGGAAGCTTTCCACTAGAGGAGTACAAATTGCTTCAAATGAAAACATGGATACTATGGGATCAAGTACTCTTGAACTGAGAAGCAGGTACTGGGCCATAAGGACCAGAAGTGGAGGAAACACTAATCAACAGAGGGCCTCTGCAGGCCAAATCAGCATACAACCTACGTTTTCTGTGCAGAGGAACCTCCCATTTGACAAAACAACCATCATGGCAGCATTCACTGGGAATGCGGAGGGAAGAACATCAGACATGAGGGCAGAAATCATAAAGATGATGGAAAGTGCAAGACCAGAAGAAGTGTCCTTCCAGGGGCGGGGAGTCTTCGAGCTCTCGGACGAAAGGGCAGCGAACCCGATCGTGCCCTCCTTTGACATGAGTAATGAAGGATCTTATTTCTTCGGAGACAATGCAGAGGAGTACGACAAT
>cds:BAA00034 A/mallard/New York/6750/1978 1978// NP
ATGGCGTCTCAAGGCACCAAACGATCTTATGAACAGATGGAAACTGGTGGGGAACGCCAGAATGCCACTGAAATCAGAGCATCTGTTGGGAGAATGGTTGGTGGAATCGGGAGGTTCTACATACAGATGTGCACTGAACTCAAACTCAGCGACTATGAAGGGAGGCTGATCCAGAACAGCATCACAATAGAGAGAATGGTTCTCTCAGCATTTGATGAAAGGAGAAACAAATATCTAGAAGAGCATCCCAGTGCTGGGAAGGATCCTAAGAAGACTGGAGGTCCAATCTACAGGAGGAGAGATGGAAAATGGGTGAGAGAATTGATCCTGTATGATAAAGAAGAGGTCAGAAGGATTTGGCGTCAAGCAAATAATGGGGAAGACGCAACTGCTGGTCTCACTCATCTAATGATTTGGCATTCCAATCTGAATGATGCCACATACCAGAGAACAAGGGCTCTTGTGCGTACTGGGATGGATCCCAGGATGTGCTCTCTGATGCAAGGCTCAACTCTTCCAAGAAGATCTGGAGCCGCTGGAGCAGCAGTGAAAGGAGTCGGAACAATGGTGATGGAATTGATTCGGATGATCAAACGAGGAATCAATGATCGTAACTTTTGGAGAGGCGAAAATGGACGGAGAACAAGAATTGCTTACGAGAGAATGTGCAACATCCTTAAAGGGAAATTCCAAACAGCAGCACAACGAGCAATGATGGACCAGGTGCGGGAAAGCCGGAATCCTGGGAATGCTGAGATTGAAGATCTCATCTTTCTTGCACGGTCTGCTCTCATTTTGAGGGGATCAGTGGCTCATAAGTCCTGCCTGCCTGCTTGTGTGTACGGACTTGCTGTGGCCAGCGGATACGATTTTGAGAGAGAGGGATACTCCCTAGTTGGAATTGATCCTTTCCGTCTGCTTCAAAACAGCCAAGTCTTCAGCCTTATCAGACCAAATGAAAATCCAGCACATAAAAGCCAGCTGGTATGGATGGCATGCCACTCTCCAGCATTTGAAGATCTGAGAGTATCAAGCTTCATCAGAGGAACAAGAGTGGTTCCAAGAGGACAGCTGTCCACCAGAGGGGTTCAGATTGCTTCAAATGAGAACATGGAGACAATGGACTCCAGTACTCTTGAATTGAGAAGCAGATACTGGGCTATAAGAACCAGAAGCGGAGGGAACACCAACCAGCAGAGAGCATCTGCAGGACAAATCAGCGTACAGCCCACATTCTCTGTGCAGAGAAACCTCCCATTCGAGAGAGCAACCATTATGGCAGCATTTACAGGAAACACTGAAGGCAGAACTTCAGACATGAGAACTGAAATCATAAGGATGATGGAAAATGCCAGACCTGAAGATGTGTCTTTCCAGGGGCGGGGAGTCTTCGAGCTCTCGGACGAAAAGGCGACGAACCCGATCGTGCCTTCCTTTGACATGAGTAACGAAGGATCTTATTTCTTCGGAGACAATGCAGAGGAGTATGACAAT
>cds:BAA00035 A/Udorn/307/1972 1972// NP
ATGGCGTCCCAAGGCACCAAACGGTCTTATGAACAGATGGAAACTGATGGGGAACGCCAGAATGCAACTGAGATCAGGGCATCCGTCGGGAAGATGATTGATGGAATTGGACGATTCTACATCCAAATGTGCACTGAACTTAAACTCAGTGATTATGAGGGGCGATTGATCCAGAACAGCTTAACAATAGAGAGAATGGTGCTCTCTGCTTTTGATGAGAGAAGGAATAGATATCTGGAAGAACATCCCAGCGCGGGGAAAGATCCTAAGAAAACTGGAGGGCCCATATACAAGAGAGTAGATAGAAAGTGGATGAGGGAACTCGTCCTTTATGACAAAGAAGAAATAAGGCGAATCTGGCGCCAAGCCAATAATGGTGATGATGCGACAGCTGGTCTAACCCACATGATGATCTGGCATTCCAATTTGAATGATACAACATACCAGAGGACAAGAGCTCTTGTTCGCACCGGAATGGATCCCAGGATGTGCTCTCTGATGCAGGGTTCGACTCTCCCTAGGAGGTCTGGAGCTGCAGGCGCTGCAGTCAAAGGAGTCGGGACAATGGTGATGGAGCTGATCAGAATGATCAAACGTGGGATCAACGATCGGAACTTCTGGAGAGGTGAGAATGGACGAAAAACAAGGGGTGCTTATGAGAGAATGTGCAACATTCTCAAAGGAAAATTTCAAACAGCTGCACAAAGAGCAATGATGGATCAAGTGAGAGAAAGCCGGAACCCAGGAAATGCTGAGATCGAAGATCTCATATTTTTGGCACGGTCTGCACTAATATTGAGAGGGTCAGTTGCTCACAAATCTTGTCTGCCTGCCTGTGTGTATGGACCTGCCGTAGCCAGTGGGTACGACTTCGAAAAAGAGGGATACTCTTTAGTGGGAATAGACCCTTTCAAACTACTTCAAAACAGCCAAGTATACAGCCTAATCAGACCGAACGAGAATCCAGCACACAAGAGTCAGCTGGTGTGGATGGCATGCAATTCTGCTGCATTTGAAGATCTAAGATTATTAAGCTTCATCAGAGGGACCAAAGTATCTCCAAGGGGGAAACTTTCAACTAGAGGAGTACAAATTGCTTCAAATGAAAACATGGATACTATGGAATCAAGTACTCTTGAACTGAGAAGCAGGTACTGGGCCATAAGGACCAGAAGTGGAGGAAACACTAATCAACAGAGGGCCTCCGCAGGCCAAATCAGTGTGCAACCTGCATTTTCTGTGCAAAGAAACCTCCCATTTGACAAATCAACCATCATGGCAGCATTCACTGGGAATACGGAGGGAAGAACCTCAGACATGAGGGCAGAAATCATAAGGATGATGGAAGGTGCAAAACCAGAAGAAGTGTCCTTCCGTGGGCGGGGAGTCTTCGAGCTCTCGGACGAAAAGGCAACGAACCCGATCGTGCCCTCTTTTGACATGAGTAATGAAGGATCTTATTTCTTCGGAGACAATGCAGAGGAGTACGACAAT
>cds:AAA51481 A/swine/Nebraska/1/1992 1992// NP
ATGGCGTCTCAAGGCACCAAACGATCATATGAACAAATGGAGACTGGTGGAGAACGCCAGGATGCCACAGAAATCAGAGCATCTGTCGGAAGAATGATTGGTGGAATCGGAAGATTCTACATCCAAATGTGCACTGAACTCAAACTCAGTGACTATGAGGGACGATTAATTCAAAATAGCATAACAATAGAGAGAATGGTGCTCTCTGCTTTTGATGAAAGAAGGAATAAATACCTAGAAGAGCATCCTAGTGCTGGGAAGGACCCTAAGAAAACTGGAGGACCCATATATAGAAGAGTAGACGGAAAGTGGATGAGGGAACTAATCCTTTATGACAAAGAAGAAATAAGGAGAGTTTGGCGCCAAGCAAACAATGGTGAAGATGCAACAGCCGGTCTTACTCATATCATGATTTGGCACTCCAACCTGAATGATGCCACCTATCAGAGGACAAGAGCACTTGTTCGCACTGGGATGGATCCCAGAATGTGCTCCCTAATGCAAGGTTCAACACTTCCCAGAAGGTCTGGAGCCGCAGGTGCTGCAGTGAAAGGAGTTGGAACAATAGCAATGGAGTTAATCAGAATGATCAAACGTGGAATCAATGACAGAAACTTCTGGAGAGGTGAGAATGGACGAAGGACAAGAATTGCATATGAAAGAATGTGCAATATTCTCAAAGGAAAATTTCAGACAGCTGCCCAAAGGGCAATGATGGATCAGGTGAGAGAAAGTCGGAACCCAGGGAACGCTGAAATTGAAGATCTCATTTTCTTAGCACGGTCAGCACTTATCCTAAGGGGGTCAGTTGCACATAAGTCTTGCCTGCCTGCCTGTGTGTATGGGCTTGCAGTAGCGAGTGGGCATGACTTCGAAAGAGAAGGATATTCACTGGTCGGGATAGACCCCTTCAAACTACTCCAAAACAGTCAAGTGTTCAGCCTGATCAGACCAAATGAAAACCCAGCTCACAAGAGTCAATTGGTGTGGATGGCATGCCACTCTGCTGCATTTGAGGATTTAAGAGTATCAAGCTTCATAAGAGGGAAAAAAGTGATTCCAAGAGGAAAGCTTTCGACAAGGGGAGTTCAGATTGCTTCAAATGAGAATGTGGAAGCTATGGACTCTAGTACCCTAGAACTAAGAAGCAGATACTGGGCCATAAGGACCAGAAGCGGAGGAAACACCAATCAACAGAAGGCATCTGCGGGTCAGATCAGCGTGCAACCTACATTCTCAGTGCAACGGAATCTTCCGTTTGAGAGAGCAACCGTTATGGCAGCGTTCAGTGGGAACAATGAAGGACGAACATCAGACATGCGAACAGAAGTTATAAGGATGATGGAAAGTGCAAAGCCAGAAGATTTGTCCTTCCAGGGGCGGGGAGTCTTCGAGCTCTCGGACGAAAAGGCAACGAACCCGATCGTGCCTTCATTTGACATGAGTAATGAAGGGTCTTATTTCTTCGGAGACAATGCAGAGGAGTATGACAAT
>cds:AAA51483 A/Beijing/352/1989 1989// NP
ATGGCGTCCCAAGGCACCAAACGGTCTTATGAACAGATGGAAACTGATGGGGAACGCCAGAATGCAACTGAGATTAGGGCATCCGTCGGGAAGATGATTGATGGAATTGGGCGATTCTACATCCAAATGTGCACTGAACTTAAACTCAGTGATTATGAAGGGCGGTTGATCCAGAACAGCTTGACAGTAGAGAGAATGGTGCTCTCTGCTTTTGATGAGAGAAGGAATAGATATCTGGAAGAACACCCCAGCGCGGGGAAAGATCCTAAGAAAACTGGAGGGCCCATATACAAGAGAGTAGGTGGAAGATGGATGAGGGAACTCGTCCTTTATGACAAAGAAGAAATAAGGCGAATCTGGCGCCAAGCCAACAATGGTGATGATGCGACACGTGGTCTAACTCACATGATGATCTGGCATTCCAATTTGAATGATACAACATACCAGAGGACAAGAGCTCTTGTTCGCACCGGAATGGACCCCAGGATGTGCTCTCTGATGCAGGGTTCGACTCTCCCTAGAAGGTCCGGAGCTGCAGGCGCTGCAGTCAAAGGAATCGGGACAATGGTGATGGAGCTGATCAGAATGATCAAACGGGGGATCAACGATCGAAATTTCTGGAGAGGTGAGAATGGGCGAAAAACAAGGAGTGCTTATGAGAGAATGTGCAACATTCTTAAAGGAAAATTTCAAACAGCTGCACAAAGAGCAATGATGGATCAAGTGAGAGAAAGCCGGAACCCAGGAAATGCTGAGATCGAAGATCTCATATTTTCGGCAAGATCTGCACTAATATTGAGAGGGTCAGTTGCTCACAAATCTTGCCTACCTGCCTGTGTGTATGGACCTGCAGTATCCAGTGGGTACGACTTCGAAAAAGAGGGATATTCCTTAGTGGGAATAGACCCTTTCAAACTACTTCAAAATAGCCAAGTATACAGCCTAATCAGACCGAACGAGAATCCAGCACACAAGAGTCAGCTGGTGTGGATGGCATGCCATTCTGCTGCATTTGAAGATTTAAGATTGTTAAGCTTCATCAGAGGGACCAAAGTATCTCCGCGGGGGAAACTTTCAACTAGAGGAGTACAAATTGCTTCAAATGAGAACATGGATAATATGGAATCAAGTACTCTTGAACTGAGAAGCAGGTACTGGGCCATAAGGACCAGGAGTGGAGGAAACACTAATCAACAGAGGGCCTCCGCAGGCCAAATCAGTGTGCAACCTACATTTTCTGTGCAAAGAAACCTCCCATTTGAAAAATCAACCGTTATGGCAGCATTCACTGGGAATACGGAGGGAAGAACCTCAGACATGAGGGCAGAAATCATAAGGATGATGGAAGGTGCAAAACCAGAAGAAGTGTCCTTCCGTGGGCGGGGAGTTTTCGAGCTCTCAGACGAAAAGGCAACGAACCCGATCGTGCCCTCTTTTGACATGAGTAATGAAGGATCTTATTTCTTCGGAGACAATGCAGAAGAGTACGACAAT
>cds:AAA51484 A/Beijing/353/1989 1989// NP
ATGGCGTCCCAAGGCACCAAACGGTCTTATGAACAGATGGAAACTGATGGGGAACGCCAGAATGCAACTGAGATTAGGGCATCCGTCGGGAAGATGATTGATGGAATTGGGCGATTCTACATCCAAATGTGCACTGAACTTAAACTCAGTGATTATGAAGGGCGGTTGATCCAGAACAGCTTGACAGTAGAGAGAATGGTGCTCTCTGCTTTTGATGAGAGAAGGAATAGATATCTGGAAGAACACCCCAGCGCGGGGAAAGATCCTAAGAAAACTGGAGGGCCCATATACAAGAGAGTAGGTGGAAGATGGATGAGGGAACTCGTCCTTTATGACAAAGAAGAAATAAGGCGAATCTGGCGCCAAGCCAACAATGGTGATGATGCGACACGTGGTCTAACTCACATGATGATCTGGCATTCCAATTTGAATGATACAACATATCAGAGGACAAGAGCTCTTGTTCGCACCGGAATGGACCCCAGGATGTGCTCTCTGATGCAGGGTTCGACTCTCCCTAGAAGGTCCGGAGCTGCAGGTGCTGCAGTCAAAGGAATCGGGACAATGGTGATGGAGCTGATCAGAATGATCAAACGGGGGATCAACGATCGAAATTTCTGGAGAGGTGAGAATGGGCGAAAAACAAGGAGTGCTTATGAGAGAATGTGCAACATTCTTAAAGGAAAATTTCAAACAGCTGCACAAAGAGCAATGATGGATCAAGTGAGAGAAAGCCGGAACCCAGGAAATGCTGAGATCGAAGATCTCATATTTTCGGCAAGATCTGCACTAATATTGAGAGGGTCAGTTGCTCACAAATCTTGCCTACCTGCCTGTGTGTATGGACCTGCAGTATCCAGTGGGTACGACTTCGAAAAAGAGGGATATTCCTTAGTGGGAATAGACCCTTTCAAACTACTTCAAAATAGCCAAGTATACAGCCTAATCAGACCGAACGAGAATCCAGCACACAAGAGTCAGCTGGTGTGGATGGCATGCCATTCTGCTGCATTTGAAGATTTAAGATTGTTAAGCTTCATCAGAGGGACCAAAGTATCTCCGCGGGGGAAACTTTCAACTAGAGGAGTACAAATTGCTTCAAATGAGAACATGGATAATATGGAATCAAGTACTCTTGAACTGAGAAGCAGGTACTGGGCCATAAGGACCAGGAGTGGAGGAAACACTAATCAACAGAGGGCCTCCGCAGGCCAAATCAGTGTGCAACCTACGTTTTCTGTACAGAGAAACCTCCCATTTGAAAAATCAACCGTCATGGCAGCATTCACTGGAAATACGGAGGGAAGAACCTCAGACATGAGGGCAGAAATCATAAGGATGATGGAAGGTGCAAAACCAGAAGAAGTGTCCTTCCGTGGGCGGGGAGTTTTCGAGCTCTCAGACGAAAAGGCAACGAACCCGATCGTGCCCTCTTTTGACATGAGTAATGAAGGATCTTATTTCTTCGGAGACAATGCAGAAGAGTACGACAAT
>cds:AAA51485 A/Beijing/39/1975 1975// NP
ATGGCGTCCCAAGGCACCAAACGGTCTTATGAACAGATGGAAACTGATGGGGAACGCCAGAATGCAACTGAAATCAGGGCATCCGTCGGGAAGATGATTGATGGAATTGGACGATTCTACATCCAAATGTGCACTGAACTTAAACTCAGTGATTATGAAGGGCGATTGATCCAGAACAGCTTAACAATAGAGAGAATGGTGCTCTCTGCTTTTGATGAGAGAAGGAATAGATATCTGGAAGAACATCCCAGCGCGGGGAAAGATCCTAAGAAAACTGGAGGGCCCATATACAAGAGAGTAGATGGAAAGTGGATGAGGGAACTCGTCCTTTATGACAAAGAAGAAATAAGGCGAATCTGGCGCCAAGCCAATAATGGTGATGATGCGACACGTGGTCTAACTCACATGATGATCTGGCATTCCAATTTGAATGATACAACATATCAGAGGACAAGAGCTCTTGTTCGCACCGGAATGGATCCCAGGATGTGCTCTCTGATGCAGGGTTCGACTCTCCCTAGGAGGTCTGGAGCTGCAGGCGCTGCAGTCAAAGGAGTCGGGACAATGGTGATGGAGCTGATCAGAATGATCAAACGTGGGATCAACGATCGGAACTTCTGGAGAGGTGAGAATGGGCGAAAAACAAGGAGTGCTTATGAGAGAATGTGCAACATTCTCAAAGGAAAATTTCAAACAGCTGCACAAAGAGCAATGATGGATCAAGTGAGAGAAAGCCGGAACCCAGGAAATGCTGAGATCGAAGATCTCATATTTTCGGCACGGTCTGCACTAATATTGAGAGGGTCAGTTGCTCACAAATCTTGTCTGCCTGCCTGTGTGTATGGACCTGCCGTAGCCAGTGGGTACAACTTTGAAAAAGAGGGATATTCTTTGGTGGGAATTGACCCTTTCAAACTACTTCAAAACAGCCAAGTATACAGCCTAATCAGACCGAACGAGAATCCAGCACACAAGAGTCAGCTGGTGTGGATGGCATGCCATTCTGCTGCATTTGAAGATCTAAGATTATTAAGCTTCATCAGAGGGACCAAAGTATCTCCAAGGGGGAAACTTTCAACTAGAGGAGTACAAATTGCTTCAAATGAAAACATGGATACTATGGAATCAAGTACTCTTGAACTGAGAAGCAGGTACTGGGCCATAAGGACCAGAAGTGGAGGAAACACTAATCAACAGAGGGCCTCCGCAGGCCAAATCAGTGTGCAACCTGCATTTTCTGTGCAAAGAAACCTCCCATTTGACAAATCAACCATCATGGCAGCATTCACTGGGAATACGGAAGGAAGAACCTCAGACATGAGGGCAGAAATCATAAGGATGATGGAAGGTGCAAAACCAGAAGAAGTGTCCTTCCGTGGGCGGGGAGTCTTCGAGCTCTCGGACGAAAAGGCAACGAACCCGGTCGTGCCCTCTTTTGACATGAGTAATGAAGGATCTTATTTCTTCGGAGACAATGCAGAGGAGTACGACAAT
>cds:AAA51486 A/Beijing/337/1989 1989// NP
ATGGCGTCCCAAGGCACCAAACGGTCTTATGAACAGATGGAAACTGATGGGGAACGCCAGAATGCAACTGAGATTAGGGCATCCGTCGGGAAGATGATTGATGGAATTGGGCGATTCTACATCCAAATGTGCACTGAACTTAAACTCAGTGATTATGAGGGACGGTTGATCCAGAACAGCTTGACAGTAGAGAGAATGGTGCTCTCTGCTTTTGATGAGAGAAGGAATAGATATCTGGAAGAACACCCCAGCGCGGGGAAAGATCCTAAGAAAACTGGAGGGCCCATATACAAGAGAGTAGGTGGAAGATGGATGAGGGAACTCGTCCTTTATGACAAAGAAGAAATAAGGCGAATCTGGCGCCAAGCCAACAATGGTGATGATGCGACACGTGGTCTAACTCACATGATGATCTGGCATTCCAATTTGAATGATACAACATACCAGAGGACAAGAGCTCTTGTTCGCACCGGAATGGACCCCAGGATGTGCTCTCTGATGCAGGGTTCGACTCTCCCTAGAAGGTCCGGAGCTGCAGGCGCTGCAGTCAAAGGAATCGGGACAATGGTGATGGAGCTGATCAGAATGATCAAACGGGGGATCAACGATCGAAATTTCTGGAGAGGTGAGAATGGGCGAAAAACAAGGAGTGCTTATGAGAGAATGTGCAACATTCTTAAAGGAAAATTTCAAACAGCTGCACAAAGAGCAATGATGGATCAAGTGAGAGAAAGCCGGAACCCAGGAAATGCTGAGATCGAAGATCTCATATTTTCGGCAAGATCTGCACTAATATTGAGAGGGTCAGTTGCTCACAAATCTTGCCTACCTGCCTGTGTGTATGGACCTGCAGTATCCAGTGGGTACGACTTCGAAAAAGAGGGATATTCCTTAGTGGGAATAGACCCTTTCAAACTACTTCAAAATAGCCAAGTATACAGCCTAATCAGACCGAACGAGAATCCAGCACACAAGAGTCAGCTGGTGTGGATGGCATGCCATTCTGCTGCATTTGAAGATTTAAGATTGTTAAGCTTCATCAGAGGGACCAAAGTATCTCCGCGGGGGAAACTTTCAACTAGAGGAGTACAAATTGCTTCAAATGAGAACATGGATAATATGGAATCAAGTACTCTTGAACTGAGAAGCAGGTACTGGGCCATAAGGACCAGGAGTGGAGGAAACACTAATCAACAGAGGGCCTCCGCAGGCCAAATCAGTGTGCAACCTACGTTTTCTGTACAGAGAAACCTCCCATTTGAAAAATCAACCGTCATGGCAGCATTCACTGGAAATACGGAGGGAAGAACCTCAGACATGAGGGCAGAAATCATAAGGATGATGGAAGGTGCAAAACCAGAAGAAGTGTCCTTCCGTGGGCGGGGAGTTTTCGAGCTCTCAGACGAAAAGGCAACGAACCCGATCGTGCCCTCTTTTGACATGAGTAATGAAGGATCTTATTTCTTCGGAGACAATGCAGAAGAGTACGACAAT
>cds:AAA51488 A/Guangdong/38/1977 1977// NP
ATGGCGTCCCAAGGCACCAAACGGTCTTATGAACAGATGGAAACTGATGGGGAACGCCAGAATGCAACTGAGATTAGGGCATCCGTCGGGAAGATGATTGATGGAATTGGGCGATTCTACATCCAAATGTGCACTGAACTTAAACTCAGTGATTATGAAGGGCGGTTGATCCAGAACAGCTTGACAGTAGAGAGAATGGTGCTCTCTGCTTTTGATGAGAGAAGGAATAGATATCTGGAAGAACATCCCAGCGCGGGGAAAGATCCTAAGAAAACTGGAGGGCCCATATACAAGAGAGTAAATGGAAAGTGGATGAGGGAACTCGTCCTTTATGACAAAGAAGAAATAAGGCGAATCTGGCGCCAAGCCAATAATGGTGATGATGCGACACGTGGTCTAACTCACATGATGATCTGGCATTCCAATTTGAATGATACAACATACCAGAGGACAAGAGCTCTTGTTCGCACCGGAATGGATCCCAGGATGTGCTCTCTGATGCAGGGTTCGACTCTCCCTAGGAGGTCTGGAGCTGCAGGCGCTGCAGTCAAAGGAGTCGGGACAATGGTGATGGAGCTGATCAGAATGATCAAACGGGGGATCAACGATCGGAATTTCTGGAGAGGTGAGAATGGACGAAAAACAAGGAGTGCTTATGAGAGAATGTGCAACATTCTCAAAGGAAAATTTCAAACAGCTGCACAAAGAGCAATGATGGATCAAGTGAGAGAAAGCCGGAACCCAGGAAATGCTGAGATCGAAGATCTCATATTTTCGGCAAGGTCTGCACTAATATTGAGAGGGTCAGTTGCTCACAAATCTTGTCTACCTGCCTGTGTGTATGGACCTGCCGTAGCCAGTGGGTACGACTTCGAAAAAGAGGGATATTCTTTGGTGGGAATAGACCCTTTCAAACTACTTCAAAACAGCCAAGTATACAGCCTAATCAGACCGAACGAGAATCCAGCACACAAGAGTCAGCTGGTGTGGATGGCATGCCATTCTGCTGCATTTGAAGATCTAAGATTGTTAAGCTTCATCAGAGGGACCAAAGTATGTCCACGGGGGAAACTTTCAACTAGAGGAGTACAAATTGCTTCAAATGAGAACATGGATACTATGGAATCAAGTACTCTTGAACTGAGAAGCAGGTACTGGGCCATAAGGACCAGGAGTGGAGGAAACACTAATCAACAGAGGGCCTCCGCAGGCCAAATCAGTGTGCAACCTACATTTTCTGTGCAAAGAAACCTCCCATTTGACAAATCAACCGTCATGGCAGCATTCACTGGGAATACGGAGGGAAGAACCTCAGACATGAGGGCAGAAATCATAAGGATGATGGAAGGTGCAAAACCAGAAGAAGTGTCCTTCCGTGGGCGGGGAGTTTTCGAGCTCTCAGACGAAAAGGCAACGAACCCGATCGTGCCCTCTTTTGACATGAGTAATGAAGGATCTTATTTCTTCGGAGACAATGCAGAAGAGTACGACAAT
>cds:AAA51489 A/Guangdong/9/1987 1987// NP
ATGGCGTCCCAAGGCACCAAACGGTCTTATGAACAGATGGAAACTGATGGGGAACGCCAGAATGCAACTGAGATTAGGGCATCCGTCGGGAAGATGATTGATGGAATTGGGCGATTCTACATCCAAATGTGCACTGAACTTAAACTCAGTGATTATGAAGGGCGGTTGATCCAGAACAGCTTGACAGTAGAGAGAATGGTGCTCTCTGCTTTTGATGAGAGAAGGAATAGATATCTGGAAGAACACCCCAGCGCGGGGAAAGATCCTAAGAAAACTGGAGGGCCCATATACAAGAGAGTAGGTGGAAGATGGATGAGGGAACTCGTCCTTTATGACAAAGAAGAAATAAGGCGAATCTGGCGCCAAGCCAACAATGGTGATGATGCGACACGTGGTCTAACTCACATGATGATCTGGCATTCCAATTTGAATGATACAACTTACCAGAGGACAAGAGCTCTTGTTCGCACCGGAATGGACCCCAGGATGTGCTCTCTGATGCAGGGTTCGACTCTCCCTAGAAGGTCCGGAGCTGCAGGCGCTGCAGTCAAAGGAATCGGGACAATGGTGATGGAGCTGATCAGAATGATCAAACGGGGGATCAACGATCGAAATTTCTGGAGAGGTGAGAATGGGCGAAAAACAAGGAGTGCTTATGAGAGAATGTGCAACATTCTTAAAGGAAAATTTCAAACAGCTGCACAAAGAGCAATGATGGATCAAGTGAGAGAAAGCCGGAACCCAGGAAATGCTGAGATCGAAGATCTCATATTTTCGGCAAGATCTGCACTAATATTGAGAGGGTCAGTTGCTCACAAATCTTGCCTACCTGCCTGTGTGTATGGACCTGCAGTATCCAGTGGGTACGACTTCGAAAAAGAGGGATATTCCTTAGTGGGAATAGACCCTTTCAAACTACTTCAAAATAGCCAAGTATACAGCCTAATCAGACCGAACGAGAATCCAGCACACAAGAGTCAGCTGGTGTGGATGGCATGCCATTCTGCTGCATTTGAAGATTTAAGATTGTTAAGCTTCATCAGAGGGACCAAAGTATCTCCGCGGGGGAAACTTTCAACTAGAGGAGTACAAATTGCTTCAAATGAGAACATGGATAATATGGAATCAAGTACTCTTGAACTGAGAAGCAGGTACTGGGCCATAAGGACCAGAAGTGGAGGAAACACTAATCAACAGAGGGCCTCCGCAGGCCAAATCAGTGTGCAACCTACGTTTTCTGTACAAAGAAACCTCCCATTTGAAAAATCAACCGTCATGGCAGCATTCACTGGAAATACGGAGGGAAGAACCTCAGACATGAGGGCAGAAATCATAAGGATGATGGAAGGTGCAAAACCAGAAGAAGTGTCCTTCCGTGGGCGGGGAGTTTTCGAGCTCTCAGACGAAAAGGCAACGAACCCGATCGTGCCCTCTTTTGACATGAGTAATGAAGGATCTTATTTCTTCGGAGACAATGCAGAAGAGTACGACAAT
>cds:AAA51490 A/Guangdong/38/1989 1989// NP
ATGGCGTCCCAAGGCACCAAACGGTCTTATGAACAGATGGAAACTGATGGGGAACGCCAGAATGCAACTGAGATTAGGGCATCCGTCGGGAAGATGATTGATGGAATTGGGCGATTCTACATCCAAATGTGCACTGAACTTAAACTCAGTGATTATGAAGGGCGGTTGATCCAGAACAGCTTGACAGTAGAGAGAATGGTGCTCTCTGCTTTTGATGAGAGAAGGAATAGATATCTGGAAGAACACCCCAGCGCGGGGAAAGATCCTAAGAAAACTGGAGGGCCCATATACAAGAGAGTAGGTGGAAGATGGATGAGGGAACTCGTCCTTTATGACAAAGAAGAAATAAGGCGAATCTGGCGCCAAGCCAACAATGGTGATGATGCGACACGTGGTCTAACTCACATGATGATCTGGCATTCCAATTTGAATGATACAACATACCAGAGGACAAGAGCTCTTGTTCGCACCGGAATGGACCCCAGGATGTGCTCTCTGATGCAGGGTTCGACTCTCCCTAGAAGGTCCGGAGCTGCAGGTGCTGCAGTCAAAGGAATCGGGACAATGGTGATGGAGCTGATCAGAATGATCAAACGGGGGATCAACGATCGAAATTTCTGGAGAGGTGAGAATGGGCGAAAAACAAGGAGTGCTTATGAGAGAATGTGCAACATTCTTAAAGGAAAATTTCAAACAGCTGCACAAAGAGCAATGATGGATCAAGTGAGAGAAAGCCGGAACCCAGGAAATGCTGAGATCGAAGATCTCATATTTTCGGCAAGATCTGCACTAATATTGAGAGGGTCAGTTGCTCACAAATCTTGCCTACCTGCCTGTGTGTATGGACCTGCAGTATCCAGTGGGTACGACTTCGAAAAAGAGGGATATTCCTTAGTGGGAATAGACCCTTTCAAACTACTTCAAAATAGCCAAGTATACAGCCTAATCAGACCGAACGAGAATCCAGCACACAAGAGTCAGCTGGTGTGGATGGCATGCCATTCTGCTGCATTTGAAGATTTAAGATTGTTAAGCTTCATCAGAGGGACCAAAGTATCTCCGCGGGGGAAACTTTCAACTAGAGGAGTACAAATTGCTTCAAATGAGAACATGGATAATATGGAATCAAGTACTCTTGAACTGAGAAGCAGGTACTGGGCCATAAGGACCAGGAGTGGAGGAAACACTAATCAACAGAGGGCCTCCGCAGGCCAAATCAGTGTGCAACCTACGTTTTCAGTACAAAGAAACCTCCCATTTGAAAAATCAACCGTCATGGCAGCATTCACTGGAAATACGGAGGGAAGAACCTCAGACATGAGGGCAGAAATCATAAGGATGATGGAAGGTGCAAAACCAGAAGAAGTGTCCTTCCGTGGGCGGGGAGTTTTCGAGCTCTCAGACGAAAAGGCAACGAACCCGATCGTGCCCTCTTTTGACATGAGTAATGAAGGATCTTATTTCTTCGGAGACAATGCAGAAGAGTACGACAAT
>cds:AAA51493 A/Memphis/3/1988 1988// NP
ATGGCGTCCCAAGGCACCAAACGGTCTTATGAACAGATGGAAACTGATGGGGAACGCCAGAATGCAACTGAGATTAGGGCATCCGTCGGGAAGATGATTGATGGAATTGGGCGATTCTACATCCAAATGTGCACTGAACTTAAACTCAGTGATTATGAAGGGCGGTTGATCCAGAACAGCTTGACAATAGAGAGAATGGTGCTCTCTGCTTTTGATGAGAGAAGGAATAGATATCTGGAAGAACACCCCAGCGCGGGGAAAGATCCTAAGAAAACTGGAGGGCCCATATACAAGAGAGTAGGTGGAAGATGGATGAGGGAACTCGTCCTTTATGACAAAGAAGAAATAAGGCGAATCTGGCGCCAAGCCAACAATGGTGATGATGCGACACGTGGTCTAACTCACATGATGATCTGGCATTCCAATTTGAATGATACAACATACCAGAGGACAAGAGCTCTTGTTCGCACCGGAATGGACCCCAGGATGTGCTCTCTGATGCAGGGTTCGACTCTCCCTAGAAGGTCCGGAGCTGCAGGCGCTGCAGTCAAAGGAATCGGGACAATGGTGATGGAGCTGATCAGAATGATCAAACGGGGGATCAACGATCGAAATTTCTGGAGAGGTGAGAATGGGCGAAAAACAAGGAGTGCTTATGAGAGAATGTGCAACATTCTTAAAGGAAAATTTCAAACAGCTGCACAAAGAGCAATGATGGATCAAGTGAGAGAAAGCCGGAACCCAGGAAATGCTGAGATCGAAGATCTCATATTTTCGGCAAGATCTGCACTAATATTGAGAGGGTCAGTTGCTCACAAATCTTGCCTACCTGCCTGTGTGTATGGACCTGCAGTATCCAGTGGGTACGACTTCGAAAAAGAGGGATATTCCTTAGTGGGAATAGACCCTTTCAAACTACTTCAAAATAGCCAAGTATACAGCCTAATCAGACCGAACGAGAATCCAGCACACAAGAGTCAGCTGGTGTGGATGGCATGCCATTCTGCTGCATTTGAAGATTTAAGATTGTTAAGCTTCATCAGAGGGACCAAAGTATCTCCGCGGGGGAAACTTTCAACTAGAGGAGTACAAATTGCTTCAAATGAGAACATGGATAATATGGAATCAAGTACTCTTGAACTGAGAAGCAGGTACTGGGCCATAAGGACCAGGAGTGGAGGAAACACTAATCAACAGAGGGCCTCCGCAGGCCAAATCAGTGTGCAACCTACGTTTTCTGTACAAAGAAACCTCCCATTTGAAAAATCAACCGTCATGGCAGCATTCACTGGAAATACGGAGGGAAGAACCTCAGACATGAGGGCAGAAATCATAAGGCTGATGGAAGGTGCAAAACCAGAAGAAGTGTCCTTCCGTGGGCGGGGAGTTTTCGAGCTCTCAGACGAAAAGGCAACGAACCCGATCGTGCCCTCTTTTGACATGAGTAATGAAGGATCTTATTTCTTCGGAGACAATGCAGAGGAGTACGACAAT
>cds:AAA51494 A/Memphis/8/1988 1988// NP
ATGGCGTCCCAAGGCACCAAACGGTCTTATGAACAGATGGAAACTGATGGGGAACGCCAGAATGCAACTGAGATTAGGGCATCCGTCGGGAAGATGATTGATGGAATTGGGCGATTCTACATCCAAATGTGCACTGAACTTAAACTCAGTGATTATGAAGGGCGGTTGATCCAGAACAGCTTGACAGTAGAGAGAATGGTGCTCTCTGCTTTTGATGAGAGAAGGAATAGATATCTGGAAGAACACCCCAGCGCGGGGAAAGATCCTAAGAAAACTGGAGGGCCCATATACAAGAGAGTAGGTGGAAGATGGATGAGGGAACTCGTCCTTTATGACAAAGAAGAAATAAGGCGAATCTGGCGCCAAGCCAACAATGGTGATGATGCGACACGTGGTCTAACTCACATGATGATCTGGCATTCCAATTTGAATGATACAACATACCAGAGGACAAGAGCTCTTGTTCGCACCGGAATGGACCCCAGGATGTGCTCTCTGATGCAGGGTTCGACTCTCCCTAGAAGGTCCGGAGCTGCAGGCGCTGCAGTCAAAGGAATCGGGACAATGGTGATGGAGCTGATCAGAATGATCAAACGGGGGATCAACGATCGAAATTTCTGGAGAGGTGAGAATGGGCGAAAAACAAGGAGTGCTTATGAGAGAATGTGCAACATTCTTAAAGGAAAATTTCAAACAGCTGCACAAAGAGCAATGATGGATCAAGTGAGAGAAAGCCGGAACCCAGGAAATGCTGAGATCGAAGATCTCATATTTTCGGCAAGATCTGCACTAATATTGAGAGGGTCAGTTGCTCACAAATCTTGCCTACCTGCCTGTGTGTATGGACCTGCAGTATCCAGTGGGTACGACTTCGAAAAAGAGGGATATTCCTTAGTGGGAATAGACCCTTTCAAACTACTTCAAAATAGCCAAGTATACAGCCTAATCAGACCGAACGAGAATCCAGCACACAAGAGTCAGCTGGTGTGGATGGCATGCCATTCTGCTGCATTTGAAGATTTAAGATTGTTAAGCTTCATCAGAGGGACCAAAGTATCTCCGCGGGGGAAACTTTCAACTAGAGGAGTACAAATTGCTTCAAATGAGAACATGGATAATATGGAATCAAGTACTCTTGAACTGAGAAGCAGGTACTGGGCCATAAGGACCAGGAGTGGAGGAAACACTAATCAACAGAGGGCCTCCGCAGGCCAAATCAGTGTGCAACCTACATTTTCTGTGCAAAGAAACCTCCCATTTGAAAAATCAACCGTTATGGCAGCATTCACTGGGAATACGGAGGGAAGAACCTCAGACATGAGGGCAGAAATCATAAGGATGATGGAAGGTGCAAAACCAGAAGAAGTGTCCTTCCGTGGGCGGGGAGTTTTCGAGCTCTCAGACGAAAAGGCAACGAACCCGATCGTGCCCTCTTTTGACATGAGTAATGAAGGATCTTATTTCTTCGGAGACAATGCAGAAGAGTACGACAAT
>cds:AAA51499 A/Memphis/101/1972 1972// NP
ATGGCGTCCCAAGGCACCAAACGGTCTTATGAACAGATGGAAACTGATGGGGAACGCCAGAATGCAACTGAGATCAGGGCATCCGTCGGGAAGATGATTGATGGAATTGGACGATTCTACATCCAAATGTGCACTGAACTTAAACTCAGTGATTATGAAGGGCGATTGATCCAGAACAGCTTAACAATAGAGAGAATGGTGCTCTCTGCTTTTGACGAGAGAAGGAATAGATATCTGGAAGAACACCCCAGCGCGGGGAAAGATCCTAAGAAAACTGGAGGGCCCATATACAAGAGAGTAGATGGAAAGTGGATGAGGGAACTCGTCCTTTATGACAAAGAAGAAATAAGGCGAATCTGGCGCCAAGCCAATAATGGTGATGATGCGACACGTGGTCTAACTCACATGATGATCTGGCATTCCAATTTGAATGATACAACATACCAGAGGACAAGAGCTCTTGTTCGCACCGGAATGGATCCCAGGATGTGCTCTCTGATGCAGGGTTCGACTCTCCCTAGGAGGTCTGGAGCTGCAGGCGCTGCAGTCAAAGGAGTCGGGACAATGGTGATGGAGCTGATCAGAATGATCAAACGTGGGATCAACGATCGGAACTTCTGGAGAGGTGAGAATGGACGAAAAACAAGGGGTGCTTATGAGAGAATGTGCAACATTCTCAAAGGAAAATTTCAAACAGCTGCACAAAGAGCAATGATGGATCAAGTGAGAGAAAGCCGGAACCCAGGAAATGCTGAGATCGAAGATCTCATATTTTTGGCACGGTCTGCACTAATATTGAGAGGGTCAGTTGCTCACAAATCTTGCCTGCCTGCCTGTGTGTATGGACCTGCCGTAGCCAGTGGGTACGACTTCGAAAAAGAGGGATACTCTTTAGTGGGAATAGACCCTTTCAAACTACTTCAAAACAGCCAAGTATACAGCCTAATCAGACCGAACGAGAATCCAGCACACAAGAGTCAGCTGGTGTGGATGGCATGCAATTCTGCTGCATTTGAAGATCTAAGATTATTAAGCTTCATCAGAGGGACCAAAGTAGTCCCAAGGGGGAAACTTTCAACTAGAGGAGTTCAAATTGCTTCAAATGAAAACATGGATACTATGGAATCAAGTACTCTTGAACTGAGAAGCAGGTACTGGGCCATAAGGACCAGAAGTGGAGGAAACACTAATCAACAGAGGGCCTCCGCAGGCCAAATCAGTGTGCAACCTGCATTTTCTGTGCAAAGAAACCTCCCATTTGACAAATCAACCATCATGGCAGCATTCACTGGGAATACGGAGGGAAGAACCTCAGACATGAGGGCAGAAATCATAAGGATGATGGAAGGTGCAAAACCAGAAGAAGTGTCCTTCCGTGGGCGGGGAGTCTTCGAGCTCTCGGACGAAAAGGCAACGAACCCGATCGTGCCCTCTTTTGACATGAGTAATGAAGGATCTTATTTCTTCGGAGACAATGCAGAGGAGTACGACAAT
>cds:AAA51500 A/Memphis/1/1973 1973// NP
ATGGCGTCCCAAGGCACCAAACGGTCTTATGAACAGATGGAAACTGATGGGGAACGCCAGAATGCCACTGAGATCAGGGCATCCGTCGGGAAGATGATTGATGGAATTGGACGATTCTACATCCAAATGTGCACTGAACTTAAACTCAGTGATTATGAGGGGCGATTGATCCAGAACAGCTTAACAATAGAGAGAATGGTGCTCTCTGCTTTTGATGAGAGAAGGAATAGATATCTGGAAGAACATCCCAGCGCGGGGAAAGATCCTAAGAAAACTGGAGGGCCCATATACAAGAGAGTAGATGGAAAGTGGATGAGGGAACTCGTCCTTTATGACAAAGAAGAAATAAGGCGAATCTGGCGCCAAGCCAATAATGGTGATGATGCGACACGTGGTCTAACTCACATGATGATCTGGCATTCCAATTTGAATGATACAACATACCAGAGGACAAGAGCTCTTGTTCGCACCGGAATGGATCCCAGGATGTGCTCTCTGATGCAGGGTTCGACTCTCCCTAGGAGGTCTGGAGCTGCAGGCGCTGCAGTCAAAGGAGTCGGGACAATGGTGATGGAGCTGATCAGAATGATCAAACGTGGGATCAACGATCGGAACTTCTGGAGAGGTGAGAATGGACGAAAAACAAGGGGTGCTTATGAGAGAATGTGCAACATTCTCAAAGGAAAATTTCAAACAGCTGCACAAAGAGCAATGATGGATCAAGTGAGAGAAAGCCGGAACCCAGGAAATGCTGAGATCGAAGATCTCATATTTTTGGCACGGTCTGCACTAATATTGAGAGGGTCAGTTGCTCACAAATCTTGTCTGCCTGCCTGTGTGTATGGACCTGCCGTAGCCAGTGGGTACAACTTCGAAAAAGAGGGATACTCTTTAGTGGGAATAGACCCTTTCAAACTACTTCAAAACAGCCAAGTATACAGCCTAATCAGACCGAACGAGAATCCAGCACACAAGAGTCAGCTGGTGTGGATGGCATGCAATTCTGCTGCATTTGAAGATCTAAGATTATTAAGCTTCATCAGAGGGACCAAAGTATCTCCAAGGGGGAAACTTTCAACTAGAGGAGTACAAATTGCTTCAAATGAAAACATGGATACTATGGAATCAAGTACTCTTGAACTGAGAAGCAGGTACTGGGCCATAAGGACCAGAAGTGGAGGAAACACTAATCAACAGAGGGCCTCCGCAGGCCAAATCAGTGTGCAACCTGCATTTTCTGTGCAAAGAAACCTCCCATTTGACAAATCAACCATCATGGCAGCATTCACTGGGAATACGGAGGGAAGAACCTCAGACATGAGGGCAGAAATCATAAGGATGATGGAAGGTGCAAAACCAGAAGAAGTGTCCTTCCGTGGGCGGGGAGTCTTCGAGCTCTCGGACGAAAAGGCAACGAACCCGATCGTGCCCTCTTTTGACATGAGTAATGAAGGATCTTATTTCTTCGGAGACAATGCAGAGGAGTACGACAAT
>cds:AAA51501 A/Memphis/4/1973 1973// NP
ATGGCGTCCCAAGGCACCAAACGGTCTTATGAACAGATGGAAACTGATGGGGAACGCCAGAATGCAACTGAGATCAGGGCATCCGTCGGGAAGATGATTGATGGAATTGGACGATTCTACATCCAAATGTGCACTGAACTTAAACTCAGTGATTATGAGGGGCGATTGATCCAGAACAGCTTAACAATAGAGAGAATGGTGCTCTCTGCTTTTGATGAGAGAAGGAATAGATATCTGGAAGAACATCCCAGCGCGGGGAAAGATCCCAAGAAAACTGGAGGGCCCATATACAAGAGAGTAGATGGAAAGTGGATGAGGGAACTCGTCCTTTATGACAAAGAAGAAATAAGGCGAATCTGGCGCCAAGCCAATAATGGTGATGATGCGACACGTGGTCTAACTCACATGATGATCTGGCATTCCAATTTGAATGATACAACATACCAGAGGACAAGAGCTCTTGTTCGCACCGGAATGGATCCCAGGATGTGCTCTCTGATGCAGGGTTCGACTCTCCCTAGGAGGTCTGGAGCTGCAGGCGCCGCAGTCAAAGGAGTCGGGACAATGGTGATGGAGCTGATCAGAATGATCAAACGTGGGATCAACGATCGGAACTTCTGGAGGGGTGAGAATGGACGAAAAACAAGGATTGCTTATGAGAGAATGTGCAACATTCTCAAAGGAAAATTTCAAACAGCTGCGCAAAGAGCAATGATGGATCAAGTGAGAGAAAGCCGGAACCCAGGAAATGCTGAGTACGAAGATCTCATATTTTTGGCACGGTCTGCACTAATATTGAGAGGGTCAGTTGCTCACAAATCTTGTCTGCCTGCCTGTGTGTATGGACCTGCCGTAGCCAGTGGGTACGACTTCGAAAAAGAGGGATACTCTTTAGTGGGAATAGACCCTTTCAAACTACTTCAAAACAGCCAAGTATACAGCCTAATCAGACCGAACGAGAATCCAGCACACAAGAGTCAGCTGGTGTGGATGGCATGCAATTCTGCTGCATTTGAAGATCTAAGATTATTAAGCTTCATCAGAGGGACCAAAGTATTCCCAAGGGGGAAACTCTCAACTAGAGGAGTACAAATTGCTTCAAATGAAAACATGGATACTATGGAATCAAGTACTCTTGAACTGAGAAGCAGGTACTGGGCCATAAGGACCAGAAGTGGAGGAAACACTAATCAACAGAGGGCCTCCGCAGGCCAAATCAGTGTGCAACCTGCATTTTCTGTGCAAAAGAACCTCCCATTTGACAAATCAACCATCATGGCAGCATTCACTGGGAATACGGAGGGTAGAACCTCAGACATGAGGGCAGAAATCATAAGGATGATGGAAGGTGCAAAACCAGAAGAAGTGTCCTTCCGTGGGCGGGGAGTCTTCGAGCTCTCGGACGAAAAGGCAACGAACCCGATCGTGCCCTCTTTTGACATGAGTAATGAAGGATCTTATTTCTTCGGAGACAATGCAGAGGAGTACGACAAT
>cds:AAA51502 A/Memphis/110/1976 1976// NP
ATGGCGTCCCAAGGCACCAAACGGTCTTATGAACAGATGGAAACTGATGGGGAACGCCAGAATGCAACTGAAATCAGGGCATCCGTCGGGAAGATGATTGATGGAATTGGACGATTCTACATCCAAATGTGCACTGAACTTAAACTCAGTGATTATGAAGGGCGATTGATCCAGAACAGCTTAACAATAGAGAGAATGGTGCTCTCTGCCTTTGATGAGAGAAGGAATAGATATCTGGAAGAACATCCCAGCGCGGGGAAAGATCCTAAGAAAACTGGAGGGCCCATATACAAGAGAGTAGATGGAAAGTGGATGAGGGAACTCGTCCTTTATGACAAAGAGGAAATAAGGCGAATCTGGCGCCAAGCAAATAATGGTGATGATGCGACACGTGGTCTAACTCACATGATGATCTGGCATTCCAATTTGAATGATACAACATATCAGAGGACAAGAGCTCTTGTTCGCACCGGAATGGATCCCAGGATGTGCTCTCTGATGCAGGGTTCGACTCTCCCTAGGAGGTCTGGAGCTGCAGGCGCTGCAGTCAAAGGAGTCGGGACAATGGTGATGGAGCTGATCAGAATGATCAAACGTGGGATCAACGATCGGAACTTCTGGAGAGGTGAGAATGGACGAAAAACAAGGAGTGCTTATGAGAGAATGTGCAACATTCTCAAAGGAAAATTTCAAACAGCTGCACAAAGAGCAATGATGGATCAAGTGAGAGAAAGCCGGAACCCAGGAAATGCTGAGATCGAAGATCTCATCTTTTCGGCACGGTCTGCACTAATATTGAGAGGGTCAGTTGCTCACAAATCTTGTCTGCCTGCCTGTGTGTATGGACCTGCCGTAGCCAGTGGATACGACTTTGAAAAAGAGGGATATTCTTTGGTGGGAATTGACCCTTTCAAACTACTTCAAAACAGCCAAGTATACAGCCTAATCAGACCGAACGAGAATCCAGCACACAAGAGTCAGCTGGTGTGGATGGCATGCCATTCTGCTGCATTTGAAGATCTAAGATTATTAAGCTTCATCAGAGGGACCAAAGTATCTCCAAGGGGGAAACTTTCAACTAGAGGAGTACAAATTGCTTCAAATGAAAACATGGATACTATGGAATCAAGTACTCTTGAACTGAGAAGCAGGTACTGGGCCATAAGGACCAGAAGTGGAGGAAACACTAATCAACAGAGGGCCTCCGCAGGCCAAATCAGTGTGCAACCTGCATTTTCTGTGCAAAGAAACCTCCCATTTGACAAATCAACCATCATGGCAGCATTCACTGGGAATACGGAAGGAAGAACCTCAGACATGAGAGCAGAAATCATAAGGATGATGGAAGGTGCAAAACCAGAAGAAGTGTCCTTCCGTGGGCGGGGAGTCTTCGAGCTCTCGGACGAAAAGGCAACGAACCCGGTCGTGCCCTCTTTTGACATGAGTAATGAAGGATCTTATTTCTTCGGAGACAATGCAGAGGAGTACGACAAT
>cds:AAA51503 A/Memphis/2/1978 1978// NP
ATGGCGTCCCAAGGCACCAAACGGTCTTATGAACAGATGGAAACTGATGGGGAACGCCAGAATGCAACTGAGATCAGGGCATCCGTCGGGAAGATGATTGATGGAATTGGACGATTCTACATCCAAATGTGCACTGAACTTAAACTCAGTGATTATGAAGGGCGATTGATCCAGAACAGCTTAACAATAGAGAGAATGGTGCTCTCTGCTTTTGATGAGAGAAGGAATAGATATCTGGAAGAACATCCCAGTGCGGGGAAAGATCCTAAGAAAACTGGAGGGCCCATATACAAAAGAGTAGATGGAAAGTGGATGAGGGAACTCGTCCTTTATGACAAAGAAGAAATAAGACGAATCTGGCGCCAAGCCAATAATGGTGATGATGCGACACGTGGTCTAACTCACATGATGATCTGGCATTCCAATTTGAATGATACAACATATCAGAGAACAAGAGCTCTTGTTCGCACCGGAATGGATCCCAGGATGTGCTCTCTGATGCAGGGTTCGACTCTCCCTAGGAGGTCTGGAGCTGCAGGCGCTGCAGTCAAAGGAGTCGGGACAATGGTGATGGAGCTGATCAGAATGATCAAACGTGGGATCAACGATCGGAACTTCTGGAGAGGTGAGAATGGACGAAAAACAAGGAGTGCTTATGAGAGAATGTGCAACATTCTCAAAGGAAAATTTCAAACAGCTGCACAAAGAGCAATGATGGATCAAGTGAGAGAAAGCCGGAACCCAGGAAATGCTGAGATTGAAGATCTCATATTTTCGGCACGGTCTGCACTAATATTGAGAGGGTCAGTTGCTCACAAATCTTGCCTGCCTGCCTGTGTGTATGGACCTGCCGTAGCCAGTGGGTACGACTTCGAAAAAGAGGGATATTCTTTGGTGGGAATAGACCCTTTCAAACTACTTCAAAACAGCCAAGTATACAGCCTAATCAGACCGAACGAGAATCCAGCACACAAGAGTCAGCTGGTGTGGATGGCATGCCATTCTGCTGCATTTGAAGATCTAAGATTATTAAGCTTCATCAGAGGGACCAAAGTATCTCCAAGGGGGAAACTTTCAACTAGAGGAGTACAAATTGCTTCAAATGAAAACATGGATACTATGGAATCAAGTACTCTTGAACTGAGAAGCAGGTACTGGGCCATAAGGACCAGGAGTGGAGGAAACACTAATCAACAGAGGGCATCCGCAGGCCAAATCAGTGTGCAACCTACATTTTCTGTGCAAAGAAACCTTCCATTTGACAAATCAACCATCATGGCAGCATTCACTGGGAATACGGAGGGAAGAACCTCAGACATGAGGGCAGAAATCATAAGGATGATGGAAGGTGCAAAACCAGAAGAAGTGTCCTTCCGTGGGCGGGGAGTTTTCGAGCTCTCAGACGAAAAGGCAACGAACCCGATCGTGCCCTCTTTTGACATGAGTAATGAAGGATCTTATTTCTTCGGAGACAATGCAGAAGAGTACGACAAT
>cds:AAA51504 A/Memphis/18/1978 1978// NP
ATGGCGTCCCAAGGCACCAAACGGTCTTATGAACAGATGGAAACTGATGGGGAACGCCAGAATGCAACTGAGATCAGGGCATCCGTCGGGAAGATGATTGATGGAATTGGACGATTCTACATCCAAATGTGCACTGAACTTAAACTCAGTGATTATGAAGGGCGATTGATCCAGAACAGCTTAACAATAGAGAGAATGGTGCTCTCTGCTTTTGATGAGAGAAGGAATAGATATCTGGAAGAACATCCCAGCGCGGGGAAAGATCCTAAGAAAACTGGAGGGCCCATATACAAAAGAGTAGATGGAAAGTGGATGAGGGAACTCGTCCTTTATGACAAAGAAGAAATAAGACGAATCTGGCGCCAAGCCAATAATGGTGATGATGCGACACGTGGTCTAACTCACATGATGATCTGGCATTCCAATTTGAATGATACAACATATCAGAGAACAAGAGCTCTTGTTCGCACCGGAATGGATCCCAGGATGTGCTCTCTGATGCAGGGTTCGACTCTCCCTAGGAGGTCTGGAGCTGCAGGCGCTGCAGTCAAAGGAATCGGGACAATGGTGATGGAGCTGATCAGAATGATCAAACGTGGGATCAACGATCGGAACTTCTGGAGAGGTGAGAATGGACGAAAAACAAGGAGTGCTTATGAGAGAATGTGCAACATTCTCAAAGGAAAATTTCAAACAGCTGCACAAAGAGCAATGATGGATCAAGTGAGAGAAAGCCGGAACCCAGGAAATGCTGAGATTGAAGATCTCATATTTTCGGCACGGTCTGCACTAATATTGAGAGGGTCAGTTGCTCACAAATCTTGTCTGCCTGCCTGTGTGTATGGACCTGCCGTAGCCAGTGGGTACGACTTCGAAAAAGAGGGATATTCTTTAGTGGGAATAGACCCTTTCAAACTACTTCAAAACAGCCAAGTATACAGCCTAATCAGACCGAACGAGAATCCAGCACACAAGAGTCAGCTGGTGTGGATGGCATGCCATTCTGCTGCATTTGAAGATCTAAGATTATTAAGCTTCATCAGAGGGACCAAAGTATGTCCAAGGGGGAAACTTTCAACTAGAGGAGTACAAATTGCTTCAAATGAAAACATGGATACTATGGAATCAAGTACTCTTGAACTGAGAAGCAGATACTGGGCCATAAGGACCAGGAGTGGAGGAAACACTAATCAACAGAGGGCTTCCGCAGGCCAAATCAGTGTGCAACCTACATTTTCTGTGCAAAGAAACCTTCCATTTGACAAATCAACCATCATGGCAGCATTCACTGGGAATACGGAGGGAAGAACCTCAGACATGAGGGCAGAAATCATAAGGATGATGGAAGGTGCAAAACCAGAAGAAGTGTCCTTCCGTGGGCGGGGAGTTTTCGAGCTCTCAGACGAAAAGGCAACGAACCCGATCGTGCCCTCTTTTGACATGAGTAATGAAGGATCTTATTTCTTCGGAGACAATGCAGAAGAGTACGACAAT
>cds:AAA51505 A/Memphis/4/1980 1980// NP
ATGGCGTCCCAAGGCACCAAACGGTCTTATGAACAGATGGAAACTGATGGGGAACGCCAGAATGCAACTGAGATTAGGGCATCCGTCGGGAAGATGATTGATGGAATTGGGCGATTCTACATCCAAATGTGCACTGAACTTAAACTCAGTGATTATGAAGGGCGGTTGATCCAGAACAGCTTAACAATAGAGAGAATGGTGCTCTCTGCTTTTGATGAGAGAAGGAATAGATATCTGGAAGAACATCCCAGCGCGGGGAAAGATCCTAAGAAAACTGGAGGGCCCATATACAAGAGAGTAGGTGGAAAGTGGATGAGGGAACTCGTCCTTTATGACAAAGAAGAAATAAGGCGAATCTGGCGCCAAGCCAATAATGGTGATGATGCGACACGTGGTCTAACTCACATGATGATCTGGCATTCCAATTTGAATGATACAACATACCAGAGGACAAGAGCTCTTGTTCGCACCGGAATGGACCCCAGGATGTGCTCTCTGATGCAGGGTTCGACTCTCCCTAGAAGGTCTGGAGCTGCAGGTGCTGCAGTCAAAGGAATCGGGACAATGGTGATGGAGCTGATCAGAATGATCAAACGGGGGATCAACGATCGGAATTTCTGGAGAGGTGAGAATGGGCGAAAAACAAGGAGTGCTTATGAGAGAATGTGCAACATTCTCAAAGGAAAATTTCAAACAGCTGCACAAAGAGCAATGATGGATCAAGTGAGAGAAAGCCGGAACCCAGGAAATGCTGAGATCGAAGATCTCATATTTTCGGCAAGGTCTGCACTAATATTGAGAGGGTCAGTTGCTCACAAATCTTGTCTACCTGCCTGTGTGTATGGACCTGCCGTATCCAGTGGGTACGACTTCGAAAAAGAGGGATATTCCTTGGTGGGAATAGACCCTTTCAAACTACTTCAAAACAGCCAAGTATACAGCCTAATCAGACCGAACGAGAATCCAGCACACAAGAGTCAGCTGGTGTGGATGGCATGCCATTCTGCTGCTTTTGAAGATCTAAGATTGTTAAGCTTCATCAGAGGGACCAAAGTATCTCCGCGGGGGAAACTTTCAACTAGAGGAGTACAAATTGCTTCAAATGAGAACATGGATAATATGGAATCAAGTACTCTTGAACTGAGAAGCAGGTACTGGGCCATAAGGACCAGGAGTGGAGGAAACACTAATCAACAGAGGGCCTCAGCAGGCCAAATCAGTGTGCAACCTACATTTTCTGTGCAAAGAAACCTCCCATTTGAAAAATCAACCGTCATGGCAGCATTCACTGGGAATACGGAGGGAAGAACCTCAGACATGAGGGCAGAAATCATAAGGATGATGGAAGGTGCAAAACCAGAAGAAGTGTCCTTCCGTGGGCGGGGAGTTTTCGAGCTCTCAGACGAAAAGGCAACGAACCCGATCGTGCCCTCTTTTGACATGAGTAATGAAGGATCTTATTTCTTCGGAGACAATGCAGAAGATTACGACAAT
>cds:AAA51508 A/Memphis/5/1980 1980// NP
ATGGCGTCCCAAGGCACCAAACGGTCTTATGAACAGATGGAAACTGATGGGGAACGCCAGAATGCAACTGAGATTAGGGCATCCGTCGGGAAGATGATTGATGGAATTGGGCGATTCTACATCCAAATGTGCACTGAACTTAAACTCAGTGATTATGAAGGGCGGTTGATCCAGAACAGCTTAACAATAGAGAGAATGGTGCTCTCTGCTTTTGATGAGAGAAGGAATAGATATCTGGAAGAACATCCCAGCGCGGGGAAAGATCCTAAGAAAACTGGAGGGCCCATATACAAGAGAGTAGATGGAAAGTGGATGAGGGAACTCGTCCTTTATGACAAAGAAGAAATAAGGCGAATCTGGCGCCAAGCCAATAATGGTGATGATGCGACACGTGGTCTAACTCACATGATGATCTGGCATTCCAATTTGAATGATACAACATACCAGAGGACAAGAGCTCTTGTTCGCACCGGAATGGACCCCAGGATGTGCTCTCTGATGCAGGGTTCGACTCTCCCTAGAAGGTCTGGAGCTGCAGGCGCTGCAGTCAAAGGAATCGGGACAATGGTGATGGAGCTGATCAGAATGATCAAACGGGGGATCAACGATCGGAATTTCTGGAGAGGTGAGAATGGGCGAAAAACAAGGAGTGCTTATGAGAGAATGTGCAACATTCTCAAAGGAAAATTTCAAACAGCTGCACAAAGAGCAATGATGGATCAAGTGAGAGAAAGCCGGAACCCAGGAAATGCTGAGATCGAAGATCTCATATTTTCGGCAAGGTCTGCACTAATATTGAGAGGGTCAGTTGCTCACAAATCTTGTCTACCTGCCTGTGTGTATGGACCTGCCGTATCCAGTGGGTACGACTTCGAAAAAGAGGGATATTCCTTGGTGGGAATAGACCCTTTCAAACTACTTCAAAACAGCCAAGTATACAGCCTAATCAGACCGAACGAGAATCCAGCACACAAGAGTCAGCTGGTGTGGATGGCATGCCATTCTGCTGCATTTGAAGATCTAAGATTGTTAAGCTTCATCAGAGGGACCAAAGTATGTCCGCGGGGGAAACTTTCAACTAGAGGAGTACAAATTGCTTCAAATGAGAACATGGATAATATGGAATCAAGTACTCTTGAACTGAGAAGCAGGTACTGGGCCATAAGGACCAGGAGTGGAGGAAACACTAATCAACAGAGGGCCTCAGCAGGCCAAATCAGTGTGCAACCTACATTTTCTGTGCAAAGAAACCTCCCATTTGAAAAATCAACCGTCATGGCAGCATTCACTGGGAATACGGAGGGAAGAACCTCAGACATGAGGGCAGAAATCATAAGGATGATGGAAGGTGCAAAACCAGAAGAAGTGTCCTTCCGTGGGCGGGGAGTTTTCGAGCTCTCAGACGAAAAGGCAACGAACCCGATCGTGCCCTCTTTTGACATGAGTAATGAAGGATCTTATTTCTTCGGAGACAATGCAGAAGATTACGACAAT
>cds:AAA51511 A/Memphis/14/1985 1985// NP
ATGGCGTCCCAAGGCACCAAACGGTCTTATGAACAGATGGAAACTGATGGGGAACGCCAGAATGCAACTGAGATTAGGGCATCCGTCGGGAAGATGATTGATGGAATTGGGCGATTCTACATCCAAATGTGCACTGAACTTAAACTCAGTGATTATGAAGGGCGGTTGATCCAGAACAGCTTGACAGTAGAGAGAATGGTGCTCTCTGCTTTTGATGAGAGAAGGAATAGATATCTGGAAGAACACCCCAGCGCGGGGAAAGATCCTAAGAAAACTGGAGGGCCCATATACAAGAGAGTAGGTGGAAGATGGATGAGGGAACTCGTCCTTTATGACAAAGAAGAAATAAGGCGAATCTGGCGCCAAGCCAACAATGGTGATGATGCGACACGTGGTCTAACTCACATGATGATCTGGCATTCCAATTTGAATGATACAACATACCAGAGGACAAGAGCTCTTGTTCGCACCGGAATGGACCCCAGGATGTGCTCTCTGATGCAGGGTTCGACTCTCCCTAGAAGGTCCGGAGCTGCAGGCGCTGCAGTCAAAGGAATCGGGACAATGGTGATGGAGCTGATCAGAATGATCAAACGGGGGATCAACGATCGAAATTTCTGGAGAGGTGAGAATGGGCGAAAAACAAGGAGTGCTTATGAGAGAATGTGCAACATTCTTAAAGGAAAATTTCAAACAGCTGCACAAAGAGCAATGATGGATCAAGTGAGAGAAAGCCGGAACCCAGGAAATGCTGAGATCGAAGATCTCATATTTTCGGCAAGATCTGCACTAATATTGAGAGGGTCAGTTGCTCACAAATCTTGCCTACCTGCCTGTGTGTATGGACCTGCAGTATCCAGTGGGTACGACTTCGAAAAAGAGGGATATTCCTTAGTGGGAATAGACCCTTTCAAACTACTTCAAAATAGCCAAGTATACAGCCTAATCAGACCGAACGAGAATCCAGCACACAAGAGTCAGCTGGTGTGGATGGCATGCCATTCTGCTGCATTTGAAGATTTAAGATTGTTAAGCTTCATCAGAGGGACCAAAGTATCTCCGCGGGGGAAACTTTCAACTAGAGGAGTACAAATTGCTTCAAATGAGAACATGGATAATATGGAATCAAGTACTCTTGAACTGAGAAGCAGGTACTGGGCCATAAGGACCAGGAGTGGAGGAAACACTAATCAACAGAGGGCCTCCGCAGGCCAAATCAGTGTGCAACCTACGTTTTCTGTACAAAGAAACCTCCCATTTGAAAAATCAACCGTCATGGCAGCATTCACTGGAAATACGGAGGGAAGAACCTCAGACATGAGGGCAGAAATCATAAGGATGATGGAAGGTGCAAAACCAGAAGAAGTGTCCTTCCGTGGGCGGGGAGTTTTCGAGCTCTCAGACGAAAAGGCAACGAACCCGATCGTGCCCTCTTTTGACATGAGTAATGAAGGATCTTATTTCTTCGGAGACAATGCAGAGGAGTACGACAAT
>cds:AAA51512 A/Memphis/6/1986 1986// NP
ATGGCGTCCCAAGGCACCAAACGGTCTTATGAACAGATGGAAACTGATGGGGAACGCCAGAATGCAACTGAGATTAGGGCATCCGTCGGGAAGATGATTGATGGAATTGGGCGATTCTACATCCAAATGTGCACTGAACTTAAACTCAGTGATTATGAAGGGCGGTTGATCCAGAACAGCTTGACAATAGAGAGAATGGTGCTCTCTGCTTTTGATGAGAGAAGGAATAGATATCTGGAAGAACACCCCAGCGCGGGGAAAGATCCTAAGAAAACTGGAGGGCCCATATACAAGAGAGTAGATGGAAGATGGATGAGGGAACTCGTCCTTTATGACAAAGAAGAAATAAGGCGAATCTGGCGCCAAGCCAACAATGGTGATGATGCGACACGTGGTCTAACTCACATGATGATCTGGCATTCCAATTTGAATGATACAACATACCAGAGGACAAGAGCTCTTGTTCGCACCGGAATGGACCCCAGGATGTGCTCTCTGATGCAGGGTTCGACTCTCCCTAGAAGGTCCGGAGCTGCAGGCGCTGCAGTCAAAGGAATCGGGACAATGGTGATGGAGCTGATCAGAATGATCAAACGGGGGATCAACGATCGAAATTTCTGGAGAGGTGAGAATGGGCGAAAAACAAGGAGTGCTTATGAGAGAATGTGCAACATTCTCAAAGGAAAATTTCAAACAGCTGCACAAAGAGCAATGATGGATCAAGTGAGAGAAAGCCGGAACCCAGGAAATGCTGAGATCGAAGATCTCATATTTTCGGCAAGATCTGCACTAATATTGAGAGGGTCAGTTGCTCACAAATCTTGCCTACCTGCCTGTGTGTATGGACCTGCAGTATCCAGTGGGTACGACTTCGAAAAAGAGGGATATTCCTTGGTGGGAATAGACCCTTTCAAACTACTTCAAAACAGCCAAGTATACAGCCTAATCAGACCGAACGAGAATCCAGCACACAAGAGTCAGCTGGTGTGGATGGCATGCCATTCTGCTGCATTTGAAGATTTAAGATTGTTAAGCTTCATCAGAGGGACCAAAGTATCTCCGCGGGGGAAACTTTCAACTAGAGGAGTACAAATTGCTTCAAATGAGAACATGGATAATATGGAATCAAGTACTCTTGAACTGAGAAGCAGGTACTGGGCCATAAGGACCAGGAGTGGAGGAAACACTAATCAACAGAGGGCCTCCGCAGGCCAAATCAGTGTGCAACCTACATTTTCTGTGCAAAGAAACCTCCCATTTGAAAAATCAACCGTTATGGCAGCATTCACTGGAAATACGGAGGGAAGAACCTCAGACATGAGAGCAGAAATCATAAGGATGATGGAAGGTGCAAAACCAGAAGAAGTGTCCTTCCGTGGGCGGGGAGTTTTCGAGCTCTCAGACGAAAAGGCAACGAACCCGATCGTGCCCTCTTTTGACATGAGTAATGAAGGATCTTATTTCTTCGGAGACAATGCAGAGGAGTACGACAAT
>cds:AAA51513 A/Shanghai/6/1990 1990// NP
ATGGCGTCCCAAGGCACCAAACGGTCTTATGAACAGATGGAAACTGATGGGGAACGCCAGAATGCAACTGAGATTAGGGCATCCGTCGGGAAGATGATTGATGGAATTGGGCGATTCTACATCCAAATGTGCACTGAACTTAAACTCAGTGATTATGAAGGGCGGTTGATCCAGAACAGCTTGACAGTAGAGAGAATGGTGCTCTCTGCTTTTGATGAGAGAAGGAATAGATATCTGGAAGAACACCCCAGCGCGGGGAAAGATCCTAAGAAAACTGGAGGGCCCATATACAAGAGAGTAGGTGGAAGATGGATGAGGGAACTCGTCCTTTATGACAAAGAAGAAATAAGGCGAATCTGGCGCCAAGCCAACAATGGTGATGATGCGACACGTGGTCTAACTCACATGATGATCTGGCATTCCAATTTGAATGATACAACATACCAGAGGACAAGAGCTCTTGTTCGCACCGGAATGGACCCCAGGATGTGCTCTCTGATGCAGGGTTCGACTCTCCCTAGAAGGTCCGGAGCTGCAGGTGCTGCAGTCAAAGGAATCGGGACAATGGTGATGGAGCTGATCAGAATGATCAAACGGGGGATCAACGATCGAAATTTCTGGAGAGGTGAGAATGGGCGAAAAACAAGGATTGCTTATGAGAGAATGTGCAACATTCTTAAAGGAAAATTTCAAACAGCTGCACAAAGAGCAATGATGGATCAAGTGAGAGAAAGCCGGAACCCAGGAAATGCTGAGATCGAAGATCTCATATTTTCGGCAAGATCTGCACTAATATTGAGAGGGTCAGTTGCTCACAAATCTTGCCTACCTGCCTGTGTGTATGGACCTGCAGTATCCAGTGGGTACGACTTCGAAAAAGAGGGATATTCCTTAGTGGGAATAGACCCTTTCAAACTACTTCAAAATAGCCAAGTATACAGCCTAATCAGACCGAACGAGAATCCAGCACACAAGAGTCAGCTGGTGTGGATGGCATGCCATTCTGCTGCATTTGAAGATTTAAGATTGTTAAGCTTCATCAGAGGGACCAAAGTATCTCCGCGGGGGAAACTTTCAACTAGAGGAGTACAAATTGCTTCAAATGAGAACATGGATAATATGGAATCAAGTACTCTTGAACTGAGAAGCAGGTACTGGGCCATAAGGACCAGGAGTGGAGGAAACACTAATCAACAGAGGGCCTCCGCAGGCCAAATCAGTGTGCAACCTACGTTTTCTGTACAGAGAAACCTCCCATTTGAAAAATCAACCGTCATGGCAGCATTCACTGGAAATACGGAGGGAAGAACCTCAGACATGAGGGCAGAAATCATAAGGATGATGGAAGGTGCAAAACCAGAAGAAGTGTCCTTCCGTGGGCGGGGAGTTTTCGAGCTCTCAGACGAAAAGGCAACGAACCCGATCGTGCCCTCTTTTGACATGAGTAATGAAGGATCTTATTTCTTCGGAGACAATGCAGAAGAGTACGACAAT
>cds:AAA51514 A/Shanghai/31/1980 1980// NP
ATGGCGTCCCAAGGCACCAAACGGTCTTATGAACAGATGGAAACTGATGGGGAACGCCAGAATGCAACTGAGATCAGGGCATCCGTCGGGAAGATGATTGATGGAATTGGGCGATTCTACATCCAAATGTGCACTGAACTTAAACTCAGTGATTATGAAGGGCGGTTGATCCAGAACAGCTTAACAATAGAGAGAATGGTGCTCTCTGCTTTTGATGAGAGAAGGAATAGATATCTGGAAGAACATCCCAGCGCGGGGAAAGATCCTAAGAAAACTGGAGGGCCCATATACAGGAGAGTAGATGGAAAGTGGATGAGGGAACTCATCCTTTATGACAAAGAAGAAATAAGGCGAATCTGGCGCCAAGCCAATAATGGTGATGATGCGACACGTGGTCTAACTCACATGATGATCTGGCATTCCAATTTGAATGATGCAACATACCAGAGGACAAGAGCTCTTGTTCGCACCGGAATGGATCCCAGGATGTGCTCTCTGATGCAGGGTTCGACTCTCCCTAGGAGGTCTGGAGCTGCAGGCGCTGCAGTCAAAGGAGTCGGGACAATGGTGATGGAGCTGATCAGAATGATCAAACGGGGGATCAACGATCGGAATTTCTGGAGAGGTGAGAATGGACGAAAAACAAGGAGTGCTTATGAGAGAATGTGCAACATTCTCAAAGGAAAATTTCAAACAGCTGCACAAAGAGCAATGATGGATCAAGTGAGAGAAAGCCGGAACCCAGGAAATGCTGAGATCGAAGATCTCATATTTTCGGCAAGGTCTGCACTAATATTGAGAGGGTCAGTTGCTCACAAATCTTGTCTACCTGCCTGTGTGTATGGACCTGCCGTATCCAGTGGGTACGACTTTGAAAAAGAGGGATATTCTTTGGTGGGAATAGACCCTTTCAAATTACTTCAAAACAGCCAAGTATACAGCCTAATCAGACCGAACGAGAATCCAGCACACAAGAGTCAGCTGGTGTGGATGGCATGCCATTCTGCTGCATTTGAAGATCTAAGATTGTTTAGCTTCATCAGAGGGACCAAAGTATGCCCGCGGGGGAAACTTTCAACTAGAGGAGTACAAATTGCTTCAAATGAGAACATGGATACTATGGAATCAAGTACTCTTGAACTGAGAAGCAGGTACTGGGCCATAAGGACCAGGAGTGGAGGAAACACTAATCAACAGAGGGCCTCCGCAGGCCAAATCAGTGTGCAACCTACATTTTCTGTGCAAAGAAACCTCCCATTTGAAAAATCAACCGTTATGGCAGCATTCACTGGGAATACGGAGGGAAGAACCTCAGACATGAGGGCAGAAATCATAAGGATGATGGAAGGTGCAAAACCAGAAGAAGTGTCCTTCCGTGGGCGGGGAGTTTTCGAGCTCTCAGACGAAAAGGCAACGAACCCGATCGTGCCCTCTTTTGACATGAGTAATGAAGGATCTTATTTCTTCGGAGACAATGCAGAAGAGTACGACAAT
>cds:AAA51515 A/Shanghai/11/1987 1987// NP
ATGGCGTCCCAAGGCACCAAACGGTCTTATGAACAGATGGAAACTGATGGGGAACGCCAGAATGCAACTGAGATTAGGGCATCCGTCGGGAAGATGATTGATGGAATTGGGCGATTCTACATCCAAATGTGCACTGAACTTAAACTCAGTGATTATGAAGGGCGGTTGATCCAGAACAGCTTGACAGTAGAGAGAATGGTGCTCTCTGCTTTTGATGAGAGAAGGAATAGATATCTGGAAGAACACCCCAGCGCGGGGAAAGATCCTAAGAAAACTGGAGGGCCCATATACAAGAGAGTAGGTGGAAGATGGATGAGGGAACTCGTCCTTTATGACAAAGAAGAAATAAGGCGAATCTGGCGCCAAGCCAACAATGGTGATGATGCGACACGTGGTCTAACTCACATGATGATCTGGCATTCCAATTTGAATGATACAACTTACCAGAGGACAAGAGCTCTTGTTCGCACCGGAATGGACCCCAGGATGTGCTCTCTGATGCAGGGTTCGACTCTCCCTAGAAGGTCCGGAGCTGCAGGCGCTGCAGTCAAAGGAATCGGGACAATGGTGATGGAGCTGATCAGAATGATCAAACGGGGGATCAACGATCGAAATTTCTGGAGAGGTGAGAATGGGCGAAAAACAAGGAGTGCTTATGAGAGAATGTGCAACATTCTTAAAGGAAAATTTCAAACAGCTGCACAAAGAGCAATGATGGATCAAGTGAGAGAAAGCCGGAACCCAGGAAATGCTGAGATCGAAGATCTCATATTTTCGGCAAGATCTGCACTAATATTGAGAGGGTCAGTTGCTCACAAATCTTGCCTACCTGCCTGTGTGTATGGACCTGCAGTATCCAGTGGGTACGACTTCGAAAAAGAGGGATATTCCTTAGTGGGAATAGACCCTTTCAAACTACTTCAAAATAGCCAAGTATACAGCCTAATCAGACCGAACGAGAATCCAGCACACAAGAGTCAGCTGGTGTGGATGGCATGCCATTCTGCTGCATTTGAAGATTTAAGATTGTTAAGCTTCATCAGAGGGACCAAAGTATCTCCGCGGGGGAAACTTTCAACTAGAGGAGTACAAATTGCTTCAAATGAGAACATGGATACTATGGAATCAAGTACTCTTGAACTGAGAAGCAGGTACTGGGCCATAAGGACCAGGAGTGGAGGAAACACTAATCAACAGAGGGCCTCCGCAGGCCAAATCAGTGTGCAACCTACATTTTCTGTGCAAAGAAACCTCCCATTTGAAAAATCAACCGTTATGGCAGCATTCACTGGGAATACGGAGGGAAGAACCTCAGACATGAGGGCAGAAATCATAAGGATGATGGAAGGTGCAAAACCAGAAGAAGTGTCCTTCCGTGGGCGGGGAGTTTTCGAGCTCTCAGACGAAAAGGCAACGAACCCGATCGTGCCCTCTTTTGACATGAGTAATGAAGGATCTTATTTCTTCGGAGACAATGCAGAAGAGTACGACAAT
>cds:AAA51516 A/Shanghai/16/1989 1989// NP
ATGGCGTCCCAAGGCACCAAACGGTCTTATGAACAGATGGAAACTGATGGGGAACGCCAGAATGCAACTGAGATTAGGGCATCCGTCGGGAAGATGATTGATGGAATTGGGCGATTCTACATCCAAATGTGCACTGAACTTAAACTCAGTGATTATGAAGGGCGGTTGATCCAGAACAGCTTGACAGTAGAGAGAATGGTGCTCTCTGCTTTTGATGAGAGAAGGAATAGATATCTGGAAGAACACCCCAGCGCGGGGAAAGATCCTAAGAAAACTGGAGGGCCCATATACAAGAGAGTAGGTGGAAGATGGATGAGGGAACTCGTCCTTTATGACAAAGAAGAAATAAGGCGAATCTGGCGCCAAGCCAACAATGGTGATGATGCGACACGTGGTCTAACTCACATGATGATCTGGCATTCCAATTTGAATGATACAACATACCAGAGGACAAGAGCTCTTGTTCGCACCGGAATGGACCCCAGGATGTGCTCTCTGATGCAGGGTTCGACTCTCCCTAGAAGGTCCGGAGCTGCAGGTGCTGCAGTCAAAGGAATCGGGACAATGGTGATGGAGCTGATCAGAATGATCAAACGGGGGATCAACGATCGAAATTTCTGGAGAGGTGAGAATGGGCGAAAAACAAGGAGTGCTTATGAGAGAATGTGCAACATTCTTAAAGGAAAATTTCAAACAGCTGCACAAAGAGCAATGATGGATCAAGTGAGAGAAAGCCGGAACCCAGGAAATGCTGAGATCGAAGATCTCATATTTTCGGCAAGATCTGCACTAATATTGAGAGGGTCAGTTGCTCACAAATCTTGCCTACCTGCCTGTGTGTATGGACCTGCAGTATCCAGTGGGTACGACTTCGAAAAAGAGGGATATTCCTTAGTGGGAATAGACCCTTTCAAACTACTTCAAAATAGCCAAGTATACAGCCTAATCAGACCGAACGAGAATCCAGCACACAAGAGTCAGCTGGTGTGGATGGCATGCCATTCTGCTGCATTTGAAGATTTAAGATTGTTAAGCTTCATCAGAGGGACCAAAGTATCTCCGCGGGGGAAACTTTCAACTAGAGGAGTACAAATTGCTTCAAATGAGAACATGGATAATATGGAATCAAGTACTCTTGAACTGAGAAGCAGGTACTGGGCCATAAGGACCAGGAGTGGAGGAAACACTAATCAACAGAGGGCCTCCGCAGGCCAAATCAGTGTGCAACCTACGTTTTCTGTACAAAGAAACCTCCCATTTGAAAAATCAACCGTCATGGCAGCATTCACTGGAAATACGGAGGGAAGAACCTCAGACATGAGGGCAGAAATCATAAGGATGATGGAAGGTGCAAAACCAGAAGAAGTGTCCTTCCGTGGGCGGGGAGTTTTCGAGCTCTCAGACGAAAAGGCAACGAACCCGATCGTGCCCTCTTTTGACATGAGTAATGAAGGATCTTATTTCTTCGGAGACAATGCAGAAGAGTACGACAAT
>cds:AAA43095 A/duck/Bavaria/2/1977 1977// NP
ATGGCGTCTCAAGGCACCAAACGATCTTATGAGCAGATGGAAACTGGTGGAGAGCGCCAGAATGCTACTGAGATCAGAGCATCTGTTGGGAGAATGGTAGGTGGAATTGGAAGATTCTACATACAGATGTGCACTGAACTCAAACTCAGCGACTATGAAGGGAGGCTGATCCAGAACAGCATAACAATAGAGAGAATGGTTCTCTCTGCGTTTGATGAAAGGAGGAACAAATACCTGGAAGAGCACCCCAGTGCGGGAAAGGACCCTAAGAAAACTGGAGGTCCGATTTACAGAAGGAGGGATGGAAAATGGATGAGGGAGCTGATTCTGTATGACAAAGAGGAAATAAGGAGGATCTGGCGCCAGGCGAACAATGGAGAAGACGCAACTGCTGGTCTCACCCACCTGATGATCTGGCATTCCAACCTGAATGATGCCACATATCAGAGAACAAGAGCTCTCGTGCGTACTGGGATGGACCCCAGAATGTGCTCTCTGATGCAAGGATCAACTCTCCCGAGGAGATCTGGGGCAGCTGGTGCAGCAGTGAAGGGAGTTGGAACGATGGTGATGGAGCTGATTCGGATGATAAAGCGGGGAATCAATGATCGGAACTTCTGGAGAGGCGAAAATGGACGGAGAACAAGGATTGCATATGAGAGAATGTGCAACATCCTCAAAGGAAAATTCCAAACAGCAGCACAACGAGCAATGATGGATCAGGTGCGAGAAAGCAGGAATCCTGGGAATGCTGAAATTGAAGACCTTATCTTTCTGGCACGGTCTGCACTCATTCTGAGAGGATCAGTGGCCCATAAGTCCTGCCTGCCTGCTTGTGTATATGGACTTGCAGTGGCCAGTGGGTACGACTTTGAGAGAGAGGGCTACTCTCTGGTTGGAATAGATCCTTTTCGCTTGCTTCAAAACAGCCAGGTGTTCAGCCTCATTAGACCAAATGAAAATCCAGCACATAAAAGCCAACTAGTATGGATGGCATGCCACTCTGCAGCATTTGAAGACCTGAGAGTGTCAAGCTTTATCAGAGGGACAAGAGTGGTCCCAAGAGGACAACTGTCCACCAGAGGAGTTCAAATTGCTTCAAATGAGAACATGGAAACAATGGACTCCAGTACTCTTGAACTGAGGAGCAGATACTGGGCTATAAGGACCAGGAGCGGAGGAAACACCAACCAACAGAGAGCATCGGCAGGGCAAATCAGCGTACAACCTACTTTCTCGGTACAGAGGAATCTTCCTTTCGAGAGAGCGACCATCATGGCGGCATTTACAGGGAACACTGAAGGCAGAACATCTGACATGAGGACTGAGATCATAAGAATGATGGAAAGTGCCAGACCAGAAGATGTGTCTTTCCAGGGGCGGGGAGTCTTCGAGCTCTCGGACGAAAAGGCAACGAACCCGATCGTGCCTTCCTTTGACATGAGTAATGAGGGATCTTATTTCTTCGGAGACAATGCAGAGGAGTATGACAAT
>cds:AAA43097 A/duck/Hong Kong/7/1975 1975// NP
ATGGCGTCTCAAGGCACCAAACGATCTTATGAGCAGATGGAAACTGGTGGAGAACGCCAGAATGCTACTGAGATCAGAGCATCTGTTGGGAGAATGGTCGGTGGAATTGGAAGATTCTACATACAGATGTGCACTGAACTCAAACTCAGCGACTATGAAGGAAGGCTGATCCAAAACAGCATAACAATAGAGAGAATGGTTCTCTCTGCATTTGATGAAAGGAGGAACAAATACCTGGAAGAACATCCCAGTGCGGGGAAGGACCCGAAGAAAACTGGAGGTCCAATCTACAGAAGGAGGGACGGAAAATGGATGAGAGAGCTGATTCTGTATGACAAAGAGGAGATCAGGAGGATTTGGCGTCAAGCGAATAATGGAGAAGACGCAACTGCTGGTCTCACTCATCTGATGATCTGGCATTCCAACTTGAATGATGCCACATATCAGAGAACAAGAGCTCTCGTGCGTACTGGAATGGACCCCAGAATGTGCTCTCTGATGCAAGGATCAACTCTCCCGAGGAGATCTGGAGCTGCGGGTGCAGCAGTAAAGGGAGTTGGAACGATGGTAATGGAACTAATTCGGATGGTAAAGCGAGGGATCAATGATCGGAATTTCTGGAGAGGTGAAAATGGACGAAGAACAAGAATTGCATATGAGAGGATGTGCAACATCCTCAAAGGGAAATTCCAAACAGCAGCACAGCGAGCAATGATGGACCAGGTGCGAGAAAGCAGGAATCCTGGGAATGCTGAGATTGAAGACCTTATCTTTCTGGCTCGGTCTGCACTCATTCTGAGAGGATCAGTGGCTCATAAGTCCTGCTTGCCTGCTTGTGTATATGGACTTGCTGTGGCCAGTGGATACGACTTTGAGAGAGAGGGGTACTCTCTGGTCGGAATAGATCCTTTCCGTCTGCTTCAAAACAGCCAGGTGTTCAGCCTCATTAGACCAAATGAGAATCCAGCACATAAGAGTCAACTAGTATGGATGGCATGCCATTCTGCAGCATTTGAAGACCTGAGAGTATCAAGCTTCATCAGAGGGACAAGAGTGGTCCCAAGAGGACAACTGTCCACCAGAGGAGTTCAAATAGCTTCTAATGAGAACATGGAAACAATGGACTCCAGTACTCTTGAACTGAGAAGCAGATATAGGGCTATAAGGACCAGGAGTGGAGGAAACACCAACCAACAGAGAGCATCTGCAGGGCAAATCAGTGTGCAACCCACTTTCTCAGTACAGAGGAATCTTCCTTTCGAAAGAGCGACCATCATGGCGGCATTTACAGGGAACACTGAAGGCAGAACATCTGACATGAGGACTGAAATCATAAGAATGATGGAAAGTGCCAGACCAGAAGATGTGTCTTTCCAGGGGCGGGGAGTCTTCGAGCTCTCGGACGAAAAGGCAACGAACCCGATCGTGCCTTCCTTTGACATGAGTAATGAGGGATCTTATTTCTTCGGAGACAATGCAGAGGAGTATGACAAT
>cds:AAA43106 A/equine/Miami/1/1963 1963// NP
ATGGCGTCTCAAGGCACCAAACGATCTTATGAGCAGATGGAAACTGGTGGGGAACGCCAGAATGCAACTGAAATCAGAGCATCTGTTGGAAGGATGGTGGGAGGAATCGGGCGGTTCTACGTTCAAATGTGTACTGAGCTCAAACTCAGCGACCACGAAGGGCGGCTGATTCAGAACAGCATAACAATAGAGAGGATGGTGCTTTCGGCATTTGACGAAAGAAGAAACAAGTACCTGGAGGAGCATCCCAGTGCTGGAAAAGACCCCAAGAAGACAGGAGGCCCGATCTACAGACGGAGAGATGGGAAATGGGTGAGAGAACTCATCCTCTATGACAAAGAAGAAATCATGAGGATCTGGCGTCAGGCCAACAATGGAGAAGACGCTACTGCTGGTCTTACTCATCTGATGATTTGGCACTCCAATCTCAATGACACCACCTACCAAAGAACAAGGGCTCTTGTTCGGACTGGGATGGATCCCAGAATGTGCTCTCTGATGCAAGGATCAACTCTCCCACGGAGATCTGGAGCTGCCGGTGCTGCAGTGAAGGGTGTTGGAACAATGGTGATGGAGCTCATTCAGATGATCAAACGTGGGATAAATGATCGAAACTTCTGGAGAGGTGAAAATGGTCGAAGAACCAGAATTGCTTATGAAAGAATGTGCAACATCCTCAAGGGGAAATTCCAAACAGCAGCACAACGAGCAATGATGGACCAGGTGCGGGAAAGCCGCAATCCTGGAAATGCTGAGATTGAGGACCTCATTTTCTTGGCGCGATCAGCACTCATTCTGAGAGGATCAGTGGCCCATAAATCATGCCTACCTGCCTGTGTTTATGGCCTTACAGTAGCCAGTGGGTATGACTTCGAGAGAGAGGGATACTCTCTGATTGGAATAGATCCTTTCAAACTGCTCCAGAACAGCCAAGTTTTCAGTCTGATCAGACCGAATGAAAATCCAGCACACAAGAGTCAGCTGGTGTGGATGGCATGCCATTCTGCAGCATTTGAGGATCTGAGAGTTTCAAATTTCATTAGAGGAACCAAAGTAGTCCCAAGAGGACAATTAGCAACCAGAGGAGTGCAAATTGCTTCAAATGAAAACATGGAGACAATGGATTCCTGCACACTCGAACTGAGGAGCAGATATTGGGCAATAAGGACCAGGAGCGGAGGGAACACCAATCAACAGAGAGCATCTGCAGGACAGATAAGCGTACAACCCACTTTCTCGGTGCAGAGAAATCTTCCCTTTGAAAGAGCAACCATAATGGCTGCATTCACTGGAAACACTGAGGGGAGGACTTCCGACATGAGAACTGAAATCATAAGGATGATGGAAAATGCCAGATCAGAAGATGTGTCTTTCCAGGGGCGGGGAGTCTTCGAGCTCTCGGACGAAAAGGCAACGAACCCGATCGTGCCTTCCTTGGACATGAGCAATGAAGGGTCTTATTTCTTCGGAGACAATGCAGAGGAGTATGACAAT
>cds:AAA43108 A/equine/Prague/1956 1956// NP
ATGGCGTCTCAAGGCACCAAACGACCTTATGAACAAATGGAAACTGGTGGAGAACGCCAGAATGCCACTGAGATCAGAGCATCCGTTGGAAAAATGGTTGGTGGAATAGGAAGATTCTACATCCAGATGTGCACTGAACTCAAACTCAATGACTATGAAGGAAGGCTAATCCAAAACAGCATAACAATAGAAAAGATGGTACTCTCTGCTTTTGATGAGAGAAGAAATAAATACTTGGAGGAACACCCCAATGCTGGAAAGGACCCTAAGAAAACTGGAGGACCTATCTACAGAAGGAGAGAAGGAAAATGGATAAGAGAATTAATTCTCTACGACAAAGAGGAAATCAGGAGAATTTGGCGCCAGGCCAACAATGGAGAAGATGCAACAGCTGGCCTTACCCACTTGATGATTTGGCATTCAAATCTGAACGATGCCACTTATCAAAGGACAAGGGCTCTTGTCCGAACTGGAATGGACCCCAGAATGTGCTCTCTAATGCAAGGTTCTACCCTCCCGAGGAGATCTGGAGCAGCTGGTGCAGCAGTAAAAGGAATTGGGACAATGGTAATGGAATTGAATCGAATGATAAAACGAGGAATTAATGATCGGAATTTTTGGAGAGGTGAAAATGGAAGAAAAACAAGAATTGCCTATGAGAGAATGTGCAACATTCTCAAGGGAAAATTTCAAACAGCAGCACAAAGGGCAATGATGGACCAAGTGCGAGAAAGCAGAAATCCTGGTAATGCCGAAATCGAAGATCTTATTTTTTTAGCACGGTCTGCACTCATACTACGAGGATCAGTAGCCCACAAATCCTGCCTGCCTGCATGTGTGTATGGACTTATTGTGGCCAGTGGATATGATTTCGAAAGAGAGGGATACTCATTGGTTGGGGTAGACCCTTTTAAACTACTTCAAAACAGTCAAATATTCAGCCTTATTAGGCCTAATGAAAATCCAGCACACAAAAGCCAGTTGGTATGGATGGCATGCCACTCTGCAGCATTCGAGGATCTAAGAGTATCAAGCTTTATCAGGGGAACAAAAGTAATCCCAAGAGGACAACTATCCACCAGAGGAATCCAGATTGCATCCAATGAGAACATGGAGACCATGGACTCCAACACTCTTGAACTAAGAAGTAGATACTGGGCAATTAGAACTAAAAGTGGGGGAAACACCAACCAGCAGAAAGCATCTGCTGGACAAATAAGTGTACAACCAACATTCTCAGTTCAAAGAAACCTTCCTTTTGAAAGAACGACTATAATGGCTGCATTTACTGGGAACACGGAAGGAAGAACATCTGACATGAGGACCGAAATTATAAGAATGATGGAAAGTGCAAAACCAGATGATGTGTCCTTCCAAGGACGGGGAGTTTTCGAGCTCTCGGACGAAAAGGCAACTAACCCTATAGTGCCTTCTTTTGACATGAGTAAAGAAGGGTCTTATTTCTTCGGAGACAATGCAGAAGAGTATGACAAT
>cds:AAA43116 A/chicken/Rostock/8/1934 1934// NP
ATGGCGTCTCAAGGCACCAAACGGTCTTATGAGCAGATGGAAACTGGTGGAGAGCGCCAGAATGCTACTGAGATCAGAGCATCTGTTGGGAGAATGGTTAGTGGAATCGGAAGATTCTACATACAGATGTGCACTGAACTCAAGCTCAGCGACTACGAAGGAAGGCTGATCCAGAACAGCATAACAATAGAGAGAATGGTTCTCTCTGCATTTGATGAAAGGAGGAATAGGTATCTGGAGGAACATCCCAGTGCTGGAAAGGACCCTAAGAAAACTGGAGGTCCAATCTATAGACGGAGAGATGGAAAATGGGTGAGAGAACTGATCTTGTACGACAAAGAGGAAATCAGGAGAATTTGGCGCCAAGCGAACAATGGAGAGGACGCAACTGCTGGTCTCACCCATTTGATGATCTGGCATTCCAATCTGAATGATGCCACGTATCAGAGAACAAGAGCCCTTGTGCGTACTGGGATGGACCCCAGAATGTGCTCTCTGATGCAAGGTTCAACTCTCCCGAGGAGATCTGGAGCTGCTGGTGCAGCGGTGAAGGGAGTTGGGACAATGGTAATGGAACTGATTCGGATGATAAAGCGGGGAATGAATGACCGGAATTTCTGGAGAGGCGAGAATGGACGGAGAACAAGAATTGCTTATGAGAGAATGTGCAACATCCTCAAAGGAAAATTTCAAACAGCAGCACAACGAGCAATGATGGATCAGGTGCGGGAAAGCCGGAATCCTGGAAATGCTGAAATTGAAGACCTCATCTTCCTGGCACGATCTGCACTCATACTTAGGGGATCAGTGGCTCATAAGTCCTGCCTGCCTGCTTGTGTATATGGACTTACTGTGGCCAGTGGGTACGACTTTGAGAGAGAAGGATACTCTCTGGTCGGAATAGATCCTTTCCGTCTGCTCCAAAACAGCCAGGTATTCAGCCTCATCAGATCAAATGAAAATCCAGCACATAAGAGTCAACTGGTATGGATGGCATGCCATTCTGCAGCATTTGAAGACCTGAGAGTGTCAAGCTTCATCAGGGGGACAAGAGTGGTCCCAAGAGGACAACTACCCACCAGAGGAGTCCAAATTGCTTCAAATGAGAACATGGAGACAATGGATTCCTCCACTCTTGAACTGAGGAGCAGATACTGGGCTATAAGGACCAGAAGCGGAGGAAACACTAACCAGCAGAGGGCATCTGCAGGACAAATCAGCGTACAACCCACTTTCTCTGTACAGAGAAATCTCCCTTTCGAGAGAGCGACAATCATGGCAGCATTTACAGGGAACACTGAAGGCAGAACGTCGGACATGAGGACTGAGATCATAAGAATGATGGAGAGTGCCAGACCAGAAGATGTGTCTTTCCAGGGGCGGGGAGTCTTCGAGCTCTCGGACGAAAAGGCAACGAGCCCGATCGTGCCTTCCTTGGACATGAGTAATGAGGGATCTTATTTCTTCGGAGACAATGCAGAGGAGTATGACAAT
>cds:AAB59744 A/chicken/Rostock/8/1934 1934// NP
ATGGCGTCTCAAGGCACCAAACGATCTTATGAGCAGATGGAAACTGGTGGAGAGCGCCAGAATGCTACTGAGATCAGAGCATCTGTTGGGAGAATGGTTAGTGGAATCGGAAGATTCTACATACAGATGTGCACTGAACTCAAGCTCAGCGACTACGAAGGAAGGCTGATCCAGAACAGCATAACAATAGAGAGAATGGTTCTCTCTGCATTTGATGAAAGGAGGAATAGGTACCTGGAGGAACATCCCAGTGCTGGAAAGGACCCTAAGAAAACTGGAGGTCCAATCTATAGACGGAGAGATGGAAAATGGGTGAGAGAACTGATCTTGTACGACAAAGAGGAAATCAGGAGAATTTGGCGCCAAGCGAACAATGGAGAGGACGCAACTGCTGGTCTCACCCATTTGATGATCTGGCATTCCAATCTGAATGATGCCACGTATCAGAGAACAAGAGCCCTTGTGCGTACTGGGATGGACCCCAGAATGTGCTCTCTGATGCAAGGTTCAACTCTCCCGAGGAGATCTGGAGCTGCTGGTGCAGCGGTGAAGGGAGTTGGGACAATGGTAATGGAACTGATTCGGATGATAAAGCGGGGAATCAATGACCGGAATTTCTGGAGAGGCGAGAATGGACGGAGAACAAGAATTGCTTATGAGAGAATGTGCAACATCCTCAAAGGAAAATTTCAAACAGCAGCACAACGAGCAATGATGGATCAGGTGCGGGAAAGCCGGAATCCTGGGAATGCTGAAATTGAAGACCTCATCTTCCTGGCACGATCTGCACTCATACTTAGGGGATCAGTGGCTCATAAGTCCTGCCTGCCTGCTTGTGTATATGGACTTGCTGTGGCCAGTGGGTACGACTTTGAGAGAGAAGGATACTCTCTGGTCGGAATAGATCCTTTCCGTCTGCTCCAAAACAGCCAGGTATTCAGCCTCATCAGACCAAATGAAAATCCAGCACATAAGAGTCAACTGGTATGGATGGCATGCCATTCTGCAGCATTTGAAGACCTGAGAGTGTCAAGCTTCATCAGGGGGACAAGAGTGGTCCCAAGAGGACAACTATCCACCAGAGGAGTCCAAATTGCTTCAAATGAGAACATGGAGACAATGGATTCCAGCACTCTTGAACTGAGGAGCAGATACTGGGCTATAAGGACCAGAAGCGGAGGAAACACTAACCAGCAGAGGGCATCTGCAGGACAAATCAGCGTACAACCCACTTTCTCTGTACAGAGAAATCTCCCTTTCGAGAGAGCGACAATCATGGCAGCATTTACAGGGAACACTGAAGGCAGAACGTCGGACATGAGGACTGAGATCATAAGAATGATGGAGAGTGCCAGACCAGAAGATGTGTCTTTCCAGGGGCGGGGAGTCTTCGAGCTCTCGGACGAAAAGGCAACGAGCCCGATCGTGCCTTCCTTGGACATGAGTAATGAGGGATCTTATTTCTTCGGAGACAATGCAGAGGAGTATGACAAT
>cds:AAA43241 A/Hong Kong/5/1983 1983// NP
ATGGCCTCCCAAGGCACCAAACGGTCTTATGAACAGATGGAAACTGATGGGGAACGCCAGAATGCAACTGAGATTAGGGCATCCGTCGGGAAGATGATTGATGGAATTGGGCGATTCTACATCCAAATGTGCACTGAACTTAAACTCAGTGATTATGAAGGGCGGTTGATCCAGAACAGCTTGACAATAAGGAGAATGGTGCTCTCTGCTTTTGACGAAAGAAGGAATAGATATCTGGAAGAACACCCCAGCGCGGGGAAAGATCCTAAGAAAACTGGAGGGCCCATATACAAGAGAGTAGATGGAAGATGGATGAGGGAACTCGTCCTTTATGACAAAGAAGAAATAAGGCGAATCTGGCGCCAAGCCAACAATGGTGATGATGCGACACGTGGTCTAACTCACATGATGATCTGGCATTCCAATTTGAATGATACAACATACCAGAGGACAAGAGCTCTTGTTCGCACCGGAATGGACCCCAGGATGTGCTCTCTGATGCAGGGTTCGACTCTCCCTAGAAGGTCTGGAGCTGCAGGCGCTGCAGTCAAAGGAATCGGGACAATGGTGATGGAGCTGATCAGAATGATCAAACGGGGGATCAACGATCGGAATTTCTGGAGAGGTGAGAATGGGCGAAAAACAAGGAGTGCTTATGAGAGAATGTGCAACATTCTCAAAGGAAAATTTCAAACAGCTGCACAAAGGGCAATGATGGATCAAGTGAGAGAAAGCCGGAACCCAGGAAATGCTGAGATCGAAGATCTCATATTTTCGGCAAGGTCTGCACTAATATTGAGAGGGTCAGTTGCTCACAAATCTTGCCTACCTGCCTGTGTGTATGGACCTGCCGTATCCAGTGGGTACGACTTCGAAAAAGAGGGATATTCCTTAGTGGGAATAGACCCTTTCAAACTGCTTCAAAACAGCCAAGTATACAGCCTAATCAGACCGAACGAGAATCCAGCACACAAGAGTCAGCTGGTGTGGATGGCATGCCATTCTGCTGCATTTGAAGATCTAAGATTGTTAAGCTTCATCAGAGGGACCAAAGTATCTCCGCGGGGGAAACTTTCAACTAGAGGAGTACAAATTGCTTCAAATGAGAACATGGATGCTATGGAATCAAGTACTCTTGAACTAAGAAGCAGGTACTGGGCCATAAGGACCAGGAGTGGAGGAAACACTAATCAACAGAGGGCCTCCGCAGGCCAAATCAGTGTGCAACCTGCATTTTCTGTGCAAAGAAACCTCCCATTTGAAAAATCAACCATCATGGCAGCATTCACTGGGAATACGGAAGGAAGAACCTCAGACATGAGGGCAGAAATCATAAGGATGATGGAAGGTGCAAAACCAGAAGAAGTGTCCTTCCGTGGGCGGGGAGTTTTCGAGCTCTCAGACGAAAAGGCAACGAACCCGATCGTGCCCTCTTTTGACATGAGTAATGAAGGATCTTATTTCTTCGGAGACAATGCAGAAGAGTACGACAAT
>cds:AAA73106 A/Loyang/4/1957 1957// NP
ATGGCGTCCCAAGGCACCAAACGGTCTTATGAACAGATGGAAACTGATGGGGAACGCCAGAATGCAACTGAAATCAGAGCATCCGTCGGGAAGATGATTGATGGAATTGGACGATTCTACATCCAAATGTGCACCGAACTTAAACTCAGTGATTATGAGGGGCGGCTGATCCAGAACAGCTTAACAATAGAGAGAATGGTGCTCTCTGCTTTTGACGAGAGGAGGAATAAATATCTGGAAGAACATCCCAGCGCGGGGAAGGATCCTAAGAAAACTGGAGGACCCATATACAAGAGAGTAGATAGAAAGTGGATGAGGGAACTCGTCCTTTATGACAAAGAAGAAATAAGGCGAATCTGGCGCCAAGCTAATAATGGTGATGATGCAACAGCTGGTCTGACTCACATGATGATCTGGCATTCCAATTTGAATGATACAACTTACCAGAGGACAAGAGCTCTTGTTCGCACCGGAATGGATCCCAGGATGTGCTCTTTGATGCAGGGTTCGACTCTCCCTAGGAGGTCTGGAGCCGCAGGCGCTGCAGTCAAAGGAGTTGGGACAATGGTGATGGAGTTGATCAGGATGATCAAACGTGGGATCAATGATCGGAACTTCTGGAGAGGTGAGAATGGGCGGAAAACAAGGATTGCTTATGAGAGAATGTGCAACATTCTCAAAGGGAAATTTCAAGCAGCTGCACAAAGAGCAATGATGGATCAAGTGAGAGAAAGCCGGAACCCAGGAAATGCTGAGATCGAAGATCTCATCTTTCTGGCACGGTCTGCACTCATATTGAGAGGGTCAGTTGCTCACAAATCTTGTCTGCCTGCCTGTGTGTATGGACCTGCCGTAGCCAGTGGGTACGACTTCGAAAAAGAGGGATACTCTTTAGTAGGGATAGACCCTTTCAAACTGCTTCAAAACAGCCAAGTATACAGCCTAATCAGACCGAACGAGAATCCAGCACACAAGAGTCAGCTGGTGTGGATGGCATGCAATTCTGCTGCATTTGAAGATCTAAGAGTATCAAGCTTCATCAGAGGGACCAAAGTAATCCCAAGGGGGAAACTTTCCACTAGAGGAGTACAAATTGCTTCAAATGAAAACATGGATACTATGGAATCAAGTACTCTTGAACTGAGAAGCAGGTACTGGGCCATAAGGACCAGAAGTGGAGGAAACACTAATCAACAGAGGGCCTCTGCAGGTCAAATCAGTGTACAACCTACGTTTTCTGTGCAAAGAAACCTCCCATTTGACAAAACAACCATCATGGCAGCATTCACTGGGAATGCGGAGGGAAGAACATCAGACATGAGGGCAGAAATCATAAGGATGATGGAAAGTGCAAAACCAGAAGAAGTGTCCTTCCAGGGGCGGGGAGTCTTCGAGCTCTCGGACGAAAAGGCACCGAACCCGATCGTGCCCTCTTTTGACATGAGTAATGAAGGATCTTATTTCTTCGGAGACAATGCAGAGGAGTACGACAAT
>cds:AAA43310 A/mallard/New York/6750/1978 1978// NP
ATGGCGTCTCAAGGCACCAAACGATCTTATGAACAGATGGAAACTGGTGGGGAACGCCAGAATGCCACTGAAATCAGAGCATCTGTTGGGAGAATGGTTGGTGGAATCGGGAGGTTCTACATACAGATGTGCACTGAACTCAAACTCAGCGACTATGAAGGGAGGCTGATCCAGAACAGCATCACAATAGAGAGAATGGTTCTCTCAGCATTTGATGAAAGGAGAAACAAATATCTAGAAGAGCATCCCAGTGCTGGGAAGGATCCTAAGAAGACTGGAGGTCCAATCTACAGGAGGAGAGATGGAAAATGGGTGAGAGAATTGATCCTGTATGATAAAGAAGAGGTCAGAAGGATTTGGCGTCAAGCAAATAATGGGGAAGACGCAACTGCTGGTCTCACTCATCTAATGATTTGGCATTCCAATCTGAATGATGCCACATACCAGAGAACAAGGGCTCTTGTGCGTACTGGGATGGATCCCAGGATGTGCTCTCTGATGCAAGGCTCAACTCTTCCAAGAAGATCTGGAGCCGCTGGAGCAGCAGTGAAAGGAGTCGGAACAATGGTGATGGAATTGATTCGGATGATCAAACGAGGAATCAATGATCGTAACTTTTGGAGAGGCGAAAATGGACGGAGAACAAGAATTGCTTACGAGAGAATGTGCAACATCCTTAAAGGGAAATTCCAAACAGCAGCACAACGAGCAATGATGGACCAGGTGCGGGAAAGCCGGAATCCTGGGAATGCTGAGATTGAAGATCTCATCTTTCTTGCACGGTCTGCTCTCATTTTGAGGGGATCAGTGGCTCATAAGTCCTGCCTGCCTGCTTGTGTGTACGGACTTGCTGTGGCCAGCGGATACGATTTTGAGAGAGAGGGATACTCCCTAGTTGGAATTGATCCTTTCCGTCTGCTTCAAAACAGCCAAGTCTTCAGCCTTATCAGACCAAATGAAAATCCAGCACATAAAAGCCAGCTGGTATGGATGGCATGCCACTCTCCAGCATTTGAAGATCTGAGAGTATCAAGCTTCATCAGAGGAACAAGAGTGGTTCCAAGAGGACAGCTGTCCACCAGAGGGGTTCAGATTGCTTCAAATGAGAACATGGAGACAATGGACTCCAGTACTCTTGAATTGAGAAGCAGATACTGGGCTATAAGAACCAGAAGCGGAGGGAACACCAACCAGCAGAGAGCATCTGCAGGACAAATCAGCGTACAGCCCACATTCTCTGTGCAGAGAAACCTCCCATTCGAGAGAGCAACCATTATGGCAGCATTTACAGGAAACACTGAAGGCAGAACTTCAGACATGAGAACTGAAATCATAAGGATGATGGAAAATGCCAGACCTGAAGATGTGTCTTTCCAGGGGCGGGGAGTCTTCGAGCTCTCGGACGAAAAGGCGACGAACCCGATCGTGCCTTCCTTTGACATGAGTAACGAAGGATCTTATTTCTTCGGAGACAATGCAGAGGAGTATGACAAT
>cds:AAA73107 A/New Jersey/4/1976 1976// NP
ATGGCGTCCCAAGGCACCAAACGGTCTTATGAACAGATGGAAACTGATGGGGAACGCCAGAATGCAACTGAAATCAGGGCATCCGTCGGGAAGATGATTGATGGAATTGGACGATTCTACATCCAAATGTGCACTGAACTTAAACTCAGTGATTATGAGGGGCGATTGATCCAGAACAGCTTAACAATAGAGAGAATGGTGCTCTCTGCCTTTGATGAGAGAAGGAATAGATATCTGGAAGAACATCCCAGCGCGGGGAAAGATCCTAAGAAAACTGGAGGGCCCATATACAAGAGAGTAGATGGAAAGTGGATGAGGGAACTCGTCCTTTATGACAAAGAAGAAATAAGGCGAATCTGGCGCCAAGCCAATAATGGTGATGATGCGACACGTGGTCTAACCCACATGATGATCTGGCATTCCAATTTGAATGATACAACATACCAGAGGACAAGAGCTCTTGTTCGCACCGGAATGGATCCCAGGATGTGCTCTCTGATGCAGGGTTCGACTCTCCCTAGGAGGTCTGGAGCTGCAGGCGCTGCAGTCAAAGGAGTCGGGACAATGGTGATGGAGCTGATCAGAATGATCAAACGTGGGATCAACGATCGGAACTTCTGGAGAGGTGAGAATGGACGAAAAACAAGGAGTGCTTATGAGAGAATGTGCAACATTCTCAAAGGAAAATTTCAAACGGCTGCACAAAGAGCAATGATGGATCAAGTGAGAGAAAGCCGGAACCCAGGAAATGCTGAGATCGAAGATCTCATATTTTCGGCACGGTCTGCACTAATATTGAGAGGGTCAGTTGCTCACAAATCTTGTCTGCCTGCCTGTGTGTATGGACCTGCCGTAGCCAGTGGGTACGACTTTGAAAAAGAGGGATATTCTTTGGTGGGAATAGACCCTTTCAAACTACTTCAAAACAGCCAAGTATACAGCCTAATCAGACCGAACGAGAATCCAGCACACAAGAGTCAGCTGGTGTGGATGGCATGCCATTCTGCTGCATTTGAAGATCTAAGATTATTAAGCTTCATCAGAGGGACCAAAGTATCTCCAAGGGGGAAACTTTCAACTAGAGGAGTACAAATTGCTTCAAATGAAAACATGGATACTATGGAATCAGGTACTCTTGAACTGAGAAGCAGGTATTGGGCCATAAGGACCAGAAGTGGAGGAAACACTAATCAACAGAGGGCCTCCGCAGGCCAAATCAGTGTGCAACCTGCATTTTCTGTGCAAAGAAACCTCCCATTTGACAAATCAACCATCATGGCAGCATTCACTGGGAATACGGAAGGAAGAACCTCAGACATGAGGGCAGAAATCATAAGGATGATGGAAGGTGCAAAACCAGAAGAAGTGTCCTTCCGTGGGCGGGGAGTCTTCGAGCTCTCGGACGAAAAGGCAACGAACCCGGTCGTGCCCTCTTTTGACATGAGTAATGAAGGATCTTATTTCTTCGGAGACAATGCAGAGGAGTACGACAAT
>cds:AAA73108 A/New Jersey/8/1976 1976// NP
ATGGCGTCCCAAGGCACCAAACGATCATATGAACAAATGGAGACTGGTGGGGAACGCCAGGATGCCACAGAAATCAGAGCATCTGTCGGAAGAATGATTGGTGGAATCGGAAGATTCTACATCCAAATGTGCACTGAACTCAAACTCAGTGACTATGAGGGACGACTGATTCAAAATAGCATAACAATAGAGAGAATGGTGCTCTCTGCTTTTGACGAGAGAAGGAATAAATACCTAGAAGAGCATCCCAGTGCTGGGAAAGATCCTAAGAAAACTGGAGGACCCATATATAAAAGAATAGACGGAAAATGGATGAGGGAACTCATCCTTTATGACAAAGAAGAAATAAGGAGAGTTTGGCGCCAAGCAAACAATGGTGAAGATGCAACAGCCGGCCTTACCCATATTATGATTTGGCACTCCAATCTGAATGATGCCACCTATCAGAGAACAAGAGCGCTTGTTCGCACTGGGATGGATCCCAGAATGTGCTCCCTAATGCAAGGTTCAACACTCCCCAGAAGGTCTGGAGCCGCAGGTGCTGCAGTGAAAGGAGTTGGAACAATAGCGATGGAGTTAATCAGAATGATCAAACGTGGGATCAATGACCGAAACTTCTGGAGGGGTGAAAATGGACGAAGGACAAGGATTGCATATGAAAGAATGTGCAACATTCTCAAAGGGAAATTTCAGACAGCTGCACAGAGAGCAATGATGGATCAAGTGAGAGAAAGTCGGAACCCAGGAAACGCTGAAATTGAAGATCTTATTTTCCTGGCACGGTCAGCACTCATCTTAAGAGGGTCAGTTGCACATAAGTCTTGCCTGCCTGCTTGTGTGTATGGGCTTGCAGTAGCGAGTGGGCATGACTTTGAAAGAGAAGGATATTCACTGGTCGGGATAGACCCCTTCAAACTACTTCAAAACAGTCAAGTATTCAGCCTGATCAGACCAAATGAAAACCCAGCTCACAAGAGTCAACTGGTGTGGATGGCTTGCCACTCTGCCGCATTTGAGGATTTAAGAGTATCAGGCTTCATAAGAGGGAAAAAAGTGGTTCCAAGAGGAAGGCTTTCCACAAGAGGGGTTCAGATTGCTTCAAATGAGAATGTGGAAGCTATGGACTCTAGTACCCTGGAACTAAGGAGCAGGTACTGGGCCATAAGGACCAGAAGCGGAGGAAATACCAATCAACAGAAGGCATCCGCGGGCCAGATCAGTGTGCAACCTACATTCTCAGTGCAAAGGAATCTCCCTTTTGAGAGAGCGACCGTTATGGCAGCTTTCATTGGGGACAATGAGGGACGGACATCAGATATGCGAACTGAAATCATAAGGATGATGGAAAGTGCAAAGCCAGAAGATTTGTCCTTCCAGGGGCGGGGAGTCTTCGAGCTCTCGGACGAAAAGGCAACGAACCCGATCGTGCCTTCCTTTGACATGAATTATGAGGGGTCTTATTTCTTCGGAGACAATGCAGAGGAGTATGACAAT
>cds:AAA43451 A/Ann Arbor/6/1960 1960// NP
ATGGCGTCCCAAGGCACCAAACGGTCTTATGAACAGATGGAAACTGATGGGGAACGCCAGAATGCAAATGAAATCAGAGCATCCGTCGGGAAGATGATTGGTGGAATTGGACGATTCTACATCCAAATGTGCACCGAACTTAAACTCAGTGATTATGAGGGGCGGCTGATCCAGAACAGCTTAACAATAGAGAGAATGGTGCTCTCTGCTTTTGACGAGAGGAGGAATAAATATCTGGAAGAACATCCCAGCGCGGGGAAGGATCCTAAGAAAACTGGAGGACCCATATACAAGAGAGTAGATGGAAAGTGGATGAGGGAACTCGTCCTTTATGACAAAGAAGAAATAAGGCGAATCTGGCGCCAAGCTAATAATGGTGATGATGCAACAGCTGGTCTGACTCACATGATGATCTGGCATTCCAATTTGAATGATACAACATACCAGAGGACAAGAGCTCTTGTTCGCACCGGAATGGATCCCAGGATGTGCTCTTTGATGCAGGGTTCGACTCTCCCTAGGAGGTCTGGAGCCGCAGGCGCTGCAGTCAAAGGAGTTGGGACAATGGTGATGGAGTTGATAAGGATGATCAAACGTGGGATCAATGATCGGAACTTCTGGAGAGGTGAGAATGGGCGGAAAACAAGGAATGCTTATGAGAGAATGTGCAACATTCTCAAAGGAAAATTTCAAACAGCTGCACAAAGAGCAATGATGGATCAAGTGAGAGAAAGCCGGAACCCAGGAAATGCTGAGATCGAAGATCTCATCTTTCTGGCACGGTCTGCACTCATATTGAGAGGGTCAGTTGCTCACAAATCTTGTCTGCCTGCCTGTGTGTATGGACCTGCCGTAGCCAGTGGCTACGACTTCGAAAAAGAGGGATACTCTTTAGTAGGGATAGACCCTTTCAAACTGCTTCAAAACAGCCAAGTATACAGCCTAATCAGACCGAATGAGAATCCAGCACACAAGAGTCAGCTGGTGTGGATGGCATGCAATTCTGCTGCATTTGAAGATCTAAGAGTATCAAGCTTCATCAGAGGGACCAAAGTAATCCCAAGGGGGAAACTTTCCACTAGAGGAGTACAAATTGCTTCAAATGAAAACATGGATACTATGGGATCAAGTACTCTTGAACTGAGAAGCAGGTACTGGGCCATAAGGACCAGAAGTGGAGGAAACACTAATCAACAGAGGGCCTCTGCAGGTCAAATCAGTGTACAACCTACGTTTTCTGTGCAAAGAAACCTCCCATTTGACAAACCAACCATCATGGCAGCATTCACTGGGAATGCAGAGGGAAGAACATCAGACATGAGGGCAGAAATCATAAGGATGATGGAAGGTGCAAAACCAGAAGAAGTGTCCTTCCAGGGGCGGGGAGTCTTCGAGCTCTCGGACGAAAAGGCAACGAACCCGATCGTGCCCTCTTTTGACATGAGTAATGAAGGATCTTATTTCTTCGGAGACAATGCAGAGGAGTACGACAAT
>cds:AAA52233 A/equine/Prague/1/1956 1956// NP
ATGGCGTCTCAAGGCACCAAACGACCTTATGAACAAATGGAAACTGGTGGAGAACGCCAGAATGCCACTGAGATCAGAGCATCCGTTGGAAAAATGGTTGGTGGAATAGGAAGATTCTACATCCAGATGTGCACTGAACTCAAACTCAATGACTATGAAGGAAGGCTAATCCAAAACAGCATAACAATAGAAAAGATGGTACTCTCTGCTTTTGATGAGAGAAGAAATAAATACTTGGAGGAACACCCCAATACTGGGAAAGACCCTAAGAAAACGGGAGGACCTATCTACAGAAAGAGAGAAGGAAAATGGATAAGAGAATTAATTCTCTACGACAAAGAGGAAATCAGGAGAATTTGGCGCCAGGCCAACAATGGAGAAGATGCAACAGCTGGCCTTACCCACTTGATGATTTGGCATTCAAATCTGAACGATGCCACTTATCAAAGGACAAGGGCTCTTGTCCGAACTGGAATGGACCCCAGAATGTGCTCTCTAATGCAAGGTTCTACCCTCCCGAGGAGATCTGGAGCAGCTGGTGCAGCAGTAAAAGGAATTGGAACAATGGTAATGGAATTAATCAGAATGATAAAACGAGGAATTAATGATCGAAATTTTTGGAGAGGAGAAAATGGAAGAAAAACAAGAATTGCCTATGAGAGAATGTGTAACATTCTCAAGGGAAAATTTCAAACAGCAGCACAAAGGGCAATGATGGACCAAGTGCGAGAAAGCAGAAATCCTGGTAATGCCGAAATCGAAGATCTTATTTTTTTAGCACGGTCTGCACTCATACTACGAGGATCAGTAGCCCACAAATCCTGCCTGCCTGCATGTGTGTATGGACTTATTGTGGCCAGTGGATATGATTTCGAAAGAGAGGGATACTCATTGGTTGGGGTAGACCCTTTTAAACTACTTCAAAACAGTCAAATATTCAGCCTTATTAGGCCTAATGAAAATCCAGCACACAAAAGCCAGTTGGTATGGATGGCATGCCACTCTGCAGCATTCGAGGATCTAAGAGTATCAAGCTTTATCAGGGGAACAAAAGTAATCCCAAGAGGACAACTATCTACCAGAGGAATCCAGATTGCATCCAATGAGAACATGGAGACCATAGACTCCAACACTCTTGAACTAAGAAGTAGATACTGGGCAATTAGAACTAAAAGTGGGGGAAACACCAGCCAGCAGAAAGCATCTGCTGGACAAATAAGTGTACAACCAACATTCTCAGTTCAAAGAAACCTTCCTTTTGAAAGAACAACTATAATGGCTGCATTTACTGGAAACAACGAAGGAAGAACATCTGACATGAGAACCGAAATTATAAGAATGATGGAAAATGCAAAACCAGATGATGTGTCCTTCCAAGGACGGGGAGTTTTTGAGCTCTCTGACGAAAAGGCAACTAACCCTATAGTGCCTTCTTTTGACATGAGTAAAGAAGGGTCTTATTTCTTCGGAGACAATGCAGAAGAGTTTGACAAT
>cds:AAA52234 A/duck/Manitoba/1/1953 1953// NP
ATGGCGTCTCAAGGCACCAAACGATCTTATGAGCAGATGGAAACTGGTGGGGAACGCCAGAATGCCACTGAAATCAGGGCATCTGTTGGGAGAATGGTTGGTGGAATCGGAAGGTTCTACATACAGATGTGCACTGAACTCAAACTCAGCGACTATGAAGGGAGGCTGATCCAGAACAGCATCACAATAGAGAGAATGATTCTCTCGGCATTTGATGAAAGGAGAAACAAATATCTGGAAGAGCATCCCAGTGCTGGGAAGGACCCTAAGAAAACTGGAGGTCCAATCTACAGGAGGAGAGATGGAAAATGGATGAGAGAATTGATCCTGTATGACAAAGAGGAGATCAGAAGGATTTGGCGCCAAGCGAATAATGGAGAAGACGCAACTGCTGGTCTCACCCATTTGATGATCTGGCATTCCAATCTGAATGATGCCACATACCAGAGAACAAGGGCTCTTGTGCGTACTGGGATGGATCCCAGGATGTGCTCTCTGATGCAAGGCTCAACTCTTCCGAGGAGATCTGGAGCTGCTGGAGCAGCAGTGAAAGGGGTCGGGACAATGGTGATGGAATTGATTCGAATGATTAAACGAGGAATCAATGATCGGAATTTCTGGAGAGGCGAAAATGGACGGAGGACAAGAATTGCATATGAAAGAATGTGCAACATCCTCAAAGGGAAATTCCAAACAGCAGCACAACGAGCAATGATGGACCAGGTGCGGGAAAGCCGGAATCCTGGGAATGCTGAAATTGAAGACCTCATCTTCCTTGCGCGATCTGCTCTCATTCTGAGGGGATCAGTGGCTCATAAGTCTTGCCTGCCTGCTTGTGTGTACGGACTTGCTGTGGCCAGCGGATACGACTTTGAGAGAGAGGGATACTCCCTAGTTGGAATAGATCCTTTCCGTCTACTCCAAAACAGCCAAGTCTTCAGTCTTATCAGACCAAACGAAAATCCAGCACACAAAAGCCAGCTGGTATGGATGGCATGTCACTCTGCAGCATTTGAAGATCTGAGAGTATCAAGCTTCATCAGAGGGACAAGAGTGGTCCCAAGAGGACAAATGTCCACCAGAGGGGTTCAGATTGCTTCAAATGAGAACATGGAGACAATGGACTCCAGTACTCTTGAATTGAGGAGCAGATACTGGGCTATAAGGACCAGAAGCGGAGGGAACACTAACCAGCAGAGAGCATCTGCAGGGCAAATCAGCGTACAGCCCACATTCTCTGTACAGAGAAACCTTCCATTTGAGAGAGCAACTATTATGGCGGCATTTACAGGAAACACTGAAGGCAGAACTTCAGACATGAGAACTGAGATCATAAGGATGATGGAAAATGCCAGACCTGAAGATGTGTCTTTCCAGGGGCGGGGAGTCTTCGAGCTCTCGGACGAAAAGGCGACGAACCCGATCGTGCCTTCCTTTGACATGAGTAACGAGGGATCTTATTTCTTCGGAGACAATGCAGAGGAATATGACAAT
>cds:AAA52235 A/turkey/Ontario/7732/1966 1966// NP
ATGGCGTCTCAAGGCACCAAACGATCTTATGAGCAGATGGAAACTGGTGGGGAACGCCAGAATGCCACTGAAATCAGGGCATCTGTTGGGAGAATGGTTGGTGGAATCGGGAGGTTCTACATACAGATGTGCACTGAACTCAAACTCAGCGACTATGAAGGGAGGTTGATCCAGAACAGCATCACAATAGAGAGAATGGTTCTCTCGGCATTTGATGAAAGGAGAAACAAATATCTGGAAGAGCACCCCAGTGCTGGGAAGGACCCTAAGAAGACTGGAGGTCCAATCTACAGGAGGAGAGATGGAAAATGGATGAGAGAATTGATCCTGTATGATAAAGAGGAGATCAGAAGGATTTGGCGTCAAGCGAATAATGGAGAAAACGCAGCTGCTGGTCTCACCCATTTGATGATCTGGCATTCCAATATGAATGATGCCACATACCAGAGAACAAGGGCTCTTGTGCGTACTGGGATGGATCCCAGGATGTGCTCTCTGATGCAAGGCTCAACTCTTCCGAGGAGGTCTGGGGCTGCTGGAGCAGCAGTGAAAGGGGTCGGAACAATGGTGATGGAATTGATTCGGATGATTAAAAGAGGAATCAATGATCGGAATTTCTGGAGAGGTGAAAATGGACGGAGGACAAGAATAGCATACGAAAGAATGTGCAACATCCTCAAAGGGAAATTCCAAACAGCAGCACAGCGAGCAATGATGGACCAGGTGCGAGAAAGCCGGAATCCTGGGAATGCTGAAATTGAAGATCTCATCTTTCTTGCACGATCTGCTCTCATTCTGAGGGGATCGGTGGCCCATAAGTCCTGCCTGCCTGCCTGTGTGTACGGACTTGCTGTGGCCAGCGGATATGACTTTGAGAGAGAGGGATACTCCCTAGTCGGGATTGACCCTTTCCGTCTACTCCAAAACAGTCAAGTCTTCAGTCTTATCAGATCAAATGAAAATCCAGCACATAAAAGCCAGCTGGTGTGGATGGCATGCCACTCTGCAGCATTTGAAGATCTGAGAGTATCAAGCTTCATCAGAGGGACAAGAGTAGTTCCCAGAGGACAGCTGTCCACCAGAGGGGTTCAGATTGCTTCAAATGAGAACATGGAAACAATGGACTCCAGTACTCTTGAATTGAGGAGCAGATACTGGGCTATAAGGACCAGAAGCGGAGGGAACACTAACCAGCAGAGAGCATCTGCAGGACAAATCAGCGTACAGCCCACATTCTCTGTACAGAGAAACCTTCCATTCGAGAGAGCAACCATTATGGCGGCATTTACAGGAAACACTGAAGGCAGAACTTCAGACATGAGAACTGAGATCATAAAGATGATGGAAAATGCCAGACCTGAAGATGTGTCTTTCCAGGGGCGGGGAGTCTTCGAGCTCTCGGACGAAAAGGCGACGAACCCGATCGTGCCTTCCTTTGACATGAGTAACGAGGGATCTTATTTCTTCGGAGACAATGCAGAGGAATATGACAAT
>cds:AAA52236 A/duck/Pennsylvania/1/1969 1969// NP
ATGGCGTCTCAAGGCACCAAACGATCTTATGAACAGATGGAAACTGGTGGGGAACGCCAGAATGCCACTGAAATCAGAGCATCTGTTGGGAGAATGGTTGGTGGAATCGGGAGGTTCTACATACAGATGTGCACTGAACTCAAACTCAGCGACTATGAAGGGAGGCTGATCCAGAACAGCATCACAATAGAGAGAATGGTTCTCTCAGCATTTGATGAAAGGAGAAACAAATATCTAGAGGAGCATCCCAGTGCTGGGAAGGATCCTAAGAAGACTGGAGGCCCAATCTACAGGAGGAGAGATGGAAAATGGGTGAGAGAATTGATCCTGTATGATAAAGAAGAGATCAGAAGGATTTGGCGTCAAGCGAATAATGGAGAAGACGCAACTGCTGGTCTCACTCATTTAATGATCTGGCATTCCAATCTGAATGATGCCACATACCAGAGAACAAGGGCTCTTGTGCGTACTGGGATGGATCCCAGGATGTGCTCTCTGATGCAAGGCTCAACTCTTCCAAGAAGATCTGGGGCCGCTGGAGCAGCAGTGAAAGGGGTCGGAACAATGGTGATGGAATTGATTCGGATGATCAAACGTGGAATCAATGATCGTAACTTTTGGAGAGGCGAAAATGGACGGAGAACAAGAATTGCATACGAGAGAATGTGCAACATCCTTAAAGGGAAATTCCAAACAGCAGCACAACGAGCAATGATGGACCAGGTGAGGGAAAGCCGGAATCCTGGGAATGCTGAGATTGAAGATCTCATCTTTCTTGCACGATCTGCTCTCATTTTGAGAGGATCAGTGGCTCATAAGTCCTGCCTGCCTGCTTGTGTGTACGGACTTGCTGTGGCCAGCGGATACGATTTTGAAAGAGAGGGATACTCCCTAGTCGGGATTGATCCTTTCCGTCTACTTCAAAACAGCCAAGTCTTCAGTCTTATCAGACCAAACGAAAATCCAGCACATAAAAGCCAGCTGGTATGGATGGCATGTCACTCTGCAGCATTTGAAGATCTGAGGGTATCAAGCTTCATCAGAGGAACAAGAGTGGTTCCGAGAGGACAGCTGTCTACCAGAGGGGTTCAGATTGCTTCAAATGAGAACATGGAGACAATGGACTCCAGTACTCTTGAATTGAGGAGCAGATACTGGGCTATAAGAACCAGAAGCGGAGGGAACACCAACCAGCAGAGAGCATCTGCAGGACAAATCAGCGTACAGCCCACATTCTCTGTGCAGAGAAACCTTCCATTCGAGAGAGCAACCATTATGGCGGCATTTACAGGAAACACTGAAGGCAGAACTTCAGACATGAGAACTGAGATCATAAGGATGATGGAAAATGCCAGACCTGAAGATGTGTCTTTCCAGGGGCGGGGAGTCTTCGAGCTCTCGGACGAAAAGGCGACGAACCCGATCGTGCCTTCCTTTGACATGAGTAACGAGGGATCTTATTTCTTCGGAGACAATGCAGAGGAGTATGACAAT
>cds:AAA52237 A/duck/Memphis/928/1974 1974// NP
ATGGCGTCTCAAGGCACCAAACGATCTTATGAACAGATGGAAACTGGTGGGGAACGCCAGAATGCCACTGAAATCAGAGCATCTGTTGGGAGAATGGTTGGTGGAATCGGGAGGTTCTACATACAGATGTGCACTGAACTCAAACTCAGCGACTATGAAGGGAGGCTGATCCAAAACAGCATCACAATAGAGAGAATGGTCCTCTCAGCATTTGATGAAAGGAGAAATAAATATCTGGAAGAGCATCCCAGTGCAGGGAAGGATCCTAAGAAGACTGGAGGTCCAATCTACAGGAGAAGAGATGGAAAATGGGTGAGAGAATTGATCCTGTATGATAAAGAAGAGATCAGAAGGATTTGGCGTCAAGCGAATAATGGAGAAGACGCAACTGCTGGTCTCACTCATTTAATGATCTGGCATTCCAATCTGAATGATGCCACATACCAGAGAACAAGGGCTCTTGTGCGTACAGGGATGGATCCCAGGATGTGCTCTCTGATGCAAGGCTCAACTCTTCCAAGAAGATCTGGAGCCGCCGGAGCAGCAGTAAAAGGAGTCGGAACAATGGTGATGGAATTGATTCGGATGATCAAACGAGGAATCAATGATCGTAACTTCTGGAGAGGCGAAAATGGACGGAGAACAAGAATTGCATACGAGAGAATGTGCAACATCCTCAAAGGGAAATTCCAAACAGCAGCACAACGAGCAATGATGGACCAGGTGCGGGAAAGCCGGAATCCTGGGAATGCTGAGATTGAAGATCTCATCTTTCTTGCACGATCTGCTCTCATTTTGAGAGGATCAGTGGCTCATAAGTCCTGCCTGCCTGCTTGTGTGTACGGACTTGCTGTGGCCAGCGGATACGATTTTGAAAGAGAGGGATACTCCCTGGTAGGGATTGATCCTTTCCGTCTGCTTCAAAACAGCCAAGTCTTCAGTCTTATTAGACCAAACGAAAATCCAGCACATAAAAGCCAGCTGGTATGGATGGCATGTCACTCTGCAGCATTTGAAGATCTGAGGGTATCAAGCTTCATCAGAGGAACAAGAGTGGTTCCAAGAGGACAGCTGTCCACCAGAGGGGTCCAGATTGCTTCAAATGAGAACATGGAGACAATGGACTCCAGTACTCTTGAATTGAGGAGCAGATACTGGGCTATAAGAACCAGAAGCGGAGGGAACACCAACCAGCAGAGAGCATCTGCAGGGCAAATCAGTGTACAGCCCACATTCTCTGTGCAGAGAAACCTCCCATTCGAGAGAGCAACCATTATGGCAGCATTTACAGGGAACACTGAAGGCAGAACTTCAGACATGAGAACTGAGATCATAAGGATGATGGAAAATGCCAGACCAGAAGATGTGTCTTTCCAGGGACGGGGAGTCTTCGAGCTCTCGGACGAAAAGGCGACGAACCCGATCGTGCCTTCCTTTGACATGAGTAATGAGGGGTCTTATTTCTTCGGAGACAACGCAGAGGAGTATGACAAT
>cds:AAA52238 A/gull/Maryland/5/1977 1977// NP
ATGGCGTCTCAAGGCACCAAACGATCCTATGAGCAGATGGAAACCGGTGGGGAACGCCAGAATGCCACTGAAATCAGAGCATCTGTTGGGAGAATGGTTGGTGGAATTGGAAGGTTCTATGTACAGATGTGCACTGAACTCAAACTCAATGACTATGAAGGGAGACTTATCCAGAACAGTATAACAATAGAGAGAATGGTCCTCTCGGCATTTGATGAAAGGAGAAACAAATATCTGGAAGAGCATCCCAGTGCCGGAAAGGACCCTAAAAAGACTGGAGGTCCAATCTACAAGAGACGAGATGGAAAATGGATGAGAGAATTGATCCTGTATGATAAAGATGAAATCAGAAGGATTTGGCGTCAAGCGAATAATGGAGAAGACGCACCTGCTGGCCTTACCCATTTGATGATCTGGCATTCCAATCTGAATGACGCAACATACCAGAGAACAAGGGCTCTTGTGCGTACTGGTATGGATCCCAGGATGTGCTCTCTGATGCAAGGCTCAACTCTTCCGAGGAGATCAGGGGCAGCTGGAGCAGCAGTGAAAGGGGTCGGAACAATGGTGATGGAATTGATTCGGATGATTAAACGGGGAATCAATGATCGGAACTTCTGGAGAGGCGAAAATGGACGGAGAACAAGAATTGCATACGAAAGAATGTGCAACATTCTCAAAGGGAAATTCCAAACAGCAGCACAACGCGCAATGATGGACCAAGTGCGGGAAAGTCGAAATCCTGGGAATGCTGAGATCGAGGATCTTATCTTTCTTGCACGATCTGCTCTCATTCTGAGGGGATCAGTGGCTCATAAATCCTGCCTGCCTGCTTGTGTGTACGGACTTGCTGTGGCCAGCGGATACGACTTTGAGAGAGAGGGATACTCCCTTGTCGGGATTGACCCTTTCCGTCTGCTCCAGAACAGTCAAGTCTTCAGCCTTATCAGACCAAACGAAAATCCAGCACACAAAAGCCAGCTGGTATGGATGGCATGTCACTCTGCAGCATTTGAAGATCTGAGAGTATCTAGTTTCATCAGAGGGGCAAAAGTAGTTCCAAGAGGACAATTGTCCACCAGAGGGGTACAGATTGCTTCAAATGAGAACATGGAGACAATGGACTCCAGTACTCTTGAATTGAGAAGCAGATACTGGGCCATAAAGACCAGAAGTGGAGGGAACACTAACCAGCAGAGGGCATCTGCAGGACAAATCAGCGTACAGCCCACATTCTCTGTACAGAGAAATCTTCCATTCGAGAGAGCAACCATTATGGCGGCATTTACAGGAAACACTGAAGGCAGAACCTCGGATATGAGAACTGAGATCATAAGGATGATGGAAAATGCCAGGCCTGAAGATGTGTCTTTCCAGGGGCGGGGAGTCTTCGAGCTCTCGGACGAAAAGGCGACGAACCCGATCGTGCCTTCCTTTGACATGAGTAACGAGGGATCTTATTTCTTCGGAGACAATGCAGAGGAATATGACAAT
>cds:AAA52239 A/turkey/Minnesota/1661/1981 1981// NP
ATGGCGTCTCAAGGCACCAAACGATCTTATGAGCAGATGGAAACTGGTGGGGAACGCCAGAATGCCACTGAAATCAGAGCATCTGTTGGGAGAATGGTTGGTGGAATCGGGAGATTCTACATACAGATGTGCACTGAACTCAAACTCAGCGACTATGAAGGGAGGCTGATTCAAAACAGCATAACAATAGAGAGAATGGTTCTCTCTGCTTTTGATGAGAGGAGAAACAAATATCTGGAAGAGCATCCCAGTGCTGGGAAAGACCCTAAGAAGACTGGGGGTCCAATCTACAGGAGGAGAGATGGGAAATGGATGAGAGAATTGATCCTGTATGACAAAGAGGAGATCAGAAGGATTTGGCGTCAAGCAAATAATGGAGAAGACGCAACTGCTGGTCTCACCCATTTGATGATCTGGCATTCCAATCTGAATGATGCCACATATCAGAGAACAAGGGCACTTGTACGCACTGGGATGGATCCCAGGATGTGCTCTCTGATGCAAGGTTCAACTCTTCCGAGGAGGTCTGGGGCTGCTGGAGCAGCAGTCAAAGGAGTTGGAACAATGGTGATGGAACTGATTCGGATGATCAAACGAGGGATCAATGATCGAAACTTCTGGAGAGGCGAAAATGGACGGAGGACAAGAATTGCATACGAAAGAATGTGCAACATTCTCAAGGGGAAATTCCAAACAGCAGCACAAAGAGCAATGATGGACCAGGTGAGGGAAAGCCGGAATCCTGGGAATGCTGAAGTTGAAGATCTCATCTTTCTTGCACGGTCTGCTCTCATCCTGAGGGGATCAGTGGCTCATAAGTCCTGCCTGCCTGCTTGTGTGTATGGACTTGCTGTGGCCAGTGGATACGATTTTGAGAGGGAGGGATACTCCCTAGTCGGAATTGATTCTTTCCGCATGCTCCAAAACAGTCAAGTGTTCAGTCTTATCAGACCAAACGAAAATCCAGCACATAAAAGTCAGCTGGTATGGATGGCATGTCACTCTGCAGCATTTGAAGATCTGAGAGTGTCAAGCTTCATCAGAGGAACAAGAGTGGTCCCAAGAGGACAACTGTCCACCAGAGGAGTTCAGATTGCTTCAAATGAGAACATGGAGACAATGGACTCCAGTACTCTCGAATTGAGGAGCAGATACTGGGCTATAAGGACCAGAAGCGGAGGGAACACTAACCAGCAGAGAGCATCTGCAGGACAAATCAGCGTACAGCCCACATTCTCTGTACAGAGGAACCTCCCATTCGAGAGAGCAACCATTATGGCGGCATTTACAGGAAACACTGAAGGCAGAACTTCAGACATGAGAACTGAGATCATAAAGATGATGGAAAATGCCAGACCTGAAGATGTGTCTTTCCAGGGGCGGGGAGTCTTCGAGCTCTCGGACGAAAAGGCGACGAACCCGATCGTGCCTTCCTTTGACATGAGTAACGAGGGATCTTATTTCTTCGGAGACAATGCAGAGGAATATGACAAT
>cds:AAA52240 A/fowl/Dobson/'Dutch'/1927 1927// NP
ATGGCGTCTCAAGGCACCAAACGATCTTATGAGCAGATGGAAACTGGTGGGGAACGCCAGAATGCTACCGAGATCAGAGCATCTGTTGGGAGGATGGTTGGCGGAATCGGAAGATTCTACATACAGATGTGCACTGAACTCAAGCTCAGCGACTATGAAGGAAGGTTGATCCAGAACAGTATAACAATAGAGAGAATGGTTCTCTCTGCATTTGATGAAAGGAGGAACAAATACCTGGAAGAGCACCCCAGCGCTGGGAAGGATCCTAAGAAAACTGGAGGTCCGATCTATAGGAGAAGAGATGGAAAATGGGTGAGAGAACTGATCCTGTATGACAAAGAGGAAATCAGGAGGATTTGGCGCCAAGCGAATAATGGTGAAGACGCAACTGCTGGTCTCACTCATTTGATGATCTGGCATTCCAATCTGAACGATGCCACATATCAGAGAACAAGAGCTCTTGTGCGTACTGGGATGGATCCCAGAATGTGCTCTCTGATGCAAGGTTCAACTCTTCCGAGGAGATCTGGAGCTGCTGGTGCGGCAGTAAAGGGAGTTGGAACAATGGTGATGGAACTGGTTCGAATGATAAAACGGGGAATCAATGACCGGAATTTCTGGAGAGGCGAAAATGGACGGAGAACAAGGGTTGCCTATGAGAGAATGTGCAACATCCTCAAAGGAAAATTCCAGACAGCAGCACAACGAGCAATGATGGATCAAGTGCGGGAAAGCCGGAATCCTGGGAATGCTGAGATTGAAGATCTCATCTTTCTGGCACGATCTGCACTCATTCTGAGGGGATCAGTGGCTCATAAGTCCTGCCTGCCTGCTTGTGTGTATGGACTTGCTGTGGCCAGCGGATACGACTTTGAAAGGGAGGGATACTCTCTGGTTGGAATAGATCCTTTCCGTCTACTCCAGAACAGCCAGGTCTTCAGCCTCATCAGACCAAATGAAAATCCAGCACATAAGAGCCAACTGGTATGGATGGCATGCCATTCTGCAGCATTTGAAGACTTGAGAGTGTCAAGCTTCATCAGAGGGACAAGAGTGGTCCCAAGAGGACAACTGTCCACCAGAGGAGTTCAAATTGCCTCAAATGAGAACATGGAAACAATGGACTCCAACACTCTTGAACTGAGGAGTAGATACTGGGCTATAAGAACCAGAAGCGGAGGAAGCACTAACCAGCAGAAATCATCTGCAGGACAAATTAGCGTACAACCCACTTTCTCTGTACAAAGAAATCTCCCTTTCGAGAGAGCGACCATCATGGCAGCATTTACAGGAAACACTGAAGGCAGAATATCCGACATGAGGACTGAAATCATAAGAATGATGGAGAGTGCCAGACCAGAGGATGTGTCTTTCCAGGGGCGGGGAGTCTTCGAGCTCTCGGACGAAAAGGCAACGAACCCGATCGTGCCTTCCTTTGACATGAGTAACGAAGGATCTTATTTCTTCGGAGACAATGCAGAGGAGTATGACAAT
>cds:AAA52241 A/duck/England/1/1956 1956// NP
ATGGCGTCTCAAGGCACCAAACGATCTTATGAGCAAATGGAAACTGGTGGAGAGCGCCAGAATGCCACTGAGATCAGAGCATCTGTTGGGAGAATGGTCGGTGGAATTGGGAGGTTCTACATACAGATGTGCACTGAACTCAAACTCAGTGACTATGAAGGGAGACTGATCCAGAACAGCATAACAATAGAGAGAATGGTTCTCTCTGCATTTGATGAAAGGAGGAACAAATACCTGGAAGAGCATCCTAGCGCTGGGAAGGACCCTAAGAAAACCGGAGGTCCAATCTATAGAAGGAGAGACGGGAAATGGGTGAGAGAATTGATCCTGTATGACAAAGAGGAGATCAGGAGGATTTGGCGCCAAGCGAACAATGGAGAAGACGCAACTGCTGGTCTCACTCATTTGATGATCTGGCATTCCAATCTGAATGATGCCACATACCAGAGAACAAGAGCTCTTGTACGTACTGGGATGGACCCCAGAATGTGCTCTCTGATGCAAGGATCAACCCTCCCGAGGAGATCTGGAGCTGCTGGTGCAGCAGTGAAGGGAGTTGGGACAATGATAATGGAGCTGATCCGGATGATAAAGCGGGGAATCAATGATCGGAATTTCTGGAGAGGCGAAAACGGACGAAGAACAAGGATCGCGTATGAGAGGATGTGCAACATCCTCAAAGGGAAGTTCCAAACGGCGGCACAACGAGCAATGATGGACCAGGTGCGGGAGAGCCGGAATCCTGGAAATGCTGAAATTGAGGACCTCATCTTCCTGGCACGATCTGCACTCATTCTGAGAGGATCAGTGGCTCATAAGTCTTGCCTGCCTGCCTGTGTATATGGGCTTGCTGTGGCCAGTGGATACGACTTTGAGAGAGAGGGATACTCTCTGGTCGGAATAGATCCTTTCCGTCTGCTCCAAAACAGCCAGGTATTCAGCCTCATCAGACCAAATGAGAATCCAGCACATAAGAGCCAACTGGTATGGATGGCATGCCATTCTGCAGCATTTGAAGACCTGAGGGTGTTAAGCTTCATCAGAGGGACAAGAGTGGTCCCAAGAGGACAACTGTCCACCAGAGGAGTTCAAATTGCTTCAAATGAGAACATGGAAACAATGGACTCCAGCACTCTTGAACTGAGGAGCAGGTACTGGGCTATAAGGACCAGGAGCGGAGGAAACACCAACCAACAGAGAGCATCTGCAGGACAAATCAGCGTACAACCCACTTTCTCGGTACAGAGAAATCTTCCTTTCGAGAGAGCGACCATCATGGCGGCATTTACAGGGAACACTGAAGGCAGAACGTCTGATATGAGGACTGAGATCATAAGAATGATGGAGAGTGCCAGACCAGAAGATGTGTCTTTCCAGGGGCGGGGAGTCTTCGAGCTCTCGGACGAAAAGGCAACGAACCCGATCGTGCCTTCCTTTGACATGAGTAAAGAGGGATCTTATTTCTTCGGAGACAATGCAGAGGAGTATGACAAT
>cds:AAA52242 A/duck/england/1/1962 1962// NP
ATGGCGTCTCAAGGCACCAAACGATCTTATGAGCAGATGGAAACTGGTGGAGAGCGCCAGAATGCTACCGAAATCAGAGCATCTGTTGGAAGAATGGTCGGTGGAATTGGGAGATTCTACATACAGATGTGCACTGAACTTAAACTCAGCGACTATGAAGGGAGGCTGATACAGAACAGTATAACAATAGAGAGAATGGTTCTCTCTGCATTTGATGAAAGGAGGAACAAATACCTGGAAGAGCATCCCAGCGCGGGGAAAGACCCAAAGAAAACCGGAGGTCCAATCTATAGAAGGAGAGACGGAAAATGGATGAGAGAACTGATCCTGTATGACAAAGAAGAGATCAGGAGAATCTGGCGCCAAGCGAACAATGGAGAAGACGCAACTGCTGGTCTCACTCATCTAATGATTTGGCATTCCAACCTGAATGATGCCACATATCAGAGAACAAGGGCTCTTGTGCGTACTGGGATGGACCCCAGAATGTGTTCTCTGATGCAAGGATCAACTCTCCCGAGGAGATCTGGAGCTGCTGGTGCAGCAGTGAAGGGGGTTGGGACAATGGTAATGGAGCTGATTCGGATGATAAAGCGGGGGATCAATGATCGGAATTTCTGGAGAGGCGAAAACGAACGAAGAACAAGGATTGCATATGAGAGAATGTGCAACATCCTGAAAGGGAAATTCCAAACAGCAGCACAACGAGCAATGATGGACCAAGTGCGGGAAAGCCGGAATCCTGGGAATGCTGAAATTGAAGACCTTATCTTCCTGGCACGATCTGCACTCATTCTAAGAGGATCAGTGGCTCACAAGTCCTGCCTGCCTGCTTGCGTATATGGACTTGCTGTTGCCAGTGGATATGACTTTGAGAGAGAGGGATACTCTCTGGTAGGGATAGATCCTTTCCGTCTGCTCCAAAACAGCCAAGTGTTCAGCCTCATCAGACCAAATGAGAATCCAGCACATAAGAGCCAATTGGTATGGATGGCATGCCATTCTGCAGCATTTGAAGACCTGAGGGTATCAAGCTTCATCAGAGGAACAAGAGTGGTCCCAAGAGGGCAGCTGTCCACCAGAGGAGTTCAAATTGCTTCAAATGAGAACATGGAGACAATGGACTCCAGCACTCTTGAACTGAGGAGCAGATACTGGGCCATAAGGACCAGGAGCGGAGGAAACACCAACCAACAGAGAGCATCTGCAGGACAGATCAGTGTACAACCCACTTTCTCAGTACAAAGAAATCTTCCTTTCGAGAGGGCGACCATCATGGCGGCATTTACAGGGAACACTGAAGGCAGAACATCTGACATGAGAACTGAGATCATAAGGATGATGGAAAGTGCCAGACCAGAAGATGTGTCTTTCCAGGGGCGGGGAGTCTTCGAGCTCTCGGACGAAAAGGCAACGAACCCGATCGTGCCTTCCTTTGACATGAGTAATGAGGGATCTTATTTCTTCGGAGACAGTGCAGAGGAGTATGACAAT
>cds:AAA52243 A/duck/Beijing/1/1978 1978// NP
ATGGCGTCTCAAGGCACCAAACGATCTTATGAGCAGATGGAAACTGGTGGAGAACGCCAGAATGCTACTGAAATCAGAGCATCTGTTGGGAGAATGGTCGGTGGAATTGGAAGATTTTACATACAGATGTGCACTGAACTCAAACTCAGTGACTATGAAGGGAGGCTGATCCAGAACAGCATAACAATAGAGAGAATGGTTCTCTCTGCATTTGATGAAAGGAGGAACAAATACCTGGAAGAACATCCCAGTGCGGGGAAGGACCCGAAGAAAACTGGAGGTCCAATCTACAGAAGGAGGGACGGAAAATGGATGAGAGAGCTGATTCTGTATGACAAAGAGGAGATCAGGAGGATTTGGCGTCAAGCGAACAATGGAGAAGACGCAACTGCTGGTCTCACTCATTTGATGATCTGGCATTCCAACCTGAATGATGCCACATACCAGAGAACAAGAGCTCTCGTACGTACTGGGATGGACCCCAGAATGTGCTCTCTGATGCAAGGATCAACTCTCCCAAGGAGATCTGGAGCTGCTGGTGCAGCAGTGAAAGGAGTTGGGACAATGGTGATGGAACTAATTCGGATGATAAAGCGGGGAATCAATGATCGGAACTTCTGGAGAGGCGAAAACGGACGAAGAACAAGGATTGCATATGAGAGAATGTGCAACATTCTCAAAGGAAAATTCCAAACAGCAGCACAAAGAGCAATGATGGATCAGGTGAGAGAAAGCAGGAATCCTGGGAATGCTGAGATTGAGGATCTCATCTTTCTGGCACGGTCTGCACTCATTCTGAGGGGATCAGTGGCTCATAAGTCCTGCTTGCCTGCTTGTGTATATGGACTTGCTGTGGCCAGTGGATACGACTTTGAAAGGGAGGGGTACTCTCTGGTCGGAATAGATCCATTCCGTCTGCTTCAGAACAGCCAGGTGTTCAGCCTCATTAGACCAAATGAGAATCCAGCACATAAGAGTCAACTGGTATGGATGGCATGCCATTCTGCAGCATTTGAAGACCTGAGAGTATCAAGCTTCATCAGAGGGGCAAGAGTGGTCCCAAGAGGACAACTGTCCACCAGAGGAGTTCAAATTGCTTCAAATGAGAACATGGAAACAATGGACTCCAGCACCCTTGAATTGAGAAGCAGATACTGGGCTATAAGAACCAGGAGTGGAGGAAACACCAACCAACAGAGAGCATCTGCAGGACAAATCAGTGTACAACCTACTTTCTCAGTACAGAGAAATCTTCCTTTTGAAAGAGCAACCATCATGGCTGCATTTACAGGAAACACTGAAGGCAGAACTTCTGACATGAGGACTGAAATCATAAGAATGATGGAAAGTGCCAGACCAGAAGATGTGTCTTTCCAGGGGCGGGGAGTCTTCGAGCTCTCGGACGAAAAGGCAACGAACCCGATCGTGCCTTCCTTTGACATGAGTAATGAGGGATCTTATTTCTTCGGAGACAATGCAGAGGAGTATGACAAT
>cds:AAA52244 A/duck/Australia/749/1980 1980// NP
ATGGCGTCTCAAGGCACCAAACGATCTTATGAGCAGATGGAAACTGGTGGAGAACGCCAGAATGCTACTGAGATCAGAGCATCTGTTGGGAGAATGGTCGGTGGAATTGGAAGATTCTACATACAGATGTGCACTGAACTCAAACTCAGCGACTATGAAGGGAGGCTGATCCAAAACAGCATAACAATAGAGAGAATGGTTCTTTCTGCATTTGATGAAAGGAGGAACAAATACCTGGAAGAACATCCCAGCGCGGGGAAGGATCCAAAGAAAACTGGAGGTCCAATCTACAGAAGGAGGGACGGAAAATGGGTGAGAGAGCTGATTCTGTATGATAAAGAGGAGATCAGAAGGATTTGGCGTCAAGCGAATAATGGAGAAGACGCAACTGCTGGTCTCACTCATCTGATGATCTGGCATTCCAACTTGAATGATGCCACTTATCAGAGGACAAGAGCTCTCGTGCGTACTGGGATGGACCCCAGAATGTGCTCTCTGATGCAAGGATCAACTCTCCCGAGAAGATCTGGAGCTGCTGGTGCAGCAGTAAAGGGAGTTGGAACGATGGTGATGGAACTAATTCGGATGATAAAGCGAGGGATCAATGATCGGAATTTCTGGAGAGGCGAAAATGGACGAAGAACAAGGATTGCATATGAGAGAATGTGCAACATCCTCAAAGGGAAATTCCAAACAGCAGCACAACGAGCAATGATGGACCAAGTGCGAGAAAGCCGGAATCCTGGGAATGCTGAAATTGAAGACCTTATCTTTCTGGCACGGTCTGCACTCATTCTGAGAGGATCAGTGGCTCATAAGTCCTGCTTGCCTGCTTGTGTATATGGACTTGCTGTGGCCAGTGGATACGACTTTGAGAGAGAGGGGTACTCTCTGGTCGGAATAGATCCTTTCCGTCTGCTTCAAAACAGCCAGGTGTTCAGCCTCATTAGACCAAATGAGAATCCGGCACATAAGAGTCAACTGGTATGGATGGCATGCCATTCTGCAGCATTTGAAGACCTGAGAGTATCAAGCTTCATCAGAGGGGCAAGGGTGGTCCCAAGAGGACAACTGTCCACCAGAGGAGTTCAAATAGCTTCAAATGAGAACATGGAAACAATGGACTCCAGTACTCTTGAACTAAGAAGCAGGTACTGGGCTATAAGGACCAGGAGTGGAGGAAACACCAACCAACAGAGAGCATCTGCTGGGCAAATCAGTGTGCAACCCACTTTCTCTGTACAGAGAAATCTTCCTTTCGAGAGAGCGACCATCATGGCGGCATTTACAGGGAACACTGAAGGCAGAACATCTGACATGAGGACTGAAATCATAAGAATGATGGAAAGTGCCAGACCAGAAGATGTGTCTTTCCAGGGGCGGGGAGTCTTCGAGCTCTCGGACGAAAAGGCAACGAACCCGATCGTGCCTTCCTTTGACATGAGTAATGAGGGATCTTATTTCTTCGGAGACAATGCAGAGGAGTATGACAAT
>cds:AAA52245 A/teal/Iceland/29/1980 1980// NP
ATGGCGTCTCAAGGCACCAAACGATCTTATGAGCAGATGGAAACTGGTGGAGAACGCCAGAATGCTACTGAGATCAGAGCATCTGTTGGAAGAATGGTCGGTGGAATCGGAAGATTCTACATACAGATGTGCACTGAACTCAAACTCAGCGACTATGAAGGAAGGCTGATCCAGAACAGCATGACAATAGAGAGAATGGTTCTCTCTGCATTTGATGAAAGGAGGAACAAATACCTGGAAGAGCACCCCAGTGCTGGGAAAGACCCGAAGAAAACTGGAGGTCCAATCTACAGAAGGAGAGACGGGAAATGGATAAGAGAGCTGATTCTGTATGACAAAGAGGAGATCAGGAGGACTTGGCGTCAAGCGAACAATGGAGAAGACGCAACTGCTGGTCTCACTCATCTGATGATCTGGCATTCCAATCTGAATGATGCCACGTACCAGAGAACAAGAGCTCTCGTGCGTACTGGGATGGACCCCAGAATGTGCTCTCTGATGCAAGGATCAACTCTCCCGAGGAGATCTGGAGCTGCCGGCGCAGCAGTAAAGGGAGTTGGGACCATGGTGATGGAGCTAGTTCGGATGATAAAGCGGGGGATCAATGATCGGAATTTCTGGAGAGGTGAAAATGGACGAAGAACAAGGATTGCATATGAGAGAATGTGCAACATCCTCAAAGGGAAATTCCAAACAGCAGCACAACGAGCTATGATGGATCAGGTGCGAGAAAGCAGGAATCCTGGGAATGCTGAGATTGAAGACCTCATCTTCCTGGCACGGTCTGCACTCATTCTGAGAGGATCAGTGGCTCATAAATCCTGCCTGCCTGCTTGTGTATATGGACTTGCTGTGGCCAGTGGGTACGACTTTGAGAGAGAGGGGTACTCCCTGGTTGGAATAGATCCTTTCCGTCTGCTTCAAAACAGCCAAGTGTTCAGTCTCATTAGACCAAATGAGAATCCGGCACATAAGAGTCAACTGGTATGGATGGCATGCCACTCTGCAGCGTTTGAAGACCTGAGAGTATCAAGCTTCATCAGAGGGACAAGAGTAGTTCCAAGAGGACAACTGTCCACCAGAGGAGTCCAAATTGCTTCAAATGAGAACATGGAAACAATGGACTCCAGTACTCTTGAACTGAGAAGCAGATACTGGGCTATAAGGACCAGGAGCGGAGGGAACACCAACCAACAGAGAGCATCTGCAGGACAAATCAGTGTGCAACCCACTTTCTCGGTACAGAGAAATCTTCCTTTTGAGAGGGCGACTATCATGGCGGCATTCACAGGGAACACTGAAGGCAGAACATCTGACATGAGGACTGAAATCATAAGGATGATGGAAAGTGCCAGACCAGAAGATGTGTCTTTCCAGGGGCGGGGAGTCTTCGAGCTCTCGGACGAAAAGGCAACGAACCCGATCGTGCCTTCCTTTGACATGAGTAATGAGGGATCTTATTTCTTCGGAGACAATGCAGAGGAGTATGACAAT
>cds:AAA52246 A/mallard/Astrakhan/263/1982 1982// NP
ATGGCGTCTCAAGGCACCAAACGATCTTATGAACAGATGGAAACTGGTGGAGAACGCCAGAATGCTACTGAGATCAGAGCATCTGTTGGAAGAATGGTTGGTGGAATTGGGAGGTTTTACATACAGATGTGCACTGAACTCAAACTCAGCGACTATGAAGGGAGGCTGATCCAGAACAGCATAACAATAGAGAGAATGGTTCTCTCTGCATTTGATGAAAGGAGGAACAAATACCTGGAAGAACATCCCAGTGCGGGGAAGGACCCGAAGAAAACTGGAGGTCCAATCTACCGGAGGAGGGACGGAAAATGGATGAGAGAGCTGATTCTGTATGACAAAGAGGAAATCAGGAGGATTTGGCGTCAAGCGAACAATGGGGAAGACGCAACTGCTGGTCTCACTCACCTGATGATCTGGCATTCCAACCTAAATGATGCCACATACCAGAGAACAAGAGCTCTCGTGCGTACTGGGATGGACCCCAGAATGTGCTCTCTGATGCAAGGATCAACTCTCCCGAGGAGATCTGGGGCTGCTGGTGCAGCAGTAAAGGGAGTCGGGACAATGGTGATGGAACTAATTCGGATGATAAAACGGGGGATCAATGATCGGAATTTCTGGAGAGGCGAAAATGGACGGAGAACAAGGATTGCATATGAGAGAATGTGCAACATCCTCAAAGGGAAATTCCAAACAGCAGCACAAAGAGCAATGATGGACCAGGTGCGAGAAAGCAGAAATCCTGGGAATGCTGAAATTGAAGATCTCATCTTTCTGGCACGGTCTGCACTCATCCTGAGAGGATCAGTGGCTCATAAGTCCTGCTTGCCTGCTTGTGTATACGGACTTGCTGTGGCCAGTGGATATGACTTTGAGAGAGAGGGGTACTCTCTGGTCGGAATAGATCCTTTCCGTCTGCTTCAAAACAGCCAGGTCTTCAGTCTCATTAGACCAAATGAGAATCCAGCACATAAGAGTCAACTGGTATGGATGGCATGCCATTCTGCAGCATTTGAAGACCTGAGAGTTTCAAGTTTCATCAGAGGGACAAGAGTGGTCCCAAGAGGACAACTATCCACCAGAGGAGTTCAAATTGCTTCAAATGAGAACATGGAAACGATGGACTCCAGTACTCTTGAACTGAGAAGCAGATATTGGGCTATAAGAACCAGGAGTGGAGGAAACACCAACCAACAGAGAGCATCTGCAGGACAAATTAGTGTACAACCTACTTTCTCGGTACAGAGAAATCTTCCTTTCGAAAGAGCGACCATCATGGCGGCATTTACAGGGAACACTGAAGGCAGAACATCTGACATGAGGACTGAAATCATAAGAATGATGGAAAGTGCCAGACCAGAAGATGTGTCTTTCCAGGGGCGGGGAGTCTTCGAGCTCTCGGACGAAAAGGCAACGAACCCGATCGTGCCTTCCTTTGACATGAGTAATGAAGGATCTTATTTCTTCGGAGACAATGCAGAGGAGTATGACAAT
>cds:AAA52247 A/equine/Jilin/1/1989 1989// NP
ATGGCGTCTCAAGGCACCAAACGATCTTATGAACAGATGGAGACTGGTGGAGAACGCCAGAATGCTACTGAGATCAGAGCATCTGTTGGAAGAATGGTTGGTGGAATTGGGAGGTTCTACATACAGATGTGCACTGAACTCAAGCTCGGCGACCATGAAGGGAGGCTGATTCAGAACAGCATAACAATAGAGAGAATGGTTCTCTCTGCATTTGATGAAAGGAGGAACAAATACCTGGAAGAACATCCCAGTGCGGGAAAGGACCCGAAGAAAACTGGAGGTCCAATCTACCGAAGGAGAGATGGGAAATGGATGAGAGAGCTGATTCTGTACGACAAAGAGGAGATCAGGAGGATTTGGCGTCAAGCGAACAATGGAGAAGATGCAACTGCTGGTCTCACTCATCTGATGATCTGGCATTCCAATCTAAATGATGCCACATATCAGAGAACAAGAGCTCTCGTGCGTACTGGGATGGACCCCAGAATGTGCTCTCTGATGCAAGGATCAACTCTTCCGAGGAGATCTGGAGCTGCTGGTGCAGCAGTAAAGGGAGTCGGAACAATGGTGATGGAACTAATTCGGATGATAAAACGGGGGATCAATGATCGAAATTTCTGGAGAGGTGAAAATGGACGAAGAACAAGAATTGCATATGAGAGAATGTGCAACATCCTCAAAGGGAAATTCCAAACAGCAGCACAACGAGCAATGATGGATCAGGTGAGGGAAAGCAGAAATCCTGGGAATGCTGAAATTGAAGATCTCATCTTTCTGGCACGGTCTGCACTCATCCTGAGAGGATCAGTGGCTCATAAGTCCTGTTTGCCTGCTTGTGTATACGGACTTGCTGTGGCCAGTGGATATGACTTTGAGAGAGAGGGATACTCTCTTGTTGGAATAGATCCTTTCCGTCTGCTTCAAAACAGCCAGGTCTTCAGTCTCATTAGACCAAATGAGAATCCAGCACATAAGAGCCAACTGGTATGGATGGCATGCCATTCTGCAGCATTTGAAGACCTGAGAGTATCAAGTTTCATCAGAGGAACAAGAATGGTCCCAAGAGGAAAGCTATCCACCAGAGGAGTTCAAATTGCTTCAAATGAGAACATGGAAACAATGGACTCCAATACTCTTGAACTGAGAAGCAAATATTGGGCTATAAGGACCAGGAGTGGAGGAAACACCAACAAACAGAGAGCATCTGCAGGACAAATCAGTGTACAACCTACTTTCTCGGTACAGAGGAATCTTCCTTTCGAAAGAGCGACCATCATGGCGGCATTCACAGGGAACACTGAAGGCAGAACATCTGATATGAGGACTGAAATCATAAGAATGATGGAAAGTGCCAGACCAGAAGATGCGTCTTTCCAGGGGCGGGGAGTCTTCGAGCTCTCGGACGAAAAGGCAACGAACCCGATCGTGCCTTCCTTTGACATGAGTAATGAAGGATCTTATTTCTTCGGAGACAATGCAGAGGAATATGACAAT
>cds:AAA52248 A/Hickox/1940 1940// NP
ATGGCGTCCCAAGGCACCAAACGGTCTTACGAACAGATGGAGACTGATGGGGAACGCCAGAATGCCACTGAAATCAGAGCATCCGTCGGAAAAATGATTAGTGGAATTGGACGATTCTACATCCAAATGTGCACCGAACTTAAACTCAGTGATTATGAGGGACGGCTGATCCAGAACAGCTTAACAATAGAGAGAATGGTGCTCTCTGCTTTTGACGAGAGGAGGAATAAATATCTGGAAGAACATCCCAGCGCAGGGAAAGATCCTAAGAAAACTGGAGGACCCATATACAAGAGAGTAGGTGGAAAGTGGATGAGGGAACTCATCCTTTATGACAAAGAAGAAATAAGGCGAATCTGGCGCCAAGCTAATAATGGTGATGATGCAACGGCTGGTCTGACTCACATGATGATCTGGCATTCCAATTTGAATGATACAACTTATCAGAGGACAAGAGCTCTTGTCCGCACCGGAATGGATCCCAGGATGTGCTCTCTGATGCAGGGTTCAACTCTCCCTAGGAGGTCTGGAGCCGCAGGCGCTGCAGTCAAAGGAGTTGGGACAATGGTGATGGAGTTGATCAGGATGATCAAACGTGGGATCAATGATCGAAACTTCTGGAGGGGTGAGAATGGACGAAAAACAAGGATTGCTTATGAGAGAATGTGCAACATTCTCAAAGGGAAATTTCAAACAGCTGCACAAAGAGCAATGATGGATCAAGTGAGAGAAAGCCGGAATCCAGGAAATGCTGAGATCGAAGATCTCATCTTTCTGGCACGGTCTGCACTCATATTGAGAGGGTCAGTTGCTCACAAGTCTTGCCTGCCTGCCTGTGTGTATGGACCTGCAGTAGCCAGCGGATACGACTTCGAAAGAGAGGGATACTCTCTAGTCGGAATAGACCCTTTCAAACTGCTTCAAAACAGCCAAGTATACAGCCTAATAAGACCAAACGAGAATCCAGCACACAAGAGTCAGCTGGTGTGGATGGCATGCAATTCTGCTGCATTTGAAGATCTAAGAGTATCAAGCTTCATCAGAGGGACAAAGGTAGTCCCAAGGGGGAGGCTTTCCACTAGAGGAGTTCAAATTGCTTCAAATGAAAACATGGATACTATGGAATCAAGTACTCTTGAACTGAGAAGCAGGTACTGGGCCATAAGGACCAGAAGTGGAGGAAACACTAATCAACAGAGGGCTTCTGCAGGCCAAATCAGCATACAACCTACGTTTTCTGTACAGAGAAATCTCCCATTTGACAAAACAACCATCATGGCAGCATTCACTGGGAATGCAGAGGGAAGAACATCTGACATGAGGGCAGAAATCATAAGGATGATGGAGAATGCAAGACCAGAAGAAGTGTCCTTCCAGGGGCGGGGTGTCTTCGAGCTCTCGGACGAAAGGGCAGCGAACCCGATCGTGCCCTCCTTTGACATGAGTAATGAAGGATCTTATTTCTTCGGAGACAATGCAGAGGAGTACGACAAT
>cds:AAA52249 A/Monmouth/1947 1947// NP
ATGGCGTCCCAAGGCACCAAACGGTCTTACGAACAGATGGAGACTGATGGGGAACGCCAGAATGCCACTGAAATCAGAGCATCCGTCGGAAAAATGGTTGGTGGAATTGGACGATTCTACATCCAAATGTGCACCGAACTTAAACTCAGTGATTATGAGGGACGGCTGATCCAGAACAGCTTAACAATAGAGAGAATGGTGCTCTCTGCTTTTGACGAGAGGAGGAATAAATACCTGGAAGAACATCCCAGCGCAGGGAAAGATCCTAAGAAAACTGGAGGACCCATATACAAGAGAGTAGATGGAAAGTGGATGAGGGAACTCATCCTTTATGACAAAGAAGAAATAAGGCGAATCTGGCGCCAAGCTAATAATGGTGATGATGCAACGGCTGGTCTGACTCACATAATGATCTGGCATTCCAACTTGAATGATACAACTTATCAGAGGACAAGAGCTCTTGTCCGCACCGGAATGGATCCCAGGATGTGCTCTCTGATGCAGGGTTCTACTCTCCCTAGGAGGTCTGGAGCCGCAGGCGCTGCAGTCAAAGGAGTTGGGACAATGGTAATGGAGTTGATCAGGATGATCAAACGTGGGATCAATGATCGAAACTTCTGGAGGGGTGAGAATGGACGAAAAACAAGGATTGCTTATGAGAGAATGTGCAACATTCTCAAAGGGAAATTTCAAACAGCTGCACAAAGAGCAATGATGGATCAAGTGAGAGAAAGCCGGAATCCAGGAAATGCTGAGATCGAAGATCTCATCTTTCTGGCACGGTCTGCACTCATATTGAGAGGGTCAGTTGCTCACAAGTCTTGCCTGCCTGCCTGTGTGTATGGACCTGCAGTAGCCAGCGGATACGACTTCGAAAGAGAGGGATACTCTCTAGTCGGAATAGACCCTTTCAAACTGCTTCAAAACAGCCACGTATACAGCCTAATAAGACCAAACGAGAATCCAGCACACAAGAGCCAGCTGGTGTGGATGGCATGCAATTCTGCTGCATTTGAAGATCTAAGATTATCAAGCTTCATCAGAGGGACAAAGGTAGTCCCAAGGGGGAGGCTTTCCACTAGAGGAATTCAAATTGCTTCAAATGAAAACATGGATACTATGGAATCAAGTACTCTTGAACTGAGAAGCAGGTACTGGGCCATAAGGACCAGAAGTGGAGGAAACACTAATCAACAGAGGGCTTCTGCAGGCCAAATCAGCATACAACCTACGTTTTCTGTACAGAGAAATCTCCCATTTGACAAAACAACCATCATGGCAGCATTCACTGGGAATGCAGAGGGAAGAACATCTGACATGAGGGCAGAAATCATAAGGATGATGGAAAATGCAAGACCAGAAGAAGTGTCCTTCCAGGGGCGGGGTGTCTTCGAGCTCTCGGACGAAAGGGCAGCGAACCCGATCGTGCCCTCCTTTGACATGAGTAATGAAGGATCTTATTTCTTCGGAGACAATGCAGAGGAGTACGACAAT
>cds:AAA52250 A/England/19/1955 1955// NP
ATGGCGTCCCAAGGCACCAAACGGTCTTATGAACAGATGGAAACTGATGGGGAACGCCAGAATGCAACTGAAATCAGAGCATCCGTCGGGAAGATGATTGATGGAATTGGACGATTCTACATCCAAATGTGCACCGAACTTAAACTCAGTGATTATGAGGGGCGGCTGATCCAGAACAGCCTAACAATAGAGAGAATGGTGCTCTCTGCTTTTGACGAGAGGAGAAATAAATATCTGGAAGAACATCCCAGCGCGGGGAAAGATCCCAAGAAGACCGGAGGGCCCATATACAAGAGGGTAGATAGAAAGTGGATGAGGGAACTCGTCCTTTATGACAAAGAAGAAATAAGGCGAATCTGGCGCCAAGCTAATAATGGTGATGATGCAACAGCTGGTCTGACTCACATGATGATCTGGCATTCCAATTTGAATGATACAACTTATCAGAGGACAAGAGCTCTTGTTCGCACCGGAATGGATCCCAGGATGTGCTCTTTGATGCAGGGTTCAACTCTCCCTAGGAGGTCTGGAGCCGCAGGCGCTGCAGTCAAAGGAGTCGGGACAATGGTGATGGAGTTGATCAGGATGATCAAACGTGGGATCAATGATCGAAACTTCTGGAGGGGTGAGAATGGACGGAAAACAAGGATTGCTTATGAGAGAATGTGCAACATTCTCAAAGGGAAATTTCAAACAGCTGCACAAAGAGCAATGATGGATCAAGTGAGAGAAAGCCGGAACCCAGGAAATGCTGAGATCGAAGATCTCATCTTTCTGGCACGGTCTGCACTCATATTGAGAGGGTCAGTTGCTCACAAGTCTTGCCTGCCTGCCTGTGTGTATGGACCTGCCGTAGCCAGTGGGTACGACTTCGAAAAAGAGGGATACTCTTTAGTAGGGATAGACCCTTTCAAACTGCTTCAAAACAGCCAGGTATACAGCCTAATCAGACCAAATGAGAATCCAGCACACAAGAGTCAGCTGGTGTGGATGGCATGCAATTCTGCTGCATTTGAAGATCTAAGAGTATCAAGCTTCATTAGAGGGACAAAAGTAATCCCAAGGGGGAAGCTTTCCACTAGAGGAGTACAAATTGCTTCAAATGAAAACATGGATACTATGGAATCAAGTACTCTTGAACTGAGAAGCAGGTACTGGGCCATAAGGACCAGAAGTGGAGGAAACACTAATCAACAGAGGGCTTCTGCAGGTCAAATCAGCATACAACCCACGTTTTCTGTGCAGAGAAACCTCCCATTTGACAAAACAACCATCATGGCAGCATTCACTGGGAATGCGGAGGGAAGAACATCAGACATGAGGGCAGAAATCATAAGGATGATGGAAAGTGCAAAACCAGAAGAAGTGTCCTTCCAGGGGCGGGGAGTCTTCGAGCTCTCGGACGAAAAGGCAGCGAACCCGATCGTGCCCTCCTTTGACATGAGTAATGAAGGATCTTATTTCTTCGGAGACAATGCAGAGGAGTACGACAAC
>cds:AAA52251 A/Singapore/1/1957 1957// NP
ATGGCGTCCCAAGGCACCAAACGGTCTTATGAACAGATGGAAACTGATGGGGAACGCCAGAATGCAACTGAAATCAGAGCATCCGTCGGGAAGATGATTGATGGAATTGGACGATTCTACATCCAAATGTGCACCGAACTTAAACTCAGTGATTATGAGGGGCGGCTGATCCAGAACAGCTTAACAATAGAGAGAATGGTGCTCTCTGCTTTTGACGAGAGGAGGAATAAATATCTGGAAGAACATCCCAGCGCGGGGAAGGATCCTAAGAAAACTGGAGGACCCATATACAAGAGAGTAAATGGAAAGTGGATGAGGGAACTCGTCCTTTATGACAAAGAAGAAATAAGGCGAATCTGGCGCCAAGCTAATAATGGTGATGATGCAACAGCTGGTCTGACTCACATGATGATCTGGCATTCCAATTTGAATGATACAACATACCAGAGGACAAGAGCTCTTGTTCGCACCGGAATGGATCCCAGGATGTGCTCTTTGATGCAGGGTTCGACTCTCCCTAGGAGGTCTGGAGCCGCAGGCGCTGCAGTCAAAGGAGTTGGGACAATGGTGATGGAGTTGATCAGGATGATCAAACGTGGGATCAATGATCGGAACTTCTGGAGAGGTGAGAATGGGCGGAAAACAAGGATTGCTTATGAGAGAATGTGCAACATTCTCAAAGGAAAATTTCAAACAGCTGCACAAAGAGCAATGATGGATCAAGTGAGAGAAAGCCGGAACCCAGGAAATGCTGAGATCGAAGATCTCATCTTTCTGGCACGGTCTGCACTCATATTGAGAGGGTCAGTTGCTCACAAATCTTGCCTGCCTGCCTGTGTGTATGGACCTGCCGTAGCCAGTGGGTACGACTTCGAAAAAGAGGGATACTCTTTAGTAGGGATAGACCCTTTCAAACTGCTTCAAAACAGCCAAGTATACAGCCTAATCAGACCGAACGAGAATCCAGCACACAAGAGTCAGCTGGTGTGGATGGCATGCAATTCTGCTGCATTTGAAGATCTAAGAGTATCAAGCTTCATCAGAGGGACCAAAGTAATCCCAAGGGGGAAACTTTCCACTAGAGGAGTACAAATTGCTTCAAATGAAAACATGGATACTATGGAATCAAGTACTCTTGAACTGAGAAGCAGGTACTGGGCCATAAGGACCAGAAGTGGAGGAAACACTAATCAACAGAGGGCCTCTGCAGGTCAAATCAGTGTACAACCTACGTTTTCTGTGCAAAGAAACCTCCCATTTGACAAAACAACCATCATGGCAGCATTCACTGGGAATGCAGAGGGAAGAACATCAGACATGAGGGCAGAAATCATAAGGATGATGGAAGGTGCAAAACCAGAAGAAGTGTCCTTCCAGGGGCGGGGAGTCTTCGAGCTCTCGGACGAAAAGGCAACGAACCCGATCGTGCCCTCTTTTGACATGAGTAATGAAGGATCTTATTTCTTCGGAGACAATGCAGAGGAGTACGACAAC
>cds:AAA52252 A/Victoria/5/1968 1968// NP
ATGGCGTCCCAAGGCACCAAACGGTCTTATGAACAGATGGAAACTGATGGGGAACGCCCGAATGCAACTGAGATCAGAGCATCCGTCGGGAAGATGATTGATGGAATTGGACGATTCTACATCCAAATGTGCACTGAACTTAAACTCAGTGATTATGAGGGGCGACTGATCCAGAACAGCTTAACAATAGAGAGAATGGTGCTCTCTGCTTTTGACGAGAGAAGGAATAAATATCTGGAAGAACATCCCAGCGCGGGGAAGGATCCTAAGAAAACTGGAGGACCCATATACAAGAGAGTAGATGGAAAGTGGATGAGGGAACTCGTCCTTTATGACAAAGAAGAAATAAGGCGAATCTGGCGCCAAGCCAATAATGGTGATGATGCAACAGCTGGTCTGACTCACATGATGATCTGGCATTCCAATTTGAATGATACAACATACCAGAGGACAAGAGCTCTTGTTCGCACCGGAATGGATCCCAGGATGTGCTCTCTGATGCAGGGTTCGACTCTCCCTAGGAGGTCTGGAGCTGCAGGCGCTGCAGTCAAAGGAGTTGGGACAATGGTGATGGAGTTGATCAGAATGATCAAACGTGGGATCAATGATCGGAACTTCTGGAGAGGTGAGAATGGACGAAAAACAAGGAGTGCTTACGAGAGAATGTGCAACATTCTCAAAGGAAAATTTCAAACAGCTGCACAAAGAGCAATGATGGATCAAGTGAGAGAAAGCCGGAACCCAGGAAATGCTGAGATCGAAGATCTCATCTTTCTGGCACGGTCTGCACTCATATTGAGAGGGTCAGTTGCTCACAAATCTTGTCTGCCCGCCTGTGTGTATGGACCTGCCGTAGCCAGTGGGTACGACTTCGAAAAAGAGGGATACTCTTTAGTGGGAATAGACCCTTTCAAACTGCTTCAAAACAGCCAAGTATACAGCCTAATCAGACCGAACGAGAATCCAGCACACAAGAGTCAGCTGGTGTGGATGGCATGCAATTCTGCTGCATTTGAAGATCTAAGAGTATTAAGCTTCATCAGAGGGACCAAAGTATCCCCAAGGGGGAAACTTTCCACTAGAGGAGTACAAATTGCTTCAAATGAAAACATGGATACTATGGGATCAAGTACTCTTGAACTGAGAAGCAGGTACTGGGCCATAAGGACCAGAAGTGGAGGAAACACTACTCAACAGAGGGCCTCTGCAGGTCAAATCAGTGTGCAACCTACATTTTCTGTGCAAAGAAACCTCCCATTTGACAAACCAACCATCATGGCAGCATTCACTGGGAATACAGAGGGAAGAACATCAGACATGAGGGCAGAAATCATAAGGATGATGGAAGGTGCAAAACCAGAAGAAATGTCCTTCCAGGGGCGGGGAGTCTTCGAGCTCTCGGACGAAAAGGCAACGAACCCGATCGTGCCCTCTTTTGACATGAGTAATGAAGGATCTTATTTCTTCGGAGACAATGCAGAGGAGTACGACAAT
>cds:AAA52253 A/New Jersey/8/1976 1976// NP
ATGGCGTCCCAAGGCACCAAACGATCATATGAACAAATGGAGACTGGTGGGGAACGCCAGGATGCCACAGAAATCAGAGCATCTGTCGGAAGAATGATTGGTGGAATCGGAAGATTCTACATCCAAATGTGCACTGAACTCAAACTCAGTGACTATGAGGGACGACTGATTCAAAATAGCATAACAATAGAGAGAATGGTGCTCTCTGCTTTTGACGAGAGAAGGAATAAATACCTAGAAGAGCATCCCAGTGCTGGGAAAGATCCTAAGAAAACTGGAGGACCCATATATAAAAGAATAGACGGAAAATGGATGAGGGAACTCATCCTTTATGACAAAGAAGAAATAAGGAGAGTTTGGCGCCAAGCCAACAATGGTGAAGATGCAACAGCCGGCCTTACCCATATTATGATTTGGCACTCCAATCTGAATGATGCCACCTATCAGAGAACAAGAGCTCTTGTTCGCACTGGGATGGATCCCAGAATGTGCTCCCTAATGCAAGGTTCAACACTTCCCAGAAGGTCTGGAGCCGCAGGTGCTGCAGTAAAAGGAGTTGGAACAATAGCGATGGAGTTAATCGGAATGATCAAACGTGGGATCAATGACCGAAACTTCTGGAGGGGTGAAAATGGACGAAGGACAAGGATTGCATATGAAAGAATGTGCAACATTCTCAAAGGGAAATTTCAGACAGCTGCACAGAGGGCAATGATGGATCAAGTGAGAGAAAGTCGGAACCCAGGAAACGCTGAAATTGAAGATCTTATTTTCCTGGCACGGTCAGCACTCATTTTAAGAGGGTCAGTTGCACATAAGTCTTGCCTGCCTGCTTGTGTGTATGGGCTTGCAGTAGCGAGTGGGCATGACTTTGAAAGAGAAGGATATTCTCTGGTCGGGATAGACCCCTTCAAACTACTTCAAAACAGTCAAGTATTCAGCCTAATCAGACCAAATGAAAACCCAGCTCACAAGAGTCAACTGGTGTGGATGGCTTGCCACTCTGCCGCATTTGAGGATTTAAGAGTATCAGGCTTCATAAGAGGGAAAAAAGTGGTTCCAAGAGGAAGGCTTTCCACAAGAGGGGTTCAGATTGCTTCAAATGAGAATGTGGAAGCTATGGACTCTAGTACCCTGGAACTAAGGAGCAGGTACTGGGCCATAAGGACCAGAAGCGGGGGAAATACCAATCAACAGAAGGCATCCGCGGACCAGATCAGTGTGCAACCTACATTCTCAGTACAAAGGAATCTCCCTTTTGAGAGAGCGACCGTTATGGCAGCTTTCATTGGGGACAATGAGGGACGGACATCTGATATGCGAACTGAAATCATAAGGATGATGGAAAGTGCAAAGCCAGAAGATTTGTCCTTCCAGGGGCGGGGAGTCTTCGAGCTCTCGGACGAAAAGGCAACGAACCCGATCGTGCCTTCCTTTGACATGAATAATGAGGGGTCTTATTTCTTCGGAGACAATGCAGAGGAGTATGACAAT
>cds:AAA52254 A/Wisconsin/3523/1988 1988// NP
ATGGCGTCTCAAGGCACCAAACGATCATATGAGCAAATGGAGACTGGTGGGGAACGCCAGGATGCCACAGAAATCAGAGCATCTGTCGGAAGAATGATTGGTGGAATCGGAAGATTCTACATCCAAATGTGCACTGAACTCAAACTCAGTGACTATGAGGGACGACTAATTCAAAATAGCATAACAATAGAGAGAATGGTGCTCTCTGCTTTTGATGAGAGAAGGAATAAATACCTAGAAGAGCATCCCAGTGCTGGGAAGGATCCTAAGAAAACTGGAGGACCCATATATAGAAGAGTAGACGGAAAGTGGATGAGAGAACTCATCCTTTATGACAAAGAAGAAATAAGGAGAGTTTGGCGCCAAGCAAACAATGGTGAAGATGCAACGGCCGGTCTTACTCATATCATGATTTGGCACTCCAATCTGAATGATGCCACCTATCAGAGAACAAGAGCGCTTGTTCGCACTGGAATGGATCCCAGAATGTGCTCCCTAATGCAAGGTTCAACACTTCCCAGAAGGTCTGGAGCCGCAGGTGCTGCAGTGAAAGGAGTTGGAACAATAGCAATGGAGTTAATCAGAATGATCAAACGTGGAATCAATGACCGAAATTTCTGGAGGGGTGAAAATGGACGAAGGACAAGGATTGCATATGAAAGAATGTGCAATATTCTCAAAGGAAAATTTCAGACAGCTGCCCAGAGGGCAATGATGGATCAAGTGAGAGAAAGTCGGAACCCAGGAAACGCTGAAATTGAAGATCTCATTTTCCTGGCACGGTCAGCACTTATTCTAAGGGGGTCAGTTGCACATAAGTCTTGCCTGCCTGCTTGTGTGTATGGGCTTGCAGTAGCAAGTGGGCATGACTTTGAAAGAGAAGGATATTCACTGGTCGGGATAGACCCCTTCAAACTACTTCAAAACAGTCAAGTGTTCAGCCTGATCAGACCAAATGAAAACCCAGCTCACAAGAGTCAATTGGTGTGGATGGCATGCCACTCTGCTGCATTTGAGGATTTAAGAGTATCAAGCTTCATAAGAGGGAAGAAAGTGGTTCCAAGAGGAAAGCTTTCCACAAGAGGGGTTCAGATTGCTTCAAATGAGAATGTGGAAGCTATGGACTCTAGTACCCTAGAACTAAGAAGCAGATACTGGGCCATAAGGACCAGAAGCGGAGGAAATACCAATCAACAGAAGGCATCCGCGGGCCAGATCAGTGTGCAACCTACATTCTCAGTGCAACGGAATCTCCCTTTTGAAAGAGCAACCGTTATGGCAGCTTTCAGCGGGAACAATGAGGGACGGACATCAGACATGCGAACGGAAGTTATAAGGATGATGGAAAGTGCAAAGCCAGAAGATTTGTCCTTCCAGGGGCGGGGAGTCTTCGAGCTCTCGGACGAAAAGGCAACGAACCCGATCGTGCCTTCCTTTGACATGAGTAATGAAGGGTCTTATTTCTTCGGAGACAATGCAGAGGAGTATGACAAT
>cds:AAA52255 A/swine/Ohio/23/1935 1935// NP
ATGGCGTCTCAAGGCACCAAACGATCATACGAACAAATGGAAACTGGTGGGGAACGCCAGAATGCCACGGAAATCAGGGCATCTGTAGGAAGAATGATTGGTGGAATTGGACGATTCTACATCCAAATGTGCACCGAACTCAAACTCAGTGATTATGAGGGACGACTGATTCAAAATAGCATAACAATAGAGAGAATGGTGCTCTCTGCTTTTGACGAGAGGAGGAATAAATACCTGGAAGAACATCCCAGCGCTGGGAAAGACCCTAAGAAAACTGGAGGACCCATATATAGGAAAATAGACGGAAAGTGGATGAGAGAACTCATCCTTTATGACAAAGAAGAAATAAGGAGAATCTGGCGCCAAGCCAACAATGGTGAGGATGCAACAGCCGGTCTGACTCACATTATGATTTGGCATTCCAATTTGAATGATGCCACTTATCAGAGGACAAGAGCTCTTGTTCGCACCGGAATGGACCCCAGGATGTGCTCTCTGATGCAGGGTTCAACTCTCCCCAGAAGGTCTGGAGCCGCAGGTGCTGCAGTCAAAGGAGTTGGGACAATGGTGATGGAGTTGATCAGAATGATCAAACGTGGAATCAATGACCGGAACTTCTGGAGGGGTGAAAATGGACGAAGGACAAGAATTGCCTATGAAAGAATGTGCAACATCCTTAAAGGAAAATTTCAAACAGCTGCACAGAGAGCAATGATGGATCAAGTGAGAGAAAGTCGAAATCCAGGAAATGCTGAAATTGAAGATCTCATCTTTCTGGCACGGTCCGCACTCATATTAAGAGGATCAGTTGCACACAAGTCTTGTCTGCCTACCTGTGTGTATGGACTTGCTGTAGCAAGTGGACATGACTTTGAAAGAGAAGGGTACTCTCTGGTCGGAATAGACCCTTTCCGACTGCTTCAAAACAGCCAAATATTCAGCCTAATCAGACCAAATGAAAACCCAGCTCACAAGAGTCAACTGGTGTGGATGGCATGCCATTCTGCCGCATTTGAAGATTTAAGAGTATCAAGCTTCATAAGAGGAAAAAGAGTGGTTCCAAGAGGGCAGCTTTCCACCAGAGGAGTTCAGATTGCTTCCAATGAGAACATGGAGACTATGGACTCTAGTACTCTTGAATTGAGAAGCAGATACTGGGCCATAAGGACCAGAAGTGGAGGAAACACTAATCAACAGAGAGCATCCGCGGGCCAGATCAGCGTGCAACCTACATTCTCGGTGCAAAGAAATCTCCCTTTTGAGAGAGCAACCGTTATGGCAGCATTCATTGGGAACACAGAGGGAAGAACATCAGACATGAGAACCGAAATCATAAGGATGATGGAAAGTGCAAAACCAGAAGATGTGTCTTTCCAGGGGCGGGGAGTCTTCGAGCTCTCGGACGAAAAGGCAACGAGCCCGATCGTGCCTTCCTTTGACATGAGTAACGAAGGATCTTATTTCTTCGGAGACAATGCAGAGGAGTATGACAAT
>cds:AAA52256 A/swine/29/1937 1937// NP
ATGGCGTCTCAAGGCACCAAACGATCATACGAACAAATGGAAACTGGTGGGGAACGCCAGAATGCCACGGAAATCAGGGCATCTGTAGGAAGAATGATTGGTGGAATTGGGCGATTCTACATCCAAATGTGCACCGAACTCAAACTCAGTGATTATGAGGGACGACTGATTCAAAATAGCATAACAATAGAGAGAATGGTGCTCTCTGCTTTTGACGAGAGAAGGAATAAATACCTGGAAGAACATCCCAGCGCTGGGAAAGACCCTAAGAAAACTGGAGGACCCATATATAGGAGAATAGACGGAAAATGGATGAGAGAACTCATACTTTATGACAAAGAAGAAATAAGGAGAATTTGGCGCCAAGCCAACAATGGTGAGTATGCAACAGCCGGCCTGACTCACATTATGATTTGGCATTCCAATTTGAATGATGCCACTTATCAGAGGACAAGAGCTCTTGTTCGCACCGGAATGGACCCCAGGATGTGCTCTCTGATGCAGGGTTCAACTCTCCCCAGAAGGTCTGGAGCCGCAGGTGCTGCGGTCAAAGGAGTTGGGACAATGGTGATGGAGTTGATCAGAATGATCAAACGTGGGATCAATGACCGGAACTTCTGGAGGGGTGAAAATGGACGAAGGACAAGAATTGCCTATGAAAGAATGTGCAACATCCTTAAAGGAAAATTTCAAACAGCTGCACAGAGAGCAATGATGGATCAAGTGAGAGAAAGTCGAAATCCAGGAAATGCTGAAATTGAAGATCTCATTTTTCTGGCACGGTCCGCACTCATATTAAGAGGATCAGTTGCACACAAGTCTTGTCTGCCTGCCTGTGTGTATGGACTTGCTGTAGCAAGTGGACATGACTTTGAAAGAGAAGGGTACTCTCTGGTCGGAATAGACCCTTTCAGACTGCTTCAAAACAGCCAAGTATTCAGCCTAATCAGACCAAATGAAAACCCAGCTCACAAGAGTCAACTGGTGTGGATGGCATGCCATTCTGCCGCATTTGAAGATTTAAGAGTATCAAGCTTCATAAGAGGGAAAAGAGTGGTTCCAAGAGGGCAGCTTTCCACCAGAGGGGTTCAGATTGCTTCCAATGAGAACATGGAGACTATGGACTCTAGTACTCTTGAATTGAGAAGCAGATACTGGGCCATAAGGACCAGAAGTGGAGGAAACACTAATCAACAGAGAGCATCCGCGGGCCAGATCAGCGTGCAACCTACATTCTCGGTGCAAAGAAATCTCCCTTTTGAGAGAGCAACCGTTATGGCAGCATTCATTGGGAACACAGAGGGAAGGACATCAGACATGAGAACCGAAATCATAAGGATGATGGAAAGTGCAAGACCAGAAGATGTGTCTTTCCAGGGGCGGGGAGTCTTCGAGCTCTCGGACGAAAAGGCAACGAGCCCGATCGTGCCTTCCTTTGACATGAGTAACGAAGGATCTTATTTCTTCGGAGACAATGCAGAGGAGTATGACAAT
>cds:AAA52257 A/swine/Jamesburg/1942 1942// NP
ATGGCGTCTCAAGGCACCAAACGATCATATGAACAAATGGAAACTGGTGGAGAACGCCAGAATGCCACGGAAATCAGAGCATCTGTCGGAAGAATGATTGGTGGAATTGGAAGATTCTACATCCAAATGTGCACCGAACTCAAACTCAGTGATTATGAGGGACGGCTGATTCAGAACAGCATAACAATAGAGAGAATGGTGCTCTCTGCTTTTGACGAGAGGAGGAACAAATATCTGGAAGAACATCCGAGCGCTGGGAAAGACCCTAAGAAAACTGGAGGACCCATATACAGGAGAATAGACGGAAAGTGGATAAGAGAACTCATCCTTTATGACAAAGAAGAAATAAGGAGAATCTGGCGCCAAGCCAACAATGGTGAGGATGCAACAGCCGGTCTGACTCACATGATGATCTGGCATTCCAATTTGAATGATGCCACTTATCAGAGGACAAGAGCTCTTGTTCGCACCGGAATGGATCCCAGGATGTGCTCTCTGATGCAGGGTTCAACTCTCCCCAGGAGGTCTGGAGCCGCAGGTGCTGCAGTCAAAGGAGTTGGGACAATGGTGATGGAGTTGATCAGAATGATCAAACGTGGAATCAATGATCGGAACTTCTGGAGGGGTGAAAATGGACGAAGGACAAGAATTGCCTATGAAAGAATGTGCAACATTCTCAAAGGAAAATTTCAAACAGCTGCACAGAGAGCAATGATGGATCAAGTGAGAGAGAGCCGAAACCCAGGAAATGCTGAAATCGAAGATCTCATCTTTCTGGCACGGTCCGCACTCATATTACGAGGATCAGTTGCACACAAGTCCTGTCTGCCTGCCTGTGTGTATGGACTTGCTGTAGCCAGTGGACATGACTTTGAAAGAGAGGGGTACTCTCTGGTCGGAATAGACCCTTTCAGACTGCTTCAAAACAGCCAAGTATTCAGCCTAATCAGACCAAATGAAAACCCAGCGCACAAGAGTCAACTAGTGTGGATGGCATGCCATTCTGCTGCATTTGAAGATTTAAGGGTATCAAGCTTCATAAGAGGGAAAAAAGTGGTTCCAAGAGGGCAGCTTTCCACCAGAGGGGTTCAGATTGCTTCCAATGAGAACATGGAGACTATGGACTCTAGTACTCTTGAACTGAGAAGCAGATACTGGGCCATAAGGACCAGAAGTGGAGGAAACACTAATCAACAGAGGGCATCTGCGGGCCAAATCAGCGTGCAACCTACATTCTCGGTGCAGAGAAATCTCCCTTTTGAGAGAGCAACCGTTATGGCAGCATTCACTGGGAACACAGAGGGAAGAACATCAGACATGAGAACCGAAATCATAAGGATAATGGAAAGTGCAAGACCAGAAGATGTGTCTTTCCAGGGGCGGGGAGTCTTCGAGCTCTCGGACGAAAAGGCAACGAGCCCGATCGTGCCTTCCTTTGACATGAGTAACGAAGGATCTTATTTCTTCGGAGACAATGCAGAGGAGTATGACAAT
>cds:AAA52258 A/swine/Iowa/1946 1946// NP
ATGGCGTCTCAAGGCACCAAACGATCATATGAACAAATGGAAACTGGTGGAGAACGCCAGAATACCACGGAAATCAGAGCATCTGTCGGAAGAATGATTGGTGGAATTGGAAGATTCTACATCCAAATGTGCACCGAACTCAAACTCAGTGATTATGAGGGACGGCTGATTCAGAACAGCATAACAATAGAGAGAATGGTGCTCTCTGCTTTTGACGAGAGGAGGAACAAATATCTGGAAGAACATCCAAGCGCTGGGAAAGACCCTAAGAGAACTGGAGGACCCATATACAGGAGAATAGACGGAAAGTGGATAAGAGAACTCATCCTCTATGACAAAGAAGAAATAAGTAGAATCTGGCGCCAAGCCAACAATGGTGAGGATGCAACAGCCGGTCTGACTCACATGATGATCTGGCATTCCAATTTGAATGATGCCACTTATCAGAGGACAAGAGCTCTTGTTCGCACCGGAATGGATCCCAGGATGTGCTCTCTGATGCAGGGTTCAACTCTCCCCAGGAGGTCTGGAGCCGCAGGTGCTGCAGTCAAAGGAGTTGGGACAATGGTGATGGAGTTGATCAGAATGATCAAACGTGGAATCAATGATCGGAACTTCTGGAGGGGTGAAAATGGACGAAGGACAAGAATTGCCTATGAAAGAATGTGCAACATTCTCAAAGGAAAATTTCAAACAGCTGCACAGAAAGCAATGATGGATCAAGTGAGAGAGAGCCGAAACCCAGGAAATGCTGAAATCGAAGATCTCATCTTTCTGGCACGGTCCGCACTCATATTACGAGGATCAGTTGCACACAAGTCCTGTCTGCCTGCCTGTGTGTATGGACTTGCTGTAGCCAGTGGACATGACTTTGAAAGAGAGGGGTACTCTCTGGTCGGAATAGACCCTTTCAGACTGCTTCAAAACAGCCAAGTATTCAGCCTAATCAGACCAAATGAAAACCCAGCGCACAAGAGTCAACTAGTGTGGATGGCATGCCATTCTGCTGCATTTGAAGATTTAAGGGTATCGAGCTTCATAAGAGGGAAAAGAGTGGTTCCAAGAGGGCAGCTTTCCACCAGAGGGGTTCAGATTGCTTCCAATGAGAACATGGAGACTATGGACTCTAGTACTCTTGAACTGAGAAGCAGATACTGGGCCATAAGGACCAGAAGTGGAGGAAACACTAATCAACAGAGGGCATCTGCGGGCCAAATCAGCGTGCAACCTACATTCTCGGTGCAGAGAAATCTCCCTTTTGAGAGAGCAACCGTTATGGCAGCATTCACTGGGAACACAGAGGGAAGAACATCAGACATGAGAACCGAAATCATAAGGATAATGGAAAGTGCAAGACCAGAAGATGTGTCTTTCCAGGGGCGGGGAGTCTTCGAGCTCTCGGACGAAAAGGCAACGAGCCCGATCGTGCCTTCCTTTGACATGAGTAACGAAGGATCTTATTTCTTCGGAGACAATGCAGAGGAGTATGACAAT
>cds:AAA52259 A/swine/41/1949 1949// NP
ATGGCGTCTCAAGGCACCAAACGATCATATGAACAAATGGAAACTGGTGGAGAACGCCAGAATACCACGGAAATCAGAGCATCTGTCGGAAGAATGATTGGTGGAATTGGAAGATTCTACATCCAAATGTGCACCGAACTCAAACTCAGTGATTATGAGGGACGGCTGATTCAGAACAGCATAACAATAGAGAGAATGGTGCTCTCTGCTTTTGACGAGAGGAGGAACAAATATCTGGAAGAACATCCAAGCGCTGGGAAAGACCCTAAGAAAACTGGAGGACCCATATACAGGAGAATAGACGGAAAGTGGATAAGAGAACTCATCCTTTATGACAAAGAAGAAATAAGGAGAATCTGGCGCCAAGCCAACAATGGTGAGGATGCAACAGCCGGTCTGACTCACATGATGATCTGGCATTCCAATTTGAATGATGCCACTTATCAGAGGACAAGAGCTCTTGTTCGCACCGGAATGGATCCCAGGATGTGCTCTCTGATGCAGGGTTCAACTCTCCCCAGGAGGTCTGGAGCCGCAGGTGCTGCAGTCAAAGGAGTTGGGACAATGGTGATGGAGTTGATCAGAATGATCAAACGTGGAATCAATGATCGGAACTTCTGGAGGGGTGAAAATGGACGAAGGACAAGAATTGCCTATGAAAGAATGTGCAACATTCTCAAAGGAAAATTTCAAACAGCTGCACAGAGAGCAATGATGGATCAAGTGAGAGAGAGCCGAAACCCAGGAAATGCTGAAATCGAAGATCTCATCTTTCTGGCACGGTCCGCACTCATATTACGAGGATCAGTTGCACACAAGTCCTGTCTGCCTGCCTGTGTGTATGGACTTGCTGTAGCCAGTGGACATGACTTTGAAAGAGAGGGGTACTCTCTGGTCGGAATAGACCCTTTCAGACTGCTTCAAAACAGCCAAGTATTCAGCTTAATCAGACCAAATGAAAACCCAGCGCACAAGAGTCAACTAGTGTGGATGGCATGCCATTCTGCTGCATTTGAAGATTTAAGGGTATCAAGCTTCATAAGAGGGAAAAAAGTGGTTCCAAGAGGGCAGCTTTCCACCAGAGGGGTTCAGATTGCTTCCAATGAGAACATGGAGACTATGGACTCTAGTACTCTTGAACTGAGAAGCAGATACTGGGCCATAAGGACCAGAAGTGGAGGAAACACTAATCAACAGAGGGCATCTGCGGGCCAAATCAGCGTGCAACCTACATTCTCGGTGCAGAGAAATCTCCCTTTTGAGAGAGCAACCGTTATGGCAGCATTCACTGGGAACACAGAGGGAAGAACATCAGACATGAGAACCGAAATCATAAGGATAATGGAAAGTGCAAGACCAGAAGATGTGTCTTTCCAGGGGCGGGGAGTCTTCGAGCTCTCGGACGAAAAGGCAACGAGCCCGATCGTGCCTTCCTTTGACATGAGTAACGAAGGATCTTATTTCTTCGGAGACAATGCAGAGGAGTATGACAAT
>cds:AAA52260 A/swine/May/1954 1954// NP
ATGGCGTCTCAAGGCACCAAACGATCATATGAACAAATGGAGACTGGTGGGGAACGCCAGAATGCCACAGAAATCAGGGCATCTGTAGGAAGAATGATTGGTGGAATTGGACGATTCTACATCCAAATGTGCACCGAACTCAAACTCAGTGATTATGAGGGACGACTGATTCAAAATAGCATAACAATAGAGAGAATGGTGCTCTCTGCTTTTGACGAGAGAAGGAATAAATACCTGGAAGAGCATCCCAGCGCTGGGAAAGACCCCAAGAAAACTGGAGGACCCATATATAGGAGAATAGACGGAAAATGGATGAGAGAACTCATCCTTTATGACAAAGAAGAAATAAGGAGAATTTGGCGCCAAGCCAACAATGGTGAGGATGCAACAGCCGGCCTGACTCACATTATGATTTGGCATTCCAATTTGAATGATGCCACCTATCAGAGGACAAGAGCTCTTGTTCGCACCGGGATGGACCCCAGGATGTGCTCCCTGATGCAAGGTTCAACTCTTCCCAGAAGGTCTGGAGCCGCAGGTGCTGCGGTCAAAGGAGTTGGAACAATGGTGATGGAGTTGGTCAGAATGATCAAACGTGGAATCAATGACCGAAACTTCTGGAGAGGTGAAAATGGACGAAGGACAAGAATTGCCTATGAAAGAATGTGCAACATCCTCAAAGGGAAATTTCAAACAGCTGCACAGAGAGCAATGATGGATCAAGTGAGAGAAAGTCGGAACCCAGGAAATGCTGAAATTGAAGATCTCATTTTTCTGGCACGGTCAGCACTTATATTAAGAGGATCAGTTGCACACAAGTCTTGTCTGCCTGCCTGTGTGTATGGACTTGCAGTAGCGAGTGGGCATGACTTTGAAAGAGAAGGGTATTCTCTGGTCGGAATAGACCCTTTCAGACTGCTTCAAAACAGCCAAGTATTCAGCCTAATCAGACCAAATGAAAACCCAGCTCACAAGAGTCAACTGGTGTGGATGGCATGCCACTCTGCCGCATTTGAAGATTTAAGAATATCAGGCTTCATAAGAGGGAAAAGAGTGGTTCCAAGAGGACAGCTTTCCACCAGAGGGGTTCAGATTGCTTCCAATGAGAACATGGAGACTATGGACTCTAGTACTCTTGAATTGAGAAGCAGATACTGGGCCATAAGGACCAGAAGTGGGGGAAACACTAATCAACAGAAGGCATCCGCGGGCCAGATCAGCGTGCAACCTACATTCTCAGTGCAAAGGAATCTCCCTTTTGAGAGAGCAACCATTATGGCAGCATTCATTGGGAACACAGAGGGAAGGACATCAGACATGAGAACCGAAATCATAAGGATGATGGAAAGTGCAAGACCAGAAGATGTGTCTTTCCAGGGGCGGGGAGTCTTCGAGCTCTCGGACGAAAAGGCAACGAGCCCGATCGTGCCTTCCTTTGACATGAATAATGAAGGATCTTATTTCTTCGGAGACAATGCAGAGGAGTATGACAAT
>cds:AAA52261 A/swine/Wisconsin/1/1957 1957// NP
ATGGCGTCTCAAGGCACCAAACGATCATATGAACAAATGGAGACTGGTGGGGAACGCCAGGATGCCACAGAAATCAGAGCATCTGTAGGAAGAATGATTGGTGGAATTGGACGATTCTACATCCAAATGTGCACCGAACTCAAACTCAGTGATTATGAGGGACGACTGATTCAAAATAGCATAACAATAGAGAGAATGGTGCTCTCTGCTTTTGACGAGAGAAGGAATAAATACCTAGAAGAGCATCCCAGTGCTGGGAAAGATCCTAAGAAAACTGGAGGACCCATATATAGAAGAATAGACGGAAAATGGATGAGAGAACTCATCCTTTATGACAAAGAAGAAATAAGGAGAATTTGGCGTCAAGCCAACAATGGTGAAGATGCAACAGCCGGCCTGACTCATATTATGATTTGGCATTCCAATCTGAATGATGCCACCTATCAGAGAACAAGAGCTCTTGTTCGCACTGGGATGGATCCCAGAATGTGCTCCCTAATGCAGGGTTCAACTCTTCCCAGAAGGTCTGGAGCCGCAGGTGCTGCGGTAAAAGGAGTTGGAACAATAGTGATGGAGTTGATCAGAATGATCAAACGTGGAATCAATGACCGAAACTTCTGGAGGGGTGAAAATGGACGAAGGACAAGGATTGCATATGAAAGAATGTGCAACATTCTCAAAGGGAAATTTCAGACAGCTGCACAGAGAGCAATGATGGATCAAGTGAGAGAAAGCCGGAACCCAGGAAACGCTGAAATTGAAGATCTTATTTTTCTGGCACGGTCAGCACTTATTTTAAGAGGATCAGTTGCACACAAGTCTTGTCTGCCTGCCTGTGTGTATGGACTTGCAGTAGCGAGTGGGCATGACTTTGAAAGAGAAGGATATTCTCTGGTCGGGATAGACCCTTTCAAACTGCTTCAAAACAGTCAGGTATTCAGCCTAATCAGACCAAATGAAAACCCAGCTCACAAGAGTCAACTGGTGTGGATGGCATGCCACTCTGCCGCATTTGAAGATTTAAGAGTATCAGGCTTCATAAGAGGGAAAAGAGTGGTTCCAAGAGGAAAGCTTTCCACCAGAGGGGTTCAGATTGCTTCCAATGAGAATGTGGAGGCTATGGACTCTAGTACCCTGGAACTAAGAAGCAGATACTGGGCCATAAGGACCAGAAGTGGGGGAAATACCAATCAACAGAAGGCATCCGCAGGCCAGATCAGTGTGCAACCTACATTCTCAGTACAAAGGAATCTCCCTTTTGAGAGAGCGACCGTTATGGCAGCTTTCGTTGGGAACACCGAGGGAAGGACATCAGATATGAGAACCGAAATCATAAGGATGATGGAAAGTGCAAAGCCAGAAGATTTGTCTTTCCAGGGGCGGGGAGTCTTCGAGCTCTCGGACGAAAAGGCAACGAACCCGATCGTGCCTTCCTTTGACATGAATAATGAAGGGTCTTATTTCTTCGGAGACAATGCAGAGGAGTATGACAAT
>cds:AAA52262 A/swine/Wisconsin/1/1961 1961// NP
ATGGCGTCTCAAGGCACCAAACGATCATATGAACAAATGGAGACTGGTGGGGAACGCCAGGATGCCACAGAAATCAGAGCATCTGTCGGAAGAATGATTGGTGGAATTGGAAGATTCTACATCCAAATGTGCACCGAACTCAAACTCAGTGATTATGAGGGACGACTGATTCAAAATAGCATAACAATAGAGAGAATGGTGCTCTCTGCTTTTGACGAGAGAAGGAATAAATACCTAGAAGAGCATCCCAGTGCTGGGAAAGATCCTAAGAAAACTGGAGGACCCATATATAGAAGAATAGACGGAAAATGGATGAGGGAACTCATCCTTTATGACAAAGAAGAAATAAGGAGAGTTTGGCGCCAAGCCAACAATGGTGAAGATGCAACAGCCGGCCTGACCCATATTATGATTTGGCATTCCAATCTGAATGATGCCACCTATCAGAGAACAAGAGCTCTTGTTCGCACTGGGATGGATCCCAGAATGTGCTCCCTAATGCAGGGTTCAACTCTTCCCAGAAGGTCTGGAGCCGCAGGTGCTGCAGTAAAAGGAGTTGGAACAATAGTGATGGAGTTGATCAGAATGATCAAGCGTGGAATCAATGACCGAAACTTCTGGAGGGGTGAAAATGGACGAAGGACAAGGATTGCATATGAAAGAATGTGCAACATTCTCAAAGGGAAATTTCAGACAGCTGCACAGAGAGCAATGATGGATCAAGTGAGAGAAAGCCGGAACCCAGGAAACGCTGAAATTGAAGATCTCATTTTTCTGGCACGGTCAGCACTTATTTTAAGAGGATCAGTTGCACACAAGTCTTGTCTGCCTGCCTGTGTGTATGGACTTGCAGTAGCGAGTGGGCATGACTTTGAAAGAGAAGGATATTCTCTGGTCGGGATAGAGCCTTTCAAACTGCTTCAAAACAGTCAGGTATTCAGCCTAATCAGACCAAATGAAAACCCAGCTCACAAGAGTCAACTGGTGTGGATGGCTTGCCACTCTGCCGCATTTGAAGATTTAAGAGTATCAGGCTTCATAAGAGGGAAAAGAGTGGTTCCAAGAGGAAAGCTTTCCACCAGAGGGGTTCAGATTGCTTCAAATGAGAATGTGGAGGCTATGGACTCTAGTACCCTGGAACTAAGAAGCAGATACTGGGCCATAAGGACCAGAAGTGGGGGAAACACCAATCAACAGAAGGCATCCGCAGGCCAGATCAGTGTGCAACCTACATTCTCAGTACAAAGGAATCTCCCTTTTGAGAGAGCGACCGTTATGGCAGCTTTCGTTGGGAACAACGAGGGAAGGACATCAGATATGAGAACCGAAATCATAAGGATGATGGAAAGTGCAAAGCCAGAAGATTTGTCTTTCCAGGGGCGGGGAGTCTTCGAGCTCTCGGACGAAAAGGCAACGAACCCGATCGTGCCTTCCTTTGACATGAATAATGAAGGGTCTTATTTCTTCGGAGACAATGCAGAGGAGTATGACAAT
>cds:AAA52263 A/swine/Italy/437/1976 1976// NP
ATGGCGTCTCAAGGCACCAAACGATCATATGAACAAATGGAGACTGGTGGGGAACGCCAGGATGCCACAGAAATCAGAGCATCTGTTGGAAGAATGATTGGTGGAATCGGAAGATTCTACATCCAAATGTGCACTGAACTCAAACTCAGTGACTATGAGGGACGACTGATTCAAAATAGCATAACAATAGAGAGAATGGTGCTCTCTGCTTTTGACGAGAGAAGGAATAAATACCTAGAAGAGCATCCCAGTGCTGGGAAGGATCCTAAGAAAACTGGAGGACCCATATATAGAAGAATAGACGGAAAATGGATGAGGGAACTCATCCTTTATGACAAAGAAGAAATAAGGAGAGTTTGGCGCCAAGCCAACAATGGTGAAGATGCAACAGCCGGCCTTACCCATATTATGATTTGGCACTCCAATCTGAATGATGCCACCTATCAGAGAACAAGAGCTCTTGTTCGCACTGGGATGGACCCCAGAATGTGCTCCCTGATGCAAGGTTCAACACTTCCCAGAAGGTCTGGAGCCGCAGGTGCTGCAGTAAAAGGAGTTGGAACAATAGCGATGGAGTTAATCAGAATGATCAAACGTGGGATCAATGACCGAAACTTCTGGAGGGGTGAAAATGGACGAAGGACAAGGATTGCATATGAAAGAATGTGCAACATTCTCAAAGGGAAATTTCAGACAGCTGCACAGAGGGCAATGATGGATCAAGTGAGAGAAAGTCGGAACCCAGGAAACGCTGAAATTGAAGATCTCATTTTCCTGGCACGGTCAGCACTTATTTTAAGAGGGTCAGTTGCACACAAGTCTTGCCTGCCTGCTTGTGTGTATGGGCTTGCAGTAGCTAGTGGGCATGACTTTGAGAGAGAAGGATATTCTCTGGTCGGGATAGACCCCTTCAAACTACTTCAAAACAGTCAAGTATTCAGCCTAATCAGACCAAATGAAAACCCAGCTCACAAGAGTCAACTGGTGTGGATGGCTTGCCACTCTGCCGCATTTGAGGATTTAAGAGTATCAGGCTTCATAAGAGGGAAAAAAGTGGTTCCAAGAGGAAAGCTTTCCACAAGAGGGGTTCAGATTGCTTCAAATGAGAATGTGGAAGCTATGGACTCTAGTACCCTGGAACTAAGGAGCAGGTACTGGGCCATAAGGACCAGAAGCGGGGGAAATACCAATCAACAGAAGGCATCCGCAGGCCAGATCAGTGTGCAACCTACATTCTCAGTACAAAGGAATCTCCCTTTTGAGAGAGCGACCGTTATGGCAGCTTTCATTGGGAACAATGAGGGACGGACATCAGATATGCGAACCGAAATCATAAGGATGATGGAAAGTGCAAAGCCAGAAGATTTGTCCTTCCAGGGGCGGGGAGTCTTCGAGCTCTCGGACGAAAAGGCAACGAACCCGATCGTGCCTTCCTTTGACATGAATAATGAGGGGTCTTATTTCTTCGGAGACAATGCAGAGGAGTATGACAAT
>cds:AAA52264 A/swine/Italy/2/1979 1979// NP
ATGGCGTCTCAAGGCACCAAACGATCATATGAACAAATGGAAACTGGTGGGGAACGCCAGGATGCCACAGAAATCAGAGCATCTGTTGGAAGAATGATTGGTGGGATCGGAAGATTCTACATCCAAATGTGCACTGAACTCAAACTCAGTGACTATGAAGGACGACTGATTCAAAATAGCATAACAATAGAGAGAATGGTGCTCTCTGCTTTTGACGAGAGAAGGAATAAATACCTAGAAGAGCATCCCAGTGCTGGGAAGGATCCTAAGAAAACTGGAGGACCCATATATAGAAGAATAGACGGAAAATGGATGAGGGAACTCATCCTTTATGACAAAGAAGAAATAAGGAGAGTTTGGCGCCAAGCCAACAATGGTGAAGATGCAACAGCCGGCCTTACACATATTATGATTTGGCACTCCAATCTGAATGATGCCACCTATCAGAGAACAAGAGCTCTTGTTCGCACTGGGATGGATCCCAGAATGTGCTCCCTAATGCAGGGTTCAACACTTCCCAGAAGGTCTGGAGCCGCAGGTGCTGCAGTAAAAGGAGTTGGAACAATAGCGATGGAGTTAATCAGAATGATCAAACGTGGGATCAATGACCGAAACTTCTGGAGGGGTGAAAATGGACGAAGGACAAGGATTGCATATGAAAGAATGTGCAACATTCTCAAAGGGAAATTTCAGACAGCTGCACAGAGGGCAATGATGGATCAAGTGAGAGAAAGTCGGAACCCAGGAAACGCTGAAATTGAAGATCTCATTTTCCTGGCACGGTCAGCACTTATTTTAAGAGGATCAGTTGCACACAAGTCTTGCCTGCCTGCTTGTGTATATGGGCTTGCAGTAGCTAGTGGGCATGACTTTGAGAGAGAAGGATATTCCCTGGTCGGGATAGACCCCTTCAAACTACTTCAAAACAGTCAAGTATTCAGCCTAATCAGACCAAATGAAAACCCAGCTCACAAGAGTCAACTGGTGTGGATGGCTTGCCATTCTGCTGCATTTGAGGACTTAAGAGTATCAAGCTTCATAAGAGGAAAAAAAGTGGTTCCAAGAGGAAAGCTTTCCACAAGAGGGGTTCAGATTGCTTCAAATGAGAATGTGGAAGCTATGGACTCTAGTACCCTGGAACTAAGGAGCAGGTACTGGGCCATAAGGACCAGAAGCGGAGGAAATACCAATCAACAGAAGGCATCCGCAGGCCAGATCAGTGTGCAACCTACATTCTCAGTACAAAGGAATCTCCCTTTTGAGAGAGCGACCGTTATGGCAGCTTTCATTGGGAACAATGAAGGACGGACATCAGATATGCGAACCGAAATCATAAGGATGATGGAAAGTGCAAAACCAGAAGATTTGTCCTTCCAGGGGCGGGGAGTCTTCGAGCTCTCGGACGAAAAGGCGACGAACCCGATCGTGCCTTCCTTTGACATGAATAATGAGGGGTCTTATTTCTTCGGAGACAATGCAGAGGAGTATGACAAT
>cds:AAA52265 A/swine/Italy/141/1981 1981// NP
ATGGCGTCTCAAGGCACCAAACGATCATATGAACAAATGGAGACTGGTGGGGAACGCCAGGATGCCACAGAAATCAGAGCATCTGTTGGAAGAATGATTGGTGGAATCGGAAGATTCTACATCCAAATGTGCACTGAACTCAAACTAAGTGACTATGAGGGACGACTGATTCAAAATAGCATAACAATAGAGAGAATGGTGCTCTCTGCTTTTGACGAGAGAAGGAATAAATACCTAGAAGAGCATCCCAGTGCTGGGAAGGATCCTAAGAAAACTGGAGGACCCATATATAGAAGAATAGACGGAAAATGGACGAGGGAACTCATCCTTTATGACAAAGAAGAAATAAGGAGAGTTTGGCGCCAAGCCAACAATGGTGAAGATGCAACAGCTGGCCTTACCCATATCATGATTTGGCACTCCAATCTGAATGATGCCACCTATCAGAGAACAAGAGCTCTTGTTCGCACTGGGATGGACCCCAGAATGTGCTCCCTAATGCAAGGTTCAACACTTCCCAGAAGGTCTGGAGCCGCAGGTGCTGCAGTAAAAGGGGTTGGAACAATAGCGATGGAGTTAATCAGAATGATCAAACGTGGGATCAATGACCGAAACTTCTGGAGGGGTGAAAATGGACGAAGGACAAGGATTGCATATGAAAGAATGTGCAACATTCTCAAAGGGAAATTTCAGACAGCTGCACAGAGAGCAATGATGGATCAAGTTAGAGAAAGTCGGAACCCAGGAAACGCTGAAATTGAAGATCTCATTTTCCTAGCACGGTCAGCACTTATTTTAAGAGGGTCAGTTGCACACAAGTCTTGCCTGCCTGCTTGTGTGTATGGGCTTGCAGTAGCTAGTGGGCATGACTTTGAGAGAGAAGGATATTCTCTGGTCGGGATAGACCCCTTCAAACTGCTTCAAAACAGTCAAGTATTCAGCCTAATCAGACCAAATGAAAACCCAGCTCACAAGAGTCAACTGGTGTGGATGGCTTGCCATTCTGCCGCATTTGAGGATTTAAGAGTGTCAGGCTTCATAAGAGGAAAAAAAGTGGTTCCAAGAGGAAAGCTTTCCACAAGAGGGGTTCAGATTGCTTCAAATGAAAATGTGGAAGCTATGGACTCTAATACCCTGGAACTAAGGAGCAGGTACTGGGCCATACGGACCAGAAGCGGGGGAAATACCAATCAACAGAGGGCATCCGCAGGCCAGATCAGTGTGCAACCTACATTCTCAGTACAAAGGAATCTCCCTTTTGAGAGAGCGACCGTTATGGCAGCTTTCATTGGGAACAATGAGGGACGGACATCAGATATGAGAACCGAAATCATAAGGATGATGGAAAGTGCAAAGCCAGAAGATTTGTCCTTCCAGGGGCGGGGAGTCTTCGAGCTCTCGGACGAAAAGGCAACGAACCCGATCGTGCCTTCCTTTGACATGAATAATGAGGGGTCTTATTTCTTCGGAGACAATGCAGAGGAGTATGACAAT
>cds:AAA52266 A/swine/Ontario/2/1981 1981// NP
ATGGCGTCTCAAGGCACCAAACGATCATATGAACAAATGGAGACTGGTGGGGAACGCCAGGATGCTACAGAAATCAGAGCATCTGTCGGAAGAATGATTGGTGGAATCGGAAGATTCTACATCCAAATGTGCACTGAACTCAAACTCAGTGACTATGAGGGACGACTGATTCAAAATAGCATAACAATAGAGAGAATGGTGCTCTCTGCTTTTGACGAGAGAAGGAATAAATACCTAGAAGAGCATCCCAGTGCTGGGAAAGATCCTAAGAAAACTGGAGGACCCATATATAGAAGAGTAGACGGAAAATGGATGAGGGAACTCATTCTTTATGACAAAGAAGAAATAAGGAGGGTTTGGCGCCAAGCCAACAATGGTGAAGATGCAACAGCCGGCCTTACCCATATTATGATTTGGCACTCCAATCTGAATGATGCCACCTATCAGAGAACAAGAGCTCTTGTTCGCACTGGGATGGATCCCAGAATGTGCTCCCTAATGCAAGGTTCAACACTTCCCAGAAGGTCTGGAGCCGCAGGTGCTGCAGTGAAAGGAGTTGGAACAATAGCAATGGAGTTAATCAGAATGATCAAACGTGGGATCAATGACCGAAACTTCTGGAGGGGTGAAAATGGACGAAGGACAAGGATTGCATATGAAAGAATGTGCAATATTCTCAAAGGGAAATTTCAGACAGCTGCCCAGAGGGCAATGATGGATCAAGTGAGAGAAAGCCGGAACCCAGGAAACGCTGAAATTGAAGATCTCATTTTCCTGGCACGGTCAGCACTTATTTTAAGAGGGTCAGTTGCACATAAGTCTTGCCTGCCTGCTTGTGTGTATGGACTTGCAGTAGCGAGTGGGCATGACTTTGAAAGAGAAGGATATTCTCTAGTCGGGATAGACCCCTTCAAACTACTTCAAAATAGTCAAGTGTTCAGCCTAATCAGACCAAATGAAAACCCAGCTCACAAGAGTCAATTGGTGTGGATGGCATGCCACTCTGCCGCATTTGAGGATTTAAGAGTATCAGGCTTCATAAGAGGGAAGAAAGTGGTTCCAAGAGGAAAGCTTTCCACAAGAGGGGTGCAGATTGCTTCAAATGAGAATGTGGAAGCTATGGACTCTAGTACCCTGGAACTAAGAAGCAGGTACTGGGCCATAAGGACCAGAAGCGGGGGAAATACCAATCAACAGAAGGCATCCGCAGGCCAGATCAGTGTGCAACCTACATTCTCAGTGCAACGGAATCTCCCTTTTGAGAGAGCGACCGTTATGGCAGCTTTCATTGGGAACAATGAGGGACGAACATCAGATATGCGAATTGAAATCATAAGGATGATGGAAAGTGCAAAGCCAGAAGATTTGTCCTTCCAGGGGCGGGGAGTCTTCGAGCTCTCGGACGAAAAGGCAACGAACCCGATCGTGCCTTCCTTTGACATGAATAATGAGGGGTCTTATTTCTTCGGAGACAATGCAGAGGAGTATGACAAT
>cds:AAA52267 A/swine/Iowa/17672/1988 1988// NP
ATGGCGTCTCAAGGCACCAAACGATCATATGAACAAATGGAGACTGGTGGGGAACGCCAGGATGCCACAGAAATCAGAGCATCTGTCGGAAGAATGATTGGTGGAATCGGAAGATTCTACATCCAAATGTGCACTGAACTCAAACTCAGTGACTATGAGGGACGACTAATTCAAAATAGCATAACAATAGAGAGAATGGTGCTCTCTGCTTTTGATGAGAGAAGGAATAAATACCTAGAAGAGCATCCCAGTGCTGGGAAGGATCCTAAGAAAACTGGAGGACCCATATATAGAAGAGTAGACGGAAAGTGGATGAGAGAACTCATCCTTTATGACAAAGAAGAAATAAGGAGAGTTTGGCGCCAAGCAAACAATGGTGAAGATGCAACAGCCGGTCTTACTCATATCATGATTTGGCACTCCAATCTGAATGACGCCACCTATCAGAGAACAAGAGCGCTTGTTCGCACTGGAATGGATCCCAGAATGTGCTCCCTAATGCAAGGTTCAACACTTCCCAGAAGGTCTGGAGCCGCAGGTGCTGCAGTGAAAGGAGTTGGAACAATAGCAATGGAGTTAATCAGAATGATCAAACGTGGAATCAATGACCGAAACTTCTGGAGGGGTGAAAATGGACGAAGGACAAGGATTGCATATGAAAGAATGTGCAATATTCTCAAAGGAAAATTTCAGACAGCTGCCCAGAGGGCAATGATGGATCAAGTGAGAGAAAGTCGGAACCCAGGAAACGCTGAAATTGAAGATCTCATTTTCCTGGCACGGTCAGCACTTATTCTAAGGGGGTCAGTTGCACATAAGTCTTGCCTGCCTGCTTGTGTGTATGGGCTTGCAGTAGCAAGTGGGCATGACTTTGAAAGAGAAGGATATTCACTGGTCGGGATAGACCCCTTCAAACTACTTCAAAACAGTCAAGTGTTCAGCCTGATCAGACCAAATGAAAACCCAGCTCACAAGAGTCAATTGGTGTGGATGGCATGCCACTCTGCTGCATTTGAGGATTTAAGAGTATCAAGCTTCATAAGAGGGAAGAAAGTGGTTCCAAGAGGAAAGCTTTCCACAAGAGGGGTTCAGATTGCTTCAAATGAGAATGTGGAAGCTATGGACTCTAGTACGCTAGAACTAAGAAGCAGATACTGGGCCATAAGGACCAGAAGCGGAGGAAATACCAATCAACAGAAGGCATCCGCGGGCCAGATCAGTGTGCAACCTACATTCTCAGTGCAACGGAATCTCCCTTTTGAAAGAGCAACCGTTATGGCAGCTTTCAGCGGGAACAATGAGGGACGGACATCAGACATGCGAACGGAAGTTATAAGGATGATGGAAAGTGCAAAGCCAGAAGATTTGTCCTTCCAGGGGCGGGGAGTCTTCGAGCTCTCGGACGAAAAGGCAACGAACCCGATCGTGCCTTCCTTTGACATGAGTAATGAAGGGTCTTATTTCTTCGGAGACAATGCAGAGGAGTATGACAAT
>cds:AAA52268 A/swine/Cambridge/1/1935 1935// NP
ATGGCGACCCAAGGCACCAAACGATCTTACGAACAGATGGAGACTGATGGAGAACGCCAGAATGCCACTGAAATCAGAGCATCTGTCGGAAAAATGATTAGTGGAATTGGACGATTCTACATCCAAATGTGCACCGAACTTAAACTCAGTGATTATGAGGGACGGCTGATTCAGAACAGCTTAACAATAGAAAGAATGGTGCTCTCTGCTTTTGACGAGAGGAGGAATAAATACCTAGAAGAACATCCCAGTGCGGGGAAAGATCCTAAGAAAACTGGAGGACCTATCTACAGGAGAGTAGATGGAAAGTGGATGAGAGAACTCATCCTTTATGACAAAGAAGAAATAAGACGAATCTGGCGCCATGCTAATAATGGTGACGATGCAACGGCTGGTCTGACTCACATGATGATCTGGCACTCCAATTTGAATGATGCAACTTATCAGAGGACAAGAGCTCTTGTTCGCACAGGAATGGATCCCAGGATGTGCTCTCTGATGCAGGGTTCAACCCTCCCTAGGAGGTCTGGGGCCGCAGGTGCTGCAGTCAAAGGAGTTGGAACAATGGTGATGGAATTGATCAGAATGATCAAACGTGGGATCAATGATCGGAACTTCTGGAGGGGTGAGAATGGACGGAGAACAAGAATTGCTTATGAAAGAATGTGCAACATTCTCAAAGGGAAATTTCAAACAGCTGCACAAAGAGCAATGGTGGATCAAGTGAGAGAGAGCCGGAATCCAGGGAATGCTGAGGTCGAAGATCTCATCTTTCTAGCACGGTCTGCACTCATATTGAGAGGGTCAGTTGCTCACAAGTCCTGCCTGCCTGCCTGTGTGTATGGACCTGCCGTAGCCAGTGGATACGACTTTGAAAGAGAGGGATACTCTCTAGTCGGAATAGACCCTTTCAGACTGCTTCAAAACAGCCAAGTATACAGCCTAATCAGACCAAATGAGAATCCAGCACACAAGAGTCAACTGGTGTGGATGGCATGCCATTCTGCTGCATTTGAAGATCTAAGAGTATCAAGCTTCATCAGAGGGACGAAAGTGGTCCCAAGAGGGAAGCTTTCCACTAGAGGAGTTCAAATTGCTTCCAATGAAAACATGGAGACTATGGAATCAAGTACCCTTGAACTGAGAAGCAGATACTGGGCCATAAGGACCAAAAGTGGAGGAAACACCAATCAACAGAGGGCATCTGCGGGCCAAATCAGCATACAACCTACGTTCTCAGTACAGAGAAATCTCCCTTTTGACAGATCAACCATTATGGCAGCATTCACTGGGAATACAGAGGGGAGAACATCTGACATGAGAACCGAAATCATAAGGCTGATGGAAAGTGCAAGACCAGAAGATGTGTCTTTCCAGGGGCGGGGAGTCTTCGAGCTCTCGGACGAAAAGGCAGCGAGCCCGATCGTGCCCTCCTTTGACATGAGTAATGAAGGATCTTATTTCTTCGGAGACAATGCAGAGGAGTACGACAAT
>cds:AAA52269 A/swine/Dandong/9/1983 1983// NP
ATGGCGTCCCAAGGCACCAAACGGTCTTATGAACAGATGGAAACTGATGGGGAACGCCAGAATGCAACTGAGATCAGGGCATCCGTCGGGAAGATGATTGATGGAATTGGGCGATTCTACATCCAAATGTGCACTGAACTTAAACTCAGTGATTATGAAGGGCGGTTGATCCAGAACAGCTTAACAATAGAGAGAATGGTGCTCTCTGCTTTTGATGAGAGAAGGAATAGATATCTGGAAGAACATCCCAGCGCGGGGAAAGACCCTAAGAAAACTGGAGGGCCCATATACAGGAGAGTAGGTGGAAAGTGGATAAGGGAACTCATCCTTTATGACAAAGAAGAAATAAGGCGAATCTGGCGCCAAGCCAATAATGGTGATGATGCGACACGTGGTCTAACTCACATGATGATCTGGCATTCCAATTTGAATGATGCAACATACCAGAGGACAAGAGCTCTTGTTCGCACCGGAATGGATCCCAGGATGTGCTCTCTGATGCAGGGTTCGACTCTCCCTAGGAGGTCTGGAGCTGCAGGCGCTGCAGTCAAAGGAGTCGGGACAATGGTGATGGAGCTGATCAGAATGATCAAACGGGGGATCAACGATCGGAATTTCTGGAGAGGTGAGAATGGGCGAAAAACAAGGAGTGCTTATGAGAGAATGTGCAACATTCTCAAAGGAAAATTTCAAACAGCTGCACAAAGAGCAATGATGGATCAAGTGAGAGAAAGCCGGAACCCAGGAAATGCTGAGATCGAAGATCTCATATTTTCGGCAAGGTCTGCACTAATATTGAGAGGGTCAGTTGCTCACAAATCTTGTCTACCTGCCTGTGTGTATGGACCTGCCGTATCCAGTGGGTACGACTTTGAAAAAGAGGGATATTCTTTGGTGGGAATAGACCCTTTCAAATTACTTCAAAACAGCCAAGTATACAGCCTAATCAGACCGAACGAGAATCCAGCACACAAGAGTCAGCTGGTGTGGATGGCATGCCATTCTGCTGCATTTGAAGATCTAAGATTGTTAAGCTTCATCAGAGGGACCAAAGTATCCCCGCGGGGGAAACTTTCAACTAGAGGAGTACAAATTGCTTCAAATGAGAACATGGATACTATGGAATCAAGTACTCTTGAACTGAGAAGCAGGTACTGGGCCATAAGGACCAGGAGTGGAGGAAACACTAATCAACAGAGGGCCTCCGCAGGCCAAATCAGTGTGCAACCTACATTTTCTGTGCAAAGAAACCTCCCATTTGACAAATCAACCGTTATGGCAGCATTCACTGGGAATACGGAGGGAAGAACCTCAGACATGAGGGCAGAAATCATAAGGATGATGGAAAATGCAAAACCAGAAGAAGTGTCCTTCCGTGGGCGGGGAGTTTTCGAGCTCTCAGACGAAAAGGCAACGAACCCGATCGTGCCCTCTTTTGACATGAGTAATGAAGGATCTTATTTCTTCGGAGACAATGCAGAAGAGTACGACAAT
>cds:AAA52270 A/swine/Hong Kong/126/1982 1982// NP
ATGGCGTCTCAAGGCACCAAACGATCTTATGAGCAGATGGAAACTGGTGGAGAACGCCAGAATGCTACTGAGATCAGAGCATCTGTTGGGAGAATGGTCGGTGGAATTGGAAGATTCTACATACAGATGTGCACTGAACTCAAACTCAGCGACTATGAAGGAAGGCTGATCCAAAACAGCATAACAATAGAGAGAATGGTTCTCTCTGCATTTGATGAAAGGAGGAACAAATACCTGGAAGAACATCCCAGCGCGGGGAAGGACCCGAAGAAAACTGGAGGTCCAATCTACAGAAGGAGGGACGGAAAATGGATGAGAGAGCTGATTCTGTATGACAAAGAGGAGATCAGGAGGATTTGGCGTCAAGCGAATAATGGAGAAGACGCAACTGCTGGTCTCACTCATCTGATGATCTGGCATTCCAACTTGAATGATGCCACATATCAGAGAACAAGAGCTCTCGTGCGTACTGGAATGGACCCCAGAATGTGCTCTCTGATGCAAGGATCAACTCTCCCGAGGAGATCTGGAGCTGCGGGTGCAGCGGTAAAGGGAGTTGGAACGATGGTAATGGAACTAATTCGGATGGTAAAGCGAGGGATCAATGATCGGAATTTCTGGAGAGGTGAAAATGGACGAAGAACAAGAATTGCATATGAGAGGATGTGCAACATCCTCAAAGGGAAATTCCAAACAGCAGCACAGCGAGCAATGATGGACCAGGTGAGAGAAAGCAGGAATCCTGGGAATGCTGAGATTGAAGACCTTATCTTTCTGGCTCGGTCTGCACTCATTCTGAGAGGATCAGTGGCTCATAAGTCCTGCTTGCCTGCTTGTGTATATGGACTTGCTGTGGCCAGTGGATACGACTTTGAGAGAGAGGGGTACTCTCTGGTCGGAATAGATCCTTTCCGTCTGCTTCAAAACAGCCAGGTGTTAAGCCTCATTAGACCAAATGAGAATCCGGCACATAAGAGTCAACTGGTATGGATGGCATGCCATTCTGCAGCATTTGAAGACCTGAGAGTATCAAGCTTCATCAGAGGGACAAGAGTGATCCCAAGAGGACAACTGTCCACCAGAGGAGTTCAAATAGCTTCTAATGAGAACATGGAAACAATGGACTCCAGTACTCTTGAACTGAGAAGCAGATACTGGGCTATAAGGACTAGGAGTGGAGGAAACACCAACCAACAGAGAGCATCTGCAGGGCAAATCAGTGTGCAACCCACTTTCTCGGTACAGAGAAATCTTCCTTTCGAGAGAGCGACCATCATGGCGGCATTTACAGGGAACACTGAAGGCAGAACATCTGACATGAGGACTGAAATCATAAGAATGATGGAAAGTGCCAGACCAGAAGATGTGTCTTTCCAGGGGCGGGGAGTCTTCGAGCTCTCGGACGAAAAGGCAACGAACCCGATCGTGCCTTCCTTTGACATGAGTAATGAGGGATCTTATTTCTTCGGAGACAATGCAGAGGAGTATGACAAT
>cds:AAA52271 A/swine/Italy/839/1989 1989// NP
ATGGCGTCTCAAGGCACCAAACGATCTTATGAGCAGATGGAAACCGGTGGAGAACGCCAGAATGCTACTGAAATCAGAGCATCTGTTGGGAGAATGGTTGGAGGAATTGGAAGATTCTACATACAGATGTGCACTGAACTCCAACTCAGTGACTATGAAGGGAGGCTGATCCAGAACAGCATAACAATAGAGAGAATGGTTCTCTCTGCATTTGACGAGAGGAGGAACAAATACCTGGAAGAACATCCCAGTGCGGGGAAGGACCCAAAGAAAACTGGAGGTCCAATCTACAAAAAGAGAGACGGAAAATGGATGAGGGAGCTGATTCTGTATGACAAAGAGGAGATCAGGAGAATTTGGCGCCAAGCAAACAATGGTGAAGATGCTACTGCTGGTCTCACTCACCTGATGATTTGGCATTCCAACCTGAATGATGCCACATATCAAAGAACAAGAGCTCTCGTGCGTACTGGGATGGATCCCAGAATGTGCTCTCTGATGCAAGGATCAACTCTCCCGAGGAGATCTGGAGCTGCTGGTGCAGCAGTAAAGGGAGTTGGGACGATGGTAATGGAACTGATTCGGATGATAAAGCGGGGGATCAATGATCGGAACTTCTGGAGAGGCGAGAATGGACGAAGAACAAGAATTGCATATGAGAGAATGTGCAACATCCTCAAAGGGAAATTTCAGACAGCAGCGCAACGAGCAATGATGGACCAGGTGAGAGAAAGCAGAAATCCTGGGAATGCTGAGATTGAAGATCTTATCTTTCTGGCACGATCTGCACTCATTCTGAGAGGATCAGTGGCTCATAAATCCTGCCTGCCTGCTTGTGTATATGGACTTGTTGTGGCAAGTGGATATGACTTTGAAAGAGAAGGGTACTCTCTAGTCGGAATAGATCCTTTCCGTCTGCTTCAGAACAGCCAGGTGTTCAGCCTCATTAGACCAAATGAGAATCCAGTACATAAGAGTCAGCTGGTGTGGATGGCATGCCATTCTGCAGCATTTGAAGATCTGAGAGTGTCAAGTTTCATCAGAGGGACAAAAGTGGTACCAAGAGGACAACTGTCCACCAGAGGAGTTCAAATTGCTTCAAATGAAAACATGGAGACAATGGACTCCATTACTCTTGAACTGAGAAGCAAATACTGGGCTATAAGAACCAGGAGCGGAGGAAACACCAATCAACAGAGAGCATCTGCAGGGCAAATCAGTGTACAACCTACTTTCTCAGTACAGAGAAATCTTCCTTTCGAGAGAGCGACCATCATGGCAGCATTTACAGGGAACACTGAAGGCAGAACATCTGACATGAGGACTGAAATTATAAGAATGATGGAAAGTGCCAGACCAGAAGATGTGTCCTTCCAGGGGCGGGGAGTCTTCGAGCTCTCGGACGAAAAGGCAACGAACCCGATCGTGCCTTCCTTTGACATGAGTAATGAGGGATCTTATTTCTTCGGAGACAATGCAGAGGAGTATGGCAAT
>cds:AAA43452 A/Wilson-Smith/1933 1933// NP
ATGGCGACCAAAGGCACCAAACGATCTTACGAACAGATGGAGACTGATGGAGAACGCCAGAATGCCACTGAAATCAGAGCATCTGTCGGAAAAATGATTGGTGGAATTGGACGATTCTACATCCAAATGTGCACCGAACTTAAACTCAGTGATTATGAGGGACGGCTGATTCAGAACAGCTTAACAATAGAGAGAATGGTGCTCTCTGCTTTTGACGAGAGGAGGAATAAATATCTAGAAGAACATCCCAGTGCGGGGAAAGATCCTAAGAAAACTGGAGGACCTATATACAGGAGAGTAGATGGAAAGTGGATGAGAGAACTCATCCTTTATGACAAAGAAGAAATAAGACGAATCTGGCGCCAAGCTAATAATGGTGACGATGCAACGGCTGGTCTGACTCACATGATGATCTGGCACTCCAATTTGAATGATGCAACTTACCAGAGGACAAGAGCTCTTGTTCGCACAGGAATGGATCCCAGGATGTGCTCACTGATGCAGGGTTCAACCCTCCCTAGGAGGTCTGGGGCCGCAGGTGCTGCAGTCAAAGGAGTTGGAACAATGGTGATGGAATTGATCAGAATGATCAAACGTGGGATCAATGATCGGAACTTCTGGAGGGGTGAGAATGGACGGAGAACAAGGATTGCTTATGAAAGAATGTGCAACATTCTCAAAGGGAAATTTCAAACAGCTGCACAAAGAGCAATGGTGGATCAAGTGAGAGAGAGCCGGAATCCAGGAAATGCTGAGTTCGAAGATCTCATCTTTCTAGCACGGTCTGCACTCATATTGAGAGGGTCAGTTGCTCACAAGTCCTGCCTGCCTGCCTGTGTGTATGGACCTGCCGTAGCCAGTGGATACGACTTTGAAAGAGAGGGATACTCTCTAGTCGGAATAGACCCTTTCAGACTGCTTCAAAACAGCCAAGTATACAGCCTAATCAGACCAAATGAGAATCCAGCACACAAGAGTCAACTGGTGTGGATGGCATGCCATTCTGCTGCATTTGAAGATCTAAGAGTATCAAGCTTCATCAGAGGGACGAAAGTGGTCCCAAGAGGGAAGCTTTCCACTAGAGGAGTTCAAATTGCTTCCAATGAAAACATGGAGACTATGGAATCAAGTACCCTTGAACTGAGAAGCAGATACTGGGCCATAAGGACCAGAAGTGGAGGGAACACCAATCAACAGAGGGCTTCCTCGGGCCAAATCAGCATACAACCTACGTTCTCAGTACAGAGAAATCTCCCTTTTGACAGACCAACCATTATGGCAGCATTCACTGGGAATACAGAGGGGAGAACATCTGACATGAGAACCGAAATCATAAGGCTGATGGAAAGTGCAAGACCAGAAGATGTGTCTTTCCAGGGGCGGGGAGTCTTCGAGCTCTCGGACGAAAAGGCAGCGAGCCCGATCGTGCCCTCCTTTGACATGAGTAATGAAGGATCTTATTTCTTCGGAGACAATGCAGAGGAGTACGACAAT
>cds:AAA43453 A/swine/Iowa/15/1930 1930// NP
ATGGCGTCTCAAGGCACCAAACGATCATACGAACAAATGGAAACTGGTGGAGAACGCCAGAATGCCACGGAAATCAGAGCATCTGTCGGAAGAATGATTGGTGGAATTGGAAGATTCTACATCCAAATGTGCACCGAACTCAAACTCAGTGATTATGAGGGACGGCTGATTCAGAACAGCATAACAATAGAGAGAATGGTGCTCTCTGCTTTTGACGAGAGGAGGAACAAATATCTGGAAGAACATCCAAGCGCTGGGAAAGACCCTAAGAAAACTGGAGGACCCATATACAGGAGAATAGACGGAAAGTGGATAAGAGAACTCATCCTTTATGACAAAGAAGAAATAAGGAGAATCTGGCGCCAAGCCAACAATGGTGAGGATACAACAGCCGGTCTGACTCACATGATGATCTGGCATTCCAATTTGAATGATGCCACTTATCAGAGGACAAGAGCTCTTGTTCGCACCGGAATGGATCCCAGGATGTGCTCTCTGATGCAGGGTTCAACTCTCCCCAGGAGGTCTGGAGCCGCAGGTGCTGCAGTCAAAGGAGTTGGGACAGTGGTGATGGAGTTGATCAGAATGATCAAACGTGGAATCAATGATCGGAACTTCTGGAGGGGTGAAAATGGACGAAGGACAAGAATTGCCTATGAAAGAATGTGCAACATTCTCAAAGGGAAATTTCAAACAGCTGCACAGAGAGCAATGATGGATCAAGTGAGAGAGAGCCGAAACCCAGGAAATGCTGAAATCGAAGATCTCATCTTTCTGGCACGATCCGCACTCATATTACGAGGATCAGTTGCACACAAGTCCTGTCTGCCTGCCTGTGTGTATGGACTTGCTGTAGCCAGTGGACATGACTTTGAAAGAGAGGGGTACTCTCTGGTCGGAATAGACCCTTTCAGACTGCTTCAAAACAGCCAAGTATTCAGCCTAATCAGACCAAATGAAAACCCAGCGCACAAGAGTCAATTAGTGTGGATGGCATGCCATTCTGCTGCATTTGAAGATTTAAGGGTATCAAGCTTCATAAGAGGGAAAAGAGTGGTTCCACGAGGGCAGCTTTCCACCAGAGGGGTTCAGATTGCTTCCAATGAGAACATGGAGACTATGGACTCTAGTACTCTTGAACTGAGAAGCAGATACTGGGCCATAAGGACCAGAAGTGGAGGAAACACTAATCAACAGAGGGCATCTGCGGGCCAAATCAGCGTGCAACCTACATTCTCGGTGCAGAGAAATCTCCCTTTTGAGAGAGCAACCGTTATGGCAGCATTCACTGGGAACACAGAGGGAAGAACATCAGACATGAGAACCGAAATCATAAGGATAATGGAAAGTGCAAGACCAGAAGATGTGTCTTTCCAGGGGCGGGGAGTCTTCGAGCTCTCGGACGAAAAGGCAACGAGCCCGATCGTGCCTTCCTTTGACATGAGTAACGAAGGATCTTATTTCTTCGGAGACAATGCAGAGGAGTATGACAAT
>cds:AAA43454 A/mink/Sweden/1984 1984// NP
ATGGCGTCTCAAGGCACCAAACGATCTTATGAACAGATGGAAACTGGTGGAGAACGCCAGAATGCTACTGAGATCAGAGCATCTGTTGGGAGAATGGTTGGTGGAATTGGAAGGTTCTACATACAGATGTGCACTGAACTCAAACTCAGCGACCATGAAGGGAGGCTGATTCAGAACAGCATAACAATAGAGAGAATGGTTCTCTCTGCATTTGATGAAAGGAGGAACAAATACCTGGAAGAACATCCCAGTGCGGGAAAGGACCCGAAGAAAACTGGAGGTCCAATCTACAGAAGGAGGGATGGAAAATGGATGAGAGAACTGATTCTGTATGATAAAGAGGAGATCAGGAGGATTTGGCGTCAAGCGAATAATGGGGAAGACGCAACTGCTGGTCTCACTCATTTAATGATTTGGCATTCCAACCTGAATGATGCCACATATCAGAGAACAAGAGCTCTCGTACGCACTGGGATGGACCCCAGAATGTGCTCCCTGATGCAAGGATCAACTCTCCCGAGGAGATCTGGTGCTGCTGGTGCAGCAGTAAAGGGAGTTGGGACGATGGTGATGGAGCTCATTCGGATGATAAAGAGGGGGATCAATGATCGGAATTTCTGGAGAGGCGAAAATGGACGAAGAACAAGAATTGCATATGAGAGAATGTGCAACATTCTCAAGGGAAAATTCCAAACAGCAGCACAACGAGCAATGATGGACCAGGTACGGGAAAGCAGGAATCCTGGGAATGCTGAGATCGAAGACCTTATCTTTCTGGCACGGTCTGCACTCATTCTGAGAGGATCAGTGGCTCATAAGTCCTGTCTGCCTGCCTGTGTATATGGACTTGCTGTGGCCAGTGGGTACGACTTTGAGAGAGAGGGATACTCTCTGGTCGGAATAGATCCTTTCCGCCTGCTTCAAAACAGCCAGGTCTTCAGCCTTATTAGACCAAATGAGAATCCGGCACATAAGAGCCAACTAGCATGGATGGCATGCCATTCCGCAGCATTTGAAGACCTGAGAGTATCAAGCTTCATCAGAGGGACAAGAGTAGTCCCAAGAGGACAACTGTCCACTAGAGGAGTTCAAATTGCTTCAAATGAGAACATGGAAACAATGGACTCCAGTACTCTTGAGCTGAGAAGCAGATACTGGGCTATAAGGACCAGGAGTGGAGGAAACAACAACCAACAGAGAGCATCTGCAGGACAAATCAGTGTACAACCTACTTTCTCGGTACAAAGAAATCTTCCTTTCGAGAGAGCGACCATCATGGCGGCATTTACAGGGAACACTGAAGGCAGAACATCTGACATGAGGACTGAGATCATAAGAATGATGGAAAGTGCCAGACCAGAAGATCTGTCTTTCCAGGGGCGGGGAGTCTTCGAGCTCTCGGACGAAAATGCAACGAACCCGATCGTGCCTTCCTTTGACATGAGTAATGAGGGATCTTATTTCTTCGGAGACAATGCAGAGGAGTATGACAAT
>cds:AAA43455 A/swine/Tennessee/24/1977 1977// NP
ATGGCGTCTCAAGGCACCAAACGATCATATGAACAAATGGAGACTGGTGGGGAACGCCAGGATGCCACAGAAATCAGAGCATCTGTCGGAAGAATGATTGGTGGAATCGGAAGATTCTACATCCAAATGTGCACTGAACTCAAACTCAGTGACTATGAGGGACGACTGATTCAAAATAGCATAACAATAGAGAGAATGGTGCTCTCTGCTTTTGACGAGAGAAGGAATAAATACCTAGAAGAGCATCCCAGTGCTGGGAAAGATCCTAAGAAAACTGGAGGACCCATATATAGAAGAGTAGACGGAAAATGGATGAGGGAACTCATCCTTTATGACAAAGAAGAAATAAGGAGAGTTTGGCGCCAAGCCAACAATGGTGAAGATGCAACAGCCGGCCTTACCCATATTATGATTTGGCACTCCAATCTGAATGATGCCACCTATCAGAGAACAAGAGCTCTTGTTCGCACTGGGATGGATCCCAGAATGTGCTCCCTAATGCAAGGTTCAACACTTCCCAGAAGGTCTGGAGCCGCAGGTGCTGCAGTAAAAGGAGTTGGAACAATAGCGATGGAGTTAATCAGAATGATCAAACGTGGGATCAATGACCGAAACTTCTGGAGGGGTGAAAATGGACGAAGGACAAGGATTGCATATGAAAGAATGTGCAACATTCTCAAAGGGAAATTTCAGACAGCTGCCCAGAGGGCAATGATGGATCAAGTGAGAGAAAGTCGGAACCCAGGAAACGCTGAAATTGAAGATCTCATTTTCCTGGCACGGTCAGCACTCATTTTAAGAGGGTCAGTTGCACATAAGTCTTGCCTGCCTGCTTGTGTGTATGGGCTTGCAGTAGCGAGTGGGCATGACTTTGAAAGAGAAGGATATTCTCTGGTCGGAATAGACCCCTTCAAACTACTTCAAAACAGTCAAGTATTCAGCCTGATCAGACCAAATGAAAACCCAGCTCACAAGAGTCAACTGGTGTGGATGGCATGCCACTCTGCCGCATTTGAGGATTTAAGAGTATCAGGCTTCATAAGAGGGAAGAAAGTGGTTCCAAGAGGAAAGCTTTCCACAAGAGGGGTTCAGATTGCTTCAAATGAGAATGTGGAAGCTATGGACTCTAGTACCCTGGAACTAAGAAGCAGGTACTGGGCCATAAGGACCAGAAGCGGGGGAAATACCAATCAACAGAAGGCATCCGCAGGCCAGATCAGTGTGCAACCTACATTCTCAGTACAAAGGAATCTCCCTTTTGAGAGAGCGACCGTTATGGCAGCTTTCATTGGGAACAATGAGGGACGAACATCAGATATGCGAACTGAAATCATAAGGATGATGGAAAGTGCAAAGCCAGAAGATTTGTCCTTCCAGGGGCGGGGAGTCTTCGAGCTCTCGGACGAAAAGGCAACGAACCCGATCGTGCCTTCCTTTGACATGAATAATGAGGGGTCTTATTTCTTCGGAGACAATGCAGAGGAGTATGACAAT
>cds:AAA43456 A/swine/Netherlands/12/1985 1985// NP
ATGGCGTCTCAAGGCACCAAACGATCTTATGAGCAGATGGAAACCGGAGGAGAACGCCAGAATGCTACTGAAATCAGAGCATCTGTTGGGGGAATGGTTGGTGGAATTGGAAGATTCTACATACAGATGTGCACTGAACTCAAACTCAGTGACTATGAAGGGAGGCTGATCCAGAATAGCATAACAATAGAGAGAATGGTTCTCTCTGCATTTGATGAGAGGAGGAACAAATACCTGGAAGAACATCCCAGTGCGGGGAAGGACCCAAAGAAAACTGGAGGTCCAATCTACAAAAAGAGAGACGGAAAATGGATGAGAGAGCTGATTCTGTATGACAAAGAGGAGATCAGGAGGATTTGGCGTCAAGCAAACAATGGTGAAGATGCTACTGCTGGTCTCACTCATCTGATGATTTGGCATTCCAACCTGAATGATGCCACATATCAGAGAACAAGAGCTCTCGTGCGTACTGGGATGGACCCCAGAATGTGCTCTCTGATGCAAGGATCAACTCTCCCGAGGAGATCTGGAGCTGCAGGTGCAGCAGTAAAGGGAGTTGGGACGATGGTAATGGAACTGATTCGGATGATAAAGCGGGGGATCAATGATCGGAACTTCTGGAGAGGCGAAAATGGGCGAAGAACAAGAATTGCATATGAGAGAATGTGCAACATCCTCAAAGGGAAATTTCAGACAGCAGCGCAACGAGCAATGATGGACCAGGTGCGAGAAAGCAGAAATCCTGGGAATGCTGAGATTGAAGACCTTATCTTTCTGGCACGATCTGCACTCATTCTGAGAGGATCAGTGGCTCATAAATCCTGCCTGCCTGCTTGTGTATATGGACTTGTTGTGGCAAGTGGATATGACTTTGAAAGAGAAGGGTACTCTCTAGTCGGAATAGATCCTTTCCGTCTGCTCCAGAACAGCCAGGTGTTCAGCCTCATTAGACCAAATGAGAATCCAGCACATAAGAGTCAGCTGGTATGGATGGCATGCCATTCTGCAGCGTTTGAAGATCTGAGAGTGTCAAGTTTCATCAGAGGGACAAAAGTGGTCCCAAGAGGACAACTGTCCACCAGAGGAGTTCAAATTGCTTCAAATGAAAACATGGAAACAATGGACTCCAGTACTCTTGAACTGAGAAGCAAATACTGGGCTATAAGAACCAGGAGCGGAGGAAACACCAACCAACAGAGAGCATCTGCAGGGCAAATCAGTGTACAACCTACTTTCTCGGTACAGAGAAATCTTCCTTTCGAGAAAGCGACCATCATGGCAGCTTTTACAGGGAACACTGAAGGCAGAACATCTGACATGAGGACTGAAATTATAAGAATGATGGAAAGTGCCAGACCAGAAGATGTGTCCTTCCAGGGGCGGGGAGTCTTCGAGCTCTCGGACGAAAAGGCAACGAACCCGATCGTGCCTTCCTTTGACATGAGTAATGAGGGATCTTATTTCTTCGGAGACAATGCAGAGGAGTATGACAAT
>cds:AAA43457 A/equine/London/1416/1973 1973// NP
ATGGCGTCTCAAGGCACCAAACGATCTTATGAGCAGATGGAAACTGGTGGGGAACGCCAGAATGCAACTGAAATCAGAGCATCTGTTGGAAGGATGGTGGGAGGAATCGGCCGGTTTTATGTTCAAATGTGTACTGAGCTCAAACTCAACGACCATGAAGGGCGGCTGATTCAGAACAGCATAACAATAGAGAGGATGGTGCTTTCGGCATTCGACGAAAGAAGAAACAAGTACCTGGAGGAGCATCCCAGTGCTGGAAAAGACCCCAAGAAAACGGGAGGCCCGATATACAGAAGGAGAGATGGGAAATGGATGAGAGAACTCATCCTCCATGATAAAGAAGAAATCAGGAGGATCTGGCGTCAGGCCAACAATGGTGAAGATGCTACTGCTGGTCTGACTCACATGATGATCTGGCACTCCAATCTCAATGACACCACCTACCAAAGAACAAGGGCTCTTGTTCGGACTGGGATGGATCCCAGAATGTGCTCTCTGATGCAAGGATCAACTCTCCCACGGAGATCTGGAGCTGCCGGTGCTGCAGTGAAGGGTGTTGGAACAATGGTAATGGAACTCATCAGGATGATCAAACGCGGGATAAATGATCGAAACTTCTGGAGAGGTGAAAATGGTCGAAGAACCAGAATTGCTTATGAAAGAATGTGCAACATCCTCAAGGGGAAATTCCAAACAGCAGCACAACGAGCAATGATGGACCAAGTGAGAGAGGGCCGCAATCCTGGAAATGCTGAGATTGAGGATCTCATTTTCTTGGCGCGATCAGCACTCATTCTGAGAGGATCAGTAGCCCATAAATCATGCCTACCTGCCTGTGTTTATGGCCTTGCAGTAGCCAGTGGGTATGACTTCGAGAAAGAGGGATACTCTCTGGTTGGAATTGATCCTTTCAAACTACTCCAGAACAGCCAAATTTTCAGTCTGATCAGACCGAAAGAAAATCCAGCACACAAGAGCCAGCTGGTGTGGATGGCATGCCATTCTGCAGCATTTGAGGACCTGAGAGTTTCGAATTTCATTAGAGGAACCAAAGTAATCCCAAGAGGACAGTTGGCAACCAGAGGAGTGCAAATTGCTTCAAATGAAAACATGGAGACAATAGATTCTAGCACACTCGAACTGAGGAGCAGATATTGGGCAATAAGGACCAGGAGTGGGGGGAACACCAGTCAACAGAGAGCATCTGCAGGACAGATAAGTGTGCAACCCACTTTCTCAGTGCAGAGAAATCTTCCCTTTGAAAGAGCAACCATTATGGCTGCATTCACTGGAAACACTGAGGGGAGGACTTCCGACATGAGAACGGAAATCATAAGGATGATGGAAAATGCCAGATCAGAAGATGTGTCTTTCCAGGGGCGGGGAGTCTTCGAGCTCTCGGACGAAAAGGCAACGAACCCGATCGTGCCTTCCTTTGACATGAGCAATGAAGGGTCTTATTTCTTCGGAGACAATGCTGAGGAGTTTGACAGT
>cds:AAA43458 A/equine/Kentucky/2/1986 1986// NP
ATGGCGTCTCAAGGCACCAAACGATCTTATGAGCAGATGGAAACTGGTGGGGAACGCCAGAATGCAACTGAAATCAGAGCATCTGTCGGAAGGATGGTGGGAGGAATCGGCCGGTTCTATGTTCAGATGTGTACTGAGCTTAAACTCAACGACCATGAAGGGCGGCTGATTCAGAACAGCATAACAATAGAAAGGATGGTACTTTCGGCATTCGACGAAAGAAGAAACAAGTACCTCGAGGAGCATCCCAGTGCTGGGAAAGACCCCAAGAAAACGGGAGGCCCGATATACAGAAGGAAAGATGGGAAATGGATGAGAGAACTCATCCTCCATGATAAAGAAGAAATCATGAGGATCTGGCGTCAGGCCAACAATGGTGAAGACGCTACTGCTGGTCTTACTCATATGATGATCTGGCACTCCAATCTCAATGACACCACATACCAAAGAACAAGGGCTCTTGTTCGGGCTGGGATGGATCCCAGAATGTGCTCTCTGATGCAAGGATCAACCCTCCCACGGAGATCTGGAGCTGCCGGTGCTGCAGTAAAAGGTGTTGGAACAATGGTAATGGAACTCATCAGGATGATCAAACGCGGGATAAATGATCGAAATTTCTGGAGAGGTGAAAATGGTCGAAGAACCAGAATTGCTTATGAAAGAATGTGCAATATCCTCAAAGGGAAATTCCAAACAGCAGCACAACGGGCAATGATGGACCAAGTGAGGGAGGGCCGCAATCCTGGAAATGCTGAGATTGAGGATCTCATTTTCTTGGCACGATCAGCACTCATTTTGAGAGGATCAGTAGCCCATAAATCATGCCTACCTGCCTGTGTTTATGGCCTTGCAGTAGCCAGTGGGTATGACTTTGAGAAGGAAGGATACTCTCTGGTTGGAATTGATCCTTTCAAACTACTCCAGAACAGCCAAATTTTCAGTCTAATCAGACCGAAAGAAAATCCAGCACACAAGAGCCAGTTGGTGTGGATGGCATGCCATTCTGCAGCATTTGAGGACCTGAGAGTTTTGAATTTCATTAGAGGAACCAAAGTAATCCCAAGAGGACAGTTAGCAACCAGAGGAGTGCAAATTGCTTCAAATGAAAACATGGAGACAATAGATTCTAGCACACTCGAACTGAGGAGCAGATATTGGGCAATAAGGACCAGGAGTGGAGGGAACACCAGTCAACAGAGAGCATCTGCAGGACAGATAAGTGTGCAACCCACTTTCTCAGTGCAGAGAAATCTTCCCTTTGAAAGAGCAACCATTATGGCTGCATTCACTGGGAACACTGAGCGGAGGACTTCCGACATGAGAACGGAAATCATAAGGATGATGGAAAATGCCAGATCAGAAGATGTGTCTTTCCAGGGGCGGGGAGTCTTCGAGCTCTCGGACGAAAAGGCAACGAACCCGATCGTGCCTTCCTTTGACATGAGCAATGAAGGGTCTTATTTCTTCGGAGACAATGCTGAGGAGTTTGACAGT
>cds:AAA43459 A/Puerto Rico/8/1934 1934// NP
ATGGCGTCTCAAGGCACCAAACGATCTTACGAACAGATGGAGACTGATGGAGAACGCCAGAATGCCACTGAAATCAGAGCATCCGTCGGAAAAATGATTGGTGGAATTGGACGATTCTACATCCAAATGTGCACCGAACTCAAACTCAGTGATTATGAGGGACGGTTGATCCAAAACAGCTTAACAATAGAGAGAATGGTGCTCTCTGCTTTTGACGAAAGGAGAAATAAATACCTTGAAGAACATCCCAGTGCGGGGAAAGATCCTAAGAAAACTGGAGGACCTATATACAGGAGAGTAAACGGAAAGTGGATGAGAGAACTCATCCTTTATGACAAAGAAGAAATAAGGCGAATCTGGCGCCAAGCTAATAATGGTGACGATGCAACGGCTGGTCTGACTCACATGATGATCTGGCATTCCAATTTGAATGATGCAACTTATCAGAGGACAAGAGCTCTTGTTCGCACCGGAATGGATCCCAGGATGTGCTCTCTGATGCAAGGTTCAACTCTCCCTAGGAGGTCTGGAGCCGCAGGTGCTGCAGTCAAAGGAGTTGGAACAATGGTGATGGAATTGGTCAGAATGATCAAACGTGGGATCAATGATCGGAACTTCTGGAGGGGTGAGAATGGACGAAAAACAAGAATTGCTTATGAAAGAATGTGCAACATTCTCAAAGGGAAATTTCAAACTGCTGCACAAAAAGCAATGATGGATCAAGTGAGAGAGAGCCGGAACCCAGGGAATGCTGAGTTCGAAGATCTCACTTTTCTAGCACGGTCTGCACTCATATTGAGAGGGTCGGTTGCTCACAAGTCCTGCCTGCCTGCCTGTGTGTATGGACCTGCCGTAGCCAGTGGGTACGACTTTGAAAGGGAGGGATACTCTCTAGTCGGAATAGACCCTTTCAGACTGCTTCAAAACAGCCAAGTGTACAGCCTAATCAGACCAAATGAGAATCCAGCACACAAGAGTCAACTGGTGTGGATGGCATGCCATTCTGCCGCATTTGAAGATCTAAGAGTATTAAGCTTCATCAAAGGGACGAAGGTGCTCCCAAGAGGGAAGCTTTCCACTAGAGGAGTTCAAATTGCTTCCAATGAAAATATGGAGACTATGGAATCAAGTACACTTGAACTGAGAAGCAGGTACTGGGCCATAAGGACCAGAAGTGGAGGAAACACCAATCAACAGAGGGCATCTGCGGGCCAAATCAGCATACAACCTACGTTCTCAGTACAGAGAAATCTCCCTTTTGACAGAACAACCGTTATGGCAGCATTCAGTGGGAATACAGAGGGGAGAACATCTGACATGAGGACCGAAATCATAAGGATGATGGAAAGTGCAAGACCAGAAGATGTGTCTTTCCAGGGGCGGGGAGTCTTCGAGCTCTCGGACGAAAAGGCAGCGAGCCCGATCGTGCCTTCCTTTGACATGAGTAATGAAGGATCTTATTTCTTCGGAGACAATGCAGAGGAATACGATAAT
>cds:AAA43460 A/gull/Massachusetts/26/1980 1980// NP
ATGGCGTCCCAAGGCACCAAACGATCTTATGAGCAGATGGAAACTGGTGGCGAGCGCCAGAATGCCAATGAAATTAGGGCATCTGTCGGGAGGATGGTTGGGGGAATCGGAAGATTCTACATACAGATGTGCACTGAACTCAAGCTCAGTGACAATGAGGGACGATTGATCCAAAACAGCATCACCATAGAGAGAATGGTCCTATCTGCATTTGATGAGAGAAGGAACAAGTACCTGGAAGAGCATCCCAGCACCGGGAGAGACCCCAAGAAAACTGGAGGACCAATTTACAGAAGGAGAGATGGAAAATGGGTGAGAGAATTAGTTCTGTATGACAAAGAAGAACTAAGAAGAATCTGGCGGCAGGCAAACAATGGGGAAGATGCGACTGCTGGTCTCACCCACTTGATGATCTGGCATTCCAATTTGAATGACGCCACGTATCAGAGAACTAGAGCACATGTGCGCACAGGAATGGATCCCAGGATGTGCTCCCTCATGCAGGGCTCAACACTCCCTAGAAGGTCTGGAGCTGCTGGTGCAGCAGTGAAGGGAGTTGGGACAATGGTAATGGAACTCATCAGGATGATAAAGAGAGGAGTCAATGACCGCAATTTCTGGAGAGGTGAAAACGGACGAAGAACAAGAATTGCCTATGAAAGAATGTGCAACATCCTCAAAGGGAAATTTCAAACAGCAGCACAGCGGGCTATGATGGATCAGGTGCGGGAAAGCCGGAATCCTGGAAATGCTGAAATAGAGGACCTTATATTTCTGGCTCGATCTGCACTTATCCTGAGGGGAGCAGTAGCTCACAAATCATGCCTGCCGGCCTGTGTATATGGACTGGCGGTGGCGAGTGGATATGACTTTGAAAGGGAGGGATATTCCCTCGTTGGAATAGATCCTTTCCGTCTACTCCAAAACAGCCAGGTATTCAGCCTAATCCGACCAAATGAGAATCCAGCACATAAGAGTCAATTGGTGTGGATGGCATGCCATTCTGCTGCATTTGAGGATTTGAGAGTGTCAAGTTTCATCCGGGGAACAAGGGTGCTACCAAGGGGACAATTGTCGACTAGGGGTGTTCAAATTGCATCCAATGAGAACATGGAAACAATGAATTCCAGCACTCTTGAATTGAGAAGCAAATACTGGGCAATAAGGACTAGAAGTGGAGGAAACACCAACCAACAAAGAGCATCTGCAGGACAAGTCAGTGTTCAACCCACTTTCTCTGTGCAGAGAAACCTCCCCTTTGAGAGGGCGACCATCATGGCTGCATTCACAGGAAATCCGGAGGGCAGGACATCTGATATGAGAACGGAAATCATAAGGATGATGGAAAATTCAAGGCCAGAGGATGTGTCTTTCCAGGGGCGGGGAGTCTTCGAGCTCTCAGACGAAAAGGCAACGAACCCGATCGTGCCTTCCTTTGACATGAGTAATGAGGGATCTTATTTCTTCGGAGACAATGCTGAGGAGTATGACAAT
>cds:AAA43461 A/gull/Astrakhan/227/1984 1984// NP
ATGGCGTCTCAAGGCACCAAACGATCTTATGAGCAGATGGAAACTGGTGGTGAACGCCAGAATGCCACTGAGATTCGGGCATCTGTCGGAAGGATGGTTGGAGGAATCGGAAGATTCTACATACAGATGTGCACTGAACTCAAACTAAGTGACAACGAGGGGAGGCTGATCCAGAACAGTATCACAATAGAAAGAATGGTCCTTTCTGCGTTTGATGAGAGAAGGAACAGGTACTTGGAGGAGCACCCCAGCGCTGGGAGGGACCCCAAGAAGACTGGAGGACCAATTTACAGAAGGAGAGAGGGAAAATGGGTGAGAGAATTGGTCCTGTATGACAAGGAAGAAATAAGAAGAATCTGGCGACAAGCAAACAATGGAGAAGATGCAACTGCCGGCCTTACCCACTTGATGATCTGGCATTCTAACTTGAATGACGCCACATATCAGAGGACTAGAGCCCTTGTGCGCACTGGGATGGACCCCAGGATGTGCTCCCTTATGCAAGGATCGACACTTCCAAGAAGGTCTGGAGCGGCTGGTGCAGCTGTAAAGGGAGTTGGGACAATGGTGATGGAACTCATCAGAATGATAAAAAGAGGGGTCAATGACCGTAACTTCTGGAGAGGTGAAAATGGACGAAGAACAAGAATTGCCTATGAAAGAATGTGCAACATTCTCAAAGGAAAATTCCAAACAGCTGCACAACGAGCTATGATGGATCAGGTCAGAGAAAGCCGTAGTCCTGGAAATGCTGAAATCGAGGACCTCATCTTTCTGGCCAGGTCTGCACTTATTCTGAGGGGAGCAGTGGCTCACAAATCATGCCTGCCTGCCTGTGTGCATGGACTTGCCGTAGCAAGTGGATACGACTTTGAGAGGGAGGGATACTCCCTTGTTGGGATAGACCCTTTCCGTCTGCTCCAGAACAGCCAGGTATTCAGTCTAATCCGACCCAATGAAAATCCAGCACATAAGAGTCAGTTGGTGTGGATGGCATGCCATTCCGCTGCATTTGAGGATTTGAGAGTGTCAAGCTTCATCAGGGGAGCAAGAGTGTTACCAAGAGGGCAACTATCCACAAGAGGTGTTCAAATTGCATCCAATGAGAACATGGAGACTATGAGTTCCAGCACTCTTGAATTGAGAAGCAAATACTGGGCAATAAGGACTAGAAGCGGAGGAAACACCAACCAACAAAGAGCATCTGCAGGACAAATCAGTGTGCAACCCACTTTCTCTGTGCAAAGAAACCTCCCCTTTGAGAGAGCGACCATCATGGCTGCATTCACAGGAAATGCAGAAGGCAGAACATCTGATATGAGAACTGAGATCATACGGATGATGGAAAATGCAAGACCAGAGGATGTGTCTTTCCAGGGGCGGGGAGTCTTCGAGCTCTCAGACGAAAAGGCCACGAACCCGATCGTGCCTTCCTTTGACATGAGTAAAGAGGGATCTTATTTCTTCGGAGACAATGCTGAGGAGTTTGACAGT
>cds:AAA43462 A/gull/Maryland/704/1977 1977// NP
ATGGCGTCCCAAGGCACCAAACGATCTTATGAGCAGATGGAAACTGGTGGCGATCGCCAGAATGCCAATGAAATCAGGGCATCTGTCGGGAGAATGGTTGGGGGAATCGGAAGATTCTACATACAGATGTGCACTGAACTCAAGCTCAGTGATAATGAGGGAAGATTGATCCAAAACAGCATCACCATAGAGAGAATGGTCCTATCAGCATTTGATGAGAGAAGGAACAAGTACCTGGAAGAGCACCCCAGTACTGGGAGAGACCCCAAGAAAACTGGAGGACCAATTTACAGAAGGAGAGATGGGAAGTGGGTGAGAGAATTAGTTCTATATGACAAAGAAGAAATAAGGAGGATCTGGCGGCAAGCAAACAATGGAGAAGATGCAACAGCTGGTCTCACTCACTTGATGATCTGGCATTCCAATTTGAATGACGCCACGTATCAGAGAACAAGAGCACTAGTGCGAACAGGGATGGATCCCCGGATGTGCTCCCTCATGCAGGGCTCGACACTCCCTAGAAGGTCTGGAGCTGCTGGTGCAGCAGTAAAGGGAGTTGGGACAATGGTAATGGAACTCATCAGGATGATAAAGAGAGGAGTCAATGACCGCAATTTTTGGAGAGGTGAAAACGGGCGAAGAACAAGAATTGCCTATGAAAGGATGTGCAACATTCTCAAAGGGAAATTTCAAACAGCAGCACAACGAGCTATGATGGACCAAGTGCGAGAAAGCCGGAATCCTGGAAATGCTGAAATAGAAGACCTTATATTTCTGGCTCGATCTGCACTTATCCTGAGAGGAGCAGTAGCTCACAAATCATGCCTTCCTGCCTGTGTATATGGACTGGCTGTGGCAAGTGGGTATGACTTTGAAAGGGAGGGATATTCCCTCGTTGGAATAGATCCTTTCCGTCTGCTCCAAAACAGCCAGGTATTCAGTCTAATCCGACCAAACGAAAATCCAGCACATAAGAGTCAATTGGTGTGGATGGCATGCCATTCCGCCGCATTTGAGGATTTGAGAGTGTCAAGTTTCATCCGGGGAACAAGGGTGCTACCAAGAGGACAACTGTCTACTAGGGGTGTCCAAATTGCATCCAATGAAAACATGGAAACCATGAATTCCAGCACTCTTGAATTGAGAAGCAAATACTGGGCAATAAGGACCAGAAGCGGAGGAAACACTAACCAACAAAGAGCATCTGCAGGACAAGTCAGTGTGCAACCCACTTTCTCTGTGCAGAGAAACCTCCCCTTTGAGAGGGCGACCATCATGGCTGCTTTCACAGGGAATACAGAGGGCAGGACATCTGATATGAGGACTGAAATCATAAGGATGATGGAAAATTCAAGACCAGAGGATGTGTCTTTCCAGGGGCGGGGAGTCTTCGAGCTCTCGGACGAAAAGGCCACGAACCCGATCGTGCCTTCCTTTGACATGAGTAATGAGGGATCTTATTTCTTCGGAGACAATGCTGAGGAGTTTGACAGT
>cds:AAA43463 A/gull/Maryland/1824/1978 1978// NP
ATGGCGTCCCAAGGCACCAAACGATCTTATGAGCAGATGGAAACTGGTGGCGAGCGCCAGAATGCCAATGAAATTAGAGCATCTGTCGGGAGGATGGTTGGGGGAATCGGAAGATTCTACATACAGATGTGCACTGAACTCAAGCTCAGTGACAATGAGGGAAGATTGATCCAAAACAGCATCACCATAGAGAGAATGGTTCTATCTGCATTTGATGAGAGAAGGAACAAGTACCTGGAAGAGCATCCCAGCACCGGGAGAGACCCCAAGAAAACTGGAGGACCAATTTACAGAAGGAGAGATGGAAAATGGGTGAGAGAATTAGTTCTGTATGACAAAGAAGAACTAAGGAGAATCTGGCGGCAGGCAAACAATGGGGAAGATGCGACCGCTGGTCTCACCCATTTGATGATCTGGCATTCCAATTTGAATGACGCCACGTATCAGAGAACTAGAGCACTAGTGCGCACAGGGATGGATCCCAGGATGTGCTCCCTCATGCAGGGCTCAACACTCCCTAGAAGGTCTGGAGCTGCTGGTGCAGCAGTAAAGGGAGTTGGGACAATGGTAATGGAACTCATCAGGATGATAAAGAGAGGAGTCAATGACCGCAATTTCTGGAGAGGTGAAAACGGACGAAGAACGAGAATTGCCTATGAAAGAATGTGCAACATCCTCAAAGGGAAATTTCAAACAGCAGCACAACGGGCTATGATGGATCAAGTGCGGGAAAGCCGGAATCCTGGAAATGCTGAAATCGAGGACCTTATATTTCTGGCTCGATCTGCACTTATCCTGAGGGGAGCAGTAGCTCACAAATCATGCCTGCCGGCCTGTGTGAATGGACTGGCTGTGGCGAGTGGATATGACTTTGAAAGGGAGGGATATTCCCTCGTTGGAATAGATCCTTTCCGTCTACTCCAAAACAGCCAGGTATTCAGCCTAATCCGACCAAATGAGAATCCAGCACATAAGAGTCAATTGGTGTGGATGGCATGCCATTCCGCTGCATTTGAGGATCTGAGAGTGTCAAGTTTCATCCGGGGAACAAGGGTGCTACCAAGGGGACAATTGTCGACTAGGGGTGTTCAAATTGCATCCAATGAGAACATGGAAACCATGAATTCCAGCACTCTTGAATTGAGAAGCAAATACTGGGCAATAAGGACTAGAAGTGGAGGAAACACCAACCAACAAAGAGCATCTGCAGGACAAGTCAGTGTTCAACCCAGTTTCTCTGTGCAGAGAAACCTCCCCTTTGAGAGGGCGACCATCATGGCTGCATTCACAGGAAATCCGGAGGGCAGGACATCTGATATGAGAACGGAAATCATAAGGATGATGGAAAATTCAAGGCCAGAGGATGTGTCTTTCCAGGGACGGGGAGTCTTCGAGCTCTCAGACGAAAAGGCCACGAACCCGATCGTGCCTTCCTTTGACATGAGTAATGAGGGATCTTATTTCTTCGGAGACAATGCTGAGGAGTATGACAAT
>cds:AAA43464 A/gull/Maryland/1815/1979 1979// NP
ATGGCGTCCCAAGGCACCAAACGATCTTATGAGCAGATGGAAACTGGTGGCGAGCGCCAGAATGCCAATGAAATTAGAGCATCTGTCGGGAGGATGGTTGGGGGAATCGGAAGATTCTACATACAGATGTGCACTGAACTCAAGCTCAGTGACAATGAGGGAAGATTGATCCAAAACAGCATCACCATAGAGAGAATGGTTCTATCTGCATTTGATGAGAGAAGGAACAAGTACCTGGAAGAGCATCCCAGCACCGGGAGAGACCCCAAGAAAACTGGAGGACCAATTTACAGAAGGAGAGATGGAAAATGGGTGAGAGAATTAGTTCTGTATGACAAAGAAGAACTAAGGAGAATCTGGCGGCAGGCAAACAATGGGGAAGATGCGACCGCTGGTCTCACCCATTTGATGATCTGGCATTCCAATTTGAATGACGCCACGTATCAGAGAACTAGAGCACTAGTGCGCACAGGGATGGATCCCAGGATGTGCTCCCTCATGCAGGGCTCAACACTCCCTAGAAGGTCTGGAGCTGCTGGTGCAGCAGTAAAGGGAGTTGGGACAATGGTAATGGAACTCATCAGGATGATAAAGAGAGGAGTCAATGACCGCAATTTCTGGAGAGGTGAAAACGGACGAAGAACGAGAATTGCCTATGAAAGAATGTGCAACATCCTCAAAGGGAAATTTCAAACAGCAGCACAACGGGCTATGATGGATCAGGTGCGGGAAAGCCGGAATCCTGGAAATGCTGAAATCGAGGACCTTATATTTCTGGCTCGATCTGCACTTATCCTGAGGGGAGCAGTAGCTCACAAATCATGCCTGCCGGCCTGTGTATATGGACTGGCTGTGGCGAGTGGATATGACTTTGAAAGGGAGGGATATTCCCTCGTTGGAATAGATCCTTTCCGTCTACTCCAAAACAGCCAGGTATTCAGCCTAATCCGACCAAATGAGAATCCAGCACATAAGAGTCAATTGGTGTGGATGGCATGCCATTCCGCTGCATTTGAGGATCTGAGAGTGTCAAGTTTCATCCGGGGAACAAGGGTGCTACCAAGGGGACAATTGTCGACTAGGGGTGTTCAAATTGCATCCAATGAGAACATGGAAACCATGAATTCCAGCACTCTTGAATTGAGAAGCAAATACTGGGCAATAAGGACTAGAAGTGGAGGAAACACCAACCAACAAAGAGCATCTGCAGGACAAGTCAGTGTTCAACCCAGTTTCTCTGTGCAGAGAAACCTCCCCTTTGAGAGGGCGACCATCATGGCTGCATTCACAGGAAATCCGGAGGGCAGGACATCTGATATGAGAACGGAAATCATAAGGATGATGGAAAATTCAAGGCCAGAGGATGTGTCTTTCCAGGGGCGGGGAGTCTTCGAGCTCTCAGACGAAAAGGCCACGAACCCGATCGTGCCTTCCTTTGACATGAGTAATGAGGGATCTTATTTCTTCGGAGACAATGCTGAGGAGTATGACAAT
>cds:AAA43465 A/nt/60/1968 1968// NP
ATGGCGTCCCAAGGCACCAAACGGTCTTATGAACAGATGGAAACTGATGGGGAACGCCAGAATGCAACTGAGATCAGAGCATCCGTCGGGAAGATGATTGATGGAATTGGACGATTCTACATCCAAATGTGCACTGAACTTAAACTCAGTGATTATGAGGGGCGACTGATCCAGAACAGCTTAACAATAGAGAGAATGGTGCTCTCTGCTTTTGACGAAAGAAGGAATAAATATCTGGAAGAACATCCCAGCGCGGGGAAGGATCCTAAGAAAACTGGAGGACCCATATACAAGAGAGTAGATGGAAAGTGGATGAGGGAACTCGTCCTTTATGACAAAGGAGAAATAAGGCGAATCTGGCGCCAAGCCAATAATGGTGATGATGCAACAGCTGGTCTGACTCACATGATGATCTGGCATTCCAATTTGAATGATACAACATACCAGAGGACAAGAGCTCTTGTTCGCACCGGCATGGATCCCAGGATGTGCTCTCTGATGCAGGGTTCGACTCTCCCTAGGAGGTCTGGAGCTGCAGGCGCTGCAGTCAAAGGAGTTGGGACAATGGTGATGGAGTTGATAAGGATGATCAAACGTGGGATCAATGATCGGAACTTCTGGAGAGGTGAAAATGGACGAAAAACAAGGAGTGCTTACGAGAGAATGTGCAACATTCTCAAAGGAAAATTTCAAACAGCTGCACAAAGGGCAATGATGGATCAAGTGAGAGAAAGTCGGAACCCAGGAAATGCTGAGATCGAAGATCTCATCTTTCTGGCACGGTCTGCACTCATATTGAGAGGGTCAGTTGCTCACAAATCTTGTCTGCCCGCCTGTGTCTATGGACCTGCCGTAGCCAGTGGCTACGACTTCGAAAAAGAGGGATACTCTTTAGTGGGAATAGACCCTTTCAAACTGCTTCAAAACAGCCAAGTATACAGCCTAATCAGACCGAACGAGAATCCAGCACACAAGAGTCAGCTGGTGTGGATGGCATGCAATTCTGCTGCATTTGAAGATCTAAGAGTATTAAGCTTCATCAGAGGGACCAAAGTATCCCCAAGGGGGAAACTTTCCACTAGAGGAGTACAAATTGCTTCAAATGAAAACATGGATGCTATGGAATCAAGTACTCTTGAACTGAGAAGCAGGTACTGGGCCATAAGAACCAGAAGTGGAGGAAACACTAATCAACAGAGGGCCTCTGCAGGTCAAATCAGTGTGCAACCTGCATTTTCTGTGCAAAGAAACCTTCCATTTGACAAACCAACCATCATGGCAGCATTCACTGGGAATACAGAGGGAAGAACATCAGACATGAGGGCAGAAATTATAAGGATGATGGAAGGTGCAAAACCAGAAGAAATGTCATTCCAGGGGCGGGGAGTCTTCGAGCTCTCGGACGAAAAGGCAGCGAACCCGATCGTGCCCTCTTTTGACATGAGTAATGAAGGATCTTATTTCTTCGGAGACAATGCAGAGGAGTACGACAAT
>cds:AAA43467 A/Puerto Rico/8/1934(Cambridge) 1934// NP
ATGGCGTCCCAAGGCACCAAACGGTCTTACGAACAGATGGAGACTGATGGAGAACGCCAGAATGCCACTGAAATCAGAGCATCCGTCGGAAAAATGATTGGTGGAATTGGACGATTCTACATCCAAATGTGCACAGAACTTAAACTCAGTGATTATGAGGGACGGTTGATCCAAAACAGCTTAACAATAGAGAGAATGGTGCTCTCTGCTTTTGACGAAAGGAGAAATAAATACCTGGAAGAACATCCCAGTGCGGGGAAGGATCCTAAGAAAACTGGAGGACCTATATACAGAAGAGTAAACGGAAAGTGGATGAGAGAACTCATCCTTTATGACAAAGAAGAAATAAGGCGAATCTGGCGCCAAGCTAATAATGGTGACGATGCAACGGCTGGTCTGACTCACATGATGATCTGGCATTCCAATTTGAATGATGCAACTTATCAGAGGACAAGGGCTCTTGTTCGCACCGGAATGGATCCCAGGATGTGCTCTCTGATGCAAGGTTCAACTCTCCCTAGGAGGTCTGGAGCCGCAGGTGCTGCAGTCAAAGGAGTTGGAACAATGGTGATGGAATTGGTCAGGATGATCAAACGTGGGATCAATGATCGGAACTTCTGGAGGGGTGAGAATGGACGAAAAACAAGAATTGCTTATGAAAGAATGTGCAACATTCTCAAAGGGAAATTTCAAACTGCTGCACAAAAAGCAATGATGGATCAAGTGAGAGAGAGCCGGGACCCAGGGAATGCTGAGTTCGAAGATCTCACTTTTCTAGCACGGTCTGCACTCATATTGAGAGGGTCGGTTGCTCACAAGTCCTGCCTGCCTGCCTGTGTGTATGGACCTGCCGTAGCCAGTGGGTACGACTTTGAAAGAGAGGGATACTCTCTAGTCGGAATAGACCCTTTCAGACTGCTTCAAAACAGCCAAGTGTACAGCCTAATCAGACCAAATGAGAATCCAGCACACAAGAGTCAACTGGTGTGGATGGCATGCCATTCTGCCGCATTTGAAGATCTAAGAGTATTGAGCTTCATCAAAGGGACGAAGGTGGTCCCAAGAGGGAAGCTTTCCACTAGAGGAGTTCAAATTGCTTCCAATGAAAATATGGAGACTATGGAATCAAGTACACTTGAACTGAGAAGCAGGTACTGGGCCATAAGGACCAGAAGTGGAGGAAACACCAATCAACAGAGGGCATCTGCGGGCCAAATCAGCATACAACCTACGTTCTCAGTACAGAGAAATCTCCCTTTTGACAGAACAACCGTTATGGCAGCATTCACTGGGAATACAGAGGGGAGAACATCTGACATGAGGACCGAAATCATAAGGATGATGGAAAGTGCAAGACCAGAAGATGTGTCTTTCCAGGGGCGGGGAGTCTTCGAGCTCTCGGACGAAAAGGCAGCGAGCCCGATCGTGCCTTCCTTTGACATGAGTAATGAAGGATCTTATTTCTTCGGAGACAATGCAGAGGAGTACGACAAT
>cds:AAA43470 A/chicken/Germany/N'/1949 1949// NP
ATGGCGTCTCAAGGCACCAAACGATCTTATGAGCAGATGGAAACTGGTGGAGAACGCCAGAATGCTACTGAAATCAGAGCATCTGTTGGGAGAATGGTTGGTGGAATTGGAAGATTCTACATACAGATGTGCACTGAACTCAAGCTCAGCGACTATGAAGGGAGGTTGATCCAGAACAGCATAACAATAGAGAGAATGGTTCTCTCTGCATTTGATGAGAGGAGGAACAAATACCTGGAAGAGCATCCCAGTGCTGGGAAAGACCCTAAGAAAACTGGAGGTCCAATCTATAGAAGGAGAGACGGAAAATGGATGAGAGAACTGACCCTGTATGACAAAGAGGAAATCAGGAGGATTTGGCGCCAAGCGAATAATGGGGAAGACGCAACTGCTGGTCTCACTCATTTGATGATTTGGCATTCCAATCTGAATGATGCCACGTATCAGAGAACAAGAGCTCTTGTGCGTACTGGGATGGACCCCAGAATGTGCTCTCTGATGCAAGGATCAACTCTTCCGAGGAGGTCTGGAGCTGCTGGTGCAGCGGTGAAGGGAGTTGGGACAATCGTAATGGAACTAATTCGGATGATAAAGCGAGGAATCAATGATCGGAATTTCTGGAGAGGCGAAAATGGACGAAGAACAAGAATTGCATATGAGAGAATGTGCAACATTCTCAAGGGAAAATTCCAAACAGCAGCGCAACGAGCAATTATGGACCAGGTGCGGGAGAGCCGGAATCCTGGAAATGCTGAAATTGAAGACCTCATCTTCTTGGCACGATCTGCACTCATTCTGAGAGGGTCAGTGGCTCACAAGTCCTGCCTGCCTGCTTGTGTATATGGACTTGCTGTGGCCAGTGGGTACGACTTTGAGAGAGAGGGATACTCACTAGTCGGAATAGATCCTTTCCGCCTGCTTCAAAACAGCCAGGTATTCAGCCTCATTAGACCAAATGAGAATCCAGCACATAAGAGCCAACTGGTTTGGATGGCATGCCACTCTGCAGCATTTGAAGATCTGAGGGTGTCAAGCTTCATCAGAGGGACAAGAGTGGTCCCAAGAGGACAACTGTCCACTAGAGGAGTTCAAATTGCCTCAAATGAGAACATGGAAACAATGGACTCCAGCACTCTTGAACTAAGGAGCAGATACTGGGCTATAAGGACCAGGAGCGGAGGGAACACCAACCAACAGAGGGCATCTGCAGGACAAATCAGCGTACAACCCACCTTCTCGGTACAGAGAAATCTTCCTTTCGAGAGAGCGACCATCATGGCAGCATTTACAGGGAACACTGAAGGCAGAACGTCTGACATGAGGACTGAGATCATAAGAATGATGGAGAGTGCTAGACCAGAAGATGTGTCTTTCCAGGGGCGGGGAGTCTTCGAGCTCTCGGACGAAAAGGCAACGAACCCGATCGTGCCTTCCTTTGACATGAGTAATGAGGGATCTTATTTCTTCGGAGACAATGCAGAGGAGTATGACAAT
>cds:AAA43471 A/turkey/Minnesota/833/1980 1980// NP
ATGGCGTCTCAAGGCACCAAACGATCTTATGAGCAGATGGAAACTGGTGGGGAACGCCAGAATGCCACTGAAATCAGGGCATCTGTTGGGAGAATGGTTGGTGGAATCGGGAGATTCTACATACAGATGTGCACAGAACTCAAACTCAGCGACTATGAAGGAAGGCTGATCCAAAACAGCATAACAATAGAGAGAATGGTTCTCTCGGCATTTGATGAGAGGAGAAACAAATATCTGGAAGAGCATCCCAGTGCTGGAAAAGACCCTAAGAAGACTGGAGGTCCAATATACAGGAGGAGAGATGGGAAATGGGTGAGAGAACTGATCCTGTATGACAAAGAGGAGATCAGAAGGATTTGGCGTCAAGCGAATAATGGAGAAGACGCAACCGCTGGTCTCACCCATTTGATGATCTGGCATTCCAATCTGAATGATGCCACATATCAGAGAACAAGGGCACTGGTGCGTACTGGGATGGATCCCAGGATGTGCTCTCTGATGCAAGGATCAACTCTTCCGAGGAGGTCTGGGGCTGCTGGAGCAGCAGTGAAAGGAGTTGGAACAATGGTGATGGAATTGATTCGGATGATCAAGCGAGGGATCAATGATCGGAATTTCTGGAGAGGTGAAAATGGACGGAGAACAAGAATTGCATACGAAAGAATGTGCAACATTCTCAAGGGGAAATTCCAAACAGCAGCACAACGAGCAATGATGGACCAGGTGAGGGAAAGCCGGAATCCAGGGAATGCTGAAATTGAAGATCTAATCTTTCTTGCACGGTCTGCTCTCATTCTGAGGGGATCAGTGGCTCATAAGTCCTGCCTGCCTGCTTGTGTGTATGGACTTGCTGTGGCCAGTGGATACGACTTTGAGAGGGAGGGATACTCCCTAGTCGGAATTGATCCTTTCCGTCTGCTCCAAAACAGTCAAGTCTTCAGTCTTATCAGACCAAACGAAAATCCAGCACATAAAAGTCAGCTGGTATGGATGGCATGTCATTCTGCAGCATTTGAAGATCTGAGAGTGTCAAGCTTCATCAGAGGAACAAGAGTGGTCCCAAGAGGACAACTGTCCACCAGAGGAGTTCAGATTGCTTCAAATGAGAACATGGAGACAATGGACTCCAGTACTCTTGAATTGAGGAGCAGATACTGGGCTATAAGGACCAGAAGCGGAGGGAACACTAACCAGCAGAGAGCATCTGCAGGACAAATCAGCGTACAGCCCACATTCTCTGTGCAGAGAAACCTCCCATTCGAGAGAGCAACCATTATGGCGGCATTTACGGGAAACACTGAAGGCAGAACTTCAGACATGAGAACTGAGATCATAAGGATGATGGAAAATGCCAGACCTGAAGATGTGTCTTTCCAGGGGCGGGGAGTCTTCGAGCTCTCGGACGAAAAGGCAACGAACCCGATCGTGCCTTCCTTTGACATGAGTAATGAAGGATCTTATTTCTTCGGAGACAATGCAGAGGAATATGACAAT
>cds:AAA43472 A/gull/Minnesota/945/1980 1980// NP
ATGGCGTCCCAAGGCACCAAACGATCTTATGAGCAAATGGAAACTGGTGGCGAGCGCCAGAATGCCAATGACATCAGAGCATCTGTCGGGAGGATGGTTGGGGGAATTGGAAGATTCTACATACAGATGTGCACTGAACTCAAGCTCAGTGACAATGAGGGAAGATTGATCCAAAACAGCATCACCATAGAGAGAATGGTTCTATCTGCATTTGATGAGAGAAGGAACAAGTACCTGGAAGAGCATCCCAGCACCGGGAGAGACCCCAAGAAAACTGGAGGACCAATTTACAGAAGGAGAGATGGAAAATGGGTGAGAGAATTAGTTCTGTATGACAAAGAAGAGCTAAGGAGAATCTGGCGGCAGGCCAACAATGGGGAAGATGCGACTGCTGGTCTCACCCATTTGATGATCTGGCATTCCAATTTGAATGACGCCACGTATCAAAGAACTAGAGCACATGTGCGCACAGGGATGGATCCCAGGATGTGCTCCCTCATGCAGGGCTCAACACTCCCTAGAAGGTCTGGAGCTGCTGGTGCAGCAGTAAAGGGAGTTGGGACAATGGTAATGGAACTCATCAGGATGATAAAGAGAGGAGTCAATGACCGCAATTTCTGGAGAGGTGAAGACGGACGAAGAACGAGAATTGCCTATGAAAGAATGTGCAACATCCTCAAAGGGAAATTTCAGACAGCAGCACAACGGGCTATGATGGATCAAGTGCGGGAAAGCCGGAATCCTGGAAATGCTGAAATCGAGGACCTTATATTTCTGGCTCGATCTGCACTTATCCTGAGGGGAGCAGTAGCTCACAAATCATGCCTGCCGGCCTGTGTATATGGACTGGCTGTGGCGAGTGGATATGACTTTGAAAGGGAGGGATATTCCCTCGTTGGAATAGATCCTTTCCGTCTACTCCAAAACAGCCAGGTATTCAGCCTAATCCGACCAAATGAGAATCCAGCACATAAGAGTCAATTGGTGTGGATGGCATGCCATTCCGCTGCATTTGAGGATCTGAGAGTGTCAAGTTTCATCCGGGGAACAAGGGTGCTACCAAGGGGACAATTGTCGACTAGGGGTGTTCAAATTGCATCCAATGAGAACATGGAAACCATGAATTCCAGCACTCTTGAATTAAGAAGCAAATACTGGGCAATAAGGACTAGAAGTGGAGGAAACACCAACCAGCAAAGAGCATCTGCGGGACAAGTCAGTGTTCAACCCACTTTCTCTGTGCAGAGAAACCTCCCCTTTGAAAGGGCGACCATCATGGCTGCATTCACAGGAAATCCGGAGGGCAGAACATCTGATATGAGAACGGAAATCATAAGGATGATGGAAAATTCAAGGCCAGAGGATGTGTCTTTCCAGGGACGGGGAGTCTTCGAGCTCTCAGACGAAAAGGCCACGAACCCGATCGTGCCTTCCTTTGACATGAGTAATGAGGGATCTTATTTCTTCGGAGACAATGCTGAGGAGTATGACAAT
>cds:AAA43473 A/Ohio/4/1983 1983// NP
ATGGCGTCCCAAGGCACCAAACGGTCTTACGAACAGATGGAGACTGATGGGGAGCGCCAGAATGCAACTGAAATCAGAGCATCTGTTGGAAAAATGATTGGTGGAATTGGACGATTCTACATCCAAATGTGCACCGAGCTTAAACTCAATGATTATGAGGGACGGCTGATCCAGAACAGCTTAACAATAGAGAGAATGGTGCTCTCTGCTTTTGACGAGAGGAGGAATAAATATCTGGAAGAACATCCCAGCGCAGGGAAAGATCCTAAGAAAACTGGAGGACCCATATACAAGAGAGTAGATGGAAAGTGGATGAGGGAACTCGTCCTTTATGACAAAGAAGAAATAAGGCGAATCTGGCGCCAAGCCAACAATGGTGATGATGCAACGGCTGGCTTGACTCACATGATGATCTGGCATTCCAATTTGAATGATACAACTTACCAGAGGACAAGAGCTCTTGTCCGCACCGGAATGGATCCCAGGATGTGCTCTTTGATGCAGGGTTCAACTCTCCCTAGGAGGTCTGGAGCTGCAGGCGCTGCAGTCAAAGGAGTTGGAACAATGGTGTTGGAGTTGATCAGGATGATCAAACGTGGGATCAATGACCGAAACTTCTGGAGGGGTGAGAATGGAAGAAAAACAAGGATTGCTTATGAGAGAATGTGCAACATTCTCAAAGGGAAATTTCAAACAGCTGCACAAAGAGCAATGATGGATCAAGTGAGAGAAAGCCGGAATCCAGGAAATGCTGAGATCGAAGATCTCACTTTTCTGGCACGGTCTGCACTCATATTGAGAGGGTCAGTTGCTCACAAGTCTTGCCTGCCTGCCTGTGTGTATGGACCTGCCGTAGCCAGTGGGTACGACTTCGAAAAAGAGGGATACTCTTTGGTAGGGATAGACCCTTTCAAACTGCTTCAAACCAGCCAAGTATACAGCCTAATCAGACCGAACGAGAATCCAGCACACAAGAGTCAGCTGGTGTGGATGGCATGCAATTCTGCTGCATTTGAAGATCTAAGAGTATCAAGCTTCATCAGAGGGACAAAAGTAATCCCAAGGGGGAAGCTTTCCACCAGAGGAGTACAAATTGCTTCAAATGAAAACATGGATACCATGGTATCAAGTACTCTTGAACTGAGAAGCAGGTACTGGGCCATAAGGACCAGAAGTGGAGGAAACACTAATCAACAAAGGGCCTCTGCGGGCCAAATCAGCATACAACCTACGTTTTCTGTGCAGAGAAACCTCCCATTTGACAAAACAACCATCATGGCAGCATTCACTGGGAATGCGGAGGGAAGAACATCAGACATGAGGGCAGAAATCATAAAGATGATGGAAAGTGCAAGACCAGAAGAAGTGTCCTTCCAGGGGCGTGGAGTCTTCGAGTTCTCGGACGAAAGGGCAGCGAACCCGATCGTGCCCTCCTTTGACATGAGTAATGAAGGATCTTATTTCTTCGGAGACAATGCAGAGGAGTACGACAAT
>cds:AAA43474 A/Ohio/101/1983 1983// NP
ATGGCGTCCCAAGGCACCAAACGGTCTTACGAACAGATGGAGACTGATGGGGAGCGCCAGAATGCAACTGAAATCAGAGCATCTGTTGGAAAAATGATTGATGGAATTGGACGATTCTACATCCAAATGTGCACCGAGCTTAAACTCAATGATTATGAGGGACGGCTGATCCAGAACAGCTTAACAATAGAGAGAATGGTGCTCTCTGCTTTTGACGAGAGGAGGAATAAATATCTGGAAGAACATCCCAGCACAGGGAAAGATCCTAAGAAAACTGGAGGACCCATATACAAGAGAGTAGATGGAAAGTGGATGAGGGAACTCGTCCTTTATGACAAAGAAGAAATAAGGCGAATCTGGCGCCAAGCCAACAATGGTGATGATGCAACGGCTGGCTTGACTCACATGATGATCTGGCATTCCAATTTGAATGATACAACTTACCAGAGGACAAGAGCTCTTGTCCGCACCGGAATGGATCCCAGGATGTGCTCTTTGATGCAGGGTTCAACTCTCCCTAGGAGGTCTGGAGCTGCAGGCGCTGCAGTCAAAGGAGTTGGAACAATGGTGTTGGAGTTGATCAGGATGATCAAACGTGGGATCAATGACCGAAACTTCTGGAGGGGTGAGAATGGAAGAAAAACAAGGATTGCTTATGAGAGAATGTGCAACATTCTCAAAGGGAAATTTCAAACAGCTGCACAAAGAGCAATGATGGATCAAGTGAGAGAAAGCCGGAATCCAGGAAATGCTGAGATCGAAGATCTCACTTTTCTGGCACGGTCTGCACTCATATTGAGAGGGTCAGTTGCTCACAAGTCTTGCCTGCCTGCCTGTGTGTATGGACCTGCCGTAGCCAGTGGGTACGACTTCGAAAAAGAGGGATACTCTTTGGTAGGGATAGACCCTTTCAAACTGCTTCAAACCAGCCAAGTATACAGCCTAATCAGACCGAACGAGAATCCAGCACACAAGAGTCAGCTGGTGTGGATGGCATGCAATTCTGCTGCATTTGAAGATCTAAGAGTATCAAGCTTCATCAGAGGGACAAAAGTAATCCCAAGGGGGAAGCTTTCCACCAGAGGAGTACAAATTGCTTCAAATGAAAACATGGATACCATGGTATCAAATACTCTTGAACTGAGAAGCAGGTACTGGGCCATAAGGACCAGAAGTGGAGGAAACACTAATCAACAAAGGGCCTCTGCGGGCCAAATCAGCATACAACCTACGTTTTCTGTGCAGAGAAACCTCCCATTTGACAAAACAACCATCATGGCAGCATTCACTGGGAATGCGGAGGGAAGAACATCAGACATGAGGGCAGAAATCATAAAGATGATGGAAAGTGCAAGACCAGAAGAAGTGTCCTTCCAGGGGCGTGGAGTCTTCGAGTTCTCGGACGAAAGAGCAGCGAACCCGATCGTGCCCTCCTTTGACATGAGTAATGAAGGATCTTATTTCTTCGGAGACAATGCAGAGGAGTACGACAAT
>cds:AAA43475 A/Ohio/101/1983 1983// NP
ATGGCGTCCCAAGGCACCAAACGGTCTTACGAACAGATGGAGACTGATGGGGAGCGCCAGAATGCAACTGAAATCAGAGCATCTGTTGGAAGAATGATTGGTGGAATTGGACGATTCTACATCCAAATGTGCACCGAGCTTAAACTCAATGATTATGAGGGACGGCTGATCCAGAACAGCTTAACAATAGAGAGAATGGTGCTCTCTGCTTTTGACGAGAGGAGGAATAAATATCTGGAAGAACATCCCAGCACAGGGAAAGATCCTAAGAAAACTGGAGGACCCATATACAAGAGAGTAGATGGAAAGTGGATGAGGGAACTCGTCCTTTATGACAAAGAAGAAATAAGGCGAATCTGGCGCCAAGCCAACAATGGTGATGATGCAACGGCTGGCTTGACTCACATTATGATCTGGCATTCCAATTTGAATGATACAACTTACCAGAGGACAAGAGCTCTTGTCCGCACCGGAATGGATCCCAGGATGTGCTCTTTGATGCAGGGTTCAACTCTCCCTAGGAGGTCTGGAGCTGCAGGCGCTGCAGTCAAAGGAGTTGGAACAATGGTGTTGGAGTTGATCAGGATGATCAAACGTGGGATCAATGACCGAAACTTCTGGAGGGGTGAGAATGGAAGAAAAACAAGGATTGCTTATGAGAGAATGTGCAACATTCTCAAAGGGAAATTTCAAACAGCTGCACAAAGAGCAATGATGGATCAAGTGAGAGAAAGCCGGAATCCAGGAAATGCTGAGATCGAAGATCTCACTTTTCTGGCACGGTCTGCACTCATATTGAGAGGGTCAGTTGCTCACAAGTCTTGCCTGCCTGCCTGTGTGTATGGACCTGCCGTAGCCAGTGGGTACGACTTCGAAAAAGAGGGATACTCTTTGGTAGGGATAGACCCTTTCAAACTGCTTCAAGCCAGCCAAGTATACAGCCTAATCAGACCGAACGAGAATCCAGCACACAAGAGTCAGCTGGTGTGGATGGCATGCAATTCTGCTGCATTTGAAGATCTAAGAGTATCAAGCTTCATCAGAGGGACAAAAGTAATCCCAAGGGGGAAGCTTTCCACCAGAGGAGTACAAATTGCTTCAAATGAAAACATGGATACCATGGTATCAAGTACTCTTGAACTGAGAAGCAGGTACTGGGCCATAAGGACCAGAAGTGGAGGAAACACTAATCAACAAAGGGCCTCTGCGGGCCAAATCAGCATACAACCTACGTTTTCTGTGCAGAGAAACCTCCCATTTGACAAAACAACCATCATGGCAGCATTCACTGGGAATGCGGAGGGAAGAACATCAGACATGAGGGCAGAAATCATAAAGATGATGGAAAGTGCAAGACCAGAAGAAGTGTCCTTCCAGGGGCGTGGAGTCTTCGAGTTCTCGGACGAAAGAGCAACGAACCCGATCGTGCCCTCCTTTGACATGAGTAATGAAGGATCTTATTTCTTCGGAGACAATGCAGAGGAGTACGACAAT
>cds:AAA43476 A/Ohio/101/1983 1983// NP
ATGGCGTCCCAAGGCACCAAACGGTCTTACGAACAGATGGAGACTGATGGGGAGCGCCAGAATGCAACTGAAATCAGAGCATCTGTTGGAAGAATGATTGGTGGAATTGGACGATTCTACATCCAAATGTGCACCGAGCTTAAACTCAATGATTATGAGGGACGGCTGATCCAGAACAGCTTAACAATAGAGAGAATGGTGCTCTCTGCTTTTGACGAGAGGAGGAATAAATATCTGGAAGAACATCCCAGCACAGGGAAAGATCCTAAGAAAACTGGAGGACCCATATACAAGAGAGTAGATGGAAAGTGGATGAGGGAACTCGTCCTTTATGACAAAGAAGAAATAAGGCGAATCTGGCGCCAAGCCAACAATGGTGATGATGCAACGGCTGGCTTGACTCACATTATGATCTGGCATTCCAATTTGAATGACACAACTTACCAGAGGACAAGAGCTCTTGTCCGCACCGGAATGGATCCCAGGATGTGCTCTTTGATGCAGGGTTCAACTCTCCCTAGGAGGTCTGGAGCTGCAGGCGCTGCAGTCAAAGGAGTTGGAACAATGGTGTTGGAGTTGATCAGGATGATCAAACGTGGGATCAATGACCGAAACTTCTGGAGGGGTGAGAATGGAAGAAAAACAAGGATTGCTTATGAGAGAATGTGCAACATTCTCAAAGGGAAATTTCAAACAGCTGCACAAAGAGCAATGATGGATCAAGTGAGAGAAAGCCGGAATCCAGGAAATGCTGAGATCGAAGATCTCACTTTTCTGGCACGGTCTGCACTCATATTGAGAGGGTCAGTTGCTCACAAGTCTTGCCTGCCTGCCTGTGTGTATGGACCTGCCGTAGCCAGTGGGTACGACTTCGAAAAAGAGGGATACTCTTTGGTAGGGATAGACCCTTTCAAACTGCTTCAAGCCAGCCAAGTATACAGCCTAATCAGACCGAACGAGAATCCAGCACACAAGAGTCAGCTGGTGTGGATGGCATGCAATTCTGCTGCATTTGAAGATCTAAGAGTATCAAGCTTCATCAGAGGGACAAAAGTAATCCCAAGGGGGAAGCTTTCCACCAGAGGAGTACAAATTGCTTCAAATGAAAACATGGATACCATGGTATCAAGTACTCTTGAACTGAGAAGCAGGTACTGGGCCATAAGGACCAGAAGTGGAGGAAACACTAATCAACAAAGGGCCTCTGCGGGCCAAATCAGCATACAACCTACGTTTTCTGTGCAGAGAAACCTCCCATTTGACAAAACAACCATCATGGCAGCATTCACTGGGAATGCGGAGGGAAGAACATCAGACATGAGGGCAGAAATCATAAAGATGATGGAAAGTGCAAGACCAGAAGAAGTGTCCTTCCAGGGGCGTGGAGTCTTCGAGTTCTCGGACGAAAGAGCAGCGAACCCGATCGTGCCCTCCTTTGACATGAGTAATGAAGGATCTTATTTCTTCGGAGACAATGCAGAGGAGTACGACAAT
>cds:AAA43477 A/Ohio/101/1983 1983// NP
ATGGCGTCCCAAGGCACCAAACGGTCTTATGAACAGATGGAGACTGATGGGGAGCGCCAGAATGCAACTGAAATCAGAGCATCTGTTGGAAAGATGATTGATGGAATTGGACGATTCTACATCCAAATGTGCACCGAGCTTAAACTCAATGATTATGAGGTACGGCTGATCCAGAACAGCTTAACAATAGAGAGAATGGTGCTCTCTGCTTTTGACGAGAGGAGGAATAAATATCTGGAAGAACATCCCAGCACAGGGAAAGATCCTAAGAAAACTGGAGGACCCATATACAAGAGAGTAGATGGAAAGTGGATGAGGGAACTCGTCCTTTATGACAAAGAAGAAATAAGGCGAATCTGGCGCCAAGCCAACAATGGTGATGATGCAACGGCTGGCTTGACTCACATGATGATCTGGCATTCCAATTTGAATGATACAACTTACCAGAGGACAAGAGCTCTTGTCCGCACCGGAATGGATCCCAGGATGTGCTCTTTGATGCAGGGTTCAACTCTCCCTAGGAGGTCTGGAGCTGCAGGCGCTGCAGTCAAAGGAGTTGGAACAATGGTGTTGGAGTTGATCAGGATGATCAAACGTGGGATCAATGACCGAAACTTCTGGAGGGGTGAGAATGGAAGAAAAACAAGGATTGCTTATGAGAGAATGTGCAACATTCTCAAAGGGAAATTTCAAACAGCTGCACAAAGAGCAATGATGGATCAAGTGAGAGAAAGCCGGAATCCAGGAAATGCTGAGATCGAAGATCTCATTTTTCTGGCACGGTCTGCACTCATATTGAGAGGGTCAGTTGCTCACAAGTCTTGCCTGCCTGCCTGTGTGTATGGACCTGCCGTAGCCAGTGGGTACGACTTCGAAAAAGAGGGATACTCTTTGGTAGGGATAGACCCTTTCAAACTGCTTCAAACCAGCCAAGTATACAGCCTAATCAGACCGAACGAGAATCCAGCACACAAGAGTCAGCTGGTGTGGATGGCATGCAATTCTGCTGCATTTGAAGATCTAAGAGTATCAAGCTTCATCAGAGGGACAAAAGTAATCCCAAGGGGGAAGCTTTCCACCAGAGGAGTACAAATTGCTTCAAATGAAAACATGGATACCATGGTATCAAATACTCTTGAACTGAGAAGCAGGTACTGGGCCATAAGGACCAGAAGTGGAGGAAACACTAATCAACAAAGGGCCTCTGCGGGCCAAATCAGCATACAACCTACGTTTTCTGTGCAGAGAAACCTCCCATTTGACAAAACAACCATCATGGCAGCATTCACTGGGAATGCGGAGGGAAGAACATCAGACATGAGGGCAGAAATCATAAAGATGATGGAAAGTGCAAGACCAGAAGAAGTGTCCTTCCAGGGGCGTGGAGTCTTCGAGTTCTCGGACGAAAGAGCAGCGAACCCGATCGTGCCCTCCTTTGACATGAGTAATGAAGGATCTTATTTCTTCGGAGACAATGCAGAGGAGTACGACAAT
>cds:AAA43478 A/Ohio/201/1983 1983// NP
ATGGCGTCCCAAGGCACCAAACGGTCTTATGAACAGATGGAGACTGATGGGGAGCGCCAGAATGCAACTGAAATCAGAGCATCTGTTGGAAAGATGATTGATGGAATTGGACGATTCTACATCCAAATGTGCACCGAGCTTAAACTCAATGATTATGAGGTACGGCTGATCCAGAACAGCTTAACAATAGAGAGAATGGTGCTCTCTGCTTTTGACGAGAGGAGGAATAAATATCTGGAAGAACATCCCAGCACAGGGAAAGATCCTAAGAAAACTGGAGGACCCATATACAAGAGAGTAGATGGAAAGTGGATGAGGGAACTCGTCCTTTATGACAAAGAAGAAATAAGGCGAATCTGGCGCCAAGCCAACAATGGTGATGATGCAACGGCTGGCTTGACTCACATGATGATCTGGCATTCCAATTTGAATGATACAACTTACCAGAGGACAAGAGCTCTTGTCCGCACCGGAATGGATCCCAGGATGTGCTCTTTGATGCAGGGTTCAACTCTCCCTAGGAGGTCTGGAGCTGCAGGCGCTGCAGTCAAAGGAGTTGGAACAATGGTGTTGGAGTTGATCAGGATGATCAAACGTGGGATCAATGACCGAAACTTCTGGAGGGGTGAGAATGGAAGAAAAACAAGGATTGCTTATGAGAGAATGTGCAACATTCTCAAAGGGAAATTTCAAACAGCTGCACAAAGAGCAATGATGGATCAAGTGAGAGAAAGCCGGAATCCAGGAAATGCTGAGATCGAAGATCTCATTTTTCTGGCACGGTCTGCACTCATATTGAGAGGGTCAGTTGCTCACAAGTCTTGCCTGCCTGCCTGTGTGTATGGACCTGCCGTAGCCAGTGGGTACGACTTCGAAAAAGAGGGATACTCTTTGGTAGGGATAGACCCTTTCAAACTGCTTCAAACCAGCCAAGTATACAGCCTAATCAGACCGAACGAGAATCCAGCACACAAGAGTCAGCTGGTGTGGATGGCATGCAATTCTGCTGCATTTGAAGATCTAAGAGTATCAAGCTTCATCAGAGGGACAAAAGTAATCCCAAGGGGGAAGCTTTCCACCAGAGGAGTACAAATTGCTTCAAATGAAAACATGGATACCATGGTATCAAATACTCTTGAACTGAGAAGCAGGTACTGGGCCATAAGGACCAGAAGTGGAGGAAACACTAATCAACAAAGGGCCTCTGCGGGCCAAATCAGCATACAACCTACGTTTTCTGTGCAGAGAAACCTCCCATTTGACAAAACAACCATCATGGCAGCATTCACTGGGAATGCGGAGGGAAGAACATCAGACATGAGGGCAGAAATCATAAAGATGATGGAAAGTGCAAGACCAGAAGAAGTGTCCTTCCAGGGGCGTGGAGTCTTCGAGTTCTCGGACGAAAGAGCAGCGAACCCGATCGTGCCCTCCTTTGACATGAGTAATGAAGGATCTTATTTCTTCGGAGACAATGCAGAGGAGTACGACAAT
>cds:AAA43479 A/equine/Tennessee/5/1986 1986// NP
ATGGCGTCTCAAGGCACCAAACGATCTTATGAGCAGATGGAAACTGGTGGGGAACGCCAGAATGCAACTGAAATCAGAGCATCTGTCGGAAGGATGGTGGGAGGAATCGGCCGGTTCTATGTTCAGATGTGTACTGAGCTTAAACTCAACGACCATGAAGGGCGGCTGATTCAGAACAGCATAACAATAGAAAGGATGGTACTTTCGGCATTCGACGAAAGAAGAAACAAGTACCTCGAGGAGCATCCCAGTGCTGGGAAAGACCCCAAGAAAACGGGAGGCCCGATATACAGAAGGAAAGATGGGAAATGGATGAGAGAACTCATCCTCCATGATAAAGAAGAAATCATGAGGATCTGGCGTCAGGCCAACAATGGTGAAGACGCTACTGCTGGTCTTACTCATATGATGATCTGGCACTCCAATCTCAATGACACCACATACCAAAGAACAAGGGCTCTTGTTCGGGCTGGGATGGATCCCAGAATGTGCTCTCTGATGCAAGGATCAACCCTCCCACGGAGATCTGGAGCTGCCGGTGCTGCAGTAAAAGGTGTTGGAACAATGGTAATGGAACTCATCAGGATGATCAAACGCGGGATAAATGATCGAAATTTCTGGAGAGGTGAAAATGGTCGAAGAACCAGAATTGCTTATGAAAGAATGTGCAATATCCTCAAAGGGAAATTCCAAACAGCAGCACAACGGGCAATGATGGACCAAGTGAGGGAGGGCCGCAATCCTGGAAATGCTGAGATTGAGGATCTCATTTTCTTGGCACGATCAGCACTCATTTTGAGAGGATCAGTAGCCCATAAATCATGCCTACCTGCCTGTGTTTATGGCCTTGCAGTAGCCAGTGGGTATGACTTTGAGAAGGAAGGATACTCTCTGGTTGGAATTGATCCTTTCAAACTACTCCAGAACAGCCAAATTTTCAGTCTAATCAGACCGAAAGAAAATCCAGCACACAAGAGCCAGTTGGTGTGGATGGCATGCCATTCTGCAGCATTTGAGGACCTGAGAGTTTTGAATTTCATTAGAGGAACCAAAGTAATCCCAAGAGGACAGTTAGCAACCAGAGGAGTGCAAATTGCTTCAAATGAAAACATGGAGACAATAGATTCTAGCACACTCGAACTGAGGAGCAGATATTGGGCAATAAGGACCAGGAGTGGAGGGAACACCAGTCAACAGAGAGCATCTGCAGGACAGATAAGTGTGCAACCCACTTTCTCAGTGCAGAGAAATCTTCCCTTTGAAAGAGCAACCATTATGGCTGCATTCACTGGGAACACTGAGCGGAGGACTTCCGACATGAGAACGGAAATCATAAGGATGATGGAAAATGCCAGATCAGAAGATGTGTCTTTCCAGGGGCGGGGAGTCTTCGAGCTCTCGGACGAAAAGGCAACGAACCCGATCGTGCCTTCCTTTGACATGAGCAATGAAGGGTCTTATTTCTTCGGAGACAATGCTGAGGAGTTTGACAGT
>cds:AAA43480 A/whale/Maine/328/1984 1984// NP
ATGGCGTCTCAAGGCACCAAACGATCTTATGAGCAGATGGAAACTGGTGGCGAGCGCCAGAATGCAAATGAAATTAGGGCATCTGTCGGGAGGATGGTTGGAGGAATCGGAAGATTCTACATACAGATGTGCACTGAACTCAAGCTCAGTGACAATGAGGGAAGATTGATCCAAAACAGCATCACCATAGAGAGAATGGTCCTATCTGCATTTGATGAGAGAAGGAACAAGTACCTGGAAGAGCATCCCAGCACCGGGAGAGACCCCAAGAAAACCGGAGGACCAATTTACAGAAGGAGAGATGGGAAATGGGTGAGAGAATTAGTTCTGTATGACAAAGAAGAACTAAGAAGAATCTGGCGGCAGGCAAACAATGGGGAAGATGCGACCGCTGGTCTCACCCATTTGATGATCTGGCATTCCAATTTGAATGACGCCACGTATCAGAGAACTAGAGCACTAGTGCGCACAGGGATGGATCCCAGGATGTGTTCCCTCATGCAGGGCTCAACACTCCCTAGAAGGTCTGGAGCTGCTGGTGCAGCAGTAAAGGGAGTTGGGACAATGGTGATGGAACTCATCAGGATGATAAAGAGAGGAGTCAATGACCGCAATTTCTGGAGAGGTGAAAACGGCCGAAGAACGAGAATTGCCTATGAAAGAATGTGCAACATCCTTAAAGGGAAATTTCAAACAGCAGCACAACGGGCTATGATGGATCAGGTGCGGGAAAGCCGGAATCCTGGAAATGCTGAAATTGAGGACCTTATATTTCTGGCTCGATCTGCACTTATCCTGAGGGGAGCAGTAGCTCACAAATCATGCCTGCCGGCCTGTGTGTATGGACTGGCTGTGGCGAGTGGATATGACTTTGAAAGGGAGGGATATTCCCTCGTTGGAATAGATCCTTTCCGTCTACTCCAAAACAGCCAGGTATTCAGCATAATACGACCAAATGAGAATCCAGCACATAAGAGTCAATTGGTGTGGATGGCATGCCATTCTGCTGCATTTGAGGATTTGAGAGTGTCAAGTTTCATCCGAGGCACACGAGTGCTACCAAGGGGACAATTGTCGACCAGGGGTGTTCAAATTGCATCCAATGAGAACATGGAAACCATGAATTCCAGCACTCTTGAATTGAGAAGTAGATACTGGGCAATAAGGACCCGAAGTGGGGGAAACACCAACCAACAAAGAGCATCTGCGGGGCAAGTCAGTGTTCAACCCACTTTCTCTGTGCAGAGAAACCTCCCCTTTGAGAGGGCGACCATCATGGCGGCATTCACAGGAAATCCGGAGGGCAGGACATCTGATATGAGAACGGAAATCATAAGGATGATGGAAAATTCAAGGCCAGAGGATGTGTCTTTCCAGGGACGGGGAGTCTTCGAGCTCTCAGACGAAAAGGCAACGAACCCGATCGTGCCTTCCTTTGACATGAGTAATGAGGGATCTTATTTCTTCGGAGACAATGCTGAGGAGTATGACAAT
>cds:AAA43481 A/duck/New Zealand/31/1976 1976// NP
ATGGCGTCTCAAGGCACCAAACGATCTTATGAACAGATGGAGACTGGTGGAGAACGCCAGAATGCTACTGAGATCAGAGCATCTGTTGGGAGAATGGTTGGTGGAATCGGAAGGTTCTACATACAGATGTGCACTGAACTCAAACTCAGTGACTATGAAGGAAGGCTAATCCAAAACAGCATAACAATAGAGAGAATGGTTCTTTCTGCATTTGATGAAAGGAGAAACAAGTACTTGGAGGAGCACCCCAGTGCTGGAAAGGATCCTAAGAAAACTGGAGGTCCAATCTATAGAAGAAGAGATGGAAAATGGGTGAGAGAACTGATCCTGTACGACAAAGAGGAGATCAGGAGGATTTGGCGCCAAGCGAATAATGGAGAGGACGCAACTGCTGGTCTTACCCATTTGATGATCTGGCATTCCAATCTTAATGATGCAACATACCAGAGAACAAGAGCCCTTGTGCGTACTGGGATGGACCCCAGGATGTGCTCTCTGATGCAAGGCTCAACTCTCCCGAGGAGGTCTGGAGCTGCAGGTGCTGCAGTAAAAGGAGTTGGAACAATGGTGATGGAGCTGATTCGAATGATAAAACGAGGAATCAATGACCGTAACTTCTGGAGAGGCGAGAATGGACGAAGGACAAGAATTGCTTACGAGAGGATGTGCAACATTCTCAAAGGGAAATTCCAAACAGCAGCACAAAGAGCAATGATGGATCAGGTGCGGGAGAGCCGAAATCCTGGAAATGCTGAAATTGAAGACCTCATCTTCTTGGCACGATCTGCACTCATTCTGAGGGGATCAGTGGCTCACAAATCCTGCCTACCTGCTTGTGTATATGGATTAGCTGTAGCCAGTGGATATGACTTTGAAAGAGAAGGATACTCCCTGGTCGGAATAGACCCCTTCCGTCTGCTCCAGAACAGCCAGGTATTCAGCCTCATCAGACCCAATGAAAATCCAGCACACAAGAGTCAACTGGTGTGGATGGCATGCCACTCTGCAGCATTTGAAGACCTGAGAGTTTCAAGCTTCATCAGGGGAACAAGAGTGATCCCGAGAGGGCAACTGTCCACTAGAGGGGTCCAAATTGCTTCAAATGAAAACATGGAAACAATGGACTCTAGCACTCTCGAATTGAGAAGCAGATACTGGGCCATAAGGACCAGAAGTGGAGGAAACACCAACCAACAGCGGGCATCTGCGGGACAAATCAGCGTGCAACCCACTTTCTCTGTGCAAAGAAATCTTCCTTTCGAAAGAGCAACCATCATGGCAGCATTTACAGGGAACACTGAAGGCAGAACATCTGACATGAGAACTGAGATCATAAGAATGATGGAGAGTGCCAGACCAGAAGATGTGTCTTTCCAGGGGCGGGGAGTCTTCGAGCTCTCAGACGAAAAGGCAACGAACCCGATCGTGCCTTCCTTTGACATGAGTAACGAAGGATCTTATTTCTTCGGAGACAATGCAGAGGAGTATGACAAT
>cds:AAA43482 A/gray teal/Australia/2/1979 1979// NP
ATGGCGTCTCAAGGCACCAAACGATCTTATGAACAAATGGAAACTGGTGGAGAACGCCAGAATGCTACTGAAATCAGATCTTCTGTTGGAAGAATGGTTGGTGGAATTGGAAGATTCTACATACAGATGTGCACTGAATTCAAACTCAGCGACTATGAAGGAAGGCTGATCCAAAACAGCATAACAATAGAGAGAATGGTCCTTTCTGCATTTGATGAAAGGAGGAACAAATACCTGGAAGAGCATCCCAGTGCTGGAAAAGATCCTAAGAAGACTGGAGGTCCAATCTACAGAAGGAGAGATGGAAAGTGGATTAGAGAGCTGATCCTATGCGACAAAGAGGAGATCAGGAGAATCTGGCGCCAAGCGAATAATGGGGAGGATGCAACTGCTGGCCTTACCCATTTGATGATATGGCATTCCAACCTCAATGATGCCACTTACCAGAGAACAAGAGCCCTTGTGCGTACTGGGATGGATCCTAGAATGTGCTCTCTGATGCAAGGCTCAACTCTCCCGAGAAGATCTGGAGCTGCTGGCGCTGCAGTAAAAGGAGTTGGGACAATGGTGATGGAACTGATTCGGATGATAAAACGGGGAATCAATGACCGAAATTTCTGGAGAGGCGAAAATGGGCGAAGAACAAGAATTGCCTATGAGAGAATGTGCAACATTCTCAAAGGGAAATTCCAAACAGCAGCACAAAGAGCAATGATGGACCAAGTGCGGGAAAGCCGAAATCCTGGGAATGCTGAAATTGAAGACCTTATATTTCTGGCACGATCTGCACTCATCCTAAGAGGATCAGTAGCCCACAAATCCTGCCTACCTGCTTGTGTGTATGGATTGGCCGTAGCCAGTGGATATGACTTTGAGAAAGAAGGATACTCCCTAGTCGGAATAGATCCTTTCCGCATGCTCCAGAACAGCCAGGTATTCAGTCTCATCAGGCCCAATGAAAATTCAGCACACAAGAGTCAATTGGTATGGATGGCATGCCACTCTGCAGCATTTGAAGACCTGAGAGTATCAAGCTTCATCAGAGGAACAAAAGTGGTCCCAAGAGGGAAACTCTCCACCAGAGGAGTCCAAATCGCTTCAAATGAGAACATGGAAACAATGGACTCTACAACTCTCGAATTGAGAAGCAGGTACTGGGCTATAAGGACCAGAAGCGGAGGAAACACAAATCAGCAGCGGGCGTCAGCTGGACAAATCAGCGTACAACCCACTTTCTCTGTGCAGAGGAATCTCCCATTCGAGAGAGCAACCATTATGGCAGCATTTACCGGGAACACTGAAGGCAGAACATCCGACATGAGAACTGAGATCATAAGAATGATGGAGAGTGCCAGACCAGAAGATGTGTCTTTCCAAGGGCGGGGAGTCTTCGAGCTCTCGGACGAAAAGGCAACGAACCCGATCGTGCCTTCCTTTGACATGAGTAACGAAGGATCTTATTTCTTCGGAGACAATGCAGAGGAGTATGACAAT
>cds:AAA43483 A/duck/Czechoslovakia/1956 1956// NP
ATGGCGTCTCAAGGCACCAAACGATCTTATGAACAGATGGAAACTGGTGGAGAGCGCCAGAATGCCACTGAGATCAGAGCATCTGTTGGGAGAATGGTCGGTGGAATTGGGAGGTTTTACATACAGATGTGTACTGAACTCAAGCTCAGTGACTATGAAGGGAGACTGATCCAGAACAGCATAACAATAGAGAGAATGGTTCTCTCTGCATTTGATGAAAGGAGGAACAAATACCTGGAAGAGCATCCCAGCGCTGGGAAGGACCCTAAGAAAACTGGAGGTCCAATCTATAGAAGGAGAGACGGAAAATGGGTGAGAGAATTGATCCTGTACGACAAAGAGGAGATCAGGAGGATTTGGCGCCAAGCAAACAATGGAGAAGACGCAACTGCTGGTCTCACTCACTTGATGATCTGGCATTCCAATCTGAATGATGCCACATATCAGAGAACAAGAGCTCTTGTACGTACTGGGATGGACCCAAGAATGTGCTCTCTGATGCAAGGATCAACTCTCCCGAGGAGGTCTGGAGCTGCTGGTGCAGCAGTGAAGGGAGTTGGGACAATGGTAATGGAGCTAATTCGGATGATAAAGCGGGGAATCAATGATCGGAATTTCTGGAGAGGCGAAAATGGACGAAGAACAAGGATTGCATATGAGAGGATGTGCAATATCCTCAAAGGGAAGTTCCAAACAGCAGCACAAAGAGCAATGATGGACCAGGTGCGGGAGAGCCGGAATCCTGGGAATGCTGAAATTGAAGACCTTATCTTCCTGGCACGGTCTGCACTCATTCTGAGAGGATCAGTGGCTCATAAGTCCTGTCTGCCTGCTTGTGTGTATGGACTTGCTGTGGCCAGTGGATACGACTTTGAGAGAGAGGGGTACTCTCTGGTCGGAATAGATCCTTTCCGTCTGCTCCAAAACAGCCAAGTATTCAGCCTCATTAGACCAAATGAGAATCCAGCACATAAGAGCCAACTGGTATGGATGGCATGCCATTCTGCAGCATTTGAAGACCTGAGGGTATCAAGCTTCATCAGAGGGACAAGAGTGGTCCCAAGAGGGACAACTGTCACCAGAGGATTTCAAATTGCTTCAAATGAGAACATGGAAACAATGGACTCCAGCACTCTTGAACTGAGGAGCAGATATTGGGCTATAAGGACCAAGAGCGGAGGAAACACCAACCAACAGAGAGCATCTGCAGGACAAATCAGTGTACAACCCACTTTCTCGGTACAGAGAAATCTCCCTTTCGAGAGAGCGACCATCATGGCGGCATTTACAGGGAACACTGAAGGCAGAACGTCTGACATGAGGACTGAGATCATAAGAATGATGGAGAGTGCCAGACCAGAAGATGTGTCTTTCCAGGGGCGGGGAGTCTTCGAGCTCTCGGACGAAAAGGCAACGAACCCGATCGTGCCTTCCTTTGACATGAGTAATGAGGGATCTTATTTCTTCGGAGACAATGCAGAGGAGTATGACAAT
>cds:AAA43484 A/duck/Ukraine/2/1960 1960// NP
ATGGCGTCTCAAGGCACCAAACGATCTTATGAGCAGATGGAAACTGGTGGAGATCGCCAGAATGCCACTGAGATCAGAGCATCTGTTGGGAGGATGGTCAGCGGAATTGGAAGATTCTACATACAGATGTGCACTGAACTCAAACTCAGCGACTATGAAGGGAGGCTGATCCAGAACAGCATAACAATAGAAAGAATGGTTCTCTCTGCATTTGATGAAAGGAGGAACAAATACCTGGAAGAGCATCCCAGCGCAGGGAAGGATCCTAAGAAAACCGGAGGTCCAATCTATAGAAGGAGAGACGGAAAATGGATGAGAGAGCTGATCCTGTATGACAAAGAGGAGATCAGGAGAATTTGGCGCCAAGCGAACAATGGAGAAGACGCAACTGCTGGTCTCACTCATTTGATGATCTGGCATTCCAATCTGAATGATGCCACATATCAAAGAACAAGAGCTCTCGTGCGCACTGGAATGGACCCCAGAATGTGCTCCCTGATGCAAGGATCAACTCTCCCGAGGAGATCTGGAGCTGCTGGCGCAGCAGTAAAGGGAGTTGGGACAATGGTAATGGAGCTAATTCGGATGATAAAGCGGGGAATCAATGATCGGAATTTCTGGAGAGGCGAAAATGGACGAAGAACAAGGATTGCATATGAGAGAATGTGCAACATCCTTAAAGGGAAATTCCAAACAGCAGCACAACGAGCAATGATGGACCAAGTGCGGGAAAGCCGGAATCCTGGGAATGCTGAAATTGAAGACCTTATCTTCCTGGCACGATCTGCACTCATTCTGAGAGGATCAGTGGCTCATAAGTCCTGCCTGCCTGCTTGTGTATATGGACTTGCTGTGGCCAGTGGATACGACTTCGAGAGAGAGGGATACTCTCTGGTCGGAATAGATCCTTTCCGTCTGCTCCAAAACAGCCAGGTGTTCAGTCTCATTAGACCAAATGAGAATCCTGCACATAAGAGCCAACTGGTGTGGATGGCATGCCATTCTGCAGCATTTGAAGACCTGAGGGTATCAAGCTTCATCAGAGGGACAAGAGTGGTCCCAAGAGGGCAACTGTCCACCAGAGGAGTTCAAATTGCTTCAAATGAAAACATGGAAACAATGGACTCCAGCACTCTTGAACTGAGGAGCAGATACTGGGCTATAAGGACCAGGAGCGGAGGAAACACCAACCAACAGAGAGCATCCGCAGGACAAATAAGTGTACAACCCACTTTCTCGGTACAGAGAAATCTTCCTTTCGAGAGAGCGACCATCATGGCGGCATTTACAGGGAACACTGAAGGCAGAACGTCTGACATGAGGACTGAGATCATAAGAATGATGGAGAGTGCCAGATCAGAAGATGTGTCTTTCCAGGGGCGGGGAGTCTTCGAGCTCTCGGACGAAAAGGCAACGAACCCGATCGTGCCTTCCTTTGACATGAGTAATGAGGGATCTTATTTCTTCGGAGACAATGCAGAGGAGTATGACAAT
>cds:AAA43485 A/mallard/Astrakhan/244/1982 1982// NP
ATGGCGTCTCAAGGCACCAAACGATCTTATGAACAGATGGAAACTGGTGGAGAACGCCAGAATGCTACTGAGATCAGAGCATCTGTTGGAAGAATGGTTGGTGGAATTGGGAGGTTTTACATACAGATGTGCACTGAACTCAAACTCAGCGACTATGAAGGGAGGCTGATCCAGAACAGCATAACAATAGAGAGAATGGTTCTCTCTGCATTTGATGAAAGGAGGAACAAATACCTGGAAGAACATCCCAGTGCGGGGAAGGACCCGAAGAAAACTGGAGGTCCAATCTACCGAAGGAGAGACGGGAAATGGATGAGAGAGCTGATTCTGTATGACAAAGAGGAGATCAGGAGGATTTGGCGTCAAGCGAACAATGGAGAAGACGCAACTGCTGGTCTCACTCACCTGATGATCTGGCATTCCAACCTAAATGATGCCACATACCAGAGAACAAGAGCTCTCGTGCGTACTGGGATGGACCCCAGAATGTGCTCTCTGATGCAAGGATCAACTCTCCCGAGGAGATCTGGAGCTGCTGGTGCAGCAGTAAAGGGAGTCGGGACGATGGTGATGGAACTAATTCGGATGATAAAGCGAGGGATTAACGATCGGAATTTCTGGAGAGGCGAAAACGGACGAAGAACAAGGATTGCATATGAGAGAATGTGCAACATCCTCAAAGGGAAATTCCAAACAGCAGCACAAAGAGCAATGATGGATCAGGTGCGAGAAAGCAGAAATCCTGGGAATGCTGAAATTGAAGATCTCATCTTTCTGGCACGGTCTGCACTCATCCTGAGAGGATCAGTGGCCCATAAGTCCTGCTTGCCTGCTTGTGTGTACGGACTTGCTGTGGCCAGTGGATATGACTTTGAGAGAGAAGGGTACTCTCTGGTCGGGATAGATCCTTTCCGTCTGCTTCAAAACAGCCAGGTCTTCAGTCTCATCAGACCAAATGAGAATCCAGCACATAAGAGTCAACTGGTATGGATGGCATGCCATTCTGCAGCATTTGAGGACCTGAGAGTCTCAAGTTTCATCAGAGGGACAAGAGTGGTCCCAAGAGGACAACTATCCACCAGAGGAGTTCAAATTGCTTCAAATGAGAACATGGAAACAATGGACTCCAGTACTCTTGAACTGAGAAGCAGATATTGGGCTATAAGAACCAGGAGTGGAGGAAACACCAACCAACAGAGAGCATCTGCAGGACAAATCAGTGTACAACCCACTTTCTCGGTACAGAGAAATCTTCCTTTCGAAAGAGCGACCATCATGGCGGCATTTACAGGGAACACTGAAGGCAGAACATCTGACATGAGGACTGAAATCATAAGAATGATGGAAAGTGCCAGACCAGAAGATGTGTCTTTCCAGGGGCGGGGAGTCTTCGAGCTCTCGGACGAAAAGGCAACGAACCCGATCGTGCCTTCCTTTGACATGAGTAATGAAGGATCTTATTTCTTCGGAGACAATGCAGAGGAGTATGACAAT
>cds:AAA43486 A/budgerigar/Hokkaido/1/1977 1977// NP
ATGGCGTCTCAAGGCACCAAACGATCCTATGAGCAGATGGAAACTGGTGGAGAACGCCAGAATGCTACTGAGATCAGAGCATCTGTTGGGAGAATGGTCGGTGGAATTGGAAGATTCTACATACAGATGTGCACTGAAATCAAACTCAGTGACTATGAAGGGAGGCTGATTCAGAACAGCATAACAATAGAGAGAATGGTCCTCTCTGCATTTGAGGAAAGGAGGAACAAATACCTGGAAGAGCACCCCAGTGCGGGAAAGGACCCGAAGAAAACTGGAGGTCCAATCTACAGAAGGAGAGATGGAAAATGGGTGAGAGAACTGATCCTGTATGACAAAGAGGAGATAAGGAGGATCTGGCGCCAAGCGAACAATGGAGAAGACGCAACTGCAGGTCTCACTCACCTGATGATCTGGCATTCCAACCTGAATGATGCCACATATCAGAGAACAAGAGCCCTCGTGCGTACTGGGATGGACCCCAGAATGTGCTCTCTGATGCAAGGATCAACTCTCCCGAGAAGATCTGGGGCAGCTGGTGCAGCAATAAAGGGAGTTGGGACGATGGTGATGGAGCTGATTCGGATGATAAAACGGGGAATCAATGATCGGAATTTCTGGAGAGGCGAAAATGGGCGAAGAACAAGGACTGCATACGAGAGAATGTGCAACATCCTAAAAGGAAAATTCCAAACAGCAGCACAACGAGCAATGATGGATCAGGTGCGAGAAAGCAGGAATCCTGGAAATGCTGAGATTGAAGACCTTATATTTCTGGCACGGTCTGCACTCATTCTGAGAGGATCAGTAGCTCATAAGTCCTGCCTGCCTGCTTGTGTATATGGGCTTGCAGTGGCCAGTGGGTACGACTTTGAGAGAGAGGGATACTCTCTGGTCGGAATAGATCCTTTCCGCCTGCTTCAAAACAGTCAGGTGTTCAGCCTCATTAGACCAAATGAGAATCCAGCACATAAAAGCCAACTAGTCTGGATGGCTTGCCATTCTGCAGCATTTGAAGACCTGAGAGTCTCAAGCTTCATCAGAGGGACAAGACTAGTCCCAAGAGGACAACTGTCCACTAGAGGAGTTCAAATTGCTTCAAATGAGAACATGGAAGCAATGGACTCCAATACTCTTGAGCTGAGGAGCAGATACTGGGCTATAAGGACCAGGAGCGGAGGAAACACCAACCAACAGAGAGCATCTGCAGGACAAATCAGCGTGCAACCTACTTTCTCGGTACAGAGGAATCTCCCTTTCGAGAGAGCTACCATCATGGCGGCATTTACAGGGAACAATGAAGGAAGGACTTCTGACATGAGGACTGAGATCATAAGAATGATGGAAAGTGCCAGACCAGAAGATGTGTCTTTCCAGGGGCGGGGAGTCTTCGAGCTCTCGGACGAAAAGGCAACGAACCCGATCGTGCCTTCCTTTGACATGAGTAACGAGGGATCTTATTTCTTCGGAGACAATGCAGAGGAGTATGACAAT
>cds:AAA43487 A/ruddy turnstone/New Jersey/47/1985 1985// NP
ATGGCGTCTCAAGGCACCAAACGATCTTATGAGCAGATGGAAACTGGTGGGGAACGCCAGAATGCCACTGAAATCAGAGCATCTGTTGGGAGAATGGTTGGTGGAATCGGAAGATTCTACATACAGATGTGCACTGAACTCAAACTCAGTGACTATGAAGGGAGACTGATCCAAAACAGCATAACAATAGAGAGAATGGTTCTCTCGGCATTTGACGAGAGGAGAAACAAATATCTGGAAGAGCACCCCAGTGCTGGGAAAGACCCTAAAAAGACTGGAGGTCCAATCTACAGGAGGAGAGATGGGAAATGGATGAGAGAACTCATCCTATATGACAAAGAGGAGATCAGAAGGATTTGGCGTCAAGCGAATAATGGAGAAGACGCAACTGCTGGTCTCACTCATTTGATGATCTGGCATTCCAATCTGAATGATGCCACATACCAGAGAACAAGGGCACTTGTGCGTACTGGGATGGATCCCAGGATGTGCTCTCTGATGCAAGGCTCAACTCTTCCGAGGAGGTCTGGGGCTGCTGGAGCAGCAGTGAAAGGGGTTGGAACAATGGTGTTGGAATTGATCCGGATGATCAAGCGAGGGATCAATGATCGGAATTTCTGGAGAGGCGAAAATGGAAGGAGGACAAGGATTGCTTATGAAAGAATGTGCAACATTCTCAAAGGGAAATTCCAAACAGCAGCACAACGAGCAATGATGGATCAGGTGAGGGAAAGCCGGAATCCCGGGAATGCTGAAATTGAAGATCTCATCTTTCTTGCACGGTCTGCTCTCATTCTGAGAGGATCAGTGGCCCATAAGTCCTGCCTGCCTGCTTGTGTATATGGACTTGCTGTGGCCAGTGGATACGACTTTGAAAGGGAGGGATACTCCCTAGTCGGAATTGATCCTTTCCGTTTGCTTCAAAACAGTCAAGTCTTCAGTCTTATCAGACCAAACGAAAATCCAGCACATAAAAGTCAGCTGGTATGGATGGCATGCCACTCTGCAGCATTTGAAGATCTGAGAGTGTCAAGCTTCATTAGAGGAACAAGAGTAGTCCCAAGAGGACAACTGTCCACCAGAGGAGTTCAGATTGCTTCAAATGAGAACATGGAGACAATGGACTCCAGCACTCTTGAATTGAGGAGCAGATACTGGGCTATAAGGACCAGAAGCGGAGGGAACACTAACCAGCAGAGAGCATCTGCAGGGCAAATCAGCGTACAGCCCACATTCTCTGTGCAGAGGAACCTCCCATTCGAGAGAGCAACCATTATGGCGGCATTTACAGGAAACACTGAAGGCAGAACTTCAGACATGAGAACTGAGATCATAAGGATGATGGAAAATGCCAGTCCTGAAGATGTGTCTTTCCAGGGGCGGGGAGTCTTCGAGCTCTCGGACGAAAAGGCAACGAACCCGATCGTGCCTTCCTTTGACATGAGTAACGAAGGATCTTATTTCTTCGGAGACAGTGCAGAGGAATATGACAAT
>cds:AAA43488 A/tern/South Africa/1961 1961// NP
ATGGCGTCTCAAGGCACCAAACGATCTTATGAGCAGATGGAAACTGGTGGAGAGCGCCAGAATGCCACTGAGATCAGAGCATCTGTTGGGAGAATGGTCGGTGGAATCGGGAGATTCTACATACAGATGTGCACTGAACTCAAACTCAGTGACTATGAAGGGAGGCTGATCCAGAACAGCATAACAATAGAGAGAATGGTTCTCTCTGCATTTGATGAAAGGAGGAACAAATACCTGGAAGAGCATCCCAGCGCGGGGAAGGACCCGAAGAAAACTGGAGGTCCAATCTATAGAAGGAGAGACGGAAAATGGATGAGAGAACTGATCCTGTATGACAAAGAGGAGATCAGGAGGATTTGGCGCCAAGCAAACAATGGAGAAGACGCAACTGCTGGTCTCACTCATCTGATGATCTGGCATTCCAACTTGAATGATGCCACATATCAGAGAACAAGAGCTCTTGTGCGTACTGGGATGGACCCCAGAATGTGCTCTCTGATGCAAGGATCAACTCTCCCGAGGAGATCTGGAGCCGCTGGTGCAGCAGTGAAGGGAGTTGGAACAATGGTAATGGAGCTAATTCGGATGATAAAGCGGGGAATCAATGATCGGAATTTTTGGAGAGGCGAAAATGGACGAAGAACAAGGATTGCATATGAGAGAATGTGCAACATCCTCAAAGGGAAATTCCAAACAGCAGCACAACGAGCAATGATGGACCAGGTGCGAGAAAGCCGGAATCCTGGGAATGCTGAAATTGAAGACCTTATCTTTCTGGCACGGTCTGCACTCATTCTGAGAGGGTCAGTGGCTCATAAGTCCTGCCTGCCTGCTTGTGTATATGGACTTGCTGTGGCCAGTGGATACGACTTTGAGAGAGAGGGATACTCTCTGGTCGGAATAGACCCTTTCCGTCTGCTCCAAAACAGCCAGGTATTCAGCCTCATTAGACCAAAAGAGAATCCAGCACATAAGAGCCAATTGGTATGGATGGCATGCCATTCTGCAGCATTTGAAGACCTGAGGGTATCAAGCTTCATCAGAGGGACAAGAGTGGTCCCAAGAGGACAACTGTCCACCAGAGGATTTCAAATTGCTTCGAATGAGAACATGGAGGCAATGGACTCCAGTACTCTTGAACTGAGGAGCAGATACTGGGCTATAAGGACCAGGAGCGGAGGAAACACCAACCAACAGAGAGCATCTGCAGGACAAATCAGCGTACAACCCACTTTCTCAGTACAGAGAAATCTTCCTTTCGAGAGAGCGACCATCATGGCGGCATTTACAGGGAACACTGAAGGCAGAACATCTGACATGAGGACTGAGATCATAAGAATGATGGAAAGTGCCAGACCAGAAGATGTGTCTTTCCAGGGGCGGGGAGTCTTCGAGCTCTCGGACGAAAAGGCAACGAACCCGATCGTGCCTTCCTTTGACATGAGTAATGAGGGATCTTATTTCTTCGGAGACAATGCAGAGGAGTATGACAAT
>cds:AAA43489 A/chicken/Pennsylvania/1/1983 1983// NP
ATGGCGTCTCAAGGCACCAAACGATCTTATGAGCAGATGGAAACTGGTGGGGAACGCCAGAATGCCACTGAGATCAGAGCATCTGTTGGGAGAATGGTTGGTGGAATCGGAAGGTTCTACATACAGATGTGCACTGAACTCAAACTCAGCGACCATGAAGGGAGACTGATCCAGAACAGCATAACAATAGAGAGAATGGTTCTCTCGGCATTTGATGAGAGAAGAAACAGATATCTGGAAGAGCATCCCAGTGCTGGGAAAGATCCTAAGAAGACTGGGGGTCCAATCTACAGAAGGAGAGATGGGAAATGGGTGAGAGAATTGATCCTCTATGACAAAGAGGAGATCAGAAGAATTTGGCGTCAAGCAAATAATGGAGAAGACGCAACTGCTGGTCTCACTCATTTGATGATCTGGCACTCCAACCTGAATGATGCCACATATCAGAGAACAAGGGCACTTGTGCGTACCGGGATGGACCCCAGGATGTGCTCTCTGATGCAAGGCTCAACACTTCCAAGGAGGTCTGGTGCTGCTGGAGCAGCCGTGAAAGGGATTGGAACAATGGTAATGGAATTGATACGGATGATCAAACGAGGGATCAATGATAGGAATTTCTGGAGAGGCGAAAATGGGCGGAGAACAAGAATTGCATACGAGAGAATGTGTAACATTCTCAAGGGGAAATTTCAAACAGCTATACAACGGGCAATGATGGACCAAGTGAGGGAAAGCCGGAATCCTGGGAATGCTGAAATTGAAGATCTCATCTTTCTTGCGCGGTCTGCTCTCATTCTGAGGGGATCAGTGGCACATAAGTCCTGCCTGCCTGCTTGTGTGTATGGACTTGCTGTGGCCAGTGGATACGATTTTGAGAGGGAGGGATACTCCCTAGTCGGGATTGATCCTTTCCGTCTGCTCCAAAACAGTCAAGTTTTCAGTCTTATAAGACCAAACGAAAATCCAGCACATAAAAGTCAGCTGGTATGGATGGCATGTCACTCTGCAGCATTTGAGGATCTGAGAGTATCAAGCTTCATTAGAGGAACAAGAGTGGTCCCAAGAGGGCAACTTTCCACCAGAGGAGTTCAGATTGCTTCAAATGAGAACATGGATGCAATAGACTCCAGTACTCTTGAATTGAGGAGCAGATACTGGGCCATAAGAACCAGAAGCGGAGGAAACACAAATCAGCAGAGAGCATCTGCAGGACAAATCAGCGTACAGCCCACATTCTCAGTGCAGAGAAACCTCCCATTCGAGAGAGCAACCATCATGGCGGCATTCACAGGAAACACAGAAGGCAGAACTTCAGACATGAGAACTGAGATTATAAGGATGATGGAGAATGCCAGACCTGAAGATGTGTCTTTCCAGGGGCGGGGAGTCTTCGAGCTCTCGGACGAAAAGGCGACGAACCCGATCGTGCCTTCCTTTGACATGAGTAACGAGGGGTCTTATTTCTTCGGAGACAATGCAGAGGAGTATGACAAT
>cds:AAA73104 A/Ohio/3523/1988 1988// NP
ATGGCGTCTCAAGGCACCAAACGATCATATGAACAAATGGAGACTGGTGGGGAACGCCAGGATGCCACAGAAATCAGAGCATCTGTCGGAAGAATGATTGGTGGAATCGGAAGATTCTACATCCAAATGTGCACTGAACTCAAACTCAGTGACTATGAGGGACGACTAATTCAAAATAGCATAACAATAGAGAGAATGGTGCTCTCTGCTTTTGATGAGAGAAGGAATAAATACCTAGAAGAGCATCCCAGTGCTGGGAAGGATCCTAAGAAAACTGGAGGACCCATATATAGAAGAGTAGACGGAAAGTGGATGAGAGAACTCATCCTTTATGACAAAGAAGAAATAAGGAGAGTTTGGCGCCAAGCAAACAATGGTGAAGATGCAACGGCCGGTCTTACTCATATCATGATTTGGCACTCCAATCTGAATGATGCCACCTATCAGAGAACAAGAGCGCTTGTTCGCACTGGAATGGATCCCAGAATGTGCTCCCTAATGCAAGGTTCAACACTTCCCAGAAGGTCTGGAGCCGCAGGTGCTGCAGTGAAAGGAGTTGGAACAATAGCAATGGAGTTAATCAGAATGATCAAACGTGGAATCAATGACCGAAATTTCTGGAGGGGTGAAAATGGACGAAGGACAAGGATTGCATATGAAAGAATGTGCAATATTCTCAAAGGAAAATTTCAGACAGCTGCACAGAGGGCAATGATGGATCAAGTGAGAGAAAGTCGGAACCCAGGAAACGCTGAAATTGAAGATCTCATTTTCCTGGCACGGTCAGCACTTATTCTAAGGGGGTCAGTTGCACATAAGTCTTGCCTGCCTGCTTGTGTGTATGGGCTTGCAGTAGCAAGTGGGCATGACTTTGAAAGAGAAGGATATTCACTGGTCGGGATAGACCCCTTCAAACTACTTCAAAACAGCCAAGTGTTCAGCCTGATCAGACCAAATGAAAACCCAGCTCACAAGAGTCAATTGGTGTGGATGGCATGCCACTCTGCTGCATTTGAGGATTTAAGAGTATCAAGCTTCATAAGAGGGAAGAAAGTGGTTCCAAGAGGAAAGCTTTCCACAAGAGGGATTCAGATTGCTTCAAATGAGAATGTGGAAGCTATGGACTCTAGTACCCTAGAACTAAGAAGCAGATACTGGGCCATAAGGACCAGAAGCGGAGGAAATACCAATCAACAGAAGGCATCCGCGGGCCAGATCAGTGTGCAACCTACATTCTCAGTGCAACGGAATCTCCCTTTTGAAAGAGCAACCGTTATGGCAGCTTTCAGCGGGAACAATGAGGGACGGACATCAGACATGCGAACGGAAGTTATAAGGATGATGGAAAGTGCAAAGCCAGTAGATTTGTCCTTCCAGGGGCGGGGAGTCTTCGAGCTCTCGGACGAAAAGGCAACGAACCCGATCGTGCCTTCCTTTGACATGAGTAATGAAGGGTCTTATTTCTTCGGAGACAATGCAGAGGAGTATGACAAT
>cds:AAA43655 A/whale/P.O./19/1976 1976// NP
ATGGCGTCTCAAGGCACCAAACGATCTTATGAGCAGATGGAAACTGGTGGAGAGCGCCAGAATGCCACTGAGATCAGAGCATCTGTTGGGAGAATGGTCGGTGGAATCGGGAGATTCTACATACAGATGTGCACTGAACTCAAACTCAGTGACTATGAAGGGAGGCTGATCCAGAACAGCATAACAATAGAGAGAATGGTTCTCTCTGCATTTGATGAAAGGAGGAACAAATACCTGGAAGAGCATCCCAGCGCGGGGAAGGACCCGAAGAAAACTGGAGGTCCAATCTATAGAAGGAGAGACGGAAAATGGATGAGAGAACTGATCCTGTATGACAAAGAGGAGATCAGGAGGATTTGGCGCCAAGCGAACAATGGAGAAGACGCAACTGCTGGTCTCACTCATCTGATGATCTGGCATTCCAACTTGAATGATGCCACATATCAGAGAACAAGAGCTCTTGTGCGTACTGGGATGGACCCCAGAATGTGCTCTCTGATGCAAGGATCAACTCTCCCGAGGAGATCTGGAGCCGCTGGTGCAGCAGTGAAGGGAGTTGGAACAATGGTAATGGAGCTAATTCGGATGATAAAGCGGGGAATCAATGATCGGAATTTTTGGAGAGGCGAAAATGGACGAAGAACAAGGATTGCATATGAGAGAATGTGCAACATCCTCAAAGGGAAATTCCAAACAGCAGCACAACGAGCAATGATGGACCAGGTGCGAGAAAGCCGGAATCCTGGGAATGCTGAAATTGAAGACCTTATCTTTCTGGCACGGTCTGCACTCATTCTGAGAGGGTCAGTGGCTCATAAGTCCTGCCTGCCTGCTTGTGTATATGGACTTGCTGTGGCCAGTGGATACGAATTTGAGAGAGAGGGATACTCTCTGGTCGGAATAGACCCTTTCCGTCTGCTCCAAAACAGCCAGGTATTCAGCCTCATTAGACCAAAAGAGAATCCAGCACATAAGAGCCAATTGGTATGGATGGCATGCCATTCTGCAGCATTTGAAGACCTGAGGGTATCAAGCTTCATCAGAGGGACAAGAGTGGTCCCAAGAGGACAACTGTCCACCAGAGGAGTTCAAATTGCTTCGAATGAGAACATGGAGGCAATGGACTCCAGTACTCTTGAACTGAGGAGCAGATACTGGGCTATAAGGACCAGGAGCGGAGGAAACACCAACCAACAGAGAGCATCTGCAGGACAAATCAGCGTACAACCCACTTTCTCAGTACAGAGAAATCTTCCTTTCGAGAGAGCGACCATCATGGCGGCATTTACAGGGAACACTGAAGGCAGAACATCTGACATGAGGACTGAGATCATAAGAATGATGGAAAGTGCCAGACCAGAAGATGTGTCTTTCCAGGGGCGGGGAGTCTTCGAGCTCTCGGACGAGAAGGCAACGAACCCGATCGTGCCTTCCTTTGACATGAGTAATGAGGGATCTTATTTCTTCGGAGACAATGCAGAGGAGTATGACAAT
>cds:AAA43656 A/seal/Mass/1/1980 1980// NP
ATGGCGTCTCAAGGCACCAAACGATCTTATGAGCAGATGGAAACTGGTGGGGAACGCCAGAATGCCACTGAAATCAGAGCATCTGTTGGGAGAATGGTTGGTGGAATCGGGAGATTCTACATACAGATGTGCACTGAACTCAAACTCAGCGACTATGAAGGGAGGCTGATTCAAAACAGCATAACAATAGAGAGAATGGTTCTCTCGGCATTTGATGAGAGGAGAAACAAATATCTGGAAGAGCATCCCAGTGCTGGGAAAGATCCTAAGAAGACAGGGGGTCCAATCTACAGGAGGAGAGATGGGAAATGGATGAGAGAATTGATCCTCTATGACAAAGAGGAGATTAGAAGAATTTGGCGTCAAGCAAATAATGGAGAAGACGCAACTGCTGGTCTCACCCATTTGATGATCTGGCATTCCAACCTGAATGATGCTACATATCAGAGAACAAGAGCCCTTGTGCGTACTGGGATGGACCCCAGGATGTGCTCTCTGATGCAAGGTTCAACTCTTCCAAGGAGGTCTGGGGCTGCTGGAGCAGCAGTGAAAGGGGTTGGAACAATGGTAATGGAATTGATTCGGATGATCAAGCGAGGGATCAATGATCGGAATTTCTGGAGAGGCGAAAATGGGCGGAGAACAAGAATTGCATACGAGAGAATGTGTAACATTCTCAAGGGGAAATTTCAAACAGCAGCACAACGAGCAATGATGGACCAGGTGAGGGAAAGCCGGAATCCTGGGAATGCTGAAATTGAAGATCTCATCTTTCTTGCACGGTCTGCTCTCATTCTGAGGGGATCAGTGGCTCATAAGTCCTGCCTGCCTGCTTGTGTGTATGGACTTTCTGTGGCCAGTGGATACGACTTTGAGAGAGAGGGATACTCCCTAGTCGGAATTGATCCTTTCCGCCTGCTCCAAAACAGTCAAGTCTTCAGTCTTATCAGACCCAACGAAAATCCAGCACATAAAAGTCAACTGGTATGGATGGCATGTCACTCTGCCGCATTTGAAGATCTGAGAGTGTCAAGCTTCATCAGAGGAGCAAGAGTGGTCCCAAGAGGACAACTGTCCACCAGAGGAGTTCAGATTGCTTCAAATGAGAACATGGAGACAATGGACTCCAGTACTCTTGAATTGAGGAGCAGATATTGGGCCATAAGAACCAGAAGCGGAGGGAACACAAATCAGCAGAGAGCATCTGCAGGACAAATCAGCGTACAGCCCACATTCTCAGTGCAGAGAAACCTCCCATTTGAGAGAGCAACCATTATGGCGGCATTTACAGGAAACACAGAAGGCAGAACTTCAGACATGAGAACTGAGATTATAAGGATGATGGAAAATGCCAGACCTGAAGATGTGTCTTTCCAGGGGCGGGGAGTCTTCGAGCTCTCGGACGAAAAGGCGACGAACCCGATCGTGCCTTCCTTTGACATGAATAACGAGGGGTCTTATTTCTTCGGAGACAATGCAGAGGAGTATAACAAT
>cds:AAA43657 A/tern/Turkmenia/18/1972 1972// NP
ATGGCGTCTCAAGGCACCAAACGATCTTATGAGCAGATGGAAACTGGTGGGGAGCGCCAGAATGCTACTGAGATCAGAGCATCTGTTGGAAGGATGGTTGGTGGAATTGGAAGATTCTACATACAGATGTGTACTGAACTCAAACTCAGCGACTATGAAGGGAGGCTGATTCAAAACAGCATAACAATAGAGAGAATGGTTCTCTCTGCATTTGATGAAAGGAGGAACAAATACCTAGAAGAGCACCCCAGCGCTGGGAAGGACCCTAAGAAAACCGGAGGTCCAATCTATAGAAGGAGAGACGGAAAATGGATGAGGGAACTGATCCTGTATGACAAGGAGGAGATCAGGAGGATTTGGCGCCAAGCGAACAATGGAGAAGATGCAACCGCTGGTCTCACTCACTTGATGATCTGGCATTCCAATCTGAATGATGCCACATATCAGAGAACAAGAGCCCTTGTGCGTACTGGGATGGACCCCAGAATGTGCTCTCTGATGCAAGGATCAACTCTCCCGAGGAGATCTGGAGCCGCTGGCGCAGCAGTGAAGGGAGTTGGGACAATGGTAATGGAGCTGATTCGTATGATAAAGCGGGGGATCAATGATCGGAATTTCTGGAGAGGCGAAAATGGACGAAGAACAAGAATAGCATATGAGAGAATGTGCAACATCCTCAAAGGAAAATTCCAAACAGCAGCACAACGAGCAATGATGGACCAGGTGCGGGAAAGCCGGAATCCTGGGAATGCTGAAATTGAAGACCTTATCTTCCTGGCACGGTCTGCACTCATTCTGAGAGGATCAGTGGCTCACAAGTCCTGCCTGCCTGCTTGTGTGTATGGACTTGCTGTGGCCAGTGGGTACGATTTTGAAAGAGAGGGGTACTCTCTGGTTGGAATAGATCCTTTCCGCCTGCTCCAGAACAGCCAGGTATTCAGCCTCATTCGACCAAATGAGAATCCAGCACATAAGAGCCAGCTGGTATGGATGGCATGCCATTCTGCAGCATTTGAAGACCTGAGGGTATCAAGCTTCATCAGAGGGACAAGAGTAGTCCCAAGAGGACAACTGTCCACCAGAGGAGTTCAAATTGCTTCTAATGAGAACATGGAAACAATGGACTCCAGCACTCTTGAACTGAGGAGCAGATACTGGGCTATAAGGACCAGAAGCGGAGGAAACACCAACCAACAGAGAGCATCTGCAGGGCACATCAGTGTGCAACCCACTTTCTCGGTTCAGAGAAATCTCCCTTTCGAAAGAGCAACCATCATGGCAGCATTTACAGGAAACACTGAAGGCAGAACGTCTGACATGAGGACTGAAATCATAAGAATGATGGAGAGTGCCAAGCCAGAAGATGTGTCTTTCCAGGGGCGGGGAGTCTTCGAGCTCTCGGACGAAAAGGCAACGAACCCGATCGTGCCTTCCTTTGACATGAGTAATGAAGGATCTTATTTCTTCGGAGACAATGCAGAGGAGTATGACAAT
>cds:AAA43663 A/parrot/Ulster/73 1973// NP
ATGGCGTCTCAAGGCACCAAACGATCTTATGAGCAGATGGAAACTGGCGGAGAACGCCAGAATGCTACTGAGATCAGAGCATCTGTTGGGAGAATGGTCGGTGGAATTGGAAGATTCTACATACAGATGTGCACTGAACTCAAACTCAGCGACTATGAAGGGAGGCTGATCCAGAACAGCATAACAATAGAGAGAATGGTTCTCTCTGCATTTGATGAAAGGAGGAACAAATACCTGGAAGAGCACCCCAGTGCGGGAAAGGACCCAAAGAAAACTGGAGGTCCAATCTACAAAAGGAGAGATGGAAAATGGATGAGAGAGCTGATCTTGTATGACAAAGAGGAGATAAGGAGGATCTGGCGCCAAGCGAACAATGGAGAAGACGCAACTGCTGGTCTCACTCACCTGATGATCTGGCATTCCAACCTGAATGATGCCACATATCAGAGAACAAGAGCTCTCGTGCGTACTGGGATGGACCCCAGAATGTGCTCTCTGATGCAAGGATCAACCCTCCCGAGGAGATCTGGGGCTGCTGGTGCAGCAGTAAAGGGAGTTGGGACGATGGTGATGGAGCTGATTCGGATGATAAAGCGGGGAATCAATGATCGGAATTTCTGGAGAGGCGAAAATGGACGAAGAACAAGGATTGCATATGAGAGAATGTGCAACATCCTCAAAGGAAAATTCCAAACAGCAGCACAACGAGCAATGATGGATCAGGTGCGAGAAAGCAGGAATCCTGGGAATGCTGAGATTGAAGACCTTATCTTTCTGGCACGGTCTGCACTCATTCTGAGAGGATCAGTGGCTCATAAGTCCTGCCTGCCTGCTTGTGTATATGGACTTGCAGTAGCCAGTGGGTACGACTTTGAGAGAGAGGGGTACTCTCTGGTTGGAATAGATCCTTTCCGCCTGCTTCAAAACAGCCAGGTGTTCAGCCTCATTAGGCCTAATGAGAACCCAGCACATAAAAGCCAACTAGTATGGATGGCATGCCATTCTGCAGCATTTGAAGACCTGAGAGTGTCAAGCTTTATCAGAGGGACAAGAGTGGTACCAAGAGGACAACTGTCCACCAGAGGAGTTCAAATTGCTTCAAATGAGAACATGGAAACAATGGACTCCAGTACTCTTGAACTGAGGAGCAGATATTGGGCTATAAGGACCAGGAGCGGAGGAAACACCAACCAACAGAGAGCATCTGCAGGGCAAATCAGCGTACAACCTACTTTCTCAGTACAGAGGAATCTTCCTTTCGAAAGAGCGACCATCATGGCGGCATTTACAGGGAACACTGAAGGCAGAACATCTGACATGAGGACTGAGATCATAAGAATGATGGAAAGTGCCAGGCCAGAAGATGTGTCTTTCCAGGGGCGGGGAGTCTTCGAGCTCTCGGACGAAAAGGCAACGAACCCGGTCGTGCCTTCCTTTGACATGAGTAATGAGGGATCTTATTTCTTCGGAGACAATGCAGAGGAGTATGACAAT
>cds:AAA43666 A/shearwater/Australia/1/1972 1972// NP
ATGGCGTCTCAAGGCACCAAACGATCTTATGAGCAGATGGAAACTGGTGGAGAACGCCAGAATGCTACTGAGATCAGAGCATCTGTTGGGAGAATGGTCGGTGGAATTGGAAGATTCTACATACAGATGTGCACTGAACTCAAACTCAGCGACCATGAAGGGAGGCTGATTCAGAACAGCATAACAATAGAGAGAATGGTTCTCTCTGCATTTGATGAAAGGAGGAACAAATACCTGGAAGAACATCCCAGTGCTGGGAAGGACCCAAAGAAAACTGGAGGTCCGATCTACAGAAGGAGGGACGGAAAATGGATGAGAGAGCTGATTCTGTATGACAAAGAGGAGATCAGGAGGATTTGGCGTCAACGGAACAATGGAGACGACGCAACTGCTGGTCTTACTCATCTGATGATCTGGCATTCCAATCTGAATGATGCCACATATCAGAGAACAAGAGCTCTCGTGCGCACTGGGATGGACCCCAGAATGTGCTCTCTTATGCAAGGATCAACTCTCCCGAGGAGATCTGGAGCTGCTGGTGCCGCCGTAAAGGGAGTTGGGACGATGGTGATGGAACTAATTCGGATGATAAAGCGGGGGATCAATGATCGGAATTTCTGGAGAGGCGAAAATGGACGAAGGACAAGGATTGCATATGAGAGAATGTGCAACATCCTCAAAGGGAAATTCCAAACAGCAGCACAACGGGCAATGATGGACCAGGTGCGGGAAAGCAGGAATCCTGGGAATGCTGAGATTGAAGACCTTATCTTTCTGGCACGGTCTGCACTCATTCTGAGAGGATCAGTGGCTCATAAGTCCTGTCTGCCTGCTTGTGTATACGGACTTGCTGTAGCCGGTGGATATGACTTTGAGAGAGAGGGGTACTCTCTGGTCGGAATAGATCCTTTCCGGCTACTTCAAAACAGCCAGGTGTTCAGCCTCATTAGACCAAATGAGAATCCGGCACATAAGAGTCAACTGGTATGGATGGCATGCCATTCTGCAGCATTTGAAGACCTGAGAGTATCAAACTTCATCAGAGGGACAAGAGTGGTCCCAAGAGGCAAACTGTCCACCAGAGGGGTTCAAATTGCTTCAAATGAGAACATGGAAACAATGGACTCCAGTACTCTTGAGCTGAGAAGCAGATACTGGGCTATAAGGACCAGGAGCGGAGGAAACACCAACCAACAGAGAGCATCTGCAGGACAAATCAGTGTACAACCTACGTTCTCGGTACAAAGAAATCTTCCTTTCGAGAGAGCGACCATTATGGCGGCATTTACAGGGAACACTGAAGGCAGAACATCTGACATGAGGACTGAGATCATAAGAATGATGGAAAGTGCCAGACCAGAAGATGTGTCTTTCCAGGGGCGGGGAGTCTTCGAGCTCTCGGACGAGAAGGCAACGAACCCGATCGTGCCTTCCTTCGACATGAGTAACGAGGGATCTTATTTCTTCGGAGACAATGCAGAGGAGTATGACAAT
>cds:AAA43667 A/swine/Germany/2/1981 1981// NP
ATGGCGTCTCAAGGCACCAAACGATCTTATGAGCAGATGGAAACCGGTGGAGAACGCCAGAATGCTACTGAGATCAGAGCATCTGTTGGGGGAATGGTTGGTGGAATTGGAAGATTCTACATACAGATGTGCACTGAACTCAAACTCAGTGACTATGAAGGGAGGCTGATCCAGAACAGCATAACAATAGAGAGAATGGTTCTCTCTGCATTTGATGAGAGGAGGAACAAATACCTGGAAGAACATCCCAGTGCGGGGAAGGACCCAAAGAAAACTGGAGGTCCAATCTACAGAAGGAGAGACGGAAAATGGATGAGAGAGCTGATTCTGTATGACAAAGAGGAGATCAGGAGGATTTGGCGCCAAGCGAACAATGGTGAAGATGCTACTGCTGGTCTCACTCATCTGATGATCTGGCATTCCAACCTGAATGATGCCACATATCAGAGAACAAGAGCTCTCGTGCGTACTGGGATGGACCCCAGAATGTGCTCTCTGATGCAAGGATCAACTCTCCCGAGGAGATCTGGAGCTGCTGGTGCCGCAGTAAAGGGAGTTGGGACGATGGTAATGGAACTGATTCGGATGATAAAGCGGGGGATCAATGATCGGAACTTCTGGAGAGGCGAAAATGGACGAAGAACAAGAATTGCATATGAGAGAATGTGCAACATCCTCAAAGGGAAATTCCAGACAGCAGCACAACGAGCAATGATGGACCAGGTGCGAGAAAGCAGAAATCCTGGGAATGCTGAGATTGAAGACCTTATCTTTCTGGCACGGTCTGCACTCATTCTGAGAGGATCAGTGGCTCATAAATCCTGCCTGCCTGCTTGTGTATATGGACTTGTAGTAGCCAGTGGATACGACTTTGAAAGAGAGGGGTACTCTCTGGTTGGAATAGATCCTTTCCGCCTGCTCCAAAACAGCCAGGTGTTCAGCCTCATTAGACCAAATGAGAATCCAGCACATAAGAGTCAGCTGGTATGGATGGCATGCCATTCTGCAGCATTTGAAGATCTGAGAGTGTCAAGTTTCATCAGAGGGACAAGAGTGGTCCCAAGAGGACAACTGTCCACCAGAGGAGTTCAAATTGCTTCAAATGAGAACATGGAAACAATGGACTCCAGTACTCTTGAACTGAGAAGCAAATACTGGGCTATAAGAACCAGGAGCGGAGGAAACACCAACCAACAGAGAGCATCTGCAGGGCAAATCAGTGTACAACCTACTTTCTCGGTACAGAGAAATCTTCCTTTCGAGAGAGCGACCATCATGGCGGCATTTACAGGGAACACTGAAGGCAGAACATCTGACATGAGGACTGAAATTATAAGAATGATGGAAAGTGCCAGACCAGAAGATGTGTCTTTCCAGGGGCGGGGAGTCTTCGAGCTCTCGGACGAAAAGGCAACGAACCCGGTCGTGCCTTCCTTTGACATGAGTAATGAGGGATCTTATTTCTTCGGAGACAATGCAGAGGAGTATGACAAT
>cds:AAA43668 A/swine/Hong Kong/6/1976 1976// NP
ATGGCGTCACAAGGCACCAAACGGTCTTATGAACAGATGGAAACTGATGGGGAACGCCAGAATGCAACTGAGATCAGAGCATCTGTCGGGAAGATGATTAATGGAATTGGACGGTTCTACATCCAAATGTGCACTGAACTTAAACTCAGCGATTATGAGGGGCGACTGATCCAGAACAGCTTAACAATAGAGAGAATGGTGCTCTCTGCTTTTGACGAAAGAAGGAATAAGTATCTGGAAGAACATCCCAGCGCGGGGAAGGATCCAAAGAAAACTGGAGGGCCCATATACAAGAGAGTAGATGGAAAGTGGATGAGGGAACTTGTCCTTTATGACAAAGAAGAAATGAGGCGAATCTGGCGCCAAGCCAATAATGGTGATGATGCAACAGCTGGTCTAACTCACCTGATGATCTGGCATTCCAATTTGAATGATACAACATACCAGAGGACAAGAGCTCTTGTTCGCACCGGCATGGATCCCAGGATGTGCTCTCTGATGCAGGGTTCGACTCTCCCTAGGAGGTCTGGAGCTGCAGGCGCTGCAGTCAAAGGAGTTGGGACAATGGTGATGGAGTTGATAAGGATGATCAAACGTGGGATCAATGATCGGAACTTCTGGAGAGGTGAAAATGGACGAAAAACAAGGAGTGCTTACGAGAGAATGTGTAACATTCTCAAAGGAAAATTTCAAACAGCTGCACAAAGGGCAATGATGGATCAAGTGAGAGAAAGTCGGAACCCAGGAAATGCTGAGATCGAAGATCTCATCTTTCTGGCACGGTCTGCACTCATATTGAGAGGGTCAGTTGCTCACAAATCTTGTCTGCCCGCCTGTGTGTATGGACCTGCCGTAGCCAGTGGCTACGACTTCGAAAAAGAGGGATACTCTTTAGTGGGAATAGACCCTTTCAAACTGCTTCAAAACAGCCAAGTATACAGCCTAATCAGACCGAACGAGAATCCAGCACACAAGAGCCAGCTAGTGTGGATGGCATGCAATTCTGCTGCATTTGAAGATCTAAGAGTATTAAGCTTCATCAGAGGGACCAAAGTATCCCCAAGGGGGAAACTTTCCACTAGAGGAGTACAAATTGCTTCAAACGAAAACATGGATACTATGGAATCAAGCACTCTCGAATTGAGAAGCAGGTACTGGGCCATAAGAACCAGAAGTGGAGGAAACACTAATCAACAGAGAGCCTCTGCAGGTCAAATCAGTGTGCAACCTGCATTTTCTGTGCAAAGAAACCTCCCATTTGACAAACCAACCATCATGGCAGCATTCACTGGGAATACAGAGGGAAGAACATCAGACATGAGGACAGAAATTATAAGGATGATGGAGGGTGCAAAACCAGAAGAAATGTCCTTCCAGGGGCGGGGAGTCTTCGAGCTCTCGGACGAAAAGGCAACGAACCCGATCGTGCCCTCCTTTGACATGAGTAATGAAGGATCTTATTTCTTCGGAGACAATGCAGAAGAGTACGACAAT
>cds:AAA43670 A/swine/Hong Kong/127/1982 1982// NP
ATGGCGTCTCAAGGCACCAAACGATCATATGAGCAAATGGAGACTGGAGGGGAACGCCAGGATGCCACAGAAATCAGAGCATCTGTCGGGAGAATGATTGGTGGAATCGGAAGATTCTACATCCAAATGTGCACTGAACTCAAACTCAGTGACTATGAGGGAAGACTGATTCAAAATAGCATAACAATAGAGAGAATGGTGCTCTCTGCTTTTGACGAGAGAAGGAACAAATACTTAGAAGAGCACCCCAGTGTGGGAAAGGACCCTAAGAAAACTGGAGGACCCATATATAGAAGAATAGACGGAAAATGGATGAGGGAACTCATCCTTTATGACAAAGAAGAAATAAGGCGAGTTTGGCGCCAAGCGAACAATGGTGAAGATGCAACAGCTGGCCTTACCCACATTATGATTTGGCACTCCAATCTGAATGATGCCACCTACCAGAGAACAAGAGCTCTTGTTCGCACTGGGATGGATCCCAGAATGTGCTCCTTAATGCAAGGTTCAACACTTCCCAGAAGGTCTGGAGCTGCAGGTGCTGCAGTAAAAGGAGTTGGAACAATGAACATGGAGTTAATCAGAATGATCAAACGCGGGATCAATGACCGAAACTTCTGGAGGGGGGAAAATGGACGAAGGACGAGGATTGCATATGAAAGAATGTGCAACATCCTCAAAGGGAAATTTCAGACAGCTGCACAGAAGGCAATGATGGATCAAGTGAGGGAAAGTCGGAACCCAGGAAACGCTGAAATTGAAGATCTTATTTTCCTGGCTCGGTCTGCACTCATTTTGAGGGGGTCAGTTGCACATAAGTCTTGCCTGCCTGCTTGTGTGTATGGGCTTGCAGTAGCGAGTGGGCACGACTTTGAAAGAGAAGGATATTCTTTGGTCGGAATAGACCCCTTCAAACTACTTCAAAACAGTCAAGTATTCAGCCTAATTAGACCAAATGAAAACCCAGCTCACAAGAGTCAACTAGTGTGGATGGCATGCCACTCTGCCGCATTTGAGGATCTGAGAGTGTCAGGCTTCATCAGAGGGAAAAAAGTAATTCCAAGAGGAAAGCTTTCCACAAGAGGGGTTCAGATTGCTTCAAATGAGAATGTGGAAACCATGGACTCTAGTACCCTGGAACTAAGGAGCAGGTACTGGGCCATAAGAACCAGAAGCGGGGGAAATACCAATCAACAGAAGGCATCCGCGGGCCAAATCAGTGTGCAGCCTACATTCTCAGTACAAAGGAATCTACCTTTTGAGAGAGCGACTGTTATGGCAGCTTTCATTGGGAACAATGAGGGACGGACATCAGATATGCGAACTGAAATCATAAGGATGATGGAAAGTGCAAAACCAGAAGATTTGTCCTTCCAGGGGCGGGGAGTCTTCGAGCTATCGGACGAAAAGGCAACGAACCCGATCGTGCCTTCCTTTGACATGAATAATGAGGGGTCTTATTTCTTCGGAGACAATGCAGAAGAGTATGACAAT
>cds:AAA43676 A/swine/Iowa/1976/1931 1931// NP
ATGGCGTCTCAAGGCACCAAACGATCATATGAACAAATGGAAACTGGTGGAGAACGCCAGAATACCACGGAAATCAGAGCATCTGTCGGAAGAATGATTGGTGGAATTGGAAGATTCTACATCCAAATGTGCACCGAACTCAAACTCAGTGATTATGAGGGACGACTGATTCAGAACAGCATAACAATAGAGAGAATGGTGCTCTCTGCTTTTGACGAGAGGAGGAACAAATATCTGGAAGAACATCCAAGCGCTGGGAAAGACCCTAAGAAAACTGGAGGACCCATATACAGGAGAATAGACGGAAAGTGGATAAGAGAACTCATCCTCTATGACAAAGAAGAAATAAGTAGAATCTGGCGCCAAGCCAACAATGGTGAGGATGCAACAGCCGGCCTGACTCACATGATGATCTGGCATTCCAATTTGAATGATGCCACTTATCAGAGGACAAGAGCTCTTGTTCGCACCGGCATGGATCCCAGGATGTGCTCTCTGATGCAGGGTTCAACTCTCCCCAGGAGGTCTGGAGCCGCAGGCGCTGCAGTCAAAGGAGTTGGGACAATGGTTATGGAGTTGATCAGAATGATCAAACGTGGAATCAATGATCGGAACTTCTGGAGGGGTGAAAATGGACGAAGGACAAGAATTGCCTATGAAAGAATGTGCAACATTCTCAAAGGAAAATTTCAAACAGCTGCACAGAAAGCAATGATGGATCAAGTGAGAGAGAGCCGAAACCCAGGAAATGCTGAAATCGAAGATCTCATCTTTCTGGCACGGTCTGCACTCATATTACGAGGATCAGTTGCACACAAGTCCTGTCTGCCTGCCTGTGTGTATGGACTTGCTGTAGCCAGTGGACATGACTTTGAAAGAGAGGGGTACTCTCTAGTCGGAATAGACCCTTTCAGACTGCTTCAAAACAGCCAAGTATTCAGCCTAATCAGACCAAATGAAAATCCAGCGCACAAGAGTCAACTGGTGTGGATGGCATGCCATTCTGCTGCATTTGAAGATTTAAGGGTATCGAGCTTCATAAGAGGGAAAAGAGTGGTTCCAAGAGGGCAGCTTTCCACCAGAGGGGTTCAGATTGCTTCCAATGAGAACATGGAGACTATGGACTCTAGTACTCTTGAACTGAGAAGCAGATACTGGGCCATAAGGACCAGAAGTGGAGGAAACACTAATCAACAGAGGGCATCTGCAGGCCAAATCAGCGTGCAACCTACATTCTCGGTGCAGAGAAATCTCCCTTTTGAGAGAGCAACCATTATGGCAGCATTCACTGGGAACACAGAGGGAAGAACATCAGACATGAGAACCGAAATCATAAGGATAATGGAAAGTGCAAGACCAGAAGATGTGTCTTTCCAGGGGCGGGGAGTCTTCGAGCTCTCGGACGAAAAGGCAACGAGCCCGATCGTGCCTTCCTTTGACATGAGTAACGAAGGATCTTATTTCTTCGGAGACAATGCAGAGGAGTATGACAAT
>cds:AAA43679 A/swine/Italy/147/1981 1981// NP
ATGGCGTCTCAAGGCACCAAACGATCATATGAACAAATGGAGACTGGTGGGGAACGCCAGGATGCCACAGAAATCAGAGCATCTGTTGGAAGAATGATTGGTGGAATCGGAAGATTCTACATCCAAATGTGCACTGAACTCAAACTAAGTGACTATGAGGGACGACTGATTCAAAATAGCATAACAATAGAGAGAATGGTGCTCTCTGCTTTTGACGAGAGAAGGAATAAATACCTAGAAGAGCATCCCAGTGCTGGGAAGGACCCTAAGAAAACTGGAGGACCCATATATAGAAGAATAGACGGAAAATGGATGAGGGAACTCATCCTTTATGACAAAGAAGAAATAAGGAGAGTTTGGCGCCAAGCCAACAATGGTGAAGATGCAACAGCCGGCCTTACCCATATTATGATTTGGCACTCCAATCTGAATGATGCCACCTATCAGAGAACAAGAGCCCTTGTTCGCACTGGGATGGATCCCAGAATGTGCTCCCTAATGCAGGGTTCAACACTTCCCAGAAGGTCTGGAGCCGCAGGTGCTGCAGTAAAAGGGGTTGGAACAATAGCAATGGAGTTAATCAGAATGATCAAACGTGGGATCAATGACCGAAACTTCTGGAGGGGTCCAAATGGACGAAGGACAAGGATTGCATATGAAAGAATGTGCAACATTCTCAAAGGGAAATTTCAGACAGCTGCACAGAGAGCAATGATGGATCAAGTGAGAGAAAGTCGTAACCCAGGAAACGCTGAAATTGAAGATCTCATTTTCCTAGCACGGTCAGCACTTATTTTAAGAGGGTCAGTTGCACACAAGTCTTGCCTGCCTGCTTGTGTGTATGGGCTTGCGGTAGCTAGCGGGCATGACTTTGAGAGAGAAGGATATTCTCTGGTCGGGATAGACCCCTTCAAACTACTTCAAAACAGTCAAGTATTCAGCCTAATCAGACCAAATGAAAACCCAGCTCACAAGAGTCAACTGGTGTGGATGGCTTGCCACTCTGCCGCATTTGAGGATTTAAGAGTGTCAGGCTTCATCAGAGGAAAAAAAGTAGTTCCAAGAGGGAAGCTTTCCACAAGAGGGGTTCAGATTGCTTCAAATGAGAATGTGGAAGCTATGGACTCTAGTACCCTAGAACTAAGGAGCAGGTACTGGGCCATAAGGACCAGAAGCGGGGGAAATACCAATCAACAGAAGGCATCCGCAGGCCAGATCAGTGTGCAACCTACATTCTCAGTACAAAGGAATCTCCCTTTTGAGAGAGCGACCGTTATGGCAGCTTTCATTGGGAACAATGAAGGACGGACATCAGACATGCGAACCGAAATCATAAGGATGATGGAAAGTGCAAAGCCAGAAGATTTGTCCTTCCAGGGGCGGGGAGTCTTCGAGCTATCGGACGAAAAGGCAACGAACCCGATCGTGCCTTCCTTTGACATGAATAATGAGGGGTCTTATTTCTTCGGAGACAATGCAGAGGAGTATGACAAT
>cds:AAA73109 A/swine/Wisconsin/1/1967 1967// NP
ATGGCGTCTCAAGGCACCAAACGATCATATGAACAAATGGAAACTGGTGGGGAACGCCAGGATGCCACAGAAATCAGAGCATCTGTCGGAAGAATGATTGGTGGAATTGGAAGATTCTACATCCAAATGTGCACCGAACTCAAACTCAGTGATTATGAGGGACGACTGATTCAAAATAGCATAACAATAGAGAGAATGGTGCTCTCTGCTTTTGACGAGAGAAGGAATAAATACCTAGAAGAGCATCCCAGTGTGGGAAAGGACCCTAAGAAAACTGGAGGACCCATATATAGAAGAATAGACGGAAAATGGATGAGGGAACTCATCCTTTATGACAAAGAAGAAATAAGGAGAGTTTGGCGCCAAGCGAACAATGGTGAAGATGCAACAGCTGGCCTTACTCATATTATGATTTGGCATTCCAATCTGAATGATGCCACCTATCAGAGAACAAGAGCTCTTGTTCGCACTGGGATGGATCCCAGAATGTGCTCCTTAATGCAAGGTTCAACTCTTCCCAGAAGGTCTGGAGCCGCAGGTGCTGCAGTAAAAGGAGTTGGAACAATAGTGATGGAGTTGATCAGAATGATCAAGCGTGGAATCAATGACCGAAATTTCTGGAGGGGGGAAAATGGACGAAGGACAAGGATTGCATATGAAAGAATGTGCAACATTCTCAAAGGGAAATTTCAGACAGCTGCACAAAGAGCAATGATGGATCAAGTGAGAGAAAGTCGGAACCCAGGAAACGCTGAAATTGAAGATCTTATTTTTCTGGCTCGGTCAGCACTTATTTTAAGAGGATCAGTTGCACACAAGTCTTGCCTGCCTGCTTGTGTGTATGGGCTTGCAGTAGCGAGCGGGCATGACTTTGAAAGAGAAGGATATTCTCTGGTCGGAATAGACCCTTTCAAACTACTTCAAAACAGTCAGGTATTCAGCCTAATCAGACCAAATGAAAACCCAGCTCACAAGAGTCAACTAGTGTGGATGGCTTGCCACTCTGCCGCATTTGAAGATTTGAGAGTATCAGGCTTCATTAGAGGGAAAAAAGTGGTTCCAAGAGGAAAGCTTTCTACAAGAGGAGTTCAGATTGCTTCAAATGAGAATGTGGAGGCTATGGACTCTAGTACCCTGGAACTAAGGAGCAGGTACTGGGCCATAAGGACCAGAAGCGGGGGAAATACCAATCAACAGAAGGCATCCGCAGGCCAGATCAGTGTGCAACCTACATTCTCAGTACAAAGGAATCTCCCTTTTGAGAGAGCGACTGTTATGGCAGCCTTCGTTGGGAACAATGAGGGAAGGACATCAGATATGCGAACCGAAATCATAAGGATGATGGAAAGTGCAAAGCCAGAAGATTTGTCCTTCCAGGGGCGGGGAGTCTTCGAGCTCTCGGACGAAAAGGCAACGAACCCGATCGTGCCTTCCTTTGACATGAATAATGAGGGGTCTTATTTCTTCGGAGACAATGCAGAAGAGTATGACAAT
>cds:AAA73110 A/swine/Wisconsin/1915/1988 1988// NP
ATGGCGTCTCAAGGCACCAAACGATCATATGAACAGATGGAGACTGGGGGGGAACGCCAGGATGCCACAGAAATCAGGGCATCTGTCGGAAGAATGATTGGTGGAATCGGAAGATTCTACATTCAAATGTGCACTGAACTCAAACTCAGTGACTATGAGGGACGACTAATTCAAAATAGCATAACAATAGAGAGAATGGTGCTCTCTGCTTTTGACGAAAGAAGGAATAAATACCTAGAAGAGCATCCCAGTGCTGGGAAAGATCCTAAGAAAACTGGAGGACCCATATATAGAAGAGTAGACGGAAAATGGATGAGGGAACTCATCTTTTATGACAAAGAAGAAATAAGGAGAGTTTGGCGCCAAGCAAACAATGGTGAAGATGCAACAGCCGGTCTTACCCATATTATGATTTGGCACTCCAATCTGAATGATGCCACCTATCAGAGAACAAGAGCTCTTGTTCGCACTGGGATGGATCCCAGAATGTGCTCCCTAATGCAGGGTTCAACACTTCCCAGAAGGTCTGGAGCCGCAGGTGCTGCAGTGAAAGGAGTCGGAACAATAGCAATGGAATTAATCAGAATGATCAAACGTGGGATCAATGACCGAAACTTCTGGAGGGGTCCAAATGGACGACGAACAAGGATTGCATATGAAAGAATGTGCAATATTCTCAAAGGAAAATTTCAAACAGCTGCCCAGAGGGCAATGATGGATCAAGTGAGAGAAAGTCGGAACCCAGGAAACGCTGAAATCGAAGATCTTATTTTCCTAGCACGGTTAGCACTCATCCTAAGGGGGTCAGTTGCACGTAAGTCTTGCCTGCCTGCTTGTGTGTATGGGCTTGCAGTAGCGAGTGGGCATGACTTTGAAAGAGAAGGATATTCACTGGTCGGGATAGACCCCTTCAAATTACTTCAAAACAGTCAAGTGTGCAGCCTGGTCAGACCAAATGAAAACCCAGCTCACAAGAGTCAACTGGTGTGGATGGCTTGCCACTCTGCTGCATTTGAGGATTTAAGAGTATCAAGCTTCATAAGGGGGAAGAAAGTGGTTCCAAGAGGAAAGCTTTCCACAAGAGGGGTTCAGATTGCTTCAAATGAGAATGTGGAAGCTATGGACTCTAGTACACTGGAACTAAGAAGCAGGTACTGGGCCATAAGGACCAGAAGCGGGGGAAATACCAATCAACAGAAGGCATCCGCAGGCCAGATCAGTGTGCAACCTACATTTTCAGTACAACGGAATCTCCCTTTTGAGAGAGCGACCGTTATGGCAGCTTTCAGTGGGAACAATGAGGGACGAACATCAGATATGCGAACCGGAGTTATAAGGATGATGGAAAGTGCAAAGCCAGAAGATTTGTCCTTCCAGGGGCGGGGAGTCTTCGAGCTCTCGGACGAAAAGGCAACGAACCCGATCGTGCCTTCCTTTGACATGAATAATGAGGGGTCTTATTTCTTCGGAGACAATGCAGAGGAGTATGACAAT
>cds:AAA73105 A/turkey/England/647/1977 1977// NP
ATGGCGTCTCAAGGCACCAAACGATCTTATGAGCAGATGGAAACTGGTGGGGAGCGCCAGAATGCTACTGAGATCAGAGCATCTGTTGGAAGGATGGTTGGTGGAACTGGAAGATTCTACACACAGATGTGCACTGAACACAAACTCAGCGACTATGAAGGGAGGCTGATCCAGAACAGCATACCAATAGAGAGAATGGTTCTCTCTGCATTTGATGAAAGGAGGAACAAATATCTAGAAGAGCATCCCAGCGCTGGGAAGGACCCTAAGAAAACTGGAGGCCCAATCTATAGAAGAAGAGACGGAAAATGGATGAGGGAACTGATCCTGTATGACAAGGAGGAGATCAGGAGAATTTGGCGCCAAGCGAACAATGGAGAAGACGCAACTGCTGGTCTCACTCACTTGATGATCTGGCATTCCAACCTGAATGATGCCACATATCAGAGAACAAGAGCTCTTGTGCGTACTGGGATGGACCCCAGAATGTGCTCTCTGATGCAAGGATCAACTCTCCCGAGGAGATCTGGAGTCGCTGGTGCAGGAGTGAAGGGAGTTGGGACAATGGTAATGGAGCTAATTCGGATGATAAAGAGAGGAATCAATGATCGGAATTTCTGGAGAGGCGAAAATGGACGAAGAACAAGGATTGCATATGAGAGAATGTGCAACATCCTCAAAGGAAAATTCCAAACAGCAGCACAACGAGCAATGATGGACCAAGTGCGGGAAAGCCGGAACCCTGGAAATGCTGAAATTGAGGACCTTATCTTCCTGGCACGATCTGCACTCATTCTGAGAGGATCAGTGGCTCATAAGTCCTGCCTGCCTGCTTGTGTGTATGGACTTGCTGTAGCCAGTGGATACGACTTTGAAAGAGAGGGGTACTCTCTGGTCGGAATAGATCCTTTTCGTCTGCTTCAAAACAGTCAGGTATTCAGCCTCATTCGACCAATTGAGAATCCAGCACATAAGAGCCAACTGGTATGGATGGCATGCCATTCTGCAGCATTTGAAGACCTGAGGGTATCAAGCTTCATCAGAGGGACAAGAGTAGTCCCAAGAGGACAACTGTCCACCAGAGGAGTTCAAATTGCTTCAAATGAGAACATGGAAACAATGGACTCCAGCACTCTTGAACTGAGGAGCAGGTACTGGGCTATAAGGACCAGGAGCGGAGGAAACACCAACCAACAGAGAGCATCTGCAGGACAAATCAGTGTACAACCCACTTTCTCAGTACAAAGAAATCTTCCTTTCGAGAGAGCGACCATCATGGCGGCATTTACAGGAAACACTGAAGGCAGAACGTCTGACATGAGGACTGAGATCATAAGAATGATGGAGAGTGCGACACCAGAAGATGTGTCTTCCCAGGGGCGGGGAGTCTTCGAGCTCTCGGACGAAAAGGCAACGAACCCGATCGTGCCTTCCTTTGACATGAGTAATGAAGGATCTTATTTCTTCGGAGACAATGCAGAGGAGTATGACAAT
>cds:AAA73111 A/turkey/North Carolina/1790/1988 1988// NP
ATGGCGTCTCAAGGCACCAAACGATCATATGAACAAATGGAGACTGGTGGGGAACGCCAGGATGCCACAGAAATCAGAGCATCTGTCGGAAGAATGATTGGTGGAATCGGAAGATTCTACATCCAAATGTGCACTGAACTCAAACTCAGTGACTATGAGGGACGACTAATTCAAAATAGCATAACAATAGAGAGAATGGTGCTCTCTGCTTTTGATGAGAGAAGAAATAAATACCTAGAAGAGCATCCAAGTGCTGGGAAGGATCCTAAGAAAACTGGAGGACCCATATATAGAAGAGTAGACGGAAAGTGGATGAGGGAACTCATCCTTTATGACAAAGAAGAAATAAGGAGAGTTTGGCGCCAAGCAAACAATGGTGAAGATGCGACAGCCGGTCTTACCCATATTATGATTTGGCACTCCAATCTGAATGATGCCACCTATCAGAGAACAAGAGCGCTTGTTCGCACTGGAATGGATCCCAGAATGTGCTCCCTAATGCAAGGTTCAACACTTCCCAGAAGGTCTGGAGCCGCAGTTGCTGCAGTGAAAGGAGTTGGAACAATAGCAATGGAGTTAATCAGAATGATCAAACGTGGAATCAATGACCGAAACTTCTGGAGGGGTCCAAATGGACGAAGGACAAGGATTGCATATGAAAGAATGTGCAACATTCTCAAAGGGAAATTTCAGACAGCTGCCCAGAGAGCAATGATGGATCAAGTAAGAGAAAGTCGGAACCCAGGAAACGCTGAAATTGAAGATCTCATTTTCCTGGCACGGTCAGCACTTATTCTAAGGGGGTCAGTTGCACATAAGTCTTGCCTGCCTGCTTGTGTGTATGGGCTTGCAGTAGCAAGTGGGCATGACTTCGAAAGGGAAGGATATTCACTGGTCGGGATAGACCCCTTCAAACTACTTCAAAACAGCCAAGTGTTCAGCCTGATCAGACCAAATGAAAACCCAGCTCACAAGAGTCAATTGGTGTGGATGGCATGCCACTCTGCTGCATTTGAGGATTTAAGAGTATCAAGCTTCATAAGAGGGAAAAAAGTGGTTCCAAGAGGAAAGCTTTCCACAAGAGGGGTTCAGATTGCTTCAAATGAGAATGTGGAAGCTATGGACTCTAGTACCCTGGAGCTAAGAAGCAGATACTGGGCCATAAGGACCAGAAGCGGAGGAAATACCAATCAACAGAAGGCATCCGCAGGCCAGATCAGTGTGCAACCTACGTTCTCAGTGCAAAGGAATCTCCCTTTTGAAAGAGCAACAGTTATGGCAGCTTTCAGTGGGAACAATGAGGGACGAACATCAGACATGCGAACCGAAATCATAAGGATGATGGAAAGTGCAAAACCAGAAGATTTGTCCTTCCAGGGGCGGGGAGTCTTCGAGCTCTCGGACGAAAAGGCAACGAACCCGATCGTGCCTTCCTTTGACATGAGTAATGAAGGGTCTTATTTCTTCGGAGACAATGCAGAGGAGTATGACAAT
>cds:AAA43686 A/Udorn/307/1972 1972// NP
ATGGCGTCCCAAGGCACCAAACGGTCTTATGAACAGATGGAAACTGATGGGGAACGCCAGAATGCAACTGAGATCAGGGCATCCGTCGGGAAGATGATTGATGGAATTGGACGATTCTACATCCAAATGTGCACTGAACTTAAACTCAGTGATTATGAGGGGCGATTGATCCAGAACAGCTTAACAATAGAGAGAATGGTGCTCTCTGCTTTTGATGAGAGAAGGAATAGATATCTGGAAGAACATCCCAGCGCGGGGAAAGATCCTAAGAAAACTGGAGGGCCCATATACAAGAGAGTAGATAGAAAGTGGATGAGGGAACTCGTCCTTTATGACAAAGAAGAAATAAGGCGAATCTGGCGCCAAGCCAATAATGGTGATGATGCGACAGCTGGTCTAACCCACATGATGATCTGGCATTCCAATTTGAATGATACAACATACCAGAGGACAAGAGCTCTTGTTCGCACCGGAATGGATCCCAGGATGTGCTCTCTGATGCAGGGTTCGACTCTCCCTAGGAGGTCTGGAGCTGCAGGCGCTGCAGTCAAAGGAGTCGGGACAATGGTGATGGAGCTGATCAGAATGATCAAACGTGGGATCAACGATCGGAACTTCTGGAGAGGTGAGAATGGACGAAAAACAAGGGGTGCTTATGAGAGAATGTGCAACATTCTCAAAGGAAAATTTCAAACAGCTGCACAAAGAGCAATGATGGATCAAGTGAGAGAAAGCCGGAACCCAGGAAATGCTGAGATCGAAGATCTCATATTTTTGGCACGGTCTGCACTAATATTGAGAGGGTCAGTTGCTCACAAATCTTGTCTGCCTGCCTGTGTGTATGGACCTGCCGTAGCCAGTGGGTACGACTTCGAAAAAGAGGGATACTCTTTAGTGGGAATAGACCCTTTCAAACTACTTCAAAACAGCCAAGTATACAGCCTAATCAGACCGAACGAGAATCCAGCACACAAGAGTCAGCTGGTGTGGATGGCATGCAATTCTGCTGCATTTGAAGATCTAAGATTATTAAGCTTCATCAGAGGGACCAAAGTATCTCCAAGGGGGAAACTTTCAACTAGAGGAGTACAAATTGCTTCAAATGAAAACATGGATACTATGGAATCAAGTACTCTTGAACTGAGAAGCAGGTACTGGGCCATAAGGACCAGAAGTGGAGGAAACACTAATCAACAGAGGGCCTCCGCAGGCCAAATCAGTGTGCAACCTGCATTTTCTGTGCAAAGAAACCTCCCATTTGACAAATCAACCATCATGGCAGCATTCACTGGGAATACGGAGGGAAGAACCTCAGACATGAGGGCAGAAATCATAAGGATGATGGAAGGTGCAAAACCAGAAGAAGTGTCCTTCCGTGGGCGGGGAGTCTTCGAGCTCTCGGACGAAAAGGCAACGAACCCGATCGTGCCCTCTTTTGACATGAGTAATGAAGGATCTTATTTCTTCGGAGACAATGCAGAGGAGTACGACAAT
>cds:AAA73112 A/Wisconsin/3623/1988 1988// NP
ATGGCGTCTCAAGGCACCAAACGATCATATGAGCAAATGGAGACTGGTGGGGAACGCCAGGATGCCACAGAAATCAGAGCATCTGTCGGAAGAATGATTGGTGGAATCGGAAGATTCTACATCCAAATGTGCACTGAACTCAAACTCAGTGACTATGAGGGACGACTAATTCAAAATAGCATAACAATAGAGAGAATGGTGCTCTCTGCTTTTGATGAGAGAAGGAATAAATACCTAGAAGAGCATCCCAGTGCTGGGAAGGATCCTAAGAAAACTGGAGGACCCATATATAGAAGAGTAGACGGAAAGTGGATGAGAGAACTCATCCTTTATGACAAAGAAGAAATAAGGAGAGTTTGGCGCCAAGCAAACAATGGTGAAGATGCAACGGCCGGTCTTACTCATATCATGATTTGGCACTCCAATCTGAATGATGCCACCTATCAGAGAACAAGAGCGCTTGTTCGCACTGGAATGGATCCCAGAATGTGCTCCCTAATGCAAGGTTCAACACTTCCCAGAAGGTCTGGAGCCGCAGGTGCTGCAGTGAAAGGAGTTGGAACAATAGCAATGGAGTTAATCAGAATGATCAAACGTGGAATCAATGACCGAAATTTCTGGAGGGGTGAAAATGGACGAAGGACAAGGATTGCATATGAAAGAATGTGCAACATTCTCAAAGGGAAATTTCAGACAGCTGCCCAGAGAGCAATGATGGATCAAGTGAGAGAAAGTCGGAACCCAGGAAACGCTGAAATTGAAGATCTCATTTTCCTGGCACGGTCAGCACTTATTCTAAGGGGGTCAGTTGCACATAAGTCTTGCCTGCCTGCTTGTGTGTATGGGCTTGCAGTAGCAAGTGGGCATGACTTTGAAAGAGAAGGATATTCACTGGTCGGGATAGACCCCTTCAAACTACTTCAAAACAGTCAAGTATTCAGCCTGATCAGACCAAATGAAAACCCAGCTCACAAGAGTCAATTGGTGTGGATGGCATGCCACTCTGCTGCATTTGAGGATTTAAGAGTATCAAGCTTCATAAGAGGGAAGAAAGTGGTTCCAAGAGGAAAGCTTTCCACAAGAGGGGTTCAGATTGCTTCAAATGAGAATGTGGAAGCTATGGACTCTAGTACCCTAGAACTAAGAAGCAGATACTGGGCCATAAGGACCAGAAGCGGAGGAAATACCAATCAACAGAAGGCATCCGCGGGCCAGATCAGTGTGCAACCTACATTCTCAGTGCAAAGGAATCTCCCTTTTGAAAGAGCAACCGTTATGGCAGCTTTCGCTGGGAACAATGAGGGACGGACATCAGACATGCGAACCGGAATTATAAGGATGATGGAAAGTGCAAAGCCAGAAGATTTGTCCTTCCAGGGGCGGGGAGTCTTCGAGCTCTCGGACGAAAAGGCAACGAACCCGATCGTGCCTTCCTTTGACATGAGTAATGAAGGGTCTTATTTCTTCGGAGACAATGCAGAGGAGTATGACAAT
>cds:AAA67339 A/Fort Monmouth/1/1947 1947// NP
ATGGCGTCCCAAGGCACCAAACGGTCTTACGAACAGATGGAGACTGATGGGGAACGCCAGAATGCCACTGAAATCAGAGCATCCGTCGGAAAAATGGTTGGTGGAATTGGACGATTCTACATCCAAATGTGCACCGAACTTAAACTCAGTGATTATGAGGGACGGCTGATCCAGAACAGCTTAACAATAGAGAGAATGGTGCTCTCTGCTTTTGACGAGAGGAGGAATAAATACCTGGAAGAACATCCCAGCGCAGGGAAAGATCCTAAGAAAACTGGAGGACCCATATACAAGAGAGTAAATGGAAAGTGGATGAGGGAACTCATCCTTTATGACAAAGAAGAAATAAGGCGAATCTGGCGCCAAGCTAATAATGGTGATGATGCAACGGCTGGTCTGACTCACATAATGATCTGGCATTCCAACTTGAATGATACAACTTATCAGAGGACAAGAGCTCTTGTCCGCACCGGAATGGATCCCAGGATGTGCTCTCTGATGCAGGGTTCTACTCTCCCTAGGAGGTCTGGAGCCGCAGGCGCTGCAGTCAAAGGAGTTGGGACAATGGTAATGGAGTTGATCAGGATGATCAAACGTGGGATCAATGATCGAAACTTCTGGAGGGGTGAGAATGGACGAAAAACAAGGATTGCTTATGAGAGAATGTGCAACATTCTCAAAGGGAAATTTCAAACAGCTGCACAAAGAGCAATGATGGATCAAGTGAGAGAAAGCCGGAATCCAGGAAATGCTGAGATCGAAGATCTCATCTTTCTGGCACGGTCTGCACTCATATTGAGAGGGTCAGTTGCTCACAAGTCTTGCCTGCCTGCCTGTGTGTATGGACCTGCAGTAGCCAGCGGATACAACTTCGAAAGAGAGGGATACTCTCTAGTCGGAATAGACCCTTTCAAACTGCTTCAAAACAGCCAAGTATACAGCCTAATAAGACCAAACGAGAATCCAGCACACAAGAGCCAGCTGGTGTGGATGGCATGCAATTCTGCTGCATTTGAAGATCTAAGATTATCAAGCTTCATCAGAGGGACAAAGGTAGTCCCAAGGGGGAGGCTTTCCACTAGAGGAATTCAAATTGCTTCAAATGAAAACATGGATACTATGGAATCAAGTACTCTTGAACTGAGAAGCAGGTACTGGGCCATAAGGACCGAAAGTGGAGGAAACACTAATCAACAGAGGGCTTCTGCAGGCCAAATCAGCATACAACCTACGTTTTCTGTACAGAGAAATCTCCCATTTGACAAAACAACCATCATGGCAGCATTCACTGGGAATGCAGAGGGAAGAACATCTGACATGAGGGCAGAAATCATAAGGATGATGGAAAATGCAAGACCAGAAGAAGTGTCCTTCCAGGGGCGGGGTGTCTTCGAGCTCTCGGACGAAAGGGCAGCGAACCCGATCGTGCCCTCCTTTGACATGAGTAATGAAGGATCTTATTTCTTCGGAGACAATGCAGAGGTAACCGACAAT
>cds:CAA81460 A/oystercatcher/Germany/87 1987// NP
ATGGCGTCTCAAGGCACCAAACGATCTTATGAACAGATGGAAACTGGTGGAGAGCGCCAGAATGCCACTGAAATCAGAGCGTCTGTTGGAAGAATGGTCGGTGGAATTGGAAGATTCTACATACGGATGTGCACTGAACTCAAACTCAGCGACTATGAAGGAAGGCTGATCCAAAACAGCATAACAATAGAGAGGATGGTTCTCTCTGCATTTGATGAAAGGAGGAACAAATACCTGGAAGAGCATCCCAGTGCAGGGAAGGACCCGAAGAAAACTGGAGGTCCAATCTACGGAAGGAGAGACGGAAAATGGATAAGAGAACTAATTCTGTATGACAAAGAGGAGATCAGGAGAATCTGGCGTCAAGCAAACAATGGAGAGGACGCAACTGCTGGTCTAACTCATCTGATGATCTGGCATTCTAATCTGAATGATGCCACGTATCAGAGGACAAGAGCTCTCGTGCGTACTGGGATGGACCCCAGAATGTGCTCTCTGATGCAAGGATCAACTCTCCCGAGGAGATCTGGAGCTGCCGGCGCAGCAGTAAAGGGAGTTGGGACAATGGTAATGGAGCTAATTCGAATGATAAAGCGGGGGATCAATGATCGGAATTTCTGGAGAGGTGAAAATGGACGAAGAACAAGGATTGCATATGAGAGAATGTGCAACATCCTCAAAGGAAAATTCCAAACAGCAGCACAACGAGCAATGATGGATCAGGTACGAGAGAGCAGGAATCCTGGGAATGCTGAAATTGAAGATCTCATCTTCCTGGCGCGGTCTGCACTCATTCTGAGAGGATCAGTGGCTCACAAGTCCTGCCTACCTGCTTGTGTGTATGGACTTGCTGTGGCCAGTGGATACGACTTTGAGAGAGAGGGGTACTCTCTGGTCGGAATAGATCCTTTCCGTCTGCTTCAAAACAGCCAGGTGTTCAGCCTCATTAGACCAAATGAGAACCCAGCACATAAGAGTCAATTGGTATGGATGGCATGCCACTCTGCAGCATTTGAAGACCTGAGAGTATCAAGCTTCATCAGAGGGACAAGAGTGGTTCCAAGGGGACAACTGTCCACCAGAGGAGTTCAGATTGCATCAAATGAGAACATGGAAACAATGGACTCCAGTACTCTTGAACTGAGAAGCAGATACTGGGCTATAAGGACCAGGAGCGGGGGAAACACTAATCAACAGAGAGCATCTGCAGGACAAATCAGTGTACAACCCACTTTCTCGGTACAGAGAAATCTTCCTTTCGAGAGAACGACCATCATGGCAGCATTCACAGGGAACACTGAAGGCAGAACATCTGACATGAGGACTGAGATCATAAGAACGATGGAAAGTGCCAGACCAGAAGATGTGTCTTTCCAGGGGCGGGGAGTCTTCGAGCTCTCGGACGAAAAGGCAACGAACCCGATCGTGCCTTCCTTTGACATGAGTAATGAGGGATCTTATTTCTTCGGAGACAATGCAGAGGAGTATGACAAT
>cds:CAA81461 A/swine/Germany/8533/1991 1991// NP
ATGGCGTCTCAAGGCACCAAACGATCTTATGAGCAGATGGAAACTGGTGGAGAACGCCAGAATGCTACTGAAATCAGAGCATCTGTTGGAAGAATGGTTGGTGGAATTGGAAGATTCTACATACAGATGTGCACTGAACTCCAACTCAGTGATTATGAAGGGAGGCTGATCCAGAACAGCATAACAATAGAGAGAATGGTTCTCTCTGCATTTGACGAGAGGAGAAACAAATACCTGGAAGAACATCCCAGTGCGGGGAAGGATCCAAAGAAAACTGGAGGTCCAATCTACAAAAGGAGAGACGGAAAATGGATGAGAGAGCTGATTCTGTATGACAAAGATGAGATCAGGAGAATTTGGCGCCAAGCAAACAATGGTGAAGATGCTACTGCTGGTCTCACTCACCTGATGATTTGGCATTCCAACCTGAATGATGCCACATATCAGAGAACAAGAGCTCTCGTGCGTACTGGGATGGATCCCAGAATGTGCTCTCTAATGCAAGGATCAACTCTCCCGAGGAGATCTGGAGCTGCTGGTGCAGCAGTAAAGGGAGTTGGGACAATGGTAATGGAACTGATTCGGATGATAAAGCGGGGGATCAATGATCGGAACTTCTGGAGAGGCGAGAATGGACGACGAACAAGAATTGCATATGAGAGAATGTGCAACATCCTCAAAGGGAAATTTCAGACAGCAGCGCAACGAGCAATGATGGACCAGGTGCGAGAAAGCAGAAATCCTGGGAATGCTGAGATTGAAGATCTTATCTTTCTGGCACGATCTGCACTCATTCTGAGAGGATCAGTGGCTCATAAATCCTGCCTGCCTGCTTGTGTATATGGACTTGTTGTGGCAAGTGGATACGACTTTGAAAGAGAAGGGTACTCTCTAGTCGGAGTAGACCCTTTCCGTCTGCTTCAGAACAGTCAGGTGTTCAGCCTCATTAGACCAAATGAGAATCCAGTACATAAGAGTCAGCTGATATGGATGGCATGCCATTCTGCAGCATTTGAAGATCTGAGAGTGTCAAGTTTCATCAGAGGGACAAAAGTGGTCCCAAGAGGACAACTGTCCACCAGAGGAGTTCAAATTGCTTCAAATGAAAACATGGAAACAATGGACTCCATTACTCTTGAACTGAGAAGCAAATACTGGGCTATAAGAACCAGGAGCGGAGGAAACACCAATCAACAGAGAACATCTGCAGGGCAAATCAGTGTACAACCTACTTTCTCAGTACAGAGAAATCTTCCTTTCGAGAGAGCGACCATCATGGCAGCATTTACAGGGAACACTGAAGGCAGAACATCTGACATGAGGACTGAAATTATAAGAATGATGGAAAGTGCCAGACCAGAAGATGTGTCCTTCCAGGGGCGGGGAGTCTTCGAGCTCTCGGACGAAAAGGCAACGAACCCGATCGTGCCTTCCTTTGACATGAGTAATGAGGGATCTTATTTCTTCGGAGACAATGCAGAGGAGTATGACAAT
>cds:CAA81462 A/turkey/Germany/3/91 1991// NP
ATGGCGTCTCAAGGCACCAAACGATCTTATGGGCAGATGGAAACCGGTGGAGAACGCCAGAATGCTACTGAAATCAGAGCATCTGTTGGGAGAATGGTTGGAGGAATTGGAAGATTCTACATACAGATGTGCACTGAACTCAAACTCAGTGACTATGAAGGGAGGCTGATCCAGAACAGCATAACAATAGAGAGAATGGTTCTCTCTGCATTTGACGAGAGGAGGAACAAATACCTGGAAGAACATCCCAGTACGGGGAAGGACCCAAAGAAAACTGGAGGTCCAATCTACAAAAAGAGAGACGGAAAATGGATGAGAGAGCTGATTCTGTATGACAAAGAGGAGATCAGGAGAATTTGGCGCCAAGCAAACAATGGTGAAGATGCTACTGCTGGTCTCACTCACCTGATGATTTGGCATTCCAACCTGAATGATGCCACATATCAGAGAACAAGAGCTCTCGTGCGTACTGGGATGGATCCCAGAATGTGCTCTCTGATGCAAGGATCAACTCTCCCGAGGAGATCTGGAGCTGCTGGTGCCGCAGTAAAGGGAGTTGGGACGATGGTAATGGAACTGATTCGGATGATAAAGCGAGGGATCAATGATCGGAACTTCTGGAGAGGCGAGAATGGACGAAGAACAAGAATTGCATATGAGAGAATGTGCAACATCCTCAAAGGGAAATTTCAGACAGCAGCGCAACGAGCAATGATGGACCAGGTGCGAGAAAGCAGAAATCCTGGGAATGCTGAGATTGAAGATCTTATCTTTCTGGCACGATCTGCACTCATTCTGAGAGGATCAGTGGCTCATAAATCCTGCCTGCCTGCTTGTGTATATGGACTTGTTGTGGCAAGTGGATATGACTTTGAAAGAGAAGGGTACTCTCTAGTCGGAATAGATCCTTTCCGTCTGCTTCAGAACAGCCAGGTGTTCAGCCTCATTAGACCAAATGAGAATCCAGTACATAAGAGTCAGCTGATATGGATGGCATGCCATTCTGCAGCATTTGAAGATCTGAGAGTGTCAAGTTTCATCAGAGGGACAAAAGTGGTCCCAAGAGGACAACTGTCCACCAGAGGAGTTCAAATTGCTTCAAATGAAAACATGGAAACAATAGACTCCATTACTCTTGAATTGAGAAGCAAATACTGGGCTATAAGAACCAGGAGCGGAGGAAACACCAATCAACAGAGAGCATCTGCAGGGCAAATCAGTGTACAACCTACTTTCTCAGTACAGAGAAATCTTCCTTTCGAGAGAGCGACCATCATGGCAGCATTTACAGGGAACACTGAAGGCAGAACATCTGACATGAGGACTGAAATTATAAGAATGATGGAAAGTGCCAGACCAGAAGATGTGTCTTTCCAGGGGCGGGGAGTCTTCGAGCTCTCGGACGAAAAGGCAACGAACCCGATCGTGCCTTCCTTTGACATGAGTAATGAGGGATCTTATTTCTTCGGAGACAATGCAGAGGAGTATGACAAT
>cds:AAA51491 A/Maryland/12/1991 1991// NP
ATGGCGTCTCAAGGCACCAAACGATCATATGAACAAATGGAGACTGGTGGGGAACGCCAGGATGCCACAGAAATCAGAGCATCTGTCGGAAGAATGATTGGTGGAATCGGAAGATTCTACATCCAAATGTGCACTGAACTCAAACTTAGTGATTATGAGGGACGACTAATTCAAAATAGCATAACAATAGAGAGAATGGTGCTCTCTGCTTTTGATGAGAGAAGGAATAAATACCTAGAAGAGCATCCCAGTGCTGGGAAGGATCCTAAGAAAACTGGAGGACCCATATATAGAAGAGTAGACGGAAAGTGGATGAGAGAACTCATCCTTTATGACAAAGAAGAAATAAGGAGAGTTTGGCGCCAAGCAAACAATGGTGAAGATGCAACAGCCGGTCTTACTCATATCATGATTTGGCACTCCAATCTGAACGATGCCACCTATCAGAGAACAAGAGCGCTTGTTCGCACTGGAATGGATCCCAGAATGTGCTCTCTAATGCAAGGTTCAACACTTCCCAGAAGGTCTGGGGCCGCAGGTGCTGCAGTGAAAGGAGTTGGAACAATAGCAATGGAGTTAATCAGAATGATCAAACGTGGAATCAATGACCGAAACTTCTGGAGGGGTGAAAATGGGCGAAGGACAAGGATTGCATATGAAAGAATGTGCAATATTCTCAAAGGAAAGTTTCAGACAGCTGCCCAGAGGGCAATGATGGATCAAGTGAGAGAAAGTCGGAACCCAGGAAATGCTGAAATTGAAGATCTCATTTTCCTGGCACGGTCAGCACTTATTCTAAGGGGGTCAGTTGCACATAAGTCTTGCCTGCCTGCTTGTGTGTATGGGCTTGCAGTAGCAAGTGGGCATGACTTTGAAAGAGAAGGATATTCACTGGTCGGGATAGACCCCTTCAAATTACTTCAAAACAGTCAAGTGTTCAGCCTGATCAGACCAAATGAAAACCCAGCCCACAAGAGTCAATTGGTGTGGATGGCATGCCACTCTGCTGCATTTGAGGATTTAAGAGTATCAAGCTTCATAAGAGGGAAGAAAGTGGTTCCAAGAGGAAAGCTTTCCACAAGAGGGGTTCAGATTGCTTCAAATGAGAATGTTGAAGCTATGGACTCTAGTACCCTAGAACTAAGAAGCAGATACTGGGCCATAAGGACCAGAAGCGGAGGAAATACCAATCAACAGAAGGCATCCGCGGGCCAGATCAGTGTGCAACCTACATTCTCAGTGCAACGGAATCTCCCTTTTGAAAGAGCAACCGTTATGGCAGTTTTCAGCGGGAACAATGAGGGACGGACATCAGACATGCGAACGGAAGTTATAAGGATGATGGAAAGCGCAAAGCCAGAAGATTTGTCCTTCCAGGGGCGGGGAGTCTTCGAGCTCTCGGACGAAAAGGCAACGAACCCGATCGTGCCTTCCTTTGACATGAGTAATGAAGGGTCTTATTTCTTCGGAGACAATGCAGAGGAGTATGACAAT
>cds:AAA43129 A/Anas acuta/Primorje/695/1976 1976// NP
ATGGCGTCTCAAGGCACCAAACGATCTTATGAGCAGATGGAAACTGGTGGAGAACGCCAGAATGCTACCGAGATCAGAGCATCTGTTGGAAGAATGGTCGGTGGAATTGGAAGATTCTACATACAGATGTGCACTGAACTCAAACTCAGCGACTATGAGGGGAGGCTAATCCAGAACAGCATAACAATAGAGAGAATGGTTCTCTCTGCATTTGATGAGAGGAGGAACAAATACCTGGAAGAACATCCCAGTGCGGGGAAGGATCCGAAGAAAACTGGAGGTCCAATTTACAGGAGGAGAGACGGAAAATGGATAAGAGAGCTGATTCTGTATGACAAAGAGGAGATCAGGAGAATTTGGCGTCAAGCAAACAATGGAGAAGACGCAACCGCTGGTCTCACTCACCTGATGATCTGGCATTCCAACCTGAATGATGCAACATATCAGAGAACAAGAGCTCTCGTGCGTACTGGGATGGATCCCAGAATGTGCTCTCTGATGCAAGGATCAACTCTCCCAAGGAGATCTGGAGCTGCTGGTGCAGCAGTAAAGGGAGTTGGAACGATGGTGATGGAACTAATTCGGATGATAAAGCGGGGAATCAATGATCGGAACTTCTGGAGAGGTGAAAATGGACGAAGAACAAGGATTGCATATGAGAGAATGTGCAACATTCTCAAAGGGAAATTCCAAACAGCAGCACAACGAGCAATGATGGACCAGGTGCGAGAAAGCAGAAATCCTGGGAATGCTGAAATTGAAGATCTTATCTTTCTGGCTCGGTCTGCACTCATTCTGAGAGGATCAGTGGCTCATAAGTCCTGCTTGCCTGCTTGTGTATATGGACTTGCTGTGGCCAGTGGATACGACTTTGAGAGAGAGGGGTACTCTCTGGTTGGAATAGATCCTTTCCGCTTGCTTCAAAACAGCCAGGTATTCAGCCTCATTAGACCGAATGAGAATCCGGCACATAAGAGTCAACTGGTATGGATGGCATGCCATTCTGCAGCATTTGAAGACCTGAGAGTATCAAGCTTCATCAGAGGGACAAGAGTGGTCCCAAGAGGACAACTGTCCACTAGAGGAGTTCAAATTGCTTCAAATGAGAACATGGAAACAATGGACTCCAGAACTCTTGAACTGAGAAGCAGATACTGGGCTATAAGGACCAGAAGTGGAGGAAACACCAACCAACAGAGAGCATCTGCAGGACAAATCAGTGTACAACCTACTTTCTCGGTACAGAGGAAACTTCCTTTCGAAAGAGCGACCATCATGGCAGCATTTACAGGGAACACTGAAGGTAGAACATCTGACATGAGAACTGAAATCATAAGAATGATGGAAAGTGCCAGACCAGAAGATGTGTCTTTCCAGGGGCGGGGAGTCTTCGAGCTCTCGGACGAAAAGGCAACGAACCCGATCGTGCCTTCCTTTGACATGAGTAATGAGGGATCTTATTTCTTCGGAGACAATGCAGAGGAGTATGACAAT
>cds:AAA62802 A/swine/England/195852/1992 1992// NP
ATGGCGTCTCAAGGCACCAAACGATCTTATGAGCAGATGGAAACCGGTGGAGAACGCCAGAATGCTACTGAAATCAGAGCATCTGTTGGGAGAATGGTTGGAGGAATTGGAAGATTCTACATACAGATGTGCACTGAACTCCAACTCAGTGACTATGAAGGGAGGCTGATCCAGAACAGCATAACAATAGAGAGAATGGTTCTCTCTGCTTTTGACGAGAGGAGGAACAAATACCTGGAAGAACATCCCAGTGCGGGGAAGGACCCAAAGAAAACTGGAGGTCCAATCTATAAAAAGAGAGACGGAAAATGGATGAGAGAGCTGATTCTGTATGACAAAGAGGAGATCAGGAGAATTTGGCGCCAAGCAAACAATGGTGAAGATGCTACTGCTGGTCTCACTCACCTGATGATTTGGCATTCCAACCTGAATGATGCCACATATCAGAGAACAAGAGCTCTCGTGCGTACTGGGATGGATCCCAGAATGTGCTCTCTGATGCAAGGGTCAACTCTCCCGAGGAGATCTGGAGCTGCTGGTGCCAGAGTAAAGGGAGTTGGGACGATGGTAATGGAACTGATTCGGATGATAAAGCGGGGGATCAATGATCGGAACTTCTGGAGAGGCGAGAATGGACGAAGAACAAGAATTGCATATGAGAGAATGTGCAACATCCTCAAAGGGAAATTTCAGACAGCAGCGCAACGAGCAATGATGGACCAGGTGCGAGAAAGCAGAAATCCTGGGAATGCTGAGATTGAAGATCTTATCTTTCTGGCACGATCTGCACTCATTCTGAGAGGATCAGTGGCTCATAAATCCTGCCTGCCTGCTTGTGTATATGGACTTGTTGTGGCAAGTGGATATGACTTTGAAAGAGAAGGGTACTCTCTAGTCGGAATAGATCCTTTCCGTCTGCTTCAGAACAGCCAGGTTTTCAGCCTCATTAGACCAAATGAGAATCCAGTACATAAGAGTCAGCTGATATGGATGGCATGCCATTCTGCAGCATTTGAAGATCTGAGAGTGTCAAGTTTCATCAGAGGGACAAAAGTGGTCCCAAGAGGACAACTGTCCACCAGAGGAGTTCAAATTGCTTCAAATGAAAACATGGAAACAATGGACTCCATTACTCTTGAATTGAGAAGCAAATACTGGGCTATAAGAACCAGGAGCGGAGGAAACACCAATCAACAGAGAGCATCTGCAGGGCAAATCAGTGTACAACCTACTTTCTCAGTACAGAGAAATCTTCCTTTCGAGAGAGCGACCATCATGGCAGCATTTACAGGGAACACTGAAGGCAGAACATCTGACATGAGGACTGAAATTATAAGAATGATGGAAAGTGCCAGACCAGAAGATGTGTCCTTCCAGGGGCGGGGAGTCTTCGAGCTCTCGGACGAAAAGGCAACGAACCCGATCGTGCCTTCCTTTGACATGAGTAATGAGGGATCTTATTTCTTCGGAGACAATGCAGAGGAGTATGACAAT
>cds:AAA64422 A/chicken/Rostock/8/1934 1934// NP
ATGGCGTCTCAAGGCACCAAACGATCTTATGAGCAGATGGAAACTGGTGGAGAGCGCCAGAATGCTACTGAGATCAGAGCATCTGTTGGGAGAATGGTTAGTGGAATCGGAAGATTCTACATACAGATGTGCACTGAACTCAAGCTCAGCGACTACGAAGGAAGGCTGATCCAGAACAGCATAACAATAGAGAGAATGGTTCTCTCTGCATTTGATGAAAGGAGGAATAGGTACCTGGAGGAACATCCCAGTGCTGGAAAGGACCCTAAGAAAACTGGAGGTCCAATCTATAGACGGAGAGATGGAAAATGGGTGAGAGAACTGATCTTGTACGACAAAGAGGAAATCAGGAGAATTTGGCGCCAAGCGAACAATGGAGAGGACGCAACTGCTGGTCTCACCCATTTGATGATCTGGCATTCCAATCTGAATGATGCCACGTATCAGAGAACAAGAGCCCTTGTGCGTACTGGGATGGACCCCAGAATGTGCTCTCTGATGCAAGGTTCAACTCTCCCGAGGAGATCTGGAGCTGCTGGTGCAGCGGTGAAGGGAGTTGGGACAATGGTAATGGAACTGATTCGGATGATAAAGCGGGGAATCAATGACCGGAATTTCTGGAGAGGCGAGAATGGACGGAGAACAAGAATTGCTTATGAGAGAATGTGCAACATCCTCAAAGGAAAATTTCAAACAGCAGCACAACGAGCAATGATGGATCAGGTGCGGGAAAGCCGGAATCCTGGGAATGCTGAAATTGAAGACCTCATCTTCCTGGCACGATCTGCACTCATACTTAGGGGATCAGTGGCTCATAAGTCCTGCCTGCCTGCTTGTGTATATGGACTTGCTGTGGCCAGTGGGTACGACTTTGAGAGAGAAGGATACTCTCTGGTCGGAATAGATCCTTTCCGTCTGCTCCAAAACAGCCAGGTATTCAGCCTCATCAGACCAAATGAAAATCCAGCACATAAGAGTCAACTGGTATGGATGGCATGCCATTCTGCAGCATTTGAAGACCTGAGAGTGTCAAGCTTCATCAGGGGGACAAGAGTGGTCCCAAGAGGACAACTATCCACCAGAGGAGCCCAAATTGCTTCAAATGAGAACATGGAGACAATGGATTCCAGCACTCTTGAACTGAGGAGCAGATACTGGGCTATAAGGACCAGAAGCGGAGGAAACACTAACCAGCAGAGGGCATCTGCAGGACAAATCAGCGTACAACCCACTTTCTCTGTACAGAGAAATCTCCCTTTCGAGAGAGCGACAATCATGGCAGCATTTACAGGGAACACTGAAGGCAGAACGTCGGACATGAGGACTGAGATCATAAGAATGATGGAGAGTGCCAGACCAGAAGATGTGTCTTTCCAGGGGCGGGGAGTCTTCGAGCTCTCGGACGAAAAGGCAACGAGCCCGATCGTGCCTTCCTTGGACATGAGTAATGAGGGATCTTATTTCTTCGGAGACAATGCAGAGGAGTATGACAAT
>cds:AAA64423 A/chicken/Rostock/8/1934 1934// NP
ATGGCGTCTCAAGGCACCAAACGATCTTATGAGCAGATGGAAACTGGTGGAGAGCGCCAGAATGCTACTGAGATCAGAGCATCTGTTGGGAGAATGGTTAGTGGAATCGGAAGATTCTACATACAGATGTGCACTGAACTCAAGCTCAGCGACTACGAAGGAAGGCTGATCCAGAACAGCATAACAATAGAGAGAATGGTTCTCTCTGCATTTGATGAAAGGAGGAATAGGTACCTGGAGGAACATCCCAGTGCTGGAAAGGACCCTAAGAAAACTGGAGGTCCAATCTATAGACGGAGAGATGGAAAATGGGTGAGAGAACTGATCTTGTACGACAAAGAGGAAATCAGGAGAATTTGGCGCCAAGCGAACAATGGAGAGGACGCAACTGCTGGTCTCACCCATTTGATGATCTGGCATTCCAATCTGAATGATGCCACGTATCAGAGAACAAGAGCCCTTGTGCGTACTGGGATGGACCCCAGAATGTGCTCTCTGATGCAAGGTTCAACTCTCCCGAGGAGATCTGGAGCTGCTGGTGCAGCGGTGAAGGGAGTTGGGACAATGGTAATGGAACTGATTCGGATGATAAAGCGGGGAATCAATGACCGGAATTTCTGGAGAGGCGAGAATGGACGGAGAACAAGAATTGCTTATGAGAGAATGTGCAACATCCTCAAAGGAAAATTTCAAACAGCAGCACAACGAGCAATGATGGATCAGGTGCGGGAAAGCCGGAATCCTGGGAATGCTGAAATTGAAGACCTCATCTTCCTGGCACGATCTGCACTCATACTTAGGGGATCAGTGGCTCATAAGTCCTGCCTGCCTGCTTGTGTATATGGACTTGCTGTGGCCAGTGGGTACGACTTTGAGAGAGAAGGATACTCTCTGGTCGGAATAGATCCTTTCCGTCTGCTCCAAAACAGCCAGGTATTCAGCCTCATCAGACCAAATGAAAATCCAGCACATAAGAGTCAACTGGTATGGATGACATGCCATTCTGCAGCATTTGAAGACCTGAGAGTGTCAAGCTTCATCAGGGGGACAAGAGTGGTCCCAAGAGGACAACTATCCACCAGAGGAGTCCAAATTGCTTCAAATGAGAACATGGAGACAATGGATTCCAGCACTCTTGAACTGAGGAGCAGATACTGGGCTATAAGGACCAGAAGCGGAGGAAACACTAACCAGCAGAGGGCATCTGCAGGACAAATCAGCGTACAACCCACTTTCTCTGTACAGAGAAATCTCCCTTTCGAGAGAGCGACAATCATGGCAGCATTTACAGGGAACACTGAAGGCAGAACGTCGGACATGAGGACTGAGATCATAAGAATGATGGAGAGTGCCAGACCAGAAGATGTGTCTTTCCAGGGGCGGGGAGTCTTCGAGCTCTCGGACGAAAAGGCAACGAGCCCGATCGTGCCTTCCTTGGACATGAGTAATGAGGGATCTTATTTCTTCGGAGACAATGCAGAGGAGTATGACAAT
>cds:AAA64424 A/chicken/Rostock/8/1934 1934// NP
ATGGCGTCTCAAGGCACCAAACGATCTTATGAGCAGATGGAAACTGGTGGAGAGCGCCAGAATGCTACTGAGATCAGAGCATCTGTTGGGAGAATGGTTAGTGGAATCGGAAGATTCTACATACAGATGTGCACTGAACTCAAGCTCAGCGACTACGAAGGAAGGCTGATCCAGAACAGCATAACAATAGAGAGAATGGTTCTCTCTGCATTTGATGAAAGGAGGAATAGGTACCTGGAGGAACATCCCAGTGCTGGAAAGGACCCTAAGAAAACTGGAGGTCCAATCTATAGACGGAGAGATGGAAAATGGGTGAGAGAACTGATCTTGTACGACAAAGAGGAAATCAGGAGAATTTGGCGCCAAGCGAACAATGGAGAGGACGCAACTGCTGGTCTCACCCATTTGATGATCTGGCATTCCAATCTGAATGATGCCACGTATCAGAGAACAAGAGCCCTTGTGCGTACTGGGATGGACCCCAAAATGTGCTCTCTGATGCAAGGTTCAACTCTCCCGAGGAGATCTGGAGCTGCTGGTGCAGCGGTGAAGGGAGTTGGGACAATGGTAATGGAACTGATTCGGATGATAAAGCGGGGAATCAATGACCGGAATTTCTGGAGAGGCGAGAATGGACGGAGAACAAGAATTGCTTATGAGAGAATGTGCAACATCCTCAAAGGAAAATTTCAAACAGCAGCACAACGAGCAATGATGGATCAGGTGCGGGAAAGCCGGAATCCTGGGAATGCTGAAATTGAAGACCTCATCTTCCTGGCACGATCTGCACTCATACTTAGGGGATCAGTGGCTCATAAGTCCTGCCTGCCTGCTTGTGTATATGGACTTGCTGTGGCCAGTGGGTACGACTTTGAGAGAGAAGGATACTCTCTGGTCGGAATAGATCCTTTCCGTCTGCTCCAAAACAGCCAGGTATTCAGCCTCATCAGACCAAATGAAAATCCAGCACATAAGAGTCAACTGGTATGGATGGCATGCCATTCTGCAGCATTTGAAGACCTGAGAGTGTCAAGCTTCATCAGGGGGACAAGAGTGGTCCCAAGAGGACAACTATCCACCAGAGGAGCCCAAATTGCTTCAAATGAGAACATGGAGACAATGGATTCCAGCACTCTTGAACTGAGGAGCAGATACTGGGCTATAAGGACCAGAAGCGGAGGAAACACTAACCAGCAGAGGGCATCTGCAGGACAAATCAGCGTACAACCCACTTTCTCTGTACAGAGAAATCTCCCTTTCGAGAGAGCGACAATCATGGCAGCATTTACAGGGAACACTGAAGGCAGAACGTCGGACATGAGGACTGAGATCATAAGAATGATGGAGAGTGCCAGACCAGAAGATGTGTCTTTCCAGGGGCGGGGAGTCTTCGAGCTCTCGGACGAAAAGGCAACGAGCCCGATCGTGCCTTCCTTGGACATGAGTAATGAGGGATCTTATTTCTTCGGAGACAATGCAGAGGAGTATGACAAT
>cds:CAA86564 A/swine/Schleswig-Holstein/1/1993 1993// NP
ATGGCGTCTCAAGGCACCAAACGATCTTATGAGCAGATGGAAACTGGTGGAGAACGCCAGAATGCTACTGAAATCAGAGCATCTGTTGGAAGAATGGTTGGAGGAATTGGAAGATTCTACATACAGATGTGCACTGAACTCCAACTCAGTGATTATGAAGGGAGGCTGATCCAGAACAGTATAACAATAGAGAGAATGGTTCTCTCTGCATTTGACGAGAGGAGAAACAAATACCTGGAAGAACATCCCAGTGCGGGGAAGGATCCAAAGAAAACTGGAGGTCCAATCTACAAAAAGAGAGACGGAAAATGGATGAGAGAGCTTATTCTGTATGACAAAGATGAGATCAGGAGAATTTGGCGCCAAGCAAACAATGGTGAAGATGCTACTGCTGGTCTCACTCACCTGATGATTTGGCATTCCAACCTGAATGATGCCACATATCAGAGAACAAGAGCTCTCGTGCGTACTGGGATGGATCCCAGAATGTGCTCTCTAATGCAGGGATCAACTCTCCCGAGGAGATCTGGAGCTGCTGGTGCAGCAGTAAAGGGAGTTGGGACAATGGTAATGGAACTGATTCGGATGATAAAGCGGGGAATCAATGATCGGAACTTCTGGAGAGGCGAGAATGGACGAAGAACAAGAATTGCATATGAGAGAATGTGCAACATCCTCAAAGGGAAATTTCAGACAGCAGCGCAACGAGCAATGATGGACCAGGTGCGAGAAAGCAGAAATCCTGGGAATGCTGAGATTGAAGATCTTATCTTTCTGGCACGATCTGCACTCATTCTGAGAGGATCAGTGGCTCATAAATCCTGCCTGCCTGCTTGTGTATATGGACTTGTTGTGGCAAGTGGATACGACTTTGAAAGAGAAGGGTACTCTCTAGTCGGAGTAGACCCTTTCCGTCTGCTTCAGAACAGTCAGGTGTTCAGCCTCATTAGACCAAATGAGAATCCAGTACATAAGAGTCAGCTGATATGGATGGCATGCCATTCTGCAGCATTTGAAGATCTGAGAGTGTCAAGTTTCATCAGAGGGACAAAAGTGGTCCCAAGAGGACAACTGTCCACCAGAGGAGTTCAAATTGCTTCAAATGAAAACATGGAAACAATGGACTCCATTACTCTTGAACTGAGAAGCAAATACTGGGCTATAAGAACCAGGAGCGGAGGAAACACCAATCAACAGAGAGCATCTGCAGGGCAAATCAGTGTACAACCTACTTTCTCGGTACAGAGAAATCTTCCTTTCGAGAAAGCGACCATCATGGCAGCATTTACAGGGAACACTGAAGGCAGAACATCTGACATGAGGACTGAAATTATAAGAATGATGGAAAGTGCCAGACCAGAAGATGTGTCCTTCCAGGGGCGGGGAGTCTTCGAGCTCTCGGACGAAAAGGCAACGAACCCGATCGTGCCTTCCTTTGACATGAGTAATGAGGGATCTTATTTCTTCGGAGACAATGCAGAGGAGTATGACAAT
>cds:AAA74749 A/Swine/Indiana/1726/1988 1988// NP
ATGGCGTCTCAAGGCACCAAACGATCATATGAACAGATGGAGACTGGTGGGGAACGCCAGGATGCCACAGAAATCAGGGCATCTGTCGGAAGAATGATTGGTGGAATCGGAAGATTCTACATTCAAATGTGCACTGAACTCAAACTCAGTGACTATGAGGGACGACTAATTCAAAATAGCATAACAATAGAGAGAATGGTGCTCTCTGCTTTTGACGAAAGAAGGAATAAATACCTAGAAGAGCATCCCAGTGCTGGGAAAGATCCTAAGAAAACTGGAGGACCCATATATAGAAGAGTAGACGGAAAATGGATGAGGGAACTCATCCTTTATGACAAAGAAGAAATAAGGAGAGTTTGGCGCCAAGCAAACAATGGTGAAGATGCAACAGCCGGTCTTACCCATATCATGATTTGGCACTCCAATCTGAATGATGCCACCTATCAGAGAACAAGAGCTCTTGTTCGCACTGGGATGGATCCCAGAATGTGCTCCCTAATGCAAGGTTCAACACTTCCCAGAAGGTCTGGAGCCGCAGGTGCTGCAGTGAAAGGAGTCGGAACAATAGCAATGGAGTTAATCAGAATGATCAAACGTGGAATCAATGACCGAAACTTCTGGAGGGGTGAAAATGGACGAAGGACAAGGATTGCATATGAAAGAATGTGCAATATTCTCAAAGGAAAATTTCAAACAGCTGCCCAGAGGGCAATGATGGATCAAGTGAGAGAAAGTCGGAACCCAGGGAACGCTGAAATCGAAGATCTTATTTTCCTAGCACGGTCAGCACTCATCCTAAGGGGGTCAGTTGCACATAAGTCTTGCCTGCCTGCTTGTGTGTATGGGCTTGCAGTAGCGAGTGGGCATGACTTTGAAAGAGAAGGATATTCACTGGTCGGGATAGACCCCTTCAAACTACTTCAAAACAGTCAAGTGTTCAGCCTGGTCAGACCAAATGAAAACCCAGCTCACAAGAGTCAATTGGTGTGGATGGCATGCCACTCTGCTGCATTTGAGGATTTAAGAGTATCAAGCTTCATAAGGGGGAAGAAAGTGGTTCCAAGAGGAAAGCTTTCCACAAGAGGGGTTCAGATTGCTTCAAATGAGAATGTGGAAGCTATGGACTCTAGTACACTGGAACTAAGAAGCAGGTACTGGGCCATAAGGACCAGAAGCGGGGGAAATACCAATCAACAGAAGGCATCCGCAGGCCAGATCAGTGTGCAACCTACATTCTCAGTGCAACGGAATCTCCCCTTTGAGAGAGCGACCGTTATGGCAGCTTTCAGTGGGAACAATGAGGGACGAACATCAGATATGCGAACGGAGGTTATAAGGATGATGGAAAATGCAAAGCCAGAAGATTTGTCCTTCCAGGGGCGGGGAGTCTTCGAGCTCTCGGACGAAAAGGCAACGAACCCGATCGTGCCTTCCTTTGACATGAATAATGAGGGGTCTTATTTCTTCGGAGACAATGCAGAGGAGTATGACAAT
>cds:AAA74750 A/swine/Wisconsin/1915/1988 1988// NP
ATGGCGTCTCAAGGCACCAAACGATCATATGAACAGATGGAGACTGGGGGGGAACGCCAGGATGCCACAGAAATCAGGGCATCTGTCGGAAGAATGATTGGTGGAATCGGAAGATTCTACATTCAAATGTGCACTGAACTCAAACTCAGTGACTATGAGGGACGACTAATTCAAAATAGCATAACAATAGAGAGAATGGTGCTCTCTGCTTTTGACGAAAGAAGGAATAAATACCTAGAAGAGCATCCCAGTGCTGGGAAAGATCCTAAGAAAACTGGAGGACCCATATATAGAAGAGTAGACGGAAAATGGATGAGGGAACTCATCCTTTATGACAAAGAAGAAATAAGGAGAGTTTGGCGCCAAGCAAACAATGGTGAAGATGCAACAGCCGGTCTTACCCATATCATGATTTGGCACTCCAATCTGAATGATGCCACCTATCAGAGAACAAGAGCTCTTGTTCGCACTGGGATGGATCCCAGAATGTGCTCCCTAATGCAAGGTTCAACACTTCCCAGAAGGTCTGGAGCCGCAGGTGCTGCAGTGAAAGGAGTCGGAACAATAGCAATGGAATTAATCAGAATGATCAAACGTGGGATCAATGACCGAAACTTCTGGAGGGGTGAAAATGGACGACGAACAAGGATTGCATATGAAAGAATGTGCAATATTCTCAAAGGAAAATTTCAAACAGCTGCCCAGAGGGCAATGATGGATCAAGTGAGAGAAAGTCGGAACCCAGGAAACGCTGAAATCGAAGATCTTATTTTCCTAGCACGGTCAGCACTCATCCTAAGGGGGTCAGTTGCACATAAGTCTTGCCTGCCTGCTTGTGTGTATGGGCTTGCAGTAGCGAGTGGGCATGACTTTGAAAGAGAAGGATATTCACTGGTCGGGATAGACCCCTTCAAATTACTTCAAAACAGTCAAGTGTTCAGCCTGGTCAGACCAAATGAAAACCCAGCTCACAAGAGTCAATTGGTGTGGATGGCATGCCACTCTGCTGCATTTGAGGATTTAAGAGTATCAAGCTTCATAAGGGGGAAGAAAGTGGTTCCAAGAGGAAAGCTTTCCACAAGAGGGGTTCAGATTGCTTCAAATGAGAATGTGGAAGCCATGGACTCTAGTACACTGGAACTAAGAAGCAGGTACTGGGCCATAAGGACCAGAAGCGGGGGAAATACCAATCAACAGAAGGCATCCGCAGGCCAGATCAGTGTGCAACCTACATTTTCAGTGCAACGGAATCTCCCTTTTGAGAGAGCGACCGTTATGGCAGCTTTCAGTGGGAACAATGAGGGACGAACATCAGATATGCGAACGGAGGTTATAAGGATGATGGAAAATGCAAAGCCAGAAGATTTGTCCTTCCAGGGGCGGGGAGTCTTCGAGCTCTCGGACGAAAAGGCAACGAACCCGATCGTGCCTTCCTTTGACATGAATAATGAGGGGTCTTATTTCTTCGGAGACAATGCAGAGGAGTATGACAAT
>cds:CAA91086 A/Mongolia/111/91  1991// NP
ATGGCGTCTCAAGGCACCAAACGATCTTACGAACAGATGGAGACTGATGGAGAACGCCAGAATGCCACTGAAATCAGAGCATCCGTCGGAAAAATGATTGGTGGAATTGGACGATTCTACATCCAAATGTGCACCGAACTCAAACTCAGTGATTATGAGGGACGGTTGATCCAAAACAGCTTAACAATAGAGAGAATGGTGCTCTCTGCTTTTGACGAAAGGAGAAATAAATACCTTGAAGAACATCCCAGTGCGGGGAAAGATCCTAAGAAAACTGGAGGACCTATATACAGGAGAGTAAACGGAAAGTGGATGAGAGAACTCACCCTTTATGACAAAGAAGAAATAAGGCGAATCTGGCGCCAAGCTAATAATGGTGACGATGCAACGGCTGGTCTGACTCACATGATGATCTGGCATTCCAATTTGAATGATGCAACTTATCAGAGGACAAGAGCTCTTGTTCGCACCGGAATGGATCCCAGGATGTGCTCTCTGATGCAAGGTTCAACTCTCCCTAGGAGGTCTGGAGCCGCAGGTGCTGCAGTCAAAGGAGTTGGAACAATGGTGATGGAATTGGTCAGAATGATCAAACGTGGGATCAATGATCGGAACTTCTGGAGGGGTGAGAATGGACGAAAAACAAGAATTGCTTATGAAAGAATGTGCAACATTCTCAAAGGGAAATTTCAAACTGCTGCACAAAAAGCAATGATGGATCAAGTGAGAGAGAGCCGGAACCCAGGGAATGCTGAGTTCGAAGATCTCACTTTTCTAGCACGGTCTACACTCATATTGAGAGGGTCGGTTGCTCACAAGTCCTGCCTGCCTGCCTGTGTGTATGGACCTGCCGTAGCCAGTGGGTACGACTTTGAAAGAGAGGGATACTCTCTAGTCGGAATAGACCCTTTCAGACTGCTTCAAAACAGCCAAGTGTACAGCCTAATCAGACCAAATGAGAATCCAGCACACAAGAGTCAACTGGTGTGGATGGCATGCCATTCTGCCGCATTTGAAGATCTAAGAGTATTAAGCTTCATCAAAGGGACGAAGGTGCTCCCAAGAGGGAAGCTTTCCACTAGAGGAGTTCAAATTGCTTCCAATGAAAATATGGAGACTATGGAATCAAGTACACTTGAACTGAGAAGCAGGTACTGGGCCATAAGGACCAGAAGTGGAGGAAACACCAATCAACAGAGGGCATCTGCGGGCCAAATCAGCATACAACCTACGTTCTCAGTACAGAGAAATCTCCCTTTTGACAGAACAACCATTATGGCAGCATTCAATGGGAATACAGAGGGGAGAACATCTGACATGAGGACCGAAATCATAAGGATGATGGAAAGTGCAAGACCAGAAGATGTGTCTTTCCAGGGGCGGGGAGTCTTCGAGCTCTCGGACGAAAAGGCAGCGAGCCCGATCGTGCCTTCCTTTGACATGAGTAATGAAGGATCTTATTTCTTCGGAGACAATGCAGAGGAGTACGACAAT
>cds:CAA91085 A/Mongolia/153/88 1988// NP
ATGGCGTCTCAAGGCACCAAACGATCTTACGAACAGATGGAGACTGATGGAGAACGCCAGAATGCCACTGAAATCAGAGCATCCGTCGGAAAAATGATTGGTGGAATTGGACGATTCTACATCCAAATGTGCACCGAACTCAAACTCAGTGAGTATGAGGGACGGTTGATCCAAAACAGCTTAACAATAGAGAGAATGGTGCTCTCTGCTTTTGACGAAAGGAGAAATAAATACCTTGAAGAACATCCCAGTGCGGGGAAAGATCCTAAGAAAACTGGAGGACCTATATACAGGAGAGTAAACGGAAAGTGGATGAGAGAACTCACCCTTTATGACAAAGAAGAAATAAGGCGAATCTGGCGCCAAGCTAATAATGGTGACGATGCAACGGCTGGTCTGACTCACATGATGATCTGGCATTCCAATTTGAATGATGCAACTTATCAGAGGACAAGAGCTCTTGTTCGCACCGGAATGGATCCCAGGATGTGCTCTCTGATGCAAGGTTCAACTCTCCCTAGGAGGTCTGGAGCCGCAGGTGCTGCAGTCAAAGGAGTTGGAACAATGGTGATGGAATTGGTCAGAATGATCAAACGTGGGATCAATGATCGGAACTTCTGGAGGGGTGAGAATGGACGAAAAACAAGAATTGCTTATGAAAGAATGTGCAACATTCTCAAAGGGAAATTTCAAACTGCTGCACAAAAAGCAATGATGGATCAAGTGAGAGAGAGCCGGAACCCAGGGAATGCTGAGTTCGAAGATCTCACTTTTCTAGCACGGTCTGCACTCATATTGAGAGGGTCGGTTGCTCACAAGTCCTGCCTGCCTGCCTGTGTGTATGGACCTGCCGTAGCCAGTGGGTACGACTTTGAAAGGGAGGGATACTCTCTAGTCGGAATAGACCCTTTCAGACTGCTTCAAAACAGCCAAGTGTACAGCCTAATCAGACCAAATGAGAATCCAGCACACAAGAGTCAACTGGTGTGGATGGCATGCCATTCTGCCGCATTTGAAGATCTAAGAGTATTAAGCTTCATCAAAGGGACGAAGGTGCTCCCAAGAGGGAAGCTTTCCACTAGAGGAGTTCAAATTGCTTCCAATGAAAATATGGAGACTATGGAATCAAGTACACTTGAACTGAGAAGCAGGTACTGGGCCATAAGGACCAGAAGTGGAGGAAACACCAATCAACAGAGGGCATCTGCGGGCCAAATCAGCATACAACCTACGTTCTCAGTACAGAGAAATCTCCCTTTTGACAGAACAACCATTATGGCAGCATTCAATGGGAATACAGAGGGGAGAACATCTGACATGAGGACCGAAATCATAAGGATGATGGAAAGTGCAAGACCAGAAGATGTGTCTTTCCAGGGGCGGGGAGTCTTCGAGCTCTCGGACGAAAAGGCAGCGAGCCCGATCGTGCCTTCCTTTGACATGAGTAATGAAGGATCTTATTTCTTCGGAGACAATGCAGAGGAGTACGACAAT
>cds:CAA91084 A/Mongolia/231/85 1985// NP
ATGGCGTCTCAAGGCACCAAACGATCTTACGAACAGATGGAGACTGATGGAGAACGCCAGAATGCCACTGAAATCAGAGCATCCGTCGGAAAAATGATTGGTGGAATTGGACGATTCTACATCCAAATGTGCACCGAACTCAAACTCAGTGATTATGAGGGACGGTTGATCCAAAACAGCTTAACAATAGAGAGAATGGTGCTCTCTGCTTTTGACGAAAGGAGAAATAAATACCTTGAAGAACATCCCAGTGCGGGGAAAGATCCTAAGAAAACTGGAGGACCTATATACAGGAGAGTAAACGGAAAGTGGATGAGAGAACTCACCCTTTATGACAAAGAAGAAATAAGGCGAATCTGGCGCCAAGCTAATAATGGTGACGATGCAACGGCTGGTCTGACTCACATGATGATCTGGCATTCCAATTTGAATGATGCAACTTATCAGAGGACAAGAGCTCTTGTTCGCACCGGAATGGATCCCAGGATGTGCTCTCTGATGCAAGGTTCAACTCTCCCTAGGAGGTCTGGAGCCGCAGGTGCTGCAGTCAAAGGAGTTGGAACAATGGTGATGGAATTGGTCAGAATGATCAAACGTGGGATCAATGATCGGAACTTCTGGAGGGGTGAGAATGGACGAAAAACAAGAATTGCTTATGAAAGAATGTGCAACATTCTCAAAGGGAAATTTCAAACTGCTGCACAAAAAGCAATGATGGATCAAGTGAGAGAGAGCCGGAACCCAGGGAATGCTGAGTTCGAAGATCTCACTTTTCTAGCACGGTCTGCACTCATATTGAGAGGGTCGGTTGCTCACAAGTCCTGCCTGCCTGCCTGTGTGTATGGACCTGCCGTAGCCAGTGGGTACGACTTTGAAAGGGAGGGATACTCTCTAGTCGGAATAGACCCTTTCAGACTGCTTCAAAACAGCCAAGTGTACAGCCTAATCAGACCAAATGAGAATCCAGCACACAAGAGTCAACTGGTGTGGATGGCATGCCATTCTGCCGCATTTGAAGATCTAAGAGTATTAAGCTTCATCAAAGGGACGAAGGTGCTCCCAAGAGGGAAGCTTTCCACTAGAGGAGTTCAAATTGCTTCCAATGAAAATATGGAGACTATGGAATCAAGTACACTTGAACTGAGAAGCAGGTACTGGGCCATAAGGACCAGAAGTGGAGGAAACACCAATCAACAGAGGGCATCTGCGGGCCAAATCAGCATACAACCTACGTTCTCAGTACAGAGAAATCTCCCTTTTGACAGAACAACCATTATGGCAGCATTCAATGGGAATACAGAGGGGAGAACATCTGACATGAGGACCGAAATCATAAGGATGATGGAAAGTGCAAGACCAGAAGATGTGTCTTTCCAGGGGCGGGGAGTCTTCGAGCTCTCGGACGAAAAGGCAGCGAGCCCGATCGTGCCTTCCTTTGACATGAGTAATGAAGGATCTTATTTCTTCGGAGACAATGCAGAGGAGTACGACAAT
>cds:AAC57416 A/swine/England/191973/92 1992// NP
ATGGCGTCCCAAGGCACCAAACGGTCTTACGAACAGATGGAGACTGATGGGGATCGCCAGAATGCAACTGAAATCAGAGCATCCGTCGGAAAAATGATTGATGGAATTGGACGATTCTACATCCAAATGTGCACCGAGCTTAAACTCAGTGATTATGAGGGACGGCTGATCCAGAACAGCTTAACAATAGAGAGAATGGTGCTCTCTGCTTTTGACGAGAGGAGGAATAAATATCTGGAAGAACATCCCAGCGCGGGGAAAGATCCTAAGAAAACTGGAGGACCCATATACAAGAGAGTAAATGGAAAGTGGATGAGGGAACTCGTCCTTTATGACAAAGAAGAAATAAGGCGAATCTGGCGCCAAGCTAATAATGGTGATGATGCAACGGCTGGTCTGACTCACATGATGATCTGGCATTCCAATTTGAATGATACAACTTACCAGAGGACAAGAGCTCTTGTCCGCACCGGAATGGATCCCAGGATGTGCTCTTTGATGCAGGGTTCAACCCTCCCTAGGAGGTCTGGAGCCGCAGGTGCTGCAGTCAAAGGAGTTGGGACAATGGTGATGGAGTTGATCAGGATGATCAAACGTGGGATCAATGATCGAAACTTCTGGAGGGGTGAGAATGGACGAAAAACAAGGATTGCTTATGAGAGAATGTGCAACATTCTCAAAGGGAAATTTCAAACAGCTGCACAAAGAGCAATGATGGATCAAGTGAGAGAAAGCCGGAACCCAGGAAATGCTGAGATCGAAGATCTCATCTTTCTGGCACGGTCTGCACTCATATTGAGAGGGTCAGTTGCTCACAAGTCTTGCCTGCCTGCCTGTGTGTATGGACCTGCCGTAGCCAGTGGGTACGACTTCGAAAAAGAGGGATACTCTTTAGTAGGGATAGACCCTTTCAAACTGCTTCAAAACAGCCAAGTATACAGCCTAATCAGACCGAACGAGAATCCAGCACACAAGAGTCAGCTGGTGTGGATGGCATGCAATTCTGCTGCATTTGAAGATCTAAGAGTATCAAGCTTCATCAGAGGGACAAAAGTAATCCCAAGGGGGAAGCTTTCCACTAGAGGAGTACAAATTGCTTCAAATGAAAACATGGATACTATGGAATCAAGTACTCTTGAACTGAGAAGCAGGTACTGGGCCATAAGGACCAGAAGTGGAGGAAACACTAATCAACAGAGGGCCTCTGCAGGCCAAATCAGCATACAACCTACGTTTTCTGTGCAGAGAAACCTCCCATTTGACAAAACAACCATCATGGCAGCATTCACTGGGAATGCGGAGGGAAGAACATCAGACATGAGGGCAGAAATCATAAGGATGATGGAAAGTGCAAGACCAGAAGAAGTGTCCTTCCAGGGGCGGGGAGTCTTCGAGCTCTCGGACGAAAAGGCAGCGAACCCGATCGTGCCCTCCTTTGACATGAGTAATGAAGGATCTTATTTCTTCGGAGACAATGCAGAGGAGTACGACAAT
>cds:AAB50974 A/swine/Beijing/94/1991 1991// NP
ATGGCGTCTCAAGGCACCAAACGATCATATGAACAAATGGAGACTGGTGGGGAACGCCAGGATGCCACAGAAATCAGAGCATCTGTCGGAAGAATGATTGGTGGAATCGGAAGATTCTACATCCAAATGTGCACTGAACTCAAACTCAGTGACTATGAGGGACGACTAATTCAAAATAGCATAACAATAGAGAGAATGGTGCTCTCTGCTTTTGATGAGAGAAGGAATAAATACCTAGAAGAGCATCCCAGTGCTGGGAAGGATCCTAAGAAAACTGGAGGACCCATATATAGAAGGGTAGACGGAAAATGGATGAGAGAACTCATCCTTTATGACAAAGAAGAAATAAGGAGAGTTTGGCGCCAAGCAAACAATGGTGAGGATGCAACAGCCGGTCTTACTCATATCATGATTTGGCACTCCAATCTTAATGATGCCACCTATCAGAGAACAAGAGCGCTTGTTCGCACTGGAATGGATCCCAGAATGTGCTCCCTAATGCAAGGTTCAACACTTCCCAGAAGGTCTGGGGCCGCAGGTGCTGCAGTGAAAGGAGTTGGAACAATAGCAATGGAGTTAATCAGAATGATCAAACGTGGAATCAATGACCGAAACTTCTGGAGGGGTGAAAATGGACGAAGGACAAGGATTGCATATGAAAGAATGTGCAATATTCTCAAAGGAAAATTTCAGACAGCTGCCCAGAGGGCAATGATGGATCAAGTGAGAGAAAGTCGAAACCCAGGAAACGCTGAAATTGAAGATCTCATTTTCCTGGCACGGTCAGCACTTATTCTAAGGGGGTCAGTTGCACATAAGTCCTGCCTGCCTGCTTGTGTGTATGGGCTTGCAGTAGCAAGTGGGCATGACTTTGAAAGAGAAGGATATTCACTGGTCGGGATAGACCCCTTCAAATTACTTCAAAACAGTCAAGTGTTCAGCCTGATCAGACCAAATGAAAACCCAGCTCACAAGAGTCAATTGGTGTGGATGGCATGCCACTCTGCTGCATTCGAGGATTTAAGAATATCAAGTTTCATAAGAGGAAAGAAAGTGGTTCCAAGAGGAAAGCTTTCCACAAGAGGGGTTCAGATTGCTTCAAATGAGAATGTGGAAGCTATGGACTCTAGTACCCTAGAACTAAGAAGCAGATACTGGGCCATAAGGACCAGAAGTGGAGGAAATACCAACCAACAGAAGGCATCTGCGGGCCAGATCAGTGTGCAACCTACATTCTCAGTGCAACGGAATCTCCCTTTTGAAAGAGCAACCGTTATGGCAGCTTTCAGCGGGAACAATGAGGGACGGACATCAGACATGCGAACGGAAGTTATAAGGATGATGGAAAGTGCAAAGCCAGAAGATTTGTCCTTCCAGGGGCGGGGAGTCTTCGAGCTCTCGGACGAAAAGGCAACGAACCCGATCGTGCCTTCCTTTGACATGAGTAATGAAGGGTCTTATTTCTTCGGAGACAATGCAGAGGAGTATGACAAT
>cds:AAC34267 A/Hong Kong/156/97 1997// NP
ATGGCGTCTCAAGGCACCAAACGATCTTATGAACAGATGGAAACTGGTGGAGAACGCCAGAATGCCACTGAGATCAGGGCATCCGTTGGAAGAATGGTTGGTGGAATTGGGAGGTTTTACATACAGATGTGCACTGAACTCAAACTCAGCGACCAGGAAGGAAGGTTGATCCAGAACAGTATAACAATAGAGAGAATGGTTCTCTCTGCATTTGATGAAAGGAGGAACAGGTACCTAGAGGAACATCCCAGTGCGGGGAAGGACCCGAAGAAGACCGGAGGTCCAATCTACCGAAGAAGAGACGGGAAATGGGTGAGAGAGCTGATTCTGTATGACAAAGAGGAGATAAGGAGGATTTGGCGCCAAGCGAACAATGGAGAAGACGCAACTGCTGGTCTCACTCACATGATGATCTGGCATTCCAACCTAAATGATGCCACATACCAGAGAACAAGAGCCCTCGTGCGGACTGGAATGGACCCCAGAATGTGCTCTCTGATGCAAGGATCAACCCTCCCGAGGAGATCTGGAGCTGCTGGTGCAGCAATAAAGGGAGTCGGGACGATGGTAATGGAACTAATTCGGATGATAAAGCGAGGCATTAATGACCGGAACTTCTGGAGAGGCGAGAATGGACGAAGAACAAGGATTGCATATGAGAGAATGTGCAACATCCTCAAAGGGAAATTTCAAACAGCAGCACAAAAAGCAATGATGGATCAGGTGCGAGAAAGCAGAAATCCTGGGAATGCTGAAATTGAAGATCTCATTTTTCTGGCACGGTCTGCACTCATCCTGAGAGGATCCGTAGCCCATAAGTCCTGCTTGCCTGCTTGTGTGTACGGACCTGCTGTGGCCAGTGGATATGATTTTGAGAGGGAAGGGTACTCTCTGGTTGGGATAGATCCTTTCCGTCTGCTTCAGAACAGTCAGGTCTTCAGTCTCATTAGACCAAAAGAGAATCCAGCACATAAAAGTCAATTGGTATGGATGGCATGCCATTCTGCAGCATTTGAGGACCTGAGAGTCTCAAGTTTCATTAGAGGAACAAGAGTAATCCCAAGAGGACAACTATCCACTAGAGGAGTTCAGATTGCTTCAAATGAGAACGTGGAAGCAATGGACTCCACTACTCTTGAACTGAGAAGCAGATATTGGGCTATAAGGACCAGGAGTGGAGGAAACACCAACCAACAGAGAGCATCTGCAGGACAAATCAGTGTACAGCCCACTTTCTCAGTACAGAGAAATCTTCCCTTCGAAAGAGTGACCATTATGGCCGCGTTTAAGGGGAATACCGAGGGCAGAACATCTGACATGAGGACTGAAATCATAAGAATGATGGAAAGTGCCAGACCAGAAGATGTGTCTTTCCAGGGGCGGGGAGTCTTCGAGCTCTCAGACGAAAAGGCAACGAACCCGATCGTGCCTTCCTTTGACATGAGTAATGAAGGATCTTATTTCTTCGGAGACAATGCAGAGGAATATGACAAT
>cds:AAC40509 A/Hong Kong/156/97 1997// NP
ATGGCGTCTCAAGGCACCAAACGATCTTATGAACAGATGGAAACTGGTGGAGAACGCCAGAATGCCACTGAGATCAGGGCATCCGTTGGAAGAATGGTTGGTGGAATTGGGAGGTTTTACATACAGATGTGCACTGAACTCAAACTCAGCGACCAGGAAGGAAGGTTGATCCAGAACAGTATAACAATAGAGAGAATGGTTCTCTCTGCATTTGATGAAAGGAGGAACAGGTACCTAGAGGAACATCCCAGTGCGGGGAAGGACCCGAAGAAGACCGGAGGTCCAATCTACCGAAGAAGAGACGGGAAATGGGTGAGAGAGCTGATTCTGTATGACAAAGAGGAGATAAGGAGAATTTGGCGCCAAGCGAACAATGGAGAAGACGCAACTGCTGGTCTCACTCACATGATGATCTGGCATTCCAACCTAAATGATGCCACATACCAGAGAACAAGAGCCCTCGTGCGGACTGGAATGGACCCCAGAATGTGCTCTTTGATGCAAGGATCAACCCTCCCGAGGAGATCTGGAGCTGCTGGTGCAGCAATAAAGGGAGTCGGGACGATGGTAATGGAACTAATTCGGATGATAAAGCGAGGCATTAATGACCGGAAATTCTGGAGAGGCGAGAATGGACGAAGAACAAGGATTGCATATGAGAGAATGTGCAACATCCTCAAAGGGAAATTTCAAACAGCAGCACAAAAAGCAATGATGGATCAGGTGCGAGAAAGCAGAAATCCTGGGAATGCTGAAATTGAAGATCTCATTTTTCTGGCACGGTCTGCACTCATCCTGAGAGGATCCGTAGCCCATAAGTCCTGCTTGCCTGCTTGTGTGTACGGACTCGCTGTGGCCAGTGGATATGATTTTGAGAGGGAAGGGTACTCTCTGGTTGGGATAGATCCTTTCCGTCTGCTTCAGAACAGTCAGGTCTTCAGTCTCATTAGACCAAAAGAGGATCCAGCACATAAAAGTCAATTGGTAAGGATGGCATGCCATTCTGCAGCATTTGAGGACCTGAGAGTCTCAAGTTTCATTAGAGGAACAAGAGTAATCCCAAGAGGACAACTATCCACTAGAGGAGTTCAGATTGCTTCAAATGAGAACGTGGAAGCAATGGACTCCAGCACTCTTGAACTGAGAAGCAGATATTGGGCTATAAGGACCAGGAGTGGAGGAAACACCAACCAACAGAGAGCATTTGCAGGACAAATCAGTGTACAGCCCAATTTCTCAGTACAGAGAAATTTTCCCTTCGAAAGAGTGACCATTATGGCCGCGTTTAAGGGGAATACCGAGGGCAGAAGATCTGACATGAGGACTGAAATCATAAGAATGATGGAAAGTGCCAGACCAGAAGATGTGTCTTTCCAGGGGCGGGGAGTCTTCGAGCTCTCAGACGAAAAGGCAACGAACCCGATCGTGCCTTCCTTTGACATGAGTAATGAAGGATCTTATTTCTTCGGAGACAATGCAGAGGAATATGACAAT
>cds:AAC14420 A/Chicken/Hong Kong/258/97  1997// NP
ATGGCGTCTCAAGGCACCAAACGATCTTATGAACAGATGGAAACTGGTGGAGAACGCCAGAATGCCACTGAGATCAGGGCATCTGTTGGAAGAATGGTTGGTGGAATTGGGAGGTTTTACATACAGATGTGCACTGAACTCAAACTCAGCGACCAGGAAGGAAGGTTGATCCAGAACAGTATAACAATAGAGAGAATGGTTCTCTCTGCATTTGATGAAAGGAGGAACAGGTACCTAGAGGAACATCCCAGTGCGGGGAAGGACCCGAAGAAGACCGGAGGTCCAATCTACCGAAGAAGAGACGGGAAATGGGTGAGAGAGCTGATTCTGTATGACAAAGAGGAGATAAGGAGAATTTGGCGCCAAGCGAACAATGGAGAAGACGCAACTGCTGGTCTCACTCACATGATGATCTGGCATTCCAACCTAAATGATGCCACATACCAGAGAACAAGAGCCCTCGTGCGGACTGGAATGGACCCCAGAATGTGCTCTCTGATGCAAGGATCAACCCTCCCGAGGAGATCTGGAGCTGCTGGTGCAGCAATAAAGGGAGTCGGGACGATGGTAATGGAACTAATTCGGATGATAAAGCGAGGCATTAATGACCGGAACTTCTGGAGAGGCGAGAATGGACGAAGAACAAGGATTGCATATGAGAGAATGTGCAACATCCTCAAAGGGAAATTTCAAACAGCAGCACAAAAAGCAATGATGGATCAGGTGCGAGAAAGCAGAAATCCTGGGAATGCTGAAATTGAAGATCTCATTTTTCTGGCACGGTCTGCACTCATCCTGAGAGGATCCGTAGCCCATAAGTCCTGCTTGCCTGCTTGTGTGTACGGACTCGCTGTGGCCAGTGGATATGATTTTGAGAGGGAAGGGTACTCTCTGGTTGGGATAGATCCTTTCCGTCTGCTTCAGAACAGTCAGGTCTTCAGTCTCATTAGACCAAATGAGAATCCAGCACATAAAAGTCAATTGGTATGGATGGCATGCCATTCTGCAGCATTTGAGGACCTGAGAGTCTCAAGTTTCATTAGAGGGACAAGAGTAATCCCAAGAGGACAACTATCCACTAGAGGAGTTCAGATTGCTTCAAATGAGAACGTGGAAGCAATGGACTCCAGCACTCTTGAACTGAGAAGCAGGTATTGGGCTATAAGGACCAGGAGTGGAGGAAACACCAATCAACAGAGAGCATCTGCAGGACAAATCAGTGTACAGCCCACTTTCTCAGTACAGAGAAATCTTCCCTTCGAAAGAGCGACCATTATGGCCGCGTTTAAGGGGAATACCGAGGGCAGAACATCTGACATGAGGACTGAAATCATAAGAATGATGGAAAGTGCCAGACCAGAAGATGTGTCTTTCCAGGGGCGGGGAGTCTTCGAGCTCTCGGACGAAAAGGCAACGAACCCGATCGTGCCTTCCTTTGACATGAGTAATGAAGGATCTTATTTCTTCGGAGACAATGCAGAGGAATATGACAAT
>cds:AAC32084 A/Chicken/Hong Kong/220/97  1997// NP
ATGGCGTCTCAAGGCACCAAACGATCTTATGAACAGATGGAAACTGGTGGAGAACGCCAGAATGCCACTGAGATCAGGGCATCTGTTGGAAGAATGGTTGGTGGAATTGGGAGGTTTTACATACAGATGTGCACTGAACTCAAACTCAGCGACCAGGAAGGAAGGTTGATCCAGAACAGTATAACAATAGAGAGAATGGTTCTCTCTGCATTTGATGAAAGGAGGAACAGGTACCTAGAGGAACATCCCAGTGCGGGGAAGGACCCGAAGAAGACCGGAGGTCCAATCTACCGAAGAAGAGACGGGAAATGGGTGAGAGAGCTGATTCTGTATGACAAAGAGGAGATAAGGAGAATTTGGCGCCAAGCGAACAATGGAGAAGACGCAACTGCTGGTCTCACTCACATGATGATCTGGCATTCCAACCTAAATGATGCCACATACCAGAGAACAAGAGCCCTCGTGCGGACTGGAATGGACCCCAGAATGTGCTCTCTGATGCAAGGATCAACCCTCCCGAGGAGATCTGGAGCTGCTGGTGCAGCAATAAAGGGAGTCGGGACGATGGTAATGGAACTAATTCGGATGATAAAGCGAGGCATTAATGACCGGAACTTCTGGAGAGGCGAGAATGGACGAAGAACAAGGATTGCATATGAGAGAATGTGCAACATCCTCAAAGGGAAATTTCAAACAGCAGCACAAAAAGCAATGATGGATCAGGTGCGAGAAAGCAGAAATCCTGGGAATGCTGAAATTGAAGATCTCATTTTTCTGGCACGGTCTGCACTCATCCTGAGAGGATCCGTAGCCCATAAGTCCTGCTTGCCTGCTTGTGTGTACGGACTCGCTGTGGCCAGTGGATATGATTTTGAGAGGGAAGGGTACTCTCTGGTTGGGATAGATCCTTTCCGTCTGCTTCAGAACAGTCAGGTCTTCAGTCTCATTAGACCAAATGAGAATCCAGCACATAAAAGTCAATTGGTATGGATGGCATGCCATTCTGCAGCATTTGAGGACCTGAGAGTCTCAAGTTTCATTAGAGGGACAAGAGTAATCCCAAGAGGACAACTATCCACTAGAGGAGTTCAGATTGCTTCAAATGAGAACGTGGAAGCAATGGACTCCAGCACTCTTGAACTGAGAAGCAGGTATTGGGCTATAAGGACCAGGAGTGGAGGAAACACCAATCAACAGAGAGCATCTGCAGGACAAATCAGTGTACAGCCCACTTTCTCAGTACAGAGAAATCTTCCCTTCGAAAGAGCGACCATTATGGCCGCGTTTAAGGGGAATACCGAGGGCAGAACATCTGACATGAGGACTGAAATCATAAGAATGATGGAAAGTGCCAGACCAGAAGATGTGTCTTTCCAGGGGCGGGGAGTCTTCGAGCTCTCGGACGAAAAGGCAACGAACCCGATCGTGCCTTCCTTTGACATGAGTAATGAAGGATCTTATTTCTTCGGAGACAATGCAGAGGAATATGACAAT
>cds:AAC32094 A/Hong Kong/156/97 1997// NP
ATGGCGTCTCAAGGCACCAAACGATCTTATGAACAGATGGAAACTGGTGGAGAACGCCAGAATGCCACTGAGATCAGGGCATCCGTTGGAAGAATGGTTGGTGGAATTGGGAGGTTTTACATACAGATGTGCACTGAACTCAAACTCAGCGACCAGGAAGGAAGGTTGATCCAGAACAGTATAACAATAGAGAGAATGGTTCTCTCTGCATTTGATGAAAGGAGGAACAGGTACCTAGAGGAACATCCCAGTGCGGGGAAGGACCCGAAGAAGACCGGAGGTCCAATCTACCGAAGAAGAGACGGGAAATGGGTGAGAGAGCTGATTCTGTATGACAAAGAGGAGATAAGGAGAATTTGGCGCCAAGCGAACAATGGAGAAGACGCAACTGCTGGTCTCACTCACATGATGATCTGGCATTCCAACCTAAATGATGCCACATACCAGAGAACAAGAGCCCTCGTGCGGACTGGAATGGACCCCAGAATGTGCTCTCTGATGCAAGGATCAACCCTCCCGAGGAGATCTGGAGCTGCTGGTGCAGCAATAAAGGGAGTCGGGACGATGGTAATGGAACTAATTCGGATGATAAAGCGAGGCATTAATGACCGGAACTTCTGGAGAGGCGAGAATGGACGAAGAACAAGGATTGCATATGAGAGAATGTGCAACATCCTCAAAGGGAAATTTCAAACGGCAGCACAAAAAGCAATGATGGATCAGGTGCGAGAAAGCAGAAATCCTGGGAATGCTGAAATTGAAGATCTCATTTTTCTGGCACGGTCTGCACTCATCCTGAGAGGATCCGTAGCCCATAAGTCCTGCTTGCCTGCTTGTGTGTACGGACTCGCTGTGGCCAGTGGATATGATTTTGAGAGGGAAGGGTACTCTCTGGTTGGGATAGATCCTTTCCGTCTGCTTCAGAACAGTCAGGTCTTCAGTCTCATTAGACCAAAAGAGAATTCAGCACATAAAAGTCAATTGGTATGGATGGCATGCCATTCTGCAGCATTTGAGGACCTGAGAGTCTCAAGTTTCATTAGAGGAACAAGAGTAATCCCAAGAGGACAACTATCCACTAGAGGAGTTCAGATTGCTTCAAATGAGAACGTGGAAGCAATGGACTCCAGCACTCTTGAACTGAGAAGCAGATATTGGGCTATAAGGACCAGGAGTGGAGGAAACACCAACCAACAGAGAGCATCTGCAGGACAAATCAGTGTACAGCCCACTTTCTCAGTACAGAGAAATCTTCCCTTCGAAAGAGTGACCATTATGGCCGCGTTTAAGGGGAATACCGAGGGCAGAACATCTGACATGAGGACTGAAATCATAAGAATGATGGAAAGTGCCAGACCAGAAGATGTGTCTTTCCAGGGGCGGGGAGTCTTCGAGCTCTCAGACGAAAAGGCAACGAACCCGATCGTGCCTTCCTTTGACATGAGTAATGAAGGATCTTATTTCTTCGGAGACAATGCAGAGGAATATGACAAT
>cds:AAC31557 A/duck/Hokkaido/8/1980 1980// NP
ATGGCGTCTCAAGGCACCAAACGATCTTATGAGCAGATGGAAACTGGTGGAGAGCGCCAGAATGCTACTGAGATCAGAGCATCTGTTGGGAGAATGGTTGGTGGAATTGGGAGATTCTACATACAGATGTGCACTGAACTCAAACTCAGCGACTATGAAGGGAGACTGATTCAGAACAGCATAACAATAGAGAGAATGGTTCTCTCTGCATTTGATGAAAGGAGGAACAAATACCTAGAAGAGCATCCCAGCGCTGGGAAGGACCCTAAGAAGACCGGGGGTCCAATCTATAGGAGGAGAGACGGAAAATGGATGAGAGAACTGATCCTGTATGACAAAGAGGAGATCAGAAGGATTTGGCGCCAAGCGAACAATGGAGAAGACGCAACTGCTGGTCTCACTCACTTGATGATCTGGCATTCCAACCTGAATGATGCCACCTATCAGAGAACAAGAGCCCTTGTGCGTACTGGGATGGACCCCAGAATGTGCTCTCTGATGCAAGGATCAACTCTCCCGAGGAGATCTGGAGCCGCTGGTGCAGCAGTGAAGGGAGTTGGGACAATGGTAATGGAGCTAATTCGGATGATAAAGCGAGGAATCAATGATCGGAATTTCTGGAGGGGCGAAAATGGACGAAGAACAAAAATTGCATATGAGAGAATGTGCAACATCCTCAAAGGGAAGTTCCAAACAGCAGCACAACGAGCAATGATGGACCAAGTGCGGGAAAGCCGAAATCCTGGGAATGCTGAAATTGAAGACCTTATCTTCCTGGCACGGTCTGCACTCATTCTGAGAGGATCAGTGGCTCATAAGTCCTGCCTGCCTGCTTGTGTGTATGGACTTGCTGTGGCCAGTGGATACGACTTTGAAAGAGAGGGGTACTCCCTGGTCGGAATAGATCCTTTCCGCCTGCTCCAAAACAGCCAGGTATTCAGCCTCATTAGACCAAATGAGAATCCAGCACATAAGAGCCAACTGGTATGGATGGCATGCCATTCTGCAGCATTTGAAGACCTGAGGGTATCAAGCTTCATCAGAGGAACAAGAGTGGTCCCGAGGGGACAACTGTCCACCAGAGGAGTTCAAATTGCCTCAAATGAGAACATGGAAACAATGGACTCCAGCACCCTTGAACTGAGGAGCAGATACTGGGCTATAAGGACCAGGAGCGGAGGAAACACCAACCAACAGAGAGCATCTGCAGGACAAATCAGTGTGCAACCCACTTTCTCAGTACAGAGAAATCTTCCTTTCGAAAGAGCGACCATCATGGCGGCATTTACAGGGAACACTGAAGGCAGAACGTCTGACATGAGGACTGAGATCATAAGAATGATGGAGAGTGCCAGACCAGAAGATGTGTCTTTCCAGGGGCGGGGAGTCTTCGAGCTCTCGGACGAAAAGGCAACGAACCCGATCGTGCCTTCCTTTGACATGAGTAATGAGGGATCTTATTTCTTCGGAGACAATGCAGAGGAGTATGACAAT
>cds:AAC63425 A/Akita/1/94 1994// NP
ATGGCGTCCCAAGGCACCAAACGGTCTTATGAACAGATGGAAACTGATGGGGAACGCCAGAATGCAACTGAGATTAGAGCATCCGTCGGGAAGATGATTGATGGAATTGGGCGATTCTACATCCAAATGTGCACTGAACTTAAACTCAGTGATTATGAAGGGCGGTTGATCCAGAACAGCTTGACAATAGAGAAAATGGTGCTCTCTGCTTTTGATGAGAGAAGGAATAGATATTTGGAAGAACACCCCAGCGCGGGGAAAGATCCTAAGAAAACTGGAGGGCCCATATACAAGAGAGTAGATGGAAGATGGATGAGGGAACTCGTCCTTTATGACAAAGAAGAAATAAGGCGAATCTGGCGCCAAGCCAACAATGGTGAGGATGCGACAGCTGGTCTAACTCACATGATGATCTGGCATTCCAATTTGAATGATACAACATACCAGAGGACAAGAGCTCTTGTTCGCACCGGAATGGATCCCAGGATGTGCTCTCTGATGCAGGGTTCGACTCTCCCTAGAAGGTCCGGAGCTGCAGGTGCTGCAGTCAAAGGAATCGGGACAATGGTGATGGAGCTGATCAGAATGGTCAAACGGGGGATCAACGATCGAAATTTCTGGAGAGGTGAGAATGGGCGGAAAACAAGGAGTGCTTATGAAAGAATGTGCAACATTCTAAAAGGAAAATTTCAAACAGCTGCACAAAGAGCAATGATGGATCAAGTGAGAGAAAGCCGGAACCCAGGAAATGCTGAGATCGAAGATCTCATATTTTTGGCAAGATCTGCATTAATATTGAGAGGGTCAGTTGCTCACAAATCTTGTCTACCTGCCTGTGTGTATGGACCTGCAGTATCCAGTGGGTACAACTTCGAAAAAGAGGGATATTCCTTAGTGGGAATAGACCCTTTCAAACTACTTCAAAATAGCCAAGTATACAGCCTAATCAGACCGAACGAGAATCCAGCACACAAGAGTCAGCTGGTGTGGATGGCATGCCATTCTGCTGCATTTGAAGATTTGAGATTGTTAAGCTTCATCAGAGGGACCAAAGTATCTCCGCGGGGGAAACTTTCAACTAGAGGAGTACAAATTGCTTCAAATGAGAACATGGATAATATGGGATCAAGTACTCTTGAACTGAGAAGCGGGTACTGGGCCATAAGGACCAGGAGTGGAGGAAACACTAATCAACAGAGGGCCTCCGCAGGCCAAATCAGTGTGCAACCTACGTTTTCTGTACAAAGAAACCTCCCATTTGAAAAGTCAACCGTCATGGCAGCATTCACTGGAAATACGGAGGGAAGAACCTCAGACATGAGGGCAGAAATCATAAGAATGATGGAAGGTGCAAAACCAGAAGAAGTGTCCTTCCGTGGGCGGGGAGTTTTCGAGCTCTCAGACGAGAAGGCAACGAACCCGATCGTGCCCTCTTTTGACATGAGTAATGAAGGATCTTATTTCTTCGGAGACAATGCAGAAGAGTACGACAAT
>cds:AAC63426 A/Akita/1/95 1995// NP
ATGGCGTCCCAAGGCACCAAACGGTCTTATGAACAGATGGAAACTGATGGGGAACGCCAGAATGCAACTGAGATTAGGGCATCCGTCGGAAAGATGATTGATGGAATTGGGCGATTCTACATCCAAATGTGCACTGAACTTAAACTCAGTGATTATGAAGGGCGGTTGATCCAGAACAGCTTGACAATAGAGAGAATGGTGCTCTCTGCTTTTGATGAGAGAAGGAATAGATATCTGGAAGAACACCCCAGCGCGGGGAAAGATCCTAAGAAAACTGGAGGGCCCATATACAAGAGAGTAGATGGAAGATGGATGAGGGAACTCGTCCTTTATGACAAAGAAGAAATAAGGCGAATCTGGCGCCAAGCCAACAATGGTGATGATGCGACAGCTGGTCTAACTCACATGATGATCTGGCATTCCAATTTGAATGATACAACATACCAAAGGACAAGAGCTCTTGTTCGCACCGGAATGGACCCCAGGATGTGCTCTCTGATGCAGGGTTCGACTCTCCCTAGAAGGTCCGGAGCCGCAGGTGCTGCAGTCAAAGGAATCGGGACAATGGTGATGGAGCTTATCAGAATGATCAAACGGGGGATCAACGATCGAAATTTCTGGAGAGGTGAGAATGGGCGGAAAACAAGGAGTGCTTATGAGAGAATGTGCAACATTCTTAAAGGAAAATTTCAAACAGCTGCACAAAGAGCAATGATGGATCAAGTGAGAGAAAGCCGGAACCCAGGAAATGCTGAGATCGAAGATCTCATATTTTCGGCAAGATCTGCACTAATATTGAGAGGGTCAGTTGCTCACAAATCTTGCCTACCTGCCTGTGTGTATGGACCTGCAGTATCCAGTGGGTACGACTTCGAAAAAGAGGGATATTCCTTAGTGGGAATAGACCCTTTCAAACTACTTCAAAATAGTCAAGTATACAGCCTAATCAGACCGAACGAGAATCCAGCACACAAGAGTCAGCTGGTGTGGATGGCATGCCATTCTGCTGCATTTGAAGATTTAAGATTGTTAAGCTTCATTAGAGGGACCAAAGTATCTCCGCGGGGGAAACTTTCGACTAGAGGAGTACAAATTGCTTCAAATGAGAACATGGATAATATGGAATCAAGTACTCTTGAACTGAGAAGCAGGTACTGGGCAATAAGGACCAGGAGTGGAGGAAACACTAATCAACAGAGGGCCTCCGCAGGCCAAATCAGTGTGCAACCTACATTTTCTGTACAAAGAAACCTCCCATTTGAAAAGTCAACCGTCATGGCAGCATTCACTGGAAATACGGAGGGAAGAACCTCAGACATGAGGGCAGAAATTATAAGGATGATGGAAGGTGCAAAACCAGAAGAAGTGTCCTTCCGTGGGCGGGGAGTTTTCGAGCTCTCAGACGAAAAGGCAACGAACCCGATCGTGCCCTCTTTTGACATGAGTAATGAAGGATCTTATTTCTTCGGAGACAATGCAGAAGAGTACGACAAT
>cds:AAC63427 A/Shiga/20/95 1995// NP
ATGGCGTCCCAAGGCACCAAACGGTCTTATGAACAAATGGAGACTGATGGGGAACGCCAGAATGCAACTGAGATTAGGGCATCCGTCGGAAAGATGATTGATGGAATTGGGAGATTCTACATCCAAATGTGCACTGAACTTAAACTCAGTGATTATGAAGGGCGGTTGATCCAAAACAGCTTGACAATAGAGAGAATGGTGCTCTCTGCTTTTGATGAGAGAAGGAATAGATATCTGGAAGAACACCCCAGCGCGGGGAAAGATCCTAAGAAAACTGGAGGGCCCATATACAAGAGAGTAGATGGAAGATGGATGAGGGAACTCGTCCTTTATGACAAAGAAGAAATAAGGCGAATCTGGCGCCAAGCCAACAATGGTGATGATGCGACAGCTGGTCTAACTCACATGATGATCTGGCATTCCAATTTGAATGATACAACATACCAGAGGACAAGAGCTCTTGTTCGCACAGGAATGGACCCCAGGATGTGCTCTCTGATGCAGGGTTCGACTCTTCCTAGAAGGTCCGGAGCTGCAGGCGCTGCAGTCAAAGGTATCGGGACAATGGTGATGGAGCTTATCAGAATGATCAAACGGGGGATCAACGATCGAAATTTCTGGAGAGGTGAGAATGGGCGCAAAACAAGGAGTGCTTATGAGAGAATGTGCAACATTCTTAAAGGAAAATTTCAAACAGCTGCACAAAGAGCAATGATGGATCAAGTGAGAGAAAGCCGGAACCCAGGAAATGCTGAGATCGAAGATCTCATATTTTCGGCAAGATCTGCACTAATATTGAGAGGGTCAGTTGCTCACAAATCTTGCCTACCTGCCTGTGTGTATGGACCTGCAGTATCCAGTGGGTACGACTTCGAAAAAGAGGGATATTCCTTAGTGGGAATAGACCCTTTCAAACTACTTCAAAATAGTCAAGTATACAGCCTAATCAGACCGAACGAGAATCCAGCACACAAGAGTCAGCTGGTGTGGATGGCATGCCATTCTGCTGCATTTGAAGATTTAAGATTGTTAAGCTTCATCAGAGGGACCAAAGTATCTCCGCGGGGGAAACTTTCAACTAGAGGAGTACAAATTGCTTCAAATGAGAACATGGATAATATGGAATCAAGTACTCTTGAACTGAGAAGCAGGTACTGGGCAATAAGGACCAGGAGTGGAGGAAACACTAATCAACAGAGGGCCTCCGCAGGCCAAATCAGTGTGCAACCTACATTTTCTGTACAAAGAAACCTCCCATTTGAAAAGTCAACCGTCATGGCAGCATTCACTGGAAATACGGAGGGAAGAACCTCAGACATGAGGGCAGAGATCATAAGGATGATGGAAGGTACAAAACCAGAAGAAGTGTCCTTCCGTGGGCGGGGAGTTTTCGAGCTCTCAGACGAAAAGGCAACGAACCCGATCGTGCCCTCTTTTGACATGAGTAATGAAGGATCTTATTTCTTCGGAGACAATGCAGAAGAGTACGACAAT
>cds:AAC63428 A/Miyagi/29/95 1995// NP
ATGGCGTCCCAAGGCACCAAACGGTCTTATGAACAAATGGAAACTGATGGGGAACGCCAGAATGCAACTGAGATTAGGGCATCCGTCGGAAAGATGATTGATGGAATTGGGAGATTCTACATCCAAATGTGCACTGAACTTAAACTCAGTGATTATGAAGGGCGGTTGATCCAAAACAGCTTGACAATAGAGAGAATGGTGCTCTCTGCTTTTGATGAGAGAAGGAATAGATATCTGGAAGAACACCCCAGCGCGGGGAAAGATCCTAAGAAAACTGGAGGGCCCATATACAAGAGAGTAGATGGAAGATGGATGAGGGAACTCGTCCTTTATGACAAAGAAGAAATAAGGCGAATCTGGCGCCAAGCCAACAATGGTGATGATGCGACAGCTGGTCTAACTCACATGATGATCTGGCATTCCAATTTGAATGATACAACATACCAGAGGACAAGAGCTCTTGTTCGCACAGGAATGGACCCCAGGATGTGCTCTCTGATGCAGGGTTCGACTCTTCCTAGAAGGTCCGGAGCTGCAGGCGCTGCAGTCAAAGGTATCGGGACAATGGTGATGGAGCTTATCAGAATGATCAAACGGGGGATCAACGATCGAAATTTCTGGAGAGGTGAGAATGGGCGCAAAACAAGGAGTGCTTATGAGAGAATGTGCAACATTCTTAAAGGAAAATTTCAAACAGCTGCACAAAGAGCAATGATGGATCAAGTGAGAGAAAGCCGGAACCCAGGAAATGCTGAGATCGAAGATCTCATATTTTCGGCAAGATCTGCACTAATATTGAGAGGGTCAGTTGCTCACAAATCTTGCCTACCTGCCTGTGTGTATGGACCTGCAGTATCCAGTGGGTACGACTTCGAAAAAGAGGGATATTCCTTAGTGGGAATAGACCCTTTCAAACTACTTCAAAATAGTCAAGTATACAGCCTAATCAGACCGAACGAGAATCCAGCACACAAGAGTCAGCTGGTGTGGATGGCATGCCATTCTGCTGCATTTGAAGATTTAAGATTGTTAAGCTTCATCAGAGGGACCAAAGTATCTCCGCGGGGGAAACTTTCAACTAGAGGAGTACAAATTGCTTCAAATGAGAACATGGATAATATGGAATCAAGTACTCTTGAACTGAGAAGCAGGTACTGGGCAATAAGGACCAGGAGTGGAGGAAACACTAATCAACAGAGGGCCTCCGCAGGCCAAATCAGTGTGCAACCTACATTTTCTGTACAAAGAAACCTCCCATTTGAAAAGTCAACCGTCATGGCAGCATTCACTGGAAATACGGAGGGAAGAACCTCAGACATGAGGGCAGAGATCATAAGGATGATGGAAGGTACAAAACCAGAAGAAGTGTCCTTCCGTGGGCGGGGAGTTTTCGAGCTCTCAGACGAAAAGGCAACGAACCCGATCGTGCCCTCTTTTGACATGAGTAATGAAGGATCTTATTTCTTCGGAGACAATGCAGAAGAGTACGACAAT
>cds:AAC63462 A/Kitakyushu/159/93 1993// NP
ATGGCGTCCCAAGGCACCAAACGGTCTTATGAACAGATGGAAACTGATGGGGAACGCCAGAATGCAACTGAGATTAGGGCATCCGTCGGGAAGATGATTGATGGAATTGGGCGATTCTACATCCAAATGTGCACTGAACTTAAACTCAGTGATTATGAAGGGCGGTTGATCCAGAACAGCTTGACAATAGAGAGAATGGTGCTCTCTGCTTTTGATGAGAGAAGGAATAGATATCTGGAAGAACACCCCAGCGCGGGGAAAGATCCTAAGAAAACTGGAGGGCCCATATACAAGAGAGTAGATGGAAGATGGATGAGGGAACTCGTCCTTTATGACAAAGAAGAAATAAGGCGAATCTGGCGCCAAGCCAACAATGGTGATGATGCGACAGCTGGTCTAACTCACATGATGATCTGGCATTCCAATTTGAATGATACAACATACCAGAGGACAAGAGCTCTTGTTCGCACCGGAATGGACCCCAGGATGTGCTCTCTGATGCAGGGTTCGACTCTCCCTAGAAGGTCCGGAGCTGCAGGCGCTGCAGTCAAAGGAATCGGGACAATGGTGATGGAGCTTATCAGAATGATCAAACGGGGGATCAACGATCGAAATTTCTGGAGAGGTGAGAATGGGCGGAAAACAAGGAGTGCTTATGAGAGAATGTGCAACATTCTTAAAGGAAAATTTCAAACAGCTGCACAAAGAGCAATGATGGATCAAGTGAGAGAAAGCCGGAACCCAGGAAATGCTGAGATCGAAGATCTCATATTTTCAGCAAGATCTGCACTAATATTGAGAGGGTCAGTTGCTCACAAATCTTGCCTACCTGCCTGTGTGTATGGACCTGCAGTATCCAGTGGGTACAACTTCGAAAAAGAGGGATATTCCTTAGTGGGAATAGACCCTTTCAAACTACTTCAAAATAGTCAAGTATACAGCCTAATCAGACCGAACGAGAATCCAGCACACAAGAGTCAGCTGGTGTGGATGGCATGCCATTCTGCTGCATTTGAAGATTTAAGATTGTTAAGCTTCATCAGAGGGACCAAAGTATCTCCGCGGGGGAAACTTTCAACTAGAGGAGTACAAATTGCTTCAAATGAGAACATGGATAATATGGAATCAAGTACTCTTGAACTGAGAAGCAGGTACTGGGCCATAAGGACCAGGAGTGGAGGAAACACTAATCAACAGAGGGCCTCCGCAGGGCAAATCAGTGTGCAACCTACATTTTCTGTACAAAGAAACCTCCCATTTGAAAAGTCAACCGTCATGGCAGCATTCACTGGAAATACGGAGGGAAGAACCTCAGACATGAGGGCAGAAATCATAAGGATGATGGAAGGTGCAAAACCAGAAGAAGTGTCCTTCCGTGGGCGGGGAGTTTTCGAGCTCTCAGACGAAAAGGCAACGAACCCGATCGTGCCCTCTTTTGACATGAGTAATGAAGGATCTTATTTCTTCGGAGACAATGCAGAAGAGTACGACAAT
>cds:AAC63463 A/Tochigi/44/95 1995// NP
ATGGCGTCCCAAGGCACCAAACGGTCTTATGAACAGATGGAAACTGATGGGGAACGCCAGAATGCAACTGAGATTAGGGCATCCGTCGGAAAGATGATTGATGGAATTGGGCGATTCTACATCCAAATGTGCACTGAACTTAAACTCAGTGATTATGAAGGGCGGTTGATCCAGAACAGCTTGACAATAGAGAGAATGGTGCTCTCTGCTTTTGATGAGAGAAGGAATAGATATCTGGAAGAACACCCCAGTGCGGGGAAAGATCCTAAGAAAACTGGAGGGCCCATATACAAGAGAGTAGATGGAAGATGGATGAGGGAACTCGTCCTTTATGACAAAGAAGAAATAAGGCGAATCTGGCGCCAAGCCAACAATGGTGATGATGCGACAGCTGGTCTAACTCACATGATGATCTGGCATTCCAATTTGAATGATACAACATACCAAAGGACAAGAGCTCTTGTTCGCACCGGAATGGACCCCAGGATGTGCTCTCTGATGCAGGGTTCAACTCTCCCTAGAAGGTCCGGAGCCGCAGGTGCTGCAGTCAAAGGAATCGGGACAATGGTGATGGAGCTTATCAGAATGATCAAACGGGGGATCAACGATCGAAATTTCTGGAGAGGTGAGAATGGGCGGAAAACAAGGAGTGCTTATGAGAGAATGTGCAACATTCTTAAAGGAAAATTTCAAACAGCTGCACAAAGAGCAATGATGGATCAAGTGAGAGAAAGCCGGAACCCAGGAAATGCTGAGATCGAAGATCTCATATTTTCGGCAAGATCTGCACTAATATTGAGAGGGTCAGTTGCTCACAAATCTTGCCTACCTGCCTGTGTGTATGGACCTGCAGTATCCAGTGGGTACGACTTCGAAAAAGAGGGATATTCCTTAGTGGGAATAGACCCTTTCAAACTACTTCAAAATAGTCAAGTATACAGCCTAATCAGACCGAACGAGAATCCAGCACACAAGAGTCAGCTGGTGTGGATGGCATGCCATTCTGCTGCATTTGAAGATTTAAGATTGTTAAGCTTCATCAGAGGGACCAAAGTATCTCCGCGGGGGAAACTTTCGACTAGAGGAGTACAAATTGCTTCAAATGAGAACATGGACAATATGGAATCAAGTACTCTTGAACTGAGAAGCAGGTACTGGGCAATAAGGACCAGGAGTGGAGGAAACACTAATCAACAGAGGGCCTCCGCAGGCCAAATCAGTGTGCAACCTACATTTTCTGTACAAAGAAACCTCCCATTTGAAAAGTCAACCGTCATGGCAGCATTCACTGGAAATACGGAGGGAAGAACCTCAGACATGAGGGCAGAAATTATAAGGATGATGGAAGGTGCAAAACCAGAAGAAGTGTCCTTCCGTGGGCGGGGAGTTTTCGAGCTCTCAGACGAAAAGGCAACGAACCCGATCGTGCCCTCTTTTGACATGAGTAATGAAGGATCTTATTTCTTCGGAGACAATGCAGAAGAGTACGACAAT
>cds:AAC63464 A/Niigata/137/96 1996// NP
ATGGCGTCCCAAGGCACCAAACGGTCTTATGAACAGATGGAAACTGATGGGGAACGCCAGAATGCAACTGAGATTAGGGCATCCGTCGGAAAGATGATTGATGGAATTGGGAGATTCTACATTCAAATGTGCACTGAACTTAAACTCAGTGATTATGAAGGGCGGTTGATCCAGAACAGCTTGACAATAGAGAGAATGGTGCTCTCTGCTTTTGATGAGAGAAGGAATAGATATCTGGAAGAACACCCCAGCGCGGGGAAAGATCCTAAGAAAACTGGAGGGCCCATATACAAGAGAGTAGATGGAAGATGGATGAGGGAACTCGTCCTTTATGACAAAGAAGAAATAAGGCGAATCTGGCGCCAAGCCAACAATGGTGATGATGCGACAGCTGGTCTAACTCACATGATGATCTGGCATTCCAATTTGAATGATACAACATACCAGAGGACAAGAGCTCTTGTTCGCACAGGAATGGACCCCAGGATGTGCTCTCTGATGCAGGGTTCGACTCTTCCTAGAAGGTCCGGAGCTGCAGGCGCTGCAGTCAAAGGAATCGGGACAATGGTGATGGAGCTTATCAGAATGATCAAACGGGGGATCAACGATCGAAATTTCTGGAGAGGTGAGAATGGGCGGAAAACAAGGAGTGCTTATGAGAGAATGTGCAACATTCTTAAAGGAAAATTTCAAACAGCTGCACAAAGAGCAATGATGGATCAAGTGAGAGAAAGCCGGAACCCAGGAAATGCTGAGATCGAAGATCTCATATTTTCGGCAAGATCTGCACTAATATTGAGAGGGTCAGTTGCTCACAAATCTTGCCTACCTGCCTGTGTGTATGGACCTGCAGTATCCAGTGGGTACGACTTCGAAAAAGAGGGATATTCCTTAGTGGGAATAGACCCTTTCAAACTACTTCAAAATAGTCAAGTATACAGCCTAATCAGACCGAACGAGAATCCAGCACACAAGAGTCAGCTGGTATGGATGGCATGCCATTCTGCTGCATTTGAAGATTTAAGATTGTTAAGCTTCATCAGAGGGACCAAAGTATCTCCGCGGGGGAAACTTTCAACCAGAGGAGTACAAATTGCTTCAAATGAGAACATGGATAATATGGAATCAAGTACTCTTGAACTGAGAAGCAGGTACTGGGCAATAAGGACCAGGAGTGGAGGAAACACTAATCAACAGAGGGCCTCCGCAGGCCAAATCAGTGTGCAACCTACATTTTCTGTACAAAGAAACCTCCCATTTGAAAAGTCAACCGTTATGGCAGCATTCACTGGAAATACGGAGGGAAGAACCTCAGACATGAGGGCAGAAATTATAAGGATGATGGAAGGTACAAAACCAGAAGAAGTGTCCTTCCGTGGGCGGGGAGTTTTCGAGCTCTCAGACGAAAAGGCAACGAACCCGATCGTGCCCTCTTTTGACATGAGTAATGAGGGATCTTATTTCTTCGGAGACAATGCAGAAGAGTACGACAAT
>cds:AAC63465 A/Fukushima/114/96 1996// NP
ATGGCGTCCCAAGGCACCAAACGGTCTTATGAACAGATGGAAACTGATGGGGAACGCCAGAATGCAACTGAGATTAGGGCATCCGTCGGAAAGATGATTGATGGAATTGGGCGATTCTACATCCAAATGTGCACTGAACTTAAACTCAGTGATTATGAAGGGCGGTTGATCCAGAACAGCTTGACAATAGAGAGAATGGTGCTCTCTGCTTTTGATGAGAGAAGGAATAGATATCTGGAAGAACACCCCAGCGCGGGGAAAGATCCTAAGAAAACTGGAGGGCCCATATACAAGAGAGTAGATGGAAGATGGATGAGGGAACTCGTCCTTTATGACAAAGAAGAAATAAGGCGAATTTGGCGCCAAGCCAACAATGGTGATGATGCGACAGCTGGTCTAACTCACATGATGATCTGGCATTCCAATTTGAATGATACAACATACCAGAGGACAAGAGCTCTTGTTCGCACAGGAATGGACCCCAGGATGTGCTCTCTGATGCAGGGTTCGACTCTTCCTAGAAGGTCCGGAGCTGCAGGCGCTGCAGTCAAAGGAATCGGGACAATGGTGATGGAGCTTATCAGAATGATCAAACGGGGGATCAACGATCGAAATTTCTGGAGAGGTGAGAATGGGCGGAAAACAAGGAGTGCCTATGAGAGAATGTGCAACATTCTTAAAGGAAAATTTCAAACAGCTGCACAAAGAGCAATGATGGATCAAGTGAGAGAAAGCCGGAACCCAGGAAATGCTGAGATCGAAGATCTCATATTTTCGGCAAGATCTGCACTAATATTGAGAGGGTCAGTTGCTCACAAATCTTGCCTACCTGCCTGTGTGTATGGACCTGCAGTATCCAGTGGGTACGACTTCGAAAAAGAGGGATATTCCTTAGTGGGAATAGACCCTTTCAAACTACTTCAAAATAGTCAAGTATACAGCCTAATCAGACCGAACGAGAATCCAGCACACAAGAGTCAGCTGGTGTGGATGGCATGCCATTCTGCTGCATTTGAAGATTTAAGATTGTTAAGCTTCATCAGAGGGACCAAAGTATCTCCGCGGGGGAAACTTTCAACTAGAGGAGTACAAATTGCTTCAAATGAGAACATGGATAATATGGAATCAAGTACTCTTGAACTGAGAAGCAGGTACTGGGCAATAAGGACCAGGAGTGGAGGAAACACTAATCAACAGAGGGCCTCCGCAGGCCAAATCAGTGTGCAACCTACATTTTCTGTACAAAGAAACCTCCCATTTGAAAAGTCAACCGTTATGGCAGCATTCACTGGAAATACGGAGGGAAGAACCTCAGACATGAGGGCAGAAATTATAAGGATGATGGAAGGTACAAAACCAGAAGAAGTGTCCTTCCGTGGGCGGGGAGTTTTCGAGCTCTCAGACGAAAAGGCAACGAACCCGATCGTGCCCTCTTTTGACATGAGTAATGAAGGATCTTATTTCTTCGGAGACAATGCAGAAGAGTACGACAAT
>cds:AAC63466 A/Fukushima/140/96 1996// NP
ATGGCGTCCCAAGGCACCAAACGGTCTTATGAACAGATGGAAACTGATGGGGATCGCCAGAATGCAACTGAGATTAGGGCATCCGTCGGGAAGATGATTGATGGAATTGGGCGATTCTACATCCAAATGTGCACTGAACTTAAACTCAGTGATTATGAAGGGCGGTTGATCCAGAACAGCTTGACAATAGAGAAAATGGTGCTCTCTGCTTTTGATGAGAGAAGGAATAGATATCTGGAAGAACACCCCAGCGCGGGGAAAGATCCTAAGAAAACTGGAGGGCCCATATACAAGAGAGTAGATGGAAGATGGATGAGGGAACTCGTCCTTTATGACAAAGAAGAAATAAGGCGAATCTGGCGCCAAGCCAACAATGGCGAGGATGCGACAGCTGGTCTAACTCACATGATGATCTGGCATTCCAATTTGAATGATACAACATACCAGAGGACAAGAGCTCTTGTTCGCACCGGAATGGATCCCAGAATGTGCTCTCTGATGCAGGGCTCGACTCTCCCTAGAAGGTCCGGAGCTGCAGGTGCTGCAGTCAAAGGAATCGGGACAATGGTGATGGAGCTGATCAGAATGGTCAAACGGGGGATCAACGATCGAAATTTCTGGAGAGGTGAGAATGGGCGGAAAACAAGGAGTGCTTATGAGAGAATGTGCAACATTCTTAAAGGAAAATTTCAAACAGCTGCACAGAGAGCAATGGTGGATCAAGTGAGAGAAAGTCGGAACCCAGGAAATGCTGAGATCGAAGATCTCATATTTTTGGCAAGATCTGCATTAATATTGAGAGGGTCAGTTGCTCACAAATCTTGCCTACCTGCCTGTGTGTATGGACCTGCAGTATCCAGTGGGTACGACTTCGAAAAAGAGGGATATTCCTTGGTGGGAATAGACCCTTTCAAACTACTTCAAAATAGCCAAGTATACAGCCTAATCAGACCAAACGAGAATCCAGCACACAAGAGTCAGCTGGTGTGGATGGCATGCCATTCTGCTGCATTTGAAGATTTAAGATTGTTAAGCTTCATCAGAGGGACCAAAGTATCTCCGCGGGGGAAACTTTCAACTAGAGGAGTACAAATTGCTTCAAATGAGAACATGGATAATATGGGATCAAGTACTCTTGAACTGAGAAGCGGGTACTGGGCCATAAGGACCAGGAGTGGAGGAAACACTAATCAACAGAGGGCCTCCGCAGGCCAAATCAGTGTGCAACCTACGTTTTCTGTACAAAGAAACCTCCCATTTGAAAAGTCAACCGTCATGGCAGCATTCACTGGAAATACGGAGGGAAGAACCTCAGACATGAGGGCAGAAATCATAAGAATGATGGAAGGTGCAAAACCAGAAGAAGTGTCTTTCCGTGGGCGGGGAGTTTTCGAGCTCTCAGACGAGAAGGCAACGAACCCGATCGTGCCCTCTTTTGACATGAGTAATGAAGGATCTTATTTCTTCGGAGACAATGCAGAAGAGTACGACAAT
>cds:AAC63467 A/Shiga/25/97 1997// NP
ATGGCGTCCCAAGGCACCAAACGGTCTTATGAACAGATGGAAACTGATGGGGATCGCCAGAATGCAACTGAGATTAGGGCATCCGTCGGGAAGATGATTGATGGAATTGGGCGATTCTACATCCAAATGTGCACTGAACTTAAACTCAGTGATTATGAAGGGCGGTTGATCCAGAACAGCTTGACAATAGAGAAAATGGTGCTCTCTGCTTTTGATGAGAGAAGGAATAGATATCTGGAAGAACACCCCAGCGCGGGGAAAGATCCTAAGAAAACTGGAGGGCCCATATACAAGAGAGTAGATGGAAGATGGATGAGGGAACTCGTCCTTTATGACAAAGAAGAAATAAGGCGAATCTGGCGCCAAGCCAACAATGGTGAGGATGCGACAGCTGGTCTAACTCACATGATGATCTGGCATTCCAATTTGAATGATACAACATACCAGAGGACAAGAGCTCTTGTTCGCACCGGAATGGATCCCAGAATGTGCTCTCTGATGCAGGGCTCGACTCTCCCTAGAAGGTCCGGAGCTGCAGGTGCTGCAGTCAAAGGAATCGGGACAATGGTGATGGAGCTGATCAGAATGGTCAAACGGGGGATCAACGATCGAAATTTCTGGAGAGGTGAGAATGGGCGGAAAACAAGGAGTGCTTATGAGAGAATGTGCAACATTCTTAAAGGAAAATTTCAAACAGCTGCACAAAGAGCAATGGTGGATCAAGTGAGAGAAAGTCGGAACCCAGGAAATGCTGAGATCGAAGATCTCATATTTTTGGCAAGATCTGCATTAATATTGAGAGGGTCAGTTGCTCACAAATCTTGCCTACCTGCCTGTGTGTATGGACCTGCAGTATCCAGTGGGTACGACTTCGAAAAAGAGGGATATTCCTTGGTGGGAATAGACCCTTTCAAACTACTTCAAAATAGCCAAGTATACAGCCTAATCAGACCGAACGAGAACCCAGCACACAAGAGTCAGCTGGTGTGGATGGCATGCCATTCTGCTGCATTTGAAGATTTAAGATTGTTAAGCTTCATCAGAGGGACCAAAGTATCTCCGCGGGGGAAACTTTCAACTAGAGGAGTACAAATTGCTTCAAATGAGAACATGGATAATATGGGATCAAGTACTCTTGAACTGAGAAGCGGGTACTGGGCCATAAGGACAAGGAGTGGAGGAAACACTAATCAACAGAGGGCCTCCGCAGGCCAAATCAGTGTGCAACCTACGTTTTCTGTACAAAGAAACCTCCCATTTGAAAAGTCAACCGTCATGGCAGCATTCACTGGAAATACGGAGGGAAGAACCTCAGACATGAGGGCAGAAATCATAAGAATGATGGAAGGTGCAAAACCAGAAGAAGTGTCTTTCCGTGGGCGGGGAGTTTTCGAGCTCTCAGACGAGAAGGCAACGAACCCGATCGTGCCCTCTTTTGACATGAGTAATGAAGGATCTTATTTCTTCGGAGACAATGCAGAAGAGTACGACAAT
>cds:BAA35109 A/Chicken/Beijing/1/1996 1996// NP
ATGGCGCTTCAAGGCACCAAACGATCTTATGAGCAGATGGAAACTGGTGGGGAACGCCAGAATGCTACTGAGATCAGAGCATCTGTTGGGAGAATGGTTGGTGGAATCGGAAGATTCTACATACAGATGTGCACTGAACTCAAACTCAGCGACTACGAAGGCAGGCTGATCCAAAACAGCATAACAATAGAGAGAATGGTCCTCTCCGCATTTGATGAAAGGAGGAACAGATACCTGGAAGAAAGTCCCAGTGCGGGGAAAGATCCGAAGAAAACTGGAGGTCCAATCTACAAAAGAAGGGAAGGAAAGTGGGTGAGAGAGCTGATTTTGTATGACAAGGAGGAGATCAGGAGAATTTGGCGTCAAGCGAACAATGGAGAAGACGCAACTGCTGGCCTCACCCATCTGATGATCTGGCATTCCAATCTGAATGATGCCACATATCAAAGAACAAGAGCTCTAGTGCGTACTGGGATGGACCCCAGAATGTGTTCTCTGATGCAAGGATCAACTCTCCCGAGAAGATCAGGAGCTGCTGGTGCAGCAGTAAAGGGAATTGGGACAATGGTGATGGAACTAATTCGGATGATAAAGCGGGGAATCAATAACCGGAATTTCTGGAGAGGCGACAATGGACGAAGAACAAGGATTGCATATGAGAGAATGTGCAACATCCTCAAAGGGAAATTCCAAACAGCAGCACAACGAGCAATGGTGGACCAGGTGCGGGAAAGCAGAAATCCTGGGAATGCTGAAATTGAAGACCTTATCTTTCTGGCACGGTCTGCACTCATTCTGAGAGGATCAGTGGCCCATAAGTCCTGCTTGCCTGCTTGTGTCTATGGGCTTGCTGTAGCCAGTGGATATGACTTTGAGAGAGAAGGGTACTCTCTGGTCGGAATAGATCCTTTTCGTCTGCTCCAAAACAGCCAGGTGTTCAGCCTCATTAGATCAAATGAGAATCCAGCACATAAGAGTCAACTGGTATGGATGGCATGCCATTCTGCAGCATTTGAAGACCTGAGAGTGTCAAGCTTCATCAGAGGAACAAGAGTAATCCCAAGGGGACAACTGTCCACCAGAGGTGTTCAAATAGCTTCAAATGAGAACATGGAAACAATAGACTCAAGTACTCTTGAACTAAGAAGCAGATACTGGGCTATAAGGGCCAGGAGTGGAGGAAACACCAACAAACATAGAGCATCTGCAGGGCAAATCAGTGTACAACCTACTTTCTCGGTACAGAGAAGCCTTCCTTTCGAGAGAGCAACCATCATGGCGGCATTCACAGGGAACACTGAAGGCAGAACATCCGACATGAGGACTGAAATCATAAGAATGATGGAAAATGCCAAACCAGAAGATGTGTCTTTCCAAGGGCGGGGAGTCTTCGAGCTCTCGGACGAAAAGGCAACGAACCCGATCGTGCCTTCCTTTGACATGAGTAACGAAGGATCTTATTTCTTCGGAGACAATGCAGAGGAGTATGACAAT
>cds:AAD12236 A/Victoria/3/1975 1975// NP
ATGGCGTCCCAAGGCACCAAACGGTCTTATGAACAGATGGAAACTGATGGGGAACGCCAGAATGCAACTGAAATCAGGGCATCCGTCGGGAAGATGATTAATGGAATTGGACGATTCTACATCCAAATGTGCACTGAACTTAAACTCAGTGATTATGAAGGGCGGTTGATCCAGAACAGCTTAACAATAGAGAGAATGGTGCTCTCTGCCTTTGATGAGAGAAGGAATAGATATCTGGAAGAACATCCCAGCGCGGGGAAAGATCCTAAGAAAACTGGAGGGCCCATATACAAGAGAGTAGATGGAAAGTGGATGAGGGAACTCGTCCTTTATGACAAAGAAGAAATAAGGCGAATCTGGCGCCAAGCCAATAATGGTGATGATGCGACAGCTGGTCTAACTCACATGATGATCTGGCATTCCAATTTGAATGATACAACATATCAGAGGACAAGAGCTCTTGTTCGCACCGGAATGGATCCCAGGATGTGCTCTCTGATGCAGGGTTCGACTCTCCCTAGGAGGTCTGGAGCTGCAGGCGCTGCAGTCAAAGGAGTCGGGACAATGGTGATGGAGCTGATCAGAATGATCAAACGTGGAATCAACGATCGGAACTTCTGGAGAGGTGAGAATGGACGAAAAACAAGGAGTGCTTATGAGAGAATGTGCAACATTCTCAAAGGAAAATTTCAAACAGCTGCACAAAGAGCAATGATGGATCAAGTGAGAGAAAGCCGGAACCCAGGAAATGCTGAGATCGAAGATCTCATATTTTCGGCACGGTCTGCACTAATATTGAGAGGGTCAGTTGCTCACAAATCTTGTCTGCCTGCCTGTGTGTATGGACCTGCCGTAGCCAGTGGGTACGACTTTGAAAAAGAGGGATATTCTTTGGTGGGAATTGACCCTTTCAAACTACTTCAAAACAGCCAAGTGTACAGCCTAATCAGACCGAACGAGAATCCAGCACACAAGAGTCAGCTGGTGTGGATGGCATGCCATTCTGCTGCATTTGAAGATCTAAGATTATTAAGCTTCATCAGAGGGACCAAAGTATCTCCAAGGGGGAAACTTTCAACTAGAGGAGTACAAATTGCTTCAAATGAAAACATGGATACTATGGAATCAAGTACTCTTGAACTGAGAAGCAGATACTGGGCCATAAGGACCAGAAGTGGAGGAAACACTAATCAACAGAGGGCCTCCGCAGGCCAAATCAGTGTGCAACCTGCATTTTCTGTGCAAAGAAACCTCCCATTTGACAAATCAACCATCATGGCAGCATTCACTGGGAATACGGAAGGAAGAACCTCAGACATGAGGGCAGAAATCATAAGGATGATGGAAGGTGCAAAACCAGAAGAAGTGTCCTTCCGTGGGCGGGGAGTCTTCGAGCTCTCGGACGAAAAGGCAACGAACCCGGTCGTGCCCTCTTTTGACATGAGTAATGAAGGATCTTATTTCTTCGGAGACAATGCAGAGGAGTACGACAAT
>cds:AAD49013 A/Chicken/Hong Kong/G23/97 1997// NP
ATGGCGCTTCAAGGCACCAAACGATCTTATGAGCAGATGGAAACTGGTGGAGAACGCCAGAATGCTACTGAGATCAGAGCATCTGTTGGGAGAATGGTTGGTGGAATCGGAAGATTCTACATACAGATGTGCACTGAACTCAAACTCAGCGACTACGAAGGCAGGCTGATCCAAAACAGCATAACAATAGAGAGAATGGTCCTCTCTGCATTTGATGAGAGGAGGAACAGGTACCTGGAAGAAAATCCCAGTGCGGGGAAGGATCCGAAGAAAACTGGAGGTCCAATCTACAAAAGAAGGGAAGGAAAGTGGGTGAGAGAGCTGATTTTGTATGACAAGGAGGAGATCAGGAGAATTTGGCGTCAAGCGAACAATGGAGAAGACGCAACTGCTGGTCTCACCCATCTGATGATCTGGCATTCCAATCTGAATGATGCCACATATCAAAGAACAAGAGCTCTAGTGCGTACTGGGATGGACCCCAGAATGTGTTCTCTGATGCAAGGATCAACTCTCCCGAGAAGATCAGGAGCTGCTGGTGCAGCAATAAAGGGAATTGGGACAATGGTGATGGAACTAATTCGGATGATAAAGCGAGGAATCAATGACCGGAATTTCTGGAGAGGAGACAATGGACGAAGAACAAGGATTGCATATGAGAGAATGTGCACCATCCTCAAAGGGAAATTCCAAACAGCAGCACAACGAGCAATGATGGACCAAGTGCGAGAAAGCAGGAATCCTGGTAATGCTGAAATTGAAGACCTTATCTTTCTGGCACGGTCTGCACTCATTCTGAGAGGATCAGTGGCCCACAAGTCCTGTTTGCCTGCTTGTGTCTATGGGCTTGCTGTAGCCAGTGGATATGACTTTGAGAGAGAAGGGTACTCTCTGGTCGGAATAGATCCTTTTCGTCTGCTCCAAAACAGCCAGGTGTTCAGCCTCATCAGATCAAATGAGAATCCAGCACATAAGAGTCAATTGGTATGGATGGCATGTCATTCTGCAGCATTTGAAGACCTGAGAGTGTCAAGCTTCATCAGAGGAACAAGAGTAATCCCAAGGGGACAACTGTCCACCAGAGGTGTTCAAATAGCTTCAAATGAGAACATGGAAACAATAGACTTCAGTACTCTAGAACTAAGAAGCAGATACTGGGCTATAAGGACCAGGAGTGGAGGAAACACCAACCAACATAGGGCATCTGCAGGGCAAATCAGTGTACAACCTACTTTCTCGGTACAGAGAAGCCTTCCTTTCGAGAGAGCAACCATCATGGCGGCATTCACAGGGAACACTGAAGGCAGAACATCCGACATGAGGACTGAAATCATAAGAATGATGGAAAATGCCAAACCAGAAGACGTGTCTTTCCAAGGGCGGGGAGTCTTCGAGCTCTCGGACGAAAAGGCAACGAACCCGATCGTGCCTTCCTTTGACATGAGTAATGAAGGATCTTATTTCTTCGGAGACAATGCAGAGGAGTATGACAAT
>cds:AAD49016 A/duck/Hong Kong/Y439/97 1997// NP
ATGGCGTCTCAAGGCACCAAACGATCTTATGAACAGATGGAAACTGGTGGAGAACGCCAGAATGCCACTGAGATCAGAGCATCTGTTGGAAGAATGGTTGTTGGAATTGGGAGATTTTACATACAGATGTGCACTGAACTCAAACTCAGCGACTATGAAGGAAGGCTGATTCAGAACAGCATAACAATAGAGAGAATGGTTCTCTCCGCATTTGATGAAAGGAGGAACAAATACCTAGAAGAACATCCCAGTGCGGGGAAGGACCCGAAGAAAACTGGAGGTCCAATTTATCGAAGGAGAGACGGGAAATGGATGAGAGAGCTGATTCTGTATGACAAAGAGGAGATCAGGAGGATTTGGCGTCAAGCGAACAATGGGGAAGACGCAACTGCTGGTCTCACTCACCTGATGATCTGGCATTCCAACCTAAATGATGCCACATACCAGAGAACAAGAGCTCTTGTGCGTACCGGGATGGACCCCAGAATGTGCTCTCTGATGCAAGGATCAACTCTCCCGANGAGATCTGGAGCTGCTGGTGCAACAGTAAAGGGAGTCGGGACAATGGTGATGGAACTAATTCGGATGATAAAGCGAGGGATTAATGATCGGAATTTCTGGAGAGGCGAAAATGGACGAAGAACAAGGATTGCATATGAGAGAATGTGCAACATCCTCAAAGGGAAATTCCAAACAGCAGCACAAAGAGCAATGATGGACCAGGTGAGAGAAAGCAGAAATCCTGGGAATGCTGAAATTGAAGATCTCATCTTCCTGGCACGGTCTGCACTCATCCTGAGAGGATCAGTGGCCCATAAGTCCTGCTTGCCTGCTTGTGTGTACGGACTTGCTGTGGCCAGTGGATATGACTTTGAGAGAGAAGGGTACTCTCTAGTTGGAATAGATCCTTTCCGTCTGCTTCAAAACAGCCAGGTCTTCAGTCTCATTAGACCAAATGAGAATCCAGCACACAAGAGTCAACTGGTGTGGATGGCATGCCATTCTGCAGCATTTGAGGACCTGAGAGTCTCAAGTTTCATCAGAGGGACAAGAGTAGTCCCAAGAGGACAACTATCCACCAGAGGAGTTCAAATTGCTTCAAATGAGAACATGGAAACAATGGACTCCAGCACTCTTGAGCTGAGAAGCAGATATTGGGCTATAAGAACCAGGAGTGGAGGAAACACCAACCAACAGAGAGCATCTGCAGGACAAATCAGTGTACAGCCTACCTTCTCGGTACAGAGAAATCTTCCCTTCGAAAGAGCGACCATTATGGCAGCATTCACAGGGAATGCTGAGGGCAGAACATCTGACATGAGAACTGAAATCATAAGAATGATGGAAAGTGCCAGACCAGAAGATGTGTCTTTCCAGGGGCGGGGAGTCTTCGAGCTTTCGGACGAAAAGGCAACGAACCCGATCGTGCCTTCCTTTGACATGAGTAATGAAGGATCTTATTTCTTCGGAGACAATGCAGAGGAATATGACAAT
>cds:AAD51925 A/Goose/Guangdong/1/96 1996// NP
ATGGCGTCTCAGGGCACCAAACGATCTTATGAACAGATGGAAACTGGTGGAGAACGCCAGAATGCTACTGAGATCAGAGCATCTGTTGGAAGAATGGTTGGTGGAATTGGGAGGTTTTATATACAGATGTGCACTGAACTCAAACTCAGCGACTATGAAGGAAGGCTGATTCAGAACAGCATAACAATAGAGAGAATGGTTCTCTCTGCATTTGATGAAAGGAGGAACAAATACCTGGAAGAACATCCCAGTGCGGGGAAGGACCCAAAGAAAACTGGAGGTCCAATCTACCGAAGAAGAGACGGAAAATGGGTGAGAGAGCTGATTCTGTATGACAAAGAGGAGATCAGGAGAATTTGGCGTCAAGCGAACAATGGAGAAGATGCAACTGCTGGTCTCACTCACATGATGATCTGGCATTCCAATCTAAATGATGCCACATACCAGAGAACAAGAGCTCTCGTGCGTACTGGGATGGACCCTAGAATGTGCTCTCTGATGCAAGGATCAACTCTCCCGAGGAGATCTGGAGCTGCTGGTGCGGCAGTAAAGGGAGTCGGAACGATGGTGATGGAACTAATTCGGATGATAAAGCGAGGGATTAACGATCGGAATTTCTGGAGAGGTGAAAATGGGCGAAGAACAAGAATTGCATATGAGAGAATGTGCAACATCCTCAAAGGGAAATTCCAAACAGCAGCACAAAGAGCAATGATGGATCAGGTACGGGAAAGCAGAAATCCTGGGAATGCTGAGATTGAAGATCTCATATTTCTGGCACGGTCTGCACTCATCCTGAGAGGATCAGTGGCCCACAAGTCCTGCTTGCCTGCTTGTGTGTACGGGCTTGCCGTGGCCAGTGGATATGACTTTGAGAGAGAAGGGTACTCTCTGGTCGGGATTGATCCTTTCCGTCTGCTGCAAAACAGCCAGGTCTTTAGTCTAATTAGACCAAATGAGAATCCAGCACATAAAAGTCAATTGGTGTGGATGGCATGCCATTCTGCAGCATTTGAAGATCTGAGAGTCTCAAGCTTCATCAGAGGGACAAGAGTGGCCCCAAGGGGACAACTATCTACTAGAGGAGTTCAAATTGCTTCAAATGAGAACATGGAAACAATGGACTCCAGCACTCTTGAACTGAGAAGCAGATATTGGGCTATAAGGACCAGGAGTGGAGGAAACACCAACCAGCAGAGAGCATCTGCAGGACAAATCAGTGTGCAGCCTACTTTCTCGGTACAGAGAAATCTTCCCTTCGAAAGAGCGACCATTATGGCGGCATTCACAGGGAATACAGAGGGCAGAACATCTGACATGAGGACTGAAATCATAAGGATGATGGAAAGCTCCAGACCAGAAGATGTGTCTTTCCAGGGGCGGGGAGTCTTCGAGCTCTCGGACGAAAAGGCAACGAACCCGATCGTGCCTTCCTTTGACATGAGTAATGAAGGATCTTATTTCTTCGGAGACAATGCAGAGGAATATGACAAT
>cds:AAF02397 A/Chicken/Hong Kong/y388/97  1997// NP
ATGGCGTCTCAAGGCACCAAACGATCTTATGAACAGATGGAAACTGGTGGAGAACGCCAGAATGCCACTGAGATCAGGGCATCTGTAGGAAGAATGGTTGGTGGAATTGGGAGGTTTTACATACAGATGTGCACTGAACTCAAACTCAGCGACCAGGAAGGAAGGTTGATCCAGAACAGTATAACAATAGAGAGAATGGTTCTCTCTGCATTTGATGAAAGGAGGAACAGGTACCTAGAGGAACATCCCAGTGCGGGGAAGGACCCGAAGAAGACCGGAGGTCCAATCTACCGAAGAAGAGACGGGAAATGGGTGAGAGAGCTGATTCTGTATGACAAAGAGGAGATAAGGAGAATTTGGCGCCAAGCGAACAATGGAGAAGACGCAACTGCTGGTCTCACTCACATGATGATCTGGCATTCCAACCTAAATGATGCCACATACCAGAGAACAAGAGCCCTCGTGCGGACTGGAATGGACCCCAGAATGTGCTCTCTGATGCAAGGATCAACCCTCCCGAGGAGATCTGGAGCTGCTGGTGCAGCAATAAAGGGAGTCGGGACGATGGTAATGGAACTAATTCGGATGATAAAGCGAGGCATTAATGACCGGAATTTCTGGAGAGGCGAGAATGGACGAAGAACAAGGATTGCATATGAGAGAATGTGCAACATTCTCAAAGGGAAATTTCAAACAGCAGCACAAAAAGCAATGATGGATCAGGTGCGAGAAAGCAGAAATCCTGGGAATGCTGAAATTGAAGATCTCATTTTTCTGGCACGGTCTGCACTCATCCTGAGAGGATCCATAGCCCATAAGTCCTGCTTGCCTGCTTGTGTGTACGGACTCGCTGTGGCCAGTGGATATGATTTTGAGAGGGAAGGGTACTCTCTAGTTGGGATAGATCCTTTCCGTCTGCTTCAGAACAGTCAGGTCTTCAGCCTCATTAGACCAAATGAGAATCCAGCACATAAAAGTCAATTGGTATGGATGGCATGCCATTCTGCAGCATTTGAGGACCTGAGAGTCTCAAGTTTCATTAGAGGGACAAGAGTAATCCCAAGAGGACAACTATCCACTAGAGGAGTTCAGATTGCTTCAAATGAGAACGTGGAAGCAATGGACTCCAGCACTCTTGAACTGAGAAGCAGATATTGGGCTATAAGGACCAGGAGTGGAGGAAACACCAATCAACAGAGAGCATCTGCAGGACAAATCAGTGTACAGCCCACTTTCTCAGTACAGAGAAATCTTCCCTTCGAAAGAGCGACTATTATGGCCGCGTTTAAAGGGAATACCGAGGGCAGAACATCTGACATGAGGACTGAAATCATAAGAATGATGGAAAGTGCCAGACCAGAAGATGTGTCTTTCCAGGGGCGGGGAGTCTTCGAGCTCTCGGACGAAAAGGCAACGAACCCGATCGTGCCTTCCTTTGACATGAGTAATGAAGGATCTTATTTCTTCGGAGACAATGCAGAGGAATATGACAAT
>cds:AAF02398 A/Chicken/Hong Kong/728/97  1997// NP
ATGGCGTCTCAAGGCACCAAACGATCTTATGAACAGATGGAAACTGGTGGAGAACGCCAGAATGCCACTGAGATCAGGGCATCTGTAGGAAGAATGGTTGGTGGAATTGGGAGGTTTTACATACAGATGTGCACTGAACTCAAACTCAGCGACCAGGAAGGAAGGTTGATCCAGAACAGTATAACAATAGAGAGAATGGTTCTCTCTGCATTTGATGAAAGGAGGAACAGGTACCTAGAGGAACATCCCAGTGCGGGGAAGGACCCGAAGAAGACCGGAGGTCCAATCTACCGAAGAAGAGACGGGAAATGGGTGAGAGAGCTGATTCTGTATGACAAAGAGGAGATAAGGAGAATTTGGCGCCAAGCGAACAATGGAGAAGACGCAACTGCTGGTCTCACTCACATGATGATCTGGCATTCCAACCTAAATGATGCCACATACCAGAGAACAAGAGCCCTCGTGCGGACTGGAATGGACCCCAGAATGTGCTCTCTGATGCAAGGATCAACCCTCCCGAGGAGATCTGGAGCTGCTGGTGCAGCAATAAAGGGAGTCGGGACGATGGTAATGGAACTAATTCGGATGATAAAGCGAGGCATTAATGACCGGAATTTCTGGAGAGGCGAGAATGGACGAAGAACAAGGATTGCATATGAGAGAATGTGCAACATCCTCAAAGGGAAATTTCAAACAGCAGCACAAAAAGCAATGATGGATCAGGTGCGAGAAAGCAGAAATCCTGGGAATGCTGAGATTGAAGATCTCATTTTTCTGGCACGGTCTGCACTCATCCTGAGAGGATCCATAGCCCATAAGTCCTGCTTGCCTGCTTGTGTGTACGGACTCGCTGTGGCCAGTGGATATGATTTTGAGAGGGAAGGGTACTCTCTAGTTGGGATAGATCCTTTCCGTCTGCTTCAGAACAGTCAGGTCTTCAGCCTCATTAGACCAAATGAGAATCCAGCACATAAAAGTCAATTGGTATGGATGGCATGCCATTCTGCAGCATTTGAGGACCTGAGAGTCTCAAGTTTCATTAGAGGGACAAGAGTAATCCCAAGAGGACAACTATCCACTAGAGGAGTTCAGATTGCTTCAAATGAGAACGTGGAAGCAATGGACTCCAGCACTCTTGAACTGAGAAGCAGATATTGGGCTATAAGGACCAGGAGTGGAGGAAACACCAATCAACAGAGAGCATCTGCAGGACAAATCAGTGTACAGCCCACTTTCTCAGTACAGAGAAATCTTCCCTTCGAAAGAGCGACTATTATGGCCGCGTTTAAAGGGAATACCGAGGGCAGAACATCTGACATGAGGACTGAAATCATAAGAATGATGGAAAGTGCCAGACCAGAAGATGTGTCTTTCCAGGGGCGGGGAGTCTTCGAGCTCTCGGACGAAAAGGCAACGAACCCGATCGTGCCTTCCTTTGACATGAGTAATGAAGGATCTTATTTCTTCGGAGACAATGCAGAGGAATATGACAAT
>cds:AAF02399 A/Chicken/Hong Kong/786/97  1997// NP
ATGGCGTCTCAAGGCACCAAACGATCCTATGAACAGATGGAAACTGGTGGAGAACGCCAGAATGCCACTGAGATCAGGGCATCTGTAGGGAGAATGGTTGGTGGAATTGGGAGGTTTTACATACAGATGTGCACTGAACTCAAACTCAGCGACCAGGAAGGAAGGTTGATCCAGAACAGTATAACAATAGAGAGAATGGTTCTCTCTGCATTTGATGAAAGGAGGAACAGGTACCTAGAGGAACATCCCAGTGCGGGGAAGGACCCGAAGAAGACCGGAGGTCCAATCTACCGAAGAAGAGACGGGAAATGGGTGAGAGAGCTGATTCTGTATGACAAAGAGGAGATAAGGAGAATTTGGCGCCAAGCGAACAATGGAGAAGACGCAACTGCTGGTCTCACTCACATGATGATCTGGCATTCCAACCTAAATGATGCCACATACCAGAGAACAAGAGCCCTCGTGCGGACTGGAATGGACCCCAGAATGTGCTCTCTGATGCAAGGATCAACCCTCCCGAGGAGATCTGGAGCTGCTGGTGCAGCAATAAAGGGAGTCGGGACGATGGTAATGGAACTAATTCGGATGATAAAGCGAGGCATTAATGACCGGAATTTCTGGAGAGGCGAGAATGGACGAAGAACAAGGATTGCATATGAGAGAATGTGCAACATCCTCAAAGGGAAATTTCAAACAGCAGCACAAAAAGCAATGATGGATCAGGTGCGAGAAAGCAGAAATCCTGGGAATGCTGAAATTGAAGATCTCATTTTTCTGGCACGGTCTGCACTCATCCTGAGAGGATCCATAGCCCATAAGTCCTGCTTGCCTGCTTGTGTGTACGGACTCGCTGTGGCCAGTGGATATGATTTTGAGAGGGAAGGGTACTCTCTAGTTGGGATAGATCCTTTCCGTCTGCTTCAGAACAGTCAGGTCTTCAGCCTCATTAGACCAAATGAGAATCCAGCACATAAAAGTCAATTGGTATGGATGGCATGCCATTCTGCAGCATTTGAGGACCTGAGAGTCTCAAGTTTCATTAGAGGGACAAGAGTAATCCCAAGAGGACAACTATCCACTAGAGGAGTTCAGATTGCTTCAAATGAGAACGTGGAAGCAATGGACTCCAGCACTCTTGAACTGAGAAGCAGATATTGGGCTATAAGGACCAGGAGTGGAGGAAACACCAATCAACAGAGAGCATCTGCAGGACAAATCAGTGTACAGCCCACTTTCTCAGTACAGAGAAATCTTCCCTTCGAAAGAGCGACTATTATGGCCGCGTTTAAAGGGAATACCGAGGGCAGAACATCTGACATGAGGACTGAAATCATAAGAATGATGGAAAGTGCCAGACCAGAAGATGTGTCTTTCCAGGGGCGGGGAGTCTTCGAGCTCTCGGACGAAAAGGCAACGAACCCGATCGTGCCTTCCTTTGACATGAGTAATGAAGGATCTTATTTCTTCGGAGACAATGCAGAGGAATATGACAAT
>cds:AAF02400 A/chicken/Hong Kong/915/97 1997// NP
ATGGCGTCTCAAGGCACCAAACGATCTTATGAACAGATGGAAACTGGTGGAGAACGCCAGAATGCCACTGAGATCAGGGCATCCGTTGGAAGAATGGTTGGTGGAATTGGGAGGTTTTACATACAGATGTGCACTGAACTCAAACTCAGCGACCAGGAAGGAAGGTTGATCCAGAACAGTATAACAGTAGAGAGAATGGTTCTCTCTGCATTTGATGAAAGGAGGAACAGGTACCTAGAGGAACATCCCAGTGCGGGGAAGGACCCGAAGAAGACCGGAGGTCCAATCTACCGAAGAAGAAACGGGAAATGGGTGAGAGAGCTGATTCTGTATGACAAAGAGGAGATAAGGAGAATTTGGCGCCAAGCGAACAATGGAGAAGACGCAACTGCTGGTCTCACTCACATGATGATTTGGCATTCCAACCTAAATGATGCCACATACCAGAGAACAAGAGCCCTCGTGCGGACTGGAATGGACCCCAGAATGTGCTCTCTGATGCAAGGATCAACCCTCCCGAGGAGATCTGGAGCTGCTGGTGCAGCAATAAAGGGAGTCGGGACGATGGTAATGGAACTAATTCGGATGATAAAGCGAGGCATTAATGACCGGAACTTCTGGAGAGGCGAGAATGGACGAAGAACAAGGATTGCATATGAGAGAATGTGCAACATCCTCAAAGGGAAATTTCAAACAGCAGCACAAAAAGCAATGATGGATCAGGTGCGAGAAAGCAGAAATCCTGGGAATGCTGAAATTGAAGATCTCATTTTTCTGGCACGGTCTGCACTCATCCTGAGAGGATCCGTAGCCCATAAGTCCTGCTTGCCTGCTTGTGTGTACGGACTCGCTGTGGCCAGTGGATATGATTTTGAGAGGGAAGGGTACTCTCTGGTTGGGATAGATCCTTTCCGTCTGCTTCAGAACAGTCAGGTCTTCAGTCTCATTAGACCAAAAGAGAATCCAGCACATAAAAGTCAATTGGTATGGATGGCATGCCATTCTGCAGCATTTGAGGACCTGAGAGTCTCAAGTTTCATTAGAGGAACAAGAGTAATCCCAAGAGGACAACTATCCACTAGAGGAGTTCAGATTGCTTCAAATGAGAACGTGGAAGCAATGGACTCCAGCACTCTTGAACTGAGAAGCAGATATTGGGCTATAAGGACCAGGAGTGGAGGAAACACCAACCAACAGAGAGCATCTGCAGGACAAATCAGTGTACAGCCCACTTTCTCAGTACAGAGAAATCTTCCCTTCGAAAGAGTGACCATTATGGCCGCGTTTAAGGGGAATACCGAGGGCAGAACATCTGACATGAGGACTGAAATCATAAGAATGATGGAAAGTGCCAGACCAGAAGATGTGTCTTTCCAGGGGCGGGGAGTCTTCGAGCTCTCAGACGAAAAGGCAACGAACCCGATCGTGCCTTCCTTTGACATGAGTAATGAAGGATCTTATTTCTTCGGAGACAATGCAGAGGAATATGACAAT
>cds:AAF02401 A/Duck/Hong Kong/p46/97  1997// NP
ATGGCGTCTCAAGGCACCAAACGATCTTATGAACAGATGGAAACTGGTGGAGAACGCCAGAATGCCACTGAGATCAGGGCATCCGTTGGAAGAATGGTTGGTGGAATTGGGAGGTTTTACATACAGATGTGCACTGAACTCAAACTCAGCGACCAGGAAGGAAGGTTGATCCAGAACAGTATAACAATAGAGAGAATGGTTCTCTCTGCATTTGATGAAAGGAGGAACAGGTACCTAGAGGAACATCCCAGTGCGGGGAAGGACCCGAAGAAGACCGGAGGTCCAATCTACCGAAGAAGAGACGGGAAATGGGTGAGAGAGCTGATTCTGTATGACAAAGAGGAGATAAGGAGAATTTGGCGCCAAGCGAACAATGGAGAAGACGCAACTGCTGGTCTCACTCACATGATGATTTGGCATTCCAACCTAAATGATGCCACATACCAGAGAACAAGAGCCCTCGTGCGGACTGGAATGGACCCCAGAATGTGCTCTCTGATGCAAGGATCAACCCTCCCGAGGAGATCTGGAGCTGCTGGTGCAGCAATAAAGGGAGTCGGGACGATGGTAATGGAACTAATTCGGATGATAAAGCGAGGCATTAATGACCGGAACTTCTGGAGAGGCGAGAATGGACGAAGAACAAGGATTGCATATGAGAGAATGTGCAACATCCTCAAAGGGAAATTTCAAACAGCAGCACAAAAAGCAATGATGGATCAGGTGCGAGAAAGCAGAAATCCTGGGAATGCTGAAATTGAAGATCTCATTTTTCTGGCACGGTCTGCACTCATCCTGAGAGGATCCGTAGCCCATAAGTCCTGCTTGCCTGCTTGTGTGTACGGACTCGCTGTGGCCAGTGGATATGATTTTGAGAGGGAAGGGTACTCTCTGGTTGGGATAGATCCTTTCCGTCTGCTTCAGAACAGTCAGGTCTTCAGTCTTATTAGACCAAAAGAGAATCCAGCACATAAAAGTCAATTGGTATGGATGGCATGCCATTCTGCAGCATTTGAGGACCTGAGAGTCTCAAGTTTCATTAGAGGAACAAGAGTAATCCCAAGAGGACAACTATCCACTAGAGGAGTTCAGATTGCTTCAAATGAGAACGTGGAAGCAATGGACTCCAGCACTCTTGAACTGAGAAGCAGATATTGGGCTATAAGGACCAGGAGTGGAGGAAACACCAACCAACAGAGAGCATCTGCAGGACAAATCAGTGTACAGCCCACTTTCTCAGTACAGAGAAATCTTCCCTTCGAAAGAGTGACCATTATGGCCGCGTTTAAGGGGAATACCGAGGGCAGAACATCTGACATGAGGACTGAAATCATAAGAATGATGGAAAGTGCCAGACCAGAAGATGTGTCCTTCCAGGGGCGGGGAGTCTTCGAGCTCTCAGACGAAAAGGCAACGAACCCGATCGTGCCTTCCTTTGACATGAGTAATGAAGGATCTTATTTCTTCGGAGACAATGCAGAGGAATATGACAAT
>cds:AAF02402 A/Duck/Hong Kong/y283/97  1997// NP
ATGGCGTCTCAAGGCACCAAACGATCTTATGAACAGATGGAAACTGGTGGAGAACGCCAGAATGCCACTGAGATCAGGGCATCCGTTGGAAGAATGGTTGGTGGAATTGGGAGGTTTTACATACAGATGTGCACTGAACTCAAACTCAGCGACCAGGAAGGAAGGTTGATCCAGAACAGTATAACAATAGAGAGAATGGTTCTCTCTGCATTTGATGAAAGGAGGAACAGGTACCTAGAGGAACATCCCAGTGCGGGGAAGGACCCGAAGAAGACCGGAGGTCCAATCTACCGAAGAAGAGACGGGAAATGGGTGAGAGAGCTGATTCTGTATGACAAAGAGGAGATAAGGAGAATTTGGCGCCAAGCGAACAATGGAGAAGACGCAACTGCTGGTCTCACTCACATGATGATTTGGCATTCCAACCTAAATGATGCCACATACCAGAGAACAAGAGCCCTCGTGCGGACTGGAATGGACCCCAGAATGTGCTCTCTGATGCAAGGATCAACCCTCCCGAGGAGATCTGGAGCTGCTGGTGCAGCAATAAAGGGAGTCGGGACGATGGTAATGGAACTAATTCGGATGATAAAGCGAGGCATTAATGACCGGAACTTCTGGAGAGGCGAGAATGGACGAAGACCAAGGATTGCATATGAGAGAATGTGCAACATCCTCAAAGGGAAATTTCAAACAGCAGCACAAAAAGCAATGATGGATCAGGTGCGAGAAAGCAGAAATCCTGGGAATGCTGAAATTGAAGATCTCATTTTTCTGGCACGGTCTGCACTCATCCTGAGAGGATCCGTAGCCCATAAGTCCTGCTTGCCTGCTTGTGTGTACGGACTCGCTGTGGCCAGTGGATATGATTTTGAGAGGGAAGGGTACTCTCTGGTTGGGATAGATCCTTTCCGTCTGCTTCAGAACAGTCAGGTCTTCAGTCTCATTAGACCAAAAGAGAATCCAGCACATAAAAGTCAATTGGTATGGATGGCATGCCATTCTGCAGCATTTGAGGACTTGAGAGTCTCAAGTTTCATTAGAGGAACAAGAGTAATCCCAAGAGGACAACTATCCACTAGAGGAGTTCAGATTGCTTCAAATGAGAACGTGGAAGCAATGGACTCCAGCACTCTTGAACTGAGAAGCAGATATTGGGCTATAAGGACCAGGAGTGGAGGAAACACCAACCAACAGAGAGCATCTGCAGGACAAATCAGTGTACAGCCCACTTTCTCAGTACAGAGAAATCTTCCCTTCGAAAGAGTTACCATTATGGCCGCGTTTAAGGGGAATACCGAGGGCAGAACATCTGACATGAGGACTGAAATCATAAGAATGATGGAAAGTGCCAGACCAGAAGATGTGTCTTTCCAGGGGCGGGGAGTCTTCGAGCTCTCAGACGAAAAGGCAACGAACCCGATCGTGCCTTCCTTTGACATGAGTAATGAAGGATCTTATTTCTTCGGAGACAATGCAGAGGAATATGACAAT
>cds:AAF02403 A/Goose/Hong Kong/w355/97  1997// NP
ATGGCGTCTCAAGGCACCAAACGATCTTATGAACAGATGGAAACTGGTGGAGAACGCCAGAATGCCACTGAGATCAGGGCATCCGTTGGAAGAATGGTTGGTGGAATTGGGAGGTTTTACATACAGATGTGCACTGAACTCAAACTCAGCGACCAGGAAGGAAGGTTGATCCAGAACAGTATAACAATAGAGAGAATGGTTCTCTCTGCATTTGATGAAAGGAGGAACAGGTACCTAGAGGAACATCCCAGTGCGGGGAAGGACCCGAAGAAGACCGGAGGTCCAATCTACCGAAGAAGAGACGGGAAATGGGTGAGAGAGCTGATTCTGTATGACAAAGAGGAGATAAGGAGAATTTGGCGCCAAGCGAACAATGGAGAAGACGCAACTGCTGGTCTCACTCACATGATGATTTGGCATTCCAACCTAAATGATGCCACATACCAGAGAACAAGAGCCCTCGTGCGGACTGGAATGGACCCCAGAATGTGCTCTCTGATGCAAGGATCAACCCTCCCGAGGAGATCTGGAGCTGCTGGTGCAGCAATAAAGGGAGTCGGGACGATGGTAATGGAACTAATTCGGATGATAAAGCGAGGCATTAATGACCGGAACTTCTGGAGAGGCGAGAATGGACGAAGAACAAGGATTGCATATGAGAGAATGTGCAACATCCTCAAAGGGAAATTTCAAACAGCAGCACAAAAAGCAATGATGGATCAGGTGCGAGAAAGCAGAAATCCTGGGAATGCTGAAATTGAAGATCTCATTTTTCTGGCACGGTCTGCACTCATCCTGAGAGGATCCGTAGCCCATAAGTCCTGCTTGCCTGCTTGTGTGTACGGACTCGCTGTGGCCAGTGGATATGATTTTGAGAGGGAAGGGTACTCTCTGGTTGGGATAGATCCTTTCCGTCTGCTTCAGAACAGTCAGGTCTTCAGTCTCATTAGACCAAAAGAGAATCCAGCACATAAAAGTCAATTGGTATGGATGGCATGCCATTCTGCAGCATTTGAGGACCTGAGAGTCTCAAGTTTCATTAGAGGACCAAGAGTAATCCCAAGAGGACAACTATCCACTAGAGGAGTTCAGATTGCTTCAAATGAGAACGTGGAAGCAATGGACTCCAGCACTCTTGAACTGAGAAGCAGATATTGGGCTATAAGGACCAGGAGTGGAGGAAACACCAACCAACAGAGAGCATCTGCAGGACAAATCAGTGTACAGCCCACTTTCTCAGTACAGAGAAATCTTCCCTTCGAAAGAGTGACCATTATGGCCGCGTTTAAGGGGAATACCGAGGGCAGAACATCTGACATGAGGACTGAAATCATAAGAATGATGGAAAGTGCCAGACCAGAAGATGTGTCTTTCCAGGGGCGGGGAGTCTTCGAGCTCTCAGACGAAAAGGCAACGAACCCGATCGTGCCTTCCTTTGACATGAGTAATGAAGGATCTTATTTCTTCGGAGACAATGCAGAGGAATATGACAAT
>cds:AAF02404 A/chicken/Hidalgo/26654-1368/1994 1994// NP
ATGGCGTCTCAAGGCACCAAACGATCTTATGAGCAGATGGAAACTGGTGGGGAACGCCAGAATGCCACTGAAATCAGAGCATCTGTTGGGAGAATGGTTGGTGGAATCGGAAGATTCTACATTCAGATGTGCACTGAACTCAAACTCAGTGACTATGAAGGGAGACTGATCCAAAACAGCATAACAATAGAGAGAATGGTTCTCTCGGCATTTGATGAGAGGAGAAACAGGTATCTGGAAGAACATCCCAGTGCTGGGAAAGACCCCAAGAAGACTGGAGGTCCAATCTACAAGAGAAGAGATGGGAAATGGATGAGAGAATTGATCCTATATGACAAAGAAGAGATCAGGAGGATTTGGCGTCAAGCAAATAATGGTGAAGACGCAACTGCTGGTCTCACCCATTTGATGATCTGGCATTCTAATCTGAATGATGCCACATACCAGAGAACGAGGGCACTTGTGCGTACTGGGATGGACCCCAGGATGTGCTCTCTGATGCAAGGCTCAACTCTTCCGAGGAGGTCTGGGGCTGCTGGAGCAGCAGTGAAAGGAGTTGGAACAATGGTGATGGAATTGATCCGGATGATAAAGCGAGGAATCAATGATCGGAATTTCTGGAGAGGAGAAAATGGACGAAGGACAAGAATTGCTTATGAAAGAATGTGCAACATCCTCAAGGGAAAATTCCAAACAGCGGCACAACGAGCAATGATGGACCAGGTGAGAGAGAGCCGGAATCCTGGGAATGCTGAAATTGAAGATCTCATCTTTCTCGCACGGTCTGCTCTCATCCTGAGGGGATCAGTGGCTCACAAGTCCTGTCTGCCTGCTTGTGTGTATGGCCTTGCTGTAGCCAGTGGATATGACTTTGAAAGGGAAGGATACTCCCTAGTCGGAATCGATCCTTTCCGTTTGCTCCAAAACAGTCAAGTCTTCAGTCTCATCAGACCAAATGAGAATCCAGCACATAAAAGTCAACTGGTATGGATGGCATGTCACTCTGCAGCATTTGAAGATTTAAGAGTGTCAAGCTTCATCAGAGGAACAAGAATAGTCCCAAGAGGGCAACTGTCCACCAGAGGAGTTCAGATTGCTTCAAATGAGAACATGGAGACAATGGACTCCAGTACTCTGGAATTGAGGAGCAGATATTGGGCTATAAGAACCAGAAGCGGAGGAAACACTAATCAGCAGAGAGCATCTGCTGGGCAAATCAGCGTTCAACCTACATTCTCTGTCCAGAGAAACCTCCCGTTCGAGAGAGCAACCATTATGGCGGCATTTACAGGAAACACTGAAGGCAGGACTTCAGACATGAGAACTGAGATCATAAGGATGATGGAAAATGCCAGACCTGAAGATGTGTCTTTCCAGGGGCGGGGAGTCTTCGAGCTCTCGGACGAAAAGGCAACGAACCCGATCGTGCCTTCCTTTGACATGAGTAATGAGGGATCTTATTTCTTCGGAGACAATGCTGAGGAGTATGAAAAT
>cds:AAF02405 A/chicken/Mexico/26654-1374/1994 1994// NP
ATGGCGTCTCAAGGCACCAAACGATCTTATGAGCAGATGGAAACTGGTGGGGAACGCCAGAATGCCACTGAAATCAGAGCATCTGTTGGGAGAATGGTTGGTGGAATCGGAAGATTCTACATTCAGATGTGCACTGAACTCAAACTCAGTGACTATGAAGGGAGACTGATCCAAAACAGCATAACAATAGAGAGAATGGTTCTCTCGGCATTTGATGAGAGGAGAAACAGGTATCTGGAAGAACATCCCAGTGCTGGGAAAGACCCCAAGAAGACTGGAGGTCCAATCTACAAGAGAAGAGATGGGAAATGGATGAGAGAATTGATCCTATATGACAAAGAAGAGATCAGGAGGATTTGGCGTCAAGCAAATAATGGTGAAGACGCAACTGCTGGTCTCACCCATTTGATGATCTGGCATTCTAATCTGAATGATGCCACATACCAGAGAACGAGGGCACTTGTGCGTACTGGGATGGACCCCAGGATGTGCTCTCTGATGCAAGGCTCAACTCTTCCGAGGAGGTCTGGGGCTGCTGGAGCAGCAGTGAAAGGAGTTGGAACAATGGTGATGGAATTGATCCGGATGATAAAGCGAGGAATCAATGATCGGAATTTCTGGAGAGGAGAAAATGGACGAAGGACAAGAATTGCTTATGAAAGAATGTGCAACATCCTCAAGGGAAAATTCCAAACAGCGGCACAACGAGCAATGATGGACCAGGTGAGAGAGAGCCGGAATCCTGGGAATGCTGAAATTGAAGATCTCATCTTTCTCGCACGGTCTGCTCTCATCCTGAGGGGATCAGTGGCTCACAAGTCCTGTCTGCCTGCTTGTGTGTATGGCCTTGCTGTAGCCAGTGGATATGACTTTGAAAGGGAAGGATACTCCCTAGTCGGAATCGATCCTTTCCGTTTGCTCCAAAACAGTCAAGTCTTCAGTCTCATCAGACCAAATGAGAATCCAGCACATAAAAGTCAACTGGTATGGATGGCATGTCACTCTGCAGCATTTGAAGATTTAAGAGTGTCAAGCTTCATCAGAGGAACAAGAATAGTCCCAAGAGGGCAACTGTCCACCAGAGGAGTTCAGATTGCTTCAAATGAGAACATGGAGACAATGGACTCCAGTACTCTGGAATTGAGGAGCAGATATTGGGCTATAAGAACCAGAAGCGGAGGAAACACTAATCAGCAGAGAGCATCTGCTGGGCAAATCAGCGTTCAACCTACATTCTCTGTCCAGAGAAACCTCCCGTTCGAGAGAGCAACCATTATGGCGGCATTTACAGGAAACACTGAAGGCAGGACTTCAGACATGAGAACTGAGATCATAAGGATGATGGAAAATGCCAGACCTGAAGATGTGTCTTTCCAGGGGCGGGGAGTCTTCGAGCTCTCGGACGAAAAGGCAACGAACCCGATCGTGCCTTCCTTTGACATGAGTAATGAGGGATCTTATTTCTTCGGAGACAATGCTGAGGAGTATGAAAAT
>cds:AAF02406 A/chicken/Puebla/8623-607/1994 1994// NP
ATGGCGTCTCAAGGCACCAAACGATCTTATGAGCAGATGGAAACTGGTGGGGAACGCCAGAATGCCACTGAAATCAGAGCATCTGTTGGGAGAATGGTTGGTGGAATCGGAAGATTCTACATTCAGATGTGCACTGAACTCAAACTCAGTGACTATGAAGGGAGACTGATCCAAAACAGCATAACAATAGAGAGAATGGTTCTCTCGGCATTTGATGAGAGGAGAAACAGATATCTGGAAGAACACCCCAGTGCAGGGAAAGACCCCAAAAAGACTGGAGGTCCAATCTACAAGAGAAGAGATGGGAAATGGATGAGAGAATTGATCCTATATGACAAAGAAGAGATCAGAAGGATTTGGCGTCAAGCAAATAATGGTGAAGACGCAACTGCTGGTCTCACCCATTTAATGATCTGGCATTCCAATCTAAATGATGCCACATACCAGAGAACGAGGGCACTTGTGCGTACTGGGATGGACCCCAGGATGTGCTCTCTGATGCAAGGCTCAACTCTTCCGAGGAGGTCTGGGGCTGCTGGAGCAGCAGTGAAAGGAGTTGGAACAATGGTGATGGAATTGATCCGGATGATAAAGCGAGGAATCAATGATCGGAATTTCTGGAGAGGAGAAAATGGACGGAGGACAAGAATTGCTTATGAAAGAATGTGCAACATCCTCAAAGGAAAATTCCAAACAGCGGCACAACGAGCAATGATGGACCAAGTGAGAGAGAGCCGGAATCCTGGGAATGCTGAAATTGAAGATCTCATCTTTCTCGCACGGTCTGCTCTCATCTTGAGGGGATCAGTGGCTCACAAGTCCTGTCTGCCTGCTTGTGTGTATGGCCTTGCTGTAGCCAGTGGATATGACTTTGAAAGGGAAGGATACTCCCTAGTCGGAATTGATCCTTTCCGTTTGCTCCAAAACAGTCAAGTCTTCAGTCTCATCAGACCAAATGAGAATCCAGCACATAAAAGTCAACTAGTATGGATGGCATGTCACTCTGCAGCATTTGAAGATTTACGAGTGTCAAGCTTCATCAGAGGAACAAGAATAGTCCCAAGAGGACAACTGTCCACCAGAGGAGTTCAGATTGCTTCAAATGAGAACATGGAGACAATGGACTCCAGTACTCTGGAATTGAGGAGCAGATATTGGGCTATAAGAACCAGAAGCGGAGGAAACACTAATCAGCAGAGAGCATCTGCTGGGCAAATCAGCGTACAACCTACATTCTCTGTCCAGAGAAACCTCCCGTTCGAGAGAGCAACCATTATGGCGGCATTTACAGGAAACACTGAAGGTAGGACTTCAGACATGAGAACTGAGATCATAAGGATAATGGAAAATGCCAGACCTGAAGATGTGTCTTTCCAGGGGCGGGGAGTCTTCGAGCTCTCGGACGAAAAGGCAACGAACCCGATCGTGCCTTCCTTTGACATGAGTAATGAGGGATCTTATTTCTTCGGAGACAATGCTGAGGAGTATGAAAAT
>cds:AAF02407 A/chicken/Puebla/14585-622/1994 1994// NP
ATGGCGTCTCAAGGCACCAAACGATCTTATGAGCAGATGGAAACTGGTGGGGAACGCCAGAATGCCACTGAAATCAGAGCATCTGTTGGGAGAATGGTTGGTGGAATCGGAAGATTCTACATTCAGATGTGCACTGAACTCAAACTCAGTGACTATGAAGGGAGACTGATCCAAAACAGCATAACAATAGAGAGAATGGTTCTCTCGGCATTTGATGAGAGGAGAAACAGATATCTGGAAGAACACCCCAGTGCAGGGAAAGACCCCAAAAAGACTGGAGGTCCAATCTACAAGAGAAGAGATGGGAAATGGATGAGAGAATTGATCCTATATGACAAAGAAGAGATCAGAAGGATTTGGCGTCAAGCAAATAATGGTGAAGACGCAACTGCTGGTCTCACCCATTTAATGATCTGGCATTCCAATCTAAATGATGCCACATACCAGAGAACGAGGGCACTTGTGCGTACTGGAATGGACCCCAGGATGTGCTCTCTGATGCAAGGCTCAACTCTTCCGAGGAGGTCTGGGGCTGCTGGAGCAGCAGTGAAAGGAGTTGGAACAATGGTGATGGAATTGATCCGGATGATAAAGCGAGGAATCAATGATCGGAATTTCTGGAGAGGAGAAAATGGACGGAGGACAAGAATTGCTTATGAAAGAATGTGCAACATCCTCAAAGGAAAATTCCAAACAGCGGCACAACGAGCAATGATGGACCAAGTGAGAGAGAGCCGGAATCCTGGGAATGCTGAAATTGAAGATCTCATCTTTCTCGCACGGTCTGCTCTCATCTTGAGGGGATCAGTGGCTCACAAGTCCTGTCTGCCTGCTTGTGTGTATGGCCTTGCTGTAGCCAGTGGATATGACTTTGAAAGGGAAGGATACTCCTTAGTCGGAATTGATCCTTTCCGTTTGCTCCAAAACAGTCAAGTCTTCAGTCTCATCAGACCAAATGAGAATCCAGCACATAAAAGTCAACTAGTATGGATGGCATGTCACTCTGCAGCATTTGAAGATTTACGAGTGTCAAGCTTCATCAGAGGAACAAGAATAGTCCCAAGAGGACAACTGTCCACCAGAGGAGTTCAGATTGCTTCAAATGAGAACATGGAGACAATGGACTCCAGTACTCTGGAATTGAGGAGCAGATATTGGGCTATAAGAACCAGAAGCGGAGGAAACACTAATCAGCAGAGAGCATCTGCTGGGCAAATCAGCGTACAACCTACATTCTCTGTCCAGAGAAACCTCCCGTTCGAGAGAGCAACCATTATGGCGGCATTTACAGGAAACACTGAAGGTAGGACTTCAGACATGAGAACTGAGATCATAAGGATAATGGAAAATGCCAGACCTGAAGATGTGTCTTTCCAGGGGCGGGGAGTCTTCGAGCTCTCGGACGAAAAGGCAACGAACCCGATCGTGCCTTCCTTTGACATGAGTAATGAGGGATCTTATTTCTTCGGAGACAATGCTGAGGAGTATGAAAAT
>cds:AAF02408 A/chicken/Queretaro/14588-19/1995 1995// NP
ATGGCGTCTCAAGGCACCAAACGATCTTATGAGCAGATGGAAACTGGTGGGGAACGCCAGAATGCCACTGAAATCAGAGCATCTGTTGGGAGAATGGTTGGTGGAATCGGAAGATTCTACATTCAGATGTGCACTGAACTCAAACTCAGTGACTATGAAGGGAGACTGATCCAAAACAGCATAACAATAGAGAGAATGGTTCTCTCGGCATTTGATGAGAGGAGAAACAGGTATCTGGAAGAACATCCCAGTGCTGGGAAAGACCCCAAGAAGACTGGAGGTCCAATCTACAAGAGAAGAGATGGGAAATGGATGAGAGAATTGATCCTATATGACAAAGAAGAGATCAGGAGGATTTGGCGTCAAGCAAATAATGGTGAAGACGCAACTGCTGGTCTCACCCATTTGATGATCTGGCATTCTAATCTGAATGATGCCACATACCAGAGAACGAGGGCACTTGTGCGTACTGGGATGGACCCCAGGATGTGCTCTCTGATGCAAGGCTCAACTCTTCCGAGGAGGTCTGGGGCTGCTGGAGCAGCAGTGAAAGGAGTTGGAACAATGGTGATGGAATTGATCCGGATGATAAAGCGAGGAATCAATGATCGGAATTTCTGGAGAGGAGAAAATGGACGAAGGACAAGAATTGCTTATGAAAGAATGTGCAACATCCTCAAGGGAAAATTCCAAACAGCGGCACAACGAGCAATGATGGACCAGGTGAGAGAGAGCCGGAATCCTGGGAATGCTGAAATTGAAGATCTCATCTTTCTCGCACGGTCTGCTCTCATCCTGAGGGGATCAGTGGCTCACAAGTCCTGTCTGCCTGCTTGTGTGTATGGCCTTGCTGTAGCCAGTGGATATGACTTTGAAAGGGAAGGATACTCCCTAGTCGGAATCGATCCTTTCCGTTTGCTCCAAAACAGTCAAGTCTTCAGTCTCATCAGACCAAATGAGAATCCAGCACATAAAAGTCAACTGGTATGGATGGCATGTCACTCTGCAGCATTTGAAGATTTAAGAGTGTCAAGCTTCATCAGAGGAACAAGAATAGTCCCAAGAGGGCAACTGTCCACCAGAGGAGTTCAGATTGCTTCAAATGAGAACATGGAGACAATGGACTCCAGTACTCTGGAATTGAGGAGCAGATATTGGGCTATAAGAACCAGAAGCGGAGGAAACACTAATCAGCAGAGAGCATCTGCTGGGCAAATCAGCGTTCAACCTACATTCTCTGTCCAGAGAAACCTCCCGTTCGAGAGAGCAACCATTATGGCGGCATTTACAGGAAACACTGAAGGCAGGACTTCAGACATGAGAACTGAGATCATAAGGATGATGGAAAATGCCAGACCTGAAGATGTGTCTTTCCAGGGGCGGGGAGTCTTCGAGCTCTCGGACGAAAAGGCAACGAACCCGATCGTGCCTTCCTTTGACATGAGTAATGAGGGATCTTATTTCTTCGGAGACAATGCTGAGGAGTATGAAAAT
>cds:BAA86066 A/Nagasaki/48/95 1995// NP
ATGGCGTCCCAAGGCACCAAACGGTCTTATGAACAGATGGAAACTGATGGGGAACGCCAGAATGCAACTGAGATTAGGGCATCCGTCGGAAAGATGATTGATGGAATTGGGCGATTCTACATCCAAATGTGCACTGAACTTAAACTCAGTGATTATGAAGGGCGGTTGATCCAGAACAGCTTGACAATAGAGAGAATGGTGCTCTCTGCTTTTGATGAGAGAAGGAATAGATATCTGGAAGAACACCCCAGTGCGGGGAAAGATCCTAAGAAAACTGGAGGGCCCATATACAAGAGAGTAGATGGAAGATGGATGAGGGAACTCGTCCTTTATGACAAAGAAGAAATAAGGCGAATCTGGCGCCAAGCCAACAATGGTGATGATGCGACAGCTGGTCTAACTCACATGATGATCTGGCATTCCAATTTGAATGATACAACATACCAAAGGACAAGAGCTCTTGTTCGCACCGGAATGGACCCCAGGATGTGCTCTCTGATGCAGGGTTCAACTCTCCCTAGAAGGTCCGGAGCCGCAGGTGCTGCAGTCAAAGGAATCGGGACAATGGTGATGGAGCTTATCAGAATGATCAAACGGGGGATCAACGATCGAAATTTCTGGAGAGGTGAGAATGGGCGGAAAACAAGGAGTGCTTATGAGAGAATGTGCAACATTCTTAAAGGAAAATTTCAAACAGCTGCACAAAGAGCAATGATGGATCAAGTGAGAGAAAGCCGGAACCCAGGAAATGCTGAGATCGAAGATCTCATATTTTCGGCAAGATCTGCACTAATATTGAGAGGGTCAGTTGCTCACAAATCTTGTCTACCTGCCTGTGTGTATGGACCTGCAGTATCCAGTGGGTACGACTTCGAAAAAGAGGGATATTCCTTAGTGGGAATAGACCCTTTCAAACTACTTCAAAATAGTCAAGTATACAGCCTAATCAGACCGAACGAGAATCCAGCACACAAGAGTCAGCTGGTGTGGATGGCATGCCATTCTGCTGCATTTGAAGATTTAAGATTGTTAAGCTTCATCAGAGGGACCAAAGTATCTCCGCGGGGGAAACTTTCGACTAGAGGAGTACAAATTGCTTCAAATGAGAACATGGATAATATGGAATCAAGTACTCTTGAACTGAGAAGCAGGTACTGGGCAATAAGGACCAGGAGTGGAGGAAACACTAATCAACAGAGGGCCTCCGCAGGCCAAATCAGTGTGCAACCTACATTTTCTGTACAAAGAAACCTCCCATTTGAAAAGTCAACCGTCATGGCAGCATTCACTGGAAATACGGAGGGAAGAACCTCAGACATGAGGGCAGAAATTATAAGGATGATGGAAGGTGCAAAACCAGAAGAAGTGTCCTTCCGTGGGCGGGGAGTTTTCGAGCTCTCAGACGAAAAGGCAACGAACCCGATCGTGCCCTCTTTTGACATGAGTAATGAAGGATCTTATTTCTTCGGAGACAATGCAGAAGAGTACGACAAT
>cds:BAA86067 A/Nagasaki/76/98 1998// NP
ATGGCGTCCCAAGGCACCAAACGGTCTTATGAACAGATGGAAACTGATGGAGATCGCCAGAATGCAACTGAGATTAGGGCATCCGTCGGGAAGATGATTGATGGAATTGGGCGATTCTACATCCAAATGTGCACTGAACTTAAACTCAGTGATTATGAAGGGCGGTTGATCCAGAACAGCTTGACAATAGAGAAAATGGTGCTCTCTGCTTTTGATGAGAGAAGGAATAGATATCTGGAAGAACACCCCAGCGCGGGGAAAGATCCTAAGAAAACTGGAGGGCCCATATACAGGAGAGTAGATGGAAGATGGATGAGGGAACTCGTCCTTTATGACAAAGAAGAAATAAGGCGAATCTGGCGCCAAGCCAACAATGGTGAGGATGCGACAGCTGGTCTAACTCACATGATGATCTGGCATTCCAATTTGAATGATACAACATACCAGAGGACAAGAGCTCTTGTTCGAACCGGAATGGATCCCAGAATGTGCTCTCTGATGCAGGGCTCGACCCTCCCTAGAAGGTCCGGAGCTGCAGGTGCTGCAGTCAAAGGAATCGGGACAATGGTGATGGAGCTGATCAGAATGATCAAACGGGGGATCAACGATCGAAATTTCTGGAGAGGTGAGAATGGGCGGAAAACAAGGAGTGCTTATGAGAGAATGTGCAACATTCTTAAAGGAAAATTTCAAACAGCTGCACAAAGAGCAATGGTGGATCAAGTGAGAGAAAGTCGGAACCCAGGAAATGCTGAGATCGAAGATCTCATATTTTTGGCAAGATCTGCATTAATATTGAGAGGGTCAGTTGCTCACAAATCTTGCCTACCTGCCTGTGTGTATGGACCTGCAGTATCCAGTGGGTACGACTTCGAAAAAGAGGGATATTCCTTGGTGGGAATAGACCCTTTCAAACTACTTCAAAATAGCCAAGTATACAGCCTAATCAGACCGAACGAGAATCCAGCACACAAGAGTCAGCTGGTGTGGATGGCATGCCATTCTGCTGCATTTGAAGATTTAAGATTGTTAAGCTTCATCAGAGGGACCAAAGTATCTCCGCGGGGGAAACTTTCAACTAGAGGAATACAAATTGCTTCAAATGAGAACATGGATAATATGGGATCAAGTACTCTTGAACTGAGAAGCGGGTACTGGGCCATAAGGACCAGGAGTGGAGGAAACACTAATCAACAGAGGGCCTCCGCAGGCCAAATCAGTGTGCAACCTACGTTTTCTGTACAAAGAAACCTCCCATTTGAAAAGTCAACTGTCATGGCAGCATTCACTGGAAATACGGAGGGAAGAACCTCAGACATGAGGGCAGAAATCATAAGAATGATGGAAGGTGCAAAACCAGAAGAAGTGTCTTTCCGTGGGCGGGGAGTTTTCGAGCTCTCAGACGAGAAGGCAACGAACCCGATCGTGCCCTCTTTTGACATGAGTAATGAAGGATCTTATTTCTTCGGGGACAATGCAGAAGAGTACGACAAT
>cds:BAA86068 A/Nagasaki/93/98 1998// NP
ATGGCGTCCCAAGGCACCAAACGGTCTTATGAACAGATGGAAACTGATGGGGATCGCCAGAATGCAACTGAGATTAGGGCATCCGCCGGGAAGATGATTGATGGAATTGGGAGATTCTACATCCAAATGTGCACTGAACTTAAACTCAGTGATTATGAAGGGCGGTTGATCCAGAACAGCTTGACAATAGAGAAAATGGTGCTCTCTGCTTTTGATGAGAGAAGGAATAGATATCTGGAAGAACACCCCAGCGCGGGGAAGGATCCTAAGGAAACTGGAGGGCCCATATACAGGAGAGTAGATGGAAAATGGATGAGGGAACTCGTCCTTTATGACAAAGAAGAAATAAGGCGAATCTGGCGCCAAGCCAACAATGGTGAGGATGCGACAGCTGGTCTAACTCACATGATGATCTGGCATTCCAATTTGAATGATACAACATACCAGAGGACAAGAGCTCTTGTTCGAACCGGAATGGATCCCAGAATGTGCTCTCTGATGCAGGGCTCGACTCTCCCTAGAAGGTCCGGAGCTGCAGGTGCTGCAGTCAAAGGAATCGGGACAATGGTGATGGAGCTGATCAGAATGGTCAAACGGGGGATCAACGATCGAAATTTCTGGAGAGGTGAGAATGGGCGGAAAACAAGGAGTGCTTATGAGAGAATGTGCAACATTCTTAAAGGGAAATTTCAAACAGCTGCACAAAGAGCAATGGTGGATCAAGTGAGAGAAAGTCGGAACCCAGGAAATGCTGAGATCGAAGATCTCATATTTTTGGCAAGATCTGCATTGATATTGAGAGGGTCAGTTGCTCACAAATCTTGCCTACCTGCCTGTGTGTATGGACCTGCAGTATCCAGTGGGTACGACTTCGAAAAAGAGGGATATTCCTTGGTGGGAATAGACCCTTTCAAACTACTTCAAAATAGCCAAGTATACAGCCTAATCAGACCTAACGAGAATCCAGCACACAAGAGTCAGCTGGTGTGGATGGCATGCCATTCTGCTGCATTTGAAGATTTAAGATTGTTAAGCTTCATCAGAGGGACCAAAGTATCTCCGCGGGGGAAACTTTCAACTAGAGGAGTACAAATTGCTTCAAATGAGAACATGGATAATATGGGATCGAGTACTCTTGAACTGAGAAGCGGGTACTGGGCCATAAGGACCAGGAGTGGAGGAAACACTAATCAACAGAGGGCCTCCGCAGGCCAAATCAGTGTGCAACCTACGTTTTCTGTACAAAGAAACCTCCCATTTGAAAAGTCAACCGTCATGGCAGCATTCACTGGAAATACGGAGGGAAGAACCTCAGACATGAGGGCAGAAATCATAAGAATGATGGAAGGTGCAAAACCAGAAGAAGTGTCATTCCGGGGGAGGGGAGTTTTCGAGCTCTCAGACGAGAAGGCAACGAACCCGATCGTGCCCTCTTTTGACATGAGTAATGAAGGATCTTATTTCTTCGGAGACAATGCAGAAGAATACGACAAT
>cds:BAA86069 A/Nagasaki/97/95 1995// NP
ATGGCGTCCCAAGGCACCAAACGGTCTTATGAACAGATGGAAACTGATGGGGAACGCCAGAATGCAACTGAGATTAGGGCATCCGTCGGAAAGATGATTGATGGAATTGGGCGATTCTACATCCAAATGTGCACTGAACTTAAACTCAGTGATTATGAAGGGCGGTTGATCCAGAACAGCTTGACAATAGAGAGAATGGTGCTCTCTGCTTTTGATGAGAGAAGGAATAGATATCTGGAAGAACATCCCAGCGCGGGGAAAGATCCTAAGAAAACTGGAGGGCCCATATACAAGAGAGTGGATGGAAGATGGATGAGGGAACTCGTCCTTTATGACAAAGAAGAAATAAGGCGAATCTGGCGCCAAGCCAACAATGGTGATGATGCGACAGCTGGTCTAACTCACATGATGATCTGGCATTCCAATTTGAATGATACAACATACCAAAGGACAAGAGCTCTTGTTCGCACCGGAATGGACCCCAGGATGTGCTCTCTGATGCAGGGTTCGACTCTCCCTAGAAGGTCCGGAGCCGCAGGTGCTGCAGTCAAAGGAATCGGGACAATGGTGATGGAGCTTATCAGAATGATCAAACGGGGGATCAACGATCGAAATTTCTGGAGAGGTGAGAATGGGCGGAAAACAAGGAGTGCTTATGAGAGAATGTGCAACATTCTTAAAGGAAAATTTCAAACAGCTGCACAAAGAGCAATGATGGATCAAGTGAGAGAAAGCCGGAACCCAGGAAATGCTGAGATCGAAGATCTCATATTTTCGGCAAGATCTGCACTAATATTGAGAGGGTCAGTTGCTCACAAATCTTGCCTACCTGCCTGTGTGTATGGACCTGCAGTATCCAGTGGGTACGACTTCGAAAAGGAGGGATATTCCTTAGTGGGAATAGACCCTTTCAAACTACTTCAAAATAGTCAAGTATATAGCCTAATCAGACCGAACGAGAATCCAGCACACAAGAGTCAGCTGGTGTGGATGGCATGCCATTCTGCTGCATTTGAAGATTTAAGATTGTTAAGCTTCATCAGAGGGACCAAAGTATCTCCGCGGGGGAAACTTTCGACTAGAGGAGTACAAATTGCTTCAAATGAGAACATGGATAATATGGAATCAAGTACTCTTGAACTGAGAAGCAGGTACTGGGCAATAAGGACCAGGAGTGGAGGAAACACTAATCAACAGAGGGCCTCCGCAGGCCAAATTAGTGTGCAACCTACATTTTCTGTACAAAGAAACCTCCCATTTGAAAAGTCAACCGTCATGGCAGCATTCACTGGAAATACGGAGGGAAGAACCTCAGACATGAGGGCAGAAATTATAAGGATGATGGAAGGTGCAAAACCAGAAGAAGTGTCCTTCCGTGGGCGGGGAGTTTTCGAGCTCTCAGACGAAAAGGCAACGAACCCGATCGTGCCCTCTTTTGACATGAGTAATGAAGGATCTTATTTCTTCGGAGACAATGCAGAAGAGTACGACAAT
>cds:AAF70405 A/Chicken/Korea/MS96/96 1996// NP
ATGGCGTCTCAAGGCACCAAACGATCTTATGAGCAGATGGAAACTGGTGGAGAACGCCAGAATGCTACTGAGATCAGAGCATCTGTTGGAAGAATGGTTGGTGCAATTGGGAGGTTTTATATACAGATGTGTACTGAACTTAAACTCAGCGATTATGAAGGAAGGCTGATTCAGAACAGCATAACAATAGAGAGAATGGTTCTCTCTGCGTTTGATGAAAGGAGGAACAGATACCTGGAAGAACATCCCAATGCAGGAAAGGACCCAAAGAAAACTGGAGGTCCGATCTACCGAAGGAGAGAGGGGAAATGGATGAGAGAACTGATTCTGTATGACAAAGAGGAGATCAGGAGGATTTGGCGTCAAGCAAACAATGGAGAAGATGCAACTGCTGGTCTCACTCACCTGATGATATGGCATTCCAACCTAAATGATACCACATACCAGAGAACAAGAGCTCTCGTGCGTGCTGGGATGGACCCCAGAATGTGCTCTCTGATGCAAGGATCAACTCTCCCGAGGAGATCTGGAGCTGCCGGTGCAGCAGTAAAGGGAGTTGGGACGATGGTAATGGAACTAATTCGGATGATAAAGCGAGGGATTAACGATCGGAATTTCTGGAGAGGTGAAAATGGAAGAAGAACAAGGATTGCATATGAGAGAATGTGCAACATCCTCAAAGGGAAATTCCAAACAGCAGCACAAAGAGCAATGATGGATCAAGTGCGAGAAAGTAGAAATCCTGGAAATGCTGAAATTGAAGATCTCATCTTCTTGGCACGATCTGCACTCATCCTGAGAGGATCAGTGGCTCATAAGTCCTGCTTGCCTGCCTGTGTATACGGACTTGCCGTGGCTAGTGGATATGACTTTGAAAGAGAAGGGTACTCTCTAGTCGGAATAGATCCTTTTCGCCTGCTGCAGAACAGCCAGGTCTTCAGCCTCATTAGACCAAATGAGAACCCAGCACACAAGAGTCAATTGGTATGGATGGCATGCCATTCTGCAGCATTTGAAGATCTGAGAGTCTCAAGTTTCATCAGAGGGACAAGGGTGGTTCCAAGAGGACAACTATCCACCAGAGGAGTTCAAATTGCTTCAAATGAGAACATGGAAACAATGGACTCCAGCACTCTTGAACTGAGAAGCAGATATTGGGCTATAAGAACCAGGAGTGGAGGAAACACCAACCAGCAAAGAGCATCTGCAGGACAAATCAGTGTGCAGCCTACTTTCTCAGTACAGAGAAACCTTCCCTTCGAAAGAGCGACCATTATGGCGGCATTCACAGGGAATACAGAGGGCAGAACATCTGACATGAGGACTGAAATCATAAGAATGATGGAAAGTGCCAGACCAGAGGATGTGTCTTTCCAGGGGCGGGGAGTCTTCGAGCTCTCGGACGAAAAGGCAACGAACCCGATCGTGCCTTCCTTTGACATGAGTAATGAAGGATCTTATTTCTTCGGAGACAATGCAGAAGAATATGACAAT
>cds:AAF73878 A/swine/Wisconsin/125/97 1997// NP
ATGGCGTCTCAAGGCACCAAACGGTCATATGAACAAATGGAGACTAGTGGGGAACGCCAGGATGCCACAGAAATCAGAGCATCTGTCGGAAGAATGATTGGTGGAATCGGAAGATTCTACATCCAAATGTGCACTGAACTCAAACTTAGTGATTATGAGGGAAGGCTAATTCAAAATAGCATAACAATAGAGAGAATGGTGCTCTCTGCTTTTGATGAGAGAAGGAATAAATACCTAGAAGAGCATCCCAGTGCTGGAAAGGATCCTAAGAAAACTGGAGGACCCATATATAGAAAAGTAGACGGAAAGTGGATGAGAGAACTCATCCTTTATGACAAAGAAGAAATAAGGAGAGTCTGGCGCCAAGCAAACAATGGTGAAGATGCAACAGCCGGTCTTACTCATATCATGATTTGGCACTCCAATCTGAACGATGCCACCTATCAGAGAACAAGAGCGCTTGTTCGCACTGGAATGGACCCCAGAATGTGCTCTCTAATGCAAGGTTCAACACTTCCCAGAAGATCTGGGGCCGCAGGTGCTGCAGTAAAAGGAGTTGGAACAATAGCAATGGAGTTAATCAGAATGATAAAACGTGGAATCAATGACCGAAACTTCTGGAGGGGTGAAAATGGGCGAAGGACAAGGATTGCATATGAAAGAATGTGCAATATTCTCAAAGGAAAGTTTCAAACAGCTGCCCAAAGGGCAATGATGGATCAAGTGAGAGAAAGTCGAAACCCAGGAAATGCTGAAATTGAAGATCTCATTTTTCTGGCACGGTCAGCACTTATTCTAAGGGGGTCAGTTGCACATAAATCTTGCCTGCCTGCTTGTGTGTACGGGCTTGCAGTAGCAAGTGGGCATGACTTTGAAAGAGAAGGGTATTCACTGGTCGGGATAGACCCCTTCAAATTACTTCAAAACAGTCAAGTGTTCAGCCTGATCAGACCAAATGAAAACCCAGCCCACAAAAGTCAATTGGTGTGGATGGCATGCCACTCTGCTGCATTTGAGGATTTAAGAGTATCAAGCTTCATAAGAGGGAAGAAAGTGGTTCCAAGAGGAAAGCTTTCCACAAGAGGGGTTCAGATTGCTTCAAATGAAAATGTTGAAGCTATGGACTCTAGTACCCTAGAACTAAGAAGCAGATACTGGGCCATAAGGACCAGAAGCGGAGGAAACACCAATCAACAGAAGGCATCCGCGGGCCAGATCAGTGTGCAACCTACATTCTCAGTGCAACGGAATATCCCTTTTGAAAGAGCAACCGTTATGGCAGCTTTCAGCGGAAACAATGAGGGACGCACATCAGACATGCGTACGGAAGTTATAAGGATGATGGAAAGCGCAAAGCCAGAAGATTTGTCCTTCCAGGGGCGGGGAGTCTTCGAGCTCTCGGACGAAAAGGCAACGAACCCGATCGTGCCTTCCTTTGACATGAGTAATGAAGGGTCTTATTTCTTCGGAGACAATGCAGAGGAATATGACAAT
>cds:AAF73879 A/Swine/Wisconsin/136/97 1997// NP
ATGGCGTCTCAAGGCACCAAACGGTCATATGAACAAATGGAGACTAGTGGGGAACGCCAGGATGCCACAGAAATCAGAGCATCTGTCGGAAGAATGATTGGTGGAATCGGAAGATTCTACATCCAAATGTGCACTGAACTCAAACTTAGTGATTATGAGGGAAGGCTAATTCAAAATAGCATAACAATAGAGAGAATGGTGCTCTCTGCTTTTGATGAGAGAAGGAATAAATACCTAGAAGAGCATCCCAGTGCTGGAAAGGATCCTAAGAAAACTGGAGGACCCATATATAGAAGAGTAGACGGAAAGTGGATGAGAGAACTCATCCTTTATGACAAAGAAGAAATAAGGAGAGTCTGGCGCCAAGCAAACAATGGTGAAGATGCAACAGCCGGTCTTACTCATATCATGATTTGGCACTCCAATCTGAACGATGCCACCTATCAGAGAACAAGAGCGCTTGTTCGCACTGGAATGGACCCCAGAATGTGCTCTCTAATGCAAGGTTCAACACTTCCCAGAAGATCTGGGGCCGCAGGTGCTGCAGTAAAAGGAGTTGGAACAATAGCAATGGAGTTAATCAGAATGATAAAACGTGGAATCAATGACCGAAACTTCTGGAGGGGTGAAAATGGGCGAAGGACAAGGATTGCATATGAAAGAATGTGCAATATTCTCAAAGGAAAGTTTCAAACAGCTGCCCAAAGGGCAATGATGGATCAAGTGAGAGAAAGTCGAAACCCAGGAAATGCTGAAATTGAAGATCTCATTTTTCTGGCACGGTCAGCACTTATTCTAAGGGGGTCAGTTGCACATAAATCTTGCCTGCCTGCTTGTGTGTACGGGCTTGCAGTAGCAAGTGGGCATGACTTTGAAAGAGAAGGGTATTCACTGGTCGGGATAGACCCCTTCAAATTACTTCAAAACAGTCAAGTGTTCAGCCTGATCAGACCAAATGAAAACCCAGCCCACAAAAGTCAATTGGTGTGGATGGCATGCCACTCTGCTGCATTTGAGGATTTAAGAGTATCAAGCTTCATAAGAGGGAAGAAAGTGGTTCCAAGAGGAAAGCTTTCCACAAGAGGGGTTCAGATTGCTTCAAATGAAAATGTTGAAGCTATGGACTCTAGTACCCTAGAACTAAGAAGCAGATACTGGGCCATAAGGACCAGAAGCGGAGGAAACACCAATCAACAGAAGGCATCCGCGGGCCAGATCAGTGTGCAACCTACATTCTCAGTGCAACGGAATATCCCTTTTGAAAGAGCAACCGTTATGGCAGCTTTCAGCGGAAACAATGAGGGACGCACATCAGACATGCGTACGGAAGTTATAAGGATGATGGAAAGCGCAAAGCCAGAAGATTTGTCCTTCCAGGGGCGGGGAGTCTTCGAGCTCTCGGACGAAAAGGCAACGAACCCGATCGTGCCTTCCTTTGACATGAGTAATGAAGGGTCTTATTTCTTCGGAGACAATGCAGAGGAATATGACAAT
>cds:AAF73880 A/Swine/Wisconsin/163/97 1997// NP
ATGGCGTCTCAAGGCACCAAACGATCATATGAACAAATGGAGACTGGTGGGGAACGCCAGGATGCCACAGAAATCAGAGCATCCGTCGGAAGAATGATTGGTGGGATCGGAAGATTCTACATCCAAATGTGCACTGAACTCAAACTTAGTGATTATGAGGGACGACTGATTCAAAATAGCATAACAATAGAGAGAATGGTGCTCTCTGCTTTTGATGAGAGAAGGAATAAATACCTAGAAGAGCATCCCAGTGCTGGGAAGGATCCTAAGAAAACTGGAGGACCCATATATAGAAGAGTAGACGGAAAGTGGATGAGAGAACTCATCCTTTATGACAAAGAAGAAATAAGGAGAGTTTGGCGCCAAGCAAACAATAGTGAAGATGCAACAGCCGGTCTTACTCATATCATGATTTGGCACTCCAATCTGAACGATGCCACCTATCAGAGAACAAGAGCGCTTGTTCGTACTGGAATGGATCCCAGAATGTGCTCTTTGATGCAAGGTTCAACACTTCCCAGAAGGTCTGGGGCCGCAGGTGCTGCAGTGAAAGGAGTTGGAACAATTGCAATGGAGTTAATCAGAATGATCAAACGTGGAATCAATGACCGAAACTTCTGGAGGGGTGAAAATGGGCGAAGAACAAGGATTGCATATGAAAGAATGTGCAATATTCTCAAAGGAAAGTTTCAGACAGCTGCCCAGAGGGCAATGATGGATCAAGTGAGAGAAAGTCGGAACCCAGGAAATGCTGAAATTGAAGATCTCATTTTCCTGGCACGGTCAGCACTTATTCTAAGGGGGTCAGTTGCACATAAGTCTTGCCTGCCTGCTTGTGTGTATGGGCTTGCAGTAGCAAGTGGACATGACTTTGAAAGAGAAGGATATTCACTGGTCGGGATAGACCCCTTCAAATTACTCCAAAACAGTCAAGTGTTCAGCCTGATCAGACCAAATGAAAACCCAGCCCACAAAAGTCAATTGGTGTGGATGGCATGCCACTCTGCTGCATTTGAGGATTTAAGAGTATCAAGCTTCATAAGAGGGAAGAAAGTGGTTCCAAGAGGAAAGCTTTCCACAAGAGGGGTTCAGATTGCTTCAAATGAGAATGTCGAAGCCATGGACTCTAGTACCCTAGAACTAAGAAGCAGATACTGGGCCATAAGGACCAGAAGCGGAGGAAATACCAATCAACATAAGGCATCTGCGGGCCAGATCAGTGTGCAACCTACATTCTCAGTGCAACGGAATCTCCCTTTTGAAAGAGCAACCGTTATGGCAGCTTTCAGCGGGAACAACGAAGGACGCACATCAGACATGCGAACGGAAGTTATAAGGATGATGGAAAGCGCAAAGCCAGAAGATTTGTCCTTCCAGGGGCGGGGAGTCTTCGAGCTCTCGGACGAAAAGGCAACGAACCCGATCGTGCCTTCGTTTGACATGAGTAATGAAGGGTCTTATTTCTTCGGAGACAGTGCAGAGGAGTATGACAAT
>cds:AAF73881 A/Swine/Wisconsin/164/97 1997// NP
ATGGCGTCTCAAGGCACCAAACGATCATATGAACAAATGGAGACTGGTGGGGAACGCCAGGATGCCACAGAAATCAGAGCATCCGTCGGAAGAATGATTGGTGGGATCGGAAGATTCTACATCCAAATGTGCACTGAACTCAAACTTAGTGATTATGAGGGACGACTGATTCAAAATAGCATAACAATAGAGAGAATGGTGCTCTCTGCTTTTGATGAGAGAAGGAATAAATACCTAGAAGAGCATCCCAGTGCTGGGAAGGATCCTAAGAAAACTGGAGGACCCATATATAGAAGAGTAGACGGAAAGTGGATGAGAGAACTCATCCTTTATGACAAAGAAGAAATAAGGAGAGTTTGGCGCCAAGCAAACAATAGTGAAGATGCAACAGCCGGTCTTACTCATATCATGATTTGGCACTCCAATCTGAACGATGCCACCTATCAGAGAACAAGAGCGCTTGTTCGTACTGGAATGGATCCCAGAATGTGCTCTTTGATGCAAGGTTCAACACTTCCCAGAAGGTCTGGGGCCGCAGGTGCTGCAGTGAAAGGAGTTGGAACAATTGCAATGGAGTTAATCAGAATGATCAAACGTGGAATCAATGACCGAAACTTCTGGAGGGGTGAAAATGGGCGAAGAACAAGGATTGCATATGAAAGAATGTGCAATATTCTCAAAGGAAAGTTTCAGACAGCTGCCCAGAGGGCAATGATGGATCAAGTGAGAGAAAGTCGGAACCCAGGAAATGCTGAAATTGAAGATCTCATTTTCCTGGCACGGTCAGCACTTATTCTAAGGGGGTCAGTTGCACATAAGTCTTGCCTGCCTGCTTGTGTGTATGGGCTTGCAGTAGCAAGTGGACATGACTTTGAAAGAGAAGGATATTCACTGGTCGGGATAGACCCCTTCAAATTACTCCAAAACAGTCAAGTGTTCAGCCTGGTCAGACCAAATGAAAACCCAGCCCACAAAAGTCAATTGGTGTGGATGGCATGCCACTCTGCTGCATTTGAGGATTTAAGAGTATCAAGCTTCATAAGAGGGAAGAAAGTGGTTCCAAGAGGAAAGCTTTCCACAAGAGGGGTTCAGATTGCTTCAAATGAGAATGTCGAAGCCATGGACTCTAGTACCCTAGAACTAAGAAGCAGATACTGGGCCATAAGGACCAGAAGCGGAGGAAATACCAATCAACATAAGGCATCTGCGGGCCAGATCAGTGTGCAACCTACATTCTCAGTGCAACGGAATCTCCCTTTTGAAAGAGCAACCGTTATGGCAGCTTTCAGCGGGAACAACGAAGGACGCACATCAGACATGCGAACGGAAGTTATAAGGATGATGGAAAGCGCAAAGCCAGAAGATTTGTCCTTCCAGGGGCGGGGAGTCTTCGAGCTCTCGGACGAAAAGGCAACGAACCCGATCGTGCCTTCGTTTGACATGAGTAATGAAGGGTCTTATTTCTTCGGAGACAGTGCAGAGGAGTATGACAAT
>cds:AAF73882 A/Swine/Wisconsin/166/97 1997// NP
ATGGCGTCTCAAGGCACCAAACGATCATATGAACAAATGGAGACTGGTGGGGAACGCCAGGATGCCACAGAAATCAGAGCATCCGTCGGAAGAATGATTGGTGGGATCGGAAGATTCTACATCCAAATGTGCACTGAACTCAAACTTAGTGATTATGAGGGACGACTGATTCAAAATAGCATAACAATAGAGAGAATGGTGCTCTCTGCTTTTGATGAGAGAAGGAATAAATACCTAGAAGAGCATCCCAGTGCTGGGAAGGATCCTAAGAAAACTGGAGGACCCATATATAGAAGAGTAGACGGAAAGTGGATGAGAGAACTCATCCTTTATGACAAAGAAGAAATAAGGAGAGTTTGGCGCCAAGCAAACAATAGTGAAGATGCAACAGCCGGTCTTACTCATATCATGATTTGGCACTCCAATCTGAACGATGCCACCTATCAGAGAACAAGAGCGCTTGTTCGTACTGGAATGGATCCCAGAATGTGCTCTTTGATGCAAGGTTCAACACTTCCCAGAAGGTCTGGGGCCGCAGGTGCTGCAGTGAAAGGAGTTGGAACAATTGCAATGGAGTTAATCAGAATGATCAAACGTGGAATCAATGACCGAAACTTCTGGAGGGGTGAAAATGGGCGAAGAACAAGGATTGCATATGAAAGAATGTGCAATATTCTCAAAGGAAAGTTTCAGACAGCTGCCCAGAGGGCAATGATGGATCAAGTGAGAGAAAGTCGGAACCCAGGAAATGCTGAAATTGAAGATCTCATTTTCCTGGCACGGTCAGCACTTATTCTAAGGGGGTCAGTTGCACATAAGTCTTGCCTGCCTGCTTGTGTGTATGGGCTTGCAGTAGCAAGTGGACATGACTTTGAAAGAGAAGGATATTCACTGGTCGGGATAGACCCCTTCAAATTACTCCAAAACAGTCAAGTGTTCAGCCTGATCAGACCAAATGAAAACCCAGCCCACAAAAGTCAATTGGTGTGGATGGCATGCCACTCTGCTGCATTTGAGGATTTAAGAGTATCAAGCTTCATAAGAGGGAAGAAAGTGGTTCCAAGAGGAAAGCTTTCCACAAGAGGGGTTCAGATTGCTTCAAATGAGAATGTCGAAGCCATGGACTCTAGTACCCTAGAACTAAGAAGCAGATACTGGGCCATAAGGACCAGAAGCGGAGGAAATACCAATCAACATAAGGCATCTGCGGGCCAGATCAGTGTGCAACCTACATTCTCAGTGCAACGGAATCTCCCTTTTGAAAGAGCAACCGTTATGGCAGCTTTCAGCGGGAACAACGAAGGACGCACATCAGACATGCGAACGGAAGTTATAAGGATGATGGAAAGCGCAAAGCCAGAAGATTTGTCCTTCCAGGGGCGGGGAGTCTTCGAGCTCTCGGACGAAAAGGCAACGAACCCGATCGTGCCTTCGTTTGACATGAGTAATGAAGGGTCTTATTTCTTCGGAGACAGTGCAGAGGAGTATGACAAT
>cds:AAF73883 A/Swine/Wisconsin/168/97 1997// NP
ATGGCGACTCAAGGCACCAAACGATCATATGAACAAATGGAGACTGGTGGGGAACGCCAGGATGCCACAGAAATCAGAGCATCCGTCGGAAGAATGATTGGTGGGATCGGAAGATTCTACATCCAAATGTGCACTGAACTCAAACTTAGTGATTATGAGGGACGACTGATTCAAAATAGCATAACAATAGAGAGAATGGTGCTCTCTGCTTTTGATGAGAGAAGGAATAAATACCTAGAAGAGCATCCCAGTGCTGGGAAGGATCCTAAGAAAACTGGAGGACCCATATATAGAAGAGTAGACGGAAAGTGGATGAGAGAACTCATCCTTTATGACAAAGAAGAAATAAGGAGAGTTTGGCGCCAAGCAAACAATAGTGAAGATGCAACAGCCGGTCTTACTCATATCATGATTTGGCACTCCAATCTGAACGATGCCACCTATCAGAGAACAAGAGCGCTTGTTCGTACTGGAATGGATCCCAGAATGTGCTCTTTGATGCAAGGTTCAACACTTCCCAGAAGGTCTGGGGCCGCAGGTGCTGCAGTGAAAGGAGTTGGAACAATTGCAATGGAGTTAATCAGAATGATCAAACGTGGAATCAATGACCGAAACTTCTGGAGGGGTGAAAATGGGCGAAGAACAAGGATTGCATATGAAAGAATGTGCAATATTCTCAAAGGAAAGTTTCAGACAGCTGCCCAGAGGGCAATGATGGATCAAGTGAGAGAAAGTCGGAACCCAGGAAATGCTGAAATTGAAGATCTCATTTTCCTGGCACGGTCAGCACTTATTCTAAGGGGGTCAGTTGCACATAAGTCTTGCCTGCCTGCTTGTGTGTATGGGCTTGCAGTAGCAAGTGGACATGACTTTGAAAGAGAAGGATATTCACTGGTCGGGATAGACCCCTTCAAATTACTCCAAAACAGTCAAGTGTTCAGCCTGATCAGACCAAATGAAAACCCAGCCCACAAAAGTCAATTGGTGTGGATGGCATGCCACTCTGCTGCATTTGAGGATTTAAGAGTATCAAGCTTCATAAGAGGGAAGAAAGTGGTTCCAAGAGGAAAGCTTTCCACAAGAGGGGTTCAGATTGCTTCAAATGAGAATGTCGAAGCCATGGACTCTAGTACCCTAGAACTAAGAAGCAGATACTGGGCCATAAGGACCAGAAGCGGAGGAAATACCAATCAACATAAGGCATCTGCGGGCCAGATCAGTGTGCAACCTACATTCTCAGTGCAACGGAATCTCCCTTTTGAAAGAGCAACCGTTATGGCAGCTTTCAGCGGGAACAACGAAGGACGCACATCAGACATGCGAACGGAAGTTATAAGGATGATGGAAAGCGCAAAGCCAGAAGATTTGTCCTTCCAGGGGCGGGGAGTCTTCGAGCTCTCGGACGAAAAGGCAACGAACCCGATCGTGCCTTCGTTTGACATGAGTAATGAAGGGTCTTATTTCTTCGGAGACAGTGCAGAGGAGTATGACAAT
>cds:AAF73884 A/Swine/Wisconsin/235/97 1997// NP
ATGGCGTCTCAAGGCACCAAACGATCATATGAACAAATGGAGACTGGTGGGGAACGCCAGGATGCCACAGAAATCAGAGCATCTGTCGGAAGAATGATTGGTGGAATCGGAAGATTCTACATCCAAATGTGCACTGAACTCAAACTTAGTGATTATGAGGGACGACTAATTCAAAATAGCATAACAATAGAGAGAATGGTGCTCTCTGCTTTTGATGAGAGAAGGAATAAATACCTAGAAGAGCATCCCAGTGCTGGAAAGGATCCTAAGAAAACTGGAGGACCCATATATAGAAGAGTAGACGGAAAGTGGATGAGAGAACTCATCCTTTATGACAAAGAAGAAATAAGGAGAGTTTGGCGCCAAGCAAACAATGGTGAAGATGCAACAGCCGGTCTTACTCATATCATGATTTGGCACTCCAATCTGAACGATGCCACCTATCAGAGAACAAGAGCGCTTGTTCGCACTGGAATGGATCCCAGAATGTGCTCTTTAATGCAAGGTTCAACACTTCCCAGAAGGTCTGGGGCCGCAGGTGCTGCAGTGAAAGGAGTTGGAACAATAGCAATGGAGTTAATCAGAATGATCAAACGTGGAATCAATGACCGAAACTTCTGGAGGGGTGAAAATGGGCGAAGGACAAGGATTGCATATGAAAGAATGTGCAATATTCTCAAAGGAAAGTTTCAAACAGCTGCCCAGAGGGCAATGATGGATCAAGTGAGAGAAAGTCGGAACCCAGGAAATGCTGAAATTGAAGATCTCATTTTCCTGGCACGGTCAGCACTTATTCTAAGGGGGTCAGTTGCACATAAGTCTTGCCTGCCTGCTTGTGTGTATGGGCTTGCAGTAGCAAGTGGACATGACTTTGAAAGAGAAGGATATTCACTGGTCGGGATAGACCCCTTCAAATTACTTCAAAACAGTCAAGTGTTCAGCCTGGTCAGACCAAATGAAAACCCAGCCCACAAAAGTCAATTGGTGTGGATGGCATGCCACTCTGCTGCATTTGAGGATTTAAGAGTATCAAGCTTCATAAGGGGGAAGAAAGTGGTTCCAAGAGGAAAGCTTTCCACAAGAGGGGTTCAGATTGCTTCAAATGAGAATGTGGAAGCTATGGACTCTAGTACCCTGGAACTAAGAAGCAGGTACTGGGCCATAAGGACCAGAAGCGGAGGAAATACCAATCAACAGAAGGCATCCGCGGGCCAGATCAGTGTGCAACCTACATTCTCAGTGCAACGGAATCTCCCTTTAGAGAGCTCAACCGTTATGGCAGCTTTCAGTGGGAACAATGAGGGACGCACATCAGACATGCGAACGGAAGTTATAAGGATGATGGAAAGCGCAAAGCCAGAAGATTTGTCCTTCCAGGGGCGGGGAGTCTTCGAGCTCTCGGACGAAAAGGCAACGAACCCGATCGTGCCTTCCTTTGACATGAGTAATGAAGGGTCTTATTTCTTCGGAGACAGTGCAGAGGAGTATGACAAT
>cds:AAF73885 A/swine/Wisconsin/238/97 1997// NP
ATGGCGTCTCAAGGCACCAAACGATCATATGAACAAATGGAGACTGGTGGGGAACGCCAGGATGCCACAGAAATCAGAGCATCTGTCGGAAGAATGATTGGTGGAATCGGAAGATTTTACATCCAAATGTGCACTGAACTCAAACTTAGTGATTATGAGGGGCGGCTAATTCAAAATAGCATAACAATAGAGAGGATGGTGCTCTCTGCTTTTGATGAGAGAAGGAATAAATACCTAGAAGAGCACCCCAGTGCTGGGAAAGATCCTAAGAAAACTGGAGGACCCATATATAGAAGAGTAGACGGAAAGTGGATGAGAGAACTCATCCTTTATGACAAAGAAGAAATAAGGAGAGTTTGGCGCCAAGCAAACAATGGTGAAGATGCAACAGCCGGTCTTACTCATATCATGATTTGGCACTCCAATCTGAACGATGCCACCTATCAGAGAACAAGAGCGCTTGTTCGCACTGGAATGGATCCCAGAATGTGCTCTCTAATGCAAGGTTCCACACTTCCCAGAAGGTCTGGAGCTGCAGGTGCTGCAGTGAAAGGAGTTGGAACAATAGCAATGGAGTTAATCAGGATGATCAAACGTGGAATCAATGACCGAAACTTCTGGAGGGGTGAAAATGGACGAAGGACAAGGATTGCATATGAAAGAATGTGCAATATTCTCAAAGGAAAGTTTCAGACAGCTGCCCAGAGGGCAATGATGGATCAAGTGAGAGAAAGTCGGAACCCAGGAAATGCTGAAATTGAAGATCTCATTTTCCTGGCACGGTCAGCACTTATTCTAAGAGGGTCAGTTGCACATAAGTCTTGCCTGCCTGCTTGTGTATATGGGCTTGCAGTGGCAAGTGGGCATGACTTCGAAAGAGAAGGGTATTCACTGGTCGGGATAGACCCCTTCAAATTACTTCAAAACAGTCAAGTGTTCAGCCTGATCAGACCAAATGAAAACCCAGCCCACAAAAGTCAATTGGTGTGGATGGCATGCCATTCTGCTGCATTTGAGGATTTAAGAGTATCAAGCTTCATAAGGGGGAAGAAAGTGGTTCCAAGAGGAAAGCTTTCCACAAGAGGGGTTCAGATTGCTTCAAATGAGAATATTGAAACTATGGACTCCAGTACCCTAGAACTAAGAAGCAGATACTGGGCCATAAGGACCAGAAGTGGAGGAAATACCAATCAACAGAAGGCATCCGCGGGCCAGATCAGTGTGCAACCTACATTCTCAGTGCAACGGAACCTCCCTTTTGAAAGAGCAACCGTTATGGCAGCTTTCAGCGGTAACAATGAGGGACGGACATCAGACATGCGAACGGAAGTTATAAGGATGATGGAAAGCGCAAAGCCAGAAGATTTGTCCTTCCAGGGGCGGGGAGTCTTCGAGCTCTCGGACGAAAAGGCAACGAACCCGATCGTGCCTTCCTTTGACATGAGTAACGAAGGGTCTTATTTCTTCGGAGACAATGCAGAGGAGTATGACAGT
>cds:AAF73886 A/Swine/Wisconsin/457/98 1998// NP
ATGGCGACTCAAGGCACCAAACGATCATATGAACAAATGGAGACTGGTGGGGAACGCCAGGATGCCACAGAAATAAGAGCATCTGTCGGAAGAATGATTGGTGGAATCGGAAGATTCTACATCCAAATGTGCACTGAACTCAAACTTAGTGATTATGAGGGACGACTAATTCAAAATAGCATAACAATAGAGAGAATGGTGCTCTCTGCTTTTGATGAGAGAAGGAATAAATACTTAGAAGAGCATCCCAGTGCAGGGAAGGATCCCAAGAAAACTGGAGGACCCATATATAGAAGAGTAGATGGAAAGTGGATGAGAGAACTCATCCTTTATGACAAAGAAGAAATAAGGAGAGTTTGGCGCCAAGCAAACAATGGTGAAGATGCAACAGCCGGTCTTACTCATATCATGATTTGGCACTCCAATCTGAACGATGCCACCTATCAGAGAACAAGAGCGCTTGTTCGCACTGGAATGGATCCCAGAATGTGCTCTCTAATGCAAGGTTCAACACTTCCCAGAAGGTCTGGGGCCGCAGGTGCTGCAGTGAAAGGAGTTGGAACAATAGCAATGGAATTAATCAGAATGATCAAGCGTGGAATCAATGACAGAAACTTCTGGAGGGGTGAAAACGGGCGAAGAACAAGAATTGCATATGAAAGAATGTGCAATATTCTCAAAGGAAAGTTTCAGACAGCTTCCCAGAGGGCAATGATGGATCAAGTGAGAGAAAGTCGGAACCCAGGAAATGCTGAAATTGAAGATCTCATTTTCCTGGCACGGTCAGCACTTATTCTAAGGGGGTCAGTTGCACATAAGTCTTGCCTGCCTGCTTGTGTGTATGGGCTAGCAGTAGCAAGTGGGCATGACTTTGAACGAGAAGGATATTCACTGGTCGGGATAGACCCCTTCAAATTACTTCAAAACAGTCAAGTGTTCAGCCTGATCAGACCAAATGAAAACCCAGCCCACAAAAGTCAATTGGTGTGGATGGCATGCCACTCTGCTGCATTTGAGGATTTAAGAGTATCAAGCTTCATAAGAGGGAAGAAAGTGGTTCCAAGAGGAAAGCTTTCCACAAGAGGGGTTCAGATTGCTTCAAATGAGAATGTTGAAGCTATGGACTCTAGTACCCTAGAACTAAGAAGCAGATACTGGGCCATAAGGACCAGAAGCGGAGGAAATACCAATCAGCAGAAGGCATCCGCGGGCCAGATCAGTGTGCAACCTACATTTTCAGTGCAACGGAATCTCCCTTTTGAAAGAGCAACCATTATGGCAGCTTTCAGCGGGAACAATGAAGGACGCACATCAGACATGCGAACGGAAGTTATAAGGATGATGGAAAGCGCAAAGCCAGAAGATTTGTCCTTCCAGGGGCGGGGAGTCTTCGAGCTCTCGGACGAAAAGGCAACGAACCCGATCGTGCCTTCCTTTGACATGAGTAACGAAGGGTCTTATTTCTTCGGAGACAATGCAGAGGAGTATGATAGT
>cds:AAF73887 A/swine/Wisconsin/458/98 1998// NP
ATGGCGACTCAAGGCACCAAACGATCATATGAACAAATGGAGACTGGTGGGGAACGCCAGGATGCCACAGAAATAAGAGCATCTGTCGGAAGAATGATTGGTGGAATCGGAAGATTCTACATCCAAATGTGCACTGAACTCAAACTTAGTGATTATGAGGGACGACTAATTCAAAATAGCATAACAATAGAGAGAATGGTGCTCTCTGCTTTTGATGAGAGAAGGAATAAATACTTAGAAGAGCATCCCAGTGCAGGGAAGGATCCCAAGAAAACTGGAGGACCCATATATAGAAGAGTAGATGGAAAGTGGATGAGAGAACTCATCCTTTATGACAAAGAAGAAATAAGGAGAGTTTGGCGCCAAGCAAACAATGGTGAAGATGCAACAGCCGGTCTTACTCATATCATGATTTGGCACTCCAATCTGAACGATGCCACCTATCAGAGAACAAGAGCTCTTGTTCGCACTGGAATGGATCCCAGAATGTGCTCTCTAATGCAAGGTTCAACACTTCCCAGAAGGTCTGGGGCCGCAGGTGCTGCAGTGAAAGGAGTTGGAACAATAGCAATGGAATTAATCAGAATGATCAAGCGTGGAATCAATGACAGAAACTTCTGGAGGGGTGAAAACGGGCGAAGAACAAGAATTGCATATGAAAGAATGTGCAATATTCTCAAAGGAAAGTTTCAGACAGCTTCCCAGAGGGCAATGATGGATCAAGTGAGAGAAAGTCGGAACCCAGGAAATGCTGAAATTGAAGATCTCATTTTCCTGGCACGGTCAGCACTTATTCTAAGGGGGTCAGTTGCACATAAGTCTTGCCTGCCTGCTTGTGTGTATGGGCTAGCAGTAGCAAGTGGGCATGACTTTGAACGAGAAGGATATTCACTGGTCGGGATAGACCCCTTCAAATTACTTCAAAACAGTCAAGTGTTCAGCCTGATCAGACCAAATGAAAACCCAGCCCACAAAAGTCAATTGGTGTGGATGGCATGCCACTCTGCTGCATTTGAGGATTTAAGAGTATCAAGCTTCATAAGAGGGAAGAAAGTGGTTCCAAGAGGAAAGCTTTCCACAAGAGGGGTTCAGATTGCTTCAAATGAGAATGTTGAAGCTATGGACTCTAGTACCCTAGAACTAAGAAGCAGATACTGGGCCATAAGGACCAGAAGCGGAGGAAATACCAATCAGCAGAAGGCATCCGCGGGCCAGATCAGTGTGCAACCTACATTTTCAGTGCAACGGAATCTCCCTTTTGAAAGAGCAACCATTATGGCAGCTTTCAGCGGGAACAATGAAGGACGCACATCAGACATGCGAACGGAAGTTATAAGGATGATGGAAAGCGCAAAGCCAGAAGATTTGTCCTTCCAGGGGCGGGGAGTCTTCGAGCTCTCGGACGAAAAGGCAACGAACCCGATCGTGCCTTCCTTTGACATGAGTAACGAAGGGTCTTATTTCTTCGGAGACAATGCAGAGGAGTATGATAGT
>cds:AAF73888 A/swine/Wisconsin/464/98 1998// NP
ATGGCGACTCAAGGCACCAAACGATCATATGAACAAATGGAGACTGGTGGGGAACGCCAGGATGCCACAGAAATAAGAGCATCTGTCGGAAGAATGATTGGTGGAATCGGAAGATTCTACATCCAAATGTGCACTGAACTCAAACTTAGTGATTATGAGGGACGACTAATTCAAAATAGCATAACAATAGAGAGAATGGTGCTCTCTGCTTTTGATGAGAGAAGGAATAAATACTTAGAAGAGCATCCCAGTGCAGGGAAGGATCCCAAGAAAACTGGAGGACCCATATATAGAAGAGTAGATGGAAAGTGGATGAGAGAACTCATCCTTTATGACAAAGAAGAAATTAGGAGAGTTTGGCGCCAAGCAAACAATGGTGAAGATGCAACAGCCGGTCTTACTCATATAATGATTTGGCACTCCAATCTGAACGATGCCACCTATCAGAGAACAAGAGCGCTTGTTCGCACTGGAATGGATCCCAGAATGTGCTCTCTAATGCAAGGTTCAACACTTCCCAGAAGGTCTGGGGCCGCAGGTGCTGCAGTGAAAGGAGTTGGAACAATAGCAATGGAATTAATCAGAATGATCAAGCGTGGAATCAATGACAGAAACTTCTGGAGGGGTGAAAACGGGCGAAGAACAAGAATTGCATATGAAAGAATGTGCAATATTCTCAAAGGAAAGTTTCAGACAGCTTCCCAGAGGGCAATGATGGATCAAGTGAGAGAAAGTCGGAACCCAGGAAATGCTGAAATTGAAGATCTCATTTTCCTGGCACGGTCAGCACTTATTCTAAGGGGGTCAGTTGCACATAAGTCTTGCCTGCCTGCTTGTGTGTATGGGCTAGCAGTAGCAAGTGGGCATGACTTTGAACGAGAAGGATATTCACTGGTCGGGATAGACCCCTTCAAATTACTTCAAAACAGTCAAGTGTTCAGCCTGATCAGACCAAATGAAAACCCAGCCCACAAAAGTCAATTGGTGTGGATGGCATGCCACTCTGCTGCATTTGAGGATTTAAGAGTATCAAGCTTCATAAGAGGGAAGAAAGTGGTTCCAAGAGGAAAGCTTTCCACAAGAGGGGTTCAGATTGCTTCAAATGAGAATGTTGAAGCTATGGACTCTAGTACCCTAGAACTAAGAAGCAGATACTGGGCCATAAGGACCAGAAGCGGAGGAAATACCAATCAGCAGAAGGCATCCGCGGGCCAGATCAGTGTGCAACCTACATTTTCAGTGCAACGGAATCTCCCTTTTGAAAGAGCAACCATTATGGCAGCTTTCAGCGGGAACAATGAAGGACGCACATCAGACATGCGAACGGAAGTTATAAGGATGATGGAAAGCGCAAAGCCAGAAGATTTGTCCTTCCAGGGGCGGGGAGTCTTCGAGCTCTCGGACGAAAAGGCAACGAACCCGATCGTGCCTTCCTTTGACATGAGTAACGAAGGGTCTTATTTCTTCGGAGACAATGCAGAGGAGTATGATAGT
>cds:AAF74326 A/Hong Kong/482/97 1997// NP
ATGGCGTCTCAAGGCACCAAACGATCTTATGAACAGATGGAAACTGGTGGAGAACGCCAGAATGCCACTGAGATCAGGGCATCCGTTGGAAGAATGGTTGGTGGAATTGGGAGGTTTTACATACAGATGTGCACTGAACTCAAACTCAGCGACCAGGAAGGAAGGTTGATCCAGAACAGTATAACAATAGAGAGAATGGTTCTCTCTGCATTTGATGAAAGGAGGAACAGGTACCTAGAGGAACATCCCAGTGCGGGGAAGGACCCGAAGAAGACCGGAGGTCCAATCTACCGAAGAAGAGACGGGAAATGGGTGAGAGAGCTGATTCTGTATGACAAAGAGGAGATAAGGAGAATTTGGCGCCAAGCGAACAATGGAGAAGACGCAACTGCTGGTCTCACTCACATGATGATTTGGCATTCCAACCTAAATGATGCCACATACCAGAGAACAAGAGCCCTCGTGCGGACTGGAATGGACCCCAGAATGTGCTCTCTGATGCAAGGATCAACCCTCCCGAGGAGATCTGGAGCTGCTGGTGCAGCAATAAAGGGAGTCGGGACGATGGTAATGGAACTAATTCGGATGATAAAGCGAGGCATTAATGACCGGAACTTCTGGAGAGGCGAGAATGGACGAAGAACAAGGATTGCATATGAGAGAATGTGCAACATCCTCAAAGGGAAATTTCAAACAGCAGCACAAAAAGCAATGATGGATCAGGTGCGAGAAAGCAGAAATCCTGGGAATGCTGAAATTGAAGATCTCATTTTTCTGGCACGGTCTGCACTCATCCTGAGAGGATCCGTAGCCCATAAGTCCTGCTTGCCTGCTTGTGTGTACGGACTCGCTGTGGCCAGTGGATATGATTTTGAGAGGGAAGGGTACTCTCTGGTTGGGATAGATCCTTTCCGTCTGCTTCAGAACAGTCAGGTCTTCAGTCTCATTAGACCAAAAGAGAATCCAGCACATAAAAGTCAATTGGTATGGATGGCATGCCATTCTGCAGCATTTGAGGACCTGAGAGTCTCAAGTTTCATTAGAGGAACAAGAGTAATCCCAAGAGGACAACTATCCACTAGAGGAGTTCAGATTGCTTCAAATGAGAACGTGGAAGCAATGGACTCCAGCACTCTTGAACTGAGAAGCAGATATTGGGCTATAAGGACCAGGAGTGGAGGAAACACCAACCAACAGAGAGCATCTGCAGGACAAATCAGTGTACAGCCCACTTTCTCAGTACAGAGAAATCTTCCCTTCGAAAGAGTGACCATTATGGCCGCGTTTAAGGGGAATACCGAGGGCAGAACATCTGACATGAGGACTGAAATCATAAGAATGATGGAAAGTGCCAGACCAGAAGATGTGTCTTTCCAGGGGCGGGGAGTCTTCGAGCTCTCAGACGAAAAGGCAACGAACCCGATCGTGCCTTCCTTTGACATGAGTAATGAAGGATCTTATTTCTTCGGAGACAATGCAGAGGAATATGACAAT
>cds:AAF74327 A/Hong Kong/483/1997 1997// NP
ATGGCGTCTCAAGGCACCAAACGATCTTATGAACAGATGGAAACTGGTGGAGAACGCCAGAATGCCACTGAGATCAGGGCATCTGTTGGAAGAATGGTTGGTGGAATTGGGAGGTTTTACATACAGATGTGCACTGAACTCAAACTCAGCGACCAGGAAGGAAGGTTGATCCAGAACAGTATAACAATAGAGAGAATGGTTCTCTCTGCATTTGATGAAAGGAGGAACAGGTACCTAGAGGAACATCCCAGTGCGGGGAAGGACCCGAAGAAGACCGGAGGTCCAATCTACCGAAGAAGAGACGGGAAATGGGTGAGAGAGCTGATTCTGTATGACAAAGAGGAGATAAGGAGAATTTGGCGCCAAGCGAACAATGGAGAAGACGCGACTGCTGGTCTCACTCACATGATGATCTGGCATTCCAACCTAAATGATGCCACATACCAGAGAACAAGAGCCCTCGTGAGGACTGGAATGGACCCCAGAATGTGCTCTCTGATGCAAGGATCAACCCTCCCGAGGAGATCTGGAGCTGCTGGTGCAGCAATAAAGGGAGTCGGGACGATGGTAATGGAACTAATTCGGATGATAAAGCGGGGCATTAATGACCGGAACTTCTGGAGAGGCGAGAATGGACGAAGAACAAGGATTGCATATGAGAGAATGTGCAACATCCTCAAAGGGAAATTTCAAACAGCAGCACAAAAAGCAATGATGGATCAGGTGCGAGAAAGCAGAAATCCTGGGAATGCTGAAATTGAAGATCTCATTTTTCTGGCACGGTCTGCACTCATCCTGAGAGGATCCGTAGCCCATAAGTCCTGCTTGCCTGCTTGTGTGTACGGACTCACTGTGGCCAGTGGATATGATTTTGAGAGGGAAGGGTACTCTCTGGTTGGGATAGATCCTTTCCGTCTGCTTCAGAACAGTCAGGTCTTCAGTCTCATTAGACCAAATGAGAATCCAGCACATAAAAGTCAATTGGTATGGATGGCATGCCATTCTGCAGCATTTGAGGACCTGAGAGTCTCAAGTTTCATTAGAGGGACAAGAGTAATCCCAAGAGGACAACTATCCACTAGAGGAGTTCAGATTGCGTCAAATGAGAACGTGGAAGCAATGGACTCCAGCACTCTTGAACTGAGAAGCAGGTATTGGGCTATAAGGACCAGGAGTGGAGGAAACACCAATCAACAGAGAGCATCTGCAGGGCAAATCAGTGTACAGCCCACTTTCTCAGTACAGAGAAATCTTCCCTTCGAAAGAGCGACCATTATGGCCGCGTTTAAGGGGAATACCGAGGGCAGAACATCTGACATGAGGACTGAAATCATAAGAATGATGGAAAGTGCCAGACCAGAAGATGTGTCTTTCCAGGGGCGGGGAGTCTTCGAGCTCTCGGACGAAAAGGCAACGAACCCGATCGTGCCTTCCTTTGACATGAGTAATGAAGGATCTTATTTCTTCGGAGACAATGCAGAGGAATATGACAAT
>cds:AAF74328 A/Hong Kong/485/1997 1997// NP
ATGGCGTCTCAAGGCACCAAACGATCTTATGAACAGATGGAAACTGGTGGAGAACGCCAGAATGCCACTGAGATCAGGGCATCTGTTGGAAGAATGGTTGGTGGAATTGGGAGGTTTTACATACAGATGTGCACTGAACTCAAACTCAGCGACCAGGAAGGAAGGTTGATCCAGAACAGTATAACAGTAGAGAGAATGGTTCTCTCTGCATTTGATGAAAGGAGGAACAGGTACCTAGAGGAACATCCCAGTGCGGGGAAGGACCCGAAGAAGACCGGAGGTCCAATCTACCGAAGAAGAGACGGGAAATGGGTGAGAGAGCTGATTCTGTATGACAAAGAGGAGATAAGGAGGATTTGGCGCCAAGCGAACAATGGAGAAGACGCAACTGCTGGTCTCACTCACATGATGATCTGGCATTCCAACCTAAATGATGCCACATACCAGAGAACAAGAGCCCTCGTGCGGACTGGAATGGACCCCAGAATGTGCTCTCTGATGCAAGGATCAACCCTCCCGAGGAGATCTGGAGCTGCTGGTGCAGCAATAAAGGGAGTCGGGACAATGGTAATGGAACTAATTCGGATGATAAAGCGAGGCATTAATGACCGGAACTTCTGGAGAGGCGAGAATGGACGAAGAACAAGGATTGCATATGAGAGAATGTGCAACATCCTCAAAGGGAAATTTCAAACAGCAGCACAAAAAGCAATGATGGATCAGGTGCGAGAAAGCAGAAATCCTGGGAATGCTGAAATTGAAGATCTCATTTTTCTGGCACGGTCTGCACTCATCCTGAGAGGATCCGTAGCCCATAAGTCCTGCTTGCCTGCTTGTGTGTACGGACTCGCTGTGGCCAGTGGATATGATTTTGAGAGGGAAGGGTACTCTCTGGTTGGGATAGATCCTTTCCGTCTGCTTCAGAACAGTCAGGTCTTCAGTCTCATTAGACCAAATGAGAATCCGGCACATAAAAGTCAATTGATATGGATGGCATGCCATTCTGCAGCATTTGAGGACCTGAGAGTCTCAAGTTTCATTAGAGGGACAAGAGTAATCCCAAGAGGACAACTATCCACTAGAGGAGTTCAGATTGCTTCAAATGAGAACGTGGAAGCAATGGACTCCAGCACTCTTGAACTGAGAAGCAGATATTGGGCTATAAGGACCAGGAGTGGAGGAAACACCAATCAACAGAGAGCATCTGCAGGACAAATCAGTGTACAGCCCACTTTCTCAGTACAGAGAAATCTTCCCTTCGAAAGAGCGACCATTATGGCCGCGTTTAAGGGGAATACCGAGGGCAGAACATCTGACATGAGGACTGAAATCATAAGAATGATGGAAAGTGCCAGACCAGAAGATGTGTCTTTCCAGGGGCGGGGAGTCTTCGAGCTCTCGGACGAAAAGGCAACGAACCCGATCGTGCCTTCCTTTGACATGAGTAATGAAGGATCTTATTTCTTCGGAGACAATGCAGAGGAATATGACAAT
>cds:AAF75109 A/Hong Kong/481/97 1997// NP
ATGGCGTCTCAAGGCACCAAACGATCTTATGAACAGATGGAAACTGGTGGAGAACGCCAGAATGCCACTGAGATCAGGGCATCTGTTGGAAGAATGGTTGGTGGAATTGGGAGGTTTTACGTACAGATGTGCACTGAACTCAAACTCAGCGACCAAGAAGGAAGGTTGATCCAGAACAGTATAACAATAGAGAGAATGGTTCTCTCTGCATTTGATGAAAGGAGGAACAGGTACCTAGAGGAACATCCCAGTGCGGGGAAGGACCCGAAGAAGACCGGAGGTCCAATCTACCGAAGGAGAGACGGGAAATGGGTGAGAGAGCTGATTCTGTATGACAAAGAGGAGATAAGGAGAATTTGGCGTCAAGCGAACAATGGAGAAGACGCAACTGCTGGTCTCACTCACATGATGATCTGGCATTCCAACCTAAATGATGCCACATACCAGAGAACAAGAGCCCTCGTGCGGACTGGAATGGACCCCAGAATGTGCTCTCTGATGCAAGGATCAACCCTCCCGAGGAGATCTGGAGCTGCTGGTGCAGCAATAAAGGGAGTCGGGACAATGGTAATGGAACTAGTTCGGATGATAAAGCGAGGCATTAATGACCGGAACTTCTGGAGAGGCGATAATGGACGAAGAACAAGGATTGCATATGAGAGAATGTGCAACATCCTCAAAGGGAAATTTCAAACAGCAGCACAAAGAGCAATGATGGATCAGGTGCGAGAAAGTAGAAATCCTGGGAATGCTGAAATTGAAGATCTCATCTTTCTGGCACGGTCTGCACTCATCCTGAGAGGATCCGTAGCCCATAAGTCCTGCTTGCCTGCTTGTGTGTACGGACTCGCTGTGGCCAGTGGATATGATTTTGAGAGGGAAGGGTACTCTCTGGTTGGGATAGATCCTTTCCGTCTGCTTCAGAACAGTCAGGTCTTCAGTCTTATTAGACCAAATGAGAATCCAGCACATAAAAGTCAATTGGTATGGATGGCATGCCATTCTGCAGCATTTGAGGACCTGAGAGTCTCAAGTTTCATTAGAGGGACAAGAGTAATCCCAAGAGGACAACTATCCACTAGAGGAGTTCAGATTGCTTCAAATGAGAACGTGGAAGCAATGGACTCCAGCACTCTTGAACTGAGAAGCAGATATTGGGCTATAAGGACCAGGAGTGGAGGAAACACCAATCAACAGAGAGCATCTGCAGGACAAATCAGTGTACAGCCCACTTTCTCAGTACAGAGAAATCTTCCCTTCGAAAGATCGACCATTATGGCTGCGTTTAAGGGGAATACCGAGGGCAGAACATCTGACATGAGGACTGAAATCATAAGGATGATGGAAAGTGCCAGACCAGAAGATGTGTCTTTCCAGGGGCGGGGAGTCTTCGAGCTCTCGGACGAAAAGGCAACGAACCCGATCGTGCCTTCCTTTGACATGAGTAATGAAGGATCTTATTTCTTCGGAGACAATGCAGAGGAATATGACAAT
>cds:AAF75110 A/Hong Kong/486/97 1997// NP
ATGGCGTCTCAAGGCACCAAACGATCTTATGAACAGATGGAAACTGGTGGAGAACGCCAGAATGCCACTGAGATCAGGGCATCCGTTGGAAGAATGGTTGGTGGAATTGGGAGGTTTTACATACAGATGTGCACTGAACTCAAACTCAGCGACCAGGAAGGAAGGTTGATCCAGAACAGTATAACAATAGAGAGAATGGTTCTCTCTGCATTTGATGAAAGGAGGAACAGGTACCTAGAGGAACATCCCAGTGCGGGGAAGGACCCGAAGAAGACCGGAGGTCCAATCTACCGAAGAAGAGACGGGAAATGGGTGAGAGAGCTGATTCTGTATGACAAAGAGGAGATAAGGAGAATTTGGCGCCAAGCGAACAATGGAGAAGACGCAACTGCTGGTCTCACTCACATGATGATTTGGCATTCCAACCTAAATGATGCCACATACCAGAGAACAAGAGCCCTCGTGCGGACTGGAATGGACCCCAGAATGTGCTCTCTGATGCAAGGATCAACCCTCCCGAGGAGATCTGGAGCTGCTGGTGCAGCAATAAAGGGAGTCGGGACGATGGTAATGGAACTAATTCGGATGATAAAGCGAGGCATTAATGACCGGAACTTCTGGAGAGGCGAGAATGGACGAAGAACAAGGATTGCATATGAGAGAATGTGCAACATCCTCAAAGGGAAATTTCAAACAGCAGCACAAAAAGCAATGATGGATCAGGTGCGAGAAAGCAGAAATCCTGGGAATGCTGAAATTGAAGATCTCATTTTTCTGGCACGGTCTGCACTCATCCTGAGAGGATCCGTAGCCCATAAGTCCTGCTTGCCTGCTTGTGTGTACGGACTCGCTGTGGCCAGTGGATATGATTTTGAGAGGGAAGGGTACTCTCTGGTTGGGATAGATCCTTTCCGTCTGCTTCAGAACAGTCAGGTCTTCAGTCTCATTAGACCAAAAGAGAATCCAGCACATAAAAGTCAATTGGTATGGATGGCATGCCATTCTGCAGCATTTGAGGACCTGAGAGTCTCAAGTTTCATTAGAGGAACAAGAGTAATCCCAAGAGGACAACTATCCACTAGAGGAGTTCAGATTGCTTCAAATGAGAACGTGGAAGCAATGGACTCCAGCACTCTTGAACTGAGAAGCAGATATTGGGCTATAAGGACCAGGAGTGGAGGAAACACCAACCAACAGAGAGCATCTGCAGGACAAATCAGTGTACAGCCCACTTTCTCAGTACAGAGAAATCTTCCCTTCGAAAGAGTGACCATTATGGCCGCGTTTAAGGGGAATACCGAGGGCAGAACATCTGACATGAGGACTGAAATCATAAGAATGATGGAAAGTGCCAGACCAGAAGATGTGTCTTTCCAGGGGCGGGGAGTCTTCGAGCTCTCAGACGAAAAGGCAACGAACCCGATCGTGCCTTCCTTTGACATGAGTAATGAAGGATCTTATTTCTTCGGAGACAATGCAGAGGAATATGACAAT
>cds:AAF75997 A/Swine/Indiana/9K035/99  1999// NP
ATGGCGTCTCAAGGCACCAAACGATCATATGAACAAATGGAGACTGGTGGGGAACGCCAGGATGCCACAGAAATCAGAGCATCTGTCGGAAGAATGATTGGTGGAATCGGAAGATTCTACATCCAAATGTGCACTGAACTCAAACTCAGTGACTATGAGGGACGACTAATCCAAATTAGCATAACAATAGAGAGAATGGTGCTCTCTGCTTTTGATGAGAAGAGGAATAAATACCTAGAAGAGCATCCCAGTGCTGGGAAGGATCCTAAGAAAACTGGAGGACCCATATATAGAAGAGTAGACGGAAAGTGGATGAGAGAACTCATCCTTTATGACAAAGAAGAAATAAGGAGAGTTTGGCGCCAAGCAAACAATGGTGAAGATGCAACAGCTGGTCTTACTCATATCATGATTTGGCATTCCAATCTGAATGACGCCACGTATCAGAGAACAAGAGCGCTTGTTCGCACCGGAATGGATCCCAGAATGTGCTCTCTAATGCAAGGTTCAACACTTCCCAGAAGGTCTGGGGCCGCAGGTGCTGCAGTGAAAGGAGTTGGAACAATAGCAATGGAGTTAATCAGAATGATCAAACGTGGAATCAATGACCGAAACTTCTGGAGGGGTGAAAATGGACGAAGAACAAGGACTGCATATGAAAGAATGTGCAATATTCTCAAAGGAAAATTTCAGACAGCTGCCCAGAGGGCAATGATGGATCAAGTGAGAGAAAGTCGGAACCCAGGAAACGCTGAGATTGAAGATCTTATTTTCCTGGCACGGTCAGCACTTATTCTAAGGGGATCAGTTGCACATAAGTCTTGCTTGCCTGCTTGTGTGTATGGGCTTGCAGTAGCAAGTGGGCATGACTTTGAAAGGGAAGGGTATTCACTGGTCGGGATAGACCCATTTAAATTACTCCAAAACAGTCAAGTGTTCAGCCTGATAAGACCAAATGAAAACCCAGCTCACAAGAGTCAATTGGTGTGGATGGCATGCCACTCTGCTGCATTTGAGGATTTAAGAGTATCAAGTTTCATAAGAGGGAAGAAAGTGATTCCAAGAGGAAAGCTTTCCACAAGAGGGGTTCAGATTGCTTCAAATGAGAATGTGGAAGCCATGGACTCCAATACCCTAGAACTGAGAAGCAGATACTGGGCCATAAGGACCAGGAGTGGAGGAAATACCAATCAACAGAAGGCATCCGCGGGCCAGATCAGTGTGCAACCTACATTCTCAGTGCAACGGAATCTCCCTTTTGAAAGAGCAACCGTTATGGCAGCTTTCAGCGGGAACAATGAAGGACGGACATCCGACATGCGAACAGAAGTTATAAGGATGATGGAAAGTGCAAAGCCAGAAGATTTGTCCTTCCAGGGGCGGGGAGTCTTCGAGCTCTCGGACGAAAAGGCAACGAGCCCGATCGTGCCTTCCTTTGACATGAGTAATGAAGGGTCTTATTTCTTCGGAGACAATGCAGAGGAGTATGACAAT
>cds:CAB95837 A/Hong Kong/1073/99 1999// NP
ATGGCGTCGCAAGGCACCAAACGATCCTATGAACAGATGGAAACTGGTGGAGAACGCCAGAATGCCACTGAGATCAGGGCATCTGTTGGAAGAATGGTTGGTGGAATTGGGAGGTTTTACGTACAGATGTGCACTGAACTCAAACTCAGCGACCAAGAAGGAAGGTTGATCCAGAACAGTATAACAATAGAGAGAATGGTTCTCTCCGCATTTGATGAAAGGAGGAACAGGTACCTAGAGGAACATCCCAGTGCGGGGAAGGACCCGAAGAAGACCGGAGGTCCAATCTACCGAAGGAGAGACGGGAAATGGGTGAGAGAGCTGATTCTGTATGACAAAGAGGAGATAAGGAGAATTTGGCGTCAAGCGAACAATGGAGAAGACGCAACTGCTGGTCTCACTCATATGATGATCTGGCATTCCAACCTAAATGATGCCACATACCAGAGAACAAGAGCCCTCGTGCGGACTGGAATGGACCCCAGAATGTGCTCTCTGATGCAAGGATCAACCCTCCCGAGGAGATCTGGAGCTGCTGGTGCAGCAATAAAGGGAGTCGGGACAATGGTAATGGAACTAATTCGGATGATAAAGCGAGGCATTAATGACCGGAACTTCTGGAGAGGCGATAATGGACGAAGAACAAGGATTGCATATGAGAGAATGTGCAACATCCTCAAAGGGAAATTTCAAACAGCAGCACAAAGAGCAATGATGGATCAGGTGCGAGAAAGCAGAAATCCTGGGAATGCTGAAATTGAAGATCTCATCTTTCTGGCACGGTCTGCACTCATCCTGAGAGGATCCGTAGCCCATAAGTCCTGCTTGCCTGCTTGTGTGTACGGGCTCGCTGTGGCCAGTGGATATGATTTTGAGAGGGAAGGGTACTCTCTGGTTGGGATAGATCCTTTCCGTCTGCTTCAGAACAGTCAGGTCTTCAGTCTTATTAGACCAAATGAGAATCCAGCACATAAAAGTCAATTGGTATGGATGGCATGCCATTCTGCAGCATTTGAGGACCTGAGAGTCTCAAGTTTCATTAGAGGAACAAGAGTGATCCCAAGAGGACAACTATCCACTAGAGGAGTTCAGATTGCTTCAAATGAGAACGTGGAAGCAATGGATTCCAGCACTCTTGAACTGAGAAGCAGATATTGGGCTATAAGGACCAGGAGTGGAGGAAACACCAATCAACAGAGAGCATCTGCAGGACAAATCAGTGTACAGCCCACTTTCTCAGTACAGAGAAATCTTCCCTTCGAAAGACCGACCATTATGGCTGCGTTTAAGGGGAATACCGAGGGCAGAACATCTGACATGAGGACTGAAATCATAAGGATGATGGAAAGTGCCAGACCAGAAGATGTGTCTTTCCAGGGGCGGGGAGTCTTCGAGCTCTCGGACGAAAAGGCAACGAACCCGATCGTGCCTTCCTTTGACATGAGTAATGAAGGATCTTATTTCTTCGGAGACAATGCAGAGGAATATGACAAT
>cds:CAB95838 A/Hong Kong/1074/99 1999// NP
ATGGCGTCTCAAGGCACCAAACGATCCTATGAACAGATGGAAACTGGTGGAGAACGCCAGAATGCCACTGAGATCAGGGCATCTGTTGGAAGAATGGTTGGTGGAATTGGGAGGTTTTACGTACAGATGTGCACTGAACTCAAACTCAGCGACCAAGAAGGAAGGTTGATCCAGAACAGTATAACAATAGAGAGAATGGTTCTCTCCGCATTTGATGAAAGGAGGAACAGGTACCTAGAGGAACATCCCAGTGCGGGGAAGGACCCGAAGAAGACCGGAGGTCCAATCTACCGAAGGAGAGACGGGAAATGGGTGAGAGAGCTGATTCTGTATGACAAAGAGGAGATAAGGAGAATTTGGCGTCAAGCGAACAATGGAGAAGACGCAACTGCTGGTCTCACTCACATGATGATCTGGCATTCCAACCTAAATGATGCCACATACCAGAGAACAAGAGCCCTCGTGCGGACTGGAATGGACCCCAGAATGTGCTCTCTGATGCAAGGATCAACCCTCCCGAGGAGATCTGGAGCTGCTGGTGCAGCAATAAAGGGAGTCGGAACAATGGTAATGGAACTAATTCGGATGATAAAGCGAGGCATTAATGACCGGAACTTCTGGAGAGGCGATAATGGACGAAGAACAAGGATTGCATATGAGAGAATGTGCAACATCCTCAAAGGGAAATTTCAAACAGCAGCACAAAGAGCAATGATGGATCAGGTGCGAGAAAGCAGAAATCCTGGGAATGCTGAAATTGAAGATCTCATCTTTCTGGCACGGTCTGCACTCATCCTGAGAGGATCCGTAGCCCATAAGTCCTGCTTGCCTGCTTGTGTGTACGGACTCGCTGTGGCCAGTGGATATGATTTTGAGAGGGAAGGGTACTCTCTGGTTGGGATAGATCCTTTCCGTCTGCTTCAGAACAGTCAGGTCTTCAGTCTTATTAGACCAAATGAGAATCCAGCACATAAAAGTCAATTGGTATGGATGGCATGCCATTCTGCAGCATTTGAGGACCTAAGAGTCTCAAGTTTCATTAGAGGGACAAGAGTGATCCCAAGAGGACAACTATCCACTAGAGGAGTTCAGATTGCTTCAAATGAGAACGTGGAAGCAATGGATTCCAGCACTCTTGAATTGAGAAGCAGATATTGGGCTATAAGGACCAGGAGTGGAGGAAACACCAATCAACAGAGAGCATCTGCAGGACAAATCAGTGTACAGCCCACTTTCTCAGTACAGAGAAATCTTCCCTTCGAAAGATCGACCATTATGGCTGCGTTTAAGGGGAATACCGAGGGCAGAACATCTGACATGAGGACTGAAATCATAAGGATGATGGAAAGTGCCAGACCAGAAGATGTGTCTTTCCAGGGGCGGGGAGTCTTCGAGCTCTCGGACGAAAAGGCAACGAACCCGATCGTGCCTTCCTTTGACATGAGTAATGAAGGATCTTATTTCTTCGGAGACAATGCAGAGGAATATGACAAT
>cds:CAB95839 A/Hong Kong/481/97 1997// NP
ATGGCGTCTCAAGGCACCAAACGATCTTATGAACAGATGGAAACTGGTGGAGAACGCCAGAATGCCACTGAGATCAGGGCATCCGTTGGAAGAATGGTTGGTGGAATTGGGAGGTTTTACATACAGATGTGCACTGAACTCAAACTCAGCGACCAGGAAGGAAGGTTGATCCAGAACAGTATAACAATAGAGAGAATGGTTCTCTCTGCATTTGATGAAAGGAGGAACAGGTACCTAGAGGAACATCCCAGTGCGGGGAAGGACCCGAAGAAGACCGGAGGTCCAATCTACCGAAGAAGAGACGGGAAATGGGTGAGAGAGCTGATTCTGTATGACAAAGAGGAGATAAGGAGAATTTGGCGCCAAGCGAACAATGGAGAAGACGCAACTGCTGGTCTCACTCACATGATGATCTGGCATTCCAACCTAAATGATGCCACATACCAGAGAACAAGAGCCCTCGTGCGGACTGGAATGGACCCCAGAATGTGCTCTCTGATGCAAGGATCAACCCTCCCGAGGAGATCTGGAGCTGCTGGTGCAGCAATAAAGGGAGTCGGGACAATGGTAATGGAACTAGTTCGGATGATAAAGCGAGGCATTAATGACCGGAACTTCTGGAGAGGCGAGAATGGACGAAGAACAAGGATTGCATATGAGAGAATGTGCAACATCCTCAAAGGGAAATTTCAAACAGCAGCACAAAGAGCAATGATGGATCAGGTGCGAGAAAGTAGAAATCCTGGGAATGCTGAAATTGAAGATCTCATCTTTCTGGCACGGTCTGCACTCATCCTGAGAGGATCCGTAGCCCATAAGTCCTGCTTGCCTGCTTGTGTGTACGGACTCGCTGTGGCCAGTGGATATGATTTTGAGAGGGAAGGGTACTCTCTGGTTGGGATAGATCCTTTCCGTCTGCTTCAGAACAGTCAGGTCTTCAGTCTTATTAGACCAAATGAGAATCCAGCACATAAAAGTCAATTGGTATGGATGGCATGCCATTCTGCAGCATTTGAGGACCTGAGAGTCTCAAGTTTCATTAGAGGGACAAGAGTAATCCCAAGAGGACAACTATCCACTAGAGGAGTTCAGATTGCTTCAAATGAGAACGTGGAAGCAATGGACTCCAGCACTCTTGAACTGAGAAGCAGATATTGGGCTATAAGGACCAGGAGTGGAGGAAACACCAATCAACAGAGAGCATCTGCAGGACAAATCAGTGTACAGCCCACTTTCTCAGTACAGAGAAATCTTCCCTTCGAAAGATCGACCATTATGGCTGCGTTTAAGGGGAATACCGAGGGCAGAACATCTGACATGAGGACTGAAATCATAAGGATGATGGAAAGTGCCAGACCAGAAGATGTGTCTTTCCAGGGGCGGGGAGTCTTCGAGCTCTCGGACGAAAAGGCAACGAACCCGATCGTGCCTTCCTTTGACATGAGTAATGAAGGATCTTATTTCTTCGGAGACAATGCAGAGGAATATGACAAT
>cds:AAF87498 A/Duck/Hong Kong/T25/97 1997// NP
ATGGCGTCTCAAGGCACCAAACGATCTTATGAACAGATGGAAACTGGTGGAGAACGCCAGAATGCCACTGAGATCAGAGCATCTGTTGGAAGAATGGTTGGTGGAATTGGGAGGTTTTACATACAGATGTGCACTGAACTCAAACTCAGCGACTATGAAGGAAGGCTGATCCAGAACAGCATAACAATAGAGAGAATGGTTCTCTCTGCATTTGATGAAAGGAGGAACAAATACCTGGAAGAACATCCCAGTGCGGGGAAGGACCCGAAGAAAACTGGAGGTCCAATTTATCGAAGGAGAGACGGGAAATGGATGAGAGAGCTGATTCTGTATGACAAAGAGGAGATCAGGAGGATCTGGCGTCAAGCGAACAATGGGGAAGACGCAACTGCTGGTCTCACTCACCTGATGATCTGGCATTCCAACCTAAATGATGCCACATACCAGAGAACAAGAGCTCTTGTGCGTACCGGGATGGACCCCAGAATGTGCTCTCTAATGCAAGGATCAACTCTCCCGAGGAGATCTGGAGCTGCTGGTGCAGCAGTAAAGGGAGTCGGAACGATGGTGATGGAACTAATTCGAATGATAAAGCGAGGGATTAATGATCGGAATTTCTGGAGAGGCGAAAATGGACGAAGAACAAGGATTGCATATGAGAGAATGTGCAACATCCTCAAAGGGAAATTCCAAACAGCAGCACAAAGAGCAATGATGGACCAAGTGAGAGAAAGCAGAAATCCTGGGAATGCTGAAATTGAAGATCTCATCTTCCTGGCACGGTCTGCACTCATCCTGAGAGGATCAGTGGCCCATAAGTCCTGCTTGCCTGCTTGTGTGTACGGACTTGCTGTGGCCAGTGGATATGACTTTGAGAGAGAAGGGTACTCTCTAGTTGGAATAGATCCTTTCCGGCTGTTTCAAAACAGCCAGGTCTTCAGTCTCATTAGACCAAATGAGAATCCAGCACACAAGAGTCAACTGGTGTGGATGGCATGCCATTCTGCAGCATTTGAGGACCTGAGGGTCTCAAGTTTCATCAGAGGGACAAGAGTAGTCCCAAGAGGACAATTATCCACCAGAGGAGTTCAAATTGCTTCAAATGAGAACATGGAAACAATGGACTCCAGCACTCTTGAGCTGAGAAGCAGATATTGGGCTATAAGAACCAGGAGTGGAGGAAACACCAACCAACAGAGAGCATCTGCAGGACAAATCAGTGTACAGCCTACCTTCTCGGTACAGAGAAATCTTCCCTTCGAAAGAGCGACCATTATGGCAGCATTCACAGGGAATACTGAGGGCAGAACATCTGACATGAGAACTGAAATCATAAGAATGATGGAAAGTGCCAGACCAGAAGATGTGTCCTTCCAGGGGCGGGGAGTCTTCGAGCTCTCGGACGAAAAGGCAACGAACCCGATCGTGCCTTCCTTTGACATGAGTAATGAAGGATCTTATTTCTTCGGAGACATTGCAGAGGAATATGACAAT
>cds:AAF87499 A/Duck/Hong Kong/T37/97 1997// NP
ATGGCGTCTCAAGGCACCAAACGATCTTATGAACAGATGGAAACTGGTGGAGAACGCCAGAATGCCACTGAGATCAGAGCATCTGTTGGAAGAATGGTTGGTGGAATTGGGAGGTTTTACATACAGATGTGCACTGAACTCAAACTCAGCGACTATGAAGGAAGGCTGATCCAGAACAGCATAACAATAGAGAGAATGGTTCTCTCTGCATTTGATGAAAGGAGGAACAAATACCTGGAAGAACATCCCAGTGCGGGGAAGGACCCGAAGAAAACTGGAGGTCCAATTTATCGAAGGAGAGACGGGAAATGGATGAGAGAGCTGATTCTGTATGACAAAGAGGAGATCAGGAGGATCTGGCGTCAAGCGAACAATGGGGAAGACGCAACTGCTGGTCTCACTCACCTGATGATCTGGCATTCCAACCTAAATGATGCCACATACCAGAGAACAAGAGCTCTTGTGCGTACCGGGATGGACCCCAGAATGTGCTCTCTAATGCAAGGATCAACTCTCCCGAGGAGATCTGGAGCTGCTGGTGCAGCAGTAAAGGGAGTCGGAACGATGGTGATGGAACTAATTCGAATGATAAAGCGAGGGATTAATGATCGGAATTTCTGGAGAGGCGAAAATGGACGAAGAACAAGGATTGCATATGAGAGAATGTGCAACATCCTCAAAGGGAAATTCCAAACAGCAGCACAAAGAGCAATGATGGACCAAGTGAGAGAAAGCAGAAATCCTGGGAATGCTGAAATTGAAGATCTCATCTTTCTGGCACGGTCTGCACTCATCCTGAGAGGATCAGTGGCCCATAAGTCCTGCTTGCCTGCTTGTGTGTACGGACTTGCTGTGGCCAGTGGATATGACTTTGAGAGAGAAGGGTACTCTCTAGTTGGAATAGATCCTTTCCGTCTGCTTCAAAACAGCCAGGTCTTCAGTCTCATTAGACCAAATGAGAATCCAGCACACAAGAGTCAACTGGTGTGGATGGCATGCCATTCTGCAGCATTTGAGGACCTGAGGGTCTCAAGTTTCATCAGAGGGACAAGAGTAGTCCCAAGAGGACAATTATCCACCAGAGGAGTTCAAATTGCTTCAAATGAGAACATGGAAACAATGGACTCCAGCACTCTTGAGCTGAGAAGCAGATATTGGGCTATAAGAACCAGGAGTGGAGGAAACACCAACCAACAGAGAGCATCTGCAGGACAAATCAGTGTACAGCCTACCTTCTCGGTACAGAGAAATCTTCCCTTCGAAAGAGCGACCATTATGGCAGCATTCACAGGGAATACTGAGGGCAGAACATCTGACATGAGAACTGAAATCATAAGAATGATGGAAAGTGCCAGACCAGAAGATGTGTCCTTCCAGGGGCGGGGAGTCTTCGAGCTCTCGGACGAAAAGGCAACGAACCCGATCGTGCCTTCCTTTGACATGAGTAATGAAGGATCTTATTTCTTCGGAGACAATGCAGAGGAATATGACCAT
>cds:AAF87500 A/Aquatic bird/Hong Kong/M603/98 1998// NP
ATGGCGTCTCAAGGCACCAAACGATCTTATGAACAGATGGAAACTGGTGGAGAACGCCAGAATGCCACTGAGATCAGAGCATCTGTTGGAAGAATGGTTGGTGGAATTGGGAGGTTTTACATACAGATGTGCACTGAACTCAAACTCAGCGACTATGAAGGAAGGCTGATCCAGAACAGCATAACAATAGAGAGAATGGTTCTCTCTGCATTTGATGAAAGGAGGAACAAATACCTGGAAGAACATCCCAGTGCGGGGAAGGACCCGAAGAAAACTGGAGGTCCAATTTATCGAAGGAGAGACGGGAAATGGATGAGAGAGCTGATTCTGTATGACAAAGAGGAGATCAGGAGGATCTGGCGTCAAGCGAATAATGGGGAAGACGCAACTGCTGGTCTCACTCACAAGATGATCTGGCATTCCAACCTAAATGATGCCACATACCAGAGAACTAGAGCTCTCGTGCGTACCGGGATGGACCCCAGAATGTGCTCTCTGATGCAAGGATCAACTCTCCCGAGGAGATCTGGAGCTGCTGGTGCAGCAGTAAAGGGAGTCGGGACGATGGTGATGGAACTAATTCGGATGATAAAGCGAGGGATTAATGATCGGAATTTCTGGAGAGGCGAAAATGGACGAAGAACAAGGATTGCATATGAGAGAATGTGCAACATCCTCAAAGGGAAATTCCAAACAGCAGCACAAAGAGCAATGATGGACCAGGTGCGAGAAAGCAGAAATCCTGGGAATGCTGAAATTGAAGATCTCATCTTCCTGGCACGGTCTGCACTCATCCTGAGAGGATCAGTGGCCCATAAGTCCTGCTTGCCTGCTTGTGTGTACGGACTTGCTGTGGCCAGTGGATATGACTTTGAGAGAGAAGGGTACTCTCTAGTTGGAATAGACCCTTTCCGTCTGCTTCAAAACAGCCAGGTCTTCAGTCTCATTAGACCAAATGAGAATCCAGCACACAAGAGTCAACTGGTGTGGATGGCATGCCATTCTGCAGCATTTGAGGACCTGAGAGTCTCAAGTTTCATCAGAGGGACAAGAGTAGTCCCAAGAGGACAACTATCCACCAGAGGAGTTCAAATTGCTTCAAATGAGAACATGGAAACAATGGACTCCAGCACTCTTGAACTGAGAAGCAGATATTGGGCTATAAGAACCAGGAGTGGAGGAAACACCAACCACCAGAGAGCATATGCAGGGCAAATTAGTGTACAGCCTACTTTCTCGGTACAGAGAAATCTTCCCTTCGAAAGAGCGACCATTATGGCAGCGTTCACAGGAAATACTGAGGGCAGAACATCTGACATGAGAACTGAAATCATAAGAATGATGGAAAGTGCCAGACCAGAAGATGTGTCTTTCCAGGGGCGGGGAGTCTTCGAGCTCTCGGACGAAAAGGCAACGAACCCGATCGTGCCTTCCTTTGACATGAGTAATGAAGGATCTTATTTCTTCGGAGACAATGCAGAGGAATATGACAAT
>cds:AAF87501 A/duck/Hong Kong/P185/97 1997// NP
ATGGCGTCTCAAGGCACCAAACGATCTTATGAACAGATGGAAACTGGTGGAGAACGCCAGAATGCCACTGAGATCAGAGCATCTGTTGGAAGAATGGTTGGTGGAATTGGGAGGTTTTACATACAGATGTGCACTGAACTCAAACTCAGCGACTATGAAGGAAGGCTGATCCAGAACAGCATAACAATAGAGAGAATGGTTCTCTCTGCATTTGATGAAAGGAGGAACAAATACCTGGAAGAACATCCCAGTGCGGGAAAGGATCCGAAGAAAACTGGAGGTCCAATTTATCGAAGGAGAGACGGGAAATGGATGAGAGAGCTGATTCTGTATGACAAAGAGGAGATCAGGAGGATCTGGCGTCAAGCGAACAATGGGGAAGACGCAACTGCTGGTCTCACTCACCTGATGATCTGGCATTCCAACCTAAATGATGCTACATACCAGAGAACAAGAGCTCTCGTGCGTACCGGGATGGACCCCAGAATGTGCTCTCTGATGCAAGGATCAACTCTCCCGAGGAGATCTGGAGCTGCTGGTGCAGCAGTAAAGGGAGTCGGAACGATGGTGATGGAGCTCATTCGGATGATAAAGCGAGGGATTAATGATCGGAATTTCTGGAGAGGCGAAAATGGACGAAGAACAAGGATTGCATATGAGAGAATGTGCAACATCCTCAAAGGGAAATTCCAAACAGCAGCACAAAGAGCAATGATGGACCAGGTGCGAGAAAGCAGAAATCCTGGGAATGCTGAAATTGAAGATCTCATCTTCCTGGCACGGTCTGCACTCGTCCTGAGAGGATCAGTGGCCCATAAGTCCTGCTTGCCTGCTTGTGTGTACGGACTTGCTGTGGCCAGTGGATATGACTTTGAGAGAGAAGGGTACTCTCTAGTTGGAATAGATCCTTTCCGTCTGCTTCAAAACAGCCAGGTCTTCAGTCTCATTAGACCAAATGAGAATCCAGCACACAAGAGTCAACTGGTGTGGATGGCATGCCATTCTGCAGCATTTGAGGACCTGAGAGTCTCAAGTTTCATCAGAGGGACAAGAGTAGTCCCAAGAGGACAACTATCCACCAGAGGAGTTCAAATTGCTTCAAATGAGAACATGGAAACAATGGACTCCAGCACTCTTGAACTGAGAAGCAGATATTGGGCTATAAGAACCAGGAGTGGAGGAAACACCAACCAACAGAGAGCATCTGCAGGACAAATCAGTGTACAGCCTACCTTCTCGGTACAGAGAAATCTTCCCTTCGAAAGAGCGACCATTATGGCAGCGTTCACAGGGAATACTGAGGGCAGAATATCTGACATGAGAACTGAAATCATAAGAATGATGGAAAGTGCCAGACCAGAAGATGTGTCTTTCCAGGGGCGGGGAGTCTTCGAGCTCTCGGACGAAAAGGCAACGAACCCGATCGTGCCTTCCTTTGACATGAGTAATGAAGGATCTTATTTCTTCGGAGACAATGCAGAGGAATATGACAAT
>cds:AAF87502 A/Duck/Hong Kong/P54/97 1997// NP
ATGGCGTCTCAAGGCACCAAACGATCTTATGAACAGATGGAAACTGGTGGAGAACGCCAGAATGCCACTGAGATCAGAGCATCTGTTGGAAGAATGGTTGGTGGAATTGGGAGGTTTTACATACAGATGTGCACTGAACTCAAACTCAGCGACTATGAAGGAAGGCTGATCCAGAACAGCATAACAATAGAGAGAATGGTTCTCTCTGCATTTGATGAAAGGAGGAACAAATACCTGGAAGAACATCCCAGTGCGGGGAAGGACCCGAAGAAAACTGGAGGTCCAATTTATCGAAGGAGAGACGGGAAATGGATGAGAGAACTAATTCTGTATGACAAAGAGGAGATCAGGAGGATCTGGCGTCAAGCGAACAATGGGGAAGATGCAACTGCTGGTCTCACTCACCTGATGATCTGGCATTCCAACCTAAATGATGCCACATACCAGAGAACAAGAGCTCTCGTGCGTACTGGGATGGACCCCAGAATGTGCTCTCTGATGCACGGATCAACTCTCCCGAGGAGATCTGGAGCTGCTGGTGCAGCAGTAAAGGGAGTCGGGACGATGGTGATGGAACTAATTCGGATGATAAAGCGAGGGATTAACGATCGGAATTTCTGGAGAGGCGAAAACGGACGAAGAACAAGGATTGCATATGAGAGAATGTGCAACATCCTCAAAGGGAAATTCCAAACAGCAGCACAAAGAGCAATGATGGATCAGGTGCGAGAAAGCAGAAATCCTGGGAATGCTGAAATTGAAGATCTCATCTTCCTGGCACGGTCTGCACTCATCCTGAGAGGATCAGTGGCCCATAAGTCCTGCTTGCCTGCTTGTGTGTATGGACTTGCTGTGGCCAGTGGATATGACTTTGAGAGAGAAGGGTACTCCCTAGTTGGAATAGATTCTTTCCGTCTGCTTCAAAACAGCCAGGTCTTCAGTCTCATTAGACCAAATGAGAATCCAGCACACAAGAGTCAACTGGTGTGGATGGCATGCCATTCTGCAGCATTTGAGGACCTGAGGGTCTCAAGTTTCATCAGAGGGACAAGAGTAGTCCCAAGAGGACAACTATCCACCAGAGGAGTTCAAATTGCTTCAAATGAGAACATGGAAACAATGGACTCCAGCACTCTTGAACTGAGAAGCAGATATTGGGCTATAAGAACCAGGAGTGGAGGAAACACCAACCAACAGAGAGCATCTGCAGGACAAATCAGTGTACAGCCTACTTTCTCGGTACAGAGAAATCTTCCCTTCGAAAGAGCGACCATTATGGCAGCGTTCACAGGGAATACTGAGGGCAGAACATCTGACATGAGAACTGAGATCATAAGAATGATGGAAAGTGCCAGACCAGAAGATGTGTCTTTCCAGGGGCGGGGAGTCTTCGAGCTCTCGGACGAAAAGGCAACGAACCCGATCGTGCCTTCTTTTGACATGAGTAATGAAGGATCTTATTTCTTCGGAGACAATGCAGAGGAATATGACAAT
>cds:AAF87508 A/Teal/Hong Kong/W312/97 1997// NP
ATGGCGTCTCAAGGCACCAAACGATCTTATGAACAGATGGAAACTGGTGGAGAACGCCAGAATGCCACTGAGATCAGGGCATCTGTTGGAAGAATGGTTGGTGGAATTGGGAGGTTTTACGTACAGATGTGCACTGAACTCAAACTCAGCGACCAAGAAGGAAGGTTGATCCAGAACAGTATAACAATAGAGAGAATGGTTCTCTCTGCATTTGATGAAAGGAGGAACAGGTACCTAGAGGAACATCCCAGTGCGGGGAAGGACCCGAAGAAGACCGGAGGTCCAATCTACCGAAGGAGAGACGGGAAATGGGTGAGAGAGCTGATTCTGTATGACAAAGAGGAGATAAGGAGAATTTGGCGTCAAGCGAACAATGGAGAAGACGCAACTGCTGGTCTCACTCACATGATGATCTGGCATTCCAACCTAAATGATGCCACATACCAGAGAACAAGAGCCCTCGTGCGGACTGGAATGGACCCCAGAATGTGCTCTCTGATGCAAGGATCAACCCTCCCGAGGAGATCTGGAGCTGCTGGTGCAGCAATAAAGGGAGTCGGGACGATGGTAATGGAACTAATTCGGATGATAAAGCGAGGCATTAATGACCGGAACTTCTGGAGAGGCGATAATGGACGAAGAACAAGGATTGCATATGAGAGAATGTGCAACATCCTCAAAGGGAAATTTCAAACAGCAGCACAAAGAGCAATGATGGATCAGGTGCGAGAAAGCAGAAATCCTGGGAATGCTGAAATTGAAGATCTCATCTTTCTGGCACGGTCTGCACTCATCCTGAGAGGATCCGTAGCCCATAAGTCCTGCTTGCCTGCTTGTGTGTACGGACTCGCTGTGGCCAGTGGATATGATTTTGAGAGGGAAGGGTACTCTCTGGTTGGGATAGATCCTTTCCGTCTGCTTCAGAACAGTCAGGTCTTCAGTCTTATTAGACCAAATGAGAATCCAGCACATAAAAGTCAATTGGTATGGATGGCATGCCATTCTGCAGCATTTGAGGACCTGAGAGTCTCAAGTTTCATTAGAGGGACAAGAGTAATCCCAAGAGGACAACTATCCACTAGAGGAGTTCAGATTGCTTCAAATGAGAACGTGGAAGCAATGGATTCCAGCACTCTTGAACTGAGAAGCAGATATTGGGCTATAAGGACCAGGAGTGGAGGAAACACCAATCAACAGAGAGCATCTGCAGGACAAATCAGTGTACAGCCCACTTTCTCAGTACAGAGAAATCTTCCCTTCGAAAGATCGACCATTATGGCTGCGTTTAAGGGGAATACCGAGGGCAGAACATCTGACATGAGGACTGAAATCATAAGGATGATGGAAAGTGCCAGACCAGAAGATGTGTCTTTCCAGGGGCGGGGAGTCTTCGAGCTCTCGGACGAAAAGGCAACGAACCCGATCGTGCCTTCCTTTGACATGAGTAATGAAGGATCTTATTTCTTCGGAGACAATGCAGAGGAATATGACAAT
>cds:AAF99666 A/Hong Kong/427/1998 1998// NP
ATGGCGTCCCAAGGCACCAAACGGTCTTACGAACAGATGGAGACTGATGGGGACCGCCAGAATGCAACTGAAATCAGAGCATCCGTCGGAAAAATGATTGGTGGAATTGGGCGATTCTACATCCAAATGTGCACCGAGCTTAAACTCAATGATTATGAGGGAAGACTGATCCAGAACAGCTTAACAATAGAGAGAATGGTGCTCTCTGCTTTTGACGAGAGGAGGAATAAATATCTGGAAGAACATCCCAGCGCGGGGAAAGATCCTAAGAAAACTGGAGGACCCATATACAGGAGAGTAGATGGAAAGTGGGTGAGGGAACTCGTCCTCTATGACAAAGAAGAAATAAGGCGAATTTGGCGCCAAGCCAACAATGGTGATGATGCAACGGCTGGTTTGACTCACATTATGATCTGGCATTCCAATTTGAATGATACAACTTATCAGAGGACAAGAGCTCTTGTCCGCACCGGGATGGATCCCAGGATGTGCTCTTTGATGCAGGGTTCAACCCTTCCTAGGAGATCTGGAGCAGCAGGCGCTGCAGTCAAAGGAGTTGGAACAATGGTGCTGGAATTGATCAGGATGATCAAACGTGGGATCAATGATCGAAATTTCTGGAGGGGTGAGAATGGAAGAAAAACAAGGATTGCTTATGAGAGAATGTGCAACATTCTCAAAGGAAAATTTCAAACAGCTGCACAAAGAGCAATGATGGATCAAGTGAGAGAAAGCCGAAACCCAGGAAATGCTGAAGATGAAGATCTCACCTTTCTGGCACGGTCTGCACTCATATTAAGAGGGTCAGTTGCTCACAAGTCTTGCCTGCCTGCCTGTGTGTATGGACCAGCCGTAGCCAGTGGGTACGACTTCGAAAAAGAGGGATACTCTTTGGTAGGGGTAGACCCTTTCAAACTACTTCAAACCAGTCAGGTATACAGCCTAATCAGACCAAACGAGAATCCCGCACACAAGAGTCAGTTGGTGTGGATGGCATGCAATTCTGCTGCATTTGAAGATCTAAGAGTGTCAAGCTTCATCAGAGGGACAAGAGTACTTCCAAGGGGGAAGCTCTCCACTAGAGGAGTACAAATTGCTTCAAATGAAAACATGGATGCTATTGTATCAAGTACTCTTGAACTGAGAAGCAGATACTGGGCCATAAGGACCAGAAGTGGAGGAAACACTAATCAACAAAGGGCCTCTGCGGGCCAAATCAGCACACAACCTACGTTTTCTGTGCAGAGAAACCTCCCATTTGAAAAAACAACCATCATGGCAGCATTCACTGGGAATACGGAGGGAAGAACATCAGACATGAGGGCAGAAATCATAAA---GATGGAAAGTGCAAGACCAGAAGAAGTGTCCTTCCAGGGGCGGGGAGTCTTTGAGCTCTCGGACAAAAGGGCAACGAACCCGATCGTGCCCTCCTTTGACATGAGTAATGAAGGATCTTATTTCTTCGGAGACAATGCAGAGGATTACGACAAT
>cds:AAF99667 A/Hong Kong/470/1997 1997// NP
ATGGCGTCCCAAGGCACCAAACGGTCTTACGAACAGATGGAGACTGATGGGGAACGCCAGAATGCAACTGAAATCAGAGCATCCGTCGGAAAAATGATTGGTGGAATTGGGCGATTCTACATCCAAATGTGCACCGAGCTTAAACTCGATGATTATGAGGGGCGACTGATCCAGAACAGCTTAACAATAGAGAGAATGGTACTCTCTGCTTTTGACGAGAGGAGGAATAAATATCTGGAAGAACATCCCAGCGCGGGGAAAGATCCTAAGAAAACTGGAGGACCCATATACAAGAGAGTAGATGGAAAGTGGGTGAGGGAACTCGTCCTTTATGACAAAGAAGAAATAAGGCGAATTTGGCGCCAAGCCAACAATGGTGATGATGCAACGGCTGGTTTGACTCACATTATGATCTGGCATTCCAATTTGAATGATACAACTTACCAGAGGACAAGAGCTCTTGTCCGCACCGGAATGGATCCCAGGATGTGCTCTTTGATGCAAGGTTCAACTCTCCCTAGGAGATCTGGAGCAGCAGGCGCTGCAGTCAAAGGAGTTGGGACAATGGTGTTGGAGTTAATCAGGATGATCAAACGTGGGATCAATGACCGAAACTTCTGGAGGGGTGAGAATGGAAGAAAAACAAGGATTGCTTATGAGAGAATGTGCAACATTCTCAAAGGAAAATTTCAAACAGCTGCACAAAGAGCAATGATGGATCAAGTGAGAGAAAGCCGAAACCCAGGAAATGCTGAGATCGAAGATCTCACCTTTCTGGCACGGTCTGCACTCATATTAAGAGGGTCAGTTGCTCACAAGTCTTGCCTGCCTGCCTGTGTGTATGGACCAGCCGTAGCCAGTGGGTACGACTTCGAAAAAGAGGGATACTCTTTGGTAGGGGTAGACCCTTTCAAACTACTTCAAACCAGTCAGGTATACAGCCTAATCAGACCAAACGAGAATCCCGCACACAAGAGTCAGTTGGTGTGGATGGCATGCAATTCTGCTGCATTTGAAGATCTAAGAGTGTCAAGCTTCATCAGAGGGACAAGAGTACTTCCAAGGGGGAAGCTCTCCACTAGAGGAGTACAAATTGCTTCAAATGAAAACATGGATGCTATTGTATCAAGTACTCTTGAACTGAGAAGCAGATACTGGGCCATAAGAACCAGAAGTGGAGGAAACACTAATCAACAAAGGGCCTCTGCGGGCCAAATCAGCACACAACCTACGTTTTCTGTGCAGAGAAACCTCCCATTTGACAAAACAACCATCATGGCAGCATTCACTGGGAATACGGAGGGAAGAACATCAGACATGAGGGCAGAAATCATAAAGATGATGGAAAGTGCAAGACCAGAAGAAGTGTCCTTCCAGGGGCGGGGAGTCTTTGAGCTCTCGGACGAAAGGGCAACGAACCCGATCGTGCCCTCCTTTGACATGAGTAATGAAGGATCTTATTTCTTCGGAGACAATGCAGAGGAGTACGACAAT
>cds:AAG01194 A/environment/Hong Kong/437-4/99  1999// NP
ATGGCGTCTCAAGGCACCAAACGATCTTATGAACAGATGGAAACTGGTGGAGAACGCCAGAATGCTACTGAGATCAGAGCATCTGTTGGAAGAATGGTTGGTGGAATTGGGAGGTTTTATATACAGATGTGCACTGAACTCAAACTCAGCGACTATGAAGGAAGGCTGATTCAGAACAGCATAACAATAGAGAGAATGGTTCTCTCTGCGTTTGATGAAAGGAGGAACAAATACCTGGAAGAACATCCCAGTGCGGGGAAGGACCCAAAGAAAACTGGAGGTCCAATCTACCGAAGAAGAGACGGGAAATGGGTGAGAGAGCTGATTCTGTATGACAAAGAGGAGATCAGGAGAATTTGGCGTCAAGCGAACAATGGAGAAGATGCAACTGCTGGTCCCACTCACCTGATGATCTGGCATTCCAATCTAAATGATGCCACATACCAGAGAACAAGAGCTCTCGTGCGTACTGGGATGGACCCTAGAATGTGCTCTCTGATGCAAGGATCAACTCTCCCGAGGAGATCTGGAGCTGCTGGTGCGGCAGTAAAGGGAGTCGGAACGATGGTGATGGAATTAATTCGGATGATAAAGCGGGGGATTAACGATCGGAATTTCTGGAGAGGTGAAAATGGACGAAGAACAAGGATTGCATATGAGAGAATGTGCAATATCCTCAAAGGGAAATTCCAAACAGCAGCACAAAGAGCAATGATGGATCAGGTACGGGAAAGCAGAAATCCTGGGAATGCTGAGATTGAAGATCTCATATTTCTGGCACGGTCTGCACTCATCCTGAGAGGATCAGTGGCCCACAAGTCCTGCTTGCCTGCTTGTGTGTACGGGCTTGCCGTGGCCAGTGGATACGACTTTGAGAGAGAAGGGTACTCTCTGGTCGGGATTGATCCTTTCCGTCTGCTGCAAAACAGCCAGGTCTTTAGTCTAATTAGACCAAATGAGAATCCAGCACATAAAAGTCAATTGGTGTGGATGGCATGCCATTCTGCAGCATTTGAAGATCTGAGAGTTTCAAGCTTCATCAGAGGGACAAGAGTGGCCCCAAGGGGACAACTATCTACTAGAGGAGTTCAAATTGCTTCAAATGAGAACATGGAAACAATGGACTCCAGCACTCTTGAACTGAGAAGCAGATATTGGGCTATAAGGACCAGGAGTGGAGGAAACACCAACCAGCAGAGAGCATCTGCAGGACAAATCAGTGTGCAGCCTACTTTCTCGGTACAGAGAAATCTTCCCTTCGAAAGAGCGACCATTATGGCGGCATTTACAGGGAATACAGAGGGCAGAACATCTGACATGAGGACTGAAATCATAAGGATGATGGAAAGCGCCAGACCAGAAGATGTGTCTTTCCAGGGGCGGGGAGTCTTCGAGCTCTCGGACGAAAAGGCAACGAACCCGATCGTGCCTTCCTTTGACATGAGTAATGAAGGATCTTATTTCTTCGGAGACAATGCAGAGGAGTATGAAAAT
>cds:AAG01204 A/environment/Hong Kong/437-6/99  1999// NP
ATGGCGTCTCAAGGCACCAAACGATCTTATGAACAGATGGAAACTGGTGGAGAACGCCAGAATGCTACTGAGATCAGAGGATCTGTTGGAAGAATGGTTGGTGGAATTGGGAGGTTTTATATACAGATGTGCACTGAACTCAAACTCAGCGACTATGAAGGAAGGCTGATTCAGAACAGCATAACAATAGAGAGAATGGTTCTCTCTGCATTTGATGAAAGGAGGAACAAATACCTGGAAGAACATCCCAGTGCGGGGAAGGACCCAAAGAAAACTGGAGGTCCAATCTACCGAAGAAGAGACGGGAAATGGGTGAGAGAGCTGACTCTGTATGACAAAGAGGAGATCAGGAGAATTTGGCGTCAAGCGAACAATGGAGAAGATGCAACTGCTGGTCTCACTCACCTGATGATCTGGCATTCCAATCTAAATGATGCCACATACCAAAGAACAAGAGCTCTCGTGCGTACTGGGATGGACCCTAGAATGTGCTCTCTGATGCAAGGATCAACTCTCCCGAGGAGATCTGGAGCTGCTGGTGCGGCAGTAAAGGGAGTCGGAACGATGGTGATGGAATTAATTCGGATGATAAAGCGGGGGATTAACGATCGGAATTTCTGGAGAGGTGAAAATGGACGAAGAACAAGGATTGCATATGAGAGAATGTGCAATATCCTCAAAGGGAAATTCCAAACAGCAGCACAAAGAGCAATGATGGATCAGGTACGGGAAAGCAGAAATCCTGGGAATGCTGAGATTGAAGATCTCATATTTCTGGCACGGTCTGCACTCATCCTGAGAGGATCAGTGGCCCACAAGTCCTGCTTGCCTGCTTGTGTGTACGGGCTTGCCGTGGCCAGTGGATATGACTTTGAGAGAGAAGGGTACTCTCTGGTCGGGATTGATCCTTTCCGTCTGCTGCAAAACAGCCAGGTCTTTAGTCTAATTAGACCAAATGAGAATCCAGCACATAAAAGTCAATTGGTGTGGATGGCATGCCATTCTGCAGCATTTGAAGATCTGAGAGTTTCAAGCTTCATCAGAGGGACAAGAGTGGCCCCAAGGGGACAACTATCTACTAGAGGAGTTCAAATTGCTTCAAATGAGAACATGGAAACAATGGACTCCAGCACTCTTGAACTGAGAAGCAGATATTGGGCTATAAGGACCAGGAGTGGAGGAAACACCAACCAGCAGAGAGCATCTGCAGGACAAATCAGTGTGCAGCCTACTTTCTCGGTACAGAGAAATCTTCCCTTCGAAAGAGCGACCATTATGGCGGCATTTACAGGGAATACAGAGGGCAGAACATATGACATGAGGACTGAAATCATAAGGATGATGGAAAGCGCCAGACCAGAAGATGTGTCTTTCCAGGGGCGGGGAGTCTTCGAGCTCTCGGACGAAAAGGCAACGAACCCGATCGTGCCTTCCTTTGACATGAGTAATGAAGGATCTTATTTCTTCGGAGACAATGCAGAGGAGTATGAAAAT
>cds:AAG01214 A/environment/Hong Kong/437-8/99  1999// NP
ATGGCGTCTCAAGGCACCAAACGATCTTATGAACAGATGGAAACTGGTGGAGAACGCCAGAATGCTACTGAGATCAGAGCATCTGTTGGAAGAATGGTTGGTGGAATTGGGAGGTTTTATATACAGATGTGCACTGAACTCAAACTCAGCGACTATGAAGGAAGGCTGATTCAGAACAGCATAACAATAGAGAGAATGGTTCTCTCTGCATTTGATGAAAGGAGGAACAAATACCTGGAAGAACATCCCAGTGCGGGGAAGGACCCAAAGAAAACTGGAGGTCCAATCTACCGAAGAAGAGACGGGAAATGGGTGAGAGAGCTGATTCTGTATGACAAAGAGGAGATCAGGAGAATTTGGCGTCAAGCGAACAATGGAGAAGATGCAACTGCTGGTCTCACTCACCTGATGATCTGGCATTCCAATCTAAATGATGCCACATACCAGAGAACAAGAGCTCTCGTGCGTACTGGGATGGACCCTAGAATGTGCTCTCTGATGCAAGGATCAACTCTCCCGAGGAGATCTGGAGCTGCTGGTGCGGCAGTAAAGGGAGTCGGAACGATGGTGATGGAATTAATTCGGATGATAAAGCGGGGGATTAACGATCGGAATTTCTGGAGAGGTGAAAATGGACGAAGAACAAGGATTGCATATGAGAGAATGTGCAATATCCTCAAAGGGAAATTCCAAACAGCAGCACAAAGAGCAATGATGGATCAGGTACGGGAAAGCAGAAATCCTGGGAATGCTGAGATTGAAGATCTCATATTTCTGGCACGGTCTGCACTCATCCTGAGAGGATCAGTGGCCCACAAGTCCTGCTTGCCTGCTTGTGTGTACGGGCTTGCCGTGGCCAGTGGATACGACTTTGAGAGAGAAGGGTACTCTCTGGTCGGGATTGATCCTTTCCGTCTGCTGCAAAACAGCCAGGTCTTTAGTCTAATTAGACCAAATGAGAATCCAGCACATAAAAGTCAATTGGTGTGGATGGCATGCCATTCTGCAGCATTTGAAGATCTGAGAGTTTCAAGCTTCATCAGAGGGACAAGAGTGGCCCCAAGGGGACAACTATCTACTAGAGGAGTTCAAATTGCTTCAAATGAGAACATGGAAACAATGGACTCCAGCACTCTTGAACTGAGAAGCAGATATTGGGCTATAAGGACCAGGAGTGGAGGAAACACCAACCAGCAGAGAGCATCTGCAGGACAAATCAGTGTGCAGCCTACTTTCTCGGTACAGAGAAATCTTCCCTTCGAAAGAGCGACCATTATGGCGGCATTTACAGGGAATACAGAGGGCAGAACATCTGACATGAGGACTGAAATCATAAGGATGATGGAAAGCGCCAGACCAGAAGATGTGTCTTTCCAGGGGCGGGGAGTCTTCGAGCTCTCGGACGAAAAGGCAACGAACCCGATCGTGCCTTCCTTTGACATGAGTAATGAAGGATCTTATTTCTTCGGAGACAATGCAGAGGAGTATGAAAAT
>cds:AAG01224 A/environment/Hong Kong/437-10/99  1999// NP
ATGGCGTCTCAAGGCACCAAACGATCTTATGAACAGATGGAAACTGGTGGAGAACGCCAGAATGCTACTGAGATCAGAGCATCTGTTGGAAGAATGGTTGGTGGAATTGGGAGGTTTTATATACAGATGTGCACTGAACTCAAACTCAGCGACTATGAAGGAAGGCTGATTCAGAACAGCATAACAATAGAGAGAATGGTTCTCTCTGCATTTGATGAAAGGAGGAACAAATACCTGGAAGAACATCCCAGTGCGGGGAAGGACCCAAAGAAAACTGGAGGTCCAATCTACCGAAGAAGAGACGGGAAATGGGTGAGAGAGCTGATTCTGTATGACAAAGAGGAGATCAGGAGAATTTGGCGTCAAGCGAACAATGGAGAAGATGCAACTGCTGGTCTCACTCACCTGATGATCTGGCATTCCAATCTAAATGATGCCACATACCAGAGAACAAGAGCTCTTGTGCGTACTGGGATGGACCCTAGAATGTGCTCTCTGGTGCAAGGATCAACTCTCCCGAGGAGATCTGGAGCTGCTGGTGCGGCAGTAAAGGGAGTCGGAACGATGGTGATGGAATTAATTCGGATGATAAAGCGGGGGATTAACGATCGGAATTTCTGGAGAGGTGAAAATGGACGAAGAACAAGGATTGCATATGAGAGAATGTGCAATATCCTCAAAGGGAAATTCCAAACAGCAGCACAAAGAGCAATGATGGATCAGGTACGGGAAAGCAGAAATCCTGGGAATGCTGAGATTGAAGATCTCATATTTCTGGCACGGTCTGCACTCATCCTGAGAGGATCAGTGGCCCACAAGTCCTGCTTGCCTGCTTGTGTGTACGGGCTTGCCGTGGCCAGTGGATACGACTTTGAGAGAGAAGGGTACTCTCTGGTCGGGATTGATCCTTTCCGTCTGCTGCAAAACAGCCAGGTCTTTAGTCTAATTAGACCAAATGAGAATCCAGCACATAAAAGTCAATTGGTGTGGATGGCATGCCATTCTGCAGCATTTGAAGATCTGAGAGTTTCAAGCTTCATCAGAGGGACAAGAGTGGCCCCAAGGGGACAACTATCTACTAGAGGAGTTCAAATTGCTTCAAATGAGAACATGGAAACAATGGACTCCAGCACTCTTGAACTGAGAAGCAGATATTGGGCTATAAGGACCAGGAGTGGAGGAAACACCAACCAGCAGAGAGCATCTGCAGGACAAATCAGTGTGCAGCCTACTTTCTCGGTACAGAGAAATCTTCCCTTCGAAAGAGCGACCATTATGGCGGCATTTACAGGGAATACAGAGGGCAGAACATCTGACATGAGGACTGAAATCATAAGGATGATGGAAAGCGCCAGACCAGAAGATGTGTCTTTCCAGGGGCGGGGAGTCTTCGAGCTCTCGGACGAAAAGGCAACGAACCCGATCGTGCCTTCCTTTGACATGAGTAATGAAGGATCTTATTTCTTCGGAGACAATGCAGAGGAGTATGAAAAT
>cds:AAG09040 A/chicken/Taiwan/7-5/99 1999// NP
ATGGCGTCTCAAGGCACCAAACGATCTTATGAACAGATGGAAACTGGTGGGGAGCGCCAGAATGCTACTGAGATCAGAGCATCTGTCGGAAGAATGGTTGGTGGGATTGGGAGGTTTTATATACAGATGTGCACTGAACTCAAACTCAGTGACTATGAAGGGAGGCTGATTCAGAACAGCATAACAATAGAGAGAATGGTTCTCTCTGCATTTGATGAAAGGAGGAACAGATACCTGGAAGAACATCCCAGTGCGGGGAAGGACCCAAAGAAAACTGGAGGTCCAATCTACCGAAGGAGAGACGGGAAGTGGGTGAGAGAGCTAATCCTGTATGACAAAGAGGAGATCAGAAGGATCTGGCGTCAAGCGAACAATGGAGAAGATGCAACCGCTGGTCTCACCCACATGATGATCTGGCATTCCAATCTAAATGATGCCACATACCAGAGAACAAGAGCTCTCGTGCGTACTGGGATGGACCCCAGAATGTGCTCTCTGATGCAAGGATCAACTCTTCCAAGGAGATCTGGGGCTGCTGGTGCAGCAGTAAAGGGAGTTGGGACAATGGTGATGGAACTAATTCGGATGATAAAACGAGGGATTAACGACCGTAATTTCTGGAGAGGTGAAAATGGACGAAGAACAAGGATCGCATACGAGAGAATGTGCAACATCCTCAAAGGGAAATTCCAAACAGCAGCACAAAGAGCAATGATGGATCAGGTACGAGAAAGCAGAAATCCTGGAAATGCTGAAATTGAAGATCTCATCTTCCTGGCACGGTCTGCACTCATCCTGAGAGGATCAGTAGCCCATAAGTCCTGCCTGCCTGCGTGTGTATACGGGCTTGCCGTGGCCAGTGGATATGATTTCGAGAGAGAAGGGTACTCTCTAGTAGGAATAGATCCTTTCCGTCTGCTGCAAAACAGTCAGGTCTTCAGTCTAATTAGATCAAATGAGAATCCAGCACATAAAAGTCAATTGGTGTGGATGGCATGCCATTCTGCAGCATTTGAAGATCTGAGAGTCTCAAGTTTCATCAGAGGAACAAGAGTGGTCCCAAGAGGACAACTATCTACCAGAGGAGTTCAAATAGCTTCGAATGAGAACATGGAAACAATGGACTCCAGCACTCTTGAACTAAGAAGCAGATATTGGGCTATAAGAACCAGGAGTGGAGGAAACACCAACCAGCAGAGAGCATCTGCAGGACAGATCAGTGTGCAGCCTACTTTCTCAGTACAGAGAAACCTTCCCTTCGAAAGGGCGACCATTATGGCGGCATTTACAGGGAATACGGAGGGCAGAACATCTGACATGAGGACTGAAATCATAAGGATGATGGAAAGTGCCAGACCAGAAGATGTGTCTTTCCAGGGGCGGGGAGTCTTCGAGCTCTCGGACGAAAAGGCAACGAACCCGATCGTGCCTTCCTTTGACATGAGTAATGAAGGGTCTTATTTCTTCGGAGACAATGCAGAGGAGTATGACAAT
>cds:AAG01746 A/swine/Colorado/1/1977 1977// NP
ATGGCGTCCCAAGGCACCAAACGGTCTTATGAACAGATGGAAACTGATGGGGAACGCCAGAATGCAACTGAAATCAGGGCATCCGTCGGGAGGATGATTGATGGAATTGGACGATTCTACATCCAAATGTGCACTGAACTTAAACTCAGTGATTATGAAGGGCGATTGATCCAGAACAGCTTAACTATAGAGAGAATGGTGCTCTCTGCTTTTGATGAGAGAAGGAATAGATATCTGGAAGAACATCCCAGCGCGGGGAAAGATCCTAAGAAAACTGGAGGGCCCATATACAAGAGAGTAGATGGAAAGTGGATGAGGGAACTCGTCCTTTATGACAAAGAAGAAATAAGGCGAATCTGGCGCCAAGCCAATAATGGTGATGATGCGACACGTGGTCTAACTCACATGATGATCTGGCATTCCAATTTGAATGATACAACATATCAGAGGACAAGAGCTCTTGTTCGCACCGGAATGGATCCCAGGATGTGCTCTCTGATGCAGGGTTCGACTCTCCCTAGGAGGTCTGGAGCTGCAGGCGCTGCAGTCAAAGGAGTCGGAACAATGGTGATGGAGCTGATCAGAATGATCAAACGTGGGATCAACGATCGGAACTTCTGGAGAGGTGAAAATGGACGAAAAACAAGGAGTGCTTATGAGAGAATGTGCAACATTCTCAAAGGAAAATTTCAAACAGCTGCACAAAGAGCAATGATGGATCAAGTGAGAGAAAGCCGGAACCCAGGAAATGCTGAGATCGAAGATCTCATATTTTCGGCACGGTCTGCACTAATATTGAGAGGGTCAGTTGCTCACAAATCTTGTCTGCCTGCCTGTGTGTATGGACCTGCCGTAGCCAGTGGGTACAACTTTGAAAAAGAGGGATATTCTTTGGTGGGAATTGACCCTTTCAAACTACTTCAAAACAGCCAAGTATACAGCCTAATCAGACCGAACGAGAATCCAGCACACAAGAGTCAGCTGGTGTGGATGGCATGCCATTCTGCTGCATTTGAAGATCTAAGATTATTAAGCTTCATCAGAGGGACCAAAGTATCCCCAAGGGGGAAACTTTCAACTAGAGGAGTACAAATTGCTTCAAATGAAAACATGGATACTATGGAATCAAGTACTCTTGAACTGAGAAGCAGGTACTGGGCCATAAGGACCAGAAGTGGAGGAAACACTAATCAACAGAGGGCCTCCGCAGGCCAAATCAGTGTGCAACCTGCATTTTCTGTGCAAAGAAACCTCCCATTTGACAAATCAACCATCATGGCAGCATTCACTGGGAATACGGAAGGAAGAACCTCAGACATGAGGGCAGAAATCATAAGGATGATGGAAGGTGCAAAACCAGAAGAAATGTCCTTCCGTGGGCGGGGAGTCTTCGAGCTCTCGGACGAAAAGGCAACGAACCCGGTCGTGCCCTCTTTTGACATGAGTAATGAAGGATCTTATTTCTTCGGAGACAATGCAGAGGAGTACGACAAT
>cds:AAG01762 A/Swine/Nebraska/209/98  1998// NP
ATGGCGTCTCAAGGCACCAAACGATCATATGAACAAATGGAGACTGGTGGGGAACGCCAGGATGCCACAGAAATCAGAGCATCTGTCGGAAGAATGATTGGTGGAATCGGGAGATTCTACATCCAAATGTGCACTGAACTCAAACTCAGTGACTATGAGGGACGACTAATCCAAAATAGCATAACAATAGAGAGAATGGTGCTTTCTGCTTTTGATGAGAGAAGAAATAAATACCTAGAAGAGCATCCCAGTGCTGGGAAGGATCCTAAGAAAACTGGAGGACCCATATATAGAAGAGTAGACGGAAAGTGGATGAGAGAACTCATCCTTTATGACAAAGAAGAAATAAGGAGAGTTTGGCGCCAAGCAAACAATGGTGAAGATGCAACAGCTGGTCTTACTCATATCATGATTTGGCATTCCAATCTGAATGATGCCACCTATCAGAGAACAAGAGCGCTTGTTCGCACCGGAATGGATCCCAGAATGTGCTCTCTAATGCAAGGTTCAACACTTCCCATAAGGTCTGGGGCCGCAGGTGCTGCAGTGAAAGGAGTTGGAACAATAGCAATGGAGTTAATCAGAATGATCAAACGTGGAATCAATGACCGAAACTTCTGGAGGGGTGAAAATGGACGAAGAACAAGGATTGCATATGAAAGAATGTGCAATATTCTCAAAGGAAAATTTCAGACAGCTGCCCAGAGAGCAATGATGGATCAAGTGAGAGAAAGTCGGAACCCAGGAAACGCTGAAATTGAAGATCTTATTTTCCTGGCACGGTCAGCACTTATTCTAAGGGGATCAGTTGCACATAAGTCTTGCCTGCCTGCTTGTGTGTATGGGCTTGCAGTAGCAAGTGGGCATGACTTTGAAAGGGAAGGGTATTCACTGGTCGGGATAGACCCATTTAAATTACTTCAGAATAGTCAAGTGTTCAGTCTGATAAGATTAAATGAAAATTTAGTTTATAAGAGTCAATTGGTGTGGATGGCATCATACTTTGTTGCATTTGAGGATTTAAGAGTATTAAGTTTTATAAGAGGGAAAAAAGTGATTTTAAGAGGAAAGCTTTTTATAAGAGGGGTTCAGATTGCTCTAAATGAGAATGTGGGAGCCATGGACTCCAATACCCTAGAACTAAGAAGCAGATACTGGGCCATAAGGACCAGAAGTGGAGGAAATACCAATCAACAGAAGGCTTCCGCGGGCCAGATCAGTGTGCAACCTACATTCTCAGTGCAACGGAATCTCCCTTTTGAAAGAGCAACCGTTATGGCAGCTTTCAGCGGGAACAATGAAGGACGGACATCCGACATGCGAACAGAAATTATAAGGATGATGGAAAGTGCAAAGCCAGAAGATTTGTCCTTCCAGGGGCGGGGAGTCTTCGAGCTCTCGGACGAAAAGGCAACGAGCCCGATCGTGCCTTCCTTTGACATGAGTAATGAAGGGTCTTATTTCTTCGGAGACAATGCAGAGGAGTATGACAGT
>cds:AAG01771 A/Swine/Iowa/533/99  1999// NP
ATGGCGTCTCAAGGCACCAAACGATCATATGAACAAATGGAGACTGGTGGGGAACGCCAGGATGCCACAGAAATCAGAGCATCTGTCGGAAGAATGATTGGTGGAATCGGGAGATTCTACATCCAAATGTGCACTGAACTCAAACTCAGTGACTATGAGGGACGACTAATCCAAAATAGCATAACAATAGAGAGAATGGTGCTTTCTGCTTTTGATGAGAGAAGAAATAAATACCTAGAAGAGCATCCCAGTGCTGGGAAGGATCCTAAGAAAACTGGAGGACCCATATATAGAAGAGTAGACGGAAAGTGGATGAGAGAACTCATCCTTTATGACAAAGAAGAAATAAGGAGAGTTTGGCGCCAAGCAAACAATGGTGAAGATGCAACAGCTGGTCTTACTCATATCATGATTTGGCATTCCAATCTGAATGATGCCACCTATCAGAGAACAAGAGCGCTTGTTCGCACCGGAATGGATCCCAGAATGTGCTCTCTAATGCAAGGTTCAACACTTCCCAGAAGGTCTGGGGCCGCAGGTGCTGCAGTGAAAGGAGTTGGAACAATAGCAATGGAGTTAATCAGAATGATCAAACGTGGAATCAATGACCGAAACTTCTGGAGGGGTGAAAATGGACGAAGAACAAGGATTGCATATGAAAGAATGTGCAATATTCTCAAAGGAAAATTTCAGACAGCTGCCCAGAGAGCAATGATGGATCAAGTGAGAGAAAGTCGGAACCCAGGAAACGCTGAGATTGAAGATCTTATTTTCCTGGCACGGTCAGCACTTATTCTAAGGGGATCAGTTGCACATAAGTCTTGCCTGCCTGCTTGTGTGTATGGGCTTGCAGTAGCAAGTGGGCATGACTTTGAAAGGGAAGGGTATTCACTGGTCGGGATAGACCCATTTAAATTACTCCAAAACAGTCAAGTGTTCAGCCTGATAAGACCAAATGAAAACCCAGCTCACAAGAGTCAATTGGTGTGGATGGCATGCCACTCTGCTGCATTTGAGGATTTAAGAGTATCAAGTTTCATAAGAGGGAAAAAAGTGATTCCAAGAGGAAAGCTTTCCACAAGAGGGGTTCAGATTGCTTCAAATGAGAATGTGGAAGCCATGGACTCCAATACCCTAGAACTGAGAAGCAGATACTGGGCCATAAGGACCAGGAGTGGAGGAAATACCAATCAACAGAAGGCTTCCGCGGGCCAGATCAGTGTGCAACCTACATTCTCAGTGCAACGGAATCTCCCTTTTGAAAGAGCAACCGTTATGGCAGCTTTCAGCGGGAACAATGAAGGACGGACATCCGACATGCGAACAGAAATTATAAGGATGATGGAAAGTGCAAAGCCAGAAGATTTGTCCTTCCAGGGGCGGGGAGTCTTCGAGCTCTCGGACGAAAAGGCAACGAGCCCGATCGTGCCTTCCTTTGACATGAGTAATGAAGGGTCTTATTTCTTCGGAGACAATGCAGAGGAGTATGACAGT
>cds:AAG01780 A/Swine/Iowa/569/99  1999// NP
ATGGCGTCTCAAGGCACCAAACGATCATATGAACAAATGGAGACTGGTGGGGAACGCCAGGATGCCACAGAAATCAGAGCATCTGTCGGAAGAATGATTGGTGGAATCGGGAGATTCTACATCCAAATGTGCACTGAACTCAAACTCAGTGACTATGAGGGACGACTAATCCAAAATAGCATAACAATAGAGAGAATGGTGCTTTCTGCTTTTGATGAGAGAAGAAATAAATACCTAGAAGAGCATCCCAGTGCTGGGAAGGATCCTAAGAAAACTGGAGGACCCATATATAGAAGAGTAGACGGAAAGTGGATGAGAGAACTCATCCTTTATGACAAAGAAGAAATAAGGAGAGTTTGGCGCCAAGCAAACAATGGTGAAGATGCAACAGCTGGTCTTACTCATATCATGATTTGGCATTCCAATCTGAATGATGCCACGTATCAGAGAACAAGAGCGCTTGTTCGCACCGGAATGGATCCCAGAATGTGCTCTCTAATGCAAGGTTCAACACTTCCCATAAGGTCTGGGGCCGCAGGTGCTGCAGTGAAAGGAGTTGGAACAATAGCAATGGAGTTAATCAGAATGATCAAACGTGGAATCAATGACCGAAACTTCTGGAGGGGTGAAAATGGACGAAGAACAAGGATTGCATATGAAAGAATGTGCAATATTCTCAAAGGAAAATTTCAGACAGCTGCCCAGAGAGCAATGATGGATCAAGTGAGAGAAAGTCGGAACCCAGGAAACGCTGAAATTGAAGATCTTATTTTCCTGGCACGGTCAGCACTTATTCTAAGGGGATCAGTTGCACATAAGTCTTGCCTGCCTGCTTGTGTGTATGGGCTTGCAGTAGCAAGTGGGCATGACTTCGAAAGGGAAGGGTATTCACTGGTCGGGATAGACCCATTTAAATTACTCCAAAACAGTCAAGTGTTCAGCCTGATAAGACCAAATGAAAACCCAGCTCACAAGAGTCAATTGGTGTGGATGGCATGCCACTCTGCTGCATTTGAGGATTTAAGAGTATCAAGTTTCATAAGAGGGAAAAAAGTGATTCCAAGAGGAAAGCTTTCCACAAGAGGGGTTCAGATTGCTTCAAATGAGAATGTGGAAGCCATGGACTCCAATACCCTAGAACTGAGAAGCAGATACTGGGCCATAAGGACCAGGAGTGGAGGAAATACCAATCAACAGAAGGCTTCCGCGGGCCAGATCAGTGTGCAACCTACATTCTCAGTGCAACGGAATCTCCCTTTTGAAAGAGCAACCGTTATGGCAGCTTTCAGCGGGAACAATGAAGGACGGACATCCGACATGCGAACAGAAATTATAAGGATGATGGAAAGTGCAAAGCCAGAAGATTTGTCCTTCCAGGGGCGGGGAGTCTTCGAGCTCTCGGACGAAAAGGCAACGAGCCCGATCGTGCCTTCCTTTGACATGAGTAATGAAGGGTCTTATTTCTTCGGAGACAATGCAGAGGAGTATGACAGT
>cds:AAG01789 A/Swine/Minnesota/593/99  1999// NP
ATGGCGTCTCAAGGCACCAAACGATCATATGAACAAATGGAGACTGGTGGGGAACGCCAGGATGCCACAGAAATCAGAGCATCTGTCGGAAGAATGATTGGTGGAATCGGGAGATTCTACATCCAAATGTGCACTGAACTCAAACTCAGTGACTATGAGGGACGACTAATCCAAAATAGCATAACAATAGAGAGAATGGTGCTTTCTGCTTTTGATGAGAGAAGAAATAAATACCTAGAAGAGCATCCCAGTGCTGGGAAGGATCCTAAGAAAACTGGAGGACCCATATATAGAAGAGTAGACGGAAAGTGGATGAGAGAACTCATCCTTTATGACAAAGAAGAAATAAGGAGAGTTTGGCGCCAAGCAAACAATGGTGAAGATGCAACAGCTGGTCTTACTCATATCATGATTTGGCATTCCAATCTGAATGATGCCACCTATCAGAGAACAAGAGCGCTTGTTCGCACCGGAATGGATCCCAGAATGTGCTCTCTAATGCAAGGTTCAACACTTCCCAGAAGGTCTGGGGCCGCAGGTGCTGCAGTGAAAGGAGTTGGAACAATAGCAATGGAGTTAATCAGAATGATCAAACGTGGAATCAATGACCGAAACTTCTGGAGGGGTGAAAATGGACGAAGAACAAGGATTGCATATGAAAGAATGTGCAATATTCTCAAAGGAAAATTTCAGACAGCTGCCCAGAGAGCAATGATGGATCAAGTGAGAGAAAGTCGGAACCCAGGAAACGCTGAGATTGAAGATCTTATTTTCCTGGCACGGTCAGCACTTATTCTAAGGGGATCAGTTGCACATAAGTCTTGCCTGCCTGCTTGTGTGTATGGGCTTGCAGTAGCAAGTGGGCATGACTTTGAAAGGGAAGGGTATTTACTGGTCGGGATAGACCCATTTAAATTACTTCAAAACAGTCAAGTGTTCAGCCTGATAAGATTAAATGAAAACCCAGCTTACAAGAGTCAATTGGTGTGGATGGCATGCCACTCTGCTGCATTTGAGGATTTAAGAGTATCAAGTTTCATAAGAGGGAAAAAAGTGATTCCAAGAGGAAAGCTTTCCACAAGAGGGGTTCAGATTGCTTCAAATGAGAATGTGGAAGCCATGGACTCCAATACCCTAGAACTGAGAAGCAGATACTGGGCCATAAGGACCAGGAGTGGAGGAAATACCAATCAACAGAAGGCTTCCGCGGGCCAGATCAGTGTGCAACCTACATTCTCAGTGCAACGGAATCTCCCTTTTGAAAGAGCAACCGTTATGGCAGCTTTCAGCGGGAACAATGAAGGACGGACATCCGACATGCGAACAGAAATTATAAGGATGATGGAAAGTGCAAAGCCAGAAGATTTGTCCTTCCAGGGGCGGGGAGTCTTCGAGCTCTCGGACGAAAAGGCAACGAGCCCGATCGTGCCTTCCTTTGACATGAGTAATGAAGGGTCTTATTTCTTCGGAGACAATGCAGAGGAGTATGACAGT
>cds:AAG17432 A/swine/Ontario/01911-1/99  1999// NP
ATGGCGTCTCAAGGCACCAAACGATCTTATGAGCAGATGGAAACTGGTGGGGAGCGCCAGAATGCCACTGAAATCAGGGCATCTGTTGGGAGAATGGTCGGTGGAATTGGGAGATTCTACATACAGATGTGCACTGAACTCAAACTCAGTGACTATGAAGGGAGGCTGATCCAAAACAGCATAACAATAGAGAGAATGGTTCTCTCGGCATTTGATGAGAGAAGAAACAAATATCTGGAAGAACATCCCAGTGCTGGGAAAGACCCCAAGAAGACTGGAGGTCCAATATACAGGAGGAGAGATGGGAAATGGATGAGAGAACTGATCCTATATGACAAAGAGGAGATCAGAAGGATTTGGCGTCAAGCAAATAATGGAGAAGACGCAACTGCCGGTCTAACTCATTTGATGATCTGGCATTCCAATCTGAATGATGCCACATACCAGAGAACAAGGGCACTTGTGCGTACTGGGATGGATCCCAGGATGTGCTCTCTGATGCAAGGCTCAACTCTTCCGAGGAGGTCTGGGGCCGCTGGAGCAGCAGTGAAAGGGGTTGGAACAATGGTGATGGAATTGATTCGGATGATCAAGCGAGGAATCAATGATCGGAATTTCTGGAGAGGAGAAAATGGACGGAGGACAAGAATTGCTTATGAAAGGATGTGCAACATTCTCAAAGGGAAATTCCAAACAGCAGCACAACGAGCAATGATGGATCAAGTGAGGGAAAGCCGGAATCCTGGGAATGCTGAAATTGAAGACCTCATCTTTCTTGCACGGTCTGCTCTCATTCTGAGAGGATCAGTGGCTCATAAGTCCTGCTTGCCTGCTTGTGTGTATGGACTTGCTGTGGCCAGTGGGTACGACTTTGAAAGGGAGGGGTACTCCCTAGTCGGAATTGATCCTTTCCGTCTGCTCCAAAACAGTCAAGTCTTCAGTCTTATCAGACCAAATGAAAATCCAGCACATAAAAGTCAGCTGGTATGGATGGCATGTCACTCTGCAGCATTTGAAGATCTGAGAGTGTCAAGCTTCATCAGAGGAACAAGAGTAGTCCCAAGAGGACAACTATCCACCAGAGGAGTTCAGATTGCTTCAAATGAAAACATGGAGACAATGGACTCCAGCACTCTTGAATTGAGGAGCAGATACTGGGCTATAAGGACCAGAAGCGGAGGGAACACTAACCAGCAGAGAGCATCTGCAGGGCAAATCAGCGTACAGCCCACATTCTCTGTGCAGAGGAACCTCCCATTCGAGAGAGCAACCATTATGGCGGCATTTACAGGAAACACTGAAGGCAGAACTTCAGACATGAGAACTGAGATCATAAGGATGATGGAAAATGCCAGACCTGAAGATGTGTCTTTCCAGGGGCGGGGAGTCTTCGAGCTCTCGGACGAAAAGGCAACGAACCCGATCGTGCCTTCCTTTGACATGAGTAACGAAGGGTCTTATTTCTTCGGAGACAATGCAGAGGAATATGACAAT
>cds:CAC19696 A/chicken/Pakistan/2/99 1999// NP
ATGGCGTCTCAAGGCACCAAACGATCCTATGAACAGATGGAAACTGGTGGAGAACGCCAGAATGCCACTGAGATCAGGGCATCTGTTGGAAGAATGGTTGGTGGAATTGGGAGGTTTTACATACAGATGTGCACTGAACTCAAACTCAGCGACCAAGAAGGAAGGTTGATCCAGAACAGTATAACAATAGAGAAAATGGTTCTCTCCGCATTTGATGAAAGGAGGAACAGGTACCTAGAGGAACATCCCAGTGCGGGGAAGGACCCGAAGAAGACCGGAGGTCCAATCTACCGAAGGAGAGACGGGAAATGGGTGAGAGAGCTGATTCTGTATGACAAAGAGGAGATAAGGAGAATTTGGCGTCAAGCAAACAATGGAGAAGACGCAACTGCTGGTCTCACTCACATGATGATATGGCATTCCAACCTAAATGATGCCACATACCAGAGAACAAGAGCCCTCGTGCGAACTGGAATGGACCCCAGAATGTGCTCTCTGATGCAAGGATCAACCCTCCCGAGGAGATCTGGAGCTGCTGGTGCAGCAATAAAGGGAGTCGGGACAATGGTAATGGAACTAATTCGGATGATAAAGCGAGGCATTAATGACCGGAACTTCTGGAGAGGCGATAATGGACGAAGAACAAGGATTGCATATGAGAGAATGTGCAACATCCTCAAAGGGAAATTTCAAACAGCAGCACAAAGAGCAATGATGGATCAGGTGCGAGAAAGCAGAAATCCTGGGAATGCTGAAATTGAAGATCTCATCTTTCTGGCACGGTCTGCACTCATCCTGAGAGGATCCGTAGCCCATAAGTCCTGCTTGCCTGCTTGTGTGTACGGACTCGCTGTGGCCAGTGGATATGATTTTGAGAGGGAAGGGTACTCTCTGGTTGGAGTAGATCCTTTCCGTCTGCTTCAGAACAGTCAGGTCTTCAGTCTTATTAGACCAAATGAGAATCCAGCACATAAAAGTCAATTGGTATGGATGGCATGCCATTCTGCAGCATTTGAGGACCTGAGAGTCTCAAGTTTCATTAGAGGGACAAAAGTAATCCCAAGAGGACAACTATCCACTAGAGGAGTTCAGATTGCTTCAAATGAGAACGTGGAAGCAATGGACTCCAGCACTCTTGAACTGAGAAGCAGATATTGGGCTATAAGGACCAGGAGTGGAGGAAACACCAATCAACAGAGAGCATCTGCAGGACAAATCAGTGTACAGCCCACTTTCTCAGTACAGAGAAATCTTCCCTTCGAAAGAGCGACCATTATGGCCGCGTTTAAGGGGAATACCGAGGGCAGAACATCTGACATGAGGACTGAAATCATAAGGATGATGGAAAGTGCCAGACCAGAAGATGTGTCTTTCCAGGGGCGGGGAGTCTTCGAGCTCTCGGACGAAAAGGCAACGAACCCGATCGTGCCTTCCTTTGACATGAGTAATGAAGGATCTTATTTCTTCGGAGACAATGCAGAGGAATATGACAAT
>cds:CAC19704 A/Hong Kong/156/97 1997// NP
ATGGCGTCTCAAGGCACCAAACGATCTTATGAACAGATGGAAACTGGTGGAGAACGCCAGAATGCCACTGAGATCAGGGCATCCGTTGGAAGAATGGTTGGTGGAATTGGGAGGTTTTACATACAGATGTGCACTGAACTCAAACTCAGCGACCAGGAAGGAAGGTTGATCCAGAACAGTATAACAATAGAGAGAATGGTTCTCTCTGCATTTGATGAAAGGAGGAACAGGTACCTAGAGGAACATCCCAGTGCGGGGAAGGACCCGAAGAAGACCGGAGGTCCAATCTACCGAAGAAGAGACGGGAAATGGGTGAGAGAGCTGATTCTGTATGACAAAGAGGAGATAAGGAGAATTTGGCGCCAAGCGAACAATGGAGAAGACGCAACTGCTGGTCTCACTCACATGATGATCTGGCATTCCAACCTAAATGATGCCACATACCAGAGAACAAGAGCCCTCGTGCGGACTGGAATGGACCCCAGAATGTGCTCTCTGATGCAAGGATCAACCCTCCCGAGGAGATCTGGAGCTGCTGGTGCAGCAATAAAGGGAGTCGGGACGATGGTAATGGAACTAATTCGGATGATAAAGCGAGGCATTAATGACCGGAACTTCTGGAGAGGCGAGAATGGACGAAGAACAAGGATTGCATATGAGAGAATGTGCAACATCCTCAAAGGGAAATTCCAAACAGCAGCACAACGAGCAATGATGGACCAGGTGAGGGAAAGCCGGAATCCTGGGAATGCTGAAATTGAAGATCTCATTTTTCTGGCTCGGTCTGCACTCATCCTGAGAGGATCCGTAGCCCATAAGTCCTGCTTGCCTGCTTGTGTGTACGGACTCGCTGTGGCCAGTGGATATGATTTTGAGAGGGAAGGGTACTCTCTGGTTGGGATAGATCCTTTCCGTCTGCTTCAGAACAGTCAGGTCTTCAGTCTCATTAGACCAAAAGAGAATCCAGCACATAAAAGTCAATTGGTATGGATGGCATGCCATTCTGCAGCATTTGAGGACCTGAGAGTCTCAAGTTTCATTAGAGGAACAAGAGTAATCCCAAGAGGACAACTATCCACTAGAGGAGTTCAGATTGCTTCAAATGAGAACGTGGAAGCAATGGACTCCAGCACTCTTGAACTGAGAAGCAGATATTGGGCTATAAGGACCAGGAGTGGAGGAAACACCAACCAACAGAGAGCATCTGCAGGACAAATCAGTGTACAGCCCACTTTCTCAGTACAGAGAAATCTTCCCTTCGAAAGAGTGACCATTATGGCCGCGTTTAAGGGGAATACCGAGGGCAGAACATCTGACATGAGGACTGAAATCATAAGAATGATGGAAAGTGCCAGACCAGAAGATGTGTCTTTCCAGGGGCGGGGAGTCTTCGAGCTCTCAGACGAAAAGGCAACGAACCCGATCGTGCCTTCCTTTGACATGAGTAATGAAGGATCTTATTTCTTCGGAGACAATGCAGAGGAATATGACAAT
>cds:CAC19705 A/Hong Kong/483/1997 1997// NP
ATGGCGTCTCAAGGCACCAAACGATCTTATGAACAGATGGAAACTGGTGGAGAACGCCAGAATGCCACTGAGATCAGGGCATCTGTTGGAAGAATGGTTGGTGGAATTGGGAGGTTTTACATACAGATGTGCACTGAACTCAAACTCAGCGACCAGGAAGGAAGGTTGATCCAGAACAGTATAACAATAGAGAGAATGGTTCTCTCTGCATTTGATGAAAGGAGGAACAGGTACCTAGAGGAACATCCCAGTGCGGGGAAGGACCCGAAGAAGACCGGAGGTCCAATCTACCGAAGAAGAGACGGGAAATGGGTGAGAGAGCTGATTCTGTATGACAAAGAGGAGATAAGGAGAATTTGGCGCCAAGCGAACAATGGAGAAGACGCGACTGCTGGTCTCACTCACATGATGATCTGGCATTCCAACCTAAATGATGCCACATACCAGAGAACAAGAGCCCTCGTGAGGACTGGAATGGACCCCAGAATGTGCTCTCTGATGCAAGGATCAACCCTCCCGAGGAGATCTGGAGCTGCTGGTGCAGCAATAAAGGGAGTCGGGACGATGGTAATGGAACTAATTCGGATGATAAAGCGGGGCATTAATGACCGGAACTTCTGGAGAGGCGAGAATGGACGAAGAACAAGGATTGCATATGAGAGAATGTGCAACATCCTCAAAGGGAAATTTCAAACAGCAGCACAAAAAGCAATGATGGATCAGGTGCGAGAAAGCAGAAATCCTGGGAATGCTGAAATTGAAGATCTCATTTTTCTGGCACGGTCTGCACTCATCCTGAGAGGATCCGTAGCCCATAAGTCCTGCTTGCCTGCTTGTGTGTACGGACTCACTGTGGCCAGTGGATATGATTTTGAGAGGGAAGGGTACTCTCTGGTTGGGATAGATCCTTTCCGTCTGCTTCAGAACAGTCAGGTCTTCAGTCTCATTAGACCAAATGAGAATCCAGCACATAAAAGTCAATTGGTATGGATGGCATGCCATTCTGCAGCATTTGAGGACCTGAGAGTCTCAAGTTTCATTAGAGGGACAAGAGTAATCCCAAGAGGACAACTATCCACTAGAGGAGTTCAGATTGCGTCAAATGAGAACGTGGAAGCAATGGACTCCAGCACTCTTGAACTGAGAAGCAGGTATTGGGCTATAAGGACCAGGAGTGGAGGAAACACCAATCAACAGAGAGCATCTGCAGGGCAAATCAGTGTACAGCCCACTTTCTCAGTACAGAGAAATCTTCCCTTCGAAAGAGCGACCATTATGGCCGCGTTTAAGGGGAATACCGAGGGCAGAACATCTGACATGAGGACTGAAATCATAAGAATGATGGAAAGTGCCAGACCAGAAGATGTGTCTTTCCAGGGGCGGGGAGTCTTCGAGCTCTCGGACGAAAAGGCAACGAACCCGATCGTGCCTTCCTTTGACATGAGTAATGAAGGATCTTATTTCTTCGGAGACAATGCAGAGGAATATGACAAT
>cds:AAK18005 A/Hong Kong/497/97 1997// NP
ATGGCGTCCCAAGGCAACAAACGGTCTTATGAACAGATGGAAACTGATGGGGATCGCCAGAATGCAACTGAGATTAGGGCATCCGTCGGGAAGATGATTGATGGAATTGGGCGATTCTACATCCAAATGTGCACTGAACTTGAACTCAGTGATTATGAAGGGCGGTTGATCCAAAACAGCTTGACAATAGAGAGAATGGTGCTCTCTGCTTTTGATGAGAGAAGGAATAAATATCTGGAAGAACACCCCAGCGCGGGGAAAGATCCTAAGAAAACTGGAGGGCCCATATACAGGAGAGTAAATGGAAGATGGATGAGGGAACTCGTCCTTTATGACAAAGAAGAAATAAGGCGAATCTGGCGCCAAGCCAACAATGGTGAGGATGCGACAGCTGGTCTAACTCACATGATGATCTGGCATTCCAATTTGAATGATACAACATACCAGAGGACAAGAGCTCTTGTTCGAACCGGAATGGATCCCAGGATGTGCTCTCTGATGCAGGGCTCGACCCTCCCTAGAAGGTCCGGAGCTGCGGGTGCTGCAATAAAAGGAATCGGGACAATGGTGATGGAGCTGATCAGAATGGTCAAACGGGGGATCAACGATCGAAATTTCTGGAGAGGTGAGAATGGGCGGAAAACAAGAAGTGCTTATGAGAGAATGTGCAACATTCTTAAAGGAAAATTTCAAACAGCTGCACAAAAAGCAATGGTGGATCAAGTGAGAGAAAGTCGGAACCCAAGAAATGCTGAGATCGAAGATCTCATATTTTTGGCAAGATCTGCATTAATATTGAGAGGGTCAGTTGCTCACAAATCTTGCCTACCTGCCTGTGTGTATGGACCTGCAGTATCCAGTGGGTACGACTTCGAAAAAGAGGGATATTCCTTGGTGGGAATAGATCCTTTCAAACTACTTCAAAATAGCCAAGTATACAGCCTAATCAGACCGAACGAGAATCCAGCACACAAGAGTCAGCTGGTGTGGATGGCATGCCATTCTGCTGCATTTGAAGATTTAAGATTGTTAAGCTTCATCAGAGGGACCAAAGTATCTCCGCGGGGGAAACTTTCAACTAGAGGAGTACAAATTGCTTCAAATGAGAACATGGATAATATGGGATCAAGTACTCTTGAACTGAGAAGCGGGTACTGGGCCATAAGGACCAGGAGTGGTGGAAACATTAATCCACAGAGGGCCTCCGCAGGCCAAATCAGTGTGCAACCTACGTTTTCTGTACAAAGAAACCTCCCATTTGAAAAGTCAACTGTCATGGCAGCATTCACTGGAAATACGGAGGGAAGAACCTCAGACATGAGGGCAGAAATCATAAGAATGATGGAAGGTGCAAAACCAGAAGAAGTGTCTTTCCGTGGGCGGGGAGTTTTCGAGCTCTCAGACGAGAAGGCAACGAACCCGATCGTGCCCTCTTTTGAAATGAGTAATGAAGGATCTTATTTCTTCGGAGACAATGCAGAGGAGTACGACAAT
>cds:AAK18006 A/Hong Kong/498/97 1997// NP
ATGGCGTCCCAAGGCACCAAACGGTCTTACGAACAGATGGAGACTGATGGGGAACGCCAGAATGCAACTGAAATCAGAGCATCCGTCGGAAGAATGATTGGTGGAATTGGGCGATTCTACATCCAAATGTGCACCGAGCTTAAACTCAATGATTATGAGGGGCGACTGATCCAGAACAGCTTGACAATAGAGAGAATGGTGCTCTCTGCTTTTGATGAGAGAAGGAATAAATATCTGGAAGAACACCCCAGCGCGGGGAAAGATCCTAAGAAAACTGGAGGGCCCATATACAGGAGAGTAGATGGAAGATGGATGAGGGAACTCGTCCTTTATGACAAAGAAGAAATAAGGCGAATCTGGCGCCAAGCCAACAATGGTGAGGATGCGACAGCTGGTCTAACTCACATGATGATCTGGCATTCCAATTTGAATGATACAACATACCAGAGGACAAGAGCTCTTGTTCGAACCGGAATGGATCCCAGGATGTGCTCTCTGATGCAGGGCTCGACCCTCCCTAGAAGGTCCGGAGCTGCAGGTGCTGCAGTCAAAGGAATCGGGACAATGGTGATGGAGCTGATCAGAATGGTCAAACGGGGGATCAACGATCGAAATTTCTGGAGAGGTGAGAATGGGCGGAAAACAAGAAGTGCTTATGAGAGAATGTGCAACATTCTTAAAGGAAAATTTCAAACAGCTGCACAAAGAGCAATGGTGGATCAAGTGAGAGAAAGTCGGAACCCAGGAAATGCTGAGATCGAAGATCTCATATTTTTGGCAAGATCTGCATTAATATTGAGAGGGTCAGTTGCTCACAAATCTTGCCTACCTGCCTGTGTGTATGGACCTGCAGTATCCAGTGGGTACGACTTCGAAAAAGAGGGATATTCCTTGGTGGGAATAGACCCTTTCAAACTACTTCAAAATAGCCAAGTATACAGCCTAATCAGACCGAACGAGAATCCAGCACACAAGAGTCAGCTGGTGTGGATGGCATGCCATTCTGCTGCATTTGAAGATTTAAGATTGTTAAGCTTCATCAGAGGGACCAAAGTATCTCCGCGGGGGAAACTTTCAACTAGAGGAGTACAAATTGCTTCAAATGAGAACATGGATAATATGGGATCAAGTACTCTTGAACTGAGAAGCGGGTACTGGGCCATAAGGACCAGGAGTGGAGGAAACACTAATCAACAGAGGGCCTCCGCAGGCCAAATCAGTGTGCAACCTACGTTTTCTGTACAAAGAAACCTCCCATTTGAAAAGTCAACTGTCATGGCAGCATTCACTGGAAATACGGAGGGAAGAACCTCAGACATGAGGGCAGAAATCATAAGAATGATGGAAGGTGCAAAACCAGAAGAAGTGTCTTTCCGTGGGCGGGGAGTTTTCGAGCTCTCAGACGAGAAGGCAACGAACCCGATCGTGCCCTCTTTTGAAATGAGTAATGAAGGATCTTATTTCTTCGGAGACAATGCAGAGGAGTACGACAAT
>cds:BAB39513 A/parakeet/Chiba/1/97 1997// NP
ATGGCGTCTCAAGGCACCAAACGATCTTATGAACAGATGGAAACTGGTGGAGAACGCCAGAATGCCACTGAGATCAGGGCATCTGTTGGAAGAATGGTTGGTGGAATTGGGAGGTTTTACATACAGATGTGCACTGAACTCAAACTCAGCGACCAAGAAGGAAGGTTGATCCAGAACAGTATAACAATAGAGAGAATGGTTCTCTCTGCATTTGATGAAAGGAGGAACAGGTACCTAGAGGAACATCCCAGTGCGGGGAAGGACCCGAAGAAGACCGGAGGTCCAATCTACCGAAGGAGAGACGGGAAATGGGTGAGAGAGCTGATTCTGTATGACAAAGAGGAGATAAGGAGAATTTGGCGTCAAGCGAACAATGGAGAAGACGCAACTGCTGGTCTCACTCACATGATGATATGGCATTCCAACCTAAATGATGCCACATACCAGAGAACAAGAGCCCTCGTGCGAACTGGAATGGACCCCAGAATGTGCTCTCTGATGCAAGGATCAACCCTCCCGAGGAGATCTGGAGCTGCTGGTGCAGCAATAAAGGGAGTCGGGACGATGGTAATGGAACTAATTCGGATGATAAAGCGAGGCATTAATGACCGGAACTTCTGGAGAGGCGATAATGGACGAAGAACAAGGGTTGCATATGAGAGAATGTGCAACATCCTCAAAGGGAAATTTCAAACAGCAGCACAAAGAGCAATGATGGATCAGGTGCGAGAAAGCAGAAATCCTGGGAATGCTGAAATTGAAGATCTCATCTTTCTGGCACGGTCTGCACTCATCCTGAGAGGATCCGTAGCCCATAAGTCCTGCTTGCCTGCTTGTGTGTACGGACTCGCTGTTGCCAGTGGATATGATTTTGAGAGGGAAGGGTACTCTCTGGTTGGAATAGATCCTTTCCGTCTGCTTCAGAACAGTCAGGTCTTCAGTCTTATTAGACCAAATGAGAATCCAGCACATAAAAGTCAATTGGTATGGATGGCATGCCATTCTGCAGCATTTGAGGACCTGAGAGTCTCAAGTTTCATTAGAGGGACAAGAGTAATCCCAAGAGGACAACTATCCACTAGAGGAGTTCAGATTGCTTCAAATGAGAACGTGGAAGCAATGGACTCCAGCACTCTTGAACTGAGAAGCAGATATTGGGCTATAAGGACCAGGAGTGGAGGAAACACCAATCAACAGAGAGCATCTGCAGGACAAATCAGTGTACAGCCCACTTTCTCAGTACAGAGAAATCTTCCCTTCGAAAGAGCGACCATTATGGCCGCGTTTAAGGGGAATACCGAGGGCAGAACATCTGACATGAGGACTGAAATCATAAGGATGATGGAAAGTGCCAGACCAGAAGATGTGTCTTTCCAGGGGCGGGGAGTCTTCGAGCTCTCGGACGAAAAGGCAACGAACCCGATCGTGCCTTCCTTTGACATGAGTAATGAAGGATCTTATTTCTTCGGAGACAATGCAGAGGAATATGACAAT
>cds:AAK49270 A/Hong Kong/1073/99 1999// NP
ATGGCGTCCCAAGGCACCAAACGATCCTATGAACAGATGGAAACTGGTGGAGAACGCCAGAATGCCACTGAGATCAGGGCATCTGTTGGAAGAATGGTTGGTGGAATTGGGAGGTTTTACGTACAGATGTGCACTGAACTCAAACTCAGCGACCAAGAAGGAAGGTTGATCCAGAACAGTATAACAATAGAGAGAATGGTTCTCTCCGCATTTGATGAAAGGAGGAACAGGTACCTAGAGGAACATCCCAGTGCGGGGAAGGACCCGAAGAAGACCGGAGGTCCAATCTACCGAAGGAGAGACGGGAAATGGGTGAGAGAGCTGATTCTGTATGACAAAGAGGAGATAAGGAGAATTTGGCGTCAAGCGAACAATGGAGAAGACGCAACTGCTGGTCTCACTCATATGATGATCTGGCATTCCAACCTAAATGATGCCACATACCAGAGAACAAGAGCCCTCGTGCGGACTGGAATGGACCCCAGAATGTGCTCTCTGATGCAAGGATCAACCCTCCCGAGGAGATCTGGAGCTGCTGGTGCAGCAATAAAGGGAGTCGGGACAATGGTAATGGAACTAATTCGGATGATAAAGCGAGGCATTAATGACCGGAACTTCTGGAGAGGCGATAATGGACGAAGAACAAGGATTGCATATGAGAGAATGTGCAACATCCTCAAAGGGAAATTTCAAACAGCAGCACAAAGAGCAATGATGGATCAGGTGCGAGAAAGCAGAAATCCTGGGAATGCTGAAATTGAAGATCTCATCTTTCTGGCACGGTCTGCACTCATCCTGAGAGGATCCGTAGCCCATAAGTCCTGCTTGCCTGCTTGTGTGTACGGGCTCGCTGTGGCCAGTGGATATGATTTTGAGAGGGAAGGGTACTCTCTGGTTGGGATAGATCCTTTCCGTCTGCTTCAGAACAGTCAGGTCTTCAGTCTTATTAGACCAAATGAGAATCCAGCACATAAAAGTCAATTGGTATGGATGGCATGCCATTCTGCAGCATTTGAGGACCTGAGAGTCTCAAGTTTCATTAGAGGAACAAGAGTGATCCCAAGAGGACAACTATCCACTAGAGGAGTTCAGATTGCTTCAAATGAGAACGTGGAAGCAATGGATTCCAGCACTCTTGAACTGAGAAGCAGATATTGGGCTATAAGGACCAGGAGTGGAGGAAACACCAATCAACAGAGAGCATCTGCAGGACAAATCAGTGTACAGCCCACTTTCTCAGTACAGAGAAATCTTCCCTTCGAAAGACCGACCATTATGGCTGCGTTTAAGGGGAATACCGAGGGCAGAACATCTGACATGAGGACTGAAATCATAAGGATGATGGAAAGTGCCAGACCAGAAGATGTGTCTTTCCAGGGGCGGGGAGTCTTCGAGCTCTCGGACGAAAAGGCAACGAACCCGATCGTGCCTTCCTTTGACATGAGTAATGAAGGATCTTATTTCTTCGGAGACAATGCAGAGGAATATGACAAT
>cds:AAK49271 A/Hong Kong/1074/99 1999// NP
ATGGCGTCTCAAGGCACCAAACGATCCTATGAACAGATGGAAACTGGTGGAGAACGCCAGAATGCCACTGAGATCAGGGCATCTGTTGGAAGAATGGTTGGTGGAATTGGGAGGTTTTACGTACAGATGTGCACTGAACTCAAACTCAGCGACCAAGAAGGAAGGTTGATCCAGAACAGTATAACAATAGAGAGAATGGTTCTCTCCGCATTTGATGAAAGGAGGAACAGGTACCTAGAGGAACATCCCAGTGCGGGGAAGGACCCGAAGAAGACCGGAGGTCCAATCTACCGAAGGAGAGACGGGAAATGGGTGAGAGAGCTGATTCTGTATGACAAAGAGGAGATAAGGAGAATTTGGCGTCAAGCGAACAATGGAGAAGACGCAACTGCTGGTCTCACTCACATGATGATCTGGCATTCCAACCTAAATGATGCCACATACCAGAGAACAAGAGCCCTCGTGCGGACTGGAATGGACCCCAGAATGTGCTCTCTGATGCAAGGATCAACCCTCCCGAGGAGATCTGGAGCTGCTGGTGCAGCAATAAAGGGAGTCGGAACAATGGTAATGGAACTAATTCGGATGATAAAGCGAGGCATTAATGACCGGAACTTCTGGAGAGGCGATAATGGACGAAGAACAAGGATTGCATATGAGAGAATGTGCAACATCCTCAAAGGGAAATTTCAAACAGCAGCACAAAGAGCAATGATGGATCAGGTGCGAGAAAGCAGAAATCCTGGGAATGCTGAAATTGAAGATCTCATCTTTCTGGCACGGTCTGCACTCATCCTGAGAGGATCCGTAGCCCATAAGTCCTGCTTGCCTGCTTGTGTGTACGGACTCGCTGTGGCCAGTGGATATGATTTTGAGAGGGAAGGGTACTCTCTGGTTGGGATAGATCCTTTCCGTCTGCTTCAGAACAGTCAGGTCTTCAGTCTTATTAGACCAAATGAGAATCCAGCACATAAAAGTCAATTGGTATGGATGGCATGCCATTCTGCAGCATTTGAGGACCTAAGAGTCTCAAGTTTCATTAGAGGGACAAGAGTAATCCCAAGAGGACAACTATCCACTAGAGGAGTTCAGATTGCTTCAAATGAGAACGTGGAAGCAATGGATTCCAGCACTCTTGAATTGAGAAGCAGATATTGGGCTATAAGGACCAGGAGTGGAGGAAACACCAATCAACAGAGAGCATCTGCAGGACAAATCAGTGTACAGCCCACTTTCTCAGTACAGAGAAATCTTCCCTTCGAAAGATCGACCATTATGGCTGCGTTTAAGGGGAATACCGAGGGCAGAACATCTGACATGAGGACTGAAATCATAAGGATGATGGAAAGTGCCAGACCAGAAGATGTGTCTTTCCAGGGGCGGGGAGTCTTCGAGCTCTCGGACGAAAAGGCAACGAACCCGATCGTGCCTTCCTTTGACATGAGTAATGAAGGATCTTATTTCTTCGGAGACAATGCAGAGGAATATGACAAT
>cds:AAK49272 A/Hong Kong/481/97 1997// NP
ATGGCGTCTCAAGGCACCAAACGATCTTATGAACAGATGGAAACTGGTGGAGAACGCCAGAATGCCACTGAGATCAGGGCATCTGTTGGAAGAATGGTTGGTGGAATTGGGAGGTTTTACGTACAGATGTGCACTGAACTCAAACTCAGCGACCAAGAAGGAAGGTTGATCCAGAACAGTATAACAATAGAGAGAATGGTTCTCTCTGCATTTGATGAAAGGAGGAACAGGTACCTAGAGGAACATCCCAGTGCGGGGAAGGACCCGAAGAAGACCGGAGGTCCAATCTACCGAAGGAGAGACGGGAAATGGGTGAGAGAGCTGATTCTGTATGACAAAGAGGAGATAAGGAGAATTTGGCGTCAAGCGAACAATGGAGAAGACGCAACTGCTGGTCTCACTCACATGATGATCTGGCATTCCAACCTAAATGATGCCACATACCAGAGAACAAGAGCCCTCGTGCGGACTGGAATGGACCCCAGAATGTGCTCTCTGATGCAAGGATCAACCCTCCCGAGGAGATCTGGAGCTGCTGGTGCAGCAATAAAGGGAGTCGGGACAATGGTAATGGAACTAGTTCGGATGATAAAGCGAGGCATTAATGACCGGAACTTCTGGAGAGGCGATAATGGACGAAGAACAAGGATTGCATATGAGAGAATGTGCAACATCCTCAAAGGGAAATTTCAAACAGCAGCACAAAGAGCAATGATGGATCAGGTGCGAGAAAGTAGAAATCCTGGGAATGCTGAAATTGAAGATCTCATCTTTCTGGCACGGTCTGCACTCATCCTGAGAGGATCCGTAGCCCATAAGTCCTGCTTGCCTGCTTGTGTGTACGGACTCGCTGTGGCCAGTGGATATGATTTTGAGAGGGAAGGGTACTCTCTGGTTGGGATAGATCCTTTCCGTCTGCTTCAGAACAGTCAGGTCTTCAGTCTTATTAGACCAAATGAGAATCCAGCACATAAAAGTCAATTGGTATGGATGGCATGCCATTCTGCAGCATTTGAGGACCTGAGAGTCTCAAGTTTCATTAGAGGGACAAGAGTAATCCCAAGAGGACAACTATCCACTAGAGGAGTTCAGATTGCTTCAAATGAGAACGTGGAAGCAATGGACTCCAGCACTCTTGAACTGAGAAGCAGATATTGGGCTATAAGGACCAGGAGTGGAGGAAACACCAATCAACAGAGAGCATCTGCAGGACAAATCAGTGTACAGCCCACTTTCTCAGTACAGAGAAATCTTCCCTTCGAAAGATCGACCATTATGGCTGCGTTTAAGGGGAATACCGAGGGCAGAACATCTGACATGAGGACTGAAATCATAAGGATGATGGAAAGTGCCAGACCAGAAGATGTGTCTTTCCAGGGGCGGGGAGTCTTCGAGCTCTCGGACGAAAAGGCAACGAACCCGATCGTGCCTTCCTTTGACATGAGTAATGAAGGATCTTATTTCTTCGGAGACAATGCAGAGGAGTATGACAAT
>cds:AAK49273 A/Hong Kong/482/97 1997// NP
ATGGCGTCTCAAGGCACCAAACGATCTTATGAACAGATGGAAACTGGTGGAGAACGCCAGAATGCCACTGAGATCAGGGCATCCGTTGGAAGAATGGTTGGTGGAATTGGGAGGTTTTACATACAGATGTGCACTGAACTCAAACTCACCGACCAGGAAGGAAGGTTGATCCAGAACAGTATAACAATAGAGAGAATGGTTCTCTCTGCATTTGATGAAAGGAGGAACAGGTACCTAGAGGAACATCCCAGTGCGGGGAAGGACCCGAAGAAGACCGGAGGTCCAATCTACCGAAGAAGAGACGGGAAATGGGTGAGAGAGCTGATTCTGTATGACAAAGAGGAGATAAGGAGAATTTGGCGCCAAGCGAACAATGGAGAAGACGCAACTGCTGGTCTCACTCACATGATGATTTGGCATTCCAACCTAAATGATGCCACATACCAGAGAACAAGAGCCCTCGTGCGGACTGGAATGGACCCCAGAATGTGCTCTCTGATGCAAGGATCAACCATCCCGAGGAGATCTGGAGCTGCTGGTGCAGCAATAAAGGGAGTCGGGACGATGGTAATGGAACTAATTCGGATGATAAAGCGAGGCATTAATGACCGGAACTTCTGGAGAGGCGAGAATGGACGAAGAACAAGGATTGCATATGAGAGAATGTGCAACATCCTCAAAGGGAAATTTCAAACAGCAGCACAAAAAGCAATGATGGATCAGGTGCGAGAAAGCAGAAATCCTGGGAATGCTGAAATTGAAGATCTCATTTTTCTGGCACGGTCTGCACTCATCCTGAGAGGATCCGTAGCCCATAAGTCCTGCTTGCCTGCTTGTGTGTACGGACTCGCTGTGGCCAGTGGATATGATTTTGAGAGGGAAGGGTACTCTCTGGTTGGGATAGATCCTTTCCGTCTGCTTCAGAACAGTCAGGTCTTCAGTCTCATTAGACCAAAAGAGAATCCAGCACATAAAAGTCAATTGGTATGGATGGCATGCCATTCTGCAGCATTTGAGGACCTGAGAGTCTCAAGTTTCATTAGAGGAACAAGAGTAATCCCAAGAGGACAACTATCCACTAGAGGAGTTCAGATTGCTTCAAATGAGAACGTGGAAGCAATGGACTCCAGCACTCTTGAACTGAGAAGCAGATATTGGGCTATAAGGACCAGGAGTGGAGGAAACACCAACCAACAGAGAGCATCTGCAGGACAAATCAGTGTACAGCCCACTTTCTCAGTACAGAGAAATCTTCCCTTCGAAAGAGTGACCATTATGGCCGCGTTTAAGGGGAATACCGAGGGCAGAACATCTGACATGAGGACTGAAATCATAAGAATGATGGAAAGTGCCAGACCAGAAGATGTGTCTTTCCAGGGGCGGGGAGTCTTCGAGCTCTCAGACGAAAAGGCAACGAACCCGATCGTGCCTTCCTTTGACATGAGTAATGAAGGATCTTATTTCTTCGGAGACAATGCAGAGGAGTATGACAAT
>cds:AAK49274 A/Hong Kong/483/1997 1997// NP
ATGGCGTCTCAAGGCACCAAACGATCTTATGAACAGATGGAAACTGGTGGAGAACGCCAGAATGCCACTGAGATCAGGGCATCTGTTGGAAGAATGGTTGGTGGAATTGGGAGGTTTTACATACAGATGTGCACTGAACTCAAACTCAGCGACCAGGAAGGAAGGTTGATCCAGAACAGTATAACAATAGAGAGAATGGTTCTCTCTGCATTTGATGAAAGGAGGAACAGGTACCTAGAGGAACATCCCAGTGCGGGGAAGGACCCGAAGAAGACCGGAGGTCCAATCTACCGAAGAAGAGACGGGAAATGGGTGAGAGAGCTGATTCTGTATGACAAAGAGGAGATAAGGAGAATTTGGCGCCAAGCGAACAATGGAGAAGACGCGACTGCTGGTCTCACTCACATGATGATCTGGCATTCCAACCTAAATGATGCCACATACCAGAGAACAAGAGCCCTCGTGAGGACTGGAATGGACCCCAGAATGTGCTCTCTGATGCAAGGATCAACCCTCCCGAGGAGATCTGGAGCTGCTGGTGCAGCAATAAAGGGAGTCGGGACGATGGTAATGGAACTAATTCGGATGATAAAGCGGGGCATTAATGACCGGAACTTCTGGAGAGGCGAGAATGGACGAAGAACAAGGATTGCATATGAGAGAATGTGCAACATCCTCAAAGGGAAATTTCAAACAGCAGCACAAAAAGCAATGATGGATCAGGTGCGAGAAAGCAGAAATCCTGGGAATGCTGAAATTGAAGATCTCATTTTTCTGGCACGGTCTGCACTCATCCTGAGAGGATCCGTAGCCCATAAGTCCTGCTTGCCTGCTTGTGTGTACGGACTCACTGTGGCCAGTGGATATGATTTTGAGAGGGAAGGGTACTCTCTGGTTGGGATAGATCCTTTCCGTCTGCTTCAGAACAGTCAGGTCTTCAGTCTCATTAGACCAAATGAGAATCCAGCACATAAAAGTCAATTGGTATGGATGGCATGCCATTCTGCAGCATTTGAGGACCTGAGAGTCTCAAGTTTCATTAGAGGGACAAGAGTAATCCCAAGAGGACAACTATCCACTAGAGGAGTTCAGATTGCGTCAAATGAGAACGTGGAAGCAATGGACTCCAGCACTCTTGAACTGAGAAGCAGGTATTGGGCTATAAGGACCAGGAGTGGAGGAAACACCAATCAACAGAGAGCATCTGCAGGGCAAATCAGTGTACAGCCCACTTTCTCAGTACAGAGAAATCTTCCCTTCGAAAGAGCGACCATTATGGCCGCGTTTAAGGGGAATACCGAGGGCAGAACATCTGACATGAGGACTGAAATCATAAGAATGATGGAAAGTGCCAGACCAGAAGATGTGTCTTTCCAGGGGCGGGGAGTCTTCGAGCTCTCGGACGAAAAGGCAACGAACCCGATCGTGCCTTCCTTTGACATGAGTAATGAAGGATCTTATTTCTTCGGAGACAATGCAGAGGAGTACGACAAT
>cds:AAK49275 A/Hong Kong/486/97 1997// NP
ATGGCGTCTCAAGGCACCAAACGATCTTATGAACAGATGGAAACTGGTGGAGAACGCCAGAATGCCACTGAGATCAGGGCATCCGTTGGAAGAATGGTTGGTGGAATTGGGAGGTTTTACATACAGATGTGCACTGAACTCAAACTCAGCGACCAGGAAGGAAGGTTGATCCAGAACAGTATAACAATAGAGAGAATGGTTCTCTCTGCATTTGATGAAAGGAGGAACAGGTACCTAGAGGAACATCCCAGTGCGGGGAAGGACCCGAAGAAGACCGGAGGTCCAATCTACCGAAGAAGAGACGGGAAATGGGTGAGAGAGCTGATTCTGTATGACAAAGAGGAGATAAGGAGAATTTGGCGCCAAGCGAACAATGGAGAAGACGCAACTGCTGGTCTCACTCACATGATGATTTGGCATTCCAACCTAAATGATGCCACATACCAGAGAACAAGAGCCCTCGTGCGGACTGGAATGGACCCCAGAATGTGCTCTCTGATGCAAGGATCAACCCTCCCGAGGAGATCTGGAGCTGCTGGTGCAGCAATAAAGGGAGTCGGGACGATGGTTATGGAACTAATTCGGATGATAAAGCGAGGCATTAATGACCGGAACTTCTGGAGAGGCGAGAATGGACGAAGAACAAGGATTGCATATGAGAGAATGTGCAACATCCTCAAAGGGAAATTTCAAACAGCAGCACAAAAAGCAATGATGGATCAGGTGCGAGAAAGCAGAAATCCTGGGAATGCTGAAATTGAAGATCTCATTTTTCTGGCACGGTCTGCACTCATCCTGAGAGGATCCGTAGCCCATAAGTCCTGCTTGCCTGCTTGTGTGTACGGACTCGCTGTGGCCAGTGGATATGATTTTGAGAGGGAAGGGTACTCTCTGGTTGGGATAGATCCTTTCCGTCTGCTTCAGAACAGTCAGGTCTTCAGTCTCATTAGACCAAAAGAGAATCCAGCACATAAAAGTCAATTGGTATGGATGGCATGCCATTCTGCAGCATTTGAGGACCTGAGAGTCTCAAGTTTCATTAGAGGAACAAGAGTAATCCCAAGAGGACAACTATCCACTAGAGGAGTTCAGATTGCTTCAAATGAGAACGTGGAAGCAATGGACTCCAGCACTCTTGAACTGAGAAGCAGATATTGGGCTATAAGGACCAGGAGTGGAGGAAACACCAACCAACAGAGAGCATCTGCAGGACAAATCAGTGTACAGCCCACTTTCTCAGTACAGAGAAATCTTCCCTTCGAAAGAGTGACCATTATGGCCGCGTTTAAGGGGAATACCGAGGGCAGAACATCTGACATGAGGACTGAAATCATAAGAATGATGGAAAGTGCCAGACCAGAAGATGTGTCTTTCCAGGGGCGGGGAGTCTTCGAGCTCTCAGACGAAAAGGCAACGAACCCGATCGTGCCTTCCTTTGACATGAGTAATGAAGGATCTTATTTCTTCGGAGACAATGCAGAGGAGTACGACAAT
>cds:AAK49276 A/Hong Kong/532/1997 1997// NP
ATGGCGTCTCAAGGCACCAAACGATCTTATGAACAGATGGAAACTGGTGGAGAACGCCAGAATGCCACTGAGATCAGGGCATCCGTAGGAAGAATGGTTGGTGGAATTGGGAGGTTTTACATACAGATGTGCACTGAACTCAAACTCAGCGACCAGGAAGGAAGGTTGATCCAGAACAGTATAACAATAGAGAGAATGGTTCTCTCTGCATTTGATGAAAGGAGGAACAGGTACCTAGAAGAACATCCCAGTGCGGGGAAGGACCCGAAGAAGACCGGAGGTCCAATCTACCGAAGAAGAGACGGGAAATGGGTGAGAGAGCTGATTCTGTATGACAAAGAGGAGATAAGGAGAATTTGGCGCCAAGCGAACAATGGAGAAGACGCAACTGCTGGTCTCACTCACATGATGATTTGGCATTCCAACCTAAATGATGCCACATACCAGAGAACAAGAGCCCTCGTGCGGACTGGAATGGACCCCAGAATGTGCTCTCTGATGCAAGGATCAACCCTCCCGAGGAGATCTGGAGCTGCTGGTGCAGCAATAAAGGGAGTCGGGACGATGGTAATGGAACTAATTCGGATGATAAAGCGAGGCATTAATGACCGGAATTTCTGGAGAGGCGAGAATGGACGAAGAACAAGGATTGCATATGAGAGAATGTGCAACATCCTCAAAGGGAAATTTCAAACAGCAGCACAAAAAGCAATGATGGATCAGGTGCGAGAAAGCAGAAATCCTGGGAATGCTGAAATTGAAGATCTCATTTTTCTGGCACGGTCTGCACTCATCCTGAGAGGATCCGTAGCCCATAAGTCCTGCTTGCCTGCTTGTGTGTACGGACTCGCTGTGGCCAGTGGATATGATTTTGAGAGGGAAGGGTACTCTCTGGTTGGGATAGATCCTTTCCGTCTGCTTCAGAACAGTCAGGTCTTCAGTCTCATTAGACCAAATGAGAATCCAGCACATAAAAGTCAATTGGTATGGATGGCATGCCATTCTGCAGCATTTGAGGACCTGAGAGTCTCAAGTTTCATTAGAGGAACAAGAGTAATCCCAAGAGGACAACTATCCACTAGAGGAGTTCAGATTGCTTCAAATGAGAACGTGGAAGCAATGGACTCCAGCACTCTTGAACTGAGAAGCAGATATTGGGCTATAAGGACCAGGAGTGGAGGAAACACCAATCAACAGAGAGCATCTGCAGGACAAATCAGTGTACAGCCCACTTTCTCAGTACAGAGAAATCTTCCCTTCGAAAGATCGACCATTATGGCTGCGTTTAAGGGGAATACCGAGGGCAGAACATCTGACATGAGGACTGAAATCATAAGGATGATGGAAAGTGCCAGACCAGAAGATGTGTCTTTCCAGGGGCGGGGAGTCTTCGAGCTCTCGGACGAAAAGGCAACGAACCCGATCGTGCCTTCCTTTGACATGAGTAATGAAGGATCTTATTTCTTCGGAGACAATGCAGAGGAGTATGACAAT
>cds:AAK49277 A/Hong Kong/538/97 1997// NP
ATGGCGTCTCAAGGCACCAAACGATCTTATGAACAGATGGAAACTGGTGGAGAACGCCAGAATGCCACTGAGATCAGGGCATCCGTTGGAAGAATGGTTGGTGGAATTGGGAGGTTTTACATACAGATGTGCACTGAACTCAAACTCAGCGACCAGGAAGGAAGGTTGATCCAGAACAGTATAACAATAGAGAGAATGGTTCTCTCTGCATTTGATGAAAGGAGGAACAGGTACCTAGAAGAACATCCCAGTGCGGGGAAGGACCCGAAGAAGACCGGAGGTCCAATCTACCGAAGAAGAGACGGGAAATGGGTGAGAGAGCTGATTCTGTATGACAAAGAGGAGATAAGGAGAATTTGGCGCCAAGCGAACAATGGAGAAGACGCAACTGCTGGTCTCACTCACATGATGATTTGGCATTCCAACCTAAATGATGCCACATACCAGAGAACAAGAGCCCTCGTGCGGACTGGAATGGACCCCAGAATGTGCTCTCTGATGCAAGGATCAACCCTCCCGAGGAGATCTGGAGCTGCTGGTGCAGCAATAAAGGGAGTCGGGACGATGGTAATGGAACTAATTCGGATGATAAAGCGAGGCATTAATGACCGGAACTTCTGGAGAGGCGAGAATGGACGAAGAACAAGGATTGCATATGAGAGAATGTGCAACATCCTCAAAGGGAAATTTCAAACAGCAGCACAAAAAGCAATGATGGATCAGGTGCGAGAAAGCAGAAATCCTGGGAATGCTGAAATTGAAGATCTCATTTTTCTGGCACGGTCTGCACTCATCCTGAGAGGATCCATAGCCCATAAGTCCTGCTTGCCTGCTTGTGTGTACGGACTCGCTGTGGCCAGTGGATATGATTTTGAGAGGGAAGGGTACTCTCTGGTTGGGATAGATCCTTTCCGTCTGCTTCAGAACAGTCAGGTCTTCAGTCTCATTAGACCAAAAGAGAATCCAGCACATAAAAGTCAATTGGTATGGATGGCATGCCATTCTGCAGCATTTGAGGACCTGAGAGTCTCAAGTTTCATTAGAGGAACAAGAGTAATCCCAAGAGGACAACTATCCACTAGAGGAGTTCAGATTGCTTCAAATGAGAACGTGGAAGCAATGGACTCCAGCACTCTTGAACTGAGAAGCAGATATTGGGCTATAAGGACCAGGAGTGGAGGAAACACCAATCAACAGAGAGCATCTGCAGGACAAATCAGTGTACAGCCCACTTTCTCAGTACAGAGAAATCTTCCCTTCGAAAGAGCGACTATTATGGCCGCGTTTAAAGGGAATACCGAGGGCAGAACATCTGACATGAGGACTGAAATCATAAGAATGATGGAAAGTGCCAGACCAGAAGATGTGTCTTTCCAGGGGCGGGGAGTCTTCGAGCTCTCGGACGAAAAGGCAACGAACCCGATCGTGCCTTCCTTTGACATGAGTAATGAAGGATCTTATTTCTTCGGAGACAATGCAGAGGAGTATGACAAT
>cds:AAK49278 A/Hong Kong/542/97 1997// NP
ATGGCGTCTCAAGGCACCAAACGATCTTATGAACAGATGGAAACTGGTGGAGAACGCCAGAATGCCACTGAGATCAGGGCATCTGTAGGAAGAATGGTTGGTGGAATTGGGAGGTTTTACATACAGATGTGCACTGAACTCAAACTCAGCGACCAGGAAGGAAGGTTGATCCAGAACAGTATAACAATAGAGAGAATGGTTCTCTCTGCATTTGATGAAAGGAGGAACAGGTACCTAGAGGAACATCCCAGTGCGGGGAAGGACCCGAAGAAGACCGGAGGTCCAATCTACCGAAGAAGAGACGGGAAATGGGTGAGAGAGCTGATTCTGTATGACAAAGAGGAGATAAGGAGAATTTGGCGCCAAGCGAACAATGGAGAAGACGCAACTGCTGGTCTCACTCACATGATGATCTGGCATTCCAACCTAAATGATGCCACATACCAGAGAACAAGAGCCCTCGTGCGGACTGGAATGGACCCCAGAATGTGCTCTCCGATGCAAGGATCAACCCTCCCGAGGAGATCTGGAGCTGCTGGTGCAGCAATAAAGGGAGTCGGGACGATGGTAATGGAACTAATTCGGATGATAAAGCGAGGCATTAATGACCGGAATTTCTGGAGAGGCGAGAATGGACGAAGAACAAGGATTGCATATGAGAGAATGTGCAACATTCTCAAAGGGAAATTTCAAACAGCAGCACAAAAAGCAATGATGGATCAGGTGCGAGAAAGCAGAAATCCTGGGAATGCTGAAATTGAAGATCTCATTTTTCTGGCACGGTCTGCACTCATCCTGAGAGGATCCATAGCCCATAAGTCCTGCTTGCCTGCTTGTGTGTACGGACTCACTGTGGCCAGTGGATATGATTTTGAGAGGGAAGGGTACTCTCTAGTTGGGATAGATCCTTTCCGTCTGCTTCAGAACAGTCAGGTCTTCAGCCTCATTAGACCAAATGAGAATCCAGCACATAAAAGTCAATTGGTATGGATGGCATGCCATTCTGCAGCATTTGAGGACCTGAGAGTCTCAAGTTTCATTAGAGGGACAAGAGTAATCCCAAGAGGACAACTATCCACTAGAGGAGTTCAGATTGCTTCAAATGAGAACGTGGAAGCAATGGACTCCAGCACTCTTGAACTGAGAAGCAGATATTGGGCTATAAGGACCAGGAGTGGAGGAAACACCAATCAACAGAGAGCATCTGCAGGACAAATCAGTGTACAGCCCACTTTCTCAGTACAGAGAAATCTTCCCTTCGAAAGAGCGACTATTATGGCCGCGTTTAAAGGGAATACCGAGGGCAGAACATCTGACATGAGGACTGAAATCATAAGAATGATGGAAAGTGCCAGACCAGAAGATGTGTCTTTCCAGGGGCGGGGAGTCTTCGAGCTCTCGGACGAAAAGGCAACGAACCCGATCGTGCCTTCCTTTGACATGAGTAATGAAGGATCTTATTTCTTCGGAGACAATGCAGAGGAGTATGACAAT
>cds:AAK49279 A/HongKong/97/98 1998// NP
ATGGCGTCTCAAGGCACCAAACGATCTTATGAACAGATGGAAACTGGTGGAGAACGCCAGAATGCCACTGAGATCAGGGCATCCGTTGGAAGAATGGTTGGTGGAATTGGGAGGTTTTACATACAGATGTGCACTGAACTCAAACTCAGCGACCAGGAAGGAAGGTTGATCCAGAACAGTATAACAATAGAGAGAATGGTTCTCTCTGCATTTGATGAAAGGAGGAACAGGTACCTAGAGGAACATCCCAGTGCGGGGAAGGACCCGAAGAAGACCGGAGGTCCAATCTACCGAAGAAGAGACGGGAAATGGGTGAGAGAGCTGATTCTGTATGACAAAGAGGAGATAAGGAGAATTTGGCGCCAAGCGAACAATGGAGAAGACGCAACTGCTGGTCTCACTCACATGATGATCTGGCATTCCAACCTAAATGATGCCACATACCAGAGAACAAGAGCCCTCGTGCGGACTGGAATGGACCCCAGAATGTGCTCTCTGATGCAAGGATCAACCCTCCCGAGGAGATCTGGAGCTGCTGGTGCAGCAATAAAGGGAGTCGGGACGATGGTAATGGAACTAATTCGGATGATAAAGCGAGGCATTAATGACCGGAACTTCTGGAGAGGCGAGAATGGACGAAGAACAAGGATTGCATATGAGAGAATGTGCAACATCCTCAAAGGGAAATTTCAAACAGCAGCACAAAAAGCAATGATGGATCAGGTGCGAGAAAGCAGAAATCCTGGGAATGCTGAAATTGAAGATCTCATTTTTCTGGCACGGTCTGCACTCATCCTGAGAGGATCCGTAGCCCATAAGTCCTGCTTGCCTGCTTGTGTGTACGGACTCGCTGTGGCCAGTGGATATGATTTTGAGAGGGAAGGGTACTCTCTGGTTGGGATAGATCCTTTCCGTCTGCTTCAGAACAGTCAGGTCTTCAGTCTCATTAGACCAAATGAGAATCCAGCACATAAAAGTCAATTGGTATGGATGGCATGCCATTCTGCAGCATTTGAGGACCTGAGAGTCTCAAGTTTCATTAGAGGAACAAGAGTAATCCCAAGAGGACAACTATCCACTAGAGGAGTTCAGATTGCTTCAAATGAGAACGTGGAAGCAATGGACTCCAGCACTCTTGAACTGAGAAGCAGATATTGGGCTATAAGGACCAGGAGTGGAGGAAACACCAATCAACAGAGAGCATCTGCAGGACAAATCAGTGTACAGCCCACTTTCTCAGTACAGAGAAATCTTCCCTTCGAAAGATCGACCATTATGGCTGCGTTTAAGGGGAATACCGAGGGCAGAACATCTGACATGAGGACTGAAATCATAAGGATGATGGAAAGTGCCAGACCAGAAGATGTGTCTTTCCAGGGGCGGGGAGTCTTCGAGCTCTCGGACGAAAAGGCAACGAACCCGATCGTGCCTTCCTTTGACATGAGTAATGAAGGATCTTATTTCTTCGGAGACAATGCAGAGGAGTATGACAAT
>cds:AAK51722 A/Hong Kong/1/1968 1968// NP
ATGGCGTCCCAAGGCACCAAACGGTCTTATGAACAGATGGAAACTGATGGGGAACGCCAGAATGCAACTGAGATCAGAGCATCCGTCGGGAAGATGATTGATGGAATTGGACGATTCTACATCCAAATGTGCACTGAACTTAAACTCAGTGATTATGAGGGGCGACTGATCCAGAACAGCTTAACAATAGAGAGAATGGTGCTCTCTGCTTTTGACGAAAGAAGGAATAAATATCTGGAAGAACATCCCAGCGCGGGGAAGGATCCTAAGAAAACTGGAGGACCCATATACAAGAGAGTAGATGGAAAGTGGATGAGGGAACTCGTCCTTTATGACAAAGAAGAAATAAGGCGAATCTGGCGCCAAGCCAATAATGGTGATGATGCAACAGCTGGTCTGACTCACATGATGATCTGGCATTCCAATTTGAATGATACAACATACCAGAGGACAAGAGCTCTTGTTCGCACCGGCATGGATCCCAGGATGTGCTCTCTGATGCAGGGTTCGACTCTCCCTAGGAGGTCTGGAGCTGCAGGCGCTGCAGTCAAAGGAGTTGGGACAATGGTGATGGAGTTGATAAGGATGATCAAACGTGGGATCAATGATCGGAACTTCTGGAGAGGTGAAAATGGACGAAAAACAAGGAGTGCTTACGAGAGAATGTGCAACATTCTCAAAGGAAAATTTCAAACAGCTGCACAAAGGGCAATGATGGATCAAGTGAGAGAAAGTCGGAACCCAGGAAATGCTGAGATCGAAGATCTCATCTTTCTGGCACGGTCTGCACTCATATTGAGAGGGTCAGTTGCTCACAAATCTTGTCTGCCCGCCTGTGTGTATGGACCTGCCGTAGCCAGTGGCTACGACTTCGAAAAAGAGGGATACTCTTTAGTGGGAATAGACCCTTTCAAACTGCTTCAAAACAGCCAAGTATACAGCCTAATCAGACCGAACGAGAATCCAGCACACAAGAGTCAGCTGGTGTGGATGGCATGCAATTCTGCTGCATTTGAAGATCTAAGAGTATTAAGCTTCATCAGAGGGACCAAAGTATCCCCAAGGGGGAAACTTTCCACTAGAGGAGTACAAATTGCTTCAAATGAAAACATGGATGCTATGGAATCAAGTACTCTTGAACTGAGAAGCAGGTACTGGGCCATAAGAACCAGAAGTGGAGGAAACACTAATCAACAGAGGGCCTCTGCAGGTCAAATCAGTGTGCAACCTGCATTTTCTGTGCAAAGAAACCTCCCATTTGACAAACCAACCATCATGGCAGCATTCACTGGGAATACAGAGGGAAGAACATCAGACATGAGGGCAGAAATTATAAGGATGATGGAAGGTGCAAAACCAGAAGAAATGTCCTTCCAGGGGCGGGGAGTCTTCGAGCTCTCGGACGAAAAGGCAGCGAACCCGATCGTGCCCTCTTTTGACATGAGTAATGAAGGATCTTATTTCTTCGGAGACAATGCAGAGGAGTACGACAAT
>cds:CAC40041 A/Hong Kong/1774/99 1999// NP
ATGGCGTCTCAAGGCACCAAACGATCTTATGAGCAGATGGAAACTGGTGGTGAACGCCAGAATGCTACTGAAATCAGAGCATCTGTTGGGAGGATGATTGGAGGAATTGGAAGATTCTACATACAGATGTGCACTGAACTCCAACTCAGTGACTATGAAGGGAGGCTGATCCAGAACAGCATAACAATAGAGAGAATGGTTCTCTCTGCATTTGACGAGAGGAGAAACAAATACCTGGAAGAACATCCCAGTGCGGGGAAGGATCCAAAGAAAACTGGAGGCCCAATCTACAAAAAAAGAGACGGAAAATGGATGAGAGAGCTGATTCTGTATGACAAAGATGAGATCAGGAGAATTTGGCGCCAAGCAAACAATGGTGAAGATGCTACTGCTGGACTCTCTCACCTGATGATTTGGCATTCCAACTTGAATGATGCCACATACCAAAGAACAAGAGCTCTCGTGCGTACTGGGATGGATCCCAGAATGTGCTCTCTGATGCAAGGATCAACTCTCCCGAGGAGATCTGGAGCTGCTGGTGCTGCAGTAAAGGGAGTTGGAACGATGGTAATGGAACTGATTCGGATGATAAAGCGAGGAATCAATGATCGGAATTTCTGGAGGGGCGAGAATGGACGAAGAACAAGAATTGCATATGAGAGAATGTGCAACGTCCTCAAAGGGAAATTTCAGACCGCAGCACAACGAGCGATGATGGACCAGGTGCGAGAAAGCAGAAATCCTGGGAATGCTGAGATTGAAGATCTTATCTTTCTGGCACGATCTGCACTCATTCTGAGAGGATCCGTGGCTCATAAATCCTGCCTGCCTGCTTGCGTGTATGGACTTGTTGTGGCAAGTGGATATGACTTTGAAAGAGAAGGGTACTCTCTAGTCGGAATAGATCCTTTCCGTCTGCTTCAGAACAGTCAGGTTTTCAGCCTCATTAGACCAAATGAGAACCCAGCACACAAGAGTCAGTTGATATGGATGGCATGCCATTCTGCAGCATTTGAAGATCTGAGAGTGTCAAGTTTCATCAGAGGAACAAAAGTGGTCCCAAGAGGACAACTGTCCACCAGAGGAGTTCAAATTGCTTCAAATGAAAACATGGAAACGATGGACTCCATTACTCTTGAGCTGAGAAGCAAATACTGGGCTATAAGAACCAGGAGTGGAGGAAACACCAATCAACAGAGAGCATCTGCAGGGCAAATCAGTGTACAACCTACTTTTTCAGTACAGAGAAATCTTCCTTTCGAGAGAGCGACCATCATTGCAGCATTTACAGGGAACAATGAAGGCAGAACATCTGACATGAGGACTGAAATTATAAGAATGATGGAAAGTGCCAGACCAGAAGATGTGTCCTTCCAGGGGCGGGGAGTCTTCGAGCTCTCGGACGAAAAGGCAACGAACCCGATCGTGCCTTCTTTTGACATGAGTAATGAGGGATCTTATTTCTTCGGAGACAGTGCAGAGGAGTATGACAAT
>cds:AAK60145 A/goose/Guangdong/3/1997 1997// NP
ATGGCGTCTCAAGGCACCAAACGATCTTATGAACAGATGGAAACTGGTGGAGAACGCCAGAATGCTACTGAGATCAGAGCATCTGTTGGAAGAATGGTTGGTGGAGTTGGGAGGTTTTATATACAGATGTGCACTGAACTCAAACTCAGCGACTATGAAGGAAGGCTGATTCAGAACAGCATAACAATAGAGAGAATGGTTCTCTCTGCATTTGATGAAAGGAGGAACAAATACCTGGAAGAACATCCCAGTGCGGGGAAGGACCCAAAGAAAACTGGAGGTCCAATCTACCGAAGAAGAGACGGAAAATGGGTGAGAGAGCTGATTCTGTATGACAAAGAGGAGATCAGGAGAATTTGGCGTCAAGCGAACAATGGAGAAGATGCAACTGCTGGTCTCACTCACCTGATGATCTGGCATTCCAATCTAAATGATGCCACATACCAGAGAACAAGAGCTCTCGTGCGTACTGGGATGGACCCTAGAATGTGCTCTCTGATGCAAGGATCAACTCTCCCGAGGAGATCTGGAGCTGCTGGTGCGGCAGTAAAGGGAGTCGGAACTATGGTGATGGAACTAATTCGGATGATAAAGCGAGGGATTAACGATCGGAATTTCTGGAGAGGTGAAAATGGGCGAAGAACAAGAATTGCATATGAGAGAATGTGCAACATCCTCAAAGGGAAATTCCAAACAGCAGCACAAAGAGCAATGATGGATCAGGTACGGGAAAGCAGAAATCCTGGGAATGCTGAGATTGAAGATCTCATATTTCTGGCACGGTCTGCACTCATCCTGAGAGGATCAGTGGCCCACAAGTCCTGCTTGCCTGCTTGTGTGTACGGGCTTGCCGTGGCCAGTGGATATGACTTTGAGAGAGAAGGGTACTCTCTGGTCGGGATTGATCCTTTCCGTCTGCTGCAAAACAGCCAGGTCTTTAGTCTAATTAGACCAAATGAGAATCCAGCACATAAAAGTCAATTGGTGTGGATGGCATGCCATTCTGCAGCATTTGAAGATCTGAGAGTCTCAAGCTTCATCAGAGGGACAAGAGTGGCCCCAAGGGGACAACTATCTACTAGAGGAGTTCAAATTGCTTCAAATGAGAACATGGAAACAATGGACTCCAGCACTCTTGAACTGAGAAGCAGATATTGGGCTATAAGGACCAGGAGTGGAGGAAACACCAACCAGCAGAGAGCATCTGCAGGACAAATCAGTGTGCAGCCTACTTTCTCGGTACAGAGAAATCTTCCCTTCGAAAGAGCGACCATTATGGCGGCATTCACAGGGAATACAGAGGGCAGAACATCTGACATGAGGACTGAAATCATAAGGATGATGGAAAGCTCCAGACCAGAAGATGTGTCTTTCCAGGGGCGGGGAGTCTTCGAGCTCTCGGACGAAAAGGCAACGAACCCGATCGTGCCTTCCTTTGACATGAGTAATGAAGGATCTTATTTCTTCGGAGACAATGCAGAGGAGTATGACAAT
>cds:AAK69308 A/swine/Oedenrode/7c/1996 1996// NP
ATGGCGTCTCAAGGCACCAAACGATCTTATGAGCAGATGGAAACTGGTGGAGAACGCCAGAATGCTACTGAAATCAGAGCATCTGTTGGGAGAATGGTTGGAGGAATTGGAAGATTCTACATACAGATGTGCACTGAACTCCAACTCAGTGACTATGAAGGGAGGCTGATCCAGAACAGCATAACAATAGAGAGAATGGTTCTCTCTGCATTTGACGAGAGGAGAAACAAATACCTGGAAGAACATCCCAGTGCGGGGAAGGATCCAAAGAAAACTGGAGGCCCAATCTACAAAAAGAGAGACGGAAAATGGATGAGAGAGCTGATTCTGTATGACAAAGATGAGATCAGGAGAATTTGGCGCCAAGCAAACAATGGTGAAGATGCTACTGCTGGTCTCACTCATCTGATGATTTGGCATTCCAACCTGAATGATGCCACGTATCAGAGAACAAGAGCTCTCGTGCGTACTGGGATGGATCCCAGAATGTGCTCTCTGATGCAAGGATCAACTCTCCCGAGGAGATCTGGAGCTGCTGGTGCAGCAGTAAAGGGAATTGGAACGATGGTAATGGAACTGATTCGAATGATAAAGCGGGGAATCAATGATCGGAACTTTTGGAGAGGCGAGAATGGACGAAGGACAAGAATTGCATATGAGAGAATGTGCAACATCCTCAAAGGGAAATTTCAGACAGCAGCGCAACGAGCAATGATGGACCAGGTGCGAGAAAGCAGAAATCCTGGGAATGCTGAGATTGAAGATCTTATCTTTCTGGCACGATCTGCACTCATTCTGAGAGGATCAGTAGCTCATAAATCCTGCCTGCCTGCTTGTATATATGGACTTGTTGTGGCAAGTGGGTATGACTTTGAAAGAGAAGGGTACTCTCTAGTCGGAATAGATCCTTTCCGTCTGCTTCAGAACAGCCAGGTGTTCAGCCTCATTAGACCAAATGAAAATCCAGTACATAAGAGCCAGCTGATATGGATGGCATGCCATTCTGCAGCATTTGAAGATCTGAGAGTGTCAAGTTTCATCAGAGGGACAAAAGTGGTCCCAAGAGGGCAACTGACCACTAGAGGAGTTCAAATTGCTTCAAATGAAAACATGGAAACAATGGACTCCATTACTCTTGAACTGAGAAGCAAATACTGGGCTATAAGAACCAGGAGCGGAGGAAACACCAATCAACAGAGAGCATCTGCAGGGCAAATCAGTGTACAACCTACTTTTTCAGTACAGAGAAATCTTCCTTTCGAGAGAGCGACCATCATGGCAGCATTTACAGGGAACAATGAAGGCAGAACATCAGACATGAGGACTGAAATTATAAGAATGATGGAAAGTGCCAGACCAGATGATGTGTCCTTCCAGGGGCGGGGAGTCTTCGAGCTATCGGACGAAAAGGCAACGAACCCGATCGTGCCTTCCTTTGACATGAGTAATGAGGGATCTTATTTCTTCGGAGACAATGCAGAGGAGTATGACAAT
>cds:AAL26993 A/swine/Quebec/192/81 1981// NP
ATGGCGTCTCAAGGCACCAAACGATCATATGAACAAATGGAGACTGGTGGGGAACGCCAGGATGCTACAGAAATCAGAGCATCTGTCGGAAGAATGATTGGTGGAATCGGAAGATTCTACATCCAAATGTGCACTGAACTCAAACTCAGTGACTATGAGGGACGACTGATTCAAAATAGCATAACAATAGAGAGAATGGTGCTCTCTGCTTTTGACGAGAGAAGGAATAAATACCTAGAAGAGCATCCCAGTGCTGGGAAAGATCCTAAGAAAACTGGAGGACCCATATATAGAAGAGTAAACGGAAAATGGATGAGGGAACTCATTCTTTATGACAAAGAAGAAATAAGGAGGGTTTGGCGCCAAGCCAACAATGGTGAAGATGCAACAGCCGGCCTTACCCATATTATGATTTGGCACTCCAATCTGAATGATGCCACCTATCAGAGAACAAGAGCTCTTGTTCGCACTGGGATGGATCCCAGAATGTGCTCCCTAATGCAAGGTTCAACACTTCCCAGAAGGTCTGGAGCCGCAGGTGCTGCAGTGAAAGGAGTTGGAACAATAGCAATGGAGTTAATCAGAATGATCAAACGTGGGATCAATGACCGAAACTTCTGGAGGGGTGAAAATGGACGAAGGACAAGGATTGCATATGAAAGAATGTGCAATATTCTCAAAGGGAAATTTCAGACAGCTGCCCAGAGGGCAATGATGGATCAAGTGAGAGAAAGCCGGAACCCAGGAAACGCTGAAATTGAAGATCTCATTTTCCTGGCACGGTCAGCACTTATTTTAAGAGGGTCAGTTGCACATAAGTCTTGCCTGCCTGCTTGTGTGTATGGACTTGCAGTAGCGAGTGGGCATGACTTTGAAAGAGAAGGATATTCTCTAGTCGGGATAGACCCCTTCAAACTACTTCAAAATAGTCAAGTGTTCAGCCTGATCAGACCAAATGAAAACCCAGCTCACAAGAGTCAATTGGTGTGGATGGCATGCCACTCTGCCGCATTTGAGGATTTAAGAGTATCAGGCTTCATAAGAGGGAAGAAAGTGGTTCCAAGAGGAAAGCTTTCCACAAGAGGGGTGCAGATTGCTTCAAATGAGAATGTGGAAGCTATGGACTCTAGTACCCTGGAACTAAGAAGCAGGTACTGGGCCATAAGGACCAGAAGCGGGGGAAATGCCAATCAACAGAAGGCATCCGCAGGCCAGATCAGTGTGCAACCTACATTCTCAGTGCAACGGAATCTCCCTTTTGAGAGAGCGACCGTTATGGCAGCTTTCATTGGGAACAATGAGGGACGAACATCAGATATGCGAACTGAAATCATAAGGATGATGGAAAGTGCAAAGCCAGAAGATTTGTCCTTCCAGGGGCGGGGAGTCTTCGAGCTCTCGGACGAAAAGGCAACGAACCCGATCGTGCCTTCCTTTGACATGAATAATGAGGGGTCTTATTTCTTCGGAGACAATGCAGAGGAGTATGACAAT
>cds:AAL26994 A/swine/Quebec/5393/91 1991// NP
ATGGCGTCTCAAGGCACCAAACGGTCATATGAACAAATGGAGACTGGTGGGGAACGCCAGGATGCCACAGAAATCAGAGCATCTGTCGGAAGAATGATTGGTGGAATCGGAAGGTTCTACATCCAAATGTGCACTGAACTCAAACTCAGTGACTATGAGGGGCGACTAATTCAAAATAGCATAACAATAGAGAGAATGGTGCTCTCTGCTTTTGATGAGAGAAGGAATAAATACTTAGAAGAGCATCCCAGTGCTGGGAAGGATCCTAAGAAAACTGGAGGACCCATATATAGAAGAGTAGACGGAAAGTGGATGAGGGAACTCATCCTTTATGACAAAGAAGAAATAAGGAGAGTTTGGCGCCAAGCAAACAATGGTGAAGATGCAACAGCCGGTCTTACTCACATCATGATTTGGCACTCCAATCTGAATGATGCCACCTATCAGAGAACAAGAGCACTTGTTCGCACTGGAATGGATCCCAGAATGTGCTCCCTAATGCAGGGTTCAACACTTCCCAGAAGGTCTGGAGCCGCAGGTGCTGCAGTGAAAGGAGTTGGAACAATAGCAATGGAGTTAATCAGAATGATCAAACGCGGAATCAATGACCGAAATTTCTGGAGGGGTGAAAATGGACGAAAGACAAGGATTGCATATGAAAGAATGTGCAATATTCTCAAAGGAAAATTTCAGACAGCTGCTCAGAGGGCAATGATGGATCAAGTGAGAGAAAGTCGGAACCCAGGAAACGCTGAAATTGAAGATCTCATTTTCCTGGCACGGTCAGCACTTATTCCAAGGGGGTCAGTGGCACATAAATCTTGCCTGCCTGCTTGTGTGTACGGGCTTGCAGTAGCAAGTGGGCATGACTTTGAAAGAGAAGGATATTCACTGGTCGGGATAGACCCCTTCAAACTACTTCAAAACAGTCAAGTGTTCAGCCTGATCAGACCAAATGAAAACCCAGCTCACAAGAGTCAATTGGTGTGGATGGCATGCCACTCTGCTGCATTTGAGGATTTGAGAGTATCAAGCTTCATAAGAGGAAAGAAAGTGGTTCCAAGAGGAAAGCTTTCCACAAGAGGGGTCCAGATTGCTTCAAGTGAAAATGTGGAAGCTATGGACTCTAGTACCCTAGAACTAAGAAGCAGATATTGGGCCATAAGGACCAGAAGCGGAGGAAATACCAATCAACAGAAGGCATCCGCCGGCCAGATCAGTGTGCAGCCTACATTCTCAGTACAACGGAATCTCCCTTTTGAAAGATCAACCGTTATGGCAGCTTTCAGCGGGAACAATGAGGGACGAACATCAGACATGCGAACGGAAGTTATAAGGATGATGGAAAGTGCAAAGCCAGAAGATTTGTCCTTCCAGGGGCGGGGAGTCTTCGAGCTCTCGGACGAAAAGGCAACGAAGCCGATCGTGCCTTCCTTTGACATGAGTAATGATGGGTCTTATTTCTTCGGAGACAATGCAGAGGAGTATGACAAT
>cds:CAC84245 A/pheasant/Hong Kong/SH39/99 1999// NP
ATGGCGTCTCAAGGCACCAAACGATCCTATGAACAGATGGAAACTGGTGGAGAACGCCAGAATGCCACTGAGATCAGGGCATCTGTTGGAAGAATGGTTGGTGGAATTGGGAGGTTTTACGTACAGATGTGCACTGAACTCAAACTCAGCGACCAAGAAGGAAGGTTGATCCAGAACAGTATAACAATAGAGAGAATGGTTCTCTCCGCATTTGATGAAAGGAGGAACAGGTACCTAGAGGAACATCCCAGTGCGGGGAAGGACCCGAAGAAGACCGGAGGTCCAATCTACCGAAGGAGAGACGGGAAATGGGTGAGAGAGCTGATTCTGTATGACAAAGAGGAGATAAGGAGAATTTGGCGTCAAGCGAACAATGGAGAAGACGCAACTGCTGGTCTCACTCACATGATGATCTGGCATTCCAACCTAAATGATGCCACATACCAGAGAACAAGAGCCCTCGTGCGGACTGGAATGGACCCCAGAATGTGCTCTCTGATGCAAGGATCAACCCTCCCGAGGAGATCTGGAGCTGCTGGTGCAGCAATAAAGGGAGTCGGGACAATGGTAATGGAACTAATTCGGATGATAAAGCGAGGCATTAATGACCGGAACTTCTGGAGAGGCGATAATGGACGAAGAACAAGGATTGCATATGAGAGAATGTGCAACATCCTCAAAGGGAAATTTCAAACAGCAGCACAAAGAGCAATGATGGATCAGGTGCGAGAAAGCAGAAATCCTGGGAATGCTGAAATTGAAGATCTCATCTTTCTGGCACGGTCTGCACTCATCCTGAGAGGATCCGTAGCCCATAAGTCCTGCTTGCCTGCTTGTGTGTACGGACTCGCTGTGGCCAGTGGATATGATTTTGAGAGGGAAGGGTACTCTCTGGTTGGGATAGATCCTTTCCGTCTGCTTCAGAACAGTCAGGTCTTCAGTCTTATTAGACCAAATGAGAATCCAGCACATAAAAGTCAATTGGTATGGATGGCATGCCATTCTGCAGCATTTGAGGACCTAAGAGTCTCAAGTTTCATTAGAGGGACAAGAGTGATCCCAAGAGGACAACTATCCACTAGAGGAGTTCAGATTGCTTCAAATGAGAACGTGGAAGCAATGGATTCCAGCACTCTTGAATTGAGAAGCAGATATTGGGCTATAAGGACCAGGAGTGGAGGAAACACCAATCAACAGAGAGCATCTGCAGGACAAATCAGTGTACAGCCCACTTTCTCAGTACAGAGAAATCTTCCCTTCGAAAGATCGACCATTATGGCTGCGTTTAAGGGGAATACCGAGGGCAGAACATCTGACATGAGGACTGAAATCATAAGGATGATGGAAAGTGCCAGACCAGAAGATGTGTCTTTCCAGGGGCGGGGAGTCTTCGAGCTCTCGGACGAAAAGGCAACGAACCCGATCGTGCCTTCCTTTGACATGAGTAATGAAGGATCTTATTTCTTCGGAGACAATGCAGAGGAATATGACAAT
>cds:CAC84246 A/quail/Hong Kong/1721-20/99 1999// NP
ATGGCGTCTCAAGGCACCAAACGATCTTATGAACAGATGGAAACTGGTGGAGAACGCCAGAATGCCACTGAGATCAGGGCATCTGTTGGAAGAATGGTTGGTGGAATTGGGAGGTTTTACATACAGATGTGCACTGAACTTAAGCTCAGCGACCAAGAAGGAAGATTGATCCAGAACAGTATAACAATAGAGAGAATGGTTCTCTCTGCATTTGATGAAAGGAGGAACAGGTACCTAGAGGAACATCCCAGTGCGGGGAAGGACCCGAAGAAGACCGGAGGTCCAATCTACCGAAGGAGAGACGGGAAATGGGTGAGAGAGCTGATTCTGTATGACAAAGAGGAGATAAGGAGAATTTGGCGTCAAGCGAACAATGGAGAAGACGCAACTGCTGGTCTCACTCACATGATGATCTGGCATTCCAACCTAAATGATGCCACATACCAGAGAACAAGAGCCCTTGTGCGGACTGGAATGGACCCCAGAATGTGCTCTCTGATGCAAGGATCAACCCTCCCGAGGAGATCTGGAGCTGCTGGTGCAGCAATAAAGGGAGTCGGGACGATGGTAATGGAACTAATTCGGATGATAAAGCGAGGCATTAATGACCGTAACTTCTGGAGAGGCGATAATGGACGAAGAACAAGGACTGCATATGAGAGAATGTGCAACATCCTCAAGGGGAAATTTCAAACAGCAGCACAAAGAGCAATGATGGATCAGGTGCGAGAAAGCAGAAATCCTGGGAATGCTGAAATTGAAGATCTCATCTTTCTGGCACGGTCTGCACTCATCCTGAGAGGATCCGTAGCCCATAAGTCCTGCTTGCCTGCTTGTGTGTACGGACTCGCTGTGGCCAGTGGATATGATTTTGAGAGGGAAGGGTACTCTCTGGTTGGGATAGATCCTTTCCGTCTGCTTCAGAACAGTCAGGTCTTCAGTCTTATTAGACCAAATGAAAATCCAGCACATAAAAGTCAGTTGGTATGGATGGCATGCCATTCTGCAGCATTTGAGGACCTGAGAGTCTCAAGTTTCATTAGAGGGACAAGAGTAATCCCAAGGGGACAACTATCCACTAGAGGAGTTCAGATTGCTTCAAATGAGAACGTGGAAGCAATGGACTCCAGCACTCTTGAGCTGAGAAGCAGATATTGGGCTATAAGGACCAGGAGTGGAGGAAACACCAATCAACAGAGAGCATCTGCAGGACAAATCAGTGTACAGCCCACTTTCTCAGTGCAGAGAAATCTTCCTTTCGAAAGAGCGACCATTATGGCTGCGTTCAAGGGGAATACCGAGGGCAGAACATCTGACATGAGGACTGAAATCATAAGGATGATGGAAAGTGCCAGACCAGAAGATGTGTCTTTCCAGGGGCGGGGAGTCTTCGAGCTCTCGGACGAAAAGGCAACGAACCCGATCGTGCCTTCCTTTGACATGAGTAATGAAGGATCTTATTTCTTCGGAGACAATGCAGAGGAATATGACAAT
>cds:CAC84247 A/quail/Hong Kong/1721-30/99 1999// NP
ATGGCGTCTCAAGGCACCAAACGATCTTATGAACAGATGGAAACTGGTGGAGAACGCCAGAATGCCACTGAGATCAGGGCATCTGTTGGAAGAATGGTTGGTGGAATTGGGAGGTTTTACATACAGATGTGCACTGAACTTAAGCTCAGCGACCAAGAAGGAAGATTGATCCAGAACAGTATAACAATAGAGAGAATGGTTCTCTCTGCATTTGATGAAAGGAGGAACAGGTACCTAGAGGAACATCCCAGTGCGGGGAAGGACCCGAAGAAGACCGGAGGTCCAATCTACCGAAGGAGAGACGGGAAATGGGTGAGAGAGCTGATTCTGTATGACAAAGAGGAGATAAGGAGAATTTGGCGTCAAGCGAACAATGGAGAAGACGCAACTGCTGGTCTCACTCACATGATGATCTGGCATTCCAACCTAAATGATGCCACATACCAGAGAACAAGAGCCCTTGTGCGGACTGGAATGGACCCCAGAATGTGCTCTCTGATGCAAGGATCAACCCTCCCGAGGAGATCTGGAGCTGCTGGTGCAGCAATAAAGGGAGTCGGGACGATGGTAATGGAACTAATTCGGATGATAAAGCGAGGCATTAATGACCGTAACTTCTGGAGAGGCGATAATGGACGAAGAACAAGGACTGCATATGAGAGAATGTGCAACATCCTCAAGGGGAAATTTCAAACAGCAGCACAAAGAGCAATGATGGATCAGGTGCGAGAAAGCAGAAATCCTGGGAATGCTGAAATTGAAGATCTCATCTTTCTGGCACGGTCTGCACTCATCCTGAGAGGATCCGTAGCCCATAAGTCCTGCTTGCCTGCTTGTGTGTACGGACTCGCTGTGGCCAGTGGATATGATTTTGAGAGGGAAGGGTACTCTCTGGTTGGGATAGATCCTTTCCGTCTGCTTCAGAACAGTCAGGTCTTCAGTCTTATTAGACCAAATGAAAATCCAGCACATAAAAGTCAGTTGGTATGGATGGCATGCCATTCTGCAGCATTTGAGGACCTGAGAGTCTCAAGTTTCATTAGAGGGACAAGAGTAATCCCAAGGGGACAACTATCCACTAGAGGAGTTCAGATTGCTTCAAATGAGAACGTGGAAGCAATGGACTCCAGCACTCTTGAGCTGAGAAGCAGATATTGGGCTATAAGGACCAGGAGTGGAGGAAACACCAATCAACAGAGAGCATCTGCAGGACAAATCAGTGTACAGCCCACTTTCTCAGTGCAGAGAAATCTTCCTTTCGAAAGAGCGACCATTATGGCTGCGTTCAAGGGGAATACCGAGGGCAGAACATCTGACATGAGGACTGAAATCATAAGGATGATGGAAAGTGCCAGACCAGAAGATGTGTCTTTCCAGGGGCGGGGAGTCTTCGAGCTCTCGGACGAAAAGGCAACGAACCCGATCGTGCCTTCCTTTGACATGAGTAATGAAGGATCTTATTTCTTCGGAGACAATGCAGAGGAATATGACAAT
>cds:CAC84248 A/quail/Hong Kong/SF550/00 2000// NP
ATGGCGTCTCAAGGCACCAAACGATCCTATGAACAGATGGAAACTGGTGGAGAACGCCAGAATGCCACTGAGATCAGGGCATCTGTTGGAAGAATGGTTGGTGGAATTGGGAGGTTTTACGTACAGATGTGCACTGAACTCAAACTCAGCGACCAAGAAGGAAGGTTGATCCAGAACAGTATAACAATAGAGAGAATGGTTCTCTCCGCATTTGATGAAAGGAGGAACAGGTACCTAGAGGAACATCCCAGTGCGGGGAAGGACCCGAAGAAGACCGGAGGTCCAATCTACCGAAGAAGAGACGGGAAATGGGTGAGAGAGCTTATTCTGTATGACAAAGAGGAGATAAGGAGAATTTGGCGTCAAGCGAACAATGGAGAAGACGCAACTGCTGGTCTCACTCACATGATGATCTGGCATTCCAACCTAAATGATGCCACATACCAGAGAACAAGAGCCCTCGTGCGGACTGGAATGGACCCCAGAATGTGCTCTCTGATGCAAGGATCAACCCTCCCAAGGAGATCTGGAGCTGCTGGTGCAGCAATAAAGGGAGTCGGGACAATGGTAATGGAATTAATTCGGATGATAAAGCGAGGCATTAATGACCGGAACTTCTGGAGAGGCGATAATGGACGAAGAACAAGGATTGCATATGAGAGAATGTGCAACATCCTCAAAGGGAAATTTCAAACAGCAGCACAAAGAGCAATGATGGATCAGGTGCGAGAAAGCAGAAATCCTGGGAATGCTGAAATTGAAGATCTCATCTTTCTGGCACGGTCTGCACTCATCCTGAGAGGATCCGTAGCCCATAAGTCCTGCTTGCCTGCTTGTGTGTACGGACTCGCTGTGGCCAGTGGATATGATTTTGAGAGGGAAGGGTACTCTCTGGTTGGGATAGATCCTTTCCGTCTGCTTCAGAACAGTCAGGTCTTCAGTCTTATTAGACCAAATGAGAATCCAGCACATAAAAGTCAATTGGTATGGATGGCATGCCATTCTGCAGCATTTGAGGACCTGAGAGTCTCAAGTTTCATTAGAGGGACAAGAGTGATCCCAAGAGGACAACTATCCACTAGAGGAGTTCAGATTGCTTCAAATGAGAACGTGGAAGCAATGGATTCTAGCACTCTAGAACTGAGAAGCAGATATTGGGCTATAAGGACAAGGAGTGGAGGAAACACCAATCAACAGAGAGCATCTGCAGGACAAATCAGTGTACAGCCCACTTTCTCAGTACAGAGAAATCTTCCCTTCGAAAGATCGACCATTATGGCTGCGTTTAAGGGGAATACAGAGGGCAGAACATCTGACATGAGGACTGAAATCATAAGGATGATGGAAAGTGCCAGACCAGAAGATGTGTCTTTCCAGGGGCGGGGAGTCTTCGAGCTCTCGGACGAAAAGGCAACGAACCCGATCGTGCCTTCCTTTGACATGAGTAATGAAGGATCTTATTTCTTCGGAGACAATGCAGAGGAATATGACAAT
>cds:CAC84249 A/quail/Hong Kong/SF595/00 2000// NP
ATGGCGTCTCAAGGCACCAAACGATCCTATGAACAGATGGAAACTGGTGGAGAACGCCAGAATGCCACTGAGATCAGGACATCTGTTGGAAGAATGGTTGGTGGAATTGGGAGGTTTTACGTACAGATGTGCACTGAACTCAAACTCAACGACCAAGAAGGAAGGTTGATCCAAAACAGTATAACAATAGAGAGAATGGTTCTCTCCGCATTTGATGAAAGGAGGAACAGGTACCTAGAGGAACATCCCAGTGCGGGGAAGGACCCGAAGAAGACCGGAGGTCCAATCTACCGAAGGAGAGACGGGAAATGGGTGAGAGAGCTGATTCTGTATGACAAAGAGGAGATAAGGAGAATTTGGCGTCAAGCGAACAATGGAGAAGACGCAACTGCTGGTCTCACTCACATGATGATCTGGCATTCCAACCTAAATGATGCCACATACCAGAGAACAAGAGCCCTCGTGCGGACTGGAATGGACCCCAGAATGTGCTCTCTGATGCAAGGATCAACCCTCCCGAGGAGATCTGGAGCTGCTGGTGCAGCAATAAAGGGAGTCGGGACAATGGTAATGGAACTAATTCGGATGATAAAGCGAGGCATTAATGACCGGAACTTCTGGAGAGGCGATAATGGACGAAGAACAAGGATTGCATATGAGAGAATGTGCAACATCCTCAAAGGGAAATTTCAAACAGCAGCACAAAGAGCAATGATGGATCAGGTGCGAGAAAGCAGAAATCCTGGGAATGCTGAAATTGAAGATCTCATCTTTCTGGCACGGTCTGCACTCATCCTGAGAGGATCCGTAGCCCATAAGTCCTGCTTGCCTGCTTGTGTGTACGGACTCGCTGTGGCCAGTGGATATGATTTTGAGAGGGAAGGGTACTCTCTGGTTGGGATAGATCCTTTCCGTCTGCTTCAGAACAGTCAGGTCCTCAGTCTTATTAGACCAAATGAGAATCCAGCACATAAAAGTCAATTGGTATGGATGGCATGCCATTCTGCAGCATTTGAGGACCTGAGAGTCTCAAGTTTCATTAGAGGGACAAGAGTGATCCCAAGAGGACAACTATCCACTAGAGGAGTTCAGATTGCTTCAAATGAGAACGTGGAAGCAATGGATTCTAGCACTCTTGAACTGAGGAGCAGATATTGGGCTATAAGGACAAGGAGTGGAGGAAACACCAATCAACAGAGAGCATCTGCAGGACAAATCAGTGTACAGCCCACTTTCTCAGTGCAGAGAAATCTTCCCTTCGAAAGATCGACCATTATGGCTGCGTTTAAGGGGAATACAGAGGGCAGAACATCTGACATGAGGACTGAAATCATAAGGATGATGGAAAGTGCCAGACCAGAAGATGTGTCTTTCCAGGGGCGGGGAGTCTTCGAGCTCTCGGACGAAAAGGCGACGAACCCGATCGTGCCTTCCTTTGACATGAGTAATGAAGGATCTTATTTCTTCGGAGACAATGCAGAGGAATATGACAAT
>cds:CAC84250 A/chukka/Hong Kong/NT261/00 2000// NP
[truncated: 23,080,286 more chars]
