# Supplementary material for: Comprehensive profiling of translation initiation in influenza virus infected cells
Source: PLoS Pathog. 2019 Jan 23;15(1):e1007518. doi: 10.1371/journal.ppat.1007518 (PMC6361465; doi:10.1371/journal.ppat.1007518)
Supplement: S3 File — Alignments of protein-coding sequences of influenza NA used for analysis of codon identity at position 43. (ZIP) [file ppat.1007518.s022.zip]

Archive with 4 entries (4 files):
- S3_file_N1_seq_avian.fasta
- S3_file_N1_seq_pdmH1N1.fasta
- S3_file_N1_seq_seasonal H1N1.fasta
- S3_file_N1_seq_swine.fasta
