# Supplementary material for: Comprehensive profiling of translation initiation in influenza virus infected cells
Source: PLoS Pathog. 2019 Jan 23;15(1):e1007518. doi: 10.1371/journal.ppat.1007518 (PMC6361465; doi:10.1371/journal.ppat.1007518)
Supplement: S3 File — Alignments of protein-coding sequences of influenza NA used for analysis of codon identity at position 43. (ZIP) [file ppat.1007518.s022.zip › S3_file_N1_seq_avian.fasta]

>cds_ABD95992_A/mallard/Bavaria/1/2006_2006//_NA_H5N1_Avian_2006
ATGAATCCAAATCAAAAGATAATAACCATCGGATCAATCTGTATGGTAATTGGAATAGTTAGCTTAATGTTACAAATTGGGAACATGATCTCAATATGGGTCAGTCATTCAATTCAGACAGGGAATCAACGCCAAGCTGAACCA------------------AATACTAAATTTCTTACTGAGAAAGCTGTGGCTTCAGTTACATTAGCGGGCAATTCATCTCTTTGCCCCATTAGCGGATGGGCTGTATACAGTAAGGACAACAGTATAAGGATCGGTTCCAGGGGGGATGTGTTTGTTATAAGAGAGCCGTTCATCTCATGCTCCCACTTGGAATGTAGAACTTTCTTTTTGACTCAGGGAGCCTTGCTGAATGACAAGCACTCCAATGGGACTATCAAAGACAGAAGCCCTCACAGAACATTAATGAGTTGTCCTGTGGGTGAGGCTCCCTCCCCATATAACTCAAGGTTTGAGTCTGTTGCTTGGTCAGCAAGTGCTTGCCATGATGGCACCAGTTGGTTGACAATTGGAATTTCTGGTCCAGACAATGGGGCTGTGGCTGTATTGAAATACAATGGCATAATAACAGACACCATCAAGAGTTGGAGGAACAACATACTGAGAACTCAAGAGTCTGAATGTGCATGTGTAAATGGCTCTTGCTTTACTGTAATGACTGATGGACCAAGTAGTGGGCAGGCATCATATAAGATCTTCAAAATGGAAAAAGGAAAAGTGGTTAAATCAGTCGAATTGGATGCTCCTAATTATCACTATGAGGAGTGCTCCTGTTATCCTGATGCCGGCGAAATCACATGTGTGTGCAGGGATAATTGGCATGGCTCAAATAGGCCATGGGTATCTTTCAATCAAAATTTGGAGTATCAAATAGGATATATATGCAGTGGAGTTTTCGGAGACAATCCACGCCCCAATGATGGAACAGGTAGTTGTGGTCCGGTGTCCCCTAACGGGGCATATGGGGTAAAAGGGTTTTCATTTAAATACGGCAATGGTGTTTGGATCGGGAGGACCAAAAGCACTAATTCCAGGAGCGGCTTTGAAATGATTTGGGATCCAAATGGGTGGACTGGAACGGACAGTAGCTTTTCGGTGAAGCAAGATATCGTAGCAATAACTGATTGGTCAGGATATAGCGGGAGTTTTGTCCAGCATCCAGAACTGACAGGATTAGATTGCATAAGACCTTGTTTCTGGGTTGAGTTAATCAGAGGGCGGCCTAAAGAGAGCACAATTTGGACCAGTGGGAGCAGCATATCTTTTTGTGGTGTAAATAGTGACACTGTTAGTTGGTCTTGGCCAGACGGTGCTGAGTTGCCATTCACCATTGACAAG
>cds_ACF47444_A/American_wigeon/California/HKWF1174/2007_2007/12/05_NA_H6N1_Avian_2007
ATGAATCCAAATCAAAAGATAATAACTATTGGGTCAATCTGCATGGTAATTGGAATAGTAAGTCTGGTGCTACAAATTGGAAATATAATCTCAATATGGGTTAGCCATTCAATCCAAACTGGAAGTCAGAACCACCCCGAAACATGCAATCAAAGTGTCATTAATACCAATTTAATTGCAGAACAAGCTGTAGATCCAGTATCACTAGCAGGTAATTCCTCTCTCTGTCCCATCAATGGATGGGCTATATACAGCAAGGATAATGGTATAAGGATAGGTTCCAAAGGAGACGTATTTGTCATCAGAGAGCCTTTTATTTCATGCTCTCACTTGGAATGCAGGACTTTCTTTCTAACTCAAGGAGCCCTGTTGAATGACAAGCATTCTAATGGAACCGTTAAAGACAGAAGCCCTTATAGAACCCTAATGAGCTGCCCTGTTGGTGAAGCTCCTTCTCCATACAATTCAAGGTTTGAGTCTGTTGCTTGGTCAGCAAGTGCTTGTCATGATGGCATTAGTTGGTTGACAATTGGTATTTCCGGCCCAGACAATGGGGCGGTGGCTGTATTAAAATACAATGGCATAATAACAGATACTATCAAGAGTTGGAGAAACAATATATTGAGAACACAAGAGTCTGAATGTGCCTGCATTAATGGTTCTTGCTTTACCATAATGACTGATGGACCAAGTAATGGCCAGGCCTCATACAAGATTTTCAAGATAGAAAAGGGAAAGGTAGTCAAATTAGTTGAGTTGAATGCCCCTAATTACCACTATGAGGAGTGCTCCTGTTATCCTGATGCCAGCGAGGTAATGTGTGTATGCAGAGACAACTGGCATGGTTCAAATCGACCATGGGTGTCCTTCAATCAGAATCTAGAATATAAAATAGGATACATATGCAGCGGGGTTTTTGGAGACAACCCGCGCCCCAATGATGGAACAGGCAGTTGTGGTCCAGTGTCTTCTAATGGGGCATATGGAGTAAAGGGGTTTTCATTTAAATACGGTAATGGTGTCTGGATAGGAAGAACTAAAAGTACTAGTTCAAGGAGTGGGTTTGAGATGATCTGGGATCCTAATGGGTGGACAGAGACAGACAACAGTTTCTCTGTGAAGCAAGATATTGTAGCAATAACTGATTGGTCAGGATATAGCGGAAGTTTTGTTCAGCATCCAGAACTGACGGGGTTGGATTGCATAAGGCCTTGCTTCTGGGTTGAGCTGATCAGAGGAAGACCCCAGGAGAATACAATTTGGACCAGTGGGAGCAGCATTTCTTTTTGTGGAGTAAATAGTGACACTGTGGGCTGGTCTTGGCCAGACGGTGCTGAGTTGCCATTCACCATTGACAAG
>cds_AAZ14210_A/Bar-headed_Goose/Qinghai/59/05_2005//_NA_H5N1_Avian_2005
ATGAATCCAAATCAGAAGATAATAACCATCGGATCAATCTGTATGGTAATTGGAATAGTTAGCTTAATGTTACAAATTGGGAACATGATCTCAATATGGGTCAGTCATTCAATTCAGACAGGGAATCAACGCCAAGCTGAACCA------------------AATACTAAATTTCTTACTGAGAAAGCTGTGGCTTCAGTAACATTAGCGGGCAATTCATCTCTTTGCCCCATTAGCGGATGGGCTGTATACAGTAAGGACAACAGTATAAGGATCGGTTCCAGGGGGGATGTGTTTGTTATAAGAGAGCCGTTCATCTCATGCTCCCACTTGGAATGCAGAACTTTCTTTTTGACTCAGGGAGCCTTGCTGAATGACAAGCACTCCAATGGGACTGTCAAAGACAGAAGCCCTCACAGAACATTAATGAGTTGTCCTGTGGGTGAGGCTCCCTCCCCATATAACTCAAGGTTTGAGTCTGTTGCTTGGTCAGCAAGTGCTTGCCATGATGGCACCAGTTGGTTGACAATTGGAATTTCTGGTCCAGACAATGGGGCTGTGGCTGTATTGAAATACAATGGCATAATAACAGACACCATCAAGAGTTGGAGGAACAACATACTGAGAACTCAAGAGTCTGAATGTGCATGTGTAAATGGCTCTTGCTTTACTGTAATGACTGATGGACCAAGTAATGGGCAGGCATCATATAAGATCTTCAAAATGGAAAAAGGGAAAGTGGTTAAATCAGTCGAATTGGATGCTCCTAATTATCACTATGAGGAGTGCTCCTGTTATCCTGATGCCGGCGAAATCACATGTGTGTGCAGGGATAATTGGCATGGCTCAAATAGGCCATGGGTATCTTTCAATCAAAATTTGGAGTATCAAATAGGATATATATGCAGTGGAGTTTTCGGAGACAATCCACGCCCCAATGATGGAACAGGTAGTTGTGGTCCGGTGTCCCCTAACGGGGCATATGGGGTAAAAGGGTTTTCATTTAAATACGGCAATGGTGTCTGGATCGGGAGAACCAAAAGCACTAATTCCAGGAGCGGCTTTGAAATGATTTGGGATCCAAATGGGTGGACTGGAACGGACAGTAGCTTTTCGGTGAAGCAAGATATCGTAGCAATAACTGATTGGTCAGGATATAGCGGGAGTTTTGTCCAGCATCCAGAACTGACAGGATTAGATTGCATAAGACCTTGTTTCTGGGTTGAGTTAATCAGAGGGCGGCCTAAAGAGAGCACAATTTGGACCAGTGGGAGCAGCATATCTTTTTGTGGTGTAAATAGTGACACTGTTAGTTGGTCTTGGCCAGACGGTGCTGAGTTGCCATTCACCATTGACAAG
>cds_AKF18695_A/mallard/Maryland/08OS1347/2008_2008/08/06_NA_H1N1_Avian_2008
ATGAATCCAAATCAAAAGATAATAACCATTGGGTCAATCTGCATGGTGATTGGAATAATAAGTCTGGTACTACAAATTGGAAATATAATTTCAATATGGGTTAGCCATTCAATCCAAACTGGAAGTCAGAACTGCCCCGAAACATGCAATCAAAGTGTCATTAACACCAATTTAATTTCAGAACAGGCTGAAGCTCCAAAAACACTAGCAGGCAATTCCTCTCTCTGTCCCATCAGTGGATGGGCTATATACAGCAAGGATAATGGTATAAGAATAGGTTCCAAGGGAGATGTATTTGTCATCAGAGAGCCTTTTATTTCGTGCTCTCATTTGGAATGCAGGACCTTCTTTCTAACTCAGGGGGCCTTGTTGAATGACAAGCATTCCAATGGAACCGTTAAAGACAGAAGCCCCTATAGAACTCTGATGAGCTGCCCTGTTGGTGAGGCTCCTTCCCCATACAACTCAAGGTTTGAGTCTGTTGCTTGGTCAGCAAGTGCTTGTCATGATGGCATTAGTTGGTTGACAATTGGTATTTCCGGTCCTGACAATGGGGCAGTGGCTGTATTGAAATACAATGGCATAATAACAGATACCATCAAGAGTTGGAGAAACAACATATTGAGAACACAAGAGTCTGAATGTGCCTGTATTAATGGTTCTTGCTTTACCATAATGACTGATGGACCAAGTAATGGCCAGGCCTCATACAAGATCTTCAAGATAGAAAAGGGGAGGGTAGTCAAATCAGTCGAGTTGAATGCCCCTAATTACCACTATGAGGAGTGCTCCTGTTATCCTGACGCTAGCGAGATAGTGTGTGTATGCAGAGACAACTGGCATGGTTCAAATCGACCATGGGTGTCCTTCAATCAGAACTTAGAATATCAAATAGGGTACATATGCAGCGGAATTTTTGGAGATAACCCGCGCCCCAATGATGGAACAGGCAGTTGTGGTCCAGTGTCTTCTAATGGGGCATATGGAGTAAAGGGGTTTTCATTTAAATACGGTAATGGTGTTTGGATAGGAAGAACTAAAAGTACTAGCTCAAGGAGTGGATTTGAGATGATTTGGGATCCCAATGGGTGGACAGAGACAGATAGTAGTTTCTCTGTGAAACAAGATATTGTAGCAATAACTGATTGGTCAGGATATAGCGGAAGTTTTGTTCAGCATCCAGAACTGACGGGGCTGGATTGCATGAGGCCTTGCTTCTGGGTCGAGCTAATCAGAGGAAGACCCCAAGAAAATACAATCTGGACCAGTGGGAGCAGCATTTCTTTTTGTGGAGTAAATGGCGACACTGTGGGTTGGTCTTGGCCAGACGGTGCTGAGTTGCCATTCACCATTGACAAG
>cds_AAT73331_A/chicken/Viet_Nam/33/2004_2004//_NA_H5N1_Avian_2004
ATGAATCCAAATCAGAAGATAATAACCATCGGATCAATCTGTATGGTAACTGGAATAGTTAGCTTAATGTTACAAGTTGGGAACATGATCTCAATATGGGTCAGTCATTCAATTCACACAGGGAATCAACACCAAGCTGAACCA------------------AATACTAATTTTCTTACTGAGAAAGCTGTGGCTTCAGTAAAATTAGCGGGCAATTCATCTCTTTGCCCCATTAACGGATGGGCTGTATACAGTAAGGACAACAGTATAAGGATCGGTTCCAAGGGGGATGTGTTTGTTATAAGAGAGCCTTTCATCTCATGCTCCCACTTGGAATGCAGAACTTTCTTTTTGACTCAGGGAGCCTTGCTGAATGACAAGCACTCCAATGGGACTGTCAAAGACAGAAGCCCTCACAGAACATTAATGAGTTGTCCTGTGGGTGAGGCTCCCTCCCCATATAACTCAAGGTTTGAGTCTGTTGCTTGGTCAGCAAGTGCTTGCCATGATGGCACCAGTTGGTTGACAATTGGAATTTCTGGCCCAGACAATGGGGCTGTGGCTGTATTGAAATACAATGGCATAATAACAGACACTATCAAGAGTTGGAGGAACAACATACTGAGAACTCAAGAGTCTGAATGTGCATGTGTAAATGGCTCTTGCTTTACTGTAATGACTGACGGACCAAGTAATGGTCAGGCATCACATAAGATCTTCAAAATGGAAAAAGGGAAAGTGGTTAAATCAGTCGAATTGGATGCTCCTAATTATCACTATGAGGAATGCTCCTGTTATCCTGATGCCGGCGAAATCACATGTGTGTGCAGGGATAATTGGCATGGCTCAAATCGGCCATGGGTATCTTTCAATCAAAACTTGGAGTATCAAATAGGATATATATGCAGTGGAGTTTTCGGAGACAATCCACGCCCCAATGATGGAACAGGTAGTTGTGGTCCGGTGTCCTCTAACGGGGCATATGGGGTAAAAGGGTTTTCATTTAAATACGGCAATGGTGTCTGGATCGGGAGAACCAAAAGCACTAATTCCAGGAGCGGCTTTGAAATGATTTGGGATCCAAATGGGTGGACTGAAACGGACAGTAGCTTTTCAGTGAAACAAGATATCGTAGCAATAACTGATTGGTCAGGATATAGCGGGAGTTTTGTCCAGCATCCAGAACTGACAGGACTAGATTGCATAAGACCTTGTTTCTGGGTTGAGTTGATCAGAGGGCGGCCCAAAGAGAGCACAATTTGGACTAGTGGGAGCAGCATATCTTTTTGTGGTGTAAATAGTGACACTGTGGGTTGGTCTTGGCCAGACGGTGCTGAGTTGCCATTCACCATTGACAAG
>cds_AAT73320_A/Ck/Thailand/73/2004_2004//_NA_H5N1_Avian_2004
ATGAATCCAAATAAGAAGATAATAACCATCGGATCAATCTGTATGGTAACTGGAATGGTTAGCTTAATGTTACAAATTGGGAACTTGATCTCAATATGGGTCAGTCATTCAATTCACACAGGGAATCAACACAAAGCTGAACCA------------------AATACTAATTTTCTTACTGAGAAAGCTGTGGCTTCAGTAAAATTAGCGGGCAATTCATCTCTTTGCCCCATTAATGGATGGGCTGTATACAGTAAGGACAACAGTATAAGGATCGGTTCCAAGGGGGATGTGTTTGTTATAAGAGAGCCATTCATCTCATGCTCCCACTTGGAATGCAGAACTTTCTTTTTGACTCAGGGAGCCTTGCTGAATGACAAGCACTCCAATGGGACTGTCAAAGACAGAAGCCCTCACAGAACATTAATGAGTTGTCCTGTGGGTGAGGCTCCCTCCCCATATAACTCAAGGTTTGAGTCTGTTGCTTGGTCAGCAAGTGCTTGCCATGATGGCACCAGTTGGTTGACAATTGGAATTTCTGGCCCAGACAATGGGGCTGTGGCTGTATTGAAATACAATGGCATAATAACAGACACTATCAAGAGTTGGAGGAATAACATACTGAGAACTCAAGAGTCTGAATGTGCATGTGTAAATGGCTCTTGCTTTACTGTAATGACTGACGGACCAAGTAATGGTCAGGCATCACACAAGATCTTCAAAATGGAAAAAGGGAAAGTGGTTAAATCAGTCGAATTGGATGCTCCTAATTATCACTATGAGGAATGCTCCTGTTATCCTGATGCCGGCGAAATCACATGTGTGTGCAGGGATAATTGGCATGGCTCAAATCGGCCATGGGTATCTTTCAATCAAAATTTGGAGTATCAAATAGGATATATATGCAGTGGAGTTTTCGGAGACAATCCACGCCCCAATGATGGAACAGGTAGTTGTGGTCCAGTGTCCTCTAACGGGGCATATGGGGTAAAAGGGTTTTCATTTAAATACGGCAATGGTGTCTGGATCGGGAGAACAAAAAGCACTAATTCCAGGAGCGGCTTTGAAATGATTTGGGATCCAAATGGGTGGACTGAAACGGACAGTAGCTTTTCAGTGAAACAAGATATCGTAGCAATAACTGATTGGTCAGGATATAGCGGGAGTTTTGTCCAGCATCCAGAACTGACAGGACTAGATTGCATAAGACCTTGTTTCTGGGTTGAGTTGATCAGAGGGCGGCCCAAAGAGAGCACAATTTGGACTAGTGGGAGCAGCATATCTTTTTGTGGTGTAAATAGTGACACTGTGGGTTGGTCTTGGCCAGACGGTGCTGAGTTGCCATTCACCATTGACAAG
>cds_AGG82112_A/blue-winged_teal/Nova_Scotia/00121/2010_2010/09/10_NA_H1N1_Avian_2010
ATGAATCCAAATCAAAAGATAATAACCATTGGGTCAATCTGCATGGCAATTGGAATAATAAGTCTAGTGTTACAAATTGGAAATATAATCTCAATATGGGTTAGTCATTCAATCCAAACTGGAAGCAAGAGCCACCCTGAAACATGCAATCAAAGTATCATTAATACCAATTTAATTGCAGAACAGACTGTGGCTCCAATAACATTAGCAGGTAATTCCTCTCTCTGTCCCATCAGTGGATGGGCTATATACAGCAAGGATAATGGTATAAGGATAGGTTCCAAAGGAGATGTATTTGTCATCAGAGAGCCTTTTATTTCATGCTCGCACATGGAATGCAGAACTTTCTTTCTAACTCAAGGGGCCTTGTTGAATGACAAGCATTCCAATGGAACCGTTAAAGACAGAAGCCCTTATAGAACCCTAATGAGCTGTCCTGTTGGTGAAGCTCCCTCTCCATACAATTCAAGGTTTGAGTCTGTTGCTTGGTCGGCAAGTGCTTGCCACGATGGCATTAGCTGGTTGACAATTGGTATTTCCGGCCCAGACAATGGGGCAGTGGCTGTATTGAAGTACAATAGCATAATAACAGATACTATCAAGAGTTGGAGAAACAACATATTGAGGACACAAGAATCTGAATGTGCCTGCATCAATGGTTCTTGCTTTACCATAATGACTGATGGACCAAGTAATGGTCAGGCTTCATACAAGATTTTCAAAATAGAAAAGGGAAAGGTAGTAAAATCAGTTGAGTTGAATGCCCCTAATTACCACTATGAAGAGTGTTCCTGTTATCCTGATGCTAGTGAGGTGATGTGTGTATGCAGGGACAATTGGCATGGTTCAAATCGGCCATGGGTGTCCTTCAATCAGAATCTAGAGTATCAAATAGGATATATATGCAGCGGAGTTTTTGGAGACAATCCACGCCCCAATGACGGGACAGGCAGTTGTGGTCCAGTATCTTCTAATGGGGCATATGGGGTGAAAGGGTTTTCGTTTAGATACGGTAACGGTGTTTGGATAGGAAGAACTAAAAGTACTAGCTCAAGGAGTGGGTTTGAGATGATTTGGGACCCCAATGGATGGACAGAGACGGACAACAGTTTCTCTGTGAAGCAAGACATTGTTGCAATAACTGATTGGTCAGGATATAGCGGAAGTTTTGTTCAGCACCCAGAACTGACAGGACTAGACTGCATGCGACCTTGCTTTTGGGTTGAGCTAATCAGAGGAAGACCCAAGGAGAATACAATCTGGACCAGTGGAAGCAGCATTTCCTTTTGTGGGGTAAATAGCGACACTGTGGGTTGGTCTTGGCCAGACGGTGCTGAGTTGCCATTCACCATTGACAAG
>cds_ACB72445_A/chicken/Israel/1055/2008_2008//_NA_H5N1_Avian_2008
ATGAATCCAAATCAGAAGATAATAACCATCGGATCAATCTGTATGGTAATTGGAATAGTTAGCTTAATGTTACAGATTGGGAACATGATCTCAATATGGGTCAGTCATTCAATTCAGACAGGGAATCAATGCCAAGCTGAACCG------------------AATACTAAATTTCTTACTGAGAAAGCTGTGGCTTCAGTAACATTAGCGGGCAATTCATCTCTTTGTCCCATTAGCGGATGGGCTGTATACAGTAAGGACAACAGTATAAGGATCGGTTCCAGGGGGGATGTGTTTGTTATAAGAGAGCCGTTCATCTCATGCTCCCACTTGGAATGCAGAACTTTCTTTTTGACTCAGGGAGCCTTGCTGAATGACAAGCACTCCAATGGGACTGTCAAAGACAGAAGCCCTCACAGAACATTAATGAGTTGTCCTGTGGGTGAGGCTCCCTCCCCATATAACTCAAGGTTTGAGTCTGTTGCTTGGTCAGCTAGTGCTTGCCATGATGGCATCAGTTGGTTGACAATTGGAATTTCTGGTCCAGACAATGGGGCTGTGGCTGTATTGAAATACAATGGCATAATAACAGACACCATCAAGAGTTGGAGGAACAACATACTAAGAACTCAAGAATCTGAATGTGCATGTGTAAATGGCTCTTGCTTTACTGTAATGACTGATGGACCAAGTAGTGGGCAGGCATCATATAAGATCTTCAAAATGGAAAAAGGGAAAGTGGTTAAATCAGTCGAATTGGATGCTCCTAATTATCACTATGAGGAGTGCTCCTGTTATCCTGATGCCGGCGAAATCACATGTGTGTGTAGGGATAATTGGCATGGCTCAAATAGGCCATGGGTATCTTTCAATCAAAATCTGGAGTATCAAATAGGATATATATGCAGTGGAGTTTTCGGAGACAATCCACGCCCCAATGATGGAACAGGTAGTTGTGGTCCGGTGTCCCCTAACGGGGCATATGGGGTAAAAGGGTTTTCATTTAAATACGGCAATGGTGTTTGGATCGGGAGAACCAAAAGCACTAATTCCAGGAGCGGCTTTGAAATGATTTGGGACCCAAATGGGTGGACTGGAACGGACAGTAGCTTTTCGGTGAAGCAAGATATCGTAGCAATAACTGATTGGTCAGGATATAGTGGGAGTTTTGTCCAGCATCCAGAACTGACAGGATTAGATTGCATAAGACCTTGTTTCTGGGTTGAGTTAATCAGAGGGCGGCCTAAAGAGAGCACAATTTGGACCAGTGGAAGCAGCATATCCTTTTGTGGTGTAAATAGTGACACTGTTAGTTGGTCTTGGCCAGACGGTGCTGAGTTGCCATTCACCATTGACAAG
>cds_AAT73365_A/Dk/YN/6255/2003_2003//_NA_H5N1_Avian_2003
ATGAATCCAAATCAGAAGATAATAACCATCGGATCAATCTGTATGGTAATTGGAATAGTTAGCTTAATGTTACAAATTGGGAACATGATCTCAATATGGGTCAGTCATTCAATTCAGACAGGGAATCAACACCAAGCTGAACCA------------------AATACTAATTTTCTTACTGAGAAAGCTGTGGCTTCAGTAACATTAGCGGGCAATTCATCTCTTTGCCCCATTAGCGGATGGGCTGTACACAGTAAGGACAACAGTATAAGGATCGGTTCCAAGGGGGATGTGTTTGTTATAAGAGAGCCGTTCATCTCGTGCTCCCACTTAGAATGTAGAACTTTCTTTTTGACTCAGGGAGCCTTGCTGAATGACAAGCACTCCAATGGGACTGTTAAAGACAGAAGCCCTCACAGAACATTAATGAGTTGTCCTGTGGGTGAGGCTCCCTCCCCATATAACTCAAGGTTTGAGTCTGTTGCTTGGTCAGCAAGTGCTTGCCATGATGGCACCAGTTGGTTGACAATTGGAATTTCGGGCCCAGACAATGGGGCTGTGGCTGTATTGAAGTACAATGGCATAATAACAGACACTATCAAGAGTTGGAGGAACAACATACTGAGAACTCAAGAGTCTGAATGTGCATGTGTAAATGGCTCTTGCTTTACTGTAATGACTGATGGACCAAGTAATGGGCAGGCATCATATAAAATCTTCAAGATGGAAAAAGGGAAAGTGGTTAAATCAGTCGAATTGGATGCTCCTAATTATCATTATGAGGAGTGCTCCTGTTATCCTGATGCCGGCGAAATCACATGTGTGTGCAGGGATAATTGGCATGGCTCAAATAGGCCATGGGTATCTTTCAATCAAAATTTGGAGTATCAAATAGGGTATATATGCAGTGGAGTTTTCGGAGACAATCCACGCCCCAATGATGGAACAGGTAGTTGTGGTCCGGTGTCCCCTAACGGGGCATATGGGGTAAAAGGGTTTTCATTTAAATACGGCAATGGTGTTTGGATCGGGAGAACCAAAAGCACTAATTCCAGGAGCGGCTTTGAAATGATTTGGGATCCAAATGGGTGGACTGGAACAGACAGTAGCTTTTCGGTGAAACAAGATATCGTAGCAATAACTGATTGGTCAGGATATAGCGGGAGTTTTGTCCAGCATCCAGAACTGACAGGATTAGATTGCATAAGACCTTGTTTCTGGGTTGAGTTAATCAGAGGGCGGCCCAAAGAGAGCACAATTTGGACTAGTGGGAGCAGCATATCCTTTTGTGGTGTAAATAGTGACACTGTGGGTTGGTCTTGGCCAGACGGTGCTGAGTTGCCATTCACCATTGACAAG
>cds_CAC95055_A/chicken/Italy/1067/1999_1999//_NA_H7N1_Avian_1999
ATGAATCCAAATCAGAAGATAATAACCATTGGATCAATCTGTATGGTAATTGGAATAGTCAGCTTGATGTTGCAAATTGGGAACATAATCTCAATATGGGTTAGCCATTCAATTCAGACAGGGAACCAGTACCAGCCTGAACCATGCAACCAAAGCATT------------------ACTGAACAGGCTGTAACTTCGGTGACATTAGCGGGCAATTCATCTCTTTGCCCTATTAGTGGGTGGGCTATATACAGTAAGGATAACGGTATAAGAATTGGTTCCAAGGGGGATGTATTTGTTATAAGAGAGCCGTTTATCTCATGCTCCCACTTGGAATGCAGAACCTTCTTTTTGACTCAGGGAGCTCTGTTGAATGATAAGCATTCTAATGGGACCGTCAAAGATAGAAGCCCTTACAGAACCTTGATGAGTTGTCCCGTGGGTGAAGCCCCTTCCCCATACAACTCAAAGTTTGAGTCTGTTGCTTGGTCGGCAAGTGCTTGTCATGATGGCATCAGTTGGTTGACAATTGGAATTTCTGGTCCCGACAATGGGGCTGTGGCTGTATTGAAATACAATGGTATAATAACGGACACTATCAAGAGTTGGAGAAACAACATTCTGAGAACTCAAGAATCCGAATGTGCATGTGTAAATGGCTCTTGCTTTACTGTAATGACCGATGGACCGAGTAATGGGCAGGCCTCATACAAGATCTTCAAGATAGAAAAAGGAAAAGTAGTTAAATCAGTTGAATTGAATGCCCCTAATTATCACTACGAGGAGTGCTCCTGTTATCCTGATGCAGGCGAAATCATGTGTGTGTGCAGGGATAACTGGCATGGCTCGAATCGGCCGTGGGTATCTTTCAATCAAAATCTGGAGTATCAAATAGGATATATATGCAGTGGAGTTTTCGGAGACAATCCACGCCCCAATGATGGAACAGGCAGTTGCGGTCCGATGTCCTCTAACGGGGCATATGGAGTAAAAGGGTTTTCATTTAAATACGGCAATGGTGTTTGGATCGGAAGAACAAAAAGCACTAGTTCCAGAAGCGGCTTTGAGATGATTTGGGATCCGAATGGGTGGACTGAAACGGACAGTAGCTTCTCAGTGAAGCAAGACATCGTAGCAATAACTGACTGGTCAGGATATAGCGGGAGTTTTGTCCAGCATCCAGAACTGACAGGATTAGATTGCATGAGACCTTGTTTCTGGGTTGAGCTAATCAGAGGGCGGCCCAAAGAGAACACAATTTGGACTAGTGGGAGTAGCATATCCTTTTGTGGTGTAAATAGTGACACTGTGGGTTGGTCTTGGCCAGACGGTGCTGAGTTGCCATTCACCATTGACAAG
>cds_BAJ78454_A/peregrine_falcon/Tochigi/15/2011_2011/02/_NA_H5N1_Avian_2011
ATGAATCCAAATCAGAAGATAATAACCATTGGATCAGTCTGTATGATAATTGGAATAGTTAGCTTAATGTTACAGATTGGGAACATGATCTCAATATGGGTCAGTCATTCAATTCAAACAGGGAATCAACACCAAGCTGAACCA------------------AATACTAATTTTCTTACTGAGAACGCTGTGGCTTCAGTAACATTAGCGGGCAATTCATCTCTTTGCCCCATTAGAGGATGGGCCGTACACAGTAAAGACAACAGTATAAGGATTGGGTCCAAGGGGGATGTGTTTGTAATTAGGGAGCCGTTTATCTCATGCTCCCATATGGAATGCAGGACTTTCTTTTTGACTCAGGGAGCCTTACTGAATGACAAGCATTCCAACGGGACTGTCAAAGACAGGAGCCCTCACAGAACACTAATGAGTTGTCCTGTGGGTGAGGCTCCCTCCCCATATAACTCGAGGTTTGAGTCTGTTGCTTGGTCAGCAAGCGCTTGCCATGATGGCACCAGTTGGTTGACAATTGGAGTTTCTGGTCCAGACAATGGGGCTGTGGCTGTATTGAAATACAAAGGCATAATAACAGACACTATCAAGAGTTGGGGGAATAACATACTGAGGACTCAAGAGTCTGAATGTGCATGTGTAAATGGCTCTTGCTTTACTGTAATGACAGATGGACCAAGTAATGGACAGGCATCATATAAGATCTTCAAAATAGAAAAAGGGAAAGTAGTTAAATCAGTCGAATTGAATGCTCCTAATTATCACTATGAGGAATGCTCCTGTTATCCTGATTCTGGCGAAATAATATGTGTGTGCAGGGACAATTGGCATGGCTCAAATAGGCCATGGGTATCTTTCAATCAGAATTTGGAGTATCAAATAGGATATATTTGCAGTGGGGTTTTCGGAGACAACCCACGGCCAAATGATGGGACAGGTAGTTGTGGTCCAATGTCCCCTAACGGGGCATATGGGATAAAAGGGTTTTCATTTAAATACGGTAATGGTGTTTGGATCGGGAGAACCAAAAGCACTAATTCCAGAAGCGGTTTTGAAATGATTTGGGATCCAAATGGGTGGACTGGAACAGACAGTGAATTTTCGGTGAAACAAGATATAGTAGCAATAACTGATTGGTCAGGATATAGCGGGAGTTTTGTCCAGCATCCGGAACTGACAGGATTAGACTGCATAAGACCTTGCTTCTGGGTTGAGTTAATCAGGGGGCGGCCAAAAGAAGGCACAATTTGGACTAGTGGGAGCAGCATATCCTTTTGTGGTGTAAATAGTGACACTGTGAGTTGGTCTTGGCCAGACGGTGCTGAGTTGCCATTCACCATTGACAAG
>cds_ABU95368_A/mallard/Maryland/163/2002_2002//_NA_H1N1_Avian_2002
ATGAATCCAAATCAAAAGATAATAACTATTGGGTCAATCTGCATGGCAATTGGAGTCATAAGCCTGGTGTTACAAATTGGAAATATAATCTCAATATGGGTTAGCCATTCAATTCAAACTGGAAATCAGAACCACCCCGAAATATGCAATCAAAGTGTCATTAATACCAATTTAATTGCAGAACAGGCTGTAGCTCCAGTAACACTAGCAGGCAATTCCTCTCTCTGTCCCATCAGTGGGTGGGCTATATACAGCAAGGATAATGGTATAAGGATAGGTTCCAAGGGAGATGTATTTGTCATCAGAGAGCCTTTTATTTCATGCTCTCACTTGGAATGCAGGACTTTCTTTCTAACTCAAGGGGCCTTGTTGAATGACAAGCATTCCAATGGAACCGTTAAAGACAGAAGCCCTTATAGAACCCTAATGAGCTGTCCTGTTGGTGAAGCTCCTTCTCCATACAATTCAAGGTTTGAGTCTGTTGCTTGGTCAGCAAGTGCTTGTCATGATGGCATTAGTTGGTTGACAATTGGTATTTCCGGCCCAGACAATGGGGCGGTGGCTGTATTGAAATACAATGGCATAATAACAGATACTATTAAGAGTTGGAGAAACAATATATTGAGAACACAAGAGTCTGAATGTGCCTGCATTAACGGTTCCTGCTTTACCATAATGACTGATGGACCAAGTAATGGCCAGGCCTCATACAAGATTTTCAAGGTAGAAAAGGGGAAGGTAGTCAAATCAGTTGAGTTGAATGCCCCTAATTACCACTACGAGGAGTGCTCCTGTTATCCTGATGCTAGTGAGGTAATGTGTGTATGCAGAGACAACTGGCATGGTTCAAATCGACCATGGGTGTCCTTCAATCAGAATCTAGAATACCAAATAGGATACATATGCAGCGGAGTTTTTGGAGACAACCCACGCCCCAATGATGGAACAGGCAGTTGTGGTCCAGTGTCTTCTAATGGGGCATATGGAGTAAAGGGGTTTTCATTTAAATACGGTAATGGTGTTTGGATAGGAAGGACTAAAAGTACTAGCTCAAGGAGTGGGTTTGAGATGATTTGGGATCCCAATGGATGGACAGAGACAGACAACAGTTTCTCTGCGAAACAAGATATTGTAGCAATAACTGACTGGTCAGGATATAGCGGAAGTTTTGTTCAGCATCCAGAATTGACGGGGCTGGACTGCATGAGGCCTTGCTTCTGGGTTGAGCTGATCAGAGGAAGACCCAAGGAGAATACAATCTGGACCAGTGGGAGCAGCATTTCCTTTTGTGGAGTAAATAGCGACACTGTGGGTTGGTCTTGGCCAGACGGTGCTGAGTTGCCATTCACCATTGACAAG
>cds_BAM76336_A/duck/Vietnam/OIE-3038/2012_2012/10/08_NA_H5N1_Avian_2012
ATGAATCCAAATCAGAAGATAATAACCATCGGATCAATCTGTATGGTGACTGGAATAGTTAGCTTAATGTTACAAGTTGGGAACATGATCTCGATATGGGTCAATCATTCAATTCACACAGGGAATCAACACCAAGCTGAGCCA------------------AATACTAATTTCCCTACTGAGAAAGCTGTGGTCTCAGCTAAATTAGCGGGCAATTCATCTCTTTGCCCCATTAACGGATGGGCTGTATACAGCAAGGACAACAGCATAAGGATCGGTTCCAAAGGGGATGTGTTTGTTATAAGAGAGCCATTCATCTCATGCTCTCACTTGGAATGCAGAACTTTCTTTTTGACTCAAGGAGCTTTGCTGAATGATAAACACTCCAATGGGACTGCCAAAGACAGAAGCCCTCACAGAACATTAATGAGTTGTCCTGTGGGTGAGGCTCCCTCCCCGTACAACTCAAGGTTTGAGTCTGTTGCTTGGTCAGCAAGTGCTTGCCATGATGGCACCAGTTGGTTGACAATTGGAATTTCTGGCCCAGACAATGGGGCTGTGGCGGTATTGAAATACAATGGCATAATAACAGACACTATCAAGAGTTGGAGGAACAACATACTGAGAACTCAAGAGTCTGAATGTGCATGTGTAAATGGTTATTGCTTTACTGTAATGACAGATGGACCAAGTAATGGTCAGGCATCACATAAGATCTTCAAAATGGAAAAAGGAAAAGTGATTAAATCAGTCGAATTGGATGCTCCTAATTATCACTATGAGGAATGCTCCTGTTATCCTGATGCCGGCGAAATCACATGTGTATGCAGGGATAATTGGCATGGTTCAAATCGACCATGGATATCTTTCAATCAAAACTTGGAGTATCAAATAGGATATATATGCAGTGGGGTTTTCGGAGACAATCCACGCCCCAATGATGGAAAAGGTAGTTGTGGTCCGGTGTCCTCTAACGGGGCATATGGGGTAAAAGGGTTTTCATTTAAATACGGCAATGGTGTCTGGATCGGGAGAACCAAAAGCACTAATTCCAGGAGCGGCTTTGAAATGATTTGGGATCCAAATGGGTGGACTGAAACAGACAGTAGCTTTTCAGTGAAACAAGATATTGTAGCAATAACTGATTGGTCAGGGTATAGCGGGAGTTTTGTCCAGCATCCAGAACTGACAGGACTAGATTGCATAAGACCTTGTTTCTGGGTTGAGTTGATCAGAGGGCGGCCCAAAGAGGGCACAATTTGGACTAGTGGGAGCAGCATATCTTTCTGTGGTGTAAGTGGTGACACTGTGGGTTGGTCTTGGCCAGACGGTGCTGAGTTGCCATTCACCATTGACAAG
>cds_ADT79332_A/mallard/Minnesota/Sg-00104/2007_2007/09/16_NA_H6N1_Avian_2007
ATGAATCCAAATCAAAAGATAATAACCATTGGGTCAATCTGCATGGCAATTGGAATAATAAGTCTGGTGTTACAAATTGGAAATATAATCTCAATATGGGTTAGTCATTCAATCCAAACTGGAAGCAAGAGCCACCCTGAAACATGCAATCAAAGTGTCATTAATACCAATTTAATTGCAGAACAGACTGTAGCTCCAGTAACACTAGCAGGCAATTCCTCTCTCTGTCCCATCAGTGGATGGGCTATATACAGCAAGGATAATGGTATAAGGATAGGTTCCAAAGGAGATGTATTTGTCATCAGAGAGCCTTTTATTTCATGCTCGCACTTGGAATGCAGAACTTTCTTTCTAACTCAAGGGGCCTTGTTGAATGACAAGCATTCCAATGGAACCGTTAAAGACAGAAGCCCTTATAGAACCCTAATGAGCTGTCCTGTTGGTGAAGCTCCCTCTCCATACAATTCAAGGTTTGAGTCTGTTGCTTGGTCGGCAAGTGCTTGCCACGATGGCATTAGCTGGTTGACAATTGGTATTTCCGGCCCAGACAATGGGGCAGTGGCTGTATTGAAGTACAATGGCATAATAACAGATACTATCAAGAGTTGGAGAAACAACATATTGAGGACACAAGAATCTGAATGTGCCTGCATTAATGGTTCTTGCTTTACCATAATGACTGATGGACCAAGTAATGGTCAGGCTTCATACAAGATTTTCAAAATAGAAAAGGGAAAGGTAGTAAAATCAGTTGAGTTGAATGCCCCTAATTACCACTATGAAGAATGTTCCTGTTATCCTGATGCTAGTGAGGTGATGTGTGTATGCAGGGACAATTGGCATGGTTCAAATCGGCCATGGGTGTCCTTCAACCAGAATCTAGAGTATCAAATAGGATATATATGCAGCGGAGTTTTTGGAGACAATCCACGCCCCAATGACGGGACAGGCAGTTGTGGTCCAGTATCTTCTAATGGGGCATATGGGGTAAAAGGGTTTTCGTTTAGATACGGTAACGGTGTTTGGATAGGAAGAACTAAAAGTACTAGCTCAAGGAGTGGGTTTGAGATGATTTGGGACCCCAATGGATGGACAGAGACGGACAACAGTTTCTCTGTGAAGCAAGACATTGTTGCAATAACTGATTGGTCAGGATATAGCGGAAGTTTTGTTCAGCACCCAGAACTGACAGGACTAGACTGCATGCGACCTTGCTTTTGGGTTGAGCTAATCAGAGGAAGACCCAAGGAGAATACAATCTGGACCAGTGGAAGCAGCATTTCCTTTTGTGGGGTAAATAGCGACACTGTGGGTTGGTCTTGGCCAGACGGTGCTGAGTTGCCATTCACCATCGACAAG
>cds_AGM16055_A/chicken/Cambodia/X0305302/2013_2013/02/20_NA_H5N1_Avian_2013
ATGAATCCAAATCAGAAGATAATAACCATCGGATCAATCTGTATGGTAACTGGAGTAGTTAGCTTAATGTTACAAGTTGGGAACATGATCTCGATATGGATCAGTCATTCAATTCACACAGGGAATCAACACCAAGCTGAGCCA------------------AATACTAATTTCCATACTGAGAAAGCTGTGGTCTCAGCTAAATTAGCGGGCAATTCATCCCTTTGCCCCATTAACGGATGGGCTGTATACAGCAAGGACAACAGCATAAGGATCGGTTCCAAAGGGGATGTGTTTGTTATAAGAGAGCCATTCATCTCATGCTCTCACTTGGAATGCAGAACTTTCTTTTTGACTCAAGGAGCTTTGCTGAATGATAAACACTCCAATGGGACTGCCAAAGACAGAAGCCCTCACAGAACATTAATGAGTTGTCCTGTGGGTGAGGCTCCCTCCCCGTATAACTCAAGGTTTGAGTCTGTTGCTTGGTCAGCAAGTGCTTGCCATGATGGCACCAGTTGGTTGACAATTGGAATTTCTGGCCCAGACAATGGGGCTGTGGCGGTATTGAAATACAATGGCATAATAACAGACACTATCAAGAGTTGGAGGAACAACATACTGAGAACTCAAGAGTCTGAATGTGCATGTGTAAATGGTTATTGCTTTACTGTAATGACAGATGGACCCAGTAACGGTCAGGCATCACATAAGATCTTCAAAATGGAAAAAGGGAAAGTGATTAAATCAGTCGAATTGGATGCTCCTAATTATCACTATGAGGAATGCTCCTGTTATCCTGATGCCGGCGAAATCACATGTGTATGCAGGGATAATTGGCATGGTTCAAATCGACCATGGATATCTTTCAACCAAAACTTGGAGTATCAAATAGGATATATATGCAGTGGGGTTTTCGGAGACAATCCACGCCCCAATGATGGAAAAGGTAGTTGTGGTCCGGTGTCCTCTAACGGGGCATATGGGGTAAAAGGGTTTTCATTTAAATACGGCAATGGTGTCTGGATCGGGAGAACCAAAAGCACTAATTCCAGGAGCGGCTTTGAAATGATTTGGGATCCAAATGGGTGGACTGAAACAGACAGTAGCTTTTCAGTGAAACAAGATATTGTAGCAATAACTGATTGGTCAGGGTACAGCGGGAGTTTTGTCCAGCATCCAGAACTGACAGGACTAGATTGCATAAGACCTTGTTTCTGGGTTGAGTTGATCAGAGGGCGGCCCAAAGAGGGCACAATTTGGACTAGTGGGAGCAGCATATCTTTCTGTGGTGTAAGTGGTGACACTGTGGGTTGGTCTTGGCCAGACGGTGCTGAGTTGCCATTCACCATTGACAAG
>cds_AET78200_A/shorebird/Delaware_Bay/275/2009_2009/05/20_NA_mixed_N1_Avian_2009
ATGAATCCAAATCAAAAGATAATAACCATTGGGTCAATCTGCATGGTAATTGGAATAATAAGTCTGGTGCTACAAATTGGAAATATAATTTCAATATGGGTTAGCCATTCAATCCAAACTGGAAGTCAGAACTGCCCCGAAACATGTAATCAAAGTGTCATTAATACCAATTTAATTGCAGAACAGGCTGTAACTCCAGTAACACTAGCAGGCAATTCCTCTCTCTGTCCCATCAGTGGATGGGCTATATACAGCAAGGATAACGGTATAAGAATAGGTTCCAAGGGAGATGTATTTGTCATCAGAGAGCCTTTTATTTCGTGCTCTCACTTGGAATGCAGGACCTTCTTTCTAACTCAGGGAGCCTTGTTGAATGACAAGCATTCCAATGGAACCGTTAAAGACAGAAGTCCCTATAGGACTCTGATGAGCTGCCCTGTTGGTGAAGCTCCTTCCCCATACAACTCAAGGTTTGAGTCTGTTGCTTGGTCAGCAAGTGCTTGTCATGATGGCATTAGTTGGTTGACAATTGGTATTTCCGGCCCTGACAATGGGGCAGTGGCTGTATTGAAATACAATGGCATAATAACAGATACCATTAAGAGTTGGAGAAACAACATATTGAGAACACAAGAGTCTGAATGTGCCTGTATTAATGGTTCTTGCTTTACCATAATGACTGATGGACCAAGTAATGGCCAGGCCTCATACAAGATCTTCAAGATAGAAAAGGGGAGGGTAGTCAAATCAGTTGAGTTGAATGCCCCTAATTACCACTATGAGGAGTGCTCCTGTTATCCTGATGCTAGTGAGGTAGTGTGTGTATGCAGAGACAACTGGCATGGTTCAAATCGACCATGGGTGTCCTTCAATCAGAACTTAGAATATCAAATAGGATACATATGCAGCGGAATTTTTGGAGATAACCCGCGCCCCAATGATGGAACAGGCAGTTGCGGCCCAGTGTCTTCTAATGGGGCATATGGAGTAAAAGGGTTTTCATTTAAATACGGTAATGGTGTTTGGATAGGAAGAACTAAAAGTACTAGCTCAAGGAGTGGGTTTGAGATGATTTGGGATCCCAATGGGTGGACAGAGACAGATAGCAGTTTCTCTGTGAAACAAGATATTGTAGCAATAACTGATTGGTCAGGATATAGCGGAAGTTTTGTTCAGCATCCAGAACTGACGGGGCTGGATTGCATGAGGCCTTGCTTCTGGGTCGAGCTAATCAGAGGAAGACCCAAGGAAAATACAATCTGGACCAGTGGGAGCAGCATTTCTTTTTGTGGAGTCAATAGCGACACTGTAGGTTGGTCTTGGCCAGACGGTGCTGAGTTGCCATTCACCATTGACAAG
>cds_BAJ72686_A/whooper_swan/Hokkaido/4/2011_2011/01/_NA_H5N1_Avian_2011
ATGAATCCAAATCAGAAGATAATAACCATTGGATCAGTCTGTATGATAATTGGAATAGTTAGCTTAATGTTACAGATTGGGAACATGATCTCAATATGGGTCAGTCATTCAATTCAAACAGGGAATCAACACCAAGCTGAATCA------------------AATACTAATTTTCTTACTGAGAACGCTGTGGCTTCAGTAACATTAGCGGGCAATTCATCTCTTTGCCCCATTAGAGGATGGGCCGTACACAGTAAAGACAACAGTATAAGGATTGGGTCCAAGGGGGATGTGTTTGTAATTAGGGAGCCTTTTATCTCATGCTCCCATATGGAATGCAGGACTTTCTTTTTGACTCAGGGAGCCTTACTGAATGACAAGCATTCCAACGGGACTGTCAAAGACAGGAGCCCTCACAGAACACTAATGAGTTGTCCTGTGGGTGAGGCTCCCTCTCCATATAACTCGAGGTTTGAGTCTGTTGCTTGGTCAGCAAGCGCTTGCCATGATGGCACCAGTTGGTTGACAATTGGAATTTCTGGTCCAGACAATGGGGCTGTGGCTGTATTGAAATACAATGGCATAATAACAGACACTATCAAGAGTTGGGGGAATAACATACTGAGGACTCAAGAGTCTGAATGTGCATGTGTAAATGGCTCTTGCTTTACTGTAATGACAGATGGACCAAGTAATGGACAGGCATCATATAAGATCTTCAAAATAGAAAAAGGGAAAGTAGTTAAATCAGTCGAATTGAATGCTCCTAATTATCACTATGAGGAATGCTCCTGTTATCCTGATTCTGGCGAAATAATATGTGTGTGCAGGGACAATTGGCATGGCTCAAATAGGCCATGGGTATCCTTCAATCAGAATTTGGAGTATCAAATAGGATATATTTGCAGTGGGGTTTTCGGAGACAATCCACGGCCAAATGATGGGACAGGTAGTTGTGGTCCAATGTCCTCTAACGGGGCATATGGGATAAAAGGGTTTTCATTTAAATACGGTAATGGTGTTTGGATCGGGAGAACCAAAAGCACTAATTCCAGGAGCGGTTTTGAAATGATTTGGGATCCAAATGGGTGGACTGGAACGGACAGTGAATTTTCGGTGAAACAAGATATAGTAGCAATAACTGATTGGTCAGGATATAGCGGGAGTTTTGTCCAGCATCCGGAACTGACAGGATTAGACTGCATAAGACCTTGCTTCTGGGTTGAGTTAATCAGGGGGCGGCCAAAAGAAAGCACAATTTGGACTAGTGGGAGCAGCATATCCTTTTGTGGTGTAAATAGTGACACTGTGAGTTGGTCTTGGCCAGACGGTGCTGAGTTGCCATTCACCATTGACAAG
>cds_AHZ37870_A/mallard/Sweden/102087/2009_2009/11/17_NA_H10N1_Avian_2009
ATGAATCCAAATCAAAAGATAATAACCATTGGATCAATCTGTATGGTAATTGGAATAGCCAGCTTGATGCTACAAATTGGGAACATAATCTCAATATGGATTAGCCATTCAATTCAGACAGGGAATCAATACCAGCCTGAATCATGCAATCAAAGCATCATTAATACCAATTTTCTTGCTGAACAGGCTGTTACGTCGGTAGCATTAGCGGGCAATTCATCTCTTTGCCCTATTAGTGGGTGGGCTATATACAGTAAGGATAACGGTATAAGAATTGGTTCCAAGGGGGATGTGTTTGTCATAAGAGAGCCATTCATCTCATGCTCCCACTTGGAATGCAGAACCTTCTTTTTGACCCAGGGGGCTCTGCTGAATGACAAGCATTCTAATGGGACCGTCAAAGATAGAAGCCCCTACAGAACTTTAATGAGTTGTCCCGTGGGTGAGGCTCCTTCTCCGTACAATTCAAGATTTGAGTCTGTTGCTTGGTCAGCAAGTGCTTGTCATGATGGCATCAGTTGGTTGACAATCGGAATTTCTGGTCCAGACAATGGGGCTGTGGCTGTATTGAAGTACAACGGCATAATAACAGACACTATCAAGAGTTGGAGAAATAACATTTTGAGAACTCAAGAATCTGAGTGTGCATGTGTAAATGGCTCTTGCTTTACTGTAATGACTGATGGACCAAGTAATGGACAGGCCTCATACAAAATCTTCAAGATAGAAAAAGGGAAAGTAGTCAAATCAGTTGAATTGAATGCCCCTAATTACCACTACGAGGAGTGTTCCTGTTATCCTGATGCGGGCGAAATTATGTGTGTGTGCAGGGACAACTGGCATGGCTCAAATCGGCCGTGGGTATCTTTCAATCAGAATCTGGAGTATCAAATAGGATACATATGCAGTGGGGTTTTCGGAGACAATCCACGCCCCAATGATGGAACAGGCAGTTGCGGTCCAATGTCCTCTAACGGGGCATATGGAGTAAAAGGGTTTTCATTTAAATACGGCAATGGTGTTTGGATCGGAAGAACAAAAAGTACTAGTTCCAGAAGCGGCTTTGAGATGATTTGGGATCCGAATGGATGGACTGAGACGGACAATAGTTTCTCAGTGAAGCAAGACATCGTAGCAATAACTGACTGGTCAGGGTATAGCGGGAGTTTTGTCCAGCATCCAGAACTGACAGGATTAGATTGCATGAGGCCTTGTTTCTGGGTTGAGCTAATCAGAGGGCGGCCCAAAGAGAACACAATTTGGACTAGTGGGAGCAGCATATCCTTTTGTGGTGTAAATAGTGACACTGTGGGTTGGTCTTGGCCAGACGGTGCTGAGTTGCCATTCACCATTGACAAG
>cds_BAM73607_A/duck/Vietnam/OIE-2202/2012_2012/08/11_NA_H5N1_Avian_2012
ATGAATCCAAATCAGAAGATAGTAACCATTGGATCAATCTGTATGGTAATTGGAATAATTAGCTTGATGTTACAGATTGGGAACATAATATCAATATGGGTCAGTCATTCAATTCAAACAGGGAATCAACACCAAACTGAACCA------------------AATACTAATTTTCTTACTGAGAACGCTGTAGCTTCAGTAACATTAGCTGGCAATTCATCTCTTTGCCCCATTAAAGGATGGGCTGTACACAGTAAAGACAACAGTATAAGGATTGGGTCCAAGGGGGATGTGTTTGTAATTAGAGAGCCGTTCATATCATGCTCCCATCTGGAATGCAGAACTTTCTTTTTGACTCAGGGAGCTTTACTGAATGACAAGCACTCCAACGGGACTGTCAAAGATAGGAGCCCTCACAGAACGCTAATGAGTTGCCCTATAGGTGAGGCTCCCTCCCCATATAACTCAAGGTTTGAGTCTGTTGCTTGGTCGGCAAGTGCTTGCCATGATGGCACCAGTTGGTTGATAATTGGAATTTCTGGTCCAGACAATGGGGCTGTGGCGGTATTGAAATACAATGGCATAATAACAGACACTATCAAGAGTTGGAGGAATAACATACTGAGGACCCAAGAGTCTGAATGTGCATGTGTAAATGGCTCTTGCTTTGCTGTTATGACAGATGGACCAAGTAATGGGCAGGCATCATATAAGATTTTCAAAATAGAAAAAGGGAAAGTAGTTAAGTCAGTCGAATTGAATGCCCCTAATTATCACTATGAGGAATGCTCCTGTTATCCTGATGCTGGCGAAATCATATGTGTGTGCAGGGATAATTGGCATGGCTCAAACAGGCCATGGGTATCTTTCAATCAGAATTTGGAGTATCAAATAGGATATATTTGCAGTGGAGTTTTCGGTGACAATCCACGGCCAAATGACGGTACAGGTAGTTGTGGTCCAGTGTCCTCTAACGGGGCATATGGGGTAAAAGGGTTCTCATTTAAATATGGCAATGGTGTCTGGATCGGGAGGACCAAAAGCACTCATTCCAGGAGCGGCTTTGAAATGATTTGGGATCCAAACGGGTGGACTGGAACGGACAGTGAATTTTCGATGAAACAAGATATAGTAGCAATAACTGATTGGTCAGGATATAGCGGGAGTTTTGTCCAGCACCCAGAACTGACAGGATTAGATTGCATAAGACCTTGCTTCTGGGTTGAGTTAATCAGAGGGCGGCCCAAAGAGAGCACAATTTGGACTAGTGGGAGCAGCATATCTTTTTGTGGTGTAAATAGTGACACTGTGAGTTGGTCTTGGCCAGACGGTGCTGAGTTGCCATTCACCATTGACAAG
>cds_AGB98362_A/northern_pintail/Interior_Alaska/10BM00849R2/2010_2010/05/23_NA_H3N1_Avian_2010
ATGAATCCAAATCAAAAGATAATAACCATTGGGTCAATCTGCATGGCAATTGGAATAATAAGTCTGGTGTTACAAATTGGAAATATAATCTCAATATGGGTTAGTCATTCAATCCAAACTGGAAGCAAGAGCCACCCTGAAACATGCAATCAAAGTGTCATTAATACCAATTTAATTGCAGAACAGACTGTAGCTCCAGTAACACTAGCAGGCAATTCCTCTCTCTGTCCCATCAGTGGATGGGCTATATACAGCAAGGATAATGGTATGAGAATAGGTTCCAAAGGAGATGTATTTGTCATCAGAGAGCCTTTTATTTCATGCTCGCACTTGGAATGCAGAACTTTCTTTCTAACTCAAGGGGCCTTATTGAATGATAAGCATTCCAATGGAACCGTTAAGGACAGAAGCCCGTATAGAACCCTAATGAGCTGTCCTGTTGGTGAAGCTCCCTCTCCATACAATTCAAGGTTTGAGTCTGTTGCTTGGTCGGCAAGTGCTTGCCACGATGGCATTAGCTGGTTGACAATTGGTATTTCCGGCCCAGACAATGGGGCAGTGGCTGTATTGAAGTACAATGGCATAATAACAGATACTATCAAGAGTTGGAGAAACAACATATTGAGGACACAAGAATCTGAATGTGCCTGCATTAATGGTTCTTGCTTTACCATAATGACTGATGGACCAAGTAATGGTCAGGCTTCATATAAGATTTTCAAAATGGAAAAGGGAAAGGTAGTAAAATCAGTTGAGTTGAATGCCCCTAATTACCACTATGAAGAGTGTTCCTGCTATCCTGATGCTAGTGAGGTGATGTGTGTATGCAGGGACAATTGGCATGGTTCAAATCGGCCATGGGTGTCCTTCAACCAGAATCTAGAGTATCAAATAGGATATATATGCAGCGGAGTTTTTGGAGACAATCCACGCCCCAATGACGGAACAGGCAGTTGTGGTCCAGTATCTTCTAATGGGGCATATGGGGTAAAAGGGTTTTCGTTTAGATACGGTAACGGTGTTTGGATAGGAAGAACTAAAAGTACTAGCTCAAGGAGTGGGTTTGAGATGATTTGGGACCCCAATGGATGGACAGAGACGGACAACAGTTTCTCTGTGAAGCAAGACATTGTTGCAATAACTGATTGGTCAGGATATAGCGGAAGTTTTGTTCAGCACCCAGAACTGACAGGACTAGACTGCATGCGACCTTGCTTTTGGGTTGAGCTAATCAGAGGGAGACCCAAGGAGAATACAATCTGGACCAGTGGAAGCAGCATTTCCTTTTGTGGGGTAAATAGCGACACTGTGGGTTGGTCTTGGCCAGACGGTGCTGAGTTGCCATTCACCATTGACAAG
>cds_AGC70841_A/mallard/Ohio/11OS2045/2011_2011/08/17_NA_mixed_N1_Avian_2011
ATGAATCCAAATCAAAAGATAATAACCATTGGGTCAATCTGCATGGTAATTGGAATAATAAGTCTGGTACTACAAATTGGAAATATAATTTCAATATGGGTTAGCCATTCAATCCAAACTGGGAGTCAGAACTACCCCGAAACATGCAATCAAAGTGTCATTAACACCAATTTAGTTTCAGAACAGGCTGTAGTTCCAAAAACACTAGCAGGCAATTCCTCTCTCTGTCCCATCAGTGGATGGGCTATATACAGCAAGGATAACGGTATAAGAATAGGCTCCAAGGGAGATGTATTTGTCATCAGAGAGCCCTTTATTTCATGCTCTCACTTGGAATGCAGGACCTTCTTTCTAACTCAGGGGGCCTTGTTGAATGACAAGCACTCCAATGGAACCGTTAAAGACAGAAGCCCCTATAGGACTCTGATGAGCTGCCCTGTTGGTGAGGCTCCTTCCCCATACAATTCAAGGTTTGAGTCTGTTGCTTGGTCAGCAAGTGCTTGTCATGATGGCATTAATTGGTTGACAATTGGTATTTCCGGTCCTGACAATGGGGCAGTGGCAGTATTGAAATACAATGGCATAATAACAGATACCATCAAGAGTTGGAGAAACAACATATTGAGAACACAAGAATCTGAATGTGCCTGTATTAATGGTTCTTGCTTTACCATAATGACTGATGGACCAAGTAATGGTCAGGCCTCATACAAGATCTTCAAGATAGACAAGGGGAGGGTAGTCAAATCAGTTGAACTGAATGCCCCTAATTACCACTATGAGGAGTGCTCCTGTTATCCTGACGCTAGCGAGGTAGTGTGTGTATGCAGAGACAACTGGCATGGTTCAAATCGACCATGGGTGTCCTTCAATCAGAACTTAGAATATCAAATAGGTTACATATGCAGCGGAATTTTTGGAGATAACCCGCGCCCCAATGATGGAACAGGCAGTTGTGGTCCAGTGTCTTCTAATGGGGCATATGGAGTGAAGGGGTTTTCATTTAAATACGGAAATGGTGTTTGGATAGGAAGAACTAAAAGTACTAGCTCAAGGAGTGGATTTGAGATGATTTGGGATCCCAATGGATGGACAGAGACGGATAGCAGTTTCTCTTTGAAACAAGATATTGTAGCAATAACTGATTGGTCAGGATATAGCGGAAGTTTTGTTCAGCATCCAGAACTGACGGGGCTGGATTGCATGAGGCCTTGCTTCTGGGTCGAGCTAATCAGAGGAAGACCCAAAGAAAATACAATCTGGACCAGTGGGAGCAGCATTTCTTTTTGTGGAGTAAATGGCGACACTGTGGGTTGGTCTTGGCCAGACGGTGCTGAGTTGCCATTCACCATTGACAAG
>cds_ACG58442_A/duck/Vietnam/218/2005_2005/12/19_NA_H5N1_Avian_2005
ATGAATCCAAATCAGAAGATAATAACCATTGGATCAATCTGTATGGTAATTGGAATAGTTAGCTTAATGTTACAGATTGGGAACATGATCTCAATATGGGTCAGTCATTCAATTCAAACAGGGAATCAACACCAAGCTGAACCA------------------AATACTAATTTTCTTACTGAGAACGCTGTGGCTTCAGTAACATTAGCGGGCAATTCATCTCTTTGCCCCATTAGAGGATGGGCTGTACACAGTAAAGACAACAGTATAAGGATTGGTTCCAAGGGGGATGTGTTTGTAATTAGAGAGCCGTTCATCTCATGCTCCCATTTGGAATGCAGAACTTTCTTTTTGACTCAGGGAGCCTTACTGAATGACAAGCACTCCAACGGGACTGTCAAAGACAGAAGCCCTCACAGAACACTAATGAGTTGTCCTGTGGGTGAGGCTCCCTCCCCATATAACTCAAGGTTTGAGTCTGTTGCTTGGTCAGCAAGTGCTTGCCATGATGGCACCAGTTGGTTGACAATTGGAATTTCTGGTCCAGACAATGGGGCTGTGGCTGTATTGAAATACAATGGCATAATAACAGACACCATCAAGAGTTGGAGGAACAACATACTGAGAACTCAAGAGTCTGAATGTGCATGTGTAAATGGCTCTTGCTTTACTGTAATGACTGATGGACCAAGTAATGGACAGGCATCATATAAGATCTTCAAAATGGAAAAAGGGAAAGTAGTTAAATCAGTCGAATTGAATGCTCCTAATTATCACTATGAGGAATGCTCCTGTTATCCTGATGCTGGCGAAATCATATGTGTGTGCAGGGATAATTGGCATGGCTCAAATAGGCCATGGGTATCTTTCAATCAGAATTTGGAGTATCAAATAGGATATATATGCAGTGGAGTTTTCGGAGACAATCCACGCCCCAATGATGGAACAGGTAGTTGTGGTCCAGTGTCCCCTAACGGGGCATATGGGATAAAAGGGTTTTCATTTAAATACGGCAATGGTGTTTGGATCGGGAGAACCAAGAGCACTAATTCCAGGAGCGGCTTTGAAATGATTTGGGATCCAAATGGGTGGACTGGAACGGACAGTAACTTTTCGGTGAAACAAGATATAGTAGCAATAACTGATTGGTCAGGATATAGCGGGAGTTTTGTCCAGCATCCAGAACTGACAGGATTAAATTGCATAAGACCTTGCTTCTGGGTTGAGTTAATCAGAGGGCGGCCCAAAGAGAGCACAATTTGGACTAGTGGGAGCAGCATATCTTTTTGTGGTGTAAATAGTGACACTGTGAGTTGGTCTTGGCCAGACGGTGCTGAGTTGCCATTCACCATTGACAAG
>cds_ACB70704_A/Muscovy_duck/Vietnam/41/2007_2007//_NA_H5N1_Avian_2007
ATGAATCCAAATCAAAAGATAATAACCATTGGGTCAATCTGTATGGTAATTGGAATAGTTAGCTTAATGTTGCAAATTGGGAACATGATCTCAATATGGGTCAGTCATTCAATTCAGACAGGGAATCAAAACCAAGTTGAGCCA------------------AATACTAATTTTCTTACTGAGAAAGCTGTGGCTTCAATAACATTAGCGGGCAATTCATCTCTTTGCCCTATTAGAGGATGGGCTATACACAGTAAGGACAACAGTATAAGGATTGGTTCCAAGGGGGATGTGTTTGTTATTAGAGAGCCATTCATCTCATGCTCCCACTTGGAATGCAGAACTTTCTTTTTGACTCAGGGAGCCTTGCTGAATGACAAGCACTCCAACGGGACTGTCAAAGACAGAAGCCCTCACAGAACATTAATGAGTTGTCCTGTGGGTGAGGCTCCCTCCCCATATAACTCAAGGTTTGAGTCTGTTGCTTGGTCAGCAAGTGCTTGCCATGATGGCACCAGTTGGTTGACAATTGGAATTTCTGGCCCGGACAATGGGGCTGTGGCTGTATTGAAATACAATGGCATAATAACAGACACCATCAAGAGCTGGAGGAACAACATACTGAGAACTCAAGAGTCCGAATGTGCATGCGTAAATGGCTCTTGCTTTACTGTAATGACTGACGGACCAAGTAATGGGCAGGCATCATATAAGATCTTCAAAATGGAAAAGGGGAAAGTAATTAAATCAGTCGAATTGGATGCTCCTAATTACCACTATGAGGAATGCTCCTGTTATCCTGATGCCGGCGAAATCACATGTGTGTGCAGAGATAATTGGCATGGCTCAAATCGGCCATGGGTGTCCTTCAATCAAAATCTGGAGTATCAAATAGGATATATATGCAGTGGAGTTTTCGGAGACAATCCACGCCCCAATGATGGAACAGGTAGTTGTGGTCCGGTGTCCCATAATGGGGCATATGGGGTAAAAGGGTTTTCATTTAAATACGGCAATGGTGTTTGGATCGGGAGAACCAAAAGCCCTAATTCCAGGAGCGGCTTTGAAATGATTTGGGATCCAAATGGGTGGAGTGAAACGGACAGTAGCTTCTCGGTGAAACAAGATATAGTAGCAATAACTGATTGGTCAGGATATAGCGGGAGTTTTGTCCAGCATCCAGAACTGACAGGTTTAGATTGCATAAGACCTTGTTTCTGGGTTGAGTTAATCAGAGGGCGGCCCAAAGAGAGTACAGTTTGGACTAGTGGGAGCAGCATATCCTTTTGTGGTGTAAATAGTGACACTGTGAGTTGGTCTTGGCCAGACGGTGCTGAGTTGCCATTCACCATTGACAAG
>cds_AIU46233_A/duck/Khanhhoa/CVVI-03/2013_2013/01/05_NA_H5N1_Avian_2013
ATGAATCCAAATCAGAAGATAGTAACCATTGGATCAATCTGTATGGTAATTGGAATAATTAGCTTGATGTTACAGATTGGGAACATAATATCAATATGGGTCAGTCATTCAATTCAAACAGGGAATCAACACCAAACTGAACCA------------------AGTACTAATTTTCTTACTGAGAACGCTGTAGCTTCAGTAACATTAGCTGGCAATTCATCTCTTTGCCCCATTAAAGGATGGGCTGTACACAGTAAAGACAACAGTATAAGGATTGGGTCCAAGGGGGATGTGTTTGTAATTAGAGAGCCGTTCATATCATGCTCCCATCTGGAGTGCAGAACTTTCTTTTTGACTCAGGGAGCTTTACTGAATGACAAGCACTCCAACGGGACTGTCAAAGATAGGAGCCCTCACAGAACGCTAATGAGTTGCCCCACAGGTGAGGCTCCCTCCCCATATAACTCAAGGTTTGAGTCTGTTGCTTGGTCGGCAAGTGCTTGCCATGATGGCACCAGTTGGTTGATAATTGGAATTTCTGGTCCAGACAATGGGGCTGTGGCGGTATTGAAATACAATGGCATAATAACAGACACTATCAAGAGTTGGAGGAATAACATACTGAGGACCCAAGAGTCTGAATGTGCATGTGTAAATGGCTCTTGCTTTGCTGTTATGACAGATGGACCAAGTAATGGGCAGGCATCATATAAGATTTTCAAAATAGAAAAAGGGAAAGTAGTTAAGTCAGTCGAATTGAATGCCCCTAATTATCACTATGAGGAATGCTCCTGTTATCCTGATGCTGGCGAAATCATATGTGTGTGCAGGGATAATTGGCATGGCTCAAACAGGCCATGGGTATCTTTCAATCAGAATTTGGAGTATCGAATAGGATATATTTGCAGTGGAGTTTTCGGTGACAATCCACGGCCAAATGACGGTACAGGTAGTTGTGGTCCAGTGTCCTCTAACGGGGCATATGGGGTAAAAGGGTTCTCATTTAAATATGGCAATGGTGTCTGGATCGGGAGGACCAAAAGCACTCATTCCAGGAGCGGCTTTGAAATGATTTGGGATCCAAACGGGTGGACTGGAACGGACAGTGAATTTTCGATGAAACAAGATATAGTAGCAATAACTGATTGGTCGGGATATAGCGGGAGTTTTGTCCAGCACCCAGAACTGACAGGATTAGATTGCATAAGACCTTGCTTCTGGGTTGAGTTGATCAGAGGGCGGCCCAAAGAGAGCACAATTTGGACTAGTGGGAGCAGCATATCTTTTTGTGGTGTAAATAGTGACACTGTGAGTTGGTCTTGGCCAGACGGTGCTGAGTTGCCATTCACCATTGACAAG
>cds_AGD99679_A/mallard/California/2525V/2011_2011/08/12_NA_mixed_N1_Avian_2011
ATGAATCCAAATCAAAAGATAATAACTATTGGGTCAATCTGCATGGCGATTGGAATAATAAATCTGGTGTTACAAATTGGAAATATAATCTCAATATGGGTTAGTCATTCAATCCAAACTGAAAGCAAGAGCCACCCTGAAACGTGCAATCAAAGTGTCATTAATACCAATTTAATTGCAGAACAGACTGTAGCTCCAGCAACACTAGCAGGCAATTCCTCTCTCTGTCCCATCAGTGGATGGGCTATATACAGCAAGGATAATGGTATAAGGATAGGTTCCAAAGGAGATGTATTTGTCATCAGAGAGCCCTTTATTTCATGCTCGCACTTGGAATGCAGAACTTTCTTTCTAACTCAAGGGGCCTTGTTGAATGACAAGCACTCCAATGGAACCGTTAAAGACAGAAGCCCTTATAGAACCCTAATGAGCTGTCCTGTTGGTGAAGCTCCCTCTCCATACAATTCAAGGTTTGAGTCTGTTGCCTGGTCAGCAAGTGCTTGCCACGATGGCATTAGCTGGTTGACAATTGGTATTTCCGGCCCAGACAATGGGGCAGTGGCTGTATTGAAGTACAATGGCATAATAACAGATACTATCAAGAGTTGGAGAAACAACATATTGAGGACACAAGAATCTGAATGTGCCTGCATTAATGGTTCTTGCTTTACCATAATGACTGATGGACCAAGTAATGGTCAGGCTTCATACAAGATTTTCAAAATAGAAAAGGGAAAGGTAGTAAAATCAGTTGAATTGAATGCCCCTAATTACCACTATGAAGAGTGTTCCTGTTATCCTGATGCTAGTGAGGTGATGTGTGTATGCAGGGACAATTGGCATGGTTCAAATCGGCCATGGGTGTCCTTCAACCAGAATCTAGAGTATCAAATAGGATATATATGCAGCGGAGTTTTTGGAGACAATCCACGCCCCAATGACGGAACAGGCAGTTGTGGTCCAGTATCTTCTAATGGGGCATATGGGGTAAAAGGGTTTTCATTTAGATACGGTAACGGTGTTTGGATAGGAAGAACTAAAAGTACTAGCTCAAGGAGTGGGTTTGAGATGATTTGGGACCCCAATGGATGGACAGAGACGGATAACAGTTTCTCTGTGAAGCAAGACATTGTTGCAATAACTGATTGGTCAGGATATAGCGGAAGTTTTGTTCAGCACCCGGAACTGACAGGACTAGACTGCATGCGACCTTGCTTTTGGGTTGAGCTAATCAGAGGAAGACCCAAGGAAAATACAATCTGGACCAGTGGAAGCAGCATTTCCTTTTGTGGGGTAAATAGCGACACTGTGGGTTGGTCTTGGCCAGACGGTGCTGAGTTGCCATTCACCATTGACAAG
>cds_AEN94682_A/duck/Lao/670/2010_2010/03/_NA_H5N1_Avian_2010
ATGAATCCAAATCAAAAGATAATGACCATTGGATCAATCTGTATGGTAATTGGAATAGTTAGCTTAATGTTACAGATTGGGAACATAATCTCAATATGGGTCAGTCATTCATTTCAAACAAGGGTTCAACACCAAGCTGAACCA------------------AATACTAATTTTCTTACTGAAAACGCTGTGGCTTCAGTAACATTAGCGGGCAATTCGTCTCTTTGCCCCATCAGGGGATGGGCTGTACACAGTAAAGACAACAGTATAAGAATTGGTTCCAAGGGGGATGTGTTTGTAATTAGAGAGCCGTTCATCTCATGTTCTCATTTGGAATGCAGAACTTTCTTTTTGACCCAGGGAGCCTTACTGAATGACAAGCACTCCAACGGGACTGTCAAAGACAGGAGCCCCCACAGAGCACTAATGAGTTGCCCTGTGGGTGAGGCTCCCTCCCCATATAACTCAAGGTTTGAGTCTGTTGCTTGGTCAGCAAGTGCTTGCCATGATGGCACCAGTTGGCTGACAATTGGAATTTCTGGACCAGACAATGGGGCTGTGGCTGTATTGAAATACGATGGCATAATAACAGACACCATCAAGAGTTGGAGGAACAACATACTGAGAACTCAAGAGTCTGAATGTGCATGTGTAAATGGCTCTTGCTTTACTGTAATGACTGATGGACCAAGTAATGGACAGGCATCATATAAGATCTTCAAAATGAAAAAAGGGAAAGTAGTTAAATCAGTCGAGTTGAATGCTCCTAATTATCACTATGAGGAATGCTCCTGTTATCCTGATGCTGGAGAAATCATATGTGTGTGCAGGGATAATTGGCATGGCTCAAATAGGCCATGGGTATCTTTCAATCAGAATTTGGAGTATCAGATAGGATATATATGCAGTGGAGTTTTCGGAGACAATCCACGCCCCAATGATGGAACAGGTAGTTGTGGCCCAGTGTCCCCTAACGGGGCATATGGGATAAAAGGGTTTTCATTTAAATATGGCAATGGCGTTTGGATCGGGAGAACCAAAAGCACTAATTCCAGAAGCGGCTTTGAAATGATTTGGGATCCAAATGGGTGGACTGGAACGGACAGTGACTTTTCGATGAAACAAGATATAGTAGCAATAACTGATTGGTCAGGATATAGCGGTAGTTTTGTCCAGCATCCAGAACTGACAGGATTAGATTGCATAAGACCTTGCTTCTGGGTTGAGTTAATCAGAGGGCGGCCCAAAGAAAGCACAATTTGGACTAGTGGGAGCAGCATATCCTTTTGTGGTGTAAATAGTGAAACTGTGAGTTGGTCTTGGCCAGACGGTGCTGAGTTGCCATTCACCATTGACAAG
>cds_ADN78173_A/mallard/Bavaria/185-8/2008_2008/09/22_NA_H1N1_Avian_2008
ATGAATCCAAATCAAAAGATAATAACCATTGGATCAATCTGTATGGTAATTGGAATAGTCAGTTTGATGTTACAAATTGGGAATATAATCTCAATATGGGTTAGTCATTCAATCCAGACAGGGAATCAGCACCAGCCTGAACCGTGCAATCAAAGCATCATTAATACCAATTTTCTTACTGAGCAAGCTGTGGTTTCAGTGACATTAGCGGGTAATGCATCTCTTTGCCCAATTAGTGGATGGGCTATATACAGTAAGGACAACGGTATAAGAATTGGTTCCAAAGGGGATGTGTTTGTTATAAGGGAGCCATTCATCTCATGTTCTCATTTAGAATGCAGAACCTTCTTTTTGACTCAGGGAGCCCTGTTGAATGATAAGCACTCTAACGGGACCGTCAAAGATAGAAGCCCTTATAGGACCTTGATGAGTTGTCCTGTGGGTGAGGCTCCTTCCCCATATAACTCAAGGTTTGAGTCTGTTGCTTGGTCAGCAAGTGCTTGTCATGACGGCATTAGTTGGTTGACAATTGGGATCTCTGGCCCAGACAATGGGGCCGTGGCTGTATTGAAATACAATGGCATAATAACAGACACTATCAAGAGTTGGAGGAACAACATACTGAGAACTCAAGAGTCTGAATGTGCATGTGTAAATGGTTCTTGCTTTACTGTGATGACCGACGGACCAAGCAACGGACAGGCCTCATATAAAATTTTCAAGATAGAAAAAGGGAAAGTAGTTAAATCAGTCGAATTGAATGCCCCTAATTACCACTACGAAGAGTGCTCCTGTTATCCGGATGCGGGCGAAATCATATGTGTGTGTAGGGATAATTGGCATGGCTCAAATCGGCCGTGGGTATCTTTCAACCAAAATTTGGAGTATCAAATAGGGTATATATGTAGTGGAGTTTTCGGAGACAATCCACGCCCCAATGATGGAACGGGCAGTTGCGGTCCTGTGTCCTCTAATGGAGCATACGGAGTAAAAGGGTTCTCATTTAAATACGGCAATGGTGTTTGGATCGGGAGAACCAAAAGCACTAGTTCCAGGAGCGGCTTTGAAATGATCTGGGATCCAAATGGGTGGATTGAAACGGACAGTAGCTTCTCAGTGAAACAAGATATCGTAGCAATAACTGATTGGTCAGGATATAGCGGGAGTTTTGTCCAGCACCCAGAATTGACCGGGTTAGATTGCATGAGACCTTGTTTCTGGGTGGAGCTAATCAGAGGGCGGCCCAAAGAGAATACAATTTGGACCAGTGGGAGCAGCATATCCTTTTGTGGTGTAAATAGTGACACTGTAGGTTGGTCTTGGCCAGACGGTGCTGAGTTGCCATTCACCATTGACAAG
>cds_ABJ16953_A/duck/Viet_Nam/20/2005_2005//_NA_H5N1_Avian_2005
ATGAATCCAAATCAGAAGATAATAACCATCGGATCAATCTGTATGGTAACTGGAATAGTTAGCTTAATGTTACAAATTGGGAACATGATCTCAATATGGGTCAGTCATTCAATTCACACAGGGAATCAACACCAATCTGAACCA------------------AATACTAATTTTCTTACTGAGAAAGCTGTGGCTTCAGTAAAATTAGCGGGCAATTCATCTCTTTGCCCCATTAACGGATGGGCTGTATACAGTAAGGACAACAGTATAAGGATCGGTTCCAAGGGGGATGTGTTTGTTATAAGAGAGCCGTTCATCTCATGCTCCCACTTGGAATGCAGAACTTTCTTTTTGACTCAGGGAGCCTTGCTGAATGACAAGCACTCCAATGGGACTGTCAAAGACAGAAGCCCTCACAGAACATTAATGAGTTGTCCTGTGGGTGAGGCTCCCTCCCCATATAACTCAAGGTTTGAGTCTGTCGCTTGGTCAGCAAGTGCTTGCCATGATGGCACCAGTTGGTTGACAATTGGTATTTCTGGCCCAGACAATGGGGCTGTGGCTGTAGTGAAGTACAATGGCATAATAACAGACACTATCAAGAGTTGGAGGAACAACATACTGAGAACTCAAGAGTCTGAGTGTGCATGTGTAAATGGCTCTTGCTTTACTGTAATGACTGACGGACCAAGTAATAGTCAGGCATCACATAAGATCTTCAAAATGGAAAAAGGGAAAGTGGTTAAATCAGTCGAATTGGATGCTCCTAATTATCACTATGAGGAATGCTCCTGTTATCCTGATGCCGGCGAAATCACATGTGTGTGCAGGGATAATTGGCATGGCTCAAATCGGCCATGGGTGTCTTTCAATCAAAATTTGGAGTATCAAATAGGATATATATGCAGTGGAGTTTTCGGAGACAATCCACGCCCCAATGATGGAACAGGTAGTTGTGGTCCGGTGTCCTCTAACGGGGCATATGGGGTAAAAGGTTTTTCATTTAAATACGGCAATGGTGTCTGGATCGGGAGAACCAAAAGCACTAATTCCAGGAGCGGCTTTGAAATGATTTGGGATCCAAATGGGTGGACTGAAACGGACAGTAGCTTTTCAGTGAAACAAGATATCGTAGCAATAACTGATTGGTCAGGATATAGCGGGAGTTTTGTCCAGCATCCAGAACTGACAGGACTAGATTGCATAAGACCTTGTTTCTGGGTTGAGTTGATCAGAGGGCGGCCCAAAGAGAGCACAATTTGGACTAGTGGGAGCAGCATATCATTTTGTGGTGTAAATAGTGACACTGTGGGTTGGTCTTGGCCAGACGGTGCTGAGTTGCCATTCACCATTGACAAG
>cds_AFX86078_A/shorebird/Delaware_Bay/230/2009_2009/05/20_NA_H6N1_Avian_2009
ATGAATCCAAATCAAAAGATAATAACCATTGGGTCAATCTGCATGGTAATTGGAATAATAAGTCTGGTGCTACAAATTGGAAATATAATTTCAATATGGGTTAGCCATTCAATCCAAACTGGGAGTCAGAACTACCCCGAAGCATGCAATCAAAGTGTCATTAATACCAATTTAATTGCAGAACAGGCTGTAGCCCCAGTAACACTAGCAGGCAATTCCTCTCTCTGTCCCATCAGTGGATGGGCTATATACAGCAAGGATAACGGTATAAGAATAGGTTCCAAGGGAGATGTATTTGTCATCAGAGAGCCTTTTATTTCGTGCTCTCACTTGGAATGCAGGACCTTCTTTCTAACTCAGGGGGCCTTGTTGAATGACAAGCATTCCAATGGAACCGTTAAAGACAGAAGCCCCTATAGAACTCTGATGAGCTGTCCTGTTGGTGAAGCTCCTTCCCCATACAACTCAAGGTTTGAGTCTGTTGCTTGGTCAGCAAGTGCTTGTCATGATGGCATTAGTTGGTTGACAATCGGTATTTCCGGCCCTGACAATGGGGCAGTGGCTGTATTGAAATACAATGGCATAATAACAGATACCATCAAGAGTTGGAGAAACAACATATTGAGAACACAAGAGTCTGAATGTGCATGTATTAATGGTTCTTGCTTTACCCTAATGACTGATGGACCAAGTAATGGCCAGGCCTCATACAAGATCTTCAAGATAGAAAAGGGGAGGGTAGTCAAATCAGTTGAGTTGAATGCCCCTAATTACCACTATGAGGAGTGCTCCTGTTATCCTGATGCTAGCGAGGTAGTGTGTGTATGCAGAGACAACTGGCATGGTTCAAATCGACCATGGGTGTCCTTCAATCAGAACTTAGAATATCAAATAGGATACATATGCAGCGGAATTTTTGGAGATAACCCGCGCCCCAATGATGGAACAGGCAGTTGTGGTCCAGTGTCTTCTAATGGAGCATATGGAGTAAAGGGGTTTTCATTTAAATACGGTAATGGTGTTTGGATAGGAAGAACTAAGAGTACTAGCTCAAGGAGTGGGTTTGAGATGATTTGGGATCCCAATGGGTGGACAGAGACAGATAGCAGTTTCTCTGTGAAACAAGATATTGTAGCAATAACTGATTGGTCAGGGTATAGCGGAAGTTTTGTTCAGCATCCAGAATTGACGGGGCTGGATTGCATGAGGCCTTGCTTCTGGGTCGAGCTAATCAGAGGAAAACCCAAGGAAAATACAATCTGGACCAGTGGGAGCAGCATTTCCTTTTGTGGAGTAAATAGCGACACTGTGGGTTGGTCTTGGCCAGACGGTGCTGAGTTGCCATTCACCATTGACAAG
>cds_ABV60443_A/chicken/Krasnodar/300/07_2007/09/05_NA_H5N1_Avian_2007
ATGAATCCAAATCAGAAGATAATAACCATCGGATCAATCTGTATGGTAATTGGAATAGTTAGCTTAATGTTACAAATTGGGAACATGATCTCAATATGGGTCAGTCATTCAATTCTGACAAGGAATCAACGCCAAGCTGAACCA------------------AATACTAAATTTCTTACTGAGAAAGCTGTGGCTTCAGTAACATTAGCAGGCAATTCATCTCTTTGCCCCATTAGCGGATGGGCTGTATACAGCAAGGACAACAGTATAAGGATCGGTTCCAGGGGGGATGTGTTTGTTATAAGAGAGCCGTTCATCTCATGCTCCCACTTGGAATGCAGAACTTTCTTTTTGACTCAGGGAGCCTTGCTGAATGACAAGCACTCCAATGGGACTGTCAAAGACAGAAGCCCTCACAGAACATTAATGAGTTGTCCTGTGGGTGAGGCTCCCTCCCCATATAACTCAAGGTTTGAGTCTGTTGCTTGGTCAGCAAGTGCTTGCCATGATGGCACCAGTTGGTTGACAATTGGAATTTCTGGTCCAGACAATGGGGCTGTGGCTGTATTAAAATACAATGGCATAATAACAGACACCATCAAGAGTTGGAGGAACAACATACTGAGAACCCAAGAGTCTGAATGTGCATGTGTAAATGGCTCTTGCTTTACTGTAATGACTGATGGACCAAGTAATGGGCAGGCATCATATAAGATCTTCAAAATGGAAAAAGGAAAAGTGGTTAAATCAGTCGAATTGGATGCTCCTAATTATCACTATGAGGAGTGCTCCTGTTATCCTGATGCCGGCGAAATCACATGTGTGTGCAGGGATAATTGGCATGGCTCAAATAGGCCATGGGTATCTTTCAATCAAAATTTGGAGTATCAAATAGGATATATATGCAGTGGAGTTTTCGGAGACAATCCACGCCCCAATGATGGAACAGGTAGTTGTGGTCCAGTGTCCCTTAACGGGGCATATGGGGTAAAAGGGTTTTCATTTAAATACGGCAATGGTGTTTGGATTGGGAGAACCAAAAGCACTAATTCCAGGAGCGGCTTTGAAATGATTTGGGACCCAAATGGGTGGACTGGAACGGACAGTAGCTTTTCGGTGAAGCAAGATATCGTAGCAATAACTGATTGGTCAGGATATAGCGGGAGTTTTGTCCAGCATCCAGAATTGACAGGATTAGATTGCATAAGACCTTGTTTCTGGGTTGAGTTAATCAGGGGGCGGCCTGAAGAGAGCACAATTTGGACCAGTGGGAGCAGCATATCTTTTTGTGGTGTAAATAGTGACACTGTTAGTTGGTCTTGGCCAGACGGTGCTGAATTGCCATTCACCATTGACAAG
>cds_BAN51769_A/duck/Quang_Ninh/21/2013_2013/04/10_NA_H5N1_Avian_2013
ATGAATCCAAATCAGAAGATAGTAACCATTGGATCAATCTGTATGGTAATTGGAATAATTAGCTTGATGTTACAGATTGGGAACATAATATCAATATGGGTCAGTCATTCAATTCAAACAGGGAATCAACACCAAACTGAACCA------------------AATACTAATTTTCTTACTGAGAACGCTGTAGCTTTAGTAACATTAGCTGGCAATTCATCTCTTTGCCCCATTAAAGGATGGGCTGTACACAGTAAAGACAACAGTATAAGGATTGGGTCCAAGGGGGATGTGTTTGTAATTAGAGAGCCGTTCATATCATGCTCACATCTGGAATGCAGAACTTTCTTTTTGACTCAGGGAGCTTTACTGAATGACAAGCACTCCAACGGGACTGTCAAAGATAGGAGCCCTCACAGAACGCTAATGAGTTGCCCTATAGGTGAGGCTCCTTCCCCATATAACTCAAGGTTTGAGTCTGTTGCTTGGTCGGCAAGTGCTTGCCATGATGGCACCAGTTGGTTGATAATTGGAATTTCTGGTCCAGACAATGGGGCTGTGGCGGTATTGAAATACAATGGCATAATAACAGACACTATCAAGAGTTGGAGGAATAACATACTGAGGACCCAAGAGTCTGAATGTGCATGTGTAAATGGCTCTTGCTTTGCTGTTATGACAGATGGACCAAGTAATGGGCAGGCATCATATAAGATTTTCAAAATAGAAAAAGGGAAAGTAGTTAAATCGGTCGAATTGAATGCCCCTAATTATCACTATGAGGAATGCTCCTGTTATCCTGATGCTGGCGAAATCATGTGTGTGTGCAGGGATAATTGGCATGGCTCAAACAGGCCGTGGGTATCTTTCAATCAGAATTTGGAGTATCAAATAGGATATATTTGCAGTGGAGTTTTCGGTGACAACCCACGGCCAAATGACGGTACAGGTAGTTGTGGTCCAGTGTCCTCTAACGGGGCATATGGGGTAAAAGGGTTCTCATTTAAATATGGCAATGGTGTCTGGATCGGGAGGACCAAAAGCACCCATTCCAGGAGCGGCTTTGAAATGATTTGGGATCCAAACGGGTGGACTGGAACGGACAGTGAATTTTCGATGAAACAAGATATAGTAGCAATAACTGATTGGTCAGGATATAGCGGGAGTTTTGTCCAGCACCCAGAACTGACAGGATTAGATTGCATAAGACCTTGCTTCTGGGTTGAGTTAATCAGAGGGCGGCCCAAAGAGAGCACAATTTGGACTAGTGGGAGCAGCATATCTTTTTGTGGTGTAAATAGTGACACTGTGAGTTGGTCTTGGCCAGACGGTGCTGAGTTGCCATTCACCATTGACAAG
>cds_AMX73897_A/blue-winged_teal/Louisiana/UGAI14-2494/2014_2014/09/17_NA_H9N1_Avian_2014
ATGAATCCAAATCAAAAGATAATAACTATTGGGTCAATCTGCATGGTAATTGGAATAATAAGTCTGGTACTACAAATTGGAAACATAATCTCAATATGGGTTAGCCATTCAATCCAAACTGGAAGCCAGAACCACCCAGAAACATGCAATCAAAGTGTCATTAATACCAATTTAATTGCAGAACAGGCTGTAGATTCAGTAGCACTAGCAGGTAATTCCTCTCTCTGTCCAATCAGTGGATGGGCTATATACAGCAAGGACAATGGTATAAGGATAGGTTCCAAAGGAGATGTATTTGTCATCAGAGAGCCTTTTATTTCATGCTCTCATTTGGAATGCAGGACTTTTTTTCTAACTCAAGGGGCCTTGTTGAATGACAAGCATTCTAATGGAACCGTTAAAGACAGAAGCCCTTATAGAACCCTGATGAGCTGCCCTGTTGGTGAAGCTCCTTCTCCATACAATTCAAGGTTTGAGTCTGTTGCTTGGTCAGCAAGTGCTTGTCATGATGGCATTAGTTGGTTGACAATTGGTATTTCCGGCCCAGACAATGGGGCGGTGGCTGTATTGAAATACAATGGCATAATAACAGATACTATCAAGAGTTGGAGAAGCAATATATTGAGAACACAAGAGTCTGAATGTGCCTGCATTAATGGTTCTTGCTTTACCATAATGACCGATGGGCCGAGTAATGGCCAGGCCTCATACAAAATTTTCAGGATAGAAAAGGGAAAGGTAGTCAAATCAGTTGAGTTGAATGCCCCTAATTACCACTATGAGGAGTGCTCCTGTTATCCTGATGCTAGCGAGGTAATGTGTGTGTGCAGAGATAACTGGCATGGTTCAAATCGACCATGGGTGTCCTTCAATCAAAATCTAGAGTATCAAATAGGATACATATGCAGCGGAGTTTTTGGAGACAACCCGCGCCCCAGTGATGGAACAGGCAGTTGTGGTCCAGTGTCTTCTAATGGGGCATATGGAGTGAAGGGATTTTCATTTAAATACGGTAATGGTGTTTGGATAGGAAGAACTAAAAGTACTAGCTCAAGGAGTGGGTTTGAGATGATCTGGGATCCTAATGGGTGGACGGAGACAGACAGCAGTTTCTCTGTAAAGCAAGATATTGTAGCAATAACTGACTGGTCAGGATATAGCGGAAGTTTTGTTCAGCATCCAGAACTGACGGGGTTGGATTGCATGAGGCCTTGCTTCTGGGTTGAGCTGATCAGAGGAAGACCCAAGGAGAACACAATTTGGACCAGTGGAAGCAGCATTTCCTTTTGTGGAGTAAATAGCGACACTGTGGGTTGGTCTTGGCCAGACGGTGCTGAGTTGCCATTCACCATTGACAAG
>cds_AHY20719_A/chicken/Bhutan/415/2012_2012/02/18_NA_H5N1_Avian_2012
ATGAATCCAAATCAAAAGATAATGGCCATTGGATCAATCTGTATGGTAATTGGAATAGTTAGCTTAATGTTACAGATTGGGAACATAATCTCAATATGGGTCAGTCATTCATTTCAAACAAGGGTTCAACACCAAGCCGAACCA------------------AACACTAATTTTCTTACTGAGAACGCTGTGGCTTCAGTAACATTAGCGGGCAATTCGTCTCTTTGCCCCATTAGGGGATGGGCTGTACACAGTAAAGACAACAGTATAAGAATTGGTTCCAAGGGGGATGTGTTTGTAATTAGAGAGCCGTTCATCTCATGCTCTCATTTGGAATGCAGAACTTTCTTTTTGACTCAGGGAGCCTTACTGAATGACAAGCACTCCAACGGGACTGTCAAAGACAGGAGCCCTCACAGAACACTAATGAGTTGCCCTGTGGGTGAGGTTCCCTCCCCATACAACTCAAGGTTCGAGTCTGTTGCTTGGTCAGCAAGTGCTTGCCATGATGGCACCAGTTGGTTGACAATTGGAATTTCTGGACCAGACAATGGGGCTGTGGCTGTATTGAAATACAATGGCATAATAACAGACACCATCAAGAGTTGGAGGAACAACATACTGAGAACTCAAGAGTCTGAATGTGCATGTGTAAATGGTTCTTGCTTTACTGTAATGACTGATGGACCAAGTAATGGACAGGCATCATATAAGATCTTCAAAATGAAAAAAGGGAAAGTAGTTAAATCAGTCGAGCTGAATGCTCCTAACTATCACTATGAGGAATGCTCCTGTTATCCTGATGCGGGAGAAATCATGTGTGTGTGCAGGGATAACTGGCATGGCTCAAATAGGCCATGGGTGTCTTTCAATCAGAATTTGGAGTATCAGATAGGATATATATGCAGTGGAGTTTTCGGAGACAATCCACGCCCCAATGATGGAACAGGTAGTTGTGGCCCAGTGTCCCCTAACGGGGCATATGGGATAAAAGGGTTTTCATTTAAATACGGTAATGGCGTTTGGATCGGGAGAACCAAAAGCACTAATTCCAGAAGCGGCTTTGAAATGGTTTGGGATCCAAATGGGTGGACTGGTACGGACAGTGACTTTTCGATGAAACAAGATATAGTAGCAATAACTGATTGGTCAGGATATAGCGGGAGTTTTGTCCAGCATCCAGAACTGACAGGATTAGATTGCATAAGACCTTGCTTCTGGGTTGAGTTAATCAGAGGGCGGCCCAAAGAAAGCACAATTTGGACTAGTGGGAGCAGCATATCCTTTTGTGGTGTAAATAGTGAAACTGTGAGTTGGTCTTGGCCAGACGGTGCTGAGTTGCCATTCACCATTGACAAG
>cds_ACJ26101_A/house_crow/Hong_Kong/719/2007_2007//_NA_H5N1_Avian_2007
ATGAATCCAAATCAAAAGATAATAACCATTGGGTCAATCTGTATGGTAATTGGAATAGTTAGCTTAATGTTACAAATTGGGAACATGATCTCAATATGGGTCAGTCATTCAATTCAGACAGGGAATCAAAACCAAGTTGAGCCA------------------AATACTAATTTTCTTACTGAGAAAGCTGTGGCTTCAGTAACATTAGCGGGCAATTCATCTCTTTGCCCTATTAGAGGATGGGCTATACACAGTAAGGACAACAGTATAAGGATTGGTTCCAAGGGGGATGTGTTTGTTATTAGAGAGCCATTCATCTCATGCTCCCACTTGGAATGCAGAACTTTCTTTTTGACTCAGGGAGCCTTGCTGAATGACAAGCACTCCAACGGGACTGTCAAAGACAGAAGCCCTCACAGAACATTAATGAGTTGTCCTGTGGGTGAGGCTCCCTCCCCATATAACTCAAGGTTTGAGTCTGTTGCTTGGTCAGCAAGTGCTTGCCATGATGGCACCAGTTGGTTGACAATTGGAATTTCTGGCCCAGACAATGGGGCTGTGGCTGTATTGAAATACAATGGCATAATAACAGACACCATCAAGAGCTGGAGGAACAACATACTGAGAACTCAAGAGTCCGAATGTGCATGCGTAAATGGCTCTTGCTTTACTGTAATGACTGACGGACCAAGTAATGGGCAGGCATCATATAAGATCTTCAAAATGGAAAAAGGGAAAGTAATTAAATCAGTCGAATTGGATGCTCCTAATTACCACTATGAGGAATGCTCCTGTTATCCTGATGCCGGCGAAATCACATGTGTGTGCAGAGATAATTGGCATGGCTCAAATCGGCCATGGGTGTCCTTCAATCAAAATCTGGAGTATCAAATAGGATATATATGCAGTGGAGTTTTCGGAGACAATCCACGCCCCAATGATGGAACAGGTAGTTGTGGTCCGGTGTCCCAGAATGGGGCATATGGGGTAAAAGGGTTTTCATTTAAATACGGCAATGGTGTTTGGATCGGGAGAACCAAAAGCCCTAATTCCAGGAGCGGCTTTGAAATGATTTGGGATCCAAATGGGTGGAGTGAAACGGACAGTAGCTTCTCGGTGAAACAAGATATAGTAGCAATAACTGATTGGTCAGGATATAGCGGGAGTTTTGTCCAGCATCCAGAACTGACAGGTTTAGATTGCATAAGACCTTGTTTCTGGGTTGAGTTAATCAGAGGGCGGCCCAAAGAGAGTACAGTTTGGACTAGTGGGAGCAGCATATCCTTTTGTGGTGTAAATAGTGACACTGTGAGTTGGTCTTGGCCAGACGGTGCTGAGTTGCCATTCACCATTGACAAG
>cds_BAV31841_A/Muscovy_duck/Vietnam/HU3-1079/2015_2015/08/15_NA_H5N1_Avian_2015
ATGAATCCAAATCAGAAGATAGTAACCATTGGATCAATCTGTATGGTAATTGGAATAATTAGCTTGATGTTACAGATTGGGAACATAATATCAATATGGGTCAGTCATTCAATTCAAACAGGGAATCAACACCAAACTGAACCA------------------AATACTAATTTTCTTACTGAGAAAGCTGTAGCTTCAGTAACATTAGCTGGCAATTCATCTCTTTGCCCCATTAAAGGATGGGCTGTACACAGTAAAGACAACAGTATAAGGATTGGGTCCAAGGGGGATGTGTTTGTAATTAGAGAACCGTTCATATCATGCTCCCATCTGGAATGCAGAACTTTCTTTTTGACTCAGGGAGCCTTACTGAATGACAAGCACTCCAACGGGACTGTCAAAGATAGGAGCCCTCACAGAACGCTAATGAGTTGCCCTATAGGTGAGGCTCCCTCCCCATATAACTCAAGGTTTGAGTCTGTTGCTTGGTCGGCAAGTGCTTGCCATGATGGCACCAGTTGGTTGACAATTGGAATTTCTGGTCCAGACAATGGGGCTGTGGCGGTATTGAAATACAATGGCATAATAACAGACACTATCAAGAGTTGGAGGAATAACATACTGAGGACCCAAGAATCTGAATGTGCATGTGTTAATGGCTCTTGCTTTGCTGTTATGACAGATGGACCAAGTAATGGGCAGGCATCATATAAGATTTTCAAAATAGAAAAAGGGAAAGTAGTTAAGTCAGTCGAATTGAATGCCCCTAATTATCACTATGAGGAATGCTCCTGTTATCCTGATGCTGGCGAAATCATATGTGTTTGCAGGGATAATTGGCATGGCTCAAACAGGCCATGGGTATCTTTCAATCAGAATTTGGAGTATCGAATAGGATATATTTGCAGTGGAGTTTTCGGTGACAATCCACGGCCAAATGACGGTACAGGTAGCTGTGGTCCAGTGTCCTCTAACGGGGCATATGGGGTAAAAGGGTTCTCATTTAGATATGGCAATGGTGTCTGGATCGGGAGGACCAAAAGCACTCATTCCAGGAGCGGCTTTGAAATGATTTGGGATCCAAACGGGTGGACTGGAACGGACAGTGAATTTTCGATGAAACAAGATATAGTAGCAATAACTGAGTGGTCAGGATATAGCGGGAGTTTTGTCCAGCACCCAGAACTGACAGGATTAGATTGCATAAGACCCTGCTTCTGGGTTGAGTTGATCAGAGGGCTGCCCAAAGAGAGCACAATTTGGACTAGTGGGAGCAGCCTATCTTTTTGTGGTGTAAACAGTGACACTGTGAGTTGGTCTTGGCCAGACGGTGCTGAGTTGCCATTCACCATTGACAAG
>cds_BAV31621_A/Muscovy_duck/Vietnam/HU3-575/2015_2015/08/15_NA_H5N1_Avian_2015
ATGAATCCAAATCAGAAGATAGTAACCATTGGATCAATCTGTATGGTAATTGGAATAATTAGCTTGATGTTACAGATTGGGAACATAATATCAATATGGGTCAATCATTCAATTCAAACAGGGAATCAACACCAAACTGAACCA------------------AATACTAATTTTCTTACTGAAAAAGCTGTAGCTTCAGTAACATTAGCTGGCAATTCATCTCTTTGCCCCATTAAAGGATGGGCTGTACACAGTAAAGACAACAGTATAAGGATTGGGTCCAAGGGGGATGTGTTTGTAATTAGAGAGCCGTTCATATCATGCTCCCATTTGGAATGCAGAACTTTCTTTTTGACTCAGGGAGCCTTACTGAATGACAAGCACTCCAATGGGACTGTCAAAGATAGGAGCCCTCACAGAACGCTAATGAGTTGCCCTATAGGTGAGGCTCCCTCCCCATATAACTCCAGGTTTGAGTCTGTTGCTTGGTCGGCAAGTGCTTGCCATGATGGCACCAGTTGGTTGATAATTGGAATTTCTGGTCCAGACAATGGGGCTGTGGCGGTATTGAAATACAATGGCATAATAACAGACACTATCAAGAGTTGGAGGAATAACATACTGAGGACCCAAGAGTCTGAATGTGCATGTGTGAATGGCTCTTGCTTTGCTGTTATGACAGATGGACCAAGTAATGGGCAGGCATCATATAAGATTTTCAAAATAGAAAAAGGGAAAGTAGTTAAGTCAGTCGAATTGAATGCCCCTAATTATCACTACGAGGAATGCTCCTGTTATCCTGATGCTGGCGAAATCATATGTGTTTGCAGGGATAATTGGCATGGCTCAAACAGGCCATGGGTATCTTTCAATCAGAATTTGGAGTATCGAATAGGATATATTTGCAGTGGAGTTTTCGGTGACAATCCACGGCCTAATGACGGTACAGGTAGTTGTGGTCCAGTGTCCTCTAACGGGGCATATGGGGTAAAAGGGTTCTCATTTAGATATGGCAATGGTGTCTGGATCGGGAGGACCAAAAGCACTCATTCCAGGAGCGGCTTTGAAATGATTTGGGATCCAAACGGGTGGACTGGAACGGACAGTGAATTTTCGATGAAACAAGATATAGTAGCAATAACTGATTGGTCAGGATATAGCGGGAGTTTTGTCCAGCACCCAGAACTGACAGGATTAGATTGCATAAGACCTTGCTTCTGGGTTGAGTTGATCAGAGGGCGGCCCAAAGAGAGCACAATTTGGACTAGTGGGAGCAGCATATCTTTTTGTGGTGTAAATAGTGACACTGTGAGTTGGTCTTGGCCAGACGGTGCTGAGTTGCCATTCACCATTGACAAG
>cds_BAP28602_A/muscovy_duck/Vietnam/LBM631/2014_2014/04/15_NA_H5N1_Avian_2014
ATGAATCCAAATCAGAAGATAGTAACCATTGGATCAATCTGTATAGTAATTGGAATAATTAGCTTGATGTTACAGATTGGGAACATAATCTCAATATGGATCAGTCATTCAATTCAAACAGTGAATCAACACCAAACTGAACCA------------------AATACTAATTTTCTTACTGAGAACGCTGTAGCTTCAGTAACATTAGCTGGCAACTCATCTCTTTGCCCCATTAGAGGATGGGCTGTACACAGTAAAGACAACAGTATAAGGATTGGGTCCAAAGGGGATGTGTTTGTAATTAGAGAGCCGTTCATCTCATGCTCCCATCTGGAATGCAGAACTTTCTTTTTAACTCAGGGAGCTTTACTGAATGACAAGCACTCCAACGGGACTGTCAAAGATAGGAGCCCTCACAGAACGCTAATGAGTTGTCCTATAGGTGAAGCTCCCTCCCCATATAACTCGAGGTTTGAGTCTGTTGCTTGGTCGGCAAGTGCTTGCCATGATGGCACCAGTTGGTTGATAATTGGAATTTCTGGTCCAGACAATGGGGCTGTGGCGGTATTGAAATACAATGGCATAATAACAGACACTATCAAGAGTTGGAGGAATAACATACTGAGGACCCAAGAGTCTGAATGTGCATGTGTAAATGGCTCTTGCTTTACTGTGTTGACAGATGGACCAAGTAATGGGCAGGCATCATATAAGATTTTCAAAATAGAAAAAGGGAAAGTGGTTAAGTCAGTCGAATTGAATGCTCCTAATTATCACTATGAGGAATGCTCCTGTTATCCTGATGCTGGCGAAATCATATGTGTGTGCAGGGATAATTGGCATGGCTCCAACAGGCCATGGATATCCTTCAATCAGAATTTGGAGTATCAAATAGGATATATTTGCAGTGGGGTTTTCGGAGACAATCCACGGCCAAATGACGGGACAGGTAGTTGTGGTCCAGTGTCCTCCAACGGGGCATATGGGGTAAAAGGGTTCTCATTTAAATACGGCAATGGTGTTTGGATCGGGAGGACCAAAAGCACTCATTCCAGGAGCGGCTTTGAAATGATTTGGGATCCAAACGGGTGGACTGGAACGGACAGTGAATTTTCGATGAAACAAGATATAGTAGCAATAACTGATTGGTCAGGATACAGCGGGAGTTTTGTCCAGCATCCAGAACTGACAGGATTAGATTGCATAAGACCTTGCTTCTGGGTTGAGTTAATCAGAGGGCGGCCCAAAGAGAGCACAATTTGGACTAGTGGGAGCAGCATATCTTTTTGTGGTGTAAACAGCGACACTGTGAGTTGGTCTTGGCCAGACGGTGCTGAGTTGCCATTCACCATTGACAAG
>cds_BAM44545_A/mute_swan/Hyogo/2802F001/2011_2011/02/11_NA_H5N1_Avian_2011
ATGAATCCAAATCAGAAGATAATAACCATTGGATCAGTCTGTATGATAATTGGAATAGTTAGCTTAATGTTACAGATTGGGAACATGATCTCAATATGGGTCAGTCATTCAATTCAAACAGGGAATCAACACCAAGCTGAATCA------------------AATACTAATTTTCTTACTGAGAGCGCTGTGGCTTCAGTAACATTAGCGGGCAATTCATCTCTTTGCCCCATTAGAGGATGGGCCGTACACAGTAAAGACAACAGTATAAGGATTGGGTCCAAGGGGGATGTGTTTGTAATTAGGGAGCCGTTTATCTCATGCTCCCATATGGAATGCAGGACTTTCTTTTTGACTCAGGGAGCCTTACTGAATGACAAGCATTCCAACGGAACTGTCAAAGACAGGAGCCCTCACAGAACACTAATGAGTTGTCCTGTGGGTGAGGCTCCCTCCCCATATAACTCGAGGTTTGAGTCTGTTGCTTGGTCAGCAAGCGCTTGCCATGATGGCACCAGTTGGTTGACAATTGGAATTTCTGGTCCAGACAATGGAGCTGTGGCTGTATTGAAATACAATGGCATAATAACAGACACCATCAAGAGTTGGGGGAATAACATACTGAGGACTCAAGAGTCTGAATGTGCATGTGTAAATGGCTCTTGCTTTACTGTAATGACAGATGGGCCAAGTAATGGACAGGCATCATATAAGATCTTCAAAATAGAAAAAGGGAAAGTAGTTAAATCAGTCGAATTGAATGCTCCTAATTATCACTATGAGGAATGCTCCTGTTATCCTGATTCTGGCGAAATAATATGTGTGTGCAGGGACAATTGGCATGGCTCAAATAGGCCATGGGTATCCTTCAATCAGAATTTGGAGTATCAAATAGGATATATTTGCAGTGGGGTTTTCGGAGACAATCCACGGCCAAATGATGGGACAGGTAGTTGTGGTCCAATGTCCCCTAACGGGGCATATGGGATAAAAGGGTTTTCATTTAAATACGGTAATGGTGTTTGGATCGGGAGAACCAAAAGCACTAATTCCAGGAGCGGTTTTGAAATGATTTGGGATCCAAATGGGTGGACTGGAACGGACAGTGAATTTTCGGTGAAACAAGATATAGTAGCAATAACTGATTGGTCAGGATATAGCGGGAGTTTTGTCCAGCATCCGGAACTGACAGGATTAGACTGCATAAGACCTTGCTTCTGGGTTGAGTTAATCAGGGGGCGGCCAAAAGAAAGCACAATTTGGACTAGTGGGAGCAGCATATCCTTTTGTGGTGTAAATAGTGACACTGTGAGTTGGTCTTGGCCAGACGGTGCTGAGTTGCCATTCACCATTGACAAG
>cds_AFK13810_A/duck/Egypt/1113SD/2011_2011/01/11_NA_H5N1_Avian_2011
ATGAATCCAAATCAGAAGATAATAACCATCGGATCAATCTGTATGGTAATTGGGATAGCTAGCTTAATGTTACAAATTGGAAACATAATCTCAATATGGGTCAGTCATTCAATTCAGACAGGGAATCAATGCCAAGATGAATCA------------------AACACTAAATTTCTTGCTGAGAAAGCTGTGGCTTCAGTAACATTAGCGGGCAATTCATCTCTTTGTCCCATTAGCGGATGGGCTGTGTACAGTAAGGATAATAGCATAAGGATCGGTTCCAAGGGGGATGTGTTTGTTATAAGAGAGCCATTCATCTCATGCTCCCACTTGGAATGCAGAACTTTCTTTTTAACCCAGGGAGCCTTACTGAATGACAAGCACTCCAATGGAACTGTCAAAGACAGAAGCCCTCACAGAACATTAATGAGTTGTCCTGTGGGTGAGGCTCCCTCCCCATATAACTCAAGGTTTGAGTCTGTTGCTTGGTCAGCAAGTGCTTGCCATGATGGCACCAGTTGGTTGACAATTGGAATTTCTGGTCCAGACAATGGGGCTGTGGCTGTATTGAAATACAATGGCATAATAACAGACACCATCAAGAGTTGGAGGAACAACATAATGAGAACTCAAGAGTCTGAATGTGCATGTGTAAATGGCTCTTGCTTTACTGTAATGACTGATGGACCAAGTAGTGGGCAGGCATCATATAAGATCTTCAAAATGGAAAAGGGAAAAGTGGTTAAATCAGTCGAATTGGATGCTCCTAATTATCACTATGAGGAGTGCTCCTGTTATCCTGATGCCGGCGAAATCACATGTGTGTGCAGGGATAATTGGCATGGATCAAACAGGCCATGGGTATCTTTCAATCAAAATTTGGAGTATCAAATAGGATATATATGCAGTGGAGTTTTCGGAGACAATCCACGCCCCAATGATGGAACGGGTAGTTGTGGTCCGGTGTTCCCTAACGGGGCATATGGGGTAAAAGGGTTTTCATTTAAATACGGCAATGGTGTTTGGATCGGGAGAACCAAAAGCACTAATTCCAGGAGCGGCTTTGAAATGATTTGGGACCCAAATGGGTGGACTGGAACGGACAGTAGCTTTTCAGTGAAGCAAGATATCGTAGCAATAACTGAATGGTCAGGATATAGCGGGAGTTTTGTTCAGCATCCAGAACTGACAGGATTAGATTGCATAAGACCTTGTTTCTGGGTTGAGTTAATCAGAGGGCGGCCTAAAGAGAGCACAATTTGGACCAGTGGAAGCAGCATATCTTTTTGTGGGGTAAATGGTGACACTGTTAGTTGGTCTTGGCCAGACGGTGCTGAGTTGCCATTCACCATTGACAAG
>cds_ADP07639_A/mallard/Washington/44338-009/2007_2007/08/29_NA_H6N1_Avian_2007
ATGAATCCAAATCAAAAGATAATAACCATTGGGTCAATCTGCATGGTAATTGGAATAATAAGTCTGGTGCTACAAATTGGAAATATAATTTCAATATGGGTTAGCCATTCAATCCAAACTGGAAGTCAGAACTACCCCGAAACATGCAATCAAAGTGTCATTAATACCAATTTAATTGCAGAACAGGCTGTAGCTCCAGTAACACTAGCAGGCAATTCCTCTCTCTGTCCCATCAGTGGATGGGCTATATACAGCAAGGATAACGGTATAAGAATAGGTTCCAAGGGAGATGTATTTGTCATCAGAGAGCCTTTTATTTCATGCTCTCACTTGGAATGCAGGACTTTCTTTCTAACTCAAGGGGCCCTGTTGAATGACAAGCATTCCAATGGAACCGTTAAAGACAGAAGCCCCTATAGAACCCTGATGAGCTGCCCTGTTGGTGAAGCTCCTTCCCCATACAACTCAAGGTTTGAGTCTGTTGCTTGGTCAGCAAGTGCTTGTCATGATGGCATTAGTTGGTTGACAATTGGTATTTCCGGCCCTGACAATGGGGCGGTGGCTGTGTTGAAATACAATGGCATAATAACAGATACTATCAAGAGTTGGAGAAACAACATATTGAGAACACAAGAGTCTGAATGTGCCTGTATTAATGGTTCTTGCTTTACCATAATGACTGATGGACCAAGTAATGGCCAGGCCTCATACAAGATCTTCAAGATAGAAAAGGGGAGGGTAGTCAAATCAGTTGAGTTGAATGCCCCTAATTACCACTATGAGGAGTGCTCCTGTTATCCCGATGCTAGCGAGGTAGTGTGTGTATGCAGAGACAACTGGCATGGTTCAAATCGACCATGGGTGTCCTTCAATCAGAACTTAGAATATCAAATAGGATACATATGCAGCGGAATTTTTGGAGATAACCCGCGCCCCAATGATGGAACAGGCAGTTGTGGTCCAGTGTCTTCTAATGGGGCATATGGAGTAAAGGGGTTTTCATTTAAATACGGTAATGGTGTTTGGATAGGAAGAACTAAAAGTACTAGCTCAAGGAGTGGGTTTGAAATGATTTGGGATCCCAATGGGTGGACAGAGACAGACAGCAGTTTCTCTGTGAAACAAGATATTGTAGCAATAACTGATTGGTCAGGATATAGCGGAAGTTTTGTTCAGCATCCAGAACTGACGGGGCTGGATTGCATGAGGCCTTGCTTCTGGGTCGAGCTGATCAGAGGAAGACCCAAGGAAAATACAATCTGGACCAGTGGGAGTAGCATTTCTTTTTGTGGAGTAAATAGCGACACTGTGGGTTGGTCTTGGCCAGACGGTGCTGAGTTGCCATTCACCATTGACAAG
>cds_ACF47499_A/American_wigeon/California/HKWF353/2007_2007/11/03_NA_H6N1_Avian_2007
ATGAATCCAAATCAAAAGATAATAACTATTGGGTCAATCTGCATGGTAATTGGAATAGTAAGTCTGGTGCTACAAATTGGAAATATAATCTCAATATGGGTTAGCCATTCAATCCAAACTGGAAGTCGGAACCACCCCGAAACATGCAATCAAAGTGTCATTAATACCAATTTAATTGCAGAACAAGCTGTAGATCCAGTATCACTAGCAGGTAATTCCTCTCTCTGTCCCACCAATGGATGGGCTATATACAGCAAGGATAATGGTATAAGGATAGGTTCCAAAGGAGACGTATTTGTCATCAGAGAGCCTTTTATTTCATGCTCTCACTTGGAATGCAGGACTTTCTTTCTAACTCAAGGAGCCCTGTTGAATGACAAGCATTCTAATGGAACCGTTAAAGACAGAAGCCCTTATAGAACCCTAATGAGCTGCCCTGTTGGTGAAGCTCCTTCTCCATACAATTCAAGGTTTGAGTCTGTTGCTTGGTCAGCAAGTGCTTGTCATGATGGCATTAGTTGGTTGACAATTGGTATTTCCGGCCCAGACAATGGGGCGGTGGCTGTATTAAAATACAATGGCATAATAACAGATACTATCAAGAGTTGGAGAAACAATATATTGAGAACACAAGAGTCTGAATGTGCCTGCATTAATGGTTCTTGCTTTACCATAATGACTGATGGACCAAGTAATGGCCAGGCCTCATACAAGATTTTCAAGATAGAAAAGGGAAAGGTAGTCAAATTAGTTGAGTTGAATGCCCCTAATTACCACTATGAGGAGTGCTCCTGTTATCCTGATGCCAGCGAGGTAATGTGTGTATGCAGAGACAACTGGCATGGTTCAAATCGACCATGGGTGTCCTTCAATCAGAATCTAGAATATAAAATAGGATACATATGCAGCGGGGTTTTTGGAGACAACCCGCGCCCCAATGATGGAACAGGCAGTTGTGGTCCAGTGTCTTCTAATGGGGCATATGGAGTAAAGGGGTTTTCATTTAAATACGGTAATGGTGTCTGGATAGGAAGAACTAAAAGTACTAGTTCAAGGAGTGGGTTTGAGATGATCTGGGATCCTAATGGGTGGACAGAGACAGACAACAGTTTCTCTGTGAAGCAAGATATTGTAGCAATAACTGATTGGTCAGGATATAGCGGAAGTTTTGTTCAGCATCCAGAACTGACGGGGTTGGATTGCATAAGGCCTTGCTTCTGGGTTGAGCTGATCAGAGGAAGACCCCAGGAGAATACAATTTGGACCAGTGGGAGCAGCATTTCTTTTTGTGGAGTAAATAGTGACACTGTGGGTTGGTCTTGGCCAGACGGTGCTGAGTTGCCATTCACCATTGACAAG
>cds_ABB19631_A/pintail/Alberta/210/2002_2002/08/16_NA_H1N1_Avian_2002
ATGAATCCAAATCAAAAGATAATAACTATTGGGTCAATCTGCATGGCAATTGGAATAATAAGTCTGGTGTTACAAATTGGAAATATAATCTCAATATGGGTTAGCCATTCAATTCAAACTGGAAGTCAGAACCACCCTGAAACATGCAATCAAAGTGTCATCAATACCAATTTAATTGCAGAACAGGCTGTAGCTCCAGTAACACTAGCAGGCAATTCCTCTCTCTGTCCCATCAGTGGATGGGCTATATACAGCAAGGATAATGGTATAAGGATAGGTTCCAAGGGGGACGTATTTGTCATCAGAGAGCCTTTCATTTCATGCTCTCACTTGGAATGCAGGACTTTCTTTCTAACTCAAGGGGCCTTGTTGAATGACAAGCATTCCAATGGAACCGTTAAAGACAGAAGCCCTTATAGAACCCTAATGAGCTGTCCCGTTGGTGAAGCTCCTTCTCCATACAATTCGAGGTTTGAATCTGTTGCTTGGTCAGCAAGTGCTTGTCATGATGGCATTAGTTGGTTGACAATTGGTATTTCCGGCCCAGACAATGGGGCGGTGGCTGTATTGAAATACAATGGCATAATAACAGATACTATTAAGAGTTGGAGAAACAATATATTGAGAACACAAGAGTCTGAATGTGCCTGCATTAACGGTTCCTGCTTTACCATAATGACTGATGGACCAAGTAATGGCCAGGCCTCATACAAGATTTTTAAGATGGAGCAGGGGAAGGTAGTCAAGTCAGTTGAGTTGAATGCCCCTAATTACCACTATGAGGAATGCTCCTGTTATCCTGATGCTAGCGAGGTAATGTGTGTATGCAGAGACAACTGGCATGGTTCAAATCGACCATGGGTGTCCTTCAATCAGGATCTAGAATATCAAATAGGATACATATGCAGCGGAGTTTTTGGAGACAACCCACGCCCCAATGATGGAACAGGCAGTTGCGGTCCAGTGTCTTCTAATGGGGCATATGGAGTAAAAGGGTTTTCATTTAAATACGGTAATGGTGTTTGGATAGGAAGAACTAAAAGTACTAGCTCAAGAAGTGGGTTTGAGATGATTTGGGATCCCAATGGGTGGACAGAGACAGACAACAGTTTCTCTGTGAAACAAGATATTGTAGCAATAACTGATTGGTCAGGATATAGCGGAAGTTTTGTTCAGCATCCAGAATTGACGGGGTTGGACTGCATGAGGCCTTGCTTTTGGGTTGAGCTGATCAGAGGAAAACCCAAGGAGAATACAATCTGGACAAGTGGGAGCAGCATTTCCTTTTGTGGAGTAAATAGCGACACTGTAGGTTGGTCTTGGCCAGACGGTGCTGAGTTGCCATTCACCATTGACAAG
>cds_BAI39986_A/bar-headed_goose/Mongolia/X25/2009_2009/07/_NA_H5N1_Avian_2009
ATGAATCCAAATCAGAAGATAATAACCATTGGATCAGTCTGTATGATAATTGGAATAGTTAGCTTAATGTTACAGATTGGGAACATGATCTCAATATGGGTCAGTCATTCAATTCAAACAGGGAATCAACACCAAGCTGAACCA------------------AATACTAATTTTCTTACTGAGAACGCTGTGGCTTCAGTAACATTAACGGGCAATTCATCTCTTTGCCCCATTAGAGGATGGGCTGTACACAGTAAAGACAACAGTATAAGGATTGGGTCCAAGGGGGATGTGTTTGTAATTAGAGAGCCGTTCATCTCATGCTCCCATATGGAATGCAGGACTTTCTTTTTGACTCAGGGAGCCTTACTGAATGACAAGCATTCCAACGGGACTGTCAAAGACAGGAGCCCTCACAGAACACTAATGAGTTGTCCTGTGGGTGAGGCTCCCTCCCCATATAACTCGAGGTTTGAGTCTGTTGCTTGGTCAGCAAGCGCTTGCCATGATGGCACCAGTTGGTTGACAATTGGAATTTCTGGTCCAGACAATGGGGCTGTGGCTGTATTGAAATACAATGGCATAATAACAGACACTATCAAGAGTTGGAGGAATAACATACTGAGGACTCAAGAGTCTGAATGTGCATGTGTAAATGGCTCTTGCTTTACTGTAATGACAGATGGACCAAGTAATGGACAGGCATCATATAAGATCTTCAAAATAGAAAAAGGGAAAGTAGTTAAATCGGTCGAATTGAATGCTCCTAATTATCACTATGAGGAATGCTCCTGTTATCCTGATTCTGGCGAAATAATATGTGTGTGCAGGGACAATTGGCATGGCTCAAATAGGCCATGGGTATCTTTCAATCAGAATTTGGAGTATCAAATAGGATATATTTGCAGTGGGGTTTTCGGAGACAATCCACGGCCAAATGATGGGACAGGTAGTTGTGGTCCAATGTCCCCTAACGGGGCATATGGGATAAAAGGGTTTTCATTTAAATACGGTAATGGTGTTTGGATCGGGAGAACCAAAAGCACTAATTCCAGGAGCGGTTTTGAAATGATTTGGGATCCAAATGGGTGGACTGGAACGGACAGTGAATTTTCGGTGAAACAAGATATAGTAGCAATAACTGATTGGTCAGGATATAGCGGGAGTTTTGTCCAGCATCCGGAACTGACAGGATTAGACTGCATAAGACCTTGCTTCTGGGTTGAGTTAATCAGGGGGCGGCCAAAAGAAAGCACAATTTGGACTAGTGGGAGCAGCATATCTTTTTGTGGTGTAAATAGTGACACTGTGAGTTGGTCTTGGCCAGACGGTGCTGAGTTGCCATTCACCATTGACAAG
>cds_AMN14674_A/chicken/Egypt/D10547E/2015_2015/01/27_NA_H5N1_Avian_2015
ATGAATCCAAATCAGAAGATAATAACCATCGGATCAATCTGTATGATAATTGGGATAGCTAGCTTAATGTTACAAATTGGAAACATAATCTCAATATGGGTCAGTCATTCAATTCAGACAGGGAATCAATGCCAAGATGAATCA------------------AACACTAAATTCCTTGCTGAGAAAGCTGTGGCTTCAGTAACATTAGCGGGCAATTCATCTCTTTGTCCCATTAGCGGATGGGCTGTGTACAGTAAGGATAACAGCATAAGGATCGGTTCCAAGGGGGATGTGTTTGTTATAAGAGAGCCATTCATCTCATGCTCCCACTTGGAATGCAGAACTTTCTTTTTAACCCAGGGAGCCTTACTGAATGACAAGCACTCCAATGGAACTGTCAAAGACAGAAGCCCTCACAGAACATTAATGAGTTGTCCTGTGGGTGAGGCTCCCTCCCCATATAACTCAAGGTTTGAGTCTGTTGCTTGGTCAGCAAGTGCTTGCCACGATGGCACCAGTTGGTTGACAATTGGAATTTCTGGTCCAGACAATGGGGCTGTGGCTGTATTGAAATACAATGGCATAATAACAGACACCATTAAGAGTTGGAGGAACAACATAATGAGAACTCAAGAGTCTGAATGTGCATGTGTAAATGGCTCTTGCTTTACTGTAATAACTGATGGACCAAGTAGTGGGCAGGCATCATACAAGATCTTCAAAATGGAAAAGGGAAAAGTGGTTAAATCAGTCGAATTGGATGCTCCTAATTATCACTATGAGGAGTGCTCCTGTTACCCTGATGCCGGCGAAATCACATGTGTGTGCAGGGATAATTGGCATGGATCAAACAGACCATGGGTATCTTTCAATCAAAATTTGGAGTATCAAATAGGATATATATGCAGTGGAGTTTTCGGAGACAATCCACGCCCCAATGATGGAACGGGTAGTTGTGGTCCGGTGTCCCCTAATGGGGCATATGGGGTAAAAGGGTTTTCATTTAAATACGGCAATGGTGTTTGGATTGGGAGAACCAAAAGCACTACTTCCAGGAGCGGCTTTGAAATGATTTGGGACCCAAATGGGTGGACTGGAACGGACAGTAGCTTTTCAGTGAAGCAAGATATCGTAGCAATAACTGAATGGTCAGGATATAGCGGGAGTTTTGTCCAGCATCCAGAATTGACAGGATTAGATTGCATAAGACCTTGTTTCTGGGTTGAGTTAATCAGAGGGCGGCCTAAAGAGAGCACAATTTGGACCAGTGGAAGCAGCATATCCTTTTGTGGGGTAAATGGTGATACTGTTAGTTGGTCTTGGCCAGACGGTGCTGAGTTGCCATTCACCATTGACAAG
>cds_AHL78449_A/mallard/Sweden/51588/2006_2006/10/19_NA_mixed_N1_Avian_2006
ATGAATCCAAATCAAAAGATAATAACCATTGGGTCAATCTGTATGGTAATTGGAATAGCCAGTTTGATGTTACAAATTGGAAACATGATCTCAATATGGGTTAGCCATTCAATTCAGACAGGGAATCAATACCAGCCTGAACCATGCAACCAAAGCATCATCAATACAAATTTTCTTACTGAACAGGCTGTAACTTCGGTGGCATTAGCGGGCAATTCATCTCTTTGCCCTATTAGTGGATGGGCTATATACAGTAAGGATAACGGTATAAGAATTGGTTCCAAGGGGGATGTATTTGTTATAAGAGAGCCATTCATCTCATGCTCCCACTTGGAATGCAGAACCTTCTTTTTAACTCAGGGAGCTCTATTGAATGACAAGCATTCTAATGGAACCGTCAAAGATAGAAGCCCTTACAGAACCTTGATGAGTTGTCCCATGGGTGAGGCTCCTTCCCCATATAACTCAAGGTTTGAGTCTGTTGCTTGGTCGGCAAGTGCTTGTCATGATGGCATCAGTTGGTTGACAATTGGAGTTTCTGGTCCAGACAATGAGGCTGTGGCTGTATTGAAGTACAATGGCATAATAACGGACACTATCAAGAGTTGGAGGAACAACATTTTGAGAACCCAAGAATCTGAATGTGCATGTGTAAATGGTTCTTGCTTTACTGTAATGACCGATGGACCAAGTAATGGGCAGGCCTCATATAAGATCTTCAAGATAGAAAAAGGAAAAGTAGTCAAATCAGTTGAATTGAATGCCCCTAATTATCACTATGAGGAATGCTCCTGCTATCCTGATGCAGGCGAAATCATGTGTGTGTGCAGGGATAACTGGCATGGTTCGAATCGGCCGTGGGTATCTTTCAATCAAAATCTGGAGTATCGAATAGGATATATATGCAGTGGAGTTTTCGGAGACAATCCACGCCCCAATGATGGAACAGGCAGTTGCGGTCCGGTGTCCTCTAACGGGGCATATGGAGTAAAAGGGTTTTCATTTAAATACGGCAATGGTGTTTGGATCGGAAGAACAAAAAGCACTAGTTCCAGAAGCGGCTTTGAGATGATTTGGGATCCGAATGGGTGGACTGAAACGGACAGTAGCTTCTCAGTGAAGCAAGACATCGTAGCAATAACTGACTGGTCAGGATATAGTGGGAGTTTTGTCCAGCATCCAGAACTGACAGGATTAGATTGCATGAGACCTTGTTTCTGGGTTGAGCTAATCAGAGGGCGGCCCAAAGAGAATACAATTTGGACTAGTGGGAGCAGCATATCCTTTTGTGGTGTAGATAGTGACACTGTGGGTTGGTCTTGGCCAGACGGTGCTGAGTTGCCATTCACCATTGACAAG
>cds_ABO52778_A/turkey/Italy/3675/1999_1999/10/08_NA_H7N1_Avian_1999
ATGAATCCAAATCAGAAGATAATAACCATTGGATCAATCTGTATGGTAATTGGAATAGTCAGCTTGATGTTGCAAATTGGGAACATAATCTCAATATGGGTTAGCCATTCAATTCAGACAGGGAATCGATACCAGCCTGAACCATGCAACCAAAGCATT------------------ACTGAACAGGCTGTAACTTCAGTGACATTAGCGGGCAATTCATCTCTTTGCCCTATTAGTGGGTGGGCTATATACAGTAAGGATAACGGTATAAGAATTGGTTCCAAGGGGGATGTATTTGTTATGAGAGAGCCATTTATCTCATGCTCCCATTTGGAATGCAGAACCTTCTTTTTGACTCAGGGAGCTCTGTTGAATGACAAGCATTCTAATGGAACCGTCAAAGATAGAAGCCCTTACAGAACCTTGATGAGTTGTCCCGTGGGTGAAGCCCCTTCCCCATACAACTCAAGGTTTGAGTCTGTTGCTTGGTCGGCAAGTGCTTGTCATGATGGCATCAGTTGGTTGACAATTGGAATTTCTGGTCCCGACAATGAGGCTGTGGCTGTATTGAAATACAATGGTATAATAACGGACACTATCAAGAGTTGGAGAAACAACATTTTGAGAACTCAAGAATCCGAATGTGCATGTGTAAATGGCTCTTGCTTTACTGTAATGACCGATGGACCGAGTAATGGGCAGGCCTCATACAAGATCTTCAAGATAGAAAAAGGAAAAGTAGTTAAATCAGTTGAATTGAATGCCCCTAATTATCACTACGAGGAGTGCTCCTGTTATCCTGATGCAGGCGAAGTCATGTGTGTGTGCAGGGATAACTGGCATGGCTCGAATCGGCCGTGGGTATCTTTCAATCAAAATCTGGAGTATCAAATAGGATATATATGCAGTGGAGTTTTCGGAGACAATCCACGACCCAATGATGGAACAGGCAGTTGCGGTCCGATGTCCTCTAACGGGGCATATGGAGTAAAAGGGTTTTCATTTAAATACGGCAATGGTGTTTGGATCGGAAGAACAAAAAGCACTAGTTCCAGAAGCGGCTTTGAGATGATTTGGGATCCGAATGGATGGACTGAAACGGACAGTAGCTTCTCAGTGAAACAAGACATCGTAGCAATAACTGACTGGTCAGGATATAGCGGGAGTTTTGTCCAGCATCCAGAACTGACAGGATTAGATTGCATGAGACCTTGTTTCTGGGTTGAGCTAATCAGAGGGCGGCCCAAAGAGAACACAATTTGGACTAGTGGGAGCAGCATATCCTTTTGTGGTGTAAATAGTGACACTGTGGGTTGGTCTTGGCCAGACGGTGCTGAGTTGCCATTCACCATTGACAAG
>cds_ABL08290_A/chicken/Guiyang/3721/2005_2005//_NA_H5N1_Avian_2005
ATGAATCCAAATCAGAAGATAATAACCATTGGGTCAATCTGTATGGTAATTGGAATAGTTAGCTTAATGTTACAAATTGGGAACATGATCTCAATATGGGTCAGTCATTCAATTCAAACAGGGAATCAACACCAAGCTGAACCA------------------AATGCTAATTTTCTTACTGAGAACGCTGTGGCTTCAGTAACATTAGCGGGCAATTCATCTCTTTGCCCCGTTAGAGGATGGGCTGTACACAGTAAAGACAACAGTATAAGGATTGGTTCCAAGGGGGATGTGTTTGTTATTAGAGAGCCGTTCATCTCATGCTCCCACTTGGAATGCAGAACTTTCTTTTTGACTCAGGGAGCCTTACTGAATGACAAGCACTCCAATGGGACTGTCAAAGACAGAAGCCCTCACAGAACATTAATGAGTTGTCCTGTGGGTGAGGCTCCCTCCCCTTATAACTCAAGGTTTGAGTCTGTTGCTTGGTCAGCAAGTGCTTGCCATGATGGCACCAGTTGGTTGACAATTGGAATTTCTGGCCCAGACAATGGGGCTGTGGCTGTATTGAAATACAATGGCATAATAACAGACACCATCAAGAGTTGGAGGAACAACATACTGAGAACTCAAGAGTCTGAATGTGCATGTGTAAATGGCTCTTGCTTTACTGTAATGACTGATGGACCAAGTAATGGGCAGGCATCATATAAGATCTTCAAAATGGAAAAAGGGAAAGTGGTCAAATCAGTCGAATTGAATGCTCCTAATTATCACTATGAGGAATGCTCCTGTTATCCTGATGCTGGCGAAATCACATGTGTGTGCAGGGATAATTGGCATGGCTCAAATAGGCCATGGGTATCTTTCAATCAGAATTTGGAGTATCAAATAGGATATATATGCAGTGGAGTTTTCGGAGACAATCCACGCCCCAATGATGGAACAGGTAGTTGTGGTCCAGTGTCCCCTAACGGGGCATATGGGATAAAAGGGTTTTCATTTAAATACGGCAATGGTGTTTGGATCGGAAGAACCAAAAGCACTAATTCCAGGAGCGGCTTTGAAATGATTTGGGATCCAAATGGGTGGACTGAAACGGACAGTAACTTTTCGGTGAAACAAGATATAGTAGCAATAACTGATTGGTCAGGATATAGCGGGAGTTTTGTCCAGCATCCAGAACTGACAGGATTAGATTGCATAAGACCTTGCTTCTGGGTTGAGTTAATCAGAGGGCGGCCCAAAGAGAGCACAATTTGGACTAGTGGGAGCAGCATATCCTTTTGTGGTGTAAATAGTGACACTGTGAGTTGGTCTTGGCCAGACGGTGCTGAGTTGCCATTCACCATTGACAAG
>cds_ABG49440_A/common_bussard/Bavaria/2/2006_2006//_NA_H5N1_Avian_2006
ATGAATCCAAATCAGAAGATAATAACCATCGGATCAATCTGTATGGTAATTGGAATAGTCAGCTTAATGTTACAAATTGGGAACATGATCTCAATATGGATCAGTCATTCAATTCAGACAGGGAATCAATGCCAAGCTGAACCA------------------AATACTAAATTCCTTACTGAGAAAGCTGTGGCTTCAGTAACATTAGCGGGCAATTCATCTCTTTGCCCCATTAGCGGATGGGCTGTATACAGTAAGGACAACAGTATAAGGATCGGTTCCAGGGGGGATGTGTTTGTTATAAGAGAGCCGTTCATCTCATGCTCCCACTTGGAATGCAGAACTTTCTTTTTGACTCAGGGAGCCTTGCTGAATGACAAGCACTCCAATGGGACTGTCAAAGACAGAAGCCCTCACAGAACATTAATGAGTTGTCCTGTGGGTGAGGCTCCCTCCCCATATAACTCAAGGTTTGAGTCTGTTGCTTGGTCAGCAAGTGCTTGCCATGATGGCACCAGTTGGTTGACAATTGGAATTTCTGGTCCAGACAATGGGGCTGTGGCTGTATTGAAATACAATGGCATAATAACAGACACCATCAAGAGTTGGAGGAACAACATACTGAGAACTCAAGAGTCTGAATGTGCATGTGTAAATGGCTCTTGCTTTACTGTAATGACTGATGGACCAAGTAGTGGGCAGGCATCATATAAGATCTTCAAAATGGAAAAAGGGAAAGTGGTTAAATCAGTCGAACTGGATGCTCCTAATTATCACTATGAGGAGTGCTCCTGTTATCCTGATGCCGGCGAAATCACATGTGTGTGCAGGGATAATTGGCATGGCTCAAATAGGCCATGGGTATCTTTCAATCAAAATTTGGAGTATCAAATAGGATATATATGCAGTGGAGTTTTCGGAGACAATCCACGCCCCAATGATGGAACAGGTAGTTGTGGTCCGGTGTCCCCTAACGGGGCATATGGGGTAAAAGGGTTTTCATTTAAATACGGCAATGGTGTTTGGATCGGGAGAACCAAAAGCACTAATTCCAGGAGCGGCTTTGAAATGATTTGGGACCCAAATGGGTGGACTGGAACGGACAGTAGCTTTTCGGTGAAGCAAGATATCGTAGCAATAACTGATTGGTCAGGATATAGCGGGAGTTTTGTCCAGCATCCAGAACTGACAGGATTAGATTGCATAAGACCTTGTTTCTGGGTTGAGCTAATCAGAGGGCGGCCTAAAGAGAACACAATTTGGACCAGTGGGAGCAGCATATCTTTTTGTGGTGTAAATAGTGACACTGTTAGTTGGTCTTGGCCAGACGGTGCTGAGTTGCCATTCACCATTGACAAG
>cds_AAT73315_A/chicken/Indonesia/PA/2003_2003//_NA_H5N1_Avian_2003
ATGAATCCAAATCAGAAGATAATAACCATTGGATCAATCTGTATGGTAATTGGAATAGTTAGCTTAATGTTACAAATTGGGAACATGATCTCAATATGGGTCAGTCATTCAATTCAGACAGGGAATCAACACCAAGCTGAATCA------------------AATACTAACCCTCTTACTGAGAAAGCTGTGGCTTCAGTAACATTAGCGGGCAATTCATCTCTTTGCCCCATTAGAGGATGGGCTGTACACAGTAAGGACAACAGTATAAGGATCGGTTCCAAGGGGGATGTGTTTGTTATTAGAGAGCCGTTCATCTCATGCTCCCACTTGGAATGCAGAACTTTCTTTTTGACTCAGGGAGCCTTGCTGAATGACAAGCACTCCAACGGGACTGTCAAAGACAGAAGCCCTCACAGAACATTGATGAGTTGTCCTGTGGGTGAGGCTCCCTCCCCATATAACTCAAGGTTTGAGTCTGTTGCTTGGTCAGCAAGTGCTTGCCATGATGGCACCAGTTGGTTGACAATTGGAATTTCTGGCCCAGACAATGGGGCTGTGGCTGTATTGAAATACAATGGCATAATAACAGACACTATCAAGAGTTGGAGGAACAACATACTGAGAACTCAAGAGTCTGAATGTGCATGTGTAAATGGCTCTTGCTTTACTGTAATGACTGATGGACCAAGTAATGGGCAGGCATCATATAAGATCTTCAAAATGGAAAAAGGGAAAGTGGTTAAATCAGTCGAATTGGATGCTCCTAATTATCACTATGAGGAGTGCTCCTGTTATCCTGATGCCGGCGAAATCACATGTGTGTGCAGGGATAATTGGCATGGCTCAAATAGGCCATGGGTATCTTTCAATCAAAATTTGGAGTATCAAATAGGATATATATGCAGTGGAGTTTTCGGAGACAATCCACGCCCCAATGATGGAACAGGTAGTTGTGGTCCGATGTCCCCTAACGGGGCATATGGGGTAAAAGGGTTTTCATTTAAATACGGCAATGGTGTTTGGATCGGGAGAACCAAAAGCACTAATTCCAGGAGCGGCTTTGAAATGATTTGGGATCCAAATGGGTGGACTGGAACGGACAGTAGCTTTTCGGTGAAACAAGATATAGTAGCAATAACTGATTGGTCAGGATATAGCGGGAGTTTTGTCCAGCATCCAGAACTGACAGGATTAGATTGCATAAGACCTTGTTTCTGGGTTGAGTTAATCAGAGGGCGGCCCAAAGAGAGCACAATTTGGACTAGTGGGAGCAGCATATCTTTTTGTGGTGTAAATAGTGACACTGTGAGTTGGTCTTGGCCAGACGGTGCTGAGTTGCCATTCACCATTGACAAG
>cds_APC30520_A/mallard_duck/Netherlands/44/2011_2011/12/24_NA_H7N1_Avian_2011
ATGAATCCAAACCAAAAGATAATAACCATTGGATCAATCTGTATGGTAATTGGAATAGCCAGCTTGATGCTACAAATTGGGAATATAATCTCAATATGGATTAGCCATTCAATTCAGACAGGGAATCAATACCAGCCTGAATCATGCAATCAAAGCATCATTAATACCAATCTTCTTGCTGAACAGGCTGTTACGTCGGTAGCATTAGCGGGCAATTCATCTCTTTGCCCTATTAGTGGGTGGGCCATATACAGTAAGGATAACGGTATAAGAATTGGTTCCAAGGGGGATGTGTTTGTCATAAGAGAGCCATTCATCTCATGCTCCCACTTGGAATGCAGAACCTTCTTTTTGACCCAGGGGGCTCTGCTGAATGACAAGCATTCTAATGGGACCGTCAAAGATAGAAGCCCCTATAGAACTTTAATGAGTTGTCCCGTGGGTGAGGCTCCTTCCCCGTACAATTCAAGATTTGAGTCTGTTGCTTGGTCGGCAAGTGCTTGTCATGATGGCATCAGTTGGTTGACGATCGGAATTTCTGGTCCAGACAATGGGGCTGTGGCTGTATTGAAGTACAACGGCATAATAACGGACACTATCAGGAGTTGGAGGAATAACATTTTGAGAACTCAAGAATCTGAGTGTGCATGTGTAAATGGCTCTTGCTTTACTGTAATGACTGATGGGCCAAGTAATGGACAGGCCTCATACAAAATCTTCAAGATAGAAAAAGGAAAAATAGTCAAATCAGTTGAATTGAATGCCCCTAATTACCACTACGAGGAGTGCTCCTGTTATCCTGATGCGGGCGAAATTATGTGTGTGTGCAGGGACAACTGGCATGGCTCAAATCGGCCGTGGGTATCTTTCAATCAGAATCTGGAGTATCAAATAGGATACATATGCAGTGGGGTTTTCGGAGACAATCCACGCCCCAATGATGGAACAGGCAGTTGCGGTCCAATGTCCTCTAACGGGGCATATGGAGTAAAAGGGTTTTCATTTAAATACGGCAATGGTGTTTGGATCGGAAGAACAAAAAGTACTAGTTCCAGAAGCGGCTTTGAGATGATTTGGGATCCGAATGGATGGACTGAGACGGACAATAGTTTCTCAGTGAAGCAAGACATCGTAGCAATAACTGACTGGTCAGGGTATAGTGGGAGTTTTGTCCAACATCCAGAACTGACAGGATTAGATTGCATGAGGCCTTGTTTCTGGGTTGAGCTAATCAGAGGGCGGCCCAAAGAGAACACAATTTGGACTAGTGGGAGCAGCATATCCTTTTGTGGTGTAAATAGTGACACTGTGGGTTGGTCTTGGCCAGACGGTGCTGAGTTGCCATTCACCATTGACAAG
>cds_AMX74423_A/chicken/Niger/15VIR2060-1/2015_2015/04/02_NA_H5N1_Avian_2015
ATGAATCCAAATCAGAAGATAATGACCATTGGATCAATTTGTATGGTAATTGGAATAATTAGCTTGATGTTACAGATTGGGAACATAATCTCAATATGGGTCAGTCATTCAATTCAAACAGGGAATCAACACCAAACTGAACCA------------------AATACTAATTTCTTCACTGATAACACTGTAACTTCAGTAACATTAGCTGGCAATTCATCTCTTTGCCCCATTAAAGGATGGGCTGTACACAGTAAAGACAACAGTATAAGGATTGGGTCCAAGGGGGATGTGTTTGTAATTAGAGAGCCGTTCATATCATGCTCCCATCTGGAATGCAGAACCTTCTTTTTGACTCAGGGAGCTTTACTGAATGACAAGCACTCCAACGGGACTGTCAAAGATAGGAGCCCTCATAGAACGCTAATGAGTTGCCCTATAGGTGAGGCTCCCTCTCCATACAACTCAAGGTTTGAGTCTGTTGCTTGGTCGGCAAGTGCTTGCCATGATGGCACCAGTTGGTTGATAATTGGGATTTCTGGTCCAGACAATGGGGCTGTGGCGGTATTGAAATACAATGGCATAATAACAGACACTATCAAGAGTTGGAGGAATAACATACTGAGGACCCAAGAGTCTGAATGTGCATGTGTGAATGGCTCTTGCTTTACTGTTATGACAGATGGACCAAGTAATGGGCAGGCATCATATAAGATTTTCAAAATAGAAAAAGGGAAAGTAGTTAAGTCAGTCGAATTGAATGCCCCCAATTATCACTATGAGGAATGCTCCTGTTATCCTGAGGCTGGCGAAATCATATGTGTGTGCAGGGATAATTGGCATGGCTCAAACAGGCCATGGGTATCTTTCAATCAGAATTTGGAGTATCAAATAGGATATATTTGCAGTGGAGTTTTCGGTGACAATCCACGGCCGAATGACGGTACAGGGAGTTGTGGACCAGTGTCCTCTAACGGGGCATATGGGGTAAAAGGGTTCTCATTTAAATATGGCAATGGTGTCTGGATCGGGAGGACCAAAAGCACTCATTCCAGGAGCGGCTTTGAAATGATTTGGGATCCAAACGGGTGGACTGGAACGGACAGTGAGTTTTCGATGAAACAAGATATAGTAGCAATAACTGATTGGTCAGGATATAGCGGGAGTTTTGTCCAGCACCCAGAACTGACAGGATTAGATTGCATGAGACCTTGCTTCTGGGTTGAGTTAATCAGAGGGCGGCCCAAAGAGAGCACAATTTGGACTAGTGGGAGCAGCATATCTTTTTGTGGTGTAAATAGTGACACTGTGAGTTGGTCTTGGCCAGACGGTGCTGAGTTGCCATTCACCATTGACAAG
>cds_AMQ46718_A/mallard/Maryland/12OS606/2012_2012/02/01_NA_H1N1_Avian_2012
ATGAATCCAAATCAAAAGATAATAACCATTGGGTCAATCTGCATGGCAATTGGAATAATAAGTCTGGTGTTACAAATTGGAAATATAATCTCAATATGGGTCAGTCATTCAATCCAAATTGAAAGCAAGAGCCACCCTGAAACATGCAATCAAAGTGTCATTAATACCAATTTAATTGCAGAACATACTGTAGATCCAGTAACACTAGCAGGCAATTCCTCTCTCTGTCCCATCAGTGGATGGGCTATATACAGCAAGGATAATGGTATAAGGATAGGTTCCAAAGGAGATGTATTTGTCATCAGAGAGCCCTTTATTTCATGCTCGCACTTGGAATGCAGAACTTTCTTTCTAACTCAAGGGGCCTTGTTGAATGACAAGCATTCCAATGGAACCGTTAAAGACAGAAGCCCTTATAGGACCCTAATGAGCTGTCCTGTTGGTGAAGCTCCCTCTCCATACAATTCAAGGTTTGAGTCTGTTGCCTGGTCAGCAAGTGCTTGCCACGATGGCATTAGCTGGTTGACAATTGGTATTTCCGGCCCAGACAATGGGGCAGTGGCTGTATTGAAGTACAATGGCATAATAACAGATACTATCAAGAGTTGGAGAAACAACATATTGAGGACACAAGAATCTGAATGTGCCTGCATTAATGGTTCTTGCTTTACCATAATGACTGATGGGCCAAGTAATGGTCAGGCTTCATACAAGATTTTCAAAATAGAAAAGGGAAAGGTAGTAAAATCAGTTGAGTTGAATGCCCCTAATTACCACTATGAAGAGTGTTCCTGTTATCCTGATGCTAGTGAGGTGATGTGTGTATGCAGGGACAATTGGCATGGTTCAAATCGGCCATGGGTGTCCTTCAACCAAAATCTAGAGTATCAAATAGGATATATATGCAGCGGAGTTTTTGGAGACAATCCACGCCCCAATGACGGAACAGGCAGTTGTGGTCCAGTATCTTCTAATGGGGCATATGGGGTAAAAGGGTTTTCGTTTAGATACGGTAACGGTGTTTGGATAGGAAGAACTAAAAGTACTAGCTCAAGGAGTGGGTTTGAGATGATCTGGGACCCCAATGGATGGACAGAGACGGATAACAGTTTCTCTGTGAAGCAAGACATTGTTGCAATAACTGATTGGTCAGGGTATAGCGGAAGTTTTGTTCAGCACCCGGAACTGACAGGACTAGACTGCATGCGACCTTGCTTTTGGGTTGAACTAATCAGAGGAAGGCCCAAGGAGAATACAATCTGGACCAGTGGAAGCAGCATTTCCTTTTGTGGGGTAAATAGCGACACTGTGGGTTGGTCTTGGCCAGACGGTGCTGAGTTGCCATTCACCATTGACAAG
>cds_AEK50653_A/mallard/California/6744/2009_2009/10/25_NA_H6N1_Avian_2009
ATGAATCCAAATCAAAAGATAATAACTATTGGGTCAATCTGCATGGTAATTGGAATAGTAAGTCTGGTGCTACAAATTGGAAATATAATCTCAATATGGGTTAGCCATTCAATCCAAACTGGAAGTCAGAACCACCCCGAAACATGCAATCAAAGTGTCATTAATACCAACTTAATTGCAGAACAAGCTGTAGATCCAGTATCACTAGCAGGTAATTCCTCTCTCTGTCCCATCAATGGATGGGCTATATACAGCAAGGATAATGGTATAAGGATAGGTTCCAAAGGAGACGTATTTGTCATCAGAGAGCCTTTTATTTCATGCTCTCACTTGGAATGCAGGACTTTCTTTCTAACTCAAGGAGCCCTGTTGAATGACAAGCATTCTAATGGAACCGTTAAAGACAGAAGCCCTTATAGAACCCTAATGAGCTGCCCTGTTGGTGAAGCTCCTTCTCCATACAATTCAAGGTTTGAGTCTGTTGCTTGGTCAGCAAGTGCTTGTCATGATGGCATTAGTTGGTTGACAATTGGTATTTCCGGCCCAGACAATGGGGCGGTGGCTGTATTAAAATACAATGGCATAATAACAGATACTATCAAGAGTTGGAGAAACAATATATTGAGAACACAAGAGTCTGAATGTGTCTGCATTAATGGTTCTTGCTTTACCATAATGACTGATGGACCAAGTAATGGCCAGGCCTCATACAAAATTTTCAAGATAGAAAAGGGAAAGGTAGTCAAATCAGTTGAGTTGAATGCCCCTAATTACCACTATGAGGAATGCTCCTGTTATCCTGATGCCAGCGAGGTAATGTGTGTATGCAGAGACAACTGGCATGGTTCAAATCGACCATGGGTGTCCTTCAATCAGAATCTAGAATATAAAATAGGATACATATGTAGCGGGGTTTTTGGAGACAACCCGCGCCCCAATGATGGAACAGGCAGTTGTGGTCCAGTGTCTTCTAATGGGGCATATGGAGTAAAGGGGTTTTCATTTAAATACGGTAATGGTGTCTGGATAGGAAGAACTAAAAGTACTAGTTCAAGGAGTGGGTTTGAGATGATCTGGGATCCTAATGGGTGGACAGAAACAGACAACAGTTTCTCTGTGAAGCAAGATATTGTAGCAATAACTGATTGGTCAGGATATAGCGGAAGTTTTGTTCAGCATCCAGAACTGACGGGGTTGGATTGCATAAGGCCTTGCTTCTGGGTTGAGCTGATCAGAGGAAGACCCCAGGAGAATACAATTTGGACCAGTGGGAGCAGCATTTCTTTTTGTGGAGTAAATAGTGACACTGTGGGTTGGTCTTGGCCAGACGGTGCTGAGTTGCCATTCACCATTGACAAG
>cds_ACN85445_A/duck/Viet_Nam/12A-LA/2008_2008//_NA_H5N1_Avian_2008
ATGAATCCAAATCAGAAGATAATAACCATCGGATCAATCTGTATGGTAACTGGAATAGTTAGCTTAATGTTACAAGTTGGGAACATGATCTCGATATGGGTCAGTCATTCAATTCACACAGGGAATCAACACCAAGCTGAGCCA------------------AATACTAATTTTCCTACTGAGAAAGCTGTGGCCTCAGCAAAATTAGCGGGCAATTCATCTCTTTGCCCCATTAACGGATGGGCTGTATACAGTAAGGACAACAGCATAAGGATCGGTTCCAAAGGGGATGTGTTTGTTATAAGAGAGCCATTCATATCATGCTCCCACTTGGAATGCAGAACTTTCTTTTTGACTCAAGGAGCCTTGCTGAATGATAAACACTCCAATGGAACTGTCAAAGACAGAAGCCCTCACAGAACATTAATGAGTTGTCCTGTGGGTGAGGCTCCCTCCCCGTATAACTCAAGGTTTGAGTCTGTTGCTTGGTCAGCAAGTGCTTGCCATGATGGCACCAGTTGGTTGACAATTGGAATTTCTGGCCCAGACAATGGGGCTGTGGCTGTATTGAAATACAATGGCATAATAACAGACACTATCAAGAGTTGGAGGAACAACATACTGAGAACTCAAGAGTCTGAATGTGCATGTGTAAATGGCTCTTGCTTTACTGTAATGACAGATGGACCAAGTAATGGTCAGGCATCACATAAGATCTTCAAAATGGAAAAAGGAAAAGTGATTAAATCAGTCGAATTGGATGCTCCTAATTATCACTATGAGGAATGCTCCTGTTATCCTGATGCCGGTGAAATCACATGTGTGTGCAGGGATAATTGGCATGGCTCAAATCGACCATGGGTATCTTTCAATCAAAACTTGGAGTATCAAATAGGGTATATATGCAGTGGGGTTTTCGGAGACAATCCACGCCCCAATGATGGAAAAGGTAGTTGTGGTCCGGTGTCCTCTAACGGGGCATATGGGGTAAAAGGGTTTTCATTTAAATACGGCAATGGTGTCTGGATCGGGAGAACCAAAAGCACTAATTCCAGGAGCGGCTTTGAAATGATTTGGGATCCAAATGGGTGGACTGAAACAGACAGTAGCTTTTCAGTGAAACAAGATATTGTAGCAATAACTGATTGGTCAGGATATAGCGGGAGTTTTGTCCAGCATCCAGAACTGACAGGACTAGATTGCATAAGACCTTGTTTCTGGGTTGAGTTGATCAGAGGGCGGCCCAAAGAGGGCACAATTTGGACTAGTGGGAGCAGCATATCTTTCTGTGGTGTAAGTGGTGACACTGTGGGTTGGTCTTGGCCAGACGGTGCTGAGTTGCCATTCACCATTGACAAG
>cds_ACG58563_A/duck/Vietnam/206/2005_2005/12/07_NA_H5N1_Avian_2005
ATGAATCCAAATCAAAAGATAATAACCATTGGGTCAATTTGTATGGTAATTGGAATAGTTAGCTTAATGTTACAAATTGGGAACATGATCTCAATATGGGTCAGTCATTCAATTCAGACAGGGAATCAAAACCAAGTTGAACCA------------------AATACTAATTTTCTTACTGAGAAAGCTGTGACTTCAGTAACATTAGCGGGCAATTCATCTCTTTGCCCCATTAGAGGATGGGCTGTACACAGTAAGGACAACAGTATAAGGATTGGTTCCAAGGGGGATGTGTTTGTTATTAGAGAGCCATTCATCTCATGCTCCCACTTGGAATGCAGAACTTTCTTTTTGACTCAGGGAGCCTTGCTGAATGACAAGCACTCCAACGGGACTGTCAAAGACAGAAGCCCTCACAGAACATTAATGAGTTGTCCTGTGGGTGAGGCTCCCTCCCCATATAACTCAAGGTTTGAGTCTGTTGCTTGGTCAGCAAGTGCTTGCCATGATGGCACCAGTTGGTTGACAATTGGAATTTCTGGCCCAGACAATGGGGCTGTGGCCGTATTAAAATACAATGGCATAATAACAGACACCATCAAGAGTTGGAGGAACAACATACTGAGAACTCAAGAGTCTGAATGTGCATGTGTAAATGGCTCTTGCTTTACTGTAATGACTGACGGACCAAGTAATGGGCAGGCATCATATAAGATCTTCAAAATGGAAAAAGGGAAAGTGGTTAAATCAGTCGAATTGGATGCTCCTAATTACCACTATGAGGAATGCTCCTGTTATCCTGATGCCGGCGAAATCACATGTGTGTGCAGGGATAATTGGCATGGCTCAAATCGGCCATGGGTGTCCTTCACTCAAAATCTGGAGTATCAAATAGGATATATATGCAGTGGAGTTTTCGGAGACAATCCACGCCCCAATGATGGAACAGGTAGTTGTGGTCCGGTGTCCTCTAATGGGGCATATGGGGTAAAAGGGTTTTCATTTAAATACGGCAATGGTGTTTGGATCGGGAGAACCAAAAGCCCTAATTCCAGGAGCGGCTTTGAAATGGTTTGGGATCCAAATGGGTGGACTGAAACGGACAGTAGCTTCTCGGTGAAACAAGATATAGTAGCAATAACTGATTGGTCAGGGTATAGCGGGAGTTTTGTCCAGCATCCAGAACTGACAGGATTAGATTGCATAAGACCTTGTTTCTGGGTTGAGTTAATCAGAGGGCGGCCCAAAGAGAGCACAATTTGGACTAGTGGGAGCAGCATATCCTTTTGTGGTGTAAATAGTGACACTGTGAGTTGGTCTTGGCCAGACGGTGCTGAGTTGCCATTCACCATTGACAAG
>cds_ABS53997_A/quail/Shantou/2602/2003_2003//_NA_H6N1_Avian_2003
ATGAATCCAAACCAAAAGATAATAACCATTGGATCAATCTGTATGGTAGTTGGAATAATCAGCCTGGTGTTACAAATTGGAAACATAATATCAATATGGGTTAGCCACATGATTCAGATCGAGCACCCAAACCAGCATGGGCCATGCAATCAAAGCATC---------AATCTTTACACTGAGCGGGCTGCAGCCCCAGCGACATTATCGGGCAATTCCTCTCTCTGCCCTATTAGTGGATGGGCCATATACAGTAAAGACAATAGTATAAGAATTGGTTCCAAAGGGGATGTGTTTGTAATAAGAGAGCCATTCATCTCCTGCTCCCATTTGGAATGTAGAACCTTTTTCTTGACTCAAGGAGCCCTATTGAATGACAAGCATTCTAATGGGACCGTCAAAGACAGAAGCCCCTACAGAACTTTAATGAGCTGTCCTATTGGTGAGGCTCCTTCCCCATACAACTCAAGGTTTGAGTCTGTTGCTTGGTCTGCAAGTGCTTGCCATGATGGCCTTGGTTGGCTAACAATTGGAATTTCCGGTCCGGACAATGGGGCTGTGGCTGTGTTGAAATACAATGGCATAATAACAGACACCATCAAAAGTTGGAGGAACAACATACTGAGGACGCAAGAGTCTGAATGTGCATGTATAAATGGTTCTTGTTTTACTGTAATGACAGATGGACCGAGTAATGAACAGGCCTCATACAAGATTTTCAAGATAGAGAAGGGGAAAGTAGTCAAATCAGTTGAGTTGAACGCCCCTAATTATCATTACGAGGAGTGCTCCTGTTATCCTGATGCTGGTGAAGTCACATGTGTGTGCAGAGATAATTGGCATGGCTCTAACCGACCGTGGGTGTCATTCAATCAGAATCTGGAGTATCAAATAGGATATATATGCAGTGGGGTTTTCGGAGACAATCCACGCCCCAATGATGGGACAGGCAGTTGTGGTCCAGTGTCTCTCAACGGAGAGTATGGAGTAAAAGGGTTTTCATTTAAGTACGGCAATGGTGTTTGGATCGGAAGAACCAAAAGCACTAGTTCCAGGAGCGGGTTTGAAATGGTTTGGGATCCAAATGGATGGACCGAAACAGATAGTAACTTCTCATTGAAACAAGACATCATAGCAATAACTGATTGGTCAGGATACAGCGGAAGTTTTATCCAACACCCAGAACTGACAGGGTTAAATTGCATGAGACCTTGCTTCTGGGTTGAACTAATCAGAGGGAGGCCCAAAGAGAAAACAATCTGGACTAGTGGGAGCAGTATATCTTTCTGTGGTGTAAATAGTGACACTGTGGGTTGGTCTTGGCCAGACGGTGCTGAGGTGCCATTCACCATTGACAAG
>cds_ABJ16843_A/duck/Egypt/2253-3/2006_2006//_NA_H5N1_Avian_2006
ATGAATCCAAATCAGAAGATAACAACCATCGGATCAATCTGTATGGTAATTGGAATAGTTAGCTTAATGTTACAAATTGGGAACATGATCTCAATATGGGTCAGTCATTCAATTCAGACAGGGAATCAATGCCAAGCTGAACCA------------------AATACTAAATTTCTTACTGAGAAAGCTATGGCTTCAGTAACATTAGCGGGCAATTCATCTCTTTGTCCCATTAGCGGATGGGCTGTATACAGTAAGGACAACAGTATAAGGATCGGTTCCAGGGGGGATGTGTTTGTTATAAGAGAGCCGTTCATCTCATGCTCCCACTTGGAATGCAGAACTTTCTTTTTGACTCAGGGAGCCTTGCTGAATGACAAGCACTCCAATGGGACTGTCAAAGACAGAAGCCCTCACAGAACATTAATGAGTTGTCCTGTGGGTGAGGCTCCCTCCCCATATAACTCAAGGTTTGAGTCTGTTGCTTGGTCAGCAAGTGCTTGCCATGATGGCACCAGTTGGTTGACAATTGGAATTTCTGGTCCAGACAATGGGGCTGTGGCTGTATTGAAATACAATGGCATAATAACAGACACCATCAAGAGTTGGAGGAACAACATACTGAGAACTCAAGAGTCTGAATGTGCATGTGTAAATGGCTCTTGCTTTACTGTAATGACTGATGGACCAAGTAGTGGGCAGGCATCATATAAGATCTTCAAAATGGAAAAAGGGAAAGTGGTTAAATCAGTCGAATTGGATGCTCCTAATTATCACTATGAGGAGTGCTCCTGTTATCCTGATGCCGGCGAAATCACATGTGTGTGCAGGGATAATTGGCATGGCTCAAATAGGCCATGGGTATCTTTCAATCAAAATTTGGAGTATCAAATAGGATATATATGCAGTGGAGTTTTCGGAGACAATCCACGCCCCAATGATGGAACAGGTAGTTGTGGTCCGGTGTCCCCTAACGGGGCATATGGGGTAAAAGGGTTTTCATTTAAATACGGCAATGGTGTTTGGATCGGGAGAACCAAAAGCACTAATTCCAGGAGCGGCTTTGAAATGATTTGGGACCCAAATGGGTGGACTGGAACGGACAGTAGCTTTTCGGTGAAGCAAGATATCGTAGCAATAACTGATTGGTCAGGATATAGCGGGAGTTTTGTCCAGCATCCAGAACTGACAGGATTAGATTGCATAAGACCTTGTTTCTGGGTTGAGTTAATCAGAGGGCGGCCTAAAGAGAGCACAATTTGGACCAGTGGAAGCAGCATATCTTTTTGTGGTGTAAACAGTGACACTGTTAGTTGGTCTTGGCCAGACGGTGCTGAGTTGCCATTCACCATTGACAAG
>cds_AAT12064_A/duck/Fujian/01/2002_2002//_NA_H5N1_Avian_2002
ATGAATCCAAATCAGAAAATAATAACCATCGGATCAATCTGTATGGTAATTGGAATAGTTAGCTTGATGTTACAAATTGGGAACATAATCTCAATATGGGTCAGTCATTCAATTCAGACAGAGAATCAACACCAAGCTGAACCA------------------AATACCAATTTTCTTACTGAGAAAGCTGTGGCTTCAGTAACATTAGCGGGCAATTCATCTCTTTGCCCCATTAGCGGATGGGCCGTACACAGTAAGGACAACGGCATAAGGATCGGTTCCAAGGGGGATGTGTTTGTTATAAGAGAGCCGTTCATCTCATGCTCCCACTTGGAATGCAGAACTTTCTTTTTGACTCAGGGAGCCTTGCTGAATGACAAGCACTCCAATGGGACCGTCAAAGACAGAAGCCCTCACAGAACATTAATGAGTTGTCCTGTGGGTGAGGCTCCCTCCCCATATAACTCAAGGTTTGAGTCTGTTGCTTGGTCGGCAAGTGCTTGCCATGATGGCACCAGTTGGTTGACAATTGGAATTTCTGGCCCAGACAATGGGGCTGTGGCTGTATTGAAATACAACGGCATAATAACAGACACTATCAAGAGTTGGAGGAACAACATACTGAGAACTCAAGAGTCTGAATGTGCATGTGTAAATGGCTCCTGCTTTACTGTAATGACTGACGGACCAAGTAATGGGCAGGCCTCATATAAGATCTTCAAAATGGAAAAAGGGAAAGTAGTTAAATCAGTCGAATTGGATGCCCCTAATTATCACTATGAGGAGTGCTCCTGTTATCCTGATGCTGGCGAAATCACATGTGTGTGCAGGGATAATTGGCATGGCTCAAATCGGCCATGGGTATCTTTCAATCAAAATTTGGAGTATCAAATAGGATATATATGCAGTGGAGTTTTCGGAGACAACCCACGCCCCAATGATGGAACAGGCAGTTGTGGTCCGATGTCCCCTAACGGGGCATATGGGGTGAAAGGGTTTTCATTTAAATACGGCAATGGTGTTTGGATCGGGAGAACCAAAAGCACTAATTCCAGGAGCGGCTTTGAAATGATTTGGGATCCAAATGGGTGGACTGGAACGGACAGTAGCTTCTCGGTGAAACAAGATATCGTAGCAATAACTGATTGGTCAGGATATAGCGGGAGTTTTGTCCAGCATCCAGAACTGACAGGATTAGATTGCATAAGACCTTGTTTTTGGGTTGAGCTAATCAGAGGGCGGCCCAAAGAGAGCACAATTTGGACTAGTGGGAGCAGCATATCCTTTTGTGGTGTAAATAGTGACACTGTGGGTTGGTCTTGGCCAGACGGTGCTGAGTTGCCATTCACCATTGACAAG
>cds_AAF77042_A/mallard/Alberta/35/1976_1976//_NA_H1N1_Avian_1976
ATGAATCCAAATCAAAAGATAATAACTATTGGGTCAATCTGTATGGCAATTGGAATAATCAGTCTGATGTTACAAATTGGAAATATAATCTCAATATGGGTTAGCCATTCAATCCAGACTGGAAGTCAAAATCACCCTGAAACATGCAATCAAAGTGTCATTAATACCAATTTGATTGCTGAACAGGCTGTAGTTTCAGTGACACTAGCGGGCAATTCCTCTCTCTGTCCCATTGGTGGATGGGCTATATACAGCAAGGACAATGGTATAAGGATAGGTTCCAAGGGAGATGTATTTGTCATCAGAGAGCCATTTATTTCGTGCTCTCACTTGGAATGCAGGACTTTCTTTCTGACCCAAGGGGCCTTGTTGAATGACAAACATTCCAATGGAACCGTTAAAGACAGAAGCCCCTATAGAACCTTAATGAGCTGTCCTGTTGGTGAGGCCCCCTCTCCATACAATTCAAGGTTTGAGTCAGTTGCTTGGTCAGCGAGTGCTTGCCATGATGGCATTAGTTGGTTGACAATTGGTATTTCCGGGCCAGACAACGGGGCAGTGGCTGTATTGAAATACAATGGCATAATAACAGACACTATCAAAAGTTGGAGAAACAACATATTGAGGACACAAGAGTCTGAATGTGCCTGCATAAATGGTTCTTGCTTTACTATAATGACTGATGGACCAAGCAATGGCCAGGCCTCATACAAGATTTTCAAGATAGAAAAGGGGAAGGTAGTCAAATCAGTCGAGTTGAATGCTCCTAATTATCACTACGAGGAGTGTTCCTGTTATCCTGATGCTGGCGAGGTAATGTGTGTGTGCAGAGATAACTGGCATGGTTCGAATCGACCATGGGTGTCTTTCAATCAGAATCTAGAATATCAGATAGGATACATATGCAGCGGGGTTTTTGGAGACAATCCACGCCCCAATGATGGAACAGGCAGTTGTGGTCCAGTGTCTTCTAATGGGGCATATGGAGTAAAAGGGTTTTCATTTAAATACGGCAATGGTGTTTGGATAGGAAGAACTAAAAGCACTAGTTCAAGGAGTGGGTTTGAGATGATTTGGGATCCCAATGGATGGACAGAGACAGACAATAGTTTCTCAGTGAAGCAAGATATCGTAGCAATAACTGATTGGTCAGGGTATAGCGGGAGTTTTGTACAGCATCCAGAATTAACAGGACTGGACTGCATGAGACCTTGCTTCTGGGTTGAACTGATTAGGGGAAGGCCCAAGGAGAACACGATCTGGACTAGTGGGAGCAGCATTTCCTTCTGTGGAGTAAATAGCGACACTGTAGGTTGGTCTTGGCCAGACGGTGCTGAGTTGCCATTCACCATTGACAAG
>cds_BAU98064_A/duck/Hokkaido/W9/2015_2015/09/30_NA_H1N1_Avian_2015
ATGAATCCAAATCAAAAGATAATAACCATTGGATCAATCTGCATGGTAATTGGAATAGCCAGTCTGATGCTACAAATTGGGAACATAATCTCAATATGGGTTAGCCATTCAATTCAGACAGGGAATCAATACCAGCCTGAACCATGCAATCAAAGCATCATTAATACCAATTTTCTTGCTGAACAGGCTGTTACTTCAGTGACATTAGCGGGCAATTCATCTCTTTGCCCTATTAGTGGGTGGGCAATATACAGTAAGGACAACGGTATAAGAATTGGGTCCAAGGGGGATGTGTTTGTTATAAGAGAGCCGTTCATCTCATGCTCCCATTTGGAATGTAGAACCTTTTTCCTGACCCAGGGGGCTCTACTGAATGACAAACATTCTAATGGGACCGTCAAAGATAGAAGCCCCTACAGAACTTTAATGAGTTGTCCCGTGGGTGAGGCTCCTTCCCCATACAATTCAAGGTTTGAGTCTGTTGCTTGGTCGGCAAGTGCTTGTCATGATGGCATCAGTTGGTTGACAATCGGGATTTCTGGTCCAGACAATGGGGCTGTGGCTGTTTTGAAATACAATGGCATAATAACGGACACTATCAAGAGTTGGAGAAATAACATTTTGAGAACTCAAGAATCTGAGTGTGCGTGTGTAAATGGCTCTTGCTTTACTGTAATGACTGATGGACCAAGCAATGGGCAGGCCTCATACAAAATCTTCAAGATAGAAAAAGGGAAAGTAGTCAAATCAGTCGAATTGAATGCCCCTAATTACCACTACGAGGAATGCTCCTGTTATCCTGATGCGGGCGAAATCATGTGTGTGTGCAGGGACAACTGGCATGGCTCAAACCGGCCGTGGGTATCTTTCAATCAAAATCTGGAGTATCAAATAGGATATATATGCAGTGGGGTTTTCGGAGACAATCCCCGCCCCAATGATGGAACAGGCAGTTGCGGTCCAATGTCCTCTAACGGGGCATATGGGGTAAAAGGGTTTTCATTTAGATACGGTAATGGTGTTTGGATTGGAAGAACAAAAAGCACTAGTTCCAGAAGCGGCTTTGAGATGATTTGGGATCCGAATGGATGGACTGAGACGGACAGTAGTTTCTCAGTGAAGCAAGACATCGTAGCAATAACTGACTGGTCAGGATATAGCGGGAGTTTTGTCCAGCATCCAGAACTGACAGGATTAGATTGCATGAGGCCTTGTTTCTGGGTTGAGCTAATCAGAGGGAGGCCCAAAGAGAACACAATTTGGACTAGTGGGAGCAGCATATCCTTTTGTGGTGTAAATAGTGACACTGTGGGTTGGTCTTGGCCAGACGGTGCTGAGTTGCCATTCACCATTGACAAG
>cds_BAP90472_A/muscovy_duck/Long_An/86/2014_2014/07/12_NA_H5N1_Avian_2014
ATGAATCCAAATCAGAAGATAGTAACCATTGGATCAATCTGTATGGTAATTGGAATAATTAGCTTGATGTTACAGATTGGGAACATAATATCAATATGGGTCAGTCATTCAATTCAAACAGGGAATCAACACCAAACTGAACCA------------------AATACTAATTTTCTTACTGAGAAAGCTGTAGCTTCAGTAACATTAGCTGGCAATTCATCTCTTTGCCCCATTAAAGGATGGGCTGTACACAGTAAAGACAACAGTATAAGGATTGGGTCCAAGGGGGATGTGTTTGTAATTAGAGAACCGTTCATATCATGCTCCCATCTGGAATGCAGAACTTTCTTTTTGACTCAGGGAGCCTTATTGAATGACAAGCACTCCAACGGGACTGTCAAAGATAGGAGCCCTCACAGAACGCTAATGAGTTGCCCTATAGGTGAGGCTCCCTCCCCATATAACTCAAGGTTTGAGTCTGTTGCTTGGTCGGCAAGTGCTTGCCATGATGGCACCAGTTGGTTGATAATTGGAATTTCTGGTCCAGACAATGGGGCTGTGGCGGTATTGAAATACAATGGCATAATAACAGACACTATCAAGAGTTGGAGGAATAACATACTGAGGACCCAAGAGTCTGAATGTGCATGTGTAAATGGCTCTTGCTTTGCTGTTATGACAGATGGACCAAGTAATGGGCAGGCATCATATAAGATTTTCAAAATAGAAAAAGGGAAAGTAGTTAAGTCAGTCGAATTGAATGCTCCTAATTATCACTATGAGGAATGCTCCTGTTATCCTGATGCTGGCGAAATCATATGTGTTTGCAGGGATAATTGGCATGGCTCAAACAGGCCATGGGTATCTTTCAATCAGAATTTGGAGTATCGAATAGGGTATATTTGCAGTGGAGTTTTCGGTGACAATCCACGGCCAAATGACGGTACAGGTAGTTGTGGTCCAGTGTTCTCTAACGGGGCATATGGGGTAAAAGGGTTCTCATTTAGATATGGCAATGGTGTCTGGATCGGGAGGACCAAAAGCACTCATTCCAGGAGCGGCTTTGAAATGATTTGGGATCCAAACGGGTGGACTGGAACGGACAGTGAATTTTCGATGAAACAAGATATAGTAGCAATAACTGATTGGTCAGGATATAGCGGGAGTTTTGTCCAGCACCCAGAACTGACAGGATTAGATTGCATAAGACCTTGCTTCTGGGTTGAGTTGATCAGAGGGCGGCCCAAAGAGAGCACAATTTGGACTAGTGGGAGCAGCCTATCTTTTTGTGGTGTAAACAGTGACACTGTGAGTTGGTCTTGGCCAGACGGTGCTGAGTTGCCATTCACCATTGACAAG
>cds_BAM36299_A/Muscovy_duck/Vietnam/LBM113/2012_2012/02/07_NA_H5N1_Avian_2012
ATGAATCCAAATCAGAAGATAGTAACCATTGGATCAATCTGTATGGTAATTGGAATAATTAGCTTGATGTTACAGATTGGGAACATGATCTCAATATGGGTCAGTCATTCAATTCAAACAGGGAATCAACACCAAACTGAACCA------------------AATACTAATTTTCTTACTGAGAACGCTGTGGCTTCAGTAACATTAGCTGGCAATTCATCTCTCTGCCCCATTAGAGGATGGGCTGTACACAGTAAAGACAACAGTATAAGGATTGGGTCCAAAGGGGATGTGTTTGTAATTAGGGAGCCGTTCATCTCATGCTCCCATCTGGAATGCAGAACTTTCTTCTTGACTCAGGGAGCTTTATTGAATGACAAGCACTCCAACGGGACTGTCAAAGACAGGAGCCCTCACAGAACGCTAATGAGTTGTCCTATAGGTGAGGCTCCCTCCCCATATAACTCGAGGTTTGAGTCTGTTGCTTGGTCGGCAAGTGCTTGCCATGATGGCACCAGTTGGTTGACAATTGGAATTTCTGGTCCAGACAATGGGGCTGTGGCGGTATTGAAATACAATGGCATAATAACAGACACTATCAAGAGTTGGAGGAATAACATACTGAGAACCCAAGAGTCTGAATGTGCATGTGTAAATGGCTCTTGCTTTACTGTGATGACAGATGGACCAAGTAATGGACAGGCATCATATAAGATTTTCAAAATAGAAAAAGGGAAAGTAGTTAAGTCAGTCGAATTGAATGCCCCTAATTATCACTATGAGGAATGCTCCTGTTATCCCGATGCTGGCGAAATCATATGTGTGTGCAGGGATAATTGGCATGGCTCAAACAGGCCATGGGTATCTTTCAATCAGAATTTGGAGTATCAAATAGGATATATTTGCAGTGGAGTTTTCGGAGACAATCCACGACCAAATGATGGGAAAGGTAGTTGTGGTCCAGTGTCCCCTAACGGGGCATATGGGGTAAAAGGGTTTTCATTTAAATACGGCAATGGTGTCTGGATCGGGAGGACCAAAAGCACTCATTCCAGGAGCGGCTTTGAAATGATTTGGGATCCCAATGGGTGGACTGGAACAGACAGTGAATTTTCGATGAAACAAGATATAGTAGCAACAACTGATTGGTCAGGATATAGCGGGAGTTTTGTCCAGCACCCAGAACTGACAGGATTAGATTGCATAAGACCTTGCTTCTGGGTTGAGTTAATCAGAGGGCGGCCCAAGGAGAGCACAATTTGGACTAGTGGGAGCAGCATATCTTTTTGTGGTGTAAATAGTGACACTGTGAGTTGGTCTTGGCCAGACGGTGCTGAGTTGCCATTCACCATTGACAAG
>cds_BAJ07757_A/chicken/Egypt/C1Tr1/2007_2007/03/_NA_H5N1_Avian_2007
ATGAATCCAAATCAGAAGATAATAACCATCGGATCAATCTGTATGGTAATTGGAATAGTTAGCTTAATGTTACAAATTGGGAACATGATCTCAATATGGGTCAGTCATTCAATTCAGACAGGGAATCAATGCCAAGCTGAACCA------------------AATACTAAATTTCTTACTGAGAAAGCTGTGGCTTCAGTAACATTAGCGGGCAATTCATCTCTTTGTCCCATTAGCGGATGGGCTGTATACAGTAAGGACAACAGTATAAGGATCGGTTCCAAGGGGGATGTGTTTGTTATAAGAGAGCCGTTCATCTCATGCTCCCACTTGGAATGCAGAACTTTCTTTTTGACTCAGGGAGCCTTGCTGAATGACAAGCACTCCAATGGGACTGTCAAAGACAGAAGCCCTCACAGAACATTAATGAGTTGTCCTGTGGGTGAGGCTCCCTCCCCATATAATTCAAGGTTTGAGTCTGTTGCTTGGTCAGCAAGTGCTTGCCATGATGGCACCAGTTGGTTGACAATTGGAATTTCTGGTCCAGACAATGGGGCTGTGGCTGTATTGAAATACAATGGCATAATAACAGACACCATCAAGAGTTGGAGGAACAACATACTGAGAACTCAAGAGTCTGAATGTGCATGTGTAAATGGCTCTTGCTTTACTGTAATGACTGATGGACCAAGTAGTGGGCAGGCATCATATAAGATCTTCAAAATGGAAAAGGGGAAAGTGGTTAAATCAGTCGAATTGGATGCCCCTAATTATCACTATGAGGAGTGCTCCTGTTATCCTGATGCCGGCGAAATCACATGTGTGTGCAGGGATAATTGGCATGGCTCAAATAGGCCATGGGTATCTTTCAATCAAAATTTGGAGTATCAAATAGGGTATATATGCAGTGGAGTTTTCGGAGACAATCCACGCCCCAATGATGGAACAGGTAGTTGTGGTCCGGTGTCCCCCAACGGGGCATATGGGGTAAAAGGGTTTTCATTTAAATACGGCAATGGTGTTTGGATCGGGAGAACCAAAAGCACCAATTCCAGGAGCGGCTTTGAAATGATTTGGGACCCAAATGGGTGGACTGGAACGGACAGTAGCTTTTCGGTGAAGCAAGATATTGTAGCAATAACTGATTGGTCAGGATATAGCGGGAGCTTTGTCCAGCATCCAGAACTGACAGGATTAGATTGCATAAGACCTTGTTTCTGGGTTGAGTTAATCAGAGGGCGGCCTAAAGAGAGCACAATTTGGACCAGTGGAAGTAGCATATCTTTTTGTGGTGTAAATAGTGACACTGTTAGTTGGTCTTGGCCAGACGGTGCTGAGTTGCCATTCACCATTGACAAG
>cds_BAJ07750_A/duck/Egypt/D1Tr220/2007_2007/01/_NA_H5N1_Avian_2007
ATGAATCCAAATCAGAAGATAATAACCATCGGATCAATCTGTATGGTAATTGGAATAGTTAGCTTAATGTTACAAATTGGGAACATGATCTCAATATGGGTCAGTCATTCAATTCAGACAGGGAATCAATGCCAAGCTGAACCA------------------AATACTAAATTTCTTACTGAGAAAGCTGTGGCTTCAGTAACATTAGCGGGCAATTCATCTCTTTGTCCCATTAGCGGATGGGCTGTATACAGTAAGGACAACAGTATAAGGATCGGTTCCAGGGGGGATGTGTTTATTATAAGAGAGCCGTTCATCTCATGCTCCCACTTGGAATGCAGAACTTTCTTTTTGACTCAGGGAGCCTTGCTGAATGACAAGCACTCCAATGGGACTGTCAAAGACAGAAGCCCTCACAGAACATTAATGAGTTGTCCTGTGGGTGAGGCTCCCTCCCCGTATAACTCAAGGTTTGAGTCTGTTGCTTGGTCAGCAAGTGCTTGCCATGATGGCACCAGTTGGTTGACAATTGGAATTTCTGGTCCAGACAATGGGGCTGTGGCTGTATTGAAATACAATGGCATAATAACAGACACCATCAAGAGTTGGAGGAACAACATACTGAGAACTCAAGAGTCTGAATGTGCATGTGTAAATGGCTCTTGCTTTACTGTAATGACTGATGGACCAAGTAGTGGGCAGGCATCATATAAGATCTTCAAAATGGAAAAGGGGAAAGTGGTTAAATCAGTCGAATTGGATGCTCCTAATTATCACTATGAGGAGTGCTCCTGTTATCCTGATGCCGGCGAAATCACATGTGTGTGCAGGGATAATTGGCATGGCTCAAATAGGCCATGGGTATCTTTCAATCAAAATTTGGAGTATCAAATAGGATATATATGCAGTGGAGTTTTCGGAGACAATCCACGCCCCAATGATGGAACAGGTAGTTGTGGTCCGGTGTCCCCTAACGGGGCATATGGGGTAAAAGGGTTTTCATTTAAATACGGCAATGGTGTTTGGATCGGGAGAACCAAAAGCACTAATTCCAGGAGCGGCTTTGAAATGATTTGGGACCCAAATGGGTGGACTGGAACGGACAGTAGCTTTTCGGTGAAGCAAGATATCGTAGCAATAACTGATTGGTCAGGATATAGCGGGAGTTTTGTCCAGCATCCAGAACTGACAGGATTAGATTGCATAAGACCTTGTTTCTGGGTTGAGTTAATCAGAGGGCGGCCTAAAGAGAGCACAATTTGGACCAGTGGAAGCAGCATATCTTTTTGTGGTGTAAATAGTGACACTGTTAGTTGGTCTTGGCCAGACGGTGCTGAGTTGCCATTCACCATTGACAAG
>cds_BAG32241_A/whooper_swan/Hokkaido/1/2008_2008//_NA_H5N1_Avian_2008
ATGAATCCAAATCAGAAGATAATAACCATTGGATCAGTCTGTATGATAATTGGAATAGTTAGCTTAATGTTACAGATTGGGAACATGATCTCAATATGGGTCAGTCATTCAATTCAAACAGGGAATCAACACCAAGCTGAACCA------------------AATACCAATTTTCTTACTGAGAACGCTGTGGCTTCAGTAACATTAGCGGGCAATTCATCTCTTTGCCCCATTAGAGGATGGGCTGTACACAGTAAAGACAACAGTATAAGGATTGGGTCCAAGGGGGATGTGTTTGTAATTAGAGAGCCGTTCATCTCATGCTCCCATATGGAATGCAGAACTTTCTTTTTGACTCAGGGAGCCTTACTGAATGACAAGCACTCCAACGGGACTGTCAAAGACAGGAGCCCTCACAGAACACTAATGAGTTGTCCTGTGGGTGAGGCTCCCTCCCCATATAACTCGAGGTTTGAGTCTGTTGCTTGGTCAGCAAGTGCTTGCCATGATGGCACCAGTTGGTTGACAATTGGAATTTCTGGTCCAGACAATGGGGCTGTGGCTGTATTGAAATACAATGGCATAATAACAGACACTATCAAGAGTTGGAGAAACAACATACTGAGGACTCAAGAGTCTGAATGTGCATGTGTAAATGGCTCTTGCTTTACTGTAATGACAGATGGACCAAGTAATGGACAGGCATCATATAAGATCTTCAAAATAGAAAAAGGGAAAGTAGTTAAATCGGTCGAATTGAATGCTCCTAATTATCACTATGAGGAATGCTCCTGTTATCCTGATGCTGGCGAAATAATATGTGTGTGCAGGGACAATTGGCATGGCTCAAATAGGCCATGGATATCTTTCAATCAGAATTTGGAGTATCAAATAGGATATATTTGCAGTGGGGTTTTCGGAGACAATCCACGGCCAAATGATGGGACAGGTAGTTGTGGTCCAATGTCCCCTAACGGGGCATATGGGATAAAAGGGTTTTCATTTAAATACGGTAATGGTGTTTGGATCGGGAGAACCAAAAGCACTAATTCCAGGAGCGGTTTTGAAATGATTTGGGATCCAAATGGGTGGACTGGAACGGACAGTGAATTTTCGGTGAAACAAGATATAGTAGCAATAACTGATTGGTCAGGATATAGCGGGAGTTTTGTCCAGCATCCGGAACTGACAGGATTAGACTGCATAAGACCTTGCTTCTGGGTTGAGTTAATCAGGGGGCGGCCAAAAGAGAGCACAATTTGGACTAGTGGGAGCAGCATATCTTTTTGTGGTGTAAATAGTGACACTGTGAGTTGGTCTTGGCCAGACGGTGCTGAGTTGCCATTCACCATTGACAAG
>cds_ARI67123_A/mallard/California/UCD301/2014_2014/07/23_NA_H1N1_Avian_2014
ATGAATCCAAATCAAAAGATAATAACTATTGGGTCAATCTGCGTAGTAATTGGAATAATAAGTCTGATGCTACAAATTGGAAACATAATCTCAATATGGGTTAGCCATTCAATCCAAACTGGAAGCCAGAACCACCCAGAAACATGCAATCAAAGTGTCATTAATACCAATTTAATTGCAGAACAGGCTGTAGATTCAGTAGCACTAGCAGGTAATTCCTCTCTCTGTCCAATCAGTGGATGGGCTATATACAGCAAGGACAATGGTATAAGGATAGGTTCCAAAGGAGATGTATTTGTCATCAGAGAGCCTTTTATTTCATGCTCTCATTTGGAATGCAGGACTTTTTTTCTAACTCAAGGGGCCTTGTTGAATGACAAGCATTCTAATGGAACCGTTAAAGACAGAAGCCCTTATAGAACCCTGATGAGCTGCCCTGTTGGTGAAGCTCCTTCTCCATACAATTCAAGGTTTGAGTCTGTTGCTTGGTCAGCAAGTGCTTGTCATGATGGCATTAGTTGGTTGACAATTGGTATTTCCGGCCCAGACAATGGGGCGGTGGCTGTATTGAAATACAATGGCATAATAACAGATACTATCAAGAGTTGGAGAAGCAATATATTGAGAACACAAGAGTCTGAATGTGCCTGCATTAATGGTTCTTGCTTTACCATAATGACTGATGGGCCGAGTAATGGCCAGGCCTCATACAAAATTTTCAGGATAGAAAAGGGAAAGGTAGCCAAATCAGTTGAGTTGAATGCCCCTAATTACCACTATGAGGAGTGCTCCTGTTATCCTGATGCTAGCGAGGTAATGTGTGTGTGCAGAGATAACTGGCATGGTTCAAATCGACCATGGGTGTCCTTCAATCAAAATCTAGAGTATCAAATAGGATACATATGCAGCGGAGTTTTTGGAGACAACCCGCGCCCCAGTGATGGAACAGGCAGTTGTGGTCCAGTGTCTTCTAATGGGGCATATGGAGTGAAGGGGTTCTCATTTAAGTACGGTAATGGTGTTTGGATAGGAAGAACTAAAAGTACTAGCTCAAGGAGTGGGTTTGAGATGATCTGGGATCCTAATGGGTGGACGGAGACAGACAGCAGTTTCTCTGTGAAGCAAGATATTGTAGCAATAACTGACTGGTCAGGATATAGCGGAAGTTTTGTTCAGCATCCAGAACTGACGGGGTTGGATTGCATGAGGCCTTGCTTCTGGGTTGAGCTGATCAGAGGAAGACCCAAGGAGAACACAATCTGGACCAGTGGAAGCAGCATTTCCTTTTGTGGAGTAAATAGCGACACTGTGGGTTGGTCTTGGCCAGACGGTGCTGAGTTGCCATTCACCATTGACAAG
>cds_APG39479_A/chicken/Vietnam/NCVD-1096/2013_2013/02/05_NA_H5N1_Avian_2013
ATGAATCCAAATCAGAAGATAATAACCATCGGATCAATCTGTGTGGGAATTGGAATAGTCAGCTTAATGTTACAAATTGGGAACATGGTCTCAATATGGGTCAATCATTCAATTCAGACAGAGAATCAGTGCCAAGCTGAATCA------------------AATACTAAATTTCTCACTGAGAAGGCTGTGGCTCCAGTAACATTAATGGGTAATTCATCTCTTTGCCCCATTAGCGGATGGGCGGTACACAGTAAGGACAATAGCATAAGGATCGGTTCCAAGGGGGATGTGTTTGTTATAAGAGAGCCGTTCATCTCATGCTCCCACTTGGAATGCAGAACTTTCTTTTTGACTCAGGGAGCCTTGCTGAATGACAAGCACTCCAATGGGACTGTCAAAGACAGAAGCCCTCACAGAACATTAATGAGTTGTCCTGTGGGTGAGGCTCCCTCTCCATATAACTCAAGGTTTGAGTCTGTTGCTTGGTCAGCAAGTGCCTGCCATGATGGCACCGGTTGGTTAACAATTGGAATTTCTGGCCCAGACAATGGGGCTGTGGCTGTATTGAAATACAATGGCATAATAACAGACACTATCAAAAGTTGGAGGAACAACATACTGAGAACTCAAGAGTCTGAATGTGCATGTGTAAATGGCTCTTGCTTTACTGTAATGACTGATGGACCAAGTAATGGGCAGGCATCATATAAAATCTTCAAATTGGAAAAAGGAAAAGTGGTTAAATCAGTTGAATTGGATGCTCCTAATTATCACTATGAGGAATGCTCCTGTTATCCTGATGCCGGCGAAATCACTTGTGTGTGCAGGGATAATTGGCATGGTTCAAATAGACCATGGGTATCTTTCAACCAAAATTTAGAGTACCAAATAGGATATATATGCAGTGGAGTTTTCGGAGACAATCCACGGCCCAATGATGGAACAGGGAGCTGTGGTCCGGTGTCCCCCAATGGGGCATATGGGGTGAAAGGGTTTTCATTTAAATACGGTAATGGTGTTTGGATCGGGAGAACCAAAAGCACTAATTCCAGGAGTGGCTTTGAAATGATTTGGGATCCGAATGGGTGGACTGAAACGGACAGCAGCTTCTCGGTGAAGCAAGACATCGTGGCAATAACTGACTGGTCAGGATATAGCGGGAGTTTTGTCCAGCATCCAGAACTGACAGGATTAGATTGCATAAGACCTTGTTTCTGGGTTGAGTTAATAAGAGGGCGGCCCAAAGAGAGCACAATCTGGACTAGTGGGAGCAGCATATCCTTTTGTGGTGTAAATAGTGACACTGTAGGTTGGTCTTGGCCAGACGGTGCTGAGGTGCCATTCACCATTGACAAG
>cds_AOC37328_A/white-rumped_sandpiper/Lagoa_do_Peixe/RS1154/2012_2012/04/18_NA_H6N1_Avian_2012
ATGAATCCAAATCAGAAAATAATAACCATTGGGTCTGTTTGCATGATACTCGGAATAGTCAGCTTAATACTGCAAGTAGGGAACATAATTTCTATATGGGTTAGCCACTCAATTCAAACTGGAGACACAAAACATCCAGAGACATGTAATTGGAGCATCATCGTCACGAACTTGGCTGCTGAACAGGACAGAACCCCGAAAGCATTAGCTGGTAATTCATCCCTTTGCCCCATCAGTGGATGGGCCGTATATAGCAAAGACAACGGCATCAGGATTGGTTCTAAAGGTGACGTTTTTGTCATAAGAGAGCCATTTATCTCCTGTTCTCACCTGGAATGCAGAACCTTTTTCTTGACCCAAGGTGCATTATTGAATGACAAGCATTCAAATGGGACCGTCAAGGATAGAAGTCCTTACAGAACATTGATGAGTTGCCCTGTTGGTGAAGCCCCTTCCCCGTACAATTCAAAATTTGAGTCTGTTGCCTGGTCAGCAAGCGCATGCCATGATGGTGTAAGCTGGTTAACAATTGGGATCTCCGGACCAGATAATGGGGCTGTGGCTGTGCTTAAGTACAACGGTATAATAACAGACACAGTCAAAAGCTGGAGGGGTAACATACTAAGGACTCAGGAATCAGAGTGTGCCTGCATAAATGGTTCATGCTTTACCGTGATGACTGATGGTCCGAGCAATGGACAGGCTTCATATAAGATTTTCAGAATAGAGAAAGGAAGAGTTGTTAAATCAGTCGAGTTACAAGCACCTAATTATCACTATGAGGAATGCTCTTGTTATCCTGATGCAGGGAAAGTGATGTGCGTCTGTAGGGATAACTGGCACGGTTCGAATCGACCATGGGTATCCTTTAATCAAGACCTGGAGTACCAAATAGGGTACATCTGCAGTGGCGTGTTTGGAGACAATCCTCGCCCTAATGATGGGACAGGGAGCTGTGGCCCGGTGTCTTCTAACGGTGCATACGGGGTAAAAGGGTTTTCATTTAGGTACGGTAGTGGCGTTTGGATAGGTAGAACCAAGAGTACTAGTTCTAGAAGCGGGTTTGAAATGATTTGGGATCCCAATGGCTGGACAGAGACTGATGGCAGTTTCTCCATGAAACAGGATATTGTAGCAATCACTGATTGGTCTGGCTATAGTGGAAGTTTCGTACAGCATCCAGAGCTAACAGGGCTGGATTGCATGAGGCCTTGTTTCTGGGTAGAATTGATAAGGGGACGGCCTAAAGAAAACACAATATGGACCAGTGGTAGTAGTATTTCCTTTTGTGGTGTGAGTAGCGACACTGTAGGTTGGTCTTGGCCAGACGGTGCTGAGTTGCCATTCACCATTGACAAG
>cds_ANU25023_A/duck/Vietnam/QT1727/2013_2013/05/24_NA_H5N1_Avian_2013
ATGAATCCAAATCAGAAGATAGTAACCATTGGATCAATCTGTATGGTAATTGGAATAATTAGCTTGATGTTACAGATCGGGAACATAATATCAATATGGGTCAGTCATTCAATTCAAACAGGGAATCAACACCAAACTGAACCA------------------AATACTAATTTTCTTACTGGGAACGCTGTAGCTTCAGTAACATTAGCTGGCAATTCATCTCTTTGCCCCATTAAAGGATGGGCTGTACACAGTAAAGACAACAGTATAAGGATTGGGTCCAAGGGGGATGTGTTTGTAATTAGAGAGCCGTTCATATCATGCTCCCATCTGGAATGCAGAACTTTCTTTTTGACTCAGGGAGCTTTACTAAATGACAAGCACTCCAACGGGACTGTCAAAGATAGGAGCCCTCACAGAACGCTAATGAGTTGCCCTATAGGTGAGGCTCCCTCCCCATATAACTCAAGGTTTGAGTCTGTTGCTTGGTCGGCAAGTGCTTGCCATGATGGCACCAGTTGGTTGATAATTGGAATTTCTGGTCCAGACAATGGGGCTGTGGCGGTATTGAAATACAATGGCATAATAACAGACACTATCAAGAGTTGGAGGAATAACATACTGAGGACCCAAGAGTCTGAATGTGCATGTGTAAATGGCTCTTGCTTTGCTGTTATGACAGATGGACCAAGTAATGGGCAGGCATCATATAAGATTTTCAAAATAGAAAAAGGGAAAGTAGTTAAGTCAGTCGAATTGAATGCCCCTAATTATCACTATGAGGAATGCTCCTGTTATCCTGATGCTAGCGAAATCATATGTGTGTGCAGGGATAATTGGCATGGCTCAAACAGGCCATGGGTATCTTTCAATCAGAATTTGGAGTATCAGATAGGATATATTTGCAGTGGAGTTTTCGGTGACAATCCACGGCCAAATGACGGTACAGGTAGTTGTGGTCCAGTGTCCTCTAACGGAGCATATGGGGTAAAAGGGTTCTCATTTAAATATGGCAATGGTGTCTGGATCGGGAGGACCAAAAGCACTCATTCCAGGAGCGGCTTTGAAATGATTTGGGATCCAAACGGGTGGACTGGAACGGACAGTGAATTTTCGATGAAACAAGATATAGTAGCAATAACTGATTGGTCAGGATATAGCGGGAGTTTTGTCCAGCACCCAGAACTGACAGGATTAGATTGCATAAGACCTTGCTTCTGGGTTGAGTTAATCAGAGGGCGGCCCAAAGAGAGCACAATTTGGACTAGTGGGAGCAGCATATCTTTTTGTGGTGTAAATAGTGACACTGTGAGTTGGTCTTGGCCAGACGGTGCTGAGTTGCCATTCACCATTGACAAG
>cds_AGH30650_A/chicken/Taiwan/TC135/2010_2010/12/14_NA_H6N1_Avian_2010
ATGAATCCAAATCAGAAGATTATAACCATTGGATCAATTTGTATGGTAATTGGAACAGTCAGCTTGATTTTACAAATTGGAAACATAATCTCAATATGGATTAATCATTCAATTCAG------------------------ACATGC------------ATTAATACCAATTTTCTTACTGGGCAAGCTATGGCTTCAGTAACTTTAGCAGGCATTTCCTCTCTTTGCCATATTAGTGGATGGGCCATATACAGTAAGGACAACGGTATTAGAATTGGTTCCAAGGGAGATGTATTTGTTATAAGAGAGCCATTTATTTCATGCTCCCACTTGGAATGCAGGACCTTCTTTTTAACCCAGGGAGCCTTGTTGAATGATAAGCATTCTAATGGGACCATCAAAGACAGAAGTCCTTACAGAACCTTGATGAGTTGCCCCATGGGTGAGGCTCCCTCCCCATATAACTCAAGGTTTGAGTCTGTTGCTTGGTCGGCAAGTGCTTGTCATGATGGCATTAGTTGGTTGACAATCGGAATTTCTGGTCCAGACAATGAGGCTGTTGCTGTATTGAAATACAATGGTATAATAACAGACACTATCAAGAGTTGGAGGAACAATATACTGAGAACTCAGGAGTCCGAATGTGCATGTGTAAATGGTTCTTGCTTTACCGTAATGACAGACGGACCAAGTAATGGACAGGCGTCATACAAGATCTTTAAGATAGAAAAAGGGAAAGTAGTTAAATCAGTTGAATTGGATGCACCTAATTACCACTACGAGGAATGCTCCTGTTACCCTGATGCTGGAGAAATCACTTGTGTGTGCAGGGATAATTGGCATGGATCAAACCGGCCATGGGTATCTTTCAATCAAAACTTGGAGTACCAAACAGGATACATATGTAGTGGGGTTTTCGGAGACAGTCCCCGCCCTAATGATGGAACGGGCAGTTGTGGTCCGGTGTCCTCTAACGGGGCATTTGGTGTGAAAGGGTTTTCATTTAAATACGGCAATGGTGTTTGGATTGGGAGAACCAAAACCACTAATTCCAGGAGGGGCTTCGAAATGATTTGGGATCCAAATGGGTGGACTGAAACTGACAGTAGCTTCTCAGTGAAGCAAGATATCATAGCGATAACTGATTGGTCTGGATATAGCGGGAGTTTTGTCCAACATCCAGAACTGACAGGATTAAATTGCATGAGACCATGTTTCTGGGTTGAGCTAATCAGAGGACAGCCCAGAGAGAACACAATTTGGACTAGTGGGAGCAGTATATCCTTTTGTGGTGTAAATAGTGACACTGTGGGTTGGTCTTGGCCAGACGGTGCTGAGTTGCCATTCACCATTGACAAG
>cds_AFW17425_A/chicken/Giza/CAI37/2009_2009/05/20_NA_H5N1_Avian_2009
ATGAATCCAAATCAGAAGATAATAACCATCGGATCAATCTGTATGGTAATTGGAATAGTTAGCTTAATGTTACAGATTGGGAACATGATCTCAATATGGGTCAGTCATTCAATTCAGACAGGGAATCAGTGCCAAGCTGAACCG------------------AATACTAAATTCCTTACTGCGAAAGCTGTAGCTTCAGTAACATTAGCGGGCAATACATCTCTTTGTCCCATTAGCGGATGGGCTGTATACAGTAAGGACAACAGTATAAGGATCGGTTCCAGGGGGGATGTGTTTGTTATAAGAGAGCCATTCATCTCATGCTCCCACTTGGAATGCAGAACTTTCTTTTTGACTCAGGGAGCCTTGCTAAATGACAAGCACTCCAATGGGACTGTCAAAGACAGAAGCCCTCACAGAACATTAATGAGTTGTCCTGTGGGTGAGGCTCCCTCCCCATATAACTCAAGGTTTGAGTCTGTTGCTTGGTCAGCTAGTGCTTGCCATGATGGCATCAGTTGGTTGACAATTGGAATTTCCGGTCCAGACAATGGGGCTGTGGCTGTATTGAAATACAATGGCATAATAACAGACACCATCAAGAGTTGGAGGAACAACATACTAAGAACTCAAGAATCTGAATGTGCATGTGTAAATGGCTCTTGCTTTACTGTAATGACTGATGGACCAAGTAGTGGGCAGGCATCATATAAGATCTTCAAAATGGAAAAAGGGAAAGTGGTTAAATCAGTCGAATTGGATGCTCCTAATTATCACTATGAGGAGTGCTCCTGTTATCCTGATGCCGGCGAAATCACATGTGTGTGTAGGGATAATTGGCATGGCTCAAATAGGCCATGGGTATCTTTCAATCAAAATCTGGAGTATCAAATAGGATATATATGCAGTGGAGTTTTCGGAGACAATCCACGCCCCAATGATGGAACAGGTAGTTGTGGCCCGGTGTCCCCTAACGGGGCATATGGGGTAAAAGGGTTTTCATTTAAATACGGCAATGGTGTTTGGATCGGGAGGACCAAAAGCACTAATTCCAGGAGCGGCTTTGAAATGATTTGGGACCCAAATGGGTGGACTGGAACGGACAGTAGCTTTTCGGTGAAGCAAGATATCGTAGCAATAACTGATTGGTCAGGATATAGTGGGAGTTTTGTCCAGCATCCAGAACTGACAGGATTAGATTGCATAAGACCTTGTTTCTGGGTTGAGTTAATCAGAGGGCGGCCTAAAGAGAGCACAATTTGGACCAGTGGAAGCAGCATATCCTTTTGTGGTGTAAATAGTGACACTGTTAGTTGGTCTTGGCCAGACGGTGCTGAGTTGCCATTCACCATTGACAAG
>cds_AET76473_A/shorebird/Delaware_Bay/111/1997_1997/05/14_NA_H2N1_Avian_1997
ATGAATCCAAATCAAAAGATAATAACCATTGGGTCAATCTGCATGGCAATTGGAACAATAAGTCTGGTGTTACAAATTGGAAATATAATCTCAATATGGGTTAGTCATTCAATTCAGACTGGAAGTCAGAGCCACCCTGAAACATGCAATCAAAGTGTCATTAATACTAATTTAATTGCAGAACAGACTGTAGCTCCAGTAACACTAGCAGGCAATTCCTCTCTCTGTCCCATCAGTGGATGGGCTATATACAGCAAGGACAATGGTATAAGGATAGGTTCCAAGGGAGATGTATTTGTAATCAGAGAGCCTTTTATTTCATGCTCTCACTTGGAATGCAGGACTTTCTTTCTAACTCAAGGGGCCTTGTTGAATGACAAGCATTCTAATGGAACCGTTAAAGACAGAAGCCCTTATAGAACCCTAATGAGCTGTCCTGTTGGTGAAGCTCCCTCTCCATACAATTCGAGGTTTGAGTCTGTTGCTTGGTCGGCAAGTGCTTGCCACGATGGCATTAGTTGGTTGACAATTGGTATTTCTGGCCCAGACAATGGGGCAGTGGCTGTATTGAAATACAATGGCATAATAACAGATACTATCAAGAGTTGGAGAAACAACATATTGAGAACACAAGAGTCTGAATGTGCCTGCATTAATGGTTCTTGCTTTACCATAATGACTGATGGACCAAGCAATGGCCAGGCCTCATACAAGATTTTCAAAATAGAAAAGGGAAAGGTAGTCAAATCAATTGAGTTGAATGCCCCTAATTACCACTATGAGGAGTGTTCCTGTTACCCTGATGCTAGCGAGGTGATGTGTGTATGCAGAGACAACTGGCATGGTTCAAATCGACCATGGGTGTCCTTCGATCAGAATCTAGAGTATCAAATAGGATACATATGCAGCGGAGTTTTTGGAGACAATCCACGCCCCAATGATGGGACAGGCAGTTGTGGTCCAGTGTCGTCTAATGGGGCATATGGGGTAAAAGGGTTTTCATTTAAATACGGTAACGGTGTTTGGATAGGAAGAACTAAAAGTACTAGCTCAAGGAGCGGATTTGAGATGATTTGGGACCCCAATGGATGGACAGAGACGGACAACAGTTTCTCTGTGAAGCAAGACATTGTAGCGATAACTGATTGGTCAGGATATAGCGGAAGTTTTGTTCAGCATCCAGAACTGACAGGACTAGACTGCATGAGACCTTGCTTCTGGGTTGAGCTAATCAGGGGAAGACCCAAGGAGAATACAATCTGGACCAGTGGGAGCAGCATTTCCTTTTGTGGAGTAAATAGCGACACTGTGGGTTGGTCTTGGCCAGACGGTGCTGAGTTGCCATTCACCATTGACAAG
>cds_ACU87232_A/spot-billed_duck/Korea/545/2008_2008/09/_NA_H6N1_Avian_2008
ATGAATCCAAATCAAAAGATAATAACCATTGGATCAATCTGTATGGTAATTGGAATAGTCAGCTTGATGTTACAAATTGGGAACATAATCTCAATATGGGTTAGCCATTCAATTCAAACAGGGAATCAATATCAGCCTGAACCATGCAATCAAAGCATCATTAATACCAATTTTCTTGCTGAACAGGCTGTAACCTCGGTGACATTAGCGGGCAACTCATCTCTTTGCCTTATTAGTGGGTGGGCTATATACAGTAAGGATAACGGTATAAGAATTGGTTCCAAGGGGGATGTGTTTGTTATAAGAGAGCCATTCATCTCATGCTCCCACTTGGAATGCAGAACCTTCTTTTTGACTCAGGGAGCTCTGTTGAATGACAAGCATTCTAATGGGACCGTCAAAGATAGAAGCCCTTACAGAACTTTGATGAGTTGTCCTGTGGGTGAAGCTCCTTCCCCATACAATTCAAGATTTGAGTCTGTTGCTTGGTCGGCAAGTGCTTGTCATGATGGCATCAGTTGGTTGACAATTGGAATTTCTGGTCCAGACAATGGGGCTGTGGCTGTATTGAAGTACAATGGCATAATAACGGACACTATCAAGAGTTGGAGGAACGACATTTTGAGAACCCAAGAATCTGAATGTGCATGTGTAAATGGCTCTTGCTTTGCTGTGATGACTGATGGGCCGAGTAATGGGCAGGCCTCATACAAAATTTTCAAGATAGAAAAAGGAAAAGTAGTTAAATCAGTTGAATTGAATGCCCCTAATTACCACTACGAGGAGTGTTCATGTTATCCTGATGCAGGCGAAATCATGTGTGTGTGCAGGGATAACTGGCATGGCTCGAATAGGCCGTGGGTATCTTTCAATCAAAATCTGGAGTATCAAATAGGATATATATGCAGTGGAGTTTTTGGGGACAATCCACGTCCCAATGATGGAACAGGCAGTTGCGGTCCGATGTCCTCTAACGGGGCATATGGAGTAAAAGGGTTTTCATTTAAATACGGCAACGGTGTTTGGATCGGAAGAACAAAAAGTACTAGTTCTAGAAGCGGCTTTGAGATGATTTGGGATCCGAATGGATGGACTGAGACGGACAATAGTTTCTCAGTTAAGCAAGACATCGTGGCAATAACTGACTGGTCAGGATATAGCGGGAGTTTTGTCCAGCATCCAGAACTGACAGGATTAGATTGCATAAGACCTTGTTTCTGGGTTGAGCTAATCAGAGGGCGGCCCAAAGAGAACACAATCTGGACTAGTGGGAGCAGCATATCCTTTTGTGGTGTAAATAGTGACACTGTGGGTTGGTCTTGGCCAGACGGTGCTGAGTTGCCATTCACCATTGACAAG
>cds_ACJ15073_A/Muscovy_duck/Vietnam/NCVD-22/2007_2007//_NA_H5N1_Avian_2007
ATGAATCCAAATCAAAAGATAATAACCATTGGGTCAATCTGTATGGTAATTGGAATAGTTAGCTTAATGTTACAAATTGGGAACATGATCTCAATATGGGTCAGTCATTCAATTCAGACAGGGAATCTAAACCAAGTTGAACCA------------------AATACTAATTTTCTTACTGAAAAAGCTGTGGCTTCAGTAACATTAGCGGGCAATTCATCTCTTTGCCCTATTAGAGGATGGGCTATACACAGTAAGGACAACAGTATAAGGATTGGTTCCAAGGGGGATGTGTTTGTTATTAGAGAGCCATTCATCTCATGCTCTCACTTGGAATGCAGAACTTTCTTTTTGACTCAGGGAGCCTTGCTGAATGACAAGCACTCCAACGGGACTGTCAAAGACAGAAGCCCTCACAGAACATTAATGAGTTGTCCCGTGGGTGAGGCCCCCTCCCCATATAACTCAAGGTTTGAGTCTGTTGCTTGGTCAGCAAGTGCTTGCCATGATGGCACCAGTTGGTTGACAATTGGAATTTCTGGCCCAGACAATGGGGCTGTGGCTGTATTGAAATACAATGGCATAATAACAGACACCATCAAGAGTTGGAGGAACAACATACTGAGAACTCAAGAGTCTGAATGTGCATGTGTAAATGGCTCTTGCTTTACTGTAATGACTGACGGACCAAGTAATGGGCAGGCATCATATAAGATCTTCAAAATAGAAAAAGGGAAAGTAATTAAATCAGTCGAATTGGATGCTCCTAATTACCACTATGAGGAGTGCTCCTGTTATCCTGATGCCGGCAAAATCACATGTGTGTGCAGGGATAATTGGCATGGCTCAAATCGGCCATGGGTGTCCTTCAATCAAAATCTGGAGTATCAAATAGGATATATATGCAGTGGAGTTTTCGGAGACAATCCACGCCCCAATGATGGAACAGGTAGTTGTGGTCCGGTGTCCCCTAATGGGGCATATGGGGTAAAAGGGTTTTCATTTAAATACGGCAATGGTGTTTGGATCGGGAGAACCAAAAGCCCTAATTCCAGGAGCGGCTTTGAAATGATTTGGGATCCAAATGGGTGGAGTGAAACGGACAGTAGCTTCTCGGTGAAACAAGATATAGTAGCAACAACTGATTGGTCAGGATATAGCGGGAGTTTTGTCCAGCATCCAGAACTGACAGGTTTAGATTGCATAAGACCTTGTTTCTGGGTTGAGTTAATCAGAGGGCGGCCCAAAGAGAGTACAATTTGGACTAGTGGGAGCAGCATATCCTTTTGTGGTGTAAATAGTGACATTGTGAGTTGGTCTTGGCCAGACGGTGCTGAGTTGCCATTCACCATTGACAAG
>cds_ACJ14963_A/Muscovy_duck/Vietnam/NCVD-11/2007_2007//_NA_H5N1_Avian_2007
ATGAATCCAAATCAGAAGATAATAACCATCGGATCAATCTGTATGGTAACTGGAATAGTTAGCTTAATGTTACAAGTTGGGAACATGATCTCGATATGGGTCAGTCATTCAATTCACACAGGGAATCAACACCAAGCTGAGCCA------------------AATACTAATTTTCCTACTGAGAAAGCTGTGGCCTCAGCAAAATTAGCGGGCAATTCATCTCTTTGCCCCATTAACGGATGGGCTGTATACAGTAAGGACAACAGTATAAGGATCGGTTCCAAAGGGGATGTGTTTGTTATAAGAGAGCCATTCATCTCATGCTCCCACTTGGAATGCAGAACTTTCTTTTTGACTCAGGGAGCCTTGCTGAATGATAAACACTCCAATGGGACTGTCAAAGACAGAAGCCCTCACAGAACATTAATGAGTTGTCCTGTGGGTGAGGCTCCCTCCCCGTATAACTCAAGGTTTGAGTCTGTTGCTTGGTCAGCAAGTGCTTGCCATGATGGTACCAGTTGGTTGACAATTGGAATTTCTGGCCCAGACAATGGGGCTGTGGCTGTATTGAAATACAATGGCATAATAACAGACACTATCAAGAGTTGGAGGAACAACATACTGAGAACTCAAGAGTCTGAATGTGCATGTGTAAATGGCTCTTGCTTTACTGTAATGACTGATGGACCAAGTAATGGTCAGGCATCACATAAGATCTTCAAAATGGAAAAAGGAAAAGTGATTAAATCAGTCGAATTGGATGCTCCTAATTATCACTATGAGGAATGCTCCTGTTATCCTGATGCCGGCGAAATCACATGTGTGTGCAGGGATAATTGGCATGGCTCAAATCGACCATGGGTATCTTTCAATCAAAACTTGGAGTATCAAATAGGATATATATGCAGTGGGGTTTTCGGAGACAATCCACGCCCCAATGATGGAAAAGGTAGTTGTGGTCCGGTGTCCTCTAACGGGGCATATGGGGTAAAAGGGTTTTCATTTAAATACGGCAATGGTGTCTGGATCGGGAGAACCAAAAGCACTAATTCCAGGAGCGGCTTTGAAATGATTTGGGATCCAAATGGGTGGACTGAAACAGACAGTAGCTTTTCAGTGAAACAAGATATCGTAGCAATAACTGATTGGTCAGGATATAGCGGGAGTTTTGTCCAGCATCCAGAACTGACAGGACTAGATTGCATAAGACCTTGTTTCTGGGTTGAGTTGATCAGAGGGCGGCCCAAAGAGGGCACAATTTGGACTAGTGGGAGCAGCATATCTTTCTGTGGTGTAAATAGTGACACTGTGGGTTGGTCTTGGCCAGACGGTGCTGAGTTGCCATTCACCATTGACAAG
>cds_ACI41081_A/blue_winged_teal/TX/43/2002_2002//_NA_H1N1_Avian_2002
ATGAATCCAAATCAAAAGATAATAACTATTGGGTCAATCTGCATGGCAATTGGAGTAATAAGTCTGGTGTTACAAATTGGGAATATAATCTCAATATGGGTTAGCCATTCAATTCAAACTGGAAGTCAGAACCACCCCGAAACATGCAATCAAAGTGTCATTAATACCAATTTAATTGCAGAACAGGCTGTAGCTCCAGTAACACTAGCAGGCAATTCCTCTCTCTGTCCCATCAGTGGGTGGGCTATATACAGCAAGGATAATGGTATAAGGATAGGTTCCAAGGGAGATGTATTTGTCATCAGAGAGCCTTTTATTTCATGCTCTCACTTGGAATGCAGGACTTTCTTTCTAACTCAAGGGGCCTTGTTGAATGACAAGCATTCCAACGGAACCGTTAAAGACAGAAGCCCTTATAGAACCCTAATGAGCTGTCCTGTTGGCGAAGCTCCTTCTCCATACAATTCAAGGTTTGAGTCTGTTGCTTGGTCAGCAAGTGCTTGTCATGATGGCATTAGTTGGTTGACAATTGGTATTTCCGGCCCAGACAATGGGGCGGTGGCTGTATTGAAATACAATGGCATAATAACAGATACTATTAAGAGTTGGAGAAACAATATATTGAGAACACAAGAGTCTGAATGTGCCTGCATTAACGGTTCCTGCTTTACCATAATGACTGATGGACCAAGTAATGGCCAGGCCTCATACAAGATTTTCAAGATAGAAAAGGGGAAGGTAGTCAAATCAGTTGAGTTGAATGCCCCTAATTACCACTACGAGGAGTGCTCCTGTTATCCTGATGCTAGTGAGGTAATGTGTGTATGCAGAGACAACTGGCATGGTTCAAATCGACCATGGGTGTCCTTCAATCAGAATCTAGAATACCAAATAGGATACATATGCAGCGGAGTTTTTGGAGACAACCCACGCCCCAATGATGGAACAGGCAGTTGTGGTCCAGTGTCTTCTAATGGGGCATATGGAGTAAAGGGGTTTTCATTTAAATACGGTAATGGTGTTTGGATAGGAAGAACTAAAAGTACTAGCTCAAGGAGTGGGTTTGAGATGATTTGGGATCCCAATGGGTGGACAGAGACAGACAACAGTTTCTCTGTGAAACAAGATATTGTAGCAATAACTGATTGGTCAGGATATAGCGGAAGTTTTGTTCAGCATCCAGAACTGACGGGGCTGGACTGCATGAGGCCTTGCTTCTGGGTTGAGCTGATCAGAGGAAGACCCAAGGAGAATACAATCTGGACCAGTGGGAGCAGCATTTCCTTTTGTGGAGTAAATAGCGACACTGTGGGTTGGTCTTGGCCAGACGGTGCTGAGTTGCCATTCACCATTGACAAG
>cds_ACH85379_A/duck/Yunnan/4873/2006_2006//_NA_H5N1_Avian_2006
ATGAATCCAAATCAAAAGATAATAACCATTGGGTCAATCTGTATGGTAATTGGAATAGTTAGCTTAATGTTACAAATTGGGAACATGATCTCAATATGGGTCAGTCATTCAATTCAGACAGGGAATCAAAACCAAGTTGAACCA------------------AATACTAATTTTCTTACTGAGAAAGCTGTGGCTTCAGTAACATTAGCGGGCAATTCATCTCTTTGCCCTATTAGAGGATGGGCTATACACAGTAAGGACAACAGTATAAGGATTGGTTCCAAGGGGGATGTGTTTGTTATTAGAGAGCCATTCATCTCATGCTCCCACTTGGAATGCAGAACTTTCTTTTTGACTCAGGGAGCCTTGCTGAATGACAAGCACTCCAACGGGACTGTCAAAGACAGAAGCCCTCACAGAACATTAATGAGTTGTCCTGTGGGTGAGGCTCCCTCCCCATATAACTCAAGGTTTGAGTCTGTTGCTTGGTCAGCAAGTGCTTGCCATGATGGCACCAGCTGGTTGACAATTGGAATTTCTGGCCCAGACAATGGGGCTGTGGCTGTATTGAAATACAATGGCATAATAACAGACACCATCAAGAGTTGGAGGAACAACATACTGAGAACTCAAGAGTCTGAATGTGCATGTGTAAATGGCTCTTGCTTTACTGTAATGACTGACGGACCAAGTAATGGGCAGGCATCATATAAGATCTTCAAAATGGAAAAAGGGAAAGTAATTAAATCAGTCGAATTGGATGCTCCTAATTACCACTATGAGGAATGCTCCTGTTATCCTGATGCCGGCGAAATCATATGTGTGTGCAGGGATAATTGGCATGGCTCAAATCGGCCATGGGTGTCCTTCAATCAAAATCTGGAGTATCAAATAGGATATATATGCAGTGGAGTTTTCGGAGACAATCCACGCCCCAATGATGGAACAGGTAGTTGTGGTCCGGTGTCCCCTAATGGGGCATATGGGGTAAAAGGGTTTTCATTTAAATACGGCAATGGTGTTTGGATCGGGAGAACCAAAAGCCCTAATTCAAGGAGCGGCTTTGAAATGATTTGGGATCCAAATGGGTGGAGTGAAACGGACAGTAGCTTCTCGGTGAAACAAGATATAGTAGCAATAACTGATTGGTCAGGATATAGCGGGAGTTTTGTCCAGCATCCAGAACTGACAGGTTTAGATTGCATAAGACCTTGTTTCTGGGTTGAGTTAATCAGAGGGCGGCCCAAAGAGAGTACAATTTGGACTAGTGGGAGCAGCATATCCTTTTGTGGTGTAAATAGTGACACTGTGAGTTGGTCTTGGCCAGACGGTGCTGAGTTGCCATTCACCATTGACAAG
>cds_ACG59845_A/mallard/Maryland/199/2003_2003//_NA_H1N1_Avian_2003
ATGAATCCAAATCAAAAGATAATAACTATTGGGTCAATCTGTATGGCAATTGGAATAATAAGTCTGGTGTTACAAATTGGAAATATAATCTCAATATGGGTTAGCCATTCAATTCAAACTGGAGGTCAGAGCCACCCCGAAACATGCAATCAAAGTGTCATTAATACCAATTTAATTGCAGAACAGGCTGTAGCTCCAGTAGCACTAGCAGGCAATTCCTCTCTCTGTCTAATCAATGGATGGGCTATATACAGCAAGGATAATGGTATAAGGATAGGTTCCAAGGGAGATGTATTTGTCATCAGAGAGCCTTTTATTTCATGCTCTCACTTGGAATGCAGGACTTTCTTTCTAACTCAAGGGGCCTTGTTGAATGACAAGCATTCCAATGGAACTGTTAAAGACAGAAGCCCTTATAGAACCCTAATGAGCTGTCCTGTTGGTGAGGCTCCTTCCCCATACAATTCAAGGTTTGAATCTGTTGCTTGGTCAGCAAGTGCTTGTCATGATGGCATTAGTTGGTTGACAATTGGTATTTCCGGCCCAGACAATGGGGCGGTGGCTGTATTGAAATACAATGGCATAATAACAGATACTATTAAGAGTTGGAGAAACAATATATTGAGAACACAAGAGTCTGAATGTGCCTGCATTAATGGTTCCTGCTTCACCATAATGACTGATGGACCAAGTAATGGCCAGGCCTCATACAAGATTTTCAAGATAGAAAAGGGGAAGGTAGTTAAATCAGTTGAGTTGAATGCCCCTAATTACCACTATGAGGAGTGCTCCTGTTATCCTGATGCTAGCGAGGTAATGTGTGTGTGCAGAGACAACTGGCATGGTTCAAATCGACCATGGGTGTCTTTCAATCAGAATCTAGAGTATCAAATAGGATACATATGCAGCGGAATTTTTGGAGACAATCCACGCCCCAATGATGGAACAGGCAGTTGTGGTCCAGTGTCTTCTAATGGGGCATATGGAGTAAAGGGGTTTTCATTTAAATACGGTAATGGTGTTTGGATAGGAAGAACTAAAAGTACTAGCTCAAGGAGCGGGTTTGAGATGATTTGGGATCCCAATGGGTGGACAGAGACAGATAACAGTTTCTCTGTGAAACAAGATATTGTAGCAATAACTGATTGGTCAGGATATAGCGGAAGTTTTGTTCAGCATCCAGAACTGACGGGGTTGGACTGCATGAGGCCTTGTTTCTGGGTTGAGCTGATCAGAGGAAGACCCAAGGAGAATACAATCTGGACCAGTGGGAGCAGCATTTCCTTTTGTGGAGTAAATAGCGACACTGTGGGTTGGTCTTGGCCAGACGGTGCTGAGTTGCCATTCACCATTGACAAG
>cds_ACB70539_A/duck/Vietnam/1/2007_2007//_NA_H5N1_Avian_2007
ATGAATCCAAATCAGAAGATAATAACCATCGGATCAATCTGTATGGTAACTGGAATAGTTAGCTTAATGTTACAAGTTGGGAACATGATCTCAATATGGGTCAGTCATTCAATTCACACAGGGAATCAACACCAAGCTGAGCCA------------------AATACTAATTTTCTTACTGAGAAAGCTGTGGCTTCAGTAAAATTAGCGGGCAATTCATCTCTTTGCCCCATTAACGGATGGGCTGTATACAGTAAGGACAACAGTATAAGGATCGGTTCCAAAGGGGATGTGTTTGTTATAAGAGAGCCGTTCATCTCATGCTCCCACTTGGAATGCAGAACTTTCTTTTTGACTCAGGGAGCCTTGCTGAATGATAAACACTCCAATGGGACTGTCAAAGACAGAAGCCCTCACAGAACATTAATGAGTTGTCCTGTGGGTGAGGCTCCCTCCCCATATAACTCAAGGTTTGAGTCTGTTGCTTGGTCAGCAAGTGCTTGCCATGATGGCACCAGTTGGTTGACAATTGGAATTTCTGGCCCAGACAATGGGGCTGTGGCTGTATTGAAATACAATGGAATAATAACAGACACTATCAAGAGTTGGAGGAACAACATACTGAGAACTCAAGAGTCTGAATGTGCATGTGTAAATGGCTCTTGCTTTACTGTAATGACTGATGGACCAAGTAATGGTCAGGCATCACATAAGATCTTCAAAATGGAAAAAGGAAAAGTGATTAAATCAGTCGAATTGGATGCTCCTAATTATCACTATGAGGAATGCTCCTGTTATCCTGATGCCGGCGAAATCACATGTGTGTGCAGGGATAATTGGCATGGCTCAAATCGGCCATGGGTATCTTTCAATCAAAACTTGGAGTATCAAATAGGATATATATGCAGTGGGGTTTTCGGAGACAATCCACGCCCCAATGATGGAAAAGGTAGTTGTGGTCCGGTGTCCTCTAACGGGGCATATGGGGTAAAAGGGTTTTCATTTAAATACGGCAATGGTGTCTGGATCGGGAGAACCAAAAGCACTAATTCCAGGAGCGGCTTTGAAATGATTTGGGATCCAAATGGTTGGACTGAAACAGACAGTAGCTTTTCAGTGAAACAAGATATCGTAGCAATAACTGATTGGTCAGGATATAGCGGGAGTTTTGTCCAGCATCCAGAACTGACAGGACTAGATTGCATAAGACCTTGTTTCTGGGTTGAGTTGATCAGAGGGCGGCCCAAAGAGGGCACAATTTGGACTAGTGGGAGCAGCATATCTTTTTGTGGTGTAAATAGTGACACTGTGGGTTGGTCTTGGCCAGACGGTGCTGAGTTGCCATTCACCATTGACAAG
>cds_ABY89677_A/chicken/Rostov-on-Don/35/2007_2007/12/14_NA_H5N1_Avian_2007
ATGAATCCAAATCAGAAGATAATAACCATCGGATCAATCTGTATGGTAATTGGAATAGTTAGCTTAATGTTACAAATTGGGAACATGATCTCAATATGGGTCAGTCATTCAATTCAGACAGGGAATCAACGCCAAGTTGAACCA------------------AATACTAAATTTCTTACTGAGAAAGCTGTGGCTTCATTAACATTAGCGGGCAATTCATCACTTTGCCCCATTAGCGGATGGGCTGTATACAGTAAGGACAACAGTATAAGGATCGGTTCCAGGGGGGATGTGTTTGTTATAAGAGAGCCGTTCGTCTCATGCTCCCACTTGGAGTGCAGAACTTTCTTTTTGACTCAGGGAGCCTTGCTGAATGACAAGCACTCCAATGGGACTGTCAAAGACAGAAGCCCTCACAGAACATTAATGAGTTGTCCTGTGGGTGAGGCTCCCTCCCCATATAACTCAAGGTTTGAGTCTGTTGCTTGGTCAGCAAGTGCTTGCCATGATGGCACCAGTTGGTTGACCATTGGAATTTCTGGTCCAGACAATGGGGCTGTGGCTGTATTGAAATACAATGGCATAATAACAGACACCATCAAGAGTTGGAGGAACAACATACTGAGAACCCAAGAGTCTGAATGTGCATGTGTAAATGGCTCTTGCTTTACTGTAATGACTGATGGACCAAGTAATGGGCAGGCATCATATAAGATCTTCAAAATGGAAAAAGGAAAAGTGGTTAAATCAGTCGAATTGGATGCTCCTAATTATCACTATGAGGAGTGCTCCTGTTATCCTGATGCCGGCGAAATCACATGTGTGTGCAGGGATAATTGGCATGGCTCAAATAGGCCATGGGTATCTTTCAATCGAAATTTGGAGTATCAAATAGGATATATATGCAGTGGAGTTTTCGGAGACAATCCACGCCCCAATGATGGAACAGGTAGTTGTGGTCCGGTGTCCCCTAACGGGGCATATGGGGTAAAAGGGTTTTCATTTAAATACGGCAATGGTGTTTGGATTGGGAGAACCAAAAGCACTAATTCCAGGAGCGGCTTTGAAATGATTTGGGATCCAAATGGGTGGACTGGAACGGACAGTAGCTTTTCGGTGAAGCAAGATATCGTAGCAATAACTGATTGGTCAGGATATAGCGGGAGTTTTGTCCAGCATCCAGAACTGACAGGATTAGATTGCATAAGACCTTGTTTCTGGGTTGAGTTAATCAGAGGGCGGCCTAAAGAGAGCACAATTTGGACCAGTGGAAGCAGCATATCTTTTTGTGGTGTAAATAGTGACACTGTTAGTTGGTCTTGGCCAGACGGTGCTGAGTTGCCATTCACCATTGACAAG
>cds_ABU95371_A/mallard/Maryland/181/2002_2002//_NA_H1N1_Avian_2002
ATGAATCCAAATCAAAAGATAATAACTATTGGGTCAATCTGCATGGCAATTGGAGTCATAAGCCTGGTGTTACAAATTGGAAATATAATCTCAATATGGGTTAGCCATTCAATTCAAACTGGAAATCAGAACCACCCCGAAATATGCAATCAAAGTGTCATTAATACCAATTTAATTGCAGAACAGGCTGTAGCTCCAGCAACACTAGCAGGCAATTCCTCTCTCTGTCCCATCAGTGGGTGGGCTATATACAGCAAGGATAATGGTATAAGGATAGGTTCCAAGGGAGATGCATTTGTCATCAGAGAGCCTTTTATTTCATGCTCTCACTTGGAATGCAGGACTTTCTTTCTAACTCAAGGGGCCTTGTTGAATGACAAGCATTCCAATGGAACCGTTAAAGACAGAAGCCCTTATAGAACCCTAATGAGCTGTCCTGTTGGTGAAGCTCCTTCTCCATACAATTCAAGGTTTGAGTCTGTTGCTTGGTCAGCAAGTGCTTGTCATGATGGCATTAGTTGGTTGACAATTGGTATTTCCGGCCCAGACAATGGGGCGGTGGCTGTATTGAAATACAATGGCATAATAACAGATACTATTAAGAGTTGGAGAAACAATATATTGAGAACACAAGAGTCTGAATGTGCCTGCATTAACGGTTCCTGCTTTACCATAATGACTGATGGACCAAGTAATGGCCAGGCCTCATACAAGATTTTCAAGGTAGAAAAGGGGAAGGTAGTCAAATCAGTTGAGTTGAATGCCCCTAATTACCACTACGAGGAGTGCTCCTGTTATCCTGATGCTAGTGAGGTAATGTGTGTATGCAGAGACAACTGGCATGGTTCAAATCGACCATGGGTGTCCTTCAATCAGAATCTAGAATACCAAATAGGATACATATGCAGCGGAGTTTTTGGAGACAACCCACGCCCCAATGATGGAACAGGCAGTTGTGGTCCAGTGTCTTCTAATGGGGCATATGGAGTAAAGGGGTTTTCATTTAAATACGGTAATGGTGTTTGGATAGGAAGGACTAAAAGTACTAGCTCAAGGAGTGGGTTTGAGATGATTTGGGATCCCAATGGATGGACAGAGACAGACAACAGTTTCTCTGCGAAACAAGATATTGTAGCAATAACTGACTGGTCAGGATATAGCGGAAGTTTTGTTCAGCATCCAGAATTGACGGGGCTGGACTGCATGAGGCCTTGCTTCTGGGTTGAGCTGATCAGAGGAAGACCCAAGGAGAATACAATCTGGACCAGTGGGAGCAGCATTTCCTTTTGTGGAGTAAATAGCGACACTGTGGGTTGGTCTTGGCCAGACGGTGCTGAGTTGCCATTCACCATTGACAAG
>cds_ABP49589_A/mallard/Maryland/899/2002_mixed__2002/08/29_NA_Mixed_N1_Avian_2002
ATGAATCCAAATCAAAAGATAATAACTATTGGGTCAATCTGCATGGCAATTGGAATAATAAGTCTGGTGTTACAAATTGGAAATATAATCTCAATATGGGTTAGCCATTCAATTCAAACTGGAGGTCAGAACCACCCCGAAACATGCAATCAAAGTGTCATTAATACCAATTTAATTGCAGAACAGGCTGTAGCTCCAGTAACACTAGCAGGCAATTCCTCTCTCTGTCTCATCAGTGGATGGGCTATATACAGCAAGGATAATGGTATAAGGATAGGTTCCAAGGGTGATGTATTTGTCATCAGAGAGCCTTTTATTTCATGCTCTCACTTGGAGTGCAGGACTTTCTTTCTAACTCAAGGGGCCTTGTTGAATGACAAGCATTCCAATGGAACCGTTAAAGACAGAAGCCCTTATAGAACCCTAATGAGCTGTCCTGTTGGTGAAGCTCCTTCTCCATACAATTCAAGGTTTGAGTCCGTTGCTTGGTCAGCAAGTGCTTGTCATGATGGCATTAGTTGGTTGACAATTGGTATTTCCGGCCCAGACAACGGGGCGGTGGCTGTATTGAAATACAATGGCATAATAACAGATACTATTAAGAGTTGGAGAAACAATATATTGAGAACACAAGAGTCTGAATGTGCCTGCATTAACGGTTCCTGCTTCACCATAATGACTGATGGACCAAGTAATGGCCAGGCCTCATACAAGATTTTCAAGATAGAAAAGGGGAAGGTAGTTAAATCAGTTGAGTTGAATGCCCCTAATTACCACTATGAGGAGTGCTCCTGTTATCCTGATGCTAGCGAAGTAATGTGTGTGTGCAGAGACAACTGGCATGGTTCAAATCGACCATGGGTGTCCTTCAATCAGAATCTAGAGTATCAAATAGGATACATATGCAGCGGGGTTTTTGGAGACAATCCACGCCCCAATGATGGAACAGGTAGTTGTGGTCCAGTGTCTTCCAATGGGGCATATGGAGTAAAGGGGTTTTCATTTAAATACGGTAATGGTGTTTGGATAGGAAGAACTAAAAGTACTAGCTCAAGGAGTGGGTTTGAGATGATTTGGGATCCCAATGGGTGGACAGAGACAGATAACAGTTTCTCTGTGAAACAAGATATTGTAGCAATAACTGATTGGTCAGGATATAGCGGAAGTTTTGTTCAGCATCCAGAACTGACGGGGTTGGACTGCATGAGGCCTTGTTTCTGGGTTGAGCTGATCAGAGGAAGACCCAAGGAGAATACAATCTGGACCAGTGGGAGCAGCATTTCCTTTTGTGGAGTAAATAGCGACACTGTGGGTTGGTCTTGGCCAGACGGTGCTGAGTTGCCATTCACCATTGACAAG
>cds_ABO52756_A/mallard/Italy/3401/2005_2005//_NA_H5N1_Avian_2005
ATGAATCCAAATCAGAAGATAATAACCATTGGGTCAATCTGTATGGTAATTGGAATAGCCAGTTTGATGTTACAAATTGGGAACATGATCTCAATATGGGTTAGCCATTCAATTCAGACAGGGAATCAATACCAGCCTGAACCATGCAACCAAAGCATCATTAATACAAATTTTCTTACTGAACAGGCTGTAACTCCAGTGGCATTAGCGGGCAATTCATCTCTTTGCCCTATTAGTGGGTGGGCTATATACAGTAAGGATAACGGTATAAGAATTGGTTCCAAGGGGGATGTATTTGTTATAAGAGAGCCATTCATCTCATGCTCCCACTTGGAATGCAGAACCTTCTTTTTAACTCAGGGAGCTCTGTTGAATGACAAACATTCTAATGGAACCGTCAAAGATAGAAGCCCTTACAGAACCTTGATGAGTTGTCCCGTGGGTGAGGCTCCTTCCCCATATAACTCAAGGTTTGAGTCTGTTGCTTGGTCGGCAAGTGCTTGTCATGATGGCATCAGTTGGTTGACAATTGGAATTTCTGGTCCAGACAACGGAGCTGTGGCTGTGTTGAAATACAATGGCATAATAACGGACACTATCAAGAGTTGGAGGAACAACATTTTGAGAACTCAAGAATCTGAATGTGCATGTGTAAATGGCTCTTGCTTTACTGTAATGACCGATGGACCAAGTAATGGGCAGGCCTCATATAAGATCTTCAAGATAGAAAAAGGAAAAGTAGTTAAATCAGTTGAATTGAATGCCCCTAATTATCACTACGAGGAATGCTCCTGTTATCCTGATGCAAGCGAAATCATGTGTGTGTGCAGGGATAACTGGCATGGCTCGAATCGACCGTGGGTATCTTTCAACCAAAATCTGGAGTATCAAATAGGATATATATGCAGTGGAGTTTTCGGAGACAATCCACGCCCCAATGATGGGGCAGGCAGTTGCGGTCCGGTGTCCTCTAACGGGGCATATGGAGTAAAAGGGTTTTCATTTAAATACGGCAATGGTGTTTGGATCGGAAGAACAAAAAGCACTAGTTCCAGAAGCGGCTTTGAGATGATTTGGGATCCGAATGGGTGGACTGAAACGGACAGTAGCTTCTCAGTGAGGCAAGACATCGTAGCAATAACTGACTGGTCAGGATATAGTGGGAGTTTTGTCCAGCATCCAGAACTGACAGGATTAGATTGCATGAGACCTTGTTTCTGGGTTGAGCTAATCAGAGGGCGGCCCAAAGAGAATACAATTTGGACTAGTGGGAGCAGCATATCCTTTTGTGGTGTAGATAGTGACACTGTGGGTTGGTCTTGGCCAGACGGTGCTGAGTTGCCATTCACCATTGACAAG
>cds_ABL08256_A/common_magpie/Hong_Kong/645/2006_2006//_NA_H5N1_Avian_2006
ATGAATCCAAATCAGAAGATAATAACCATTGGGTCAATCTGTATGGTAATTGGAATAGTTAGCTTAATGTTACAAATTGGGAACATGATCTCAATATGGGTCAGTCATTCAATTCAAACAGGGAATCAACACCAAGCTGAACCA------------------AATACTAATTTTCTTACTGAGAACGCTGTGGCTTCAGTAACATTAGCGGGCAATTCATCTCTTTGCCCCGTTAGAGGATGGGCTGTACACAGTAAAGACAACAGTATAAGGATTGGTTCCAAGGGGGATGTGTTTGTTATTAGAGAGCCGTTCATCTCATGCTCCCACTTGGAATGCAGAACTTTCTTTTTGACTCAGGGAGCCTTACTGAATGACAAGCACTCCAATGGGACTGTCAAAGACAGAAGCCCTCACAGAACATTAATGAGTTGTCCTGTGGGTGAGGCTCCCTCCCCATATAACTCAAGGTTTGAGTCTGTTGCTTGGTCAGCAAGTGCTTGCCATGATGGCACCAGTTGGTTGACAATTGGAATTTCTGGCCCAGACAATGGGGCTGTGGCTGTATTGAAATACAATGGCATAATAACAGACACCATCAAGAGTTGGAGGAACAACATACTGAGAACTCAAGAGTCTGAATGTGCATGTGTAAATGGCTCATGCTTTACTGTAATGACTGATGGGCCAAGTAATGGGCAGGCATCATATAAGATCTTCAAAATGGAAAAAGGGAAAGTGGTTAAATCAGTCGAATTGAATGCTCCTAATTATCACTATGAGGAATGCTCCTGTTATCCTGATGCTGGCGAAATCACATGTGTGTGCAGGGATAATTGGCATGGCTCAAATAGGCCATGGGTATCTTTCAATCAGAATTTGGAGTATCAAATAGGATATATATGCAGTGGAGTTTTCGGAGACAATCCACGCCCCAATGATGGAACAGGTAGTTGTGGTCCAGTGTCCCCTAACGGGGCATATGGGATAAAAGGGTTTTCATTTAAATACGGCAATGGTGTTTGGATCGGAAGAACCAAAAGCACTAATTCCAGGAGCGGCTTTGAAATGATTTGGGATCCAAATGGGTGGACTGGAACGGACAGTAACTTTTCGGTGAAACAAGATATAGTAGCAATAACTGATTGGTCAGGATATAGCGGGAGTTTTGTCCAGCATCCAGAACTGACAGGATTAGATTGCATAAGACCTTGCTTCTGGGTGGAGTTAATCAGAGGGCGGCCCAAAGAGAGCACGATTTGGACTAGTGGGAGCAGCATATCTTTTTGTGGTGTAAATAGTGACACTGTGAGTTGGTCTTGGCCAGACGGTGCTGAGTTGCCATTCACCATTGACAAG
>cds_ABJ51676_A/duck/Viet_Nam/12/2005_2005//_NA_H5N1_Avian_2005
ATGAATCCAAATCAGAAGATAATAACCATTGGGTCAATCTGTATGGTAATTGGAATAGTTAGCTTAATGTTACAAATTGGGAACATGATCTCAATATGGGTCAGTCATTCAATTCAGACAGGGAATCAACACCAAGTTGAACCA------------------AATACTAATTTTCTTACTGAGAAAGCTGTGGCTTCAGTAACATTAGCGGGCAATTCATCTCTTTGCCCCATTAGAGGATGGGCTGTACACAGTAAGGACAACAGTATAAGGATTGGTTCCAAGGGGGATGTGTTTGTTATTAGAGAGCCATTCATCTCATGCTCCCACTTGGAATGCAGAACTTTCTTTTTGACTCAGGGAGCCTTGCTGAATGACAAGCACTCCAATGGGACTGTCAAAGACAGAAGCCCTCACAGAACATTAATGAGTTGTCCTGTGGGTGAGGCTCCCTCCCCATATAACTCAAGATTTGAGTCTGTTGCTTGGTCAGCAAGTGCTTGCCATGATGGCACCAGTTGGTTGACAATTGGAATTTCTGGCCCAGACAATGGGGCTGTGGCTGTATTGAAATACAATGGCATGATAACAGACACCATCAAGAGTTGGAGGAACAACATACTGAGAACTCAAGAGTCTGAATGTGCATGTGTAAATGGCTCTTGCTTTACTGTAATGACTGATGGACCAAGTAATGGGCAGGCATCATATAAGATCTTCAAAATGGAAAAAGGGAAAGTGGTTAAATCAGTCGAATTGGATGCTCCTAATTACCACTATGAGGAATGCTCCTGTTATCCTGATGCCGGCGAAATCACATGTGTGTGCAGGGATAATTGGCATGGCTCAAATCGGCCATGGGTATCTTTCAATCAAAATTTGGAGTATCAAATAGGGTATATATGCAGTGGAGTTTTCGGAGACAATCCGCGCCCCAATGATGGAACAGGTAGTTGTGGTCCGGTGTCCCCTGATGGGGCATATGGGGTAAAAGGGTTTTCATTTAAATACGGCAATGGTGTTTGGATCGGGAGAACCAAAAGCCCTAATTCCAGGAGCGGCTTTGAAATGATTTGGGATCCAAATGGGTGGACTGAAACGGACAGTAGCTTCTCGGTGAAACAAGATATAGTAGCAATAACTGATTGGTCAGGATATAGCGGGAGTTTTGTCCAGCATCCAGAACTGACAGGATTAGATTGCATAAGACCTTGTTTCTGGGTTGAGTTAATCAGAGGGCGGCCCAAAGAGAGCACAATTTGGACTAGTGGGAGCAGCATATCCTTTTGTGGTGTAAATAGTGACACTGTGAGTTGGTCTTGGCCAGACGGTGCTGAGTTGCCATTCACCATTGACAAG
>cds_ABB18381_A/herring_gull/DE/698/1988_1988/05/16_NA_H2N1_Avian_1988
ATGAATCCAAATCAGAAAATAATAACCATTGGATACGTTTGCATGACGCTTGGGGCAATCAGCTTAACACTGCAATTAGGGAACATAATTTCTATATGGGTTAGCCACTCAATTCAAACTGGGGACCAAAAACGCCCAGAACCATGTAACCAGAGTATCATCGTCACTAATTTGGCGGCTGAACAGGACAGAACCCCAAAAGTATTAGCCGGTAACTCCTCCCTTTGCCCCATCAGTGGATGGGCCATATACAGCAAAGACAACGGCATAAGAATCGGTTCCAAAGGGGACGTTTTTGTAATAAGGGAGCCATTTATTTCGTGTTCTCATCTGGAATGTAGAACCTTTTTCTTGACCCAAGGTGCCTTGTTAAATGACAAGCATTCAAATGGGACCGTTAAAGACAGAAGCCCTTATCGAACATTAATGAGCTGTCCTGTTGGTGAAGCTCCTTCCCCATACAATTCGAGATTTGAATCAGTTGCCTGGTCAGCAAGCGCATGCCATGATGGTGTGAGCTGGTTAACAATTGGGGTTTCTGGGCCAGATAATGGGGCGGTGGCTGTACTAAAATACAATGGTATAATAACAGACACCATTAAAAGCTGGAGGGGCGACATACTAAGAACACAGGAGTCTGAATGTGCCTGCATAAATGGTTCATGTTTTACTGTGATGACTGATGGCCCGAGCAATGGGCAGGCTTCATACAGGATTTTCAGAATAGAGAAAGGGAAAGTTGTCAAATCAGTTGAGTTAAAAGCCCCTAATTACCACTACGAGGAATGCTCCTGCTACCCTGATTCAGGGAAAGTGATGTGCGTCTGTAGGGATAATTGGCACGGTTCGAATCGACCATGGGTGTCTTTCAACCAAGACCTGGAGTATAAGATAGGATACATCTGCAGCGGAGTGTTTGGTGATAATCCTCGTCCTAATGATGGAACAGGGAGCTGTGGCCCGGTGTCCTCTAATGGAGCATACGGGGTGAAAGGATTTTCATTTAGGTATGGTAATGGCGTTTGGATAGGTAGAACCAAGAGCACTAGTTCCAGGAGCGGGTTTGAAATGATTTGGGATCCCAATGGCTGGACAGAGACTGATGGTAGTTTCTCTTTGAAACAGGATATTGTAGCGATTACTGATTGGTCAGGCTATAGTGGGAGCTTCGTGCAGCATCCAGAGCTGACAGGGTTGGACTGCATGAGGCCTTGCTTCTGGGTGGAACTAATAAGGGGACGACCTAAAGAGAAAACGATCTGGACTAGTGGGAGTAGCATTTCCTTTTGTGGTGTAAGTGGTGACACTGTGGGTTGGTCTTGGCCAGACGGTGCTGAGTTGCCATTCACCATTGACAAG
>cds_CAG27350_A/mallard/France/2526/2001_2001//_NA_H7N1_Avian_2001
ATGAATCCAAATCAAAAGATAATAACCATTGGGTCAATCTGTATGGTGATTGGAATAGTCAGTTTGATGTTACAAATTGGGAATATAATCTCAATATGGGTTAGTCATTCAATTCAGACAGGGAATCAGCACCAGCCCGAACCATGCAATCAAAGCATCATTAATACCAATTTTCTCACTGAGCAAGCTGTGGTTTCAGTGACACTAGCGGGTAATTCATCTCTTTGCCCAATTAGTGGATGGGCTATATACAGTAAGGACAACGGTATAAGAATTGGTTCCAAAGGGGATGTGTTTGTTATAAGAGAGCCATTCATCTCATGCTCCCATTTGGAATGCAGAACCTTTTTCTTGACTCAGGGAGCCCTGTTGAATGATAAGCATTCTAATGGGACCGTTAAAGACAGAAGCCCTTATAGAACCTTGATGAGTTGTCCTGTGGGTGAGGCTCCTTCCCCATATAACTCAAGGTTTGAGTCTGTTGCTTGGTCGGCAAGTGCTTGTCATGATGGTATTAGTTGGTTGACAATTGGAATCTCTGGTCCAGACAATGGGGCTGTGGCTGTATTGAAATACAATGGCATAATAACTGACACTATCAAGAGTTGGAGGAATAACATACTGAGAACTCAAGAGTCAGAATGTGCATGCGTAAATGGTTCTTGCTTTACTGTAATGACCGACGGACCAAGTAACGGACAGGCCTCATATAAGATTTTCAAGATAGAAAAAGGGAAAGTAGTTAAATCAGTCGAATTGAACGCCCCTAATTATCACTACGAGGAGTGCTCCTGTTACCCTGATGCTGGCGAAATCATATGTGTATGTAGGGATAATTGGCATGGCTCAAATCGACCGTGGGTATCTTTCAATCAAAATTTGGAGTATCAAATAGGATATATATGTAGTGGAGTCTTCGGAGACAATCCACGCCCCAATGATGGAACAGGCAGTTGCGGTCCAGTGTCCTCTAATGGAGCATACGGAGTAAAAGGGTTTTCATTTAAATACGGCAATGGTGTTTGGATCGGGAGAACCAAAAGCACTAGTTCCAGGAGCGGCTTTGAAATGATCTGGGATCCAAATGGGTGGACTGAAACGGACAGTAGCTTCTCAGTGAAGCAAGATATCGTAGCAATAACTGATTGGTCAGGATATAGCGGGAGTTTTGTCCAGCATCCAGAACTGACAGGGTTAGATTGCATGAGACCTTGTTTCTGGGTGGAGCTAATCAGAGGACGGCCCAAAGAGAACACAATTTGGACTAGTGGGAGCAGCATATCCTTTTGTGGTGTAAATAGTGACACTGTGGGTTGGTCTTGGCCAGACGGTGCTGAGTTGCCATTCACCATTGACAAG
>cds_BAV31863_A/duck/Vietnam/HU3-1265/2015_2015/08/15_NA_H5N1_Avian_2015
ATGAATCCAAATCAGAAGATAGTAATCATTGGATCAATCTGTATGGTAATTGGAATAATTAGCTTGATGTTACAGATTGGGAACATAATATCAATATGGGTCAGTCATTCAATTCAAACAGGGAATCAACACCAAACTGAACCA------------------AATACTAATTTTCTTACTGAGAAAGCTGTAGCTTCAGTAACATTAGCTGGCAATTCATCTCTTTGCACCATTAAAGGATGGGCTGTACACAGTAAAGACAACAGTATAAGGATTGGGTCCAAGGGGGATGTGTTTGTAATTAGAGAACCGTTCATATCATGCTCCCATCTGGAATGCAGAACTTTCTTTTTGACTCAGGGAGCCTTACTGAATGACAAGCACTCCAACGGGACTGTCAAAGATAGGAGCCCTCACAGAACGCTAATGAGTTGCCCTATAGGTGAGGCTCCCTCCCCATATAACTCAAGGTTTGAGTCTGTTGCTTGGTCGGCAAGTGCTTGCCATGATGGCACCAGTTGGTTGACAATTGGAATTTCTGGTCCAGACAATGGGGCTGTGGCGGTATTGAAATACAATGGCATAATAACAGACACTATCAAGAGTTGGAGGAATAACATACTGAGGACCCAAGAGTCTGAATGTGCATGTGTTAATGGCTCTTGCTTTGCTGTTATGACAGATGGACCAAGTAATGGGCAGGCATCATATAAGATTTTCAAAATAGAAAAAGGGAAAGTAGTTAAGTCAGTCGAATTGAATGCCCCTAATTATCACTATGAGGAATGCTCCTGTTATCCTGATGCTGGCGAAATCATATGTGTTTGCAGGGATAATTGGCATGGCTCAAACAGGCCATGGGTATCTTTCAATCAGAATTTGGAGTATCGAATAGGATATATTTGCAGTGGAGTTTTCGGTGACAATCCACGGCCCAATGACGGTACAGGTAGTTGTGGTCCAGTGTCCTCTAACGGGGCATATGGGGTAAAAGGGTTCTCATTTAGATATGGCAATGGTGTCTGGATCGGGAGGACCAAAAGCACTCATTCCAGGAGCGGCTTTGAAATGATTTGGGATCCAAACGGGTGGACTGGAACGGACAGTGAATTTTCGATGAAACAAGATATAGTAGCAATAACTGAGTGGTCAGGATATAGCGGGAGTTTTGTTCAGCACCCAGAACTGACAGGATTAGATTGCATAAGACCCTGCTTCTGGGTTGAGTTGATCAGAGGGCTGCCCAAAGAGAGCACAATTTGGACTAGTGGGAGCAGCCTATCTTTTTGTGGTGTAAACAGTGACACTGTGAGTTGGTCTTGGCCAGACGGTGCTGAGTTGCCATTCACCATTGACAAG
>cds_ASF57805_A/mallard/Alberta/616/2015_2015/08/12_NA_H1N1_Avian_2015
ATGAATCCAAATCAAAAGATAATAACCATTGGGTCTATCTGCATGGCAATTGGAATAATAAGCCTGGTGTTGCAAATTGGAAATATAATCTCAATATGGGTTAGTCATTCAATCCAAATTGAAAGCAAGAGCCACCCTGAAACATGCAATCAAAGTGTCATTAATACCAATTTAATTGCAGAACAGACTGTAGCTCCAATAACACTAGCAGGCAATTCCTCTCTCTGTCCCATCAGTGGATGGGCTATATACAGCAAGGACAATGGTATAAGGATAGGTTCCAAAGGAGATGTATTTGTCATCAGAGAGCCCTTCATTTCATGCTCGCACTTGGAATGCAGAACTTTCTTTCTAACTCAAGGGGCCTTGTTGAATGACAAGCATTCCAATGGAACCGTGAAAGACAGAAGCCCTTATAGAACCTTAATGAGCTGTCCTGTTGGTGAAGCTCCCTCTCCATACAATTCAAAGTTTGAGTCTGTTGCCTGGTCAGCAAGTGCTTGCCACGATGGCATTAGCTGGTTGACAATTGGTATTTCCGGCCCAGACAATGGGGCAGTGGCTGTATTGAAGTACAATGGCATAATAACAGATACTATCAAGAGTTGGAGAAACAACATATTGAGGACACAAGAGTCTGAATGTGCCTGCATTAATGGTTCTTGCTTTACCATAATGACTGATGGACCAAGTAATGGTCAGGCTTCATATAAGATTTTTAAAATAGAAAAGGGAAAAGTAGTAAAATCAGTTGAATTGAATGCTCCTAATTACCACTATGAAGAGTGTTCCTGTTATCCTGATGCTAGTGAGGTGATGTGTGTATGCAGGGACAATTGGCATGGTTCAAATCGGCCATGGGTGTCCTTCAACCAGAATCTAGAGTATCAAATAGGATATATATGCAGCGGAGTTTTTGGAGACAATCCACGGCCCAATGACGGAACAGGCAGTTGTGGTCCAGTGTCTTCTAATGGGGCATATGGGGTAAAAGGGTTTTCGTTTAGATACGGTAACGGTGTTTGGATAGGAAGAACTAAAAGTATTAGCTCAAGGAGTGGGTTTGAGATGATTTGGGACCCCAATGGATGGACAGAGACGGATAACAGTTTCTCTGTGAAGCAAGACATTGTTGCAATAACTGATTGGTCAGGGTATAGCGGAAGTTTTGTTCAGCACCCGGAACTGACAGGACTAGACTGCATGCGACCTTGCTTTTGGGTTGAGCTAATCAGAGGAAGGCCCAAGGAGAATACAATCTGGACCAGTGGAAGCAGCATTTCCTTTTGTGGGGTAAATAGCGACACTGTGGGTTGGTCTTGGCCAGACGGTGCTGAGTTGCCATTCACCATTGACAAG
>cds_AQS24383_A/chicken/Egypt/N12640A/2016_2016/05/08_NA_H5N1_Avian_2016
ATGAATCCAAATCAGAAGATAATAACCATCGGATCAATCTGTATGGTAATTGGGATAGCCAGCTTAATGTTACAAATTGGAAACATAATCTCAATATGGATCAGTCATTCAATTCAGACAGGGAACCAATGCCAAGATGAATCA------------------AACACTAAATTTCTTGCTGAAAAAGCTGTGGCTTCAGTAACATTAGCAGGCAACTCATCTCTTTGTCCCGTTAGCGGATGGGCTGTGTACAGTAAAGATAACAGCATAAGGATCGGTTCCAAGGGGGATGTGTTTGTTATAAGAGAACCATTCATCTCATGCTCCCACATGGAATGCAGAACTTTCTTTTTAACCCAGGGAGCCTTACTGAATGACAAGCACTCCAATGGAACTGTCAAAGACAGAAGCCCTCACAGAACATTAATGAGTTGTCCGGTGGGTGAGGCTCCCTCCCCATACAACTCAAGGTTTGAGTCTGTTGCTTGGTCAGCAAGCGCTTGCCATGATGGCACCAGTTGGTTGACAATTGGAATTTCTGGTCCAGACAGTGGGGCTGTGGCTGTATTGAAATACAATGGCATAATAACAGACACCATCAAGAGCTGGAGGAACAACATAATGAGAACTCAAGAGTCTGAATGTGCATGTGTAAATGGCTCTTGCTTTACTATAATGACTGATGGACCAAGTAATGGCCAGGCATCATATAAGATCTTCAAAACGGAAAAGGGAAAAGTGATTAAATCAGTCGAATTGGATGCTCCTAATTATCACTATGAGGAGTGCTCCTGTTATCCTGATGCCAGCGAAATCACATGTGTGTGCAGGGATAATTGGCATGGATCAAACAGGCCATGGATATCTTTCAATCAAAATTTGGAGTATCAAATAGGATATATATGCAGTGGAGTTTTCGGAGACAATCCACGCCCCAATGATGGAACGGGTAGTTGTGGCCCGGTGTTCCCTAACGGGGAATATGGGGTAAAAGGGTTTTCATTTAAATACGGCAATGGTGTTTGGATCGGGAGAACCAAAAGCACTAATTCCAGGAGCGGCTTTGAAATGATTTGGGACCCAAATGGGTGGACTGGAACGGACAGTAGCTTTTCAGTGAAGCAAGATATCGTAGCAATAACTGAATGGTCAGGATATAGCGGGAGTTTTGTCCAGCATCCAGAACTGACAGGATTAGATTGCATAAGACCTTGTTTCTGGGTTGAGTTAATCAGAGGGCGGCCTAAAGAAAGCACAATTTGGACCAGTGGAAGCAGCATATCTTTTTGTGGGGTAAATGGCGACACTGTTAGTTGGTCTTGGCCAGACGGTGCTGAGTTGCCATTCACTATTGACAAG
>cds_AOC37330_A/shorebird/Delaware_Bay/558/2012_2012/11/09_NA_H6N1_Avian_2012
ATGAATCCAAATCAAAAGATAATAACTATTGGGTCAATCTGCATGGTAATTGGAATAATAAGTCTGGTGCTACAAATTGGAAACATAATCTCAATATGGGTTAGCCATTCAATCCAAACTGGAAGCCAGAACCACCCAGAAACATGCAATCAAAGTGTCATTAACACCAATTTAATTGCAGAACAGACTGTAGATCCAGTAGCACTAGCAGGTAATTCCTCTCTCTGCCCAATCAGTGGATGGGCTATATACAGCAAGGACAATGGTATAAGGATAGGTTCCAAAGGGGATGTATTTGTCATCAGAGAGCCTTTTATCTCATGCTCTCACTTGGAATGCAGGACTTTCTTTCTAACTCAAGGGGCCTTGTTGAATGATAAGCATTCTAATGGAACCGTTAAAGACAGAAGCCCCTATAGAACCCTGATGAGCTGCCCTGTTGGTGAAGCTCCTTCTCCATATAATTCAAGGTTTGAGTCTGTTGCTTGGTCAGCAAGTGCTTGTCATGATGGCATTAGTTGGTTGACAATTGGTATTTCCGGCCCAGACAATGGGGCGGTGGCTGTATTGAAATACAATGGCATAATAACAGATACTATCAAGACTTGGAGAAGCAATATATTAAGAACACAAGAGTCTGAATGTGCCTGCATTAATGGTTCTTGCTTTACCATAATGACTGATGGGCCGAGTAATGGCCAGGCCTCATACAAAATTTTCAAGGTAGAAAAGGGAAAGGTAGTCAAATCAGTTGAGTTGAATGCCCCTAATTACCACTATGAGGAGTGCTCCTGTTACCCTGATGCTAGTGAGGTAATGTGTGTGTGCAGAGACAACTGGCATGGTTCAAATCGACCATGGGTGTCCTTCAATCAGAATCTAGAATATCAAATAGGATACATATGCAGCGGAGTTTTTGGAGACAATCCGCGCCCCAGTGATGGAACAGGCAGTTGTGGTCCAGTGTCTTCTAATGGGGCATATGGAGTGAAGGGGTTTTCATTTAAATACGGTAATGGTGTTTGGATAGGAAGAACTAAAAGTACTAGTTCAAGGAGTGGATTTGAGATGATCTGGGATCCTAATGGGTGGACGGAGACAGACAGCAGTTTCTCTGTGAAGCAAGATATTGTAGCAATAACTGATTGGTCAGGATATAGCGGAAGTTTTGTTCAGCATCCAGAACTGACGGGGTTGGATTGCATGAGGCCTTGCTTCTGGGTTGAGCTGATCAGAGGAAGACCTAAGGAGAACACAATCTGGACCAGTGGAAGCAGCATTTCTTTTTGTGGAGTAAATAGCGACACTGTAGGTTGGTCTTGGCCAGACGGTGCTGAGTTGCCATTCACCATTGACAAG
>cds_ANE05631_A/mallard/Southcentral_Alaska/12ML00957/2014_2014/09/19_NA_H1N1_Avian_2014
ATGAATCCAAATCAAAAGATAATAACTATTGGGTCAATCTGCATGGTAATTGGAATAATAAGTCTGGTGCTACAAATTGGAAACATAATCTCAATATGGGTTAGCCATTCAATCCAAACTGGAAGCCAGAGCCACCCAGAAACATGCAATCAAAGTGTCATTAATACCAATTTAATTGCAGAGCAGGCTGTAGATCCAGTAGCACTAGCAGGTAACTCCTCTCTCTGTCCAATCAGTGGATGGGCTATATACAGCAAGGACAATGGTATAAGAATAGGTTCCAAAGGAGATGTATTTGTCATCAGAGAGCCTTTTATTTCATGCTCTCACTTGGAATGCAGGACTTTCTTTCTAACTCAAGGGGCCTTGTTGAATGACAAGCATTCTAATGGAACCGTTAAAGACAGAAGCCCTTATAGGACCCTAATGAGCTGCCCTGTTGGTGAAGCTCCTTCCCCATACAATTCAAGGTTTGAGTCTGTTGCTTGGTCAGCAAGTGCTTGTCATGATGGCATTAGTTGGTTGACAATTGGTATTTCCGGCCCAGACAATGGGGCGGTGGCTGTATTGAAATACAATGGCATAATAACAGATACTATCAAGAGTTGGAGAGGCAATATATTAAGAACACAAGAGTCTGAATGTGCCTGCATTAATGGTTCTTGCTTTACCATAATGACTGATGGGCCGAGTAATGGCCAGGCCTCATACAAAATTTTCAAGGTAGAAAAGGGAAAGGTAGTCAAATCAGTTGAGTTGAATGCTCCTAATTACCACTATGAGGAGTGCTCCTGTTATCCTGATGCTAGCGAGGTAATGTGTGTGTGCAGAGACAATTGGCATGGTTCAAATCGACCATGGGTGTCCTTCAATCAAAATCTAGAATATCAAATAGGATACATATGCAGCGGAGTTTTTGGAGACAACCCGCGCCCTAGTGATGGGACAGGCAGTTGTGGTCCAGTTTCTTCTAATGGGGCATATGGAGTGAAGGGGTTTTCATTTAAATACGGTAATGGTGTTTGGATAGGAAGAACTAAAAGTACTAGCTCAAGGAGTGGGTTTGAGATGATCTGGGATCCTAATGGGTGGACTGAGACAGATAGCAGTTTTTCTGTGAAGCAAGATATTGTAGCAATAACTGATTGGTCAGGATATAGCGGAAGTTTTGTCCAGCATCCAGAACTGACTGGGTTGGATTGCATGAGGCCTTGCTTCTGGGTTGAGCTGATCAGAGGAAGACCCAAGGAGAACACAATCTGGACCAGTGGAAGCAGCATTTCTTTTTGTGGAGTGAATAGCGACACTGTGGGTTGGTCTTGGCCAGACGGTGCTGAGTTGCCATTCACCATTGACAAG
>cds_AKQ44099_A/chicken/Egypt/F9519D/2014_2014/01/27_NA_H5N1_Avian_2014
ATGAATCCAAATCAGAAGATAATAACCATCGGATCAATCTGTATGGTAATTGGGATAGCTAGCTTAATGTTACAAATTGGAAACATAATCTCAATATGGGTCAGTCATTCAATTCAGACAGGGAATCAATGCCAAGATGAATCA------------------AACATTAAATTTCTTGCTGAGAAAGCTGTGGCTTCAGTAAAATTAGTGGGCAATTCATCTCTTTGTCCCATTAGCGGATGGGCTGTGTACAGTAAGGATAACAGCATAAGGATCGGTTCCAAGGGGGATGTGTTTGTTATAAGAGAGCCATTCATCTCATGCTCCCACTTGGAATGCAGAACTTTCTTTTTAACCCAGGGAGCCTTACTGAATGACAAGCACTCCAATGGAACTGTCAAAGACAGAAGCCCTCACAGAACATTAATGAGTTGTCCGGTGGGTGAGGCCCCCTCCCCATACAACTCAAGGTTTGAGTCTGTTGCTTGGTCAGCAAGCGCTTGCCATGATGGCACCAGTTGGTTGACAATTGGAATTTCTGGTCCAGACAGTGGGGCTGTGGCTGTATTGAAATACAATGGCATAATAACAGACACCATCAAGAGCTGGAGGAACAACATAATGAGAACTCAAGAGTCTGAATGTGCATGTGTAAATGGCTCTTGCTTTACTATAATGACTGATGGACCAAGTAGTGGCCAGGCATCATATAAGATCTTCAAAATGGAAAAGGGAAAAGTGGTTAAATCAGTCGAATTGGATGCTCCTAATTATCACTATGAGGAGTGCTCCTGTTATCCTGATGCCGGCGAAATCACATGTGTGTGTAGGGATAATTGGCATGGATCAAACAGGCCATGGGTATCTTTCAATCAAAATTTGGAGTATCAAATAGGATATATATGCAGTGGAGTTTTCGGAGACAATCCACGCCCCAATGATGGAACGGGTAGTTGTGGTCCGGTATTCCCTAACGGGGCATATGGGGTAAAAGGGTTTTCATTTAAATACGGCAATGGAGTTTGGATCGGGAGAACCAAAAGCACTAATTCCAGGAGCGGCTTTGAAATGATTTGGGACCCAAATGGGTGGACTGGAACGGACAGTAGCTTTTCAGTGAAGCAAGATATCGTAGCAATAACTGAATGGTCAGGATATAGCGGGAGTTTTGTCCAGCATCCAGAACTGACAGGATTAGATTGCATAAGACCTTGTTTCTGGGTTGAGTTAATCAGAGGGCGGCCTAAAGAGAGCACAATTTGGACCAGTGGAAGCAGCATATCTTTTTGTGGGGTAAATGGTGACACTGTTAGTTGGTCTTGGCCAGACGGTGCTGAGTTGCCATTCACTATTGACAAG
>cds_AJM70846_A/whooper_swan/Shanxi/17L/2015_2015/01/06_NA_H5N1_Avian_2015
ATGAATCCAAATCAGAAGATAGTGACCATTGGATCAATCTGTATGGTAATTGGAATAATTAGCTTGATGTTACAGATTGGGAACATAATCTCAATATGGGTCAGTCATTCAATTCAAACAGGGAATCAACACCAAACTGAACCA------------------AATACTAATTTCCTCACTGAGAACACTGTAGCTTCAGTAACTTTAGCTGGCAATTCATCTCTTTGCCCCATCAAAGGGTGGGCTGTACACAGTAAAGACAACAGTATAAGGATTGGGTCCAAGGGGGATGTGTTTGTAATTAGAGAGCCGTTCATATCATGCTCCCATCTGGAATGCAGAACCTTCTTTTTAACTCAGGGAGCTTTACTGAATGACAAGCACTCCAACGGGACTGTCAAAGATAGGAGCCCTCATAGAACGCTAATGAGTTGCCCTATAGGTGAGGCTCCCTCTCCATATAACTCGAGGTTTGAGTCTGTTGCTTGGTCGGCAAGTGCTTGCCATGATGGCACCAGTTGGTTGATAATTGGAATTTCTGGTCCAGACAATGGGGCTGTGGCGGTATTGAAATACAATGGCATAATAACAGACACTATCAAGAGTTGGAGGAATAACATACTGAGGACCCAAGAGTCTGAATGTGCATGTATGAATGGCTCTTGCTTTACTGTTATGACAGATGGACCAAGTGATGGGCAGGCATCATATAAGATTTTCAAAATAGAAAAAGGGAAAGTAGTTAAGTCAGTCGAATTGAATGCCCCCAATTATCACTATGAGGAATGCTCCTGTTATCCTGAGGCTGGCGAAATCATATGTGTGTGCAGGGATAATTGGCATGGCTCAAACAGGCCATGGGTATCTTTCAATCAGAATTTGGAGTATCAAATAGGATATATTTGCAGTGGAGTTTTCGGTGACAATCCACGGCCGAATGACGGTACAGGGAGTTGTGGACCAGTGTCCTCTAACGGGGCATATGGGGTAAAAGGGTTCTCATTTAAATATGGCAATGGTGTCTGGATCGGGAGGACCAAAAGCACTCATTCCAGGAGCGGCTTTGAAATGATTTGGGATCCAAACGGGTGGACTGGAACGGACAGTGAGTTTTCGATGAAACAAGATATAGTAGCAATAACTGATTGGTCAGGATATAGCGGGAGTTTTGTCCAGCACCCAGAACTGACAGGATTGGATTGCATGAGACCTTGCTTCTGGGTTGAGTTAATCAGAGGGCGGCCCAAAGAGAGCACAATTTGGACTAGTGGGAGCAGCATATCTTTTTGTGGTGTAGATAGTGACACTGTGAGTTGGTCTTGGCCAGACGGTGCTGAGTTGCCATTCACCATTGACAAG
>cds_AIL24936_A/crow/India/02CA06/2012_2012/02/22_NA_H5N1_Avian_2012
ATGAATCCAAATCAAAAGATAATGGCCATTGGATCAATCTGTATGGTAATTGGAATAGTTAGCTTAATGTTACAGATTGGGAACATAATCTCAATATGGGTCAGTCATTCATTTCAAACAAGGGTTCAACACCAAGCTGAACCA------------------AATACTAATTTTCTTACTGAGAACGCTGTGGCTTCAGTAACATTAGCGGGCAATTCGTCTCTTTGCCCCATTAGGGGATGGGCTGTACACAGTAAAGACAACAGTATAAGAATTGGTTCCAAGGGGGATGTGTTTGTAATTAGAGAGCCGTTCATCTCATGCTCTCATTTGGAATGCAGAACTTTCTTTTTGACCCAGGGAGCCCTACTGAATGACAAGCACTCCAACGGGACTGTCAAAGACAGGAGCCCTCACAGAACACTAATGAGTTGCCCTGTGGGTGAGGTTCCCTCCCCATACAACTCAAGGTTTGAGTCTGTTGCTTGGTCAGCAAGTGCTTGCCATGATGGCACCAGTTGGTTGACAATTGGAATTTCTGGACCAGACAATGGGGCTGTGGCTGTATTGAAATACAATGGCATAATAACAGACACCATCAAGAGTTGGAGGAACAACATACTGAGAACTCAAGAGTCTGAATGTGCATGTGTAAATGGTTCTTGCTTTACTGTAATGACTGATGGACCAAGTAATGGACAGGCATCATATAAGATCTTCAAAATAAAAAAAGGAAAAGTAGTTAAATCAGTCGAGTTGGATGCTCCTAATTATCACTATGAGGAATGCTCCTGTTATCCTGATGCGGGAGAAATCATGTGTGTGTGCAGGGATAACTGGCATGGCTCAAATAGGCCATGGGTATCTTTCAATCAGAATTTGGAGTATCAGATAGGATATATATGCAGTGGAGTTTTCGGAGACAATCCACGTCCCAATGATGGAACAGGTAGTTGTGGCCCAGTGTCCCCTAACGGGGCATATGGGATAAAAGGGTTTTCATTTAAATACGGCAATGGCGTTTGGATCGGGAGAACCAAAAGCACTAATTCCAGAAGCGGCTTTGAAATCGTTTGGGATCCAAATGGGTGGACTGGTACGGACAGTGACTTTTCGATGAAACAAGATATAGTAGCAATAACTGATTGGTCAGGATATAGCGGGAGTTTCGTCCAGCATCCGGAACTGACAGGATTAGATTGCATAAGACCTTGCTTCTGGGTTGAGTTAATCAGAGGGCGGCCCAAAGAAAGCACAATTTGGACTAGTGGGAGCAGCATATCCTTTTGTGGTGTAAATAGTGAAACTGTGAGTTGGTCTTGGCCAGACGGTGCTGAGTTGCCATTCACCATTGACAAG
>cds_AFY06198_A/mallard/Nova_Scotia/02153/2007_2007/08/08_NA_H1N1_Avian_2007
ATGAATCCAAATCAAAAGATAATAACCATTGGGTCAATCTGCATGGTAATTGGAATAATAAGTCTGGTGCTACAAATTGGAAATATAATTTCAATATGGGTTAGCCATTCAATCCAAACTGGGAGTCAGAACTACCCCGAAAAATGCAATCAAAGTGTCATTAATACCAATTTAATTGCAGAACAGGCTGTAGCTCCAGTAACACTAGCAGGCAATTCCTCTCTCTGTCCCATCAGTGGATGGGCTATATACAGCAAGGACAACGGTATAAGAATAGGTTCCAAGGGAGATGTATTTGTCATCAGAGAACCTTTTATTTCGTGCTCTCACTTGGAATGCAGGACCTTCTTTCTAACTCAGGGGGCCTTGTTGAATGACAAGCATTCCAATGGAACCGTTAAAGACAGAAGCCCCTATAGAACTCTGATGAGCTGCCCTGTTGGTGAAGCTCCTTCCCCATACAACTCAAGGTTTGAGTCTGTTGCTTGGTCAGCAAGTGCTTGTCATGATGGCATTAGTTGGTTGACAATTGGTATTTCCGGCCCTGACAATGGGGCAGTGGCTGTATTGAAATACAATGGCATAATAACAGATACCATCAAGAGTTGGAGAAACAACATATTGAGAACACAAGAGTCTGAATGTGCCTGTATTAATGGTTCTTGCTTTACCCTAATGACTGATGGACCAAGTAATGGCCAGGCCTCATACAAGATCTTCAAGATAGAAAAGGGGAGGGTAGTCAAATCAGTTGAGTTGAATGCCCCTAATTACCACTATGAGGAGTGCTCCTGTTATCCTGATGCTAGCGAGGTAGTGTGTGTATGCAGAGACAACTGGCATGGTTCAAATCGACCATGGGTGTCCTTCAATCAGAACTTAGAATATCAAATAGGATACATATGCAGCGGAATTTTTGGAGATAACCCACGCCCCAATGATGGAGCAGGCAGTTGTGGTCCAGTGTCTTCTAATGGGGCATATGGAGTAAAGGGGTTTTCATTTAAATACGGTAATGGTGTTTGGATAGGAAGAACTAAAAGTACTAGCTCAAGGAGTGGGTTTGAGATGATTTGGGATCCCAATGGGTGGACAGAGACAGATAGCAGTTTCTCTGTGAAACAAGATATTGTAGCAATAACTGATTGGTCAGGATATAGCGGAAGTTTTGTTCAGCATCCAGAACTGACGGGGCTGGATTGCATGAGGCCTTGCTTCTGGGTTGAGCTAATCAGAGGGAGACCCAAGGAAAATACAATCTGGACCAGTGGGAGCAGCATTTCTTTTTGTGGAGTAAATAGCGACACTGTGGGTTGGTCTTGGCCAGACGGTGCTGAGTTGCCATTCACCATTGACAAG
>cds_AET74468_A/ruddy_turnstone/Delaware_Bay/184/1994_1994/05/22_NA_mixed_N1_Avian_1994
ATGAATCCAAATCAGAAAATAATAACCATTGGTTACGTTTGCATGACACTTGGGGCAATCAGCTTAATACTTCAATTAGGGAACATAATTTCCATATGGGTCAGCCACTCAATTCAAACTGGAGACCAAAAATATCCAGAAACATGTAATCAGAGTATCATTATCACGAATTTGGCTGTTGAACAGGACATAACCCCAAGAGTATTAGCTGGTAACTCCTCCCTTTGCCCTATCAGTGGTTGGGCCATATACAGCAAAGACAATGGCATAAGAATCGGTTCTAAAGGGGACGTTTTTGTTATAAGAGAGCCATTCATTTCGTGTTCCCATCTGGAATGCAGAACTTTTTTCTTGACCCAAGGTGCCTTGTTAAATGACAAGCATTCAAATGGGACCGTCAAAGACAGAAGCCCTTACCGAACTTTGATGAGTTGTCCTGTTGGTGAAGCTCCCTCTCCATACAATTCGAGATTTGAGTCGGTTGCCTGGTCAGCAAGCGCATGCCATGATGGTGTGAGCTGGCTAACAATTGGGATTTCTGGCCCCGATAATGGGGCGGTGGCTGTACTAAAATACAATGGTATAATAACAGACACCATTAAGAGCTGGAGGGGCGACATATTAAGGACACAGGAGTCTGAATGTGCTTGCATAAATGGTTCATGTTTTACTGTGATGACTGATGGCCCGAGTAATGGGCAGGCTTCATACAAAGTTTTCAAGATAGAGAAAGGGAAAGTTGTTAAATCAGTTGAGTTAGAAGCACCTAATTATCACTATGAGGAATGCTCCTGTTACCCTGATTCAGGGAAAGTGATGTGCGTTTGTAGGGATAATTGGCACGGTTCGAATCGACCATGGGTGTCTTTCAACCAAGACCTGGAGTATCAGATAGGATACATTTGCAGTGGAGTATTTGGTGATAATCCTCGTCCTAATGATGGGACTGGGAGCTGTGGCCCGATGACCTCTAGTGGAGCATATGGAGTGAAAGGATTTTCATTTAGGTATGGTAGTGGCGTTTGGATAGGTAGAACCAAAAGCACTAGTTCCAGGAGCGGATTTGAAATGATTTGGGATCCCAATGGCTGGACAGAGACTGATGGTAGCTTCTCTGTGAAACAGGATATTGTAGCGATTACTGATTGGTCAGGCTATAGTGGGAGCTTTGTACAGCATCCAGAGCTGACAGGGCTGAGCTGCATGAGGCCTTGCTTCTGGGTGGAACTAATAAGGGGGAGACCTAAAGAGAAAACTATCTGGACTAGTGGGAGTAGCATTTCCTTTTGTGGTGTGAATGGTGACACTGTGGGTTGGTCTTGGCCAGACGGTGCTGAGTTGCCATTCACTATTGACAAG
>cds_AEM76656_A/mallard/Mississippi/413/2010_2010/01/17_NA_H1N1_Avian_2010
ATGAATCCAAATCAAAAGATAATAACTATTGGGTCAATCTGCATGGTAATTGGAATAATAAGTCTGGTGCTACAAATTGGAAACATAATCTCAATATGGGTTAGCCATTCAATCCAAACTGGAAGCCAGAACCACCCAGAAACATGCAATCAAAGTGTCATTAATACCAATTTAATTGCAGAACAGGCTGTAGATCCAGTAGCACTAGCAGGTAACTCCTCTCTCTGTCCAATCAGTGGATGGGCTATATACAGCAAGGACAATGGTATAAGGATAGGTTCCAAAGGAGATGTATTTGTCATCAGAGAGCCTTTTATTTCATGCTCTCACTTGGAATGCAGAACTTTCTTTCTAACTCAAGGGGCCTTGTTGAATGACAAGCATTCTAATGGAACCGTTAAAGACAGAAGCCCTTACAGAACCCTAATGAGCTGCCCTGTTGGTGAAGCTCCTTCTCCATACAATTCAAGGTTTGAGTCTGTTGCTTGGTCAGCAAGTGCTTGTCATGATGGCATTAGTTGGTTGACAATTGGTATTTCCGGCCCAGACAATGGGGCGGTGGCTGTATTGAAATACAATGGCATAATAACAGATACTATCAAGAGTTGGAGAAGCAATATATTGAGAACACAAGAGTCTGAATGTGCCTGCATTAATGGTTCTTGCTTTACCATAATGACTGATGGGCCGAGTAATGGCCAGGCCTCATACAAAATTTTCAAGGTAGAAAAGGGAAAGGTAGTCAAATCAGTTGAGTTGAATGCTCCTAATTACCACTATGAGGAGTGCTCCTGTTATCCTGATGCTAGCGAGGTAATGTGTGTGTGCAGAGACAACTGGCATGGTTCAAATCGACCATGGGTGTCCTTCAATCAGAATCTAGAATATCAAATAGGATACATATGCAGCGGAGTTTTTGGAGACAACCCGCGCCCCAGTGATGGAACAGGCAGTTGTGGTCCAGTGTCTTCTAATGGGGCATATGGAGTGAAGGGGTTTTCATTTAAATACGGTAATGGTGTTTGGATAGGAAGAACTAAAAGTACTAGCTCAAGGAGTGGGTTTGAGATGATCTGGGATCCTAATGGGTGGACGGAGACAGACAGCAGTTTCTCTGTGAAGCAAGATATTGTAGCAATAACTGATTGGTCAGGATATAGCGGAAGTTTTGTTCAGCATCCAGAACTGACGGGGTTGGATTGCATGAGGCCTTGCTTCTGGGTTGAGCTGATCAGAGGAAGACCCAAGGAGAACACAATCTGGACCAGTGGAAGCAGCATTTCTTTTTGTGGAGTAAATAGCGACACTGTGGGTTGGTCTTGGCCAGACGGTGCTGAGTTGCCATTCACCATTGACAAG
>cds_ADM95382_A/duck/Cambodia/D5KC167/2006_2006//_NA_H5N1_Avian_2006
ATGAATCCAAATCAGAAGATAATAACCATCGGATCAATCTGTATGGTAACTGGAATAGTTAGCTTAATGTTACAAGTTGGGAACATGATCTCAATATGGGTCAGTCATTCAATTCACACAGGGAATCAATACCAAGCTGAGCCA------------------AATACTAATTTTCTTACTGAGAAAGCTGTGGCTTCAGTAAAATTAGCGGGCAATTCATCTCTTTGCCCCATTAACGGATGGGCTGTATACAGTAAGGACAACAGTATAAGGATCGGTTCCAAGGGGGATGTGTTTGTTATAAGAGAGCCGTTCATCTCATGCTCCCACTTGGAATGCAGAACTTTCTTTTTGACTCAGGGAGCCTTGCTGAATGACAAACACTCCAATGGGACTGTCAAAGACAGAAGCCCTCACAGAACATTAATGAGTTGTCCTGTGGGTGAGGCTCCCTCCCCATATAACTCAAGGTTTGAGTCTGTTGCTTGGTCAGCAAGTGCTTGTCATGATGGCACCAGTTGGTTGACAATTGGAATTTCTGGCCCAGACAATGGGGCTGTGGCTGTATTAAAATACAATGGCATAATAACAGACACTATCAAGAGTTGGAGGAACAACATACTGAGAACTCAAGAGTCTGAATGTGCATGTGTAAATGGCTCTTGCTTTACTGTAATGACTGATGGACCAAGTAATGGTCAGGCATCACATAAGATCTTCAAAATGGAAAAAGGAAAAGTGATTAAATCAGTCGAATTGGATGCTCCTAATTATCATTATGAGGAATGCTCCTGTTATCCTGATGCCGGCGAAATCACATGTGTGTGTAGGGATAATTGGCATGGCTCAAATCGGCCATGGGTATCTTTCAATCAAAACTTGGAGTATCAAATAGGATATATATGCAGTGGGGTTTTCGGAGACAATCCACGCCCCAATGATGGAACAGGTAGTTGTGGTCCGGTGTCCTCTAACGGGGCATATGGGGTAAAAGGGTTTTCATTTAAATACGGCAATGGTGTCTGGATCGGGAGAACCAAAAGCACTAATTCCAGGAGCGGCTTTGAAATGATTTGGGATCCAAATGGGTGGACTGAAACGGACAGTAGATTTTCAGTGAAACAAGATATCGTAGCAATAACTGATTGGTCAGGATATAGCGGGAGTTTTGTCCAGCATCCAGAACTGACAGGACTAGATTGCATAAGACCTTGTTTCTGGGTTGAGTTGATCAGAGGGCGGCCCAAAGAGAGCACAATTTGGACTAGTGGGAGTAGCATATCTTTTTGTGGTGTAAATAGTGACACTGTGGGTTGGTCTTGGCCAGACGGTGCTGAGTTGCCATTCACCATTGACAAG
>cds_ADA82203_A/mallard/Maryland/802/2007_2007//_NA_H5N1_Avian_2007
ATGAATCCAAATCAAAAGATAATAACCATTGGGTCAATCTGCATGGTAATTGGAATAATAAGTCTGGTGCTACAAATTGGAAATATAATTTCAATATGGGTTAGCCATTCAATCCAAACTGGGAGTCAGAACTACCCCGAAACATGCAATCAAAGTGTCATTAATACCAATTTAATTGTAGAACAGGCTGTAGCTCCAGTAACACTAGCAGGCAATTCCTCTCTCTGTCCCATCAGTGGATGGGCTATATACAGCAAGGATAACGGTATAAGAATAGGTTCCAAGGGAGATGTATTTGTCATCAGAGAGCCTTTTATTTCGTGCTCTCACTTGGAATGCAGGACCTTCTTTCTAACTCAGGGGGCCTTGTTGAATGACAAGCATTCCAATGGAACCGTTAAAGACAGAAGCCCCTATAGAACTCTGATGAGCTGCCCTGTTGGTGAAGCTCCTTCCCCATACAACTCAAGGTTTGAGTCTGTTGCTTGGTCAGCAAGTGCTTGTCATGATGGCATTAGTTGGTTGACAATTGGTATTTCCGGCCCTGACAATGGGGCAGTGGCTGTATTGAAATACAATGGCATAATAACAGATACCATCAAGAGTTGGAGAAACAACATATTGAGAACACAAGAGTCTGAATGTGCCTGTATTAATGGTTCTTGCTTTACCCTAATGACTGATGGACCAAGTAATGGCCAGGCCTCATACAAGATCTTCAAGATAGAAAAGGGGAGGGTAGTCAAATCAGTTGAGTTGAATGCCCCTAATTACCACTATGAGGAGTGCTCCTGTTATCCTGATGCTAGCGAGGTAGTGTGTGTATGCAGAGACAACTGGCATGGTTCAAATCGACCATGGGTGTCCTTCAATCAGAACTTAGAATATCAAATAGGATACATATGCAGCGGAATTTTTGGAGATAACCCGCGCCCCAATGATGGAACAGGCAGTTGTGGTCCAGTGTCTTCTAATGGGGCATATGGAGTAAAGGGGTTTTCATTTAAATACGGTAATGGTGTTTGGATAGGAAGAACTAAAAGTACTAGCTCAAGGAGTGGGTTTGAGGTGATTTGGGATCCCAATGGGTGGACAGAGACAGATAGCAGTTTCTCTGTGAAACAAGATATTGTATCAATAACTGATTGGTCAGGATATAGCGGAAGTTTTGTTCAGCATCCAGAACTGACGGGGCTGGATTGCATGAGGCCTTGCTTCTGGGTCGAGCTAATCAGAGGAAGACCCAAGGAAAATACAATCTGGACCAGTGGGAGTAGCATTTCTTTTTGTGGAGTAAATAGCGACACTGTGGGTTGGTCTTGGCCAGACGGTGCTGAGTTGCCATTCACCATTGACAAG
>cds_ACV90498_A/chicken/India/WB-NIV16924/2009_2009/01/02_NA_H5N1_Avian_2009
ATGAATCCAAATCAGAAGATAATAACCATCGGATCAATCTGTATGGTAATTGGAATAGTTAGCTTAATGTTACAAATTGGAAACGTGATCTCAATATGGGTCAGTCATTCAGTTCAGACAATGAATCAACGCCAAGCTGAACCA------------------AGTAGCAAATTTCATACTGAGAAAGCTGTGGCTTCAGTAACATTAGCGGGCAATTCATCTCTTTGCCCCATTAGCGGATGGGCTGTATACAGTAAGGACAACAGTATAAGGATCGGTTCCAGGGGGGATGTGTTTGTCATAAGAGAGCCGTTCATCTCATGCTCCCACCTGGAATGCAGAACTTTCTTTTTGACTCAGGGAGCCTTGCTGAATGATAAGCACTCCAATGGGACTGTCAAAGACAGAAGCCCTCAAAGAACATTAATGAGTTGCCCTGTGGGTGAGGCTCCCTCCCCATATAACTCAAGGTTTGAGTCTGTTGCTTGGTCAGCAAGTGCTTGCCATGATGGCACCAGTTGGTTGACAATTGGAATTTCTGGTCCAGACAATGGGGCTGTGGCTGTATTGAAATACAATGGCATAATAACAGACACCATCAAGAGTTGGAGGAACAACATACTGAGAACCCAAGAGTCTGAATGTGCATGTGTAAATGGCTCTTGCTTTACTGTAATGACTGATGGACCAAGTAATGGGCAGGCATCATATAAGATCTTCAAAATGGAAAAAGGGAAAGTGGTTAAATCAGTCGAATTGGATGCTCCTAATTATCACTATGAGGAATGCTCCTGTTATCCTGATGCCGGCGAAATCACATGTGTGTGCAGGGATAATTGGCATGGCTCAAATAGGCCATGGGTATCTTTCAATCAAAATTTGGAGTATCAAATAGGATATATATGCAGTGGAGTTTTCGGAGACAATCCACGCCCCAATGATGGAACAGGTAGTTGTGGTCCGGTGTCCCTTAACGGGGCATATGGGGTGAAAGGGTTTTCATTTAAATACGGCAATGGTGTTTGGATTGGGAGAACCAAAAGCACTAATTCCAGGAGCGGCTTTGAAATGATTTGGGATCCAAATGGGTGGGCTGGAACGGACAGTAGCTTTTCGGTGAAGCAAGATATCGTAGCAATAACTGATTGGTCAGGATATAGCGGGAGTTTTGTCCAGCATCCAGAATTGACAGGATTAGATTGCATAAGACCTTGTTTCTGGGTTGAGTTAATCAGAGGGCAACCTAAAGAGAGCACAATTTGGACTAGTGGGAGCAGCATATCTTTTTGTGGTGTAAATAGTGACACTGTTAGTTGGTCTTGGCCAGACGGTGCTGAATTGCCATTCACCATTGACAAG
>cds_ACN39511_A/duck/Hunan/1930/2007_2007/01/23_NA_H5N1_Avian_2007
ATGAATCCGAATCAGAAGATAATAACCATTGGGTCAATCTGTATGGTAATTGGAATAGTTAGCTTAATGTTACAAATTGGGAACATGATCTCATTATGGGTCAGTCATTCAATTCAGACAGGGAATCAACACCAAGTTGAACCA------------------AATACTAATTTTCTTGTTGAGAAAGCTGTGGCTTCTGTAACATTAGCGGGCAATTCATCTCTTTGTCCAATTAGAGGATGGGCTGTACACAGTAAGGACAACAGTATAAGGATTGGTTCCAAAGGGGATGTGTTTGTTATTAGAGAGCCATTCATCTCATGCTCCCACTTGGAATGCAGAACTTTCTTTTTGACTCAGGGAGCCTTGCTGAATGACAAGCACTCCAATGGGACTGTCAAAGACAGAAGCCCTCACAGAACATTAATGAGTTGTCCTGTGGGTGAGGCTCCCTCCCCATATAACTCAAGGTTCGAATCTGTTGCTTGGTCAGCAAGTGCTTGCCATGATGGCACCAGTTGGTTGACAATTGGAATTTCTGGCCCAGACAATGGGGCTGTGGCTGTATTGAAATACAATGGCATGATAACAGACACCATCAAGAGTTGGAGAAACAACATACTGAGAACTCAGGAGTCTGAATGTGCATGTGTAAATGGCTCTTGCTTTACTGTAATGACTGATGGACCAAGTAATGGGCAGGCATCATATAAGATCTTCAAAATGGAAAAAGGAAGAGTGGTTAAATCAGTCGAATTGGATGCTCCTAATTACCACTATGAGGAATGCTCATGTTATCCTGATGCCGGCGAAATCACATGTGTGTGCAGGGATAATTGGCATGGCTCAAATCGGCCATGGGTATCTTTCAATCAAAATTTGGAGTATCAAATAGGATATATATGCAGCGGAGTTTTTGGGGACAATCCACGCCCCAATGATGGAACAGGTAGTTGTGGTCCGGTGTCCCCTAATGGGGCATATGGGGTAAAAGGGTTTTCATTTAAATACGGCAATGGTGTTTGGATCGGGAGAACCAAAAGCCCTAATTCCAGGAGCGGCTTTGAAATGATTTGGGATCCAAATGGGTGGACTGAAACGGACAGTAGCTTCTCGGTGAAACAAGATATAGTAGCAATAACTGATTGGTCAGGGTATAGCGGGAGTTTTGTCCAGCATCCAGAACTGACAGGATTAGATTGCATAAGACCTTGTTTCTGGGTTGAGTTAATCAGAGGGCGGCCCAAAGAGAGCACAATTTGGACTAGTGGGAGCAGCATATCCTTTTGTGGTGTAAATAGTGACACTGTGAGTTGGTCTTGGCCAGACGGTGCTGAGTTGCCATTCACCATTGACAAG
>cds_ACH85467_A/goose/Yunnan/5540/2006_2006//_NA_H5N1_Avian_2006
ATGAATCCAAATCAGAAGATAATAACCATTGGGTCAATCTGTATGGTAATTGGAATAGTCAGCTTAATGTTACAAATTGGGAACATGATCTCAATATGGGTCAGTCATTCAATTCAAACAGGGAATCAACACCAAGCTGAACCA------------------AATACTAATTTTCTTACTGAGAATGCTGTGGCTTCAGTAACATTAGCGGGCAATTCATCTCTTTGCCCCGTTAGAGGATGGGCTGTACACAGTAAAGACAACAGTATAAGGATTGGTTCCAAGGGGGATGTGTTTGTTATTAGAGAGCCGTTCATCTCATGCTCCCACTTGGAATGCAGAACTTTCTTTTTGACTCAGGGAGCCTTACTGAATGACAAGCACTCCAATGGGACTGTCAAAGACAGAAGCCCTCACAGAACATTAATGAGTTGTCCTGTGGGTGAGGCTCCCTCCCCATATAACTCAAGGTTTGAGTCTGTTGCTTGGTCAGCAAGTGCTTGCCATGATGGCACCAGTTGGTTGACAATTGGAATTTCTGGCCCAGACAATGGGGCTGTGGCTGTATTGAAATACAATGGCATAATAACAGACACCATCAAGAGTTGGAGGAACAACATACTGAGAACTCAAGAGTCTGAATGTGCATGTGTAAATGGCTCTTGCTTTACTGTAATGACTGATGGACCAAGCAATGGGCAGGCATCATATAAGATCTTCAAAATGGAAAAAGGGAAAGTGGTTAAATCAGTCGAATTGAATGCTCCTAATTATCACTATGAGGAATGCTCCTGTTATCCTGATGCTGGCGAAATCACATGTGTGTGCAGGGATAATTGGCATGGCTCAAATAGGCCATGGGTATCTTTCAATCAGAATTTGGAGTATCAAATAGGATATATATGCAGTGGAGTTTTCGGAGACAATCCACGCCCCAATGATGGAACAGGTAGTTGTGGTCCAGTGTCCCCTAACGGGGCATATGGGGTAAAAGGGTTTTCATTTAAATACGGCAATGGTGTTTGGATCGGAAGAACCAAAAGCACTAATTCCAGGAGCGGCTTTGAAATGATTTGGGATCCAAATGGGTGGACTGGAACGGACAGTAACTTTTTGGTGAAACAAGATATAGTAGCAATAACTGATTGGTCAGGATATAGCGGGAGTTTTGTCCAGCATCCAGAACTGACAGGATTAGATTGCATAAGACCTTGCTTCTGGGTTGAGTTAATCAGAGGGCGGCCCAAAGAGAGCACAATTTGGACTAGTGGGAGCAGCATATCTTTTTGTGGTGTAAATAGTGACACTGTGAGTTGGTCTTGGCCAGACGGTGCTGAGTTGCCATTCACCATTGACAAG
>cds_ACE76616_A/northern_shoveler/California/HKWF383/2007_2007/11/03_NA_H6N1_Avian_2007
ATGAATCCAAATCAAAAGATAATAACTATTGGGTCAATCTGCATGGTAATTGGAATAATAAGTCTGGTGCTACAAATTGGAAATATAATTTCAATATGGGTTAGCCATTCAATTCAAACTGGAAGTCAGAACTACCCCGAAACATGCAATCAAAGTGTCATTAATACCAATTTAATTGGAGGACAGGCTGTAGCTCCAGTAACACTAGCAGGCAATTCCTCTCTCTGCCCCATCAGTGGGTGGGCTATATACAGCAAGGATAACGGTATAAGAATAGGTTCCAAGGGAGATGTATTTGTCATCAGAGAGCCTTTTATTTCATGCTCTCACTTGGAATGCAGGACCTTCTTTCTAACTCAAGGGGCCTTGTTGAATGACAAGCATTCCAATGGAACCGTTAAAGACAGAAGCCCCTATAGAACCCTAATGAGCTGCCCTGTTGGTGAAGCTCCTTCTCCATACAATTCAAGGTTTGAGTCTGTTGCTTGGTCAGCAAGTGCTTGTCATGATGGCATTAGTTGGTTGACAATTGGTATTTCCGGTCCTGACAATGGGGCGGTGGCTGTATTGAAATACAATGGCATAATAACAGATACTATCAAGAGTTGGAGAAACAACATATTGAGAACACAAGAGTCTGAATGTGCCTGTATTAATGGCTCTTGCTTTACCATAATGACTGATGGACCAAGTAATGGCCAGGCCTCATACAAGATTTTCAAGATAGAAAAGGGGAGGGTAGTCAAATCGGTTGAGTTGAATGCCCCTAATTACCACTATGAGGAGTGTTCCTGTTATCCTGATGCTAGCGAGGTAATGTGTGTGTGCAGAGACAACTGGCATGGTTCAAATCGACCATGGGTATCTTTCAATCAGAATCTAGAATATCAAATAGGATACATATGCAGCGGAGTTTTTGGAGACAACCCGCGCCCCAATGATGGAACAGGCAGTTGTGGTCCAGTGTCTTCTAATGGGGCATATGGAGTAAAGGGGTTTTCATTTAAATACGGTAATGGTGTTTGGATAGGAAGAACCAAAAGCACTAGCTCAAGGAGTGGGTTTGAGATGATTTGGGATCCCAATGGGTGGGCAGAGACAGACAGCAGTTTCTCTGTGAAACAAGATATTGTAGCAATAACTGATTGGTCAGGATATAGCGGAAGTTTTGTTCAGCATCCAGAACTGACGGGGTTGGATTGCATGAGGCCTTGCTTCTGGGTTGAGCTGATCAGAGGAAGACCCAAGGAGAATACAATCTGGACTAGTGGGAGCAGCATTTCCTTTTGTGGAGTAAATAGTGACACTGTGGGTTGGTCTTGGCCAGACGGTGCTGAGTTGCCATTCACCATTGACAAG
>cds_ACA47947_A/chicken/Yunnan/1215/2002_2002//_NA_H5N1_Avian_2002
ATGAATCCAAATCAGAAGATAATAACCATCGGATCAATCTGTATGGTAACTGGAATAGTTAGCTTAATGTTACAAATTGGGAACATGATCTCAATATGGGTCAGTCATTCAATTCACACAGGGAATCAACACCAAGCTGAACCA------------------AATACTAATTTTCTTACTGAGAAAGCTGTGGCTTCAGTAACATTAGCGGGCAATTCATCTCTTTGCCCCATTAGCGGATGGGCTGTACACAGTAAGGACAACAGTATAAGGATCGGTTCCAAGGGGGATGTGTTTGTTATAAGAGAGCCGTTCATCTCATGCTCCCACTTGGAATGCAGAACTTTCTTTTTGACTCAGGGAGCCTTGCTGAATGACAAGCACTCCAATGGGACTGTCAAAGACAGAAGCCCTCACAGAACATTAATGAGTTGTCCTGTGGGTGAGGCTCCCTCCCCATATAACTCAAAGTTTGAGTCTGTTGCTTGGTCAGCAAGTGCTTGCCATGATGGCACCAGTTGGTTGACAATTGGAATTTCTGGCCCAGACAATGGGGCCGTGGCTGTATTGAAATACAATGGCATAATAACAGACACTATCAAGAGTTGGAGGAACAACATACTGAGAACTCAAGAGTCTGAATGTGCATGTGTAAATGGCTCTTGCTTTACTGTAATGACTGACGGACCAAGTAATGGGCAGGCATCATATAAGATCTTCAAAATGGAAAAAGGGAAAGTGGTTAAATCAGTCGAATTGGATGCTCCTAATTATCACTATGAGGAATGCTCCTGTTATCCTGATGCCGGCGAAATCACATGTGTGTGCAGGGATAATTGGCATGGCTCAAATCGGCCATGGGTATCTTTCAATCAAAATTTGGAGTATCAAATAGGATATATATGCAGTGGAGTTTTCGGAGACAATCCACGCCCCAATGATGGAACAGGTAGTTGTGGTCCGGTGTCCTCTAACGGGGCATATGGGGTAAAAGGGTTTTCATTTAAATACGGCAATGGTGTTTGGATCGGGAGAACCAAAAGCACTAATTCCAGGAGCGGCTTTGAAATGATTTGGGATCCAAATGGGTGGACTGAAACGGACAGTAGCTTTTCAGTGAAACAAGATATCGTAGCAATAACTGATTGGTCAGGATATAGCGGGAGTTTTGTCCAGCATCCAGAACTGACAGGACTAGATTGCATAAGACCTTGTTTCTGGGTTGAGTTGATCAGAGGGCGGCCCAAAGAGAGCACAATTTGGACTAGTGGGAGCAGCATATCTTTTTGTGGTGTAAATAGTGACACTGTGGGTTGGTCTTGGCCAGACGGTGCTGAGTTGCCATTCACCATTGACAAG
>cds_ABY86501_A/goose/Lahore-Pakistan/NARC-3321/4/2006_2006//_NA_H5N1_Avian_2006
ATGAATCCAAATCAGAAGATAATAACCATCGGATCAATCTGTATGGTAATTGGAATAGTTAGCTTAATGTTACAAATTGGGAACATGATCTCAATATGGGTCAGTCATTCAATTCAAACAGGGAATCAACGCCAAGCTGAACCA------------------AATACTAAATTTCTTACTGAGAAAGCTGTGGCTTCAGTAACATTAGCGGGCAATTCATCTCTTTGTCCCATTAGCGGATGGGCTGTATACAGTAAGGACAACAGTATAAGGATCGGTTCCAGGGGGGATGTGTTTGTTATAAGAGAGCCGTTCATCTCATGCTCCCACTTGGAATGCAGAACTTTCTTTTTGACTCAGGGAGCCTTGCTGAATGACAAGCACTCCAATGGGACTGTCAAAGACAGAAGCCCTCACAGAACATTAATGAGTTGTCCTGTGGGTGAGGCTCCCTCCCCATATAACTCAAGGTTTGAGTCTGTTGCTTGGTCAGCAAGTGCTTGCCATGATGGCACCAGTTGGTTGACAATTGGAATTTCTGGTCCAGACAATGGGGCTGTGGCTGTATTGAAATACAATGGCATAATAACAGACACCATCAAGAGTTGGAGGAACAACATAATGAGAACCCAAGAGTCTGAATGTGCATGTGTAAATGGCTCTTGCTTTACTGTAATGACTGATGGACCAAGTAATGGGCAGGCATCATATAAGATCTTCAAAATGGAAAAAGGGAAAGTGGTTAAATCAGTCGAATTGGATGCTCCTAATTATCACTATGAGGAGTGCTCCTGTTATCCTGATGCCGGCGAAATCACATGTGTGTGCAGGGATAATTGGCATGGCTCAAATAGGCCATGGGTATCTTTCAATCAAAATTTGGAGTATCAAATAGGATATATATGCAGTGGAGTTTTTGGAGACAATCCACGCCCCAATGATGGAACAGGTAGTTGTGGTCCGGTGTCCTCTAACGGGGCATATGGGGTAAAAGGGTTTTCATTTAAATACGGCAATGGTGTTTGGATTGGGAGAACCAAAAGCACTAATTCCAGGAGCGGCTTTGAAATGATTTGGGATCCAAATGGGTGGACTGGAACGGACAGTAGCTTTTCGGTGAAGCAAGATATCGTAGCAATAACTGATTGGTCAGGATATAGCGGGAGTTTTGTCCAGCATCCAGAATTGACAGGATTAGATTGCATAAGACCTTGTTTCTGGGTTGAGTTAATCAGAGGGCGGCCTAAAGAGAGCACAATTTGGACCAGTGGGAGCAGCATATCTTTTTGTGGTGTAAATAGTGACACTGTTAGTTGGTCTTGGCCAGACGGTGCTGAGTTGCCATTCACCATTGACAAG
>cds_ABU95358_A/wood_duck/MD/04-623/2004_2004//_NA_H5N1_Avian_2004
ATGAATCCAAATCAAAAGATAATAACTATTGGGTCAATTTGCATGGTAATTGGAATAATAAGTCTGGTGCTACAAATTGGAAATATAATCTCAATATGGGTTAGCCATTCAATCCAAACTGGAAGCCAGAACCACCCCGAAACATGCAATCAAAGTGTCATTAATACCAATTTAATTGCAGAACAGGCTGTAGCTCCAATAACACTAGCAGGCAATTCCTCTCTCTGTCCCATCAGTGGATGGGCTATATACAGCAAGGATAATGGTATAAGAATAGGTTCCAAGGGAGATGTATTTGTCATCAGAGAGCCTTTTATTTCATGCTCCCACTTGGAGTGCAGGACTTTCTTTCTAACTCAAGGGGCCTTGTTGAATGACAAGCACTCCAATGGAACCGTTAAAGACAGAAGCCCTTATAGAACCCTAATGAGCTGTCCTGTTGGTGAAGCTCCTTCTCCATACAATTCAAGGTTTGAGTCTGTTGCTTGGTCAGCAAGTGCTTGTCATGATGGCATTAGTTGGTTGACAATTGGTATTTCCGGCCCAGACAATGGGGCAGTGGCTGTATTGAAATACAATGGCATAATAACAGATACTATCAAGAGTTGGAGAAACAATATATTGAGAACACAAGAGTCTGAATGTGCCTGCATTAATGGTTCTTGCTTTACCATAATGACTGATGGACCAAGTAATGACCAGGCCTCATACAAGATTTTCAAGATAGAAAAGGGGAAGGTAGTCAAATCAGTTGAGTTGAATGCCCCTAATTACCACTATGAGGAGTGCTCCTGTTATCCTGATGCTAGCGAGGTAATGTGTGTATGCAGAGACAACTGGCATGGTTCAAATCGACCATGGGTGTCCTTCAATCAGAACCTAGAATATCAAATAGGATACATATGCAGCGGAATTTTTGGAGACAACCCGCGCCCCAATGATGGAACAGGCAGTTGTGGTCCAGTGTCTTCTAATGGGGCATATGGAGTAAAGGGGTTTTCATTTAAATACGGTAACGGTGTTTGGATAGGAAGAACTAAAAGTACTAGCTCAAGGAGTGGGTTTGAGATGATTTGGGACCCCAATGGGTGGACAGAGACAGACAACAGTTTCTCTGTGAAACAGGATATTGTGGCAATAACTGATTGGTCAGGATATAGCGGTAGTTTCGTTCAGCATCCAGAATTGACGGGGTTGGATTGCATGAGGCCTTGCTTCTGGGTTGAGCTGATCAGAGGAAGACCCAAGGAGAATACAATTTGGACCAGTGGAAGCAGCATTTCCTTTTGTGGAGTAAATAGCGACACCGTGGGTTGGTCTTGGCCAGACGGTGCTGAGTTGCCATTCACCATTGACAAG
>cds_ABS89478_A/turkey/Italy/4482/1999_1999/12/03_NA_H7N1_Avian_1999
ATGAATCCAAATCAGAAGATAATAACCATTGGATCAATCTGTATGGTAATTGGAATAGTCAGCTTGATGTTGCAAATTGGGAACATAATCTCAATATGGGTTAGCCATTCAATTCAGACAGGGAATCAATACCAGCCTGAACCATGCAACCAAAGCATT------------------ACTGAACAGGCTGTAACTTCGGTGACATTAGCGGGCAATTCATCTCTTTGCCCTATTAGTGGGTGGGCTATATACAGTAAGGATAACGGTATAAGAATTGGTTCCAAGGGGGATGTATTTGTTATAAGAGAGCCATTTATCTCATGCTCCCACTTGGAATGCAGAACCTTCTTTTTGACTCAGGGAGCTCTGTTGAATGACAAGCATTCTAATGGGACCGTCAAAGATAGAAGCCCTTACAGAACCTTGATGAGTTGTCCCATGGGTGAAGCCCCTTCCCCATACAACTCAAGGTTTGAGTCTGTTGCTTGGTCGGCAAGTGCTTGTCATGATGGCATCAGTTGGTTGACAATTGGAATTTCTGGTCCCGACAATGGGGCTGTGGCTGTATTGAAATACAATGGTATAATAACGGACACTATCAAGAGTTGGAGAAACAACATTTTGAGAACTCAAGAATCCGAATGTACATGTGTAAATGGCTCTTGCTTTACTGTAATGACCGATGGACCGAGTAATGGCCAGGCCTCATATAAGATCTTCAAGATAGAAAAAGGAAAAGTAGTTAAATCAGTTGAATTGAATGCCCCTAATTATCACTACGAGGAGTGCTCCTGTTATCCTGATGCAGGCGAAATCATGTGTGTGTGCAGGGATAACTGGCATGGCTCGAATCGGCCGTGGGTATCTTTCAATCAAAATCTGGAGTATCAACTAGGATATATATGCAGTGGAGTTTTAGGAGACAATCCACGCCCCAATGATGGAACAGGCAGTTGCGGTCCGATGTCCTCTAACGGGGCATATGGAGTAAAAGGGTTTTCATTTAAATACGGCAATGGTGTTTGGATCGGAAGAACAAAAAGCACTAGTTCCAGAAGCGGCTTTGAGATGATTTGGGATCCGAATGGGTGGACTGAAACGGACAGTAGCTTCTCAGTGAAGCAAGACATCGTAGCAATAACTGACTGGTCAGGATATAGTGGGAGTTTTGTCCAGCATCCAGAACTGACAGGATTAGATTGCATAAGACCTTGTTTCTGGGTTGAGCTAATCAGAGGGCGGCCCAAAGAGAACACAATTTGGACTAGTGGGAGCAGCATATCCTTTTGTGGTGTAAATAGTGACACTGTGGGTTGGTCTTGGCCAGACGGTGCTGAGTTGCCATTCACCATTGACAAG
>cds_ABS54023_A/quail/Shantou/2766/2004_2004//_NA_H6N1_Avian_2004
ATGAATCCAAACCAAAAGATAATAACCATTGGATCAATCTGTATGGTAGTTGGAATAATCAGCCTGGTGTTACAAATTGGAAACATAATATCAATATGGGTTAGCCACATGATTCAGATCGAGCACCCAAACCAACATGGGCCATGCAATCAAAGCATC---------AATCTTTACACTGAGCGGGCTGCAGCCCCAGAGACATTATCGGGCAATTCCTCTCTCTGCCCTATTAGTGGATGGGCCATATACAGTAAAGACAATAGTATAAGAATTGGTTCCAAAGGGGATGTGTTTGTAATAAGAGAGCCATTCATCTCCTGCTCCCATTTGGAATGTAGAACCTTTTTCTTGACTCAAGGAGCCCTATTGAATGACAAGCATTCTAATGGGACCGTCAAAGACAGAAGCCCCTACAGAACTTTAATGAGCTGTCCTATTGGTGAGGCTCCTTCCCCATACAACTCAAGGTTTGAGTCTGTTGCTTGGTCTGCAAGTGCTTGCCATGATGGCCTTGGTTGGCTAACAATTGGAATTTCCGGTCCGGACAATGGGGCTGTGGCTGTGTTGAAGTACAATGGCATAATAACAGACACCATCAAAAGTTGGAGGAACAACATACTGAGGACGCAAGAGTCTGAATGTGCATGTATGAATGGTTCTTGTTTTACTGTAATGACAGATGGACCGAGTAATGAACAGGCCTCATACAAGATTTTCAAGATAGAGAAGGGGAAAGTAGTCAAATCAGTTGAGTTGAACGCCCCTAATTATCATTACGAGGAGTGCTCCTGTTATCCTGATGCTGGTGAAGTCACATGTGTGTGCAGAGATAATTGGCATGGCTCTAACCGACCGTGGGTGTCATTCAATCAGAATCTGGAGTATCAAATAGGATATATATGCAGTGGGGTTTTCGGAGACAATCCACGCCCCAATGATGGGACAGGCAGTTGTGGTCCAGTGTCTCTCAACGGAGAGTATGGAGTAAAAGGGTTTTCATTTAAGTACGGCAATGGTGTTTGGATCGGGAGAACCAAAAGCACTAATTCCAGGAGCGGGTTTGAAATGGTTTGGGATCCAAATGGATGGACCGAAACAGATAGTAACTTCTCATTGAAACAAGACATCATAGCAATAACTGATTGGTCAGGATACAGCGGAAGTTTTATCCAACACCCAGAACTGACAGGGTTAAATTGCATGAGACCTTGCTTCTGGGTTGAACTAATCAGAGGGAGGCCCAAGGAGAAAACAATCTGGACTAGTGGGAGCAGTGTATCTTTCTGTGGTGTAAATAGTGACACTGTGGGTTGGTCTTGGCCAGACGGTGCTGAGGTGCCATTCACCATTGACAAG
>cds_ABO34203_A/open-billed_stork/Nakhonsawan/BBD2416F/05_2005//_NA_H5N1_Avian_2005
ATGAATCCAAATAAGAAGATAATAACCATCGGATCAATCTGTATGGTAACTGGAATGGTTAGCTTAATGTTACAAATTGGGAACTTGATCTCAATATGGGTCAGTCATTCAATTCACACAGGGAATCAACACAAAGCTGAACCA------------------AATACTAATCTTCTTACTGAGAAAGCTGTGGCTTCAGTAAAATTAGCGGGCAATTCATCTCTTTGCCCCATTAATGGATGGGCTGTATACAGTAAGGACAACAGTATAAGGATCGGTTCCAAGGGGGATGTGTTTGTTGTAAGAGAGCCATTCATCTCATGCTCCCACTTGGAATGCAGAACTTTCTTTTTGACTCAGGGAGCCTTGCTGAATGACAAGCACTCCAATGGGACTGTCAAAGACAGAAGTCCTCACAGAACATTAATGAGTTGTCCTGTGGGTGAGGCTCCCTCCCCATACAACTCAAGGTTTGAGTCTGTTGCTTGGTCAGCAAGCGCTTGCCATGATGGCACCAGTTGGTTGACAATTGGAATTTCTGGCCCAGACAATGGGGCTGTGGCTGTATTGAAATACAATGGCATAATAACAGACACTATCAAGAGCTGGAGGAATAACATACTGAGAACTCAAGAGTCTGAATGTGCATGTGTAAATGGCTTTTGCTTTACTGTAATGACTGACGGACCAAGCAATGGTCAGGCATCACATAAGATCTTCAAAATGGAAAAAGGAAAAGTGGTTAAATCAGTCGAATTGGATGCTCCCAATTATCACTATGAGGAATGCTCCTGTTATCCTGATGCCGGCGAAATCACATGTGTGTGCAGGGATAATTGGCATGGCTCAAATCGGCCATGGGTATCTTTCAATCAAAATTTGGAGTATCAAATAGGATATATATGCAGTGGAGTTTTCGGAGACAATCCACGCCCCAATGATGGAGCAGGTAGTTGTGGTCCGGTGGCCTCTAACGGGGCATATGGGGTAAAAGGGTTTTCATTTAAATACGGCAATGGTGTCTGGATCGGGAGAACAAAAAGCACTAATTCCAGGAGCGGCTTTGAAATGATTTGGGACCCAAATGGGTGGACTGAAACGGACAGTAGCTTTTCAGTGAAACAAGATATCGTAGCAATAACTGATTGGTCAGGATATAGCGGGAGTTTTGTCCAGCATCCAGAACTGACAGGACTAGATTGCATAAGACCTTGTTTCTGGGTTGAGTTGATCAGAGGGCGGCCCAAAGAGAGCACAATTTGGACTAGTGGGAGCAGCATATCTTTTTGTGGTGTAAATAGTGACACTGTGGGTTGGTCTTGGCCAGACGGTGCTGAGTTGCCATTCACCATTGACAAG
>cds_ABG88259_A/mallard/Ohio/56/1999_1999/10/16_NA_H1N1_Avian_1999
ATGAATCCAAATCAAAAGATAATAACCATTGGGTCAATCTGCATGGCAATTGGAATAATAAGTCTGGTGTTACAAATTGGAAATATAATCTCAATATGGGTTAGTCATTCAATTCAGACTGGAAGTCAGAGCCACCCTGAAACATGCAATCAAAGTGTCATTAATACCAATTTGATTGCAGAACAGACTGTAGCTCCAGTAACACTAGCAGGCAATTCCTCTCTCTGTCCCATCAGTGGATGGGCTATATACAGCAAGGACAATGGTATAAGGATAGGTTCTAAGGGAGATGTATTTGTCATCAGAGAGCCTTTTATTTCATGCTCTCACTTGGAATGCAGGACTTTCTTTCTAACTCAAGGGGCCTTGTTGAATGACAAGCATTCCAATGGAACCGTTAAAGACAGAAGCCCCTATAGAACCCTAATGAGCTGTCCTGTTGGTGAAGCTCCCTCTCCATACAATTCAAGGTTTGAGTCTGTTGCTTGGTCGGCAAGTGCTTGCCACGATGGCATTAGTTGGTTGACAATTGGTATTTCCGGCCCTGATAATGGGGCGGTGGCTGTATTGAAATACAATGGCATAATAACAGATACTATCAAGAGTTGGAGAAATAACATATTGAGAACACAAGAGTCTGAATGTGCCTGCATTAATGGTTCTTGCTTTACCATAATGACTGATGGACCAAGTAATGGCCAGGCCTCATACAAGATTTTCAAGATAGAAAAGGGAAAGGTAGTCAAATCAGTTGAGTTGAATGCCCCTAATTACCACTATGAGGAGTGTTCCTGTTATCCTGATGCTAGCGAGGTGATGTGTGTATGCAGAGACAACTGGCATGGTTCAAATCGACCATGGGTGTCCTTCGATCAGAATCTAGAGTATCAAATAGGATACATATGCAGCGGAGTTTTTGGAGACAATCCACGCCCCAATGATGGGACAGGCAGTTGTGGTCCAGTGTCTTCTAATGGGGCATATGGGGTAAAAGGGTTTTCATTTAAATACGGCAACGGTGTTTGGATAGGAAGAACTAAAAGTACTAGCTCAAGGAGCGGATTTGAGATGATTTGGGATCCCAATGGATGGACAGAGACGGACAACAGTTTCTCTGTGAAGCAAGACATTGTAGCAATAACTGATTGGTCAGGATATAGCGGAAGTTTTGTTCAGCATCCAGAGCTGACAGGACTAGACTGCATGAGACCTTGCTTCTGGGTTGAGCTAATCAGGGGAAGACCCAAGGAGAATACAATCTGGACCAGTGGGAGCAGCATTTCCTTTTGTGGAGTAAATAGCGACACTGTGGGTTGGTCTTGGCCAGACGGTGCTGAGTTGCCATTCACCATTGACAAG
>cds_ABG75617_A/grebe/Tyva/Tyv06-2/06_2006/06/24_NA_H5N1_Avian_2006
ATGAATCCAAATCAGAAGATAATAACCATCGGATCAATCTGTATGGTAATTGGAATAGTTAGCTTAATGTTACAAATTGGGAACATGATCTCAATATGGGTCAGTCATTCAATTCAGACAGGGAATCAACGCCAAGCTGAATCA------------------AATACTAAATTTCTTACTGAGAAAGCTGTGGCTTCAGTAACATTAGCGGGCAATTCATCTCTTTGCCCCATTAGCGGATGGGCTGTATACAGTAAGGACAACAGTATAAGGATCGGTTCCAGGGGGGATGTGTTTGTTATAAGAGAGCCGTTCATTTCATGCTCCCACTTGGAATGCAGAACTTTCTTTTTGACTCAGGGAGCCTTGCTGAATGACAAGCACTCCAATGGGACTGTCAAAGACAGAAGCCCTCACAGAACATTAATGAGTTGTCCTGTGGGTGAGGCTCCCTCCCCATATAACTCAAGGTTTGAGTCTGTTGCTTGGTCAGCAAGTGCTTGCCATGATGGCACCAGTTGGTTGACAATTGGAATTTCTGGTCCAGACAATGGGGCTGTGGCTGTATTGAAATACAATGGCATAATAACAGACACCATCAAGAGTTGGAGGAACAACATACTGAGAACCCAAGAGTCTGAATGTGCATGTGTAAATGGCTCTTGCTTTACTGTAATGACTGATGGACCAAGTAATGGGCAGGCATCATATAAGATCTTCAAAATGGAAAAAGGGAAAGTGGTTAAATCAGTCGAATTGGATGCTCCTAATTATCACTATGAGGAGTGCTCCTGTTATCCTGATGCCGGCGAGATCACATGTGTGTGCAGGGATAATTGGCATGGCTCAAATAGGCCATGGGTATCTTTCAATCAAAATTTGGAGTATCAAATAGGATATATATGCAGTGGAGTTTTCGGAGACAATCCACGCCCCAATGATGGAACAGGTAGTTGTGGTCCGGTGTCCCTTAACGGGGCATATGGGGTAAAAGGGTTTTCATTTAAATACGGCAATGGTGTTTGGATTGGGAGAACCAAAAGCACTAATTCCAGGAGCGGCTTTGAAATGATTTGGGATCCAAATGGGTGGACTGGAACGGACAGTAGCTTTTCGGTGAAGCAAGATATCGTAGCAATAACTGATTGGTCAGGATATAGCGGGAGTTTTGTCCAGCATCCAGAATTGACAGGATTAGATTGCATAAGACCTTGTTTCTGGGTTGAGTTAATCAGAGGGCGGCCTAAAGAGAGCACAATTTGGACCAGTGGGAGCAGCATATCTTTTTGTGGTGTAAATAGTGACACTGTTAGTTGGTCTTGGCCAGACGGTGCTGAATTGCCATTCACCATTGACAAG
>cds_AAV97616_A/duck/Korea/ESD1/03_2003//_NA_H5N1_Avian_2003
ATGAATCCAAATCAGAAGATAATAACCATCGGATCAATCTGTATGGTAATTGGAATAGTTAGCTTAATGTTACAAGTTGGGAACATGATCTCAATATGGGTCAGTCATTCAATTCAGACAGGGAATCAACGCAAAGCTGAACCA------------------AATACTAAATTTCTTACTGAGAAAGCTGTGACTTCAGTAACATTAGCGGGCAATTCATCTCTTTGCCCCATTAGCGGATGGGCTGTACACAGTAAGGACAACAGTATAAGGATCGGTTCCAAGGGGGATGTGTTTGTTATAAGAGAGCCGTTCATCTCATGCTCCCACTTGGAATGCAGAACTTTCTTTTTGACTCAGGGAGCCTTGCTGAATGACAAGCACTCCAATGGGACTGTCAAAGACAGAAGCCCTCACAGAACATTAATGAGTTGTCCTGTGGGTGAGGCTCCCTCCCCATATAACTCAAGGTTTGAGTCTGTTGCTTGGTCAGCAAGTGCTTGCCATGATGGCACCAGTTGGTTGACAATTGGAATTTCTGGCCCAGACAATGGGGCTGTGGCTGTATTGAAATACAATGGCATAATAACAGACACTATCAAGAGTTGGAGGAACAACATACTGAGAACTCAAGAGTCTGAATGTGCATGCGTAAATGGCTCTTGCTTTACTGTAATGACTGATGGACCAAGTAATGGGCAGGCATCATATAAGATCTTCAAAATGGAAAAAGGAAAAGTGGTTAAATCAGTCGAATTGGATGCTCCTAATTATCACTATGAGGAATGCTCCTGTTATCCTGATGCCGGCGAAATCACATGTGTGTGCAGGGATAATTGGCATGGCTCAAATAGGCCATGGGTATCTTTCAATCAAAATTTGGAGTATCAAATAGGATATATATGCAGTGGGGTTTTCGGAGACAATCCACGCCCCAATGATGGAACAGGTAGTTGTGGTCCGGTGTCCCCTAACGGGGCATATGGGGTAAAAGGGTTTTCATTTAAATACGGCAATGGTGTTTGGATCGGGAGAACCAAAAGCACTAATTCCAGGAGCGGCTTTGAAATGATTTGGGATCCAAATGGGTGGACTGGAACGGACAGTAGCTTTTCGGTGAAGCAAGATATCGTAGCAATAACTGATTGGTCAGGATATAGCGGGAGTTTTGTCCAGCATCCAGAACTGACAGGATTAGATTGCATAAGACCTTGTTTCTGGGTTGAGTTAATCAGAGGGCGGCCCAAGGAGAGCACAATTTGGACTAGTGGGAGCAGCATATCCTTTTGTGGTGTAAATAGTGACACTGTGGGTTGGTCTTGGCCAGACGGTGCTGAGTTGCCATTCACCATTGACAAG
>cds_AAV97614_A/egret/Hong_Kong/757.2/2003_2003//_NA_H5N1_Avian_2003
ATGAATCCAAATCAGAAGATAACAACCATTGGATCAATCTGTATGGTAATTGGAATAGTTAGCTTGATGTTACAAATTGGGAACATAATCTCAATATGGGTTAGTCATTCAATTCAAACAGGGAATCAACACCAGGCTGAACCATGCAATCAAAGCATTATTAATACCAATTTTCTTACTGAGAAAGCTGTGGCTTCAGTAACATTAGCGGGCAATTCATCTCTTTGCCCCATTAGTGGATGGGCTGTATACAGTAAGGACAACGGTATAAGAATCGGTTCCAAGGGGGATGTGTTTGTTATAAGAGAGCCGTTCATCTCATGCTCCCACTTGGAATGCAGAACTTTCTTTTTGACTCAGGGAGCCTTGCTGAATGACAAGCATTCTAATGGGACCGTCAAAGACAGAAGCCCTCACAGAACATTAATGAGTTGTCCTGTGGGTGAGGCTCCTTCCCCATATAACTCGAGGTTTGAGTCTGTTGCTTGGTCGGCAAGTGCTTGTCATGATGGCACTAGTTGGTTGACAATTGGAATTTCTGGCCCAGACAATGGGGCTGTGGCTGTATTGAAATACAATGGCATAATAACAGACACTATCAAGAGTTGGAGGAACAACATAATGAGAACTCAAGAGTCTGAATGTGCATGTGTAAATGGCTCTTGCTTTACTGTAATGACTGATGGACCAAGTAATGGGCAGGCTTCATACAAAATCTTCAGAATAGAAAAAGGGAAAGTAGTTAAATCAGCCGAATTAAATGCCCCTAATTATCACTATGAGGAGTGCTCCTGTTATCCTGATGCTGGAGAAATCACATGTGTGTGCAGGGATAACTGGCATGGCTCAAATCGGCCATGGGTATCTTTCAATCAAAATTTGGAGTATCGAATAGGATATATATGCAGTGGAGTTTTCGGAGACAATCCACGCCCCAATGATGGGACAGGCAGTTGTGGTCCGGTGTCCCCTAAAGGGGCATATGGAATAAAAGGGTTCTCATTTAAATACGGCAATGGTGTTTGGATCGGGAGAACCAAAAGCACTAATTCCAGGAGCGGCTTTGAAATGATTTGGGATCCAAATGGATGGACTGGTACGGACAGTAATTTTTCAGTAAAGCAAGATATTGTAGCTATAACCGATTGGTCAGGATATAGCGGGAGTTTTGTCCAGCATCCAGAACTGACAGGATTAGATTGCATAAGACCTTGTTTCTGGGTTGAGCTAATCAGAGGGCGGCCCAAAGAGAGCACAATTTGGACTAGTGGGAGCAGCATATCCTTTTGTGGTGTAAATAGTGACACTGTGGGTTGGTCTTGGCCAGACGGTGCTGAGTTGCCATTCACCATTGACAAG
>cds_AAO62053_A/ruddy_turnstone/Delaware/2589/1987_1987//_NA_H11N1_Avian_1987
ATGAATCCAAATCAGAAAATAATAACCATTGGATACGTTTGCATGACACTCGGGACAATCAGCTTAATACTGCAATTAGGAAACATAATTTCTATATGGATTAGCCACTCAATTCAAACTGGAGACCAAAAACGCCCAGAAACATGTAATCAGAGTACCATTGTCACGAATTTGGCTGCTGAACAGGACAGAACCCCAAAAGTATTAGCTGGTAACTCCTCCCTTTGCCCCATCAGTGGATGGGCCATATACAGTAAGGACAACGGCATAAGAATCGGTTCTAAAGGGGACGTTTTTGTCATAAGAGAGCCATTTATTTCGTGTTCTCATCTGGAATGTAGAACCTTTTTCTTAACCCAAGGTGCCTTGTTGAATGACAAACATTCAAATGGGACCGTTAAAGACAGAAGCCCTTATCGAACATTAATGAGCTGTCCTGTTGGTGAAGCCCCTTCCCCATACAATTCGAGATTTGAATCGGTTGCATGGTCAGCAAGCGCATGCCATGATGGTGTGAGCTGGTTAACAATTGGGGTTTCTGGGCCAGATGATGGGGCGGTGGCTGTACTAAAATACAATGGTATAATAACCGACACCATTAAAAGCTGGAGGGGTGACATACTAAGAACACAGGAGTCTGAATGTGCCTGCATAAATGGTTCATGTTTTACTGTGATGACTGATGGCCCGAGCAATAGGCAGGCTTCATACAGGATTTTCAGGATAGAGAAAGGGAGAGTCATCAAATCAGTTGAGTTAAAAGCACCTAATTATCACTACGAGGAATGTTCCTGTTACCCTGATTCAGGGAAAGTGATGTGCGTCTGTAGGGATAATTGGCACGGTTCGAATCGACCATGGGTGTCTTTCAATCAAGACCTAGAGTATCAGATAGGATACATCTGCAGCGGGGTGTTTGGTGATAATCCTCGTCCTAATGATGGGACAGGGAGCTGTGGCCCGGTGTCCTCTAATGGAGCATACGGAGTGAAAGGATTTTCATTTAGGTATGGTAGTGGCGTCTGGATAGGTAGAACCAAGAGCACTAGTTCCAGGAGCGGTTTTGAAATGATTTGGGACCCCAATGGCTGGACAGAGACTGATGGTAGCTTCTCTGTGAAACAGGATATTGTAGCAATTACTGATTGGTCAGGCTATAGTGGGAGCTTCGTGCAGCATCCAGAGCTGACAGGGCTGGACTGCATGAGGCCTTGCTTCTGGGTGGAACTAATAAGGGGACGACCTAAAGAGAAAACAATCTGGACTAGTGGGAGTAGCATTTCCTTCTGTGGTGTAAGTGGTGACACTGTGGGTTGGTCTTGGCCAGACGGTGCTGAGTTGCCATTCACCATTGACAAG
>cds_CAK18584_A/chicken/Nigeria/SO300/2006_2006//_NA_H5N1_Avian_2006
ATGAATCCAAATCAGAAGATAATAACCATCGGATCAATCTGTATGGTAATTGGAATAGTTAGCTTAATGTTACAAATTGGGAACATGATCTCAATATGGGTCAGTCATTCAATTCAGACAGGGAATCAATGCCAAGCTGAACCA------------------AATACTAAATTTCTTAATGAGAAAGCTGTGGCTTCAGTAACATTAGCGGGCAATTCATCTCTTTGTCCCATTAGCGGATGGGCTGTATACAGTAAGGACAACAGTATAAGGATCGGTTCCAGGGGGGATGTATTTGTTATAAGAGAGCCGTTCATCTCATGCTCCCACTTGGAATGCAGAACTTTCTTTTTGACTCAGGGAGCCTTGCTGAATGACAAGCACTCCAATGGGACTGTCAAAGACAGAAGCCCTCACAGAACATTAATGAGTTGTCCTGTGGGTGAGGCTCCCTCCCCATATAACTCAAGGTTTGAGTCTGTTGCTTGGTCAGCAAGTGCTTGCCATGATGGCACCAGTTGGTTGACAATTGGAATTTCTGGTCCAGACAATGGGGCTGTGGCTGTATTGAAATACAATGGCATAATAACAGACACCATCAAGAGTTGGAGGAACAACATACTGAGAACTCAAGAGTCTGAATGTGCATGTGTAAATGGCTCTTGCTTTACTGTAATGACTGATGGACCAAGTAGTGGGCAGGCATCATATAAGATCTTCAAAATGGAAAAAGGGAAAGTGGTTAAATCAGTCGAATTGGATGCTCCTAATTATCACTATGAGGAGTGCTCCTGTTATCCTGATGCCGGCGAAATCACATGTGTATGCAGGGATAATTGGCATGGCTCAAATAGGCCATGGGTATCTTTCAATCAAAATTTGGAGTATCAAATAGGATATATATGCAGTGGAGTTTTCGGAGACAATCCACGCCCCAATGATGGAACAGGTAGTTGTGGTCCGGTGTCCCCTAACGGGGCATATGGGGTAAAAGGGTTTTCATTTAAATACGGCAATGGTGTTTGGATCGGGAGAACCAAAAGCACTAATTCCAGGAGCGGCTTTGAAATGATTTGGGACCCAAATGGGTGGACTGGAACGGACAGTAGCTTTTCGGTGAAGCAAGATATCGTAGCAATAACTGATTGGTCAGGATATAGTGGGAGTTTTGTCCAGCATCCAGAACTGACAGGATTAGATTGCATAAGACCTTGTTTCTGGGTTGAGTTAATCAGAGGGCGGCCTAAAGAGAGCACAATTTGGACCAGTGGGAGCAGCATATCTTTTTGTGGTGTAAATAGTGACACTGTTAGTTGGTCTTGGCCAGACGGTGCTGAGTTGCCATTCACCATTGACAAG
>cds_CAG27353_A/Mallard/France/D-691/02__2002//_NA_H1N1_Avian_2002
ATGAATCCAAATCAGAAGATAATAACCATTGGGTCAATCTGTATGGTAATTGGAATAGCCAGCTTAATGTTACAAATTGGGAACATAATCTCAATATGGGTTAGTCATTCAATTCAAACAGAGAATCAACACCAGCCTGAACCATGCAATCAAAGTATCATTAATACCAATCTCCCTACTGAGCAGGCTGTAGCTTCAATGACATTAGCGGGCAATTCATCTCTTTGCCCCATTAGTGGGTGGGCTATATACAGTAAGGACAACGGTATAAGAATTGGTTCCAAGGGGGATGTATTTGTTATAAGAGAGCCATTCATCTCATGCTCCAACTTGGAATGCAGAACCTTCTTTTTGACTCAGGGAGCTCTGTTGAATGACAAGCATTCTAATGGGACCGTCAAAGATAGAAGCCCTTATAGAACCTTGATGAGTTGTCCCGTGGGTGAGGCTCCTTCTCCATACAACTCAAGATTTGAGTCTGTTGCTTGGTCGGCGAGTGCTTGTCATGATGGCATTAGTTGGTTGACAATTGGAATTTCTGGTCCAGACAATGGGGCTGTGGCTGTATTGAAATACAATGGCATAATAACAGACACTATCAAGAGTTGGAGGAACAACATCTTGAGAACTCAAGAATCTGAATGTGCATGTGTAAACGGCTCTTGCTTTACTGTAATGACTGATGGACCAAGTAATGGGCAGGCCTCATACAAGATTTTCAAGATAGAAAAAGGAAAAGTAGTTAAATCAGTCGAGTTGAATGCCCCTAATTTTCACTACGAGGAGTGCTCCTGTTATCCTGATGCGAGCGAGATCATATGTGTGTGCAGGGATAACTGGCATGGCTCGAATCGGCCATGGGTATCTTTCAACCAAAATCTGGAGTACCAAATAGGATATATATGCAGTGGAGTTTTCGGAGATAATCCACGCCCCAATGATGGGACAGGCAGTTGCGGTCCAGTGTCCTCTAACGGGGCATATGGAGTAAAAGGGTTTTCATTTAAATACGGTAATGGTGTTTGGATCGGGAGAACAAAAAGCACTAGTTCCAGGAGCGGCTTTGAAATGATTTGGGATCCGAATGGGTGGACTGAAACGGACAGCAGCTTCTCAGTGAAGCAAGATATCGTAGCAATAACTGATTGGTCAGGATATAGCGGGAGTTTTGTCCAACATCCAGAACTGACAGGGTTGGATTGCATGAGGCCTTGTTTCTGGGTTGAGCTAATCAGAGGGCGGCCCAAAGAGAACACAATTTGGACTAGTGGGAGCAGCATATCCTTTTGTGGTGTAAATAGTGACACTGTGGGTTGGTCTTGGCCAGACGGTGCTGAGTTGCCATTCACAATTGACAAG
>cds_CAC95053_A/chicken/Scotland/1959_1959//_NA_H5N1_Avian_1959
ATGAATCCAAATCAGAAGATAATAACTATTGGGTCAATCTGTATGATAGTTGGAATAATCAGCCTGATATTACAAATTGGAAACATAATCTCAATATGGGTTAGCCATTCAATTCAGACTGGAAATCAAAACCAACCTGAAATATGCAATCAAAGCATCATTAATACTAACTTTGTTACTGAACAGGCCTTAGCTCCAGTAGCATTAGCAGGCAATTCCTCTCTCTGCCCCATTAGTGGGTGGGCTATATACAGTAAGGACAATGGTATAAGAATTGGCTCCAAGGGAGATGTATTTGTCATAAGAGAGCCATTTATTTCATGCTCCCACTTGGAATGCAGGACCTTTTTTCTGACTCAAGGAGCCTTGTTGAATGACAAACATTCCAATGGGACCGTTAAAGACAGAAGCCCCTACAGAACCTTAATGAGCTGTCCTATTGGTGAGTCTCCCTCTCCATACAATTCAAGGTTTGAGTCGGTTGCTTGGTCGGCAAGTGCTTGTCATGATGGCATTGGTTGGTTGACAATCGGGATTTCCGGGCCAGACAATGGGGCAGTGGCTGTATTGAAATACAATGGCATAATAACAGACACTATCAAAAGTTGGAGAAACAACATATTGAGGACACAAGAGTCTGAGTGTGCCTGCATGAATGGCTCTTGCTTTACTATAATGACCGATGGACCAAGTAATGGGCAGGCCTCATACAAAATTTTCAAGATAGAGAAGGGGAAGGTAGTCAAATCAGTCGAATTGAACGCCCCTAATTACCACTATGAGGAGTGTTCCTGTTATCCTGATGCTGGCGAAATAATGTGTGTGTGCAGAGATAATTGGCATGGCTCCAATCGACCATGGGTGTCTTTCAATCAGAATCTAGAGTATCAAATAGGATACATATGCAGTGGGGTTTTCGGAGACAATCCGCGCCCCAATGATGGGGCAGGCAGCTGTGGTCCAGTATCTTCTAACGGGGCATATGGAGTAAAGGGGTTTTCATTTAAGTATGGCAAGGGTGTTTGGATAGGAAGAACTAAAAGCACTAGTTCCAGGAGTGGGTTTGAGATGATTTGGGATCCCAATGGATGGACAGAGACAGACAGTAGTTTCTCAGTGAAGCAAGATATCGTGGCAATAACTGATTGGTCAGGATATAGCGGGAGTTTTGTCCAACATCCAGAGTTAACAGGACTGGATTGCATGAGACCTTGCTTCTGGGTTGAACTAATCAGAGGACGGCCTAAGGAGAACACAATCTGGACTAGTGGGAGCAGCATTTCCTTTTGTGGTGTAAATAGCGACACTGTAGGTTGGTCTTGGCCAGACGGTGCTGAGTTGCCATTCACCATTGACAAG
>cds_BAV31786_A/chicken/Vietnam/HU3-879/2015_2015/08/15_NA_H5N1_Avian_2015
ATGAATCCAAATCAGAAGATAGTAACCATTGGATCAATCTGTATGGTAATTGGGATAATTAGCTTGATGTTACAGATTGGGAACATAATATCAATATGGGTCAGTCATTCAATTCAAACAGGGAATCAACACCAAACTGAACCA------------------AATACTAATTTTCTTACTGAGAAAGCTGTAGCTTCAGTAACATTAGCTGGCAATTCATCTCTTTGCCCCATTAAAGGATGGGCTGTACACAGTAAAGACAACAGTATAAGGATTGGGTCCAAGGGGGATGTGTTTGTAATTAGAGAACCGTTCATATCATGCTCCCATCTGGAATGCAGAACTTTCTTTTTGACTCAGGGAGCCTTACTGAATGACAAGCACTCCAACGGGACTGTCAAAGATAGGAGCCCTCACAGAACGCTAATGAGTTGCCCTATAGGTGAGGCTCCCTCCCCATATAACTCAAGGTTTGAGTCTGTTGCTTGGTCGGCAAGTGCTTGCCATGATGGCACCAGTTGGTTGACAATTGGAATTTCTGGTCCAGACAATGGGGCTGTGGCGGTATTGAAATACAATGGCATAATAACAGACACTATCAAGAGTTGGAGGAATAACATACTGAGGACCCAAGAGTCTGAATGTGCATGTGTAAATGGCTCTTGTTTTGCTGTTATGACAGATGGACCAAGTAATGGGCAGGCATCATATAAGATTTTCAAAATAGAAAAAGGGAAAGTAGTTAAGTCAGTCGAATTGAATGCCCCTAATTATCACTATGAGGAATGCTCCTGTTATCCTGATGCTGGCGAAATCATATGTGTTTGCAGAGATAATTGGCATGGCTCAAACAGGCCATGGGTATCTTTCAATCAGAATTTGGAGTATCGAATAGGATATATTTGCAGTGGAGTTTTCGGTGACAATCCACGGCCAAATGACGGTACAGGTAGTTGTGGTCCAGTGTCCTCTAACGGGGCATATGGGGTAAAAGGGTTCTCATTTAGATATGGCAATGGTGTCTGGATCGGGAGGACCAAAAGCACTCATTCCAGGAGCGGCTTTGAAATGATTTGGGATCCAAACGGGTGGACTGGAACGGACAGTGAATTTTCGATGAAACAAGATATAGTAGCAATAACTGATTGGTCAGGATATAGTGGGAGTTTTGTCCAGCACCCAGAACTGACAGGATTAGATTGCATAAGACCCTGCTTCTGGGTTGAGTTGATCAGAGGGCGGCCCAAAGAGAGCACAATTTGGACTAGTGGGAGCAGCCTATCTTTTTGTGGTGTAAACAGTGACACTGTGAGTTGGTCTTGGCCAGACGGTGCTGAGTTGCCATTCACCATTGACAAG
>cds_BAM44585_A/mandarin_duck/Oita/4402F038/2011_2011/02/07_NA_H5N1_Avian_2011
ATGAATCCAAATCAGAAGATAATAACCATTGGATCAGTCTGTATGATAATTGGAATAGTTAGCTTAATGTTACAGATTGGGAACATGATCTCAATATGGGTCAGTCATTCAATTCAAACAGGGAATCAACACCAAGCTGAACCA------------------AATACTAATTTTCTTACTGAGAACGCTGTGGCTTCAGTAACATTAGCGGGCAATTCATCTCTTTGCCCCATTAGAGGATGGGCCGTACACAGTAAAGACAACAGTATAAGGATTGGGTCCAAGGGGGATGTGTTTGTAATTAGGGAGCCGTTTATCTCATGCTCCCATATGGAATGCAGGACTTTCTTTTTGACTCAGGGAGCCTTACTGAATGACAAGCATTCCAACGGGACTGTCAAAGACAGGAGCCCTCACAGAACACTAATGAGTTGTCCTGTGGGTGAGGCTCCCTCCCCATATAACTCGAGGTTTGAGTCTGTTGCTTGGTCAGCAAGCGCTTGCCATGATGGCACCAGTTGGTTGACAATTGGAGTTTCTGGTCCAGACGATGGGGCTGTGGCTGTATTGAAATACAAAGGCATAATAACAGACACTATCAAGAGTTGGGGGAATAACATACTGAGGACTCAAGAGTCTGAATGTGCATGTGTAAATGGCTCTTGCTTTACTGTAATGACAGATGGACCAAGTAATGGGCAGGCATCATATAAGATCTTCAAAATAGAAAAAGGGAAAGTAGTTAAATCAGTCGAATTGAATGCTCCTAATTATCACTATGAGGAATGCTCCTGTTATCCTGATTCTGGCGAAATAATATGTGTGTGCAGGGACAATTGGCATGGCTCAAATAGGCCATGGGTATCTTTCAATCAGAATTTGGAGTATCAAATAGGATATATTTGCAGTGGGGTTTTCGGAGACAATCCACGGCCAAATGATGGGACAGGTAGTTGTGGTCCAATGTCCCCTAACGGGGCATATGGGATAAAAGGGTTTTCATTTAAATACGGTAATGGTGTTTGGATCGGGAGAACCAAAAGCACTAATTCCAGAAGCGGTTTTGAAATGATTTGGGATCCAAATGGGTGGACTGGAACAGACAGTGAATTTTCGGTGAAACAAGATATAGTAGCAATAACTGATTGGTCAGGATATAGCGGGAGTTTTGTCCAGCATCCGGAACTGACAGGATTAGACTGCATAAGACCTTGCTTCTGGGTTGAGTTAATCAGGGGGCGGCCAAAAGAAGGCACAATTTGGACTAGTGGGAGCAGCATATCCTTTTGTGGTGTAGATAGTGACACTGTGAGTTGGTCTTGGCCAGACGGTGCTGAGTTGCCATTCACCATTGACAAG
>cds_BAJ07753_A/duck/Egypt/D2Br213/2007_2007/01/_NA_H5N1_Avian_2007
ATGAATCCAAATCAGAAGATAATAACCATCGGATCAATCTGTATGGTAATTGGAATAGTTAGCTTAATGTTACAAATTGGGAACATGATCTCAATATGGGTTAGTCATTCAATTCAGACAGGGAATCAATGCCAAGCTGAACCA------------------AATACTAAATTTCTTACTGAGAAAGCTGTGGCTTCATTAACATTAGCGGGCAATTCATCTCTTTGTCCCATTAGCGGATGGGCTGTATACAGTAAGGACAACAGTATAAGGATCGGTTCCAGGGGGGATGTGTTTGTTATAAGAGAGCCGTTCATCTCATGCTCCCACTTGGAATGCAGAACTTTCTTTTTGACTCAGGGAGCCTTGCTGAATGACAAGCACTCCAATGGGACTGTCAAAGACAGAAGCCCTCACAGAACATTAATGAGTTGTCCTGTGGGTGAGGCTCCCTCCCCATATAACTCAAGGTTTGAGTCTGTTGCTTGGTCAGCAAGTGCTTGCCATGATGGCACCAGTTGGTTGACAATTGGAATTTCTGGTCCAGACAATGAGGCTGTAGCTGTATTGAAATACAATGGCATAATAACAGACACCATCAAGAGTTGGAGGAACAACATACTGAGAACTCAAGAGTCTGAATGTGCATGTGTAAATGGCTCTTGCTTTACTGTAATGACTGATGGACCAAGTAGTGGGCAGGCATCATATAAGATCTTCAAAATGGAAAAGGGGAAAGTGGTTAAATCAGTCGAATTGGATGCTCCTAATTATCACTATGAGGAGTGCTCCTGTTATCCTGATGCCGGCGAAATCACATGTGTGTGCAGGGATAATTGGCATGGCTCAAATAGGCCATGGGTATCTTTCAATCAAAATTTGGAGTATCAAATAGGATATATATGCAGTGGAGTTTTCGGAGACAATCCACGCCCCAATGATGGAACAGGTAGTTGTGGTCCGGTGTCCCCTAACGGGGCATATGGGGTAAAAGGGTTTTCATTTAAATACGGCAATGGTGTTTGGATCGGGAGAACCAAAAGCACTAATTCCAGGAGCGGCTTTGAAATGATTTGGGACCCAAATGGGTGGACTGGAACGGACAGTAGCTTTTCGGTGAAGCAAGATATCGTAGCAATAACTGATTGGTCAGGATATAGCGGGAGTTTTGTCCAGCATCCAGAACTGACAGGATTAGATTGCATAAGACCTTGTTTCTGGGTTGAGTTAATCAGAGGGCGGCCTAAAGAGAGCACAATTTGGACCAGTGGAAGCAGCATATCTTTTTGTGGTGTAAATAGTGACACTGTTAGTTGGTCTTGGCCAGACGGTGCTGAGTTGCCATTCACCATTGACAAG
>cds_BAG85132_A/duck/Mongolia/116/2002_2002//_NA_H1N1_Avian_2002
ATGAATCCAAATCAAAAGATAATAACCATTGGATCAATCTGTATGGTAATTGGAATAGCCAGCTTGATGTTACAAATTGGGAACATAATCTCAATATGGGTTAGCCATTCAATTCAGACAGGGAATCAATACCAGCCTGAACCATGCAATCAAAGCATCATTAATACCAATTTTCTTGCTGAACAGGCTGTAACTTCGGTGACATTAGCGGGCAATTCATCTCTTTGCCCTATTAGTGGGTGGGCTATATACAGTAAGGATAACGGTATAAGAATTGGTTCCAAGGGGGATGTGTTTGTTATAAGAGAGCCATTCATCTCATGCTCCCACTTGGAATGCAGAACCTTCTTTTTGACTCAGGGAGCTCTGTTGAATGACAAGCATTCTAATGGGACCGTCAAAGATAGAAGCCCTTACAGAACTTTGATGAGTTGTCCCGTGGGTGAAGCTCCTTCCCCATACAATTCAAGATTTGAGTCTGTTGCTTGGTCGGCAAGTGCTTGTCATGATGGCATCAGTTGGTTGACAATTGGAATTTCTGGTCCAGACAATGGGGCTGTGGCTGTATTGAAGTACAATGGCATAATAACGGACACTATCAAGAGTTGGAGGAACAACATTTTGAGAACTCAAGAATCTGAATGTGCATGTGTAAATGGCTCTTGCTTTACTGTAATGACTGATGGACCAAGTAATGGGCAGGCCTCATACAAAATTTTCAAGATAGAAAAAGGAAAGGTAGTTAAATCAGTTGAATTGAGTGCCCCTAATTACCACTACGAGGAGTGCTCCTGTTATCCTGATGCAGGCGAAATCATGTGTGTGTGCAGGGATAACTGGCATGGCTCGAATCGGCCGTGGGTATCTTTCAATCAAAATCTGGAGTATCAAATAGGATATATATGCAGTGGAGTTTTCGGGGACAATCCACGCCCCAATGATGGAACAGGCAGTTGCGGTCCGATGTCCTCTAACGGGGCATATGGAGTAAAAGGGTTTTCATTTAAATACGGCAATGGTGTTTGGATCGGAAGAACAAAAAGTACTAGTTCCAGAAGCGGCTTTGAGATGATTTGGGATCCGAATGGGTGGACTGAGACGGACAGTAGTTTCTCAGTGAAGCAAGACATCGTAGCAATAACTGACTGGTCAGGATATAGCGGGAGTTTTGTCCAGCATCCAGAACTGACAGGATTAGATTGCATGAGACCTTGTTTCTGGGTTGAGCTAATCAGAGGGCGGCCCAAAGAGAACACAATTTGGACTAGTGGGAGCAGCATATCCTTTTGTGGTGTAAATAGTGACACTGTGGGTTGGTCTTGGCCAGACGGTGCTGAGTTGCCATTCACCATTGACAAG
>cds_BAG85129_A/duck/Hokkaido/w206/2006_2006//_NA_H6N1_Avian_2006
ATGAATCCAAATCAAAAGATAATAACTATTGGGTCAATCTGCATGGTAATTGGAATAATAAGTCTGGTGCTACAAATTGGAAATATAATTTCAATATGGGTTAGCCACTCAATCCAAACTGGAAGTCAGAACTATCCCGAAACATGCAATCAAAGTGTCATCAATACCAATTTAATTGCAGGACAAGCTGTAGCTCCAGTAACACTAGCAGGCAATTCCTCTCTCTGCCCCATCAGTGGATGGGCTATATACAGCAAGGATAACGGTATAAGAATAGGTTCCAAGGGAGATGTATTTGTTATCAGAGAGCCTTTTATCTCATGCTCTCACTTGGAATGCAGGACCTTCTTTCTAACTCAAGGGGCCTTGTTGAATGACAAGCATTCTAATGGAACCGTTAAAGACAGAAGCCCCTATAGAACCCTAATGAGCTGCCCTGTTGGTGAAGCTCCTTCTCCATACAATTCAAGGTTTGAGTCTGTTGCTTGGTCAGCAAGTGCTTGTCATGATGGTATTAGTTGGTTGACAATTGGTATTTCCGGTCCTGACAATGGGGCGGTGGCTGTATTGAAATACAATGGCATAATAACAGATACTATCAAGAGTTGGAGAAACAACATATTGAGAACACAAGAGTCTGAATGTGCCTGTATTAATGGTTCTTGCTTTACCATAATGACTGATGGACCAAGTAATGGCCAGGCATCATACAAGATTTTCAAGATAGAAAAGGGGAGGATAGTCAAATCAGTTGAGTTGAATGCCCCTAATTACCACTATGAGGAGTGCTCCTGTTATCCTGATGCTAGCGAGGTAATGTGTGTATGCAGAGACAATTGGCATGGTTCAAATCGACCATGGGTGTCCTTCAATCAGAATCTAGAATATCAAATAGGATACATATGCAGCGGAGTTTTTGGAGACAACCCGCGCCCCAATGATGGAACAGGCAGTTGTGGCCCAGTGTCTTCTAATGGGGCATATGGGGTAAAGGGGTTTTCATTTAAATACGGTAATGGTGTTTGGATAGGAAGAACTAAAAGCACTAGCTCAAGGAGTGGGTTTGAGATGATTTGGGATCCCAATGGGTGGACAGAGACAGACAGCAGTTTCTCTGTGAAACAAGATATTGTAGCAATAACTGATTGGTCAGGATATAGCGGAAGTTTTATTCAGCATCCAGAACTGACGGGGTTGGATTGCATGAGGCCTTGCTTCTGGGTTGAGCTGATCAGAGGAAGACCCAAGGAGAATACAATCTGGACTAGTGGGAGCAGCATTTCCTTTTGTGGAGTAAATAGTGACACTGTGGATTGGTCTTGGCCAGACGGTGCTGAATTGCCATTCACCATTGACAAG
>cds_AQY17761_A/duck/Bangladesh/25845/2015_2015/07/11_NA_H5N1_Avian_2015
ATGAATCCAAATCAAAAGATAATTGCCATTGGATCAGTCTGTATGGTAGTTGGAATAGTCAGCTTAATGTTACAGGTTGGGAACATAATCTCAATATGGGTCAGTCAGTCATTTCAAACAAGGTTCCAACACCAAGCTGAACCA------------------AATACTAACTTTCTTACTGAAAACGCTGTGGCTTCAGTAACATTGGCGGGCAATTCGCCTCTTTGCCCCATTAGGGGATGGGCTGTACACAGTAAGGACAACAGTATAAGAATTGGTTCCAAGGGGGATGTGTTTGTAATTAGAGAGCCGTTCATCTCATGCTCTCATTTGGAATGCAGAACTTTCTTTTTGACCCAGGGAGCCTTACTGAATGACAAGCACTCCAACGGGACTGTCAAAGACAGGAGCCCTCACAGAACACTAATGAGTTGCCCTGTGGGTGAGGCTCCCTCCCCATACAACTCAAGGTTTGAGTCTGTGGCTTGGTCAGCAAGTGCTTGCCATGATGGCACCAGTTGGTTGACAATTGGAATTTCTGGACCAGACAATGGGGCTGTGGCTGTATTGAAATACAATGGCATAATAACAGACACCATTAAGAGTTGGGGGAACAACATACTGAGAACTCAAGAGTCCGAATGTGCATGTGTAAATGGTTCTTGCTTTACTGTGATGACCGATGGACCAAGTAATGGACAGGCATCATATAAGATCTTCAAAATGAAAAAAGGAAAAGTAGTTAAATCAGTCGAGTTGAATGCTCCTAATTATCACTATGAGGAATGCTCCTGTTATCCTGATGCGGGAGAAATCATGTGTGTGTGCAGGGATAACTGGCATGGTTCGAATAGACCATGGGTGTCTTTCAATCAGAATTTGGAGTATCAGATAGGATATATATGCAGTGGAGTTTTCGGAGACAATCCACGCCCCAATGATGGAACAGGTAGTTGTGGCCCAGTGTCCCCTAACGGGGCATATGGGATAAAAGGGTTCTCATTTAGATACGGTAATGGCGTTTGGATCGGGAGAACCAAGAGCACTAATTCCAGAAGCGGTTTTGAAATGGTTTGGGATCCAAATGGGTGGACTGATACGGACAGTGACTTTTCGATGAAACAAGATATAGTAGCAATAACTGATTGGTCAGGATATAGCGGGAGTTTTGTCCAGCATCCAGAACTGACCGGATTAGATTGCATAAGACCTTGCTTCTGGGTTGAGTTAATTAGAGGGCGTCCCAAAGAAAGCACAATTTGGACTAGTGGGAGCAGCATATCCTTTTGTGGTGTAAATAGTGAAACTGTGAGTTGGTCTTGGCCAGACGGTGCTGAGTTGCCATTCACCATTGACAAG
>cds_AQY17593_A/duck/Bangladesh/25890/2015_2015/07/10_NA_H5N1_Avian_2015
ATGAATCCAAATCAAAAGATAATTGCCATTGGATCAGTCTGTATGGTAATTGGAATAGTCAGCTTAATGTTACAGGTTGGGAACATAATCTCAATATGGGTCAGCCAGTCATTTCAAACAAGGTTCCAACACCAAGCTGAACCA------------------AATACTAACTTTCTTACTGAAAACGCTGTGGCTTCAGTAACATTGGCGGGCAATTCGCCTCTTTGCCCCATTAGGGGATGGGCTGTACACAGTAAGGACAACAGTATAAGAATTGGTTCCAAGGGGGATGTGTTTGTAATTAGAGAGCCGTTCATCTCATGCTCTCATTTGGAATGCAGAACTTTCTTTTTGACCCAGGGAGCCTTACTGAATGACAAGCACTCCAACGGGACTGTCAAAGACAGGAGCCCTCACAGAACACTAATGAGTTGCCCTGTGGGTGAGGCTCCCTCCCCATACAACTCAAGGTTTGAGTCCGTGGCTTGGTCAGCAAGTGCTTGCCATGATGGCACCAGTTGGTTGACAATTGGAATTTCTGGACCAGACAATGGGGCTGTGGCTGTATTGAAATACAATGGCATAATAACAGACACCATTAAGAGTTGGGGAAACAGCATACTGAGAACTCAAGAGTCCGAATGTGCATGTGTAAATGGTTCTTGCTTTACTGTGATGACCGATGGACCAAGTAATGGACAGGCATCATATAAGATCTTCAAAATGAAAAAAGGAAAAGTAGTTAAATCAGTCGAGTTGAATGCTCCTAATTATCACTATGAGGAATGCTCCTGTTATCCTGATGCGGGAGAAATCATGTGTGTGTGCAGGGATAACTGGCATGGTTCAAATCGACCATGGGTGTCTTTCAATCAGAATTTGGAGTATCAGATAGGATATATATGCAGTGGAGTTTTCGGAGACAATCCACGCCCCAATGATGGAACAGGTAGTTGTGGCCCGGTGTCCCCTAACGGGGCATATGGGATAAAAGGGTTCTCATTTAGATACGGTAATGGCGTTTGGATCGGGAGAACCAAGAGCACTAATTCCAGAAGCGGTTTTGAAATGGTTTGGGATCCAAATGGGTGGACTGATACGGACAGTGACTTTTCGATGAAACAAGATATAGTAGCAATAACTGATTGGTCAGGATATAGCGGGAGTTTTGTCCAGCATCCAGAACTGACCGGATTAGATTGCATAAGACCTTGCTTCTGGGTTGAGTTAATTAGAGGGCGTCCCAAAGAAAGCACAATTTGGACTAGTGGGAGCAGCATATCCTTCTGTGGTGTAAATAGTGAAACTGTGAGTTGGTCTTGGCCAGACGGTGCTGAGTTGCCATTCACCATTGACAAG
>cds_AQW43574_A/duck/Bangladesh/23659/2014_2014/10/18_NA_H5N1_Avian_2014
ATGAATCCAAATCAAAAGATAATGGCCATTGGATCAATCTGTATGGTAATTGGAATAGTTAGCTTAATGTTACAAATTGGGAACATAATCTCAATATGGGTCAGTCATTCATTTCAAACAAGGGTCCAACACCAAGCTGAAGCA------------------AATACTAACTTTCTTACTGAGAACGCTGTGGCTTCAGTAACATTAGCGGGCAATTCGTCTCTTTGCCCCATTAGGGGATGGGCTGTACATAGTAAAGACAACAGTATAAGAATTGGTTCCAAGGGGGATGTGTTTGTAATTAGAGAGCCGTTCATCTCGTGCTCTCATTTGGAATGCAGAACTTTCTTTTTGACCCAGGGAGCCTTACTGAATGACAAGCACTCCAACGGGACTGTCAAAGACAGAAGTCCTCACAGAACACTAATGAGTTGCCCTGTGGGTGAGGTTCCCTCCCCATACAACTCAAGGTTTGAGTCTGTGGCTTGGTCAGCAAGTGCTTGCCATGATGGCACCAGTTGGTTGACAATTGGAATTTCTGGACCAGACAATGGGGCTGTGGCTGTATTGAAATACAATGGCATAATAACAGACACTATCAAGAGTTGGAGGAACAACATACTGAGAACTCAAGAGTCCGAATGTGCATGTGTAAATGGTTCTTGCTTTACTGTGATGACCGATGGACCAAGTAATGGACAAGCATCATATAAGATCTTCAAAATGAGAAAAGGGAAAGTAGTTAAATCAGTCGAGTTGGATGCTCCTAATTATCACTATGAGGAATGCTCCTGTTATCCTGATGCGGGAGAAATCATGTGTGTGTGCAGGGATAACTGGCATGGTTCAAATAGACCATGGGTGTCTTTCAATCAGAATTTGGAGTATCAGATAGGATATATATGCAGTGGAGTTTTCGGGGACAATCCACGCCCCAATGATGGAACAGGTAGTTGTGGCCCAGTGTCCCCTAACGGGGCACATGGGATAAAAGGGTTCTCATTTAAATACGGCAATGGCGTTTGGATCGGGAGAACCAAAAGCATTAATTCCAGAAGTGGCTTTGAAATGATTTGGGATCCAAATGGGTGGACTGATACGGACAGTGACTTTTCGATGAAACAAGATATAGTAGCAATAACTGATTGGTCAGGATATAGCGGGAGTTTTGTCCAGCATCCAGAACTGACAGGATTAGATTGCATAAGACCTTGCTTCTGGGTTGAGTTAATCAGAGGGCGTCCCAAAGAAAGCACAATTTGGGCTAGTGGAAGCAGCATATCCTTTTGTGGTGTAAATAGTGAAACTGTGAGTTGGTCTTGGCCAGACGGTGCTGAGTTGCCATTCACCATTGACAAG
>cds_AQS24401_A/chicken/Egypt/F12505C/2016_2016/01/23_NA_H5N1_Avian_2016
ATGAATCCAAATCAGAAGATAATAACCATCGGATCAATCTGTATGGTAATTGGGATAGCTAGCTTAATGTTACAAATTGGAAACATAATCTCAATATGGATCAGTCATTCAATTCAGACAGGGAACCAATGCCAAGATGAATCA------------------AATACTAAATTTCTTGCTGAAAAAGCTGTGGCTTCAGTAACATTAGCAGGCAATTCATCTCTTTGTCCTGTTAGCGGATGGGCTGTGTACAGTAAAGATAACAGCATAAGGATCGGTTCCAAGGGGGATGTGTTTGTTATAAGAGAGCCATTCATCTCATGCTCCCACTTGGAGTGCAGAACTTTCTTTTTAACCCAGGGAGCCCTACTGAATGACAAGCACTCCAATGGAACTGTCAAAGACAGAAGCCCTCACAGAACATTAATGAGTTGTCCAGTGGGTGAGGCTCCCTCCCCATATAACTCAAGGTTTGAGTCTGTTGCTTGGTCAGCAAGCGCTTGCCATGATGGCACCAGTTGGTTGACAATTGGAATTTCTGGTCCAGACAGTGGGGCTGTGGCTGTATTGAAATACAATGGCATAATAACAGACACCATCAAGAGCTGGAGGAACAACATAATGAGAACTCAAGAGTCTGAATGTGCATGTGTAAATGGCTCTTGCTTTACTATAATGACTGATGGACCAAGTAATGGCCAGGCGTCATATAAGATCTTCAAAATGGAAAAGGGAAAAGTGATTAAATCAATCGAATTGGATGCTCCTAATTATCACTATGAGGAGTGCTCCTGTTATCCTGATGCCGGCGAAATCACATGTGTGTGCAGGGATAATTGGCATGGATCAAACAGGCCATGGATATCTTTCAATCAAAATTTGAAGTATCGAATAGGATATATATGTAGTGGAGTTTTCGGAGACAATCCACGCCCCAATGATGGAACGGGTAGTTGTGGTCCGGTGTTCCCTAACGGGGCATACGGGGTAAAAGGGTTTTCATTTAAATACGGCAATGGTGTTTGGATCGGGAGAACCAAAAGCACTAATTCCAGGAGCGGCTTTGAAATGATTTGGGACCCAAATGGGTGGACTGGAACGGACAGTAGCTTTTCAGTGAAGCAAGATATCGTAGCAATAACTGAATGGTCAGGATATAGCGGGAGTTTTGTCCAGCACCCAGAATTGACAGGATTAGATTGCATAAGACCTTGTTTCTGGGTTGAGTTAATCAGAGGGCGGCCTAAAGAAAGCACAATTTGGACCAGTGGAAGCAGCATATCTTTTTGTGGGGTAAATGGTGACACTGTTAGTTGGTCTTGGCCAGACGGTGCTGAGTTGCCATTCACTATTGACAAG
>cds_APG38999_A/chicken/Vietnam/NCVD14-A463/2014_2014/02/21_NA_H5N1_Avian_2014
ATGAATCCAAATAAGAAGATAGTAACCATTGGATCAATCTGTATGGTAATTGGAGTAATTAGCTTGATGTTACAGATTGGGAACATAATATCAATATGGGTCAGTCATTCAATTCAAACAGGGAATCAGCACCAAATTGAACCA------------------AATACTAATTTTCTTACTGAGAACGCTGTAGCCTCAGTAACATTAGCTGGCAATTCATCTCTTTGCCCCATTAAAGGATGGGCTGTACACAGTAAAGACAACAGTATAAGGATTGGGTCCAAGGGGGATGTGTTTGTAATTAGAGAGCCGTTCATATCATGCTCCCATCTGGAATGCAGAACTTTCTTTTTGACTCAGGGAGCTTTACTGAATGACAAGCACTCCAACGGGACTGTCAAAGATAGGAGCCCTCACAGAACGCTAATGAGTTGCCCTATAGGTGAGGCTCCCTCCCCATATAACTCAAGGTTTGAGTCTGTTGCTTGGTCGGCAAGTGCTTGCCATGATGGCACCAGTTGGTTGATAATTGGAATTTCTGGTCCAGATAATGGGGCTGTGGCGGTATTGAAATACAATGGCATAATAACAGACACTATCAAGAGTTGGAGGAATAACATACTGAGGACCCAAGAGTCTGAATGTGCATGTGTAAATGGCTCTTGCTTTGCTGTTATGACAGATGGACCAAGTAATGGGCAGGCATCATATAAGATTTTCAAAATAGAAAAAGGGAAAGTAGTTAAGTCAGTCGAATTGAATGCCCCTAATTATCACTATGAGGAATGCTCCTGTTATCCTGATGCTGGCGAAATCATGTGTGTGTGCAGGGATAATTGGCATGGCTCAAACAGGCCATGGGTATCTTTCAATCAGAATTTGGAGTATCAAATAGGATATATTTGCAGTGGAGTTTTCGGTGACAATCCACGGCCAAATGACGGTACAGGTAGTTGTGGTCCAGTGTCCTCTAACGGGGCATATGGGGTAAAAGGGTTCTCATTTAAATATGGCAATGGTGTCTGGATCGGGAGGACCAAAAGCACCCATTCCAGGAGTGGTTTTGAAATGATTTGGGATCCAAACGGGTGGACTGGAACGGACAGTGAGTTTTCGATGAAACAAGATATAGTAGCAATGACTGATTGGTCAGGATATAGCGGGAGTTTTGTCCAGCACCCAGAACTGACAGGATTAGATTGCATAAGACCTTGCTTCTGGGTTGAGTTAATCAGAGGGCGGCCCAAAGAGAGCACAATTTGGACTAGCGGGAGCAGCATATCTTTTTGTGGTGTAAATAGTGATACTGTGAGTTGGTCTTGGCCAGACGGTGCTGAGTTGCCATTCACCATTGACAAG
>cds_APA05138_A/wild_bird/Jiangsu/H410/2015_2015/04/05_NA_H5N1_Avian_2015
ATGAATCCAAATCAGAAGATAATAACCATTGGATCAATCTGTATGATAATTGGAATAGTTAGCTTAATGTTGCAGATTGGGAACATGATTTCAATATTGGTCAGTCATTCAATTCAAACAGGGAATCAACACCAAGCTGAACCA------------------AATACTAATTTTATTGCTGAGAACACTGTGGCTTCAATAACATTAACGGGCAGTTCATCTCTTTGCCCCATTAGAGGATGGGCTGTACACAGTAAAGACAACAGTATAAGGATTGGATCCAAGGGGGATGTGTTTGTAATTAGAGAGCCGTTCATCTCATGCTCCCACATGGAATGCAGGACTTTCTTTTTGACTCATGGAGCCTTATTGAATGACAAGCACTCCAACGGGACTGTCAAAGACAGGAGCCCTCACAGAACGCTAATGAGTTGTCCTGTGGGTGAGGCTCCCTCCCCATATAACTCGAGGTTTGAGTCTGTTGCTTGGTCAGCAAGTGCTTGCCATGATGGCACCAGTTGGTTGACAATTGGAATTTCTGGTCCAGACAATGGGGCTGTGGCTGTGTTGAAATACAATGGCATAATAACAGATACTATCAAGAGTTGGAGGAACAACATACTGAGGACTCAAGAGTCTGAATGTGTATGTGTAAATGGCTCCTGCTTTACTGTAATGACAGATGGACCAAGTAATGGACAGGCATCATATAAGATCTTCAAAATAGAAAAAGGGAAAGTAGTTAAATCAGTCGAATTGAATGCTCCTAATTATCACTATGAGGAATGCTCCTGTTATCCTGATTCTGGCGAAATAATGTGTGTGTGCAGGGACAATTGGCATGGCTCAAATAGGCCGTGGGTAACTTTCAATCAGAATTTGGAGTATCAAATAGGGTATATTTGCAGTGGGGTTTTCGGAGACAATCCACGACCAAACGATGGGACAGGGAGCTGTGGTCCAATGTCCCTCAACGGGGCATATGGGATAAAAGGGTTTTCATTTAAATACGGTAATGGTGTTTGGATCGGGAGAACCAAAAGCACTAATTCCAGGAGCGGTTTTGAAATGATTTGGGATCCAAATGGGTGGACTGGAACGGACAGTGAATTTTCAGTGAAACAAGATATAGTAGCAATAACTGATTGGTCAGGATATAGCGGGAGTTTTGTCCAGCATCCGGAACTGACAGGATTAGACTGCATAAGACCTTGCTTCTGGGTTGAGTTAATCAGGGGGCGGCCAAAAGAGAGCACGATTTGGACTAGTGGGAGCAGCATATCTTTTTGTGGTGTGAATAGTGACACTGTGAGTTGGTCTTGGCCAGACGGTGCTGAGTTGCCATTCACCATTGACAAG
>cds_APA05130_A/wild_bird/Jiangsu/H443/2015_2015/04/05_NA_H5N1_Avian_2015
ATGAATCCAAATCAGAAGATAATAACCATTGGATCAATCTGTATGATAATTGGAATAGTTAGCTTAATGTTGCAGATTGGGAACATGATTTCAATATTGGTCAGTCATTCAATTCAAACAGGGAATCAACACCAAGCTGAACCA------------------AATACTAATTTTCTTGCTGAGAACACTGTGGCTTCAATAACATTAACGGGCAGTTCATCTCTTTGCCCCATTAGAGGATGGGCTGTACACAGTAAAGACAACAGTATAAGGATTGGATCCAAGGGGGATGTGTTTGTAATTAGAGAGCCGTTCATCTCATGCTCCCACATAGAATGCAGGACTTTCTTTTTGACTCATGGAGCCTTATTGAATGACAAGCACTCCAACGGGACTGTCAAAGACAGGAGCCCTCACAGAACGCTAATGAGTTGTCCTGTGGGTGAGGCTCCCTCCCCATATAACTCGAGGTTTGAGTCTGTTGCTTGGTCAGCAAGTGCTTGCCATGATGGCACCAGTTGGTTGACAATTGGAATTTCTGGTCCAGACAATGGGGCTGTGGCTGTGTTGAAATACAATGGCATAATAACAGATACTATCAAGAGTTGGAGGAACAACATACTGAGGACTCAAGAGTCTGAATGTGCATGTGTAAATGGCTCCTGCTTTACTGTAATGACAGATGGACCAAGTAATGGACAGGCATCATATAAGATATTCAAAATAGAAAAAGGGAAAGTAGTTAAATCAGTCGAATTGAATGCTCCTAATTATCACTATGAGGAATGCTCCTGTTATCCTGATTCTGGCGAAATAATGTGTGTGTGCAGGGACAATTGGCATGGCTCAAATAGGCCGTGGGTAACTTTCAATCAGAATTTGGAGTATCAAATAGGGTATATTTGCAGTGGGGTTTTCGGAGACAATCCACGACCAAACGATGGGACAGGGAGCTGTGGTCCAATGTCCCTCAACGGGGCATATGGGATAAAAGGGTTTTCATTTAAATACGGTAATGGTGTTTGGATCGGGAGAACCAAAAGCACTAATTCCAGGAGCGGTTTTGAAATGATTTGGGATCCAAATGGGTGGACTGGAACGGACAGTGAATTTTCAGTGAAACAAGATATAGTAGCAATAACTGATTGGTCAGGATATAGTGGGAGCTTTGTCCAGCATCCGGAACTGACAGGATTAGATTGCATAAGACCTTGCTTCTGGGTTGAGTTAATCAGGGGGCGGCCAAAAGAGAGCACGATTTGGACTAGTGGGAGCAGCATATCTTTTTGTGGTGTGAATAGTGACACTGTGAGTTGGTCTTGGCCAGACGGTGCTGAGTTGCCATTCACCATTGACAAG
>cds_AOK93208_A/American_green-winged_teal/Alaska/137962/2009_2009/09/25_NA_H1N1_Avian_2009
ATGAATCCAAATCAAAAGATAATAACCATTGGGTCAATCTGCATGGTTATTGGAATAATAAGTCTGGTGCTACAAATTGGAAATATAATTTCAATATGGGTTAGCCATTCAATCCAAACTGGAAGTCAGAACTACCCCGAAACATGCAATCAAAGTGTCATTAATACCAATTTAATTTCAGAACAGGCTATAGCTCCAGTAACACTAGCAGGCAATTCCTCTCTCTGTCCCATCAGTGGATGGGCTATATACAGCAAGGATAACGGTATAAGAATAGGTTCCAAGGGAGATGTATTTGTCATCAGAGAGCCTTTTATTTCGTGCTCTCACTTGGAATGCAGGACCTTCTTTCTAACTCAGGGGGCCTTGTTGAATGACAAGCATTCCAATGGAACCGTTAAAGACAGAAGCCCCTATAGAACTCTGATGAGCTGCCCTGTTGGTGAAGCTCCTTCCCCATACAACTCAAGGTTTGAGTCTGTTGCTTGGTCAGCAAGTGCTTGTCATGATGGCATCAGTTGGCTGACAATTGGTATTTCCGGCCCTGACAATGGGGCAGTGGCTGTATTGAAATACAATGGCATAATAACAGATACCATCAAGAGTTGGAGAAACAACATATTGAGAACACAAGAGTCTGAATGTGCCTGTATTAATGGTTCTTGCTTTACCATAATGACTGATGGACCAAGTAATGGCCAGGCCTCATACAAGATCTTCAAGATAGAAAAGGGGAGGGTAGTCAAATCAGTTGAGTTGAATGCCCCTAATTACCACTATGAGGAATGCTCCTGTTATCCTGATGCTAGCGAAGTAGTGTGTGTATGCAGAGACAACTGGCATGGTTCAAATCGACCATGGGTGTCCTTCAATCAGAACTTAGAATATCAAATAGGATACATATGCAGCGGAATTTTTGGAGATAACCCGCGCCCCAATGATGGAACAGGCAGTTGTGGTCCAGTGTCTTCTAATGGGGCATATGGGGTAAAGGGGTTTTCATTTAAATACGGTAATGGTGTTTGGATAGGAAGAACTAAAAGTACTAGCTCAAGGAGTGGGTTTGAGATGATTTGGGATCCCAATGGGTGGACAGAGACAGATAGCAGTTTCTCTGTGAAACAAGATATTGTAGCAATAACTGATTGGTCAGGATATAGCGGAAGTTTTGTTCAGCATCCAGAACTGACGGGGCTGGATTGCATGAGGCCTTGCTTCTGGGTCGAGCTAATCAGAGGAAGACCCAAGGAAAATACAATCTGGACCAGTGGGAGCAGCATTTCCTTTTGTGGAGTAAATAGCGACACTGTGGGTTGGTCTTGGCCAGACGGTGCTGAGTTGCCATTCACCATTGACAAG
>cds_ANG09327_A/chicken/Ningxia/2/2012_2012/03/07_NA_H5N1_Avian_2012
ATGAATCCAAATCAGAAGATAATAACCATCGGATCAATCTGTGTGGGAATTGGAATAGTTAGCTTAATGTTACAAATTGGGAACATGGTCTCAATATGGGTCAGTCATTCAATTCAGACAGAGAATCAGTGCCAAGCTGAATCA------------------AATACTAAATTTCTCACTGAGAAGGCTGTGGCTCCAGTAACATTAATGGGTAATTCATCTCTTTGCCCCATTAGCGGATGGGCTGTACACAGTAAGGACAATAGCATAAGGATCGGTTCCAAGGGGGATGTGTTTGTTATAAGAGAGCCGTTCATCTCATGCTCCCACTTGGAATGCAGAACTTTCTTTTTGACTCAGGGAGCCTTGCTGAATGACAAGCACTCCAATGGGACTGTCAAAGACAGGAGCCCTTACAGAGCATTAATGAGTTGTCCAGTGGGTGAGGCTCCCTCTCCATATAACTCAAGGTTTGAGTCTGTTGCTTGGTCAGCAAGTGCCTGCCATGATGGCACCGGTTGGTTAACAATTGGAATTTCTGGCCCAGACAATGGGGCTGTGGCTGTATTGAAATACAATGGCATAATAACAGACACTATCAAAAGTTGGAGGAACAACATACTGAGAACTCAAGAGTCTGAATGTGCATGTGTGAATGGCTCTTGCTTTACTGTAATGACTGATGGACCAAGTAATGGGCAGGCATCATATAAAATCTTCAAATTGGAAAAAGGGAAAGTGGTTAAATCAGTTGAATTGGATGCTCCTAATTATCACTATGAGGAATGCTCCTGTTATCCTGATTCCGGCGAAATCACTTGTGTGTGCAGGGATAATTGGCATGGTTCAAATAGGCCATGGGTATCTTTCAACCAAAATTTAGAGTACCAAATAGGATATATATGCAGTGGAGTTTTTGGAGACAATCCACGGCCCAATGATGGAACAGGGAGCTGTGGTCCGGTGTCCCCTAATGGGGCATATGGGGTGAAAGGGTTTTCATTTAAATACGGCAATGGTGTTTGGATCGGGAGAACCAAAAGCACTAATTCCAGGAGTGGCTTTGAAATGATTTGGGATCCGAATGGGTGGACTGAAACGGACAGCAGCTTCTCGGTGAAGCAAGATATCGTGGCAATAACTGATTGGTCAGGATATAGCGGGAGTTTTGTCCAGCATCCAGAACTGACAGGATTAGATTGCATAAGACCTTGTTTCTGGGTTGAGTTAATCAGAGGGCGGCCCAAAGAGAGCACAATCTGGACTAGTGGGAGCAGCATATCCTTTTGTGGTGTAAATAGTGACACTGTGGGTTGGTCTTGGCCAGACGGTGCTGAGGTGCCATTCACCATTGACAAG
>cds_AMX74744_A/domestic_bird/Burkina_Faso/15VIR1774-25/2015_2015/03/10_NA_H5N1_Avian_2015
ATGAATCCAAATCAGAAGATAGTGACCATTGGATCAATCTGTATGGTAATTGGAATAATTAGCTTGATGTTACAGATTGGGAACATAATCTCAATATGGGTCAGTCATTCAATTCAAACAGGGAATCAACACCAAACTGAACCA------------------AATACTAATTTCCTCACTGAGAACACTGTAGCTTCAGTAACATTAGCTGGCAATTCATCTCTTTGCCCCATTAAAGGATGGGCTGTACACAGTAAAGACAACAGTATAAGGATTGGGTCCAAGGGGGATGTGTTTGTAATTAGACAGCCGTTCATATCATGCTCCCATCTGGAATGCAGAACCTTCTTTTTGACTCAGGGAGCTTTACTGAATGACAAGCACTCCAACGGGACTGTCAAAGACAGGAGCCCTCATAGAACGCTAATGAGTTGCCCTATAGGTGAGGCTCCCTCTCCATATAACTCAAGGTTTGAGTCTGTTGCTTGGTCGGCAAGTGCTTGCCATGATGGCACCAGTTGGTTGATAATTGGAATTTCTGGTCCAGACAATGGGGCTGTGGCGGTATTGAAATACAATGGCATAATAACAGACACTATCAAGAGTTGGAGGAATAATATACTGAGGACCCAAGAGTCTGAATGTGCATGTGTGAATGGCTCTTGCTTTACTGTTATGACAGATGGACCAAGTAATGGGCAGGCATCATATAAGATTTTCAAGATAGAAAAAGGGAAAGTAGTTAAGTCAGTCGAATTGAATGCCCCCAATTATCACTATGAGGAATGCTCCTGTTATCCTGAGGCTGGCGAAATCATATGTGTGTGCAGGGATAATTGGCATGGCTCAAACAGGCCATGGGTATCTTTCAATCAGAATTTGGAGTATCAAATAGGATATATTTGCAGTGGAGTTTTCGGTGACAATCCACGGCCGAATGACGGTACAGGGAGTTGTGGACCAGTGTTCTCTAACGGGGCATATGGGGTAAAAGGGTTCTCATTTAAATATGGCAATGGTGTCTGGATCGGGAGGACCAAAAGCACTCATTCCAGGAGCGGCTTTGAAATGATTTGGGATCCAAACGGGTGGACTGGAACAGACAGTGAATTTTCGATGAAACAAGATATAGTAGCAATAACTGATTGGTCAGGATATAGCGGGAGTTTTGTACAGCACCCAGAACTGACAGGATTAGATTGCATGAGACCTTGCTTCTGGGTTGAGTTAATCAGAGGGCGGCCCAAAGAGAGCACAATTTGGACTAGTGGGAGCAGCATATCTTTTTGTGGTGTAAATAGTGACACTGTGAGTTGGTCTTGGCCAGACGGTGCTGAGTTGCCATTCACCATTGACAAG
>cds_AMX74686_A/chicken/Burkina_Faso/15VIR1774-1/2015_2015/03/12_NA_H5N1_Avian_2015
ATGAATCCAAATCAGAAGATAGTGACCATTGGATCAATCTGTATGGTAATTGGAATAATTAGCTTGATGTTACAGATTGGGAACATAATCTCAATATGGGTCAGTCATTCAATTCAAACAGGGAATCAACACCAAACTGAACCA------------------AATACTAATTTCCTCACTGAGAACACTGTAGCTTCAGTAACATTAGCTGGCAATTCATCTCTTTGCCCCATTAAAGGATGGGCTGTACACAGTAAAGACAACAGTATAAGGATTGGGTCCAAGGGGGATGTGTTTGTAATTAGAGAGCCGTTCATATCATGCTCCCATCTGGAATGCAGAACCTTCTTTTTGACTCAGGGAGCTTTACTGAATGACAAGCACTCCAACGGGACTGTCAAAGACAGGAGCCCTCATAGAACGCTAATGAGTTGCCCTATAGGTGAGGCTCCCTCTCCATATAACTCAAGGTTTGAGTCTGTTGCTTGGTCGGCAAGTGCTTGCCATGATGGCGCCAGTTGGTTGATAATTGGAATTTCTGGTCCAGACAATGGGGCTGTGGCGGTATTGAAATACAATGGCATAATAACAGACACTATCAAGAGTTGGAGGAATAATATACTGAGGACCCAAGAGTCTGAATGTGCATGTGTGAATGGCTCTTGCTTTACTGTTATGACAGATGGACCAAGTAATGGGCAGGCATCATATAAGATTTTCAAAATAGAAAAAGGGAAAGTAGTTAAGTCAGTCGAATTGAATGCCCCCAATTATCACTATGAGGAATGCTCCTGTTATCCTGAGGCTGGCGAAATCATATGTGTGTGCAGGGATAATTGGCATGGCTCAAACAGGCCATGGGTATCTTTCAATCAGAATTTGGAGTATCAAATAGGATATATTTGCAGTGGAGTTTTCGGTGACAATCCACGGCCGAATGACGGTACAGGGAGTTGTGGACCAGTGTCCTCTAACGGGGCATATGGGGTAAAAGGGTTCTCATTTAAATATGGCAATGGTGTCTGGATCGGGAGGACCAAAAGCACTCATTCCAGGAGCGGCTTTGAAATGATTTGGGATCCAAACGGGTGGACTGGAACAGACAGTGAATTTTCGATGAAACAAGATATAGTAGCAATAACTGATTGGTCAGGATATAGCGGGAGTTTTGTGCAGCACCCAGAACTGACAGGATTAGATTGCATGAGACCTTGCTTCTGGGTTGAGTTAATCAGAGGGCGGCCCAAAGAGAGCACAATTTGGACTAGTGGGAGCAGCATATCTTTTTGTGGTGTAAATAGTGACACTGTGAGTTGGTCTTGGCCAGACGGTGCTGAGTTGCCATTCACCATTGACAAG
>cds_AMX74578_A/chicken/Ghana/15VIR5480-12/2015_2015/07/27_NA_H5N1_Avian_2015
ATGAATCCAAATCAGAAGATAGTGACCATTGGATCAATCTGTATGGTAATTGGAACAATTAGCTTGATGTTACAGATTGGGAACATAATCTCAATATGGGTCAGTCATTCAATTCAAACAGGGAATCAACACCAAACTGAACCA------------------AATATTAATTTCCTCACTGAGAACACTGTAGCTTCAGTAACATTAGCTGGCAATTCATCGCTTTGCCCCATTAAAGGATGGGCTGTACACAGTAAAGACAACAGTATAAGGATTGGGTCCAAGGGGGATGTGTTTGTAATTAGACAGCCGTTCATATCATGCTCCCATCTGGAATGCAGAACCTTCTTTTTGACTCAGGGAGCTTTACTGAATGACAAGCACTCCAACGGGACTGTCAAAGACAGGAGCCCTCATAGAACGCTAATGAGTTGCCCTATAGGTGAGGCTCCCTCCCCATATAACTCAAGGTTTGAGTCTGTTGCTTGGTCGGCAAGTGCTTGCCATGATGGCACCAGTTGGTTGATAATTGGAATTTCTGGTCCAGACAATGGGGCTGTGGCGGTATTGAAATACAATGGCATAATAACAGACACTATCAAGAGTTGGAGGAATAATATACTGAGGACCCAAGAGTCTGAATGTGCATGTGTGAATGGCTCTTGCTTTACTGTTATGACAGATGGACCAAGTAATGGGCAGGCATCATATAAGATTTTCAAAATAGAAAAAGGGAAAGTAGTTAAGTCAGTCGAATTGAATGCCCCCAATTATCACTATGAGGAATGCTCCTGTTATCCTGAGGCTGGCGAAATCATATGTGTGTGCAGGGATAATTGGCATGGCTCAAACAGGCCATGGGTATCTTTCAATCAGAATTTGGAGTATCAAATAGGATATATTTGCAGTGGAGTTTTCGGTGACAATCCACGGCCGAATGACGGTACAGGGAGTTGTGGACCAGTGTTCTCTAACGGGGCATATGGGGTAAAAGGGTTCTCATTTAAATATGGCAATGGTGTCTGGATCGGGAGGACCAAAAGCACTCATTCCAGGAGCGGCTTTGAAATGATTTGGGATCCAAACGGGTGGACTGGAACAGACAGTGAATTTTCGATGAAACAAGATATAGTAGCAATAACTGATTGGTCAGGATATAGCGGGAGTTTTGTACAGCACCCAGAACTGACAGGATTAGATTGCATGAGACCTTGCTTCTGGGTTGAGTTAATCAGAGGGCGGCCCAAAGAGAGCACAATTTGGACTAGTGGGAGCAGCATATCTTTTTGTGGTGTAAATAGTGACACTGTGAGTTGGTCTTGGCCAGACGGTGCTGAGTTGCCATTCACCATTGACAAG
>cds_AMQ32098_A/mallard/Maryland/09OS2006/2009_2009/11/16_NA_H1N1_Avian_2009
ATGAATCCAAATCAAAAGATAATAACCATTGGGTCAATCTGCATGGTAATTGGAATAATAAGTCTGGTACTACAAATTGGAAATATAATTTCAATATGGGTTAGCCATTCAATCCAAACTGGGAGTCAGAACTACCCCGAAACATGCAATCAAAGTGTCATTAATACCAATTTAGTTTCAGAACAGGCTGTAGCTCCAAAAACACTAGCAGGCAATTCCTCTCTCTGTCCCATCAGTGGATGGGCTATATACAGCAAGGATAACGGTATAAGAATAGGTTCCAAGGGAGATGTATTTGTCATCAGAGAGCCCTTTATTTCGTGCTCTCACTTGGAATGCAGGACCTTCTTTCTAACTCAGGGGGCCTTGTTGAATGACAAGCATTCCAATGGAACCGTTAAAGACAGAAGCCCCTATAGGACTCTGATGAGCTGCCCTGTTGGTGAGGCTCCTTCCCCATACAATTCAAGGTTTGAGTCTGTTGCTTGGTCAGCAAGTGCTTGTCATGATGGCATTAGTTGGTTGACAATTGGTATTTCCGGTCCTGACAATGGGGCAGTGGCTGTATTGAAATACAATGGCATAATAACAGATACCATCAAGAGTTGGAGAAACAACATATTGAGAACACAAGAGTCTGAATGTGCCTGTATTAATGGTTCTTGCTTTACCATAATGACTGATGGACCAAGTAATGGCCAGGCCTCATACAAGATCTTCAAGATAGACAAGGGGAGGGTAGTCAAATCAGTTGAATTGAATGCCCCTAATTACCACTATGAGGAGTGCTCCTGTTATCCTGACGCTAGCGAGGTAGTGTGTGTATGCAGAGACAACTGGCATGGTTCAAATCGACCATGGGTGTCCTTCAATCAGAACTTAGAATATCAAATAGGATACATATGCAGCGGAATTTTTGGAGATAACCCGCGCCCCAATGATGGAACAGGCAGTTGTGGTCCAGTGTCTTCTAATGGGGCATATGGAGTAAAGGGGTTTTCATTTAAATACGGTAATGGTGTTTGGATAGGAAGAACTAAAAGTACTAGCTCAAGGAGTGGATTTGAGATGATTTGGGATCCCAATGGGTGGACAGAGACAGATAGCAGTTTCTCTTTGAAACAAGATATTGTAGCAATAACTGATTGGTCAGGATATAGCGGAAGTTTTGTTCAGCATCCAGAACTGACGGGGCTGGATTGCATGAGGCCTTGCTTCTGGGTCGAGCTAATCAGAGGAAGACCCAAAGAAAATACAATCTGGACCAGTGGGAGCAGCATTTCCTTTTGTGGAGTAAATGGCGACACTGTGGGTTGGTCTTGGCCAGACGGTGCTGAGTTGCCATTCACCATTGACAAG
>cds_ALR82519_A/chicken/Wuhan/HAQL16/2014_2014/12/_NA_H5N1_Avian_2014
ATGAATCCAAATCAGAAGATAATAACCATTGGATCAATCTGTATGATAATTGGAATAGTTAGCTTAATGTTGCAGATTGGGAACATGATTTCAATATTGGTCAGTCATTCAATTCAAACAGGGAATCAACACCAAGCTGAACCA------------------AATACTAATTTTCTTACTGAGAACGCTGTGGCTTCAATAACATTAACGGGCAGTTCATCTCTTTGCCCCATTAGAGGATGGGCTGTACACAGTAAAGACAACAGTATAAGGATTGGATCCAAGGGGGATGTGTTTGTAATTAGAGAGCCGTTCATCTCATGCTCCCACATGGAATGCAGGACTTTCTTTTTGACTCATGGAGCCTTATTGAATGACAAGCACTCCAACGGGACTGTCAAAGACAGGAGCCCTCACAGAACGCTAATGAGTTGTCCTGTGGGTGAGGCTCCCTCCCCATATAACTCGAGGTTTGAGTCTGTTGCTTGGTCAGCAAGTGCTTGCCATGATGGCACCAGTTGGTTGACAATTGGAATTTCTGGTCCAGACAATGGGGCTGTGGCTGTGTTGAAATACAATGGCATAATAACAGATACTATCAAGAGTTGGAGGAACAACATACTGAGGACTCAAGAGTCTGAATGTGCATGTGTAAATGGCTCCTGCTTTACTGTAATGACAGATGGACCAAGTAATGGACAGGCATCATATAAGATCTTCAAAATAGAAAAAGGGAAAGTAGTTAAATCAGTCGAATTGAATGCTCCTAATTATCACTATGAGGAATGCTCCTGTTATCCTGATTCTGGCGAAATAATGTGTGTGTGCAGGGACAATTGGCATGGCTCAAATAGGCCGTGGGTAACTTTCAATCAGAATTTGGAGTATCAAATAGGGTATATTTGCAGTGGGGTTTTCGGAGACAATCCACGACCAAACGATGGGACAGGGAGTTGTGGTCCAATGTCCCTCAACGGGGCATATGGGATAAAAGGGTTTTCATTTAAATACGGTAATGGTGTTTGGATCGGGAGAACCAAAAGCACTAATTCCAGGAGCGGTTTTGAAATGATTTGGGATCCAAATGGGTGGACTGGAACGGACAGTGAATTTTCAGTGAAACAAGATATAGTAGCAATAACTGATTGGTCAGGATATAGCGGGAGTTTTGTCCAGCATCCGGAACTGACAGGATTAGACTGCATAAGACCTTGCTTCTGGGTTGAGTTAATCAGGGGGCGGCCAAAAGAGAGCACGATTTGGACTAGTGGGAGCAGCATATCTTTTTGTGGTGTGAATAGTGACACTGTGAGTTGGTCTTGGCCAGACGGTGCTGAGTTGCCATTCACCATTGACAAG
>cds_AKP04578_A/chicken/Israel/88/2015_2015/01/22_NA_H5N1_Avian_2015
ATGAATCCAATAGAGAAGATAATAACCATCGGATCAATCTGTATGGTAATTGGGATAGCTAGCTTAATGTTACAAATTGGAAACATAATCTCAATATGGATCAGTCATTCAATTCAGACAGGGAACCAATGCCAAGATGAATCA------------------AACACTAAATTTCTTGCTGAGAAAGCTGTGGCTTCAGTAACATTAGCGGGCAATTCATCTCTTTGTCCCGTTAGCGGATGGGCTGTGTACAGTAAAGATAACAGCATAAGGATCGGTTCCAAAGGGGATGTGTTTGTTATAAGAGAGCCATTCATCTCATGCTCCCACTTGGAATGCAGAACTTTCTTTTTAACCCAGGGAGCCTTACTGAATGACAAGCACTCCAATGGAACTGTCAAAGACAGAAGCCCTCACAGAACATTAATGAGTTGTCCGGTGGGTGAGGCTCCCTCCCCATACAACTCAAGGTTTGAGTCTGTTGCTTGGTCAGCAAGCGCTTGCCATGATGGCACCAGTTGGTTGACAATTGGAATTTCTGGTCCAGACAGTGGGGCTGTGGCTGTATTGAAATACAATGGCATAATAACAGACACCATCAAGAGCTGGAGGAACAACATAATGAGAACTCAAGAGTCTGAATGTGCATGTGTAAATGGCTCTTGCTTTACTATAATGACTGATGGACCAAGTAGTGGCCAGGCATCATATAAGATCTTCAAAATAAAAAAGGGAAAAGTGATTAAATCAGTCGAATTGGATGCTCCTAATTATCACTATGAGGAGTGCTCCTGTTATCCTGATGCCGGCGAAATCACATGTGTGTGCAGGGATAATTGGCATGGATCAAACAGGCCATGGATATCTTTCAATCAAAATTTGGAGTATCAAATAGGATATATATGCAGTGGAGTTTTCGGAGACAATCCACGCCCCAATGATGGAAAGGGTAGTTGTGGTCCGGTGTTCCCTAACGGGGCATATGGGGTAAAAGGGTTTTCATTTAAATACGGCAATGGTGTTTGGATCGGGAGAACCAAAAGCACTAATTCCAGGAGCGGCTTTGAAATGATTTGGGACCCAAATGGGTGGACTGGAACGGACAGTAGCTTTTCAGTGAAGCAAGATATCGTAGCAATAACTGAATGGTCAGGATATAGCGGGAGTTTTGTCCAGCATCCAGAACTGACAGGATTAGATTGCATAAGACCTTGTTTCTGGGTTGAGTTAATCAGAGGGCGGCCTAAAGAGAGCACAATTTGGACCAGTGGAAGCAGCATATCTTTTTGTGGGGTAAATGGTGACACTGTTAGTTGGTCTTGGCCAGACGGTGCTGAGTTGCCCTTCACTATTGACAAG
>cds_AJS16349_A/chicken/Jiangsu/1275/2014_2014/01/16_NA_mixed_N1_Avian_2014
ATGAATCCAAATCAGAAGATAGTAACCATTGGATCAATCTGTATGGTAATTGGACTAATTAGCTTGATGTTACAGATTGGGAACATAATATCAATATGGGTCAGTCATTCAATTCAAACAGGGAATCAACACCAAACTGAACCA------------------AATACTAATTTTCTTACTGAGAACGCTGTAGCTTCAGTAACATTAGCTGGCAATTCATCTCTTTGCCCCATTAAAGGATGGGCTGTACACAGTAAAGACAACAGTATAAGGATTGGGTCCAAGGGGGATGTGTTTGTAATTAGAGAGCCGTTCATATCATGCTCCCATCTGGAATGCAGAACTTTCTTTTTGACTCAGGGAGCTTTACTGAATGACAAGCACTCCAACGGGACTGTCAAAGATAGGAGCCCTCACAGAACGCTAATGAGTTGTCCTATAGGTGAGGCTCCCTCCCCATATAACTCAAGATTTGAGTCTGTTGCTTGGTCGGCAAGTGCTTGCCATGATGGCACCAGTTGGTTGATAATTGGAATTTCTGGTCCAGACAATGGGGCTGTGGCGGTATTGAAATACAATGGCATAATAACAGACACTATCAAGAGTTGGAGGAATAACATACTGAGGACCCAAGAGTCTGAATGTGCATGTGTAAATGGCTCTTGCTTTGCTGTTATGACAGATGGACCAAGTAATGGGCAGGCATCATATAAGATTTTCAAAATAGAAAAAGGGAAAGTAGTTAAGTCAGTCGAATTGAATGCCCCTAATTATCACTATGAGGAATGCTCCTGTTATCCTGATGCTGGCGAAATCATATGTGTGTGCAGGGATAATTGGCATAGCTCAAACAGGCCATGGGTATCTTTCAATCAGAATTTGGAGTATCAAATAGGATATATTTGCAGTGGAGTTTTCGGTGACACTCCACGGCCAAATGACGGTACAGGTAGTTGTGGTCCAGTGTCCTCTAACGGGGCATATGGGGTAAAAGGATTCTCATTTAAATATGGCAATGGTGTCTGGATCGGGAGGACCAAAAGCACTCATTCCAGGAGCGGCTTTGAGATGATTTGGGATCCAAACGGGTGGACTGGAACGGACAGTGAATTTTCAATGAAACAAGATATAGTAGCAATAACTGATTGGTCAGGATATAGCGGGAGTTTTGTCCAGCATCCAGAACTGACAGGATTAGATTGCATAAGACCTTGCTTCTGGGTTGAGTTAATCAGAGGGCAGCCCAAAGAGAGCACAATTTGGACTAGTGGGAGCAGCATATCTTTTTGTGGTGTAAATAGTGACACTGTGAGTTGGTCTTGGCCAGACGGTGCTGAGTTGCCATTCACCATTGACAAG
>cds_AIU46256_A/duck/Khanhhoa/CVVI-26/2014_2014/02/03_NA_H5N1_Avian_2014
ATGAATCCAAATCAGAAGATAGTAACCATTGGATCAATCTGTATGGTAATTGGAGTAATTAGCTTGATGTTACAGATTGGGAACATAATATCAATATGGGTCAGTCATTCAATTCAAACAGGGAATCAGCACCAAACTGAACCA------------------AATACTAATTTTCTTACTGAGAACGCTGTAGCTTCAGTAACATTAGCTGGCAATTCATCTCTTTGCCCCATTAAAGGATGGGCTGTACACAGTAAAGACAACAGTATAAGGATTGGGTCCAAGGGGGATGTGTTTGTAATTAGAGAGCCGTTCATATCATGCTCCCATCTGGAATGCAGAACTTTCTTTTTGACTCAGGGAGCTTTACTGAATGACAAGCACTCCAACGGGACTGTCAAAGATAGGAGCCCTCACAGAACGCTAATGAGTTGCCCTATAGGTGAGGCTCCCTCCCCATATAACTCAAGGTTTGAGTCTGTTGCTTGGTCGGCAAGTGCTTGCCATGATGGCACCAGTTGGTTGATAATTGGAATTTCTGGTCCAGACAATGGGGCTGTGGCGGTATTGAAATACAATGGCATAATAACAGACACTATCAAGAGTTGGAGGAATAACATACTGAGGACCCAAGAGTCTGAATGTGCATGTGTAAATGGCTCTTGCTTTGCTGTTATGACAGATGGACCAAGTAATGGGCAGGCATCATATAAGATTTTCAAAATAGAAAAAGGGAAAGTAGTTAAGTCAGTCGAATTGAATGCCCCTAATTATCACTATGAGGAATGCTCCTGTTATCCTGATGCTGGCGAAATCATATGTGTGTGCAGGGATAATTGGCATGGCTCAAACAGGCCATGGGTATCTTTCAATCAGAATTTGGAGTATCAAATAGGATATATTTGCAGTGGAGTTTTCGGTGACAATCCACGGCCAAATGACGGTACAGGTAGTTGTGGTCCAGTGTCCTCTAACGGGGCATATGGGGTAAAAGGGTTCTCATTTAAATATGGCAATGGTGTCTGGATCGGGAGGACCAAAAGCACTCATTCCAGGAGTGGCTTTGAAATGATTTGGGATCCAAACGGGTGGACTGGAACGGACAGTGAATTTTCGATGAGACAAGATATAGTAGCAATAACTGATTGGTCAGGATATAGCGGGAGTTTTGTCCAGCACCCAGAACTGACAGGATTAGATTGCATAAGACCTTGCTTCTGGGTTGAGTTAATCAGAGGGCGGCCCAAAGAGAGCACAATTTGGACTAGTGGGAGCAGCATATCTTTTTGTGGTGTAAATAGTGACACTGTGAGTTGGTCTTGGCCAGACGGTGCTGAGTTGCCATTCACCATTGACAAG
>cds_AIO11612_A/chicken/India/01CA01/2012_2012/01/_NA_H5N1_Avian_2012
ATGAATCCAAATCAAAAGATAATGGCCATTGGATCAATCTGTATGATAATTGGAATAGTTAGCTTAATGTTACAGATTGGGAACATAATCTCAATATGGGTCAGTCATTCATTTCAAACAAGGGTTCAACACCAAGCTGAACCA------------------AATACTAATTTTCTTACTGAGAACGCTGTGGCTTCAATAACATTAGCGGGCAATTCGTCTCTTTGCCCCATTAGGGGATGGGCTGTACACAGTAAAGACAACAGTATAAGAATTGGTTCCAAGGGGGATGTGTTTATAATTAGAGAGCCGTTCATCTCATGCTCTCATTTGGAATGCAGAACTTTCTTTTTGACCCAGGGAGCCCTACTGAATGACAAGCACTCCAACGGGACGGTCAAAGACAGGAGCCCTCACAGAACACTAATGAGTTGCCCTGTGGGTGAGGTTCCCTCCCCATACAACTCAAGGTTTGAGTCTGTTGCTTGGTCAGCAAGTGCTTGCCATGATGGCACCAGTTGGTTGACAATTGGAATTTCTGGACCAGACAATGGCGCTGTGGCTGTATTGAAATACAATGGCATAATAACAGACACCATCAAGAGTTGGAGGAATAACATACTGAGAACTCAAGAGTCTGAATGTGCATGTGTAAGTGGTTCTTGCTTTACTGTAATGACTGATGGACCAAGTAATGGACAGGCATCATATAAGATCTTCAAAATAAAAAAAGGAAAAGTAGTTAAATCAGTCGAGTTGAATGCTCCTAATTATCACTATGAGGAATGCTCCTGTTATCCTGATGCGGGAGAAATCATGTGTGTGTGCAGGGATAACTGGCATGGCTCAAATAGGCCATGGGTATCTTTCAATCAGAATTTGGAGTATCATATAGGATATATATGCAGTGGAGTTTTCGGAGACAATCCACGTCCCAATGATGGAACAGGTAGTTGTGGCCCAGTGTCCCCTAACGGGGCATATGGGATAAAAGGGTTTTCATTTAAATACGGCAATGGCGTTTGGATCGGGAGAACCAAAAGCACTAATTCCAGAAGCGGCTTTGAAATGGTTTGGGATCCAAATGGGTGGACTGGTACGGACAGTGACTTTTCGATGAAACAAGATATAGTAGCAATAACTGATTGGTCAGGATATAGCGGGAGTTTCGTCCAGCATCCGGAACTGACAGGATTAGATTGCATAAGACCTTGCTTCTGGGTTGAGTTAATCAGAGGGCGGCCCAAAGAAAGCACAATTTGGACTAGTGGGAGCAGCATATCCTTTTGTGGTGTAAATAGTGAAACTGTGAGTTGGTCTTGGCCAGACGGTGCTGAGTTGCCATTCACCATTGACAAG
>cds_AHY20745_A/chicken/Bhutan/933/2012_2012/09/10_NA_H5N1_Avian_2012
ATGAATCCAAATCAAAAGATAATGGCCATTGGATCAATCTGTATGGTAATTGGAATAGTAAGCTTAATGTTACAGATTGGGAACATAATCTCAATATGGGTCAGTCATTCATTTCAAACAAGGGTTCAACACCAAGCTGAACCA------------------AATACTAATTTTCTTACTGAGAACGCTGTGGCTTCAGTAACATTAGCGGGCAATTCGCCTCTTTGCCCCATTAGGGGATGGGCTGTACACAGTAAAGACAACAGTATAAGAATTGGTTCCAAGGGGGATGTGTTTGTAATTAGAGAGCCGTTCATCTCATGCTCTCATTTGGAATGCAGAACTTTCTTTTTGACCCAGGGAGCCTTATTGAATGACAAGCACTCCAACGGGACTGTCAAAGACAGGAGCCCTCACAGAACACTAATGAGTTGCCCTGTGGGTGAGGTTCCCTCCCCATACAACTCAAGGTTCGAGTCTGTTGCTTGGTCAGCAAGTGCTTGCCATGATGGCACCAGTTGGTTGACAATTGGAATTTCTGGACCAGACAATGGGGCTGTGGCTGTATTGAAATACAATGGCATAATAACAGACACCATCAAGAGTTGGAGGAACAACATACTGAGAACTCAGGAGTCTGAATGTGCATGTGTAAATGGTTCTTGCTTTACTGTAATGACTGATGGACCAAGTAATGGACAGGCATCATATAAGATCTTCAAAATGAAAAAAGGGAAAGTAGTTAAATCAGTCGAGTTGAATGCTCCTAATTATCACTATGAGGAATGCTCCTGTTATCCTGATGCGGGAGAAATCATGTGTGTGTGCAGGGATAACTGGCATGGCTCAAATAGGCCATGGGTATCTTTCAATCAGGATTTGGAGTATCAGATAGGATATATATGCAGTGGAGTCTTCGGAGACAATCCCCGCCCCAATGATGGAACAGGTAGTTGTGGCCCAGTGTCCCCTAACGGGGCATATGGGATAAAAGGGTTTTCATTTAAATACGGCAATGGCGTTTGGATCGGGAGAACCAAAAGCACTAATTCCAGAAGCGGCTTTGAAATGGTTTGGGATCCAAATGGGTGGACTGGTACGGACAGTGACTTTTCGATGAAACAAGATATAGTAGCAATAACTGATTGGTCAGGATATAGCGGGAGTTTTGTTCAGCATCCAGAACTGACAGGATTAGATTGCATAAGACCTTGCTTCTGGGTTGAGTTAATCAGAGGGCGACCCAAAGAAAGCACAATTTGGACTAGTGGGAGCAGCATATCTTTTTGTGGTGTAAATAGTGAAACTGTGAATTGGTCTTGGCCAGACGGTGCTGAGTTGCCATTCACCATTGACAAG
>cds_AHY20735_A/chicken/Bhutan/1026/2012_2012/03/18_NA_H5N1_Avian_2012
ATGAATCCAAATCAAAAGATAATGGCCATTGGATCAATCTGTATGGTAATTGGAATAGTTAGCTTAATGTTACAGATTGGGAACATAATCTCAATATGGGTCAGTCATTCATTTCAAACAAGGGTTCAACACCAAGCTGAACCA------------------AATACTAATTTTCTTACTGAGAACGCTGTGGCTTCAGTAACATTAGCGGGCAATTCGTCTCTTTGCCCCATTAGGGGATGGGCTGTACACAGTAAAGACAACAGTATAAGAATTGGTTCCAAGGGGGATGTGTTTGTAATTAGAGAGCCGTTCATCTCATGCTCTCATTTGGAATGCAGAACTTTCTTTTTGACCCAGGGAGCCTTACTGAATGACAAGCACTCCAACGGGACTGTCAAAGACAGGAGCCCTCACAGAACACTAATGAGTTGCCCTGTGGGTGAGGTTCCCTCCCCATACAACTCAAGGTTCGAGTCTGTTGCTTGGTCAGCAAGTGCTTGCCATGATGGCACTAGTTGGTTGACAATTGGAATTTCTGGACCAGACAATGAGGCTGTGGCTGTATTGAAATACAATGGCGTAATAACAGACACCATCAAGAGTTGGAGGAACAACATACTGAGAACTCAAGAGTCTGAATGTGCATGTGTAAATGGTTCTTGCTTTACTGTAATGACTGATGGACCAAGTAATGGACAGGCATCATATAAGATCTTCAAAATGAAAAAAGGGAAAGTAATTAAATCAGTCGAGTTGAATGCTCCTAATTATCACTATGAGGAATGCTCCTGTTATCCTGATGCGGGAGAAATCATGTGTGTGTGCAGGGATAACTGGCATGGCTCAAATAGGCCATGGGTATCTTTCAATCAGAATTTGGAGTATCAGATAGGATATATATGCAGTGGAGTCTTCGGAGACAATCCACGCCCCAATGATGGAACAGGTAGTTGTGGCCCAGTGTCCCCTAACGGGGCATATGGGATAAAAGGGTTTTCATTTAAATACGGCAATGGCGTTTGGATCGGGAGAACCAAAAGCACTAATTCCAGAAGCGGCTTTGAAATGGTTTGGGATCCAAATGGGTGGACTGGTACGGACAGTGACTTTTCGATGAAACAAGATATAGTAGCAATAACTGATTGGTCAGGGTATAGCGGGAGTTTTGTCCAGCATCCAGAACTGACAGGATTAGATTGCATAAGACCTTGCTTCTGGGTTGAGTTAATCAGAGGGCGGCCCAAAGAAAGCACAATTTGGACTAGTGGGAGCAGCATATCCTTTTGTGGTGTAAATAGTGAAACTGTGAGTTGGTCTTGGCCAGACGGTGCTGAGTTGCCATTCACCATTGACAAG
>cds_AHN03095_A/mallard/Wisconsin/685/1976_1976//_NA_mixed_N1_Avian_1976
ATGAATCCAAATCAAAAGATAATAACTATTGGGTCAATCTGTATGGTAATTGGAATAATCAGTCTGATGTTACAAATTGGAAATATAATCTCAATATGGATTAGCCATTCAATCCAGACTGGAAGTCAAAACCACCCTGAAACATGCAATCAAAGTGTCATTAATACCAATTTGATTGCTGAACAGGCTGTAGTTTCAGTGACACTAGCGGGCAATTCCTCTCTCTGTCCCATTGGTGGATGGGCTATATACAGCAAGGACAATGGTATAAGGATAGGTTCCAAGGGAGATGTATTTGTCATCAGAGAGCCATTTATTTCATGCTCTCACTTGGAATGCAGGACTTTCTTTCTGACTCAAGGGGCCTTGTTGAATGACAAACACTCCAATGGAACCGTTAAAGACAGAAGCCCCTATAGAACCTTAATGAGCTGTCCTGTTGGTGAGGCCCCCTCTCCATACAATTCAAGGTTTGAGTCAGTTGCTTGGTCAGCGAGTGCTTGCCATGATGGCATTAGTTGGTTGACAATTGGTATTTCCGGGCCAGACAACGGGGCAGTGGCTGTATTGAAATACAATGGCATAATAACAGACACTATCAAAAGTTGGAGAAACAACATATTGAGGACACAAGAGTCTGAATGTGCCTGCATAAATGGTTCTTGCTTTACTATAATGACTGATGGACCAAGTAATGGCCAGGCCTCATACAAGATTTTCAAGATAGAAAAGGGGAAGGTAGTCAAATCAGTCGAGTTGAATGCTCCTAATTATCACTACGAGGAGTGTTCCTGTTACCCTGATGCTGGCGAGGTAATGTGTGTGTGCAGAGATAACTGGCATGGTTCGAATCGACCATGGGTGTCTTTCAATCAGAATTTAGAATATCAGATAGGATACATATGCAGCGGGGTTTTTGGAGACAATCCACGCCCCAATGATGGAACAGGCAGTTGTGGTCCAGTGTCTTCTAATGGGGCATATGGAGTAAAAGGGTTTTCATTTAAATACGGCAATGGTGTTTGGATAGGAAGAACTAAAAGCACTAGTTCAAGGAGTGGGTTTGAGATGATTTGGGATCCCAATGGATGGACAGAGACAGACAATAGTTTCTCAGTGAAGCAAGATATCGTAGCAATAACTGATTGGTCAGGGTATAGCGGGAGTTTTGTACAGCATCCAGAATTAACAGGACTGGACTGCATGAGACCTTGCTTCTGGGTTGAACTGATTAGAGGAAGGCCCAAGGAGAATACAATCTGGACTAGTGGGAGCAGCATTTCCTTTTGTGGAGTAAATAGCGACACTGTAGGTTGGTCTTGGCCAGACGGTGCTGAGTTGCCATTCACCATTGACAAG
>cds_AHI97642_A/chicken/Taiwan/2437/2012_2012/12/25_NA_H6N1_Avian_2012
ATGAATCCAAATCAGAAGATTATAACCATTGGATCAATTTGTATGATAATCGGAACAGTCAGCTTGATTGTACAAATTGGAAACATAATCTCAATATGGGTTAATCATTCAATTCAG------------------------ACATGC------------ATTAATACCAACTTTCTTACTGGGCAGGCTATGGCTTCAGTAACTTTAGCAGGCAATTCCTCTCTTTGCCCTATTAGTGGATGGGCCATATACAGTAAGGACAATGGTATAAGAATTGGTTCCAAGGGGGATGTATTTGTTATAAGAGAACCATTTATCTCGTGTTCTCATTTAGAATGCAGGACCTTCTTCTTAACCCAGGGAGCTTTGTTGAATGATAAACATTCTAATGGAACAATCAAAGACAGGAGTCCTTACAGAACCTTAATGAGTTGCCCTGTGGGTGAGGCTCCCTCCCCATATAACTCAAGGTTTGAGTCTGTTGCTTGGTCAGCAAGTGCTTGTCATGATGGCATTAGTTGGTTAACAATCGGAATTTCTGGCCCAGACAATGAGGCTGTTGCTGTATTGAAATACAATGGTATAATAACAGACACTATCAAGAGTTGGAGGAATAATATACTGAGAACTCAGGAGTCTGAATGTGCATGTGTAAATGGTTCTTGCTTTACCGTAATGACAGACGGGCCAAGTAATGGACAGGCGTCATACAAGATCTTCAAGATAGAAAAAGGGAAAGTAGTTAAATCAGTTGAATTGAATGCACCTAATTACCACTACGAGGAATGCTCCTGTTATCCTGATTCTGGAGAAATCACCTGTGTGTGCAGGGATAATTGGCATGGCTCGAATCGACCATGGGTATCTTTCAATCAAAATTTAGAGTACCAAACAGGATACATATGTAGTGGGGTTTTCGGAGACAGTCCACGCCCTAATGATGGGACAGGCAGTTGTGGTCCGGTGTCCTCTAATGGGGCATTTGGTGTGAAAGGGTTTTCATTTAAATACGGCAATGGTGTTTGGATTGGGAGAACCAAAACCACTAATTCCAGAAGTGGCTTTGAAATGATTTGGGATCCGAATGGGTGGACCGAAACTGACAGTAGCTTTTCAGTGAAGCAAGATATCATAGCTATAACTGATTGGTCTGGATATAGCGGGAGTTTTGTCCAACATCCGGAACTGACAGGATTAAACTGCATGAGACCGTGTTTCTGGGTTGAGCTAATCAGAGGACAGCCCAGAGAGAATACAGTTTGGACTAGCGGAAGCAGTATATCCTTTTGTGGTGTAAATAGTGACACTGTGGGTTGGTCTTGGCCAGACGGTGCTGAGTTGCCATTCACCATTGACAAG
>cds_AHB72925_A/chicken/Egypt/S3806D/2011_2011/09/04_NA_H5N1_Avian_2011
ATGAATCCAAATCAGAAGATAATAACCATCGGGTCAATCTGTATGGTAATTGGGATAGCTAGCTTAATGTTACAAATTGGAAACATGATCTCAATATGGGTCAGTCATTCAATTCAGACAGGGAATCAATGCCAAGATGAATCA------------------AACACTAAAATTCTTAATGAGAAAGCTGTGGCTTCAGTAACATTAGCGGGCAATTCATCTCTTTGTCCCATTAGCGGATGGGCTGTGTACAGTAAGGATAACAGCATAAGGATCGGTTCCAAGGGGGATGTGTTTGTTATAAGAGAGCCATTCATCTCATGCTCCCACTTGGAATGCAGAACTTTCTTTTTAACCCAGGGAGCCTTACTGAATGACAAGCACTCCAATGGAACTGTCAAAGACAGAAGCCCTCACAGAACATTAATGAGTTGTCCTGTGGGTGAGGCTCCCTCCCCATATAACTCAAGGTTTGAGTCTGTTGCTTGGTCAGCAAGTGCTTGCCATGATGGCACCAGCTGGCTGACAATTGGAATTTCTGGTCCAGACAATGGGGCTGTGGCTGTATTGAAATACAATGGCATAATAACAGACACCATCAAGAGTTGGAGGAACAACATAATGAGAACTCAAGAGTCTGAATGTGCATGTGTAAATGGCTCTTGCTTTACTGTAATGACTGATGGACCAAGTAGTGGGCAGGCATCATATAAGATCTTCAAAATGGAAAAGGGAAAAGTGGTTAAATCAGTCGAATTGGATGCTCCTAATTATCACTATGAGGAGTGCTCCTGTTATCCTGATGCCGGCGAAATCACATGTGTGTGCAGGGATAATTGGCATGGATCAAATAGGCCATGGGTATCTTTCAATCAAAATTTGGAGTATCAAATAGGATATATATGCAGTGGAGTTTTTGGAGACAATCCACGCCCCAATGATGGAACGGGTAGTTGTGGTCCGGTGTTCCCTAATGGGGCATATGGGGTAAAAGGGTTTTCATTTAAATACGGCAATGGTGTTTGGATCGGGAGAACCAAAAGCACCAATTCCAGGAGTGGCTTTGAAATGATTTGGGACCCAAATGGGTGGACTGGAACGGACAGTAGCTTTTCAGTGAAGCAAGATATCGTAGCAATAACTGACTGGTCAGGATATAGCGGGAGTTTTGTCCAGCATCCAGAACTGACAGGATTAGATTGCATAAGACCTTGTTTCTGGGTTGAGTTAATCAGAGGGCGGCCTAAAGAGAGCACAATTTGGACCAGTGGAAGCAGCATATCTTTTTGTGGGGTAAATGGTGACACTGTTAGTTGGTCTTGGCCAGACGGTGCTGAGTTGCCATTCACCATTGACAAG
>cds_AGY42020_A/common_goldeneye/Mongolia/1238/2010_2010/07/24_NA_H1N1_Avian_2010
ATGAATCCAAATCAAAAGATAATAACCATTGGATCAATCTGTATGGTAATTGGAATAGCCAGCTTGATGTTACAAATTGGGAACATAATCTCAATATGGGTTAGCCATTCAATTCAGACAGGGAATCAATACCAGCCTGAACCATGCAACCAAAGCATCATTAATACCAATTTTCTTGCTGAACAGGCTGTTACTTCGGTGGCATTAGCGGGCAATTCATCTCTTTGCCCTATTAGTGGGTGGGCTATATACAGTAAAGATAACGGTATAAGAATTGGTTCCAAGGGGGATGTGTTTGTTATAAGAGAGCCGTTCATCTCATGCTCCCACTTGGAATGCAGAACCTTCTTTCTGACCCAGGGGGCTCTGCTGAATGACAAACATTCTAATGGGACCGTCAAAGATAGAAGCCCCTACAGAACTTTGATGAGTTGTCCCGTGGGTGAGGCTCCTTCCCCGTACAATTCAAGATTTGAGTCTGTTGCTTGGTCGGCAAGTGCTTGTCATGATGGCATCAGTTGGTTGACAATCGGAATTTCTGGTCCAGACAATGGGGCTGTGGCTGTATTGAAGTACAACGGCATAATAACGGACACTATCAAGAGTTGGAGGAATAACATTTTGAGAACTCAAGAATCTGAGTGTGCATGTGTAAATGGCTCTTGCTTTACTGTAATGACTGATGGACCAAGTAATGGGCAGGCCTCATACAAAATCTTCAAGATAGAAAAAGGGAAAGTAGTCAAATCAGTTGAATTGAATGCCCCTAATTACCACTACGAGGAGTGCTCCTGTTATCCTGATGCGGGAGAAATTATGTGTGTATGCAGGGACAACTGGCATGGCTCAAACCGGCCGTGGGTATCTTTCAATCAAAATCTGGAGTATCAAATAGGATATATATGCAGTGGGGTTTTCGGAGACAATCCACGCCCCAATGATGGAACAGGCAGTTGCGGTCCAATGTCCTCTAACGGGGCATATGGAGTAAAAGGGTTTTCATTTAAATACGGCAGTGGTGTTTGGATCGGAAGAACAAAAAGTACTAGTTCCAGAAGCGGCTTTGAGATGATTTGGGATCCAAATGGATGGACTGAGACGGACAACAGTTTCTCAGTGAAGCAAGACATCGTAGCAATAACTGACTGGTCAGGGTATAGCGGGAGTTTTGTCCAGCATCCAGAACTGACAGGATTAGATTGCATGAGGCCTTGTTTCTGGGTTGAGCTAATCAGAGGGAGGCCCAAAGAGAACACAATTTGGACTAGTGGGAGCAGCATATCCTTTTGTGGTGTAAATAGTGACACTGTGGGTTGGTCTTGGCCAGACGGTGCTGAGTTGCCGTTCACCATTGACAAG
>cds_AGY42019_A/common_goldeneye/Mongolia/1271/2010_2010/07/24_NA_H7N1_Avian_2010
ATGAATCCAAATCAAAAGATAATAACCATTGGATCAATCTGCATGGTAATTGGAATAGTCAGCTTGATGCTACAAATTGGGAACATAATCTCAATATGGGTTAGTCATTCAATTCAGACAGGGAATCAATACCAACCTGAACCATGCAATCAAAGCATCATTAATACCAATTTTCTTGCTGAACAGGCTGTTACTTCGGTGGCATTAGCGGGCAATTCATCTCTTTGCCCTATTAGTGGGTGGGCTATATACAGTAAGGATAACGGTATAAGAATTGGTTCCAAGGGGGATGTGTTTGTTATAAGAGAGCCATTCATCTCATGCTCCCACTTAGAATGCAGAACCTTCTTTTTGACCCAGGGGGCTCTGCTGAATGACAAGCATTCTAATGGGACCGTCAAAGATAGAAGCCCCTACAGAACTTTGATGAGTTGTCCCGTGGGTGAGGCTCCTTCCCCGTACAATTCAAGATTTGAGTCTGTTGCTTGGTCGGCAAGTGCTTGTCATGATGGTATCAGTTGGTTGACAATCGGAATTTCTGGTCCAGACAATGGGGCTGTGGCTGTATTGAAGTACAACGGCATAATAACGGACACTATCAAGAGTTGGAGGAATAACATTTTGAGAACTCAAGAATCTGAGTGTGCATGTGTAAATGGCTCTTGCTTTACTGTAATGACTGATGGACCAAGTAATGGGCAGGCCTCATACAAAATCTTCAAGATAGAAAAAGGGAAAGTAGTCAAATCAGTTGAATTGAATGCCCCTAATTACCACTACGAGGAGTGTTCCTGTTATCCTGATGCGGGCGAGATTATGTGTGTGTGCAGGGACAACTGGCATGGCTCAAATCGGCCGTGGGTATCTTTCAATCAAAATCTAGAGTATCAAATAGGATATATATGCAGTGGGGTTTTCGGAGACAATCCACGCCCCAATGATGGAACAGGCAGTTGCGGTCCAATGTCCTCTAACGGGGCATATGGAGTAAAAGGGTTTTCATTTAAGTACGGCAATGGTGTTTGGATTGGAAGAACAAAAAGTACTAGCTCCAGAAGCGGCTTTGAGATGATTTGGGATCCGAATGGATGGACTGAGACGGATGATAGTTTCTTAGTGAAGCAAGACATCGTAGCAATAACTGACTGGTCAGGGTATAGCGGGAGTTTTGTCCAGCATCCAGAACTGACAGGATTAGATTGCATGAGGCCTTGTTTCTGGGTTGAGCTAATCAGAGGGCGGCCCAAAGAGAACACAATTTGGACTAGTGGGAGCAGCATATCCTTTTGTGGTGTAAATAGTGACACTGTGGGTTGGTCTTGGCCAGACGGTGCTGAGTTGCCATTCACCATTGACAAG
>cds_AGK42914_A/mallard/Minnesota/AI09-2749/2009_2009/09/04_NA_mixed_N1_Avian_2009
ATGAATCCAAATCAAAAGATAATAACCATTGGGTCAATCTGTATGGCAATTGGAATAATAAGTCTGGTGTTACAAATTGGAAATATAATCTCAATATGGGTTAGTCATTCAATCCAAACTGGAAGCAAGAGCCACCCTGAAATATGCAACCAAAGTGTCATTAATACCAATTTAATTGCAGAACAGACTGCAGCTCCAGTAACACTAGCAGGCAATTCCTCTCTCTGTCCCATCAGTGGATGGGCTATATACAGCAAGGATAATGGTATAAGGATAGGTTCCAAAGGAGATGTATTTGTCATCAGAGAGCCTTTTATTTCATGCTCGCACTTGGAGTGCAGAACTTTCTTTCTAACTCAAGGGGCCTTGTTGAATGACAAGCATTCTAATGGAACCGTTAAAGACAGAAGTCCTTATAGAACCCTAATGAGCTGTCCTGTTGGTGAAGCTCCCTCTCCATACAATTCAAGGTTTGAGTCTGTTGCTTGGTCGGCAAGTGCTTGCCACGATGGTATTAGCTGGTTGACAATTGGTATTTCCGGCCCAGACAATGGGGCAGTGGCTGTATTGAAGTACAATGGCATAATAACAGACACTATCAAGAGTTGGAGAAACAACATATTGAGGACACAAGAATCTGAATGTGCCTGCATTAATGGTTCTTGCTTTACCATAATGACTGATGGACCAAGTAATGGTCAGGCTTCATACAAGATTTTCAAAATAGAAAAGGGAAAGGTAGTAAAATCAGTTGAGTTGAATGCCCCTAATTACCATTATGAAGAGTGTTCCTGTTATCCTGATGCTAGTGAGGTAATGTGTGTATGCAGGGACAATTGGCATGGTTCAAATCGGCCATGGGTGTCCTTCAACCAGAATCTAGAGTATCAAATAGGATACATATGCAGCGGAGTTTTTGGAGACAATCCACGCCCCAATGACGGGGCAGGCAGTTGTGGTCCAGTATCTTCTAATGGGGCATATGGGGTAAAAGGGTTTTCGTTTAAATACGGTAACGGTGTTTGGATAGGAAGAACTAAAAGTACTAGCTCAAGGAGTGGGTTTGAGATGATTTGGGACCCCAATGGATGGACAGAGACGGACAACAGTTTCTCTGTGAAGCAAGACATTGTTGCAATAACTGATTGGTCAGGATATAGCGGAAGTTTTGTTCAGCACCCAGAACTGACAGGACTAGACTGCATGCGACCTTGCTTTTGGGTTGAGTTAATCAGAGGAAGACCCAAGGAGAATACAATCTGGACCAGTGGAAGCAGCATTTCCTTTTGTGGGGTAAATAGCGACACTGTGGGTTGGTCTTGGCCAGACGGTGCTGAGTTGCCATTCACCATTGACAAG
>cds_AGK41701_A/blue-winged_teal/Texas/578575/2002_2002//_NA_H7N1_Avian_2002
ATGAATCCAAATCAAAAGATAATAACCATTGGGTCAATCTGCATGGCAATTGGAATAATAAGTCTGATGTTACAAATTGGAAATATAATCTCAGTATGGGTTAGTCATTCAATCCAGACTGGAAGTCAGAGCCACCCTGAAACATGCAATCAAAGTGTCATTAATACTAATTTAATTGCAGAACAGACTGTAGCTCCAGTAACATTAGCAGGCAATTCCTCTCTCTGTCCCATCAGTGGATGGGCTATATACAGCAAGGACAATGGTATAAGGATAGGTTCCAAAGGAGATGTATTTGTCATCAGAGAGCCTTTTATTTCATGCTCTCACTTGGAATGCAGGACTTTCTTTCTAACTCAAGGGGCCTTGTTGAATGACAAGCATTCCAATGGAACCGTTAAAGACAGAAGCCCTTATAGAACCCTAATGAGCTGTCCTGTTGGTGAAGCTCCCTCTCCATACAATTCAAGATTTGAGTCTGTTGCTTGGTCGGCAAGTGCTTGCCACGATGGCATTAGTTGGTTGACAATTGGCATTTCCGGCCCAGACAATGGGGCAGTGGCTGTATTGAAATACAATGGCATAATAACAGATACTATCAAGAGTTGGAGAAACAACATATTGAGAACACAAGAGTCTGAATGTGCCTGCATTAATGGTTCTTGCTTTACCATAATGACTGATGGACCAAGTAATGGCCAGGCCTCATACAAGATTTTCAAGATAGAAAAGGGGAAGGTAGTCAAATCAGTTGAGTTGAATGCCCCCAATTACCACTATGAAGAGTGTTCCTGTTATCCTGATGCTAGTGAGGTGATGTGTGTCTGCAGAGACAACTGGCATGGTTCAAATCGACCATGGGTGTCCTTCGACCAGAATCTAGAATATCAAATAGGATACATATGCAGCGGAGTTTTTGGAGACAATCCACGCCCCAATGATGGGACAGGCAGTTGTGGTCCAGTGTCTTCTAATGGGGCATATGGGGTAAAAGGGTTTTCATTTAAATACGGTAACGGTGTTTGGATAGGAAGAACTAAAAGTACTAGCTCAAGGAGTGGGTTTGAGATGATTTGGGATCCCAACGGATGGACAGAGACGGACAACAGTTTCTCTGTGAAGCAAGACATTGTAGCAATAACTGATTGGTCAGGATATAGCGGAAGTTTTGTTCAGCATCCAGAGCTGACAGGACTAGACTGCATGAGACCTTGCTTCTGGGTTGAGCTAATCAGGGGAAGACCCAAGGAGAATACAATCTGGACCAGTGGAAGCAGCATTTCCTTTTGTGGAGTGAATAGCGACACTGTGGGTTGGTCTTGGCCAGACGGTGCTGAGTTGCCATTCACCATTGACAAG
>cds_AGK41253_A/mallard/Minnesota/Sg-00944/2008_2008/09/08_NA_mixed_N1_Avian_2008
ATGAATCCAAATCAAAAGATAATAACTATTGGGTCAATCTGCATGGTAATTGGAATAGTAAGTCTGGTGCTACAAATTGGAAATATAATCTCAATATGGGTTAGCCATTCAATCCAAACTGGAAGTCAGAGCCACCCCGAAACATGCAATCAAAGTGTCATTAATACCAATTTAATTGCAGAACAAGCTGTAGATCCAGTATCACTAGCAGGTAATTCCTCTCTCTGTCCCATCAATGGATGGGCTATATACAGCAAGGATAATGGTATAAGGATAGGTTCCAAAGGAGACGTATTTGTCATCAGAGAGCCTTTTATTTCATGCTCTCACTTGGAATGCAGGACTTTCTTTCTAACTCAAGGAGCCCTGTTGAATGACAAGCATTCTAATGGAACCGTTAAAGACAGAAGCCCTTATAGAACCCTAATGAGCTGCCCTGTTGGTGAAGCTCCTTCTCCATACAATTCAAGGTTTGAGTCTGTTGCTTGGTCAGCAAGTGCTTGTCATGATGGCATTAGTTGGTTGACAATTGGTATTTCCGGCCCAGACAATGGGGCGGTGGCTGTATTAAAATACAATGGCATAATAACAGATACTATCAAGAGTTGGAGAAACAATATATTGAGAACACAAGAGTCTGAATGTGCCTGCATTAATGGTTCTTGCTTTACCATAATGACTGATGGACCAAGTAATGGCCAGGCCTCATACAAAATTTTCAAGATAGAAAAGGGAAAGGTAGTCAAATTAGTTGAGTTGAATGCCCCTAATTACCACTATGAGGAGTGCTCCTGTTATCCTGATGCCAGCGAGGTAATGTGTGTATGTAGAGACAACTGGCATGGTTCAAATCGACCATGGGTGTCCTTCAATCAGAATCTAGAATATAAGATAGGATACATATGCAGCGGGGTTTTTGGAGACAACCCGCGCCCCAATGATGGAGCAGGCAGTTGTGGTCCAGTGTCTTCTAATGGGGCATATGGAGTAAAGGGGTTTTCATTTAAATACGGTAATGGTGTCTGGATAGGAAGAACTAAAAGTACTAGTTCAAGGAGTGGGTTTGAGATGATCTGGGATCCTAATGGGTGGATAGAGACAGACAACAGTTTCTCTGTGAAGCAAGATATTGTAGCAATAACTGATTGGTCAGGATATAGCGGAAGTTTTGTTCAGCATCCAGAACTGACGGGGTTGGATTGCATAAGGCCTTGCTTCTGGGTTGAGCTGATCAGAGGAAGACCCCAGGAGAATACAATTTGGACCAGTGGGAGCAGCATTTCTTTTTGTGGAGTAGATAGTGACACTGTGGGTTGGTCTTGGCCAGACGGTGCTGAGTTGCCATTCACCATTGACAAG
>cds_AGJ72952_A/mallard/Italy/3401/2005_2005//_NA_H5N1_Avian_2005
ATGAATCCAAATCAGAAGATAATAACCATTGGGTCAATCTGTATGGCAATCGGAATAGCCAGTTTGATGTTACAAATTGGGAACATGATCTCAATATGGGTTAGCCATTCAATTCAGACAGGGAATCAATACCAGCCCGAACCATGCAACCAAAGCATCACTAATACAAATTTTCTTACTGAACAGGCTGTAACTCCAGTGGCATTAGCGGGCAATTCATCTCTTTGCCCTATTAGTGGGTGGGCTATATACAGTAAGGATAACGGTATAAGAATTGGTTCCAAGGGGGATGTATTTGTTATAAGAGAGCCATTCATCTCATGCTCCCACTTGGAATGCAGAACCTTCTTTTTAACTCAGGGAGCTCTGTTGAATGACAAACATTCTAATGGAGCCGTCAAAGATAGAAGCCCTTACAGAACCTTGATGAGTTGTCCCGTGGGTGAGGCTCCTTCCCCATATAACTCAAGGTTTGAGTCTGTTGCTTGGTCGGCAAGTGCTTGTCATGATGGCATCAGTTGGTTGACAATTGGAATTTCTGGTCCAGACAACGGAGCTGTGGCTGTGTTGAAATACAATGGCATAATAACGGACACTATCAAGAGTTGGAGGAACAACATTTTGAGAACTCAAGAATCTGAATGTGCATGTGTAAATGGCTCTTGCTTTACTGTAATGACCGATGGACCAAGTAATGGGCAGGCCTCATATAAGATCTTCAAGATAGAAAAAGGAAAAGTAGTTAAATCAGTTGAATTGAATGCCCCTAATTATCACTACGAGGAATGCTCCTGTTATCCTGATGCAAGCGAAATCATGTGTGTGTGCAGGGATAACTGGCATGGCTCGAATCGACCGTGGGTATCTTTCAACCAAAATCTGGAGTATCAAATAGGATATATATGCAGTGGAGTTTTCGGAGACAATCCACGCCCCAATGATGGGGCAGGCAGTTGCGGTCCGGTGTCCTCTAACGGGGCATATGGAGTAAAAGGGTTTTCATTTAAATACGGCAATGGTGTTTGGATCGGAAGAACAAAAAGCACTAGTTCCAGAAGCGGCTTTGAGATGATTTGGGATCCGAATGGGTGGACTGAAACGGACAGTAGCTTCTCAGTGAGGCAAGACATCGTAGCAATAACTGACTGGTCAGGATATAGTGGGAGTTTTGTCCAGCATCCAGAACTGACAGGATTAGATTGCATGAGACCTTGTTTCTGGGTTGAGCTAATCAGAGGGCGGCCCAAAGAGAATACAATTTGGACTAGTGGGAGCAGCATATCCTTTTGTGGTGTAGATAGTGACACTGTGGGTTGGTCTTGGCCAGACGGTGCTGAGTTGCCATTCACCATTGACAAG
>cds_AGG28468_A/pintail/Alberta/69/2005_2005/07/27_NA_H1N1_Avian_2005
ATGAATCCAAATCAAAAGATAATAACTATTGGGTCAATCTGCATGGTAATTGGAATAATAAGTCTGGTGCTACAGATTGGAAATATAATTTCAATATGGGTTAGCCATTCAATCCAAACTGGAAGTCAGAACTACCCCGAAACATGCAATCAAAGTGTCATTAATACCAATTTAATTGCAGGACAGGCTGTAGCTCCAGTAACACTAGCAGGCAATTCCTCTCTCTGCCCCATCAGTGGATGGGCTATATACAGCAAGGATAACGGTATAAGAATAGGTTCCAAGGGAGATGTATTTGTCATCAGAGAGCCTTTTATTTCATGCTCTCACTTGGAATGCAGGACCTTCTTTCTAACTCAAGGGGCTTTGTTGAATGACAAGCATTCCAATGGAACCGTTAAAGACAGAAGCCCCTATAGAACCCTAATGAGCTGCCCTGTTGGTGAAGCTCCTTCTCCATACAATTCAAGGTTTGAGTCTGTTGCTTGGTCAGCAAGTGCTTGTCATGATGGCATTAGTTGGTTGACAATTGGTATTTCCGGTCCTGACAATGGGGCGGTGGCTGTATTGAAATACAATGGCATAATAACAGATACTATCAAGAGTTGGAGAAGCAACATATTGAGAACACAAGAGTCTGAATGTGCCTGTATTAATGGTTCTTGCTTTACCATAATGACTGATGGACCAAGTAATGGCCAGGCCTCATACAAGATTTTCAAGATAGAAAAGGGGAGGGTAGTCAAATCAGTCGAGTTGAATGCCCCTAATTACCACTATGAGGAGTGCTCCTGTTATCCTGATGCTAGCGAAGTAATGTGTGTATGCAGAGACAACTGGCATGGTTCAAATCGACCATGGGTGTCCTTCAATCAGAATCTAGAATATCAAATAGGATACATATGCAGCGGAGTTTTTGGAGATAACCCGCGCCCCAATGATGGAACAGGCAGTTGTGGTCCAGTGTCTTCTAATGGGGCATATGGAGTAAAGGGGTTTTCATTTAAATACGGTAATGGTGTTTGGATAGGAAGAACTAAAAGCACTAGCTCAAGGAGTGGGTTTGAGATGATTTGGGATCCCAATGGGTGGACAGAGACAGACAGCAGTTTCTCTGCGAAACAAGATATTGTAGCAATAACTGATTGGTCAGGATATAGCGGAAGTTTTGTTCAGCATCCAGAACTGACGGGGTTGGATTGCATGAGGCCTTGCTTCTGGGTTGAGCTGATCAGAGGAAGACCCAAGGAGAATACAATCTGGACCAGTGGGAGCAGCATTTCCTTTTGTGGAGTAAATAGTGACACTGTGGGTTGGTCTTGGCCAGACGGTGCTGAGTTGCCATTCACCATTGACAAG
>cds_AFW17294_A/duck/El_Fayoum/CAI9/2010_2010/03/01_NA_H5N1_Avian_2010
ATGAATCCAAATCAGAAGATAATAACCATCGGATCAATCTGTATGGTAATTGGAATAGTTAGCTTAATGTTACAGATTGGGAACATGATCTCAATATGGGTCAGTCATTCAATTCAGACAGGGAATCAGTACCAAGCTGAACCG------------------AATACTAAATTTCTTACTGAGAAAGCTGTAGCTCCAGTAACATTAGCGGGCAATTCATCTCTTTGTCCCATTAGCGGATGGGCTGTATACAGTAAGGACAACAGTATAAGGATCGGTTCCAGGGGGGATGTGTTTGTTATAAGAGAGCCATTCATCTCATGCTCCCACTTGGAATGCAGAACTTTCTTTTTGACTCAGGGAGCCTTGCTAAATGACAAGCACTCCAATGGGACTGTCAAAGACAGAAGCCCTCACAGAACATTAATGAGTTGTCCTGTGGGTGAGGCTCCCTCCCCATATAACTCAAGGTTTGAGTCTGTTGCTTGGTCAGCTAGTGCTTGCCATGATGGCATCAGTTGGTTGACAATTGGAATTTCTGGTCCAGACAATGGGGCTGTGGCTGTATTGAAATACAATGGCATAATAACAGACACCATCAAGAGTTGGAGGAACAACATACTAAGAACTCAAGAATCTGAATGTGCATGTGTAAATGGCTCTTGCTTTACTGTAATGACTGACGGACCAAGTAGTGGGCAGGCATCATATAAGATCTTCAAAATGGAAAAAGGGAAAGTGGTTAAATCAGTCGAATTGGATGCTCCTAATTATCACTATGAGGAGTGCTCCTGTTATCCTGATGCCGGCGAAATCACATGTGTGTGTAGGGATAATTGGCATGGCTCAAATAGGCCATGGGTATCTTTCAATCAAAATCTGGAGTATCAAATAGGATATATATGCAGTGGAGTTTTCGGAGACAATCCACGCCCCAATGATGGAACAGGTAGTTGTGGTCCGGTGTCCCCTAACGGGGCATATGGGGTAAAAGGGTTTTCATTTAAATACGGCAATGGTGTTTGGATCGGGAGGACCAAAAGCACTAATTCCAGAAGCGGCTTTGAAATGATTTGGGACCCAAATGGGTGGACTGGAACGGACAGTAGCTTTTCGGTGAAGCAAGATATCGTAGCAATAACTGATTGGTCAGGATATAGTGGGAGTTTTGTCCAGCATCCAGAACTGACAGGATTAGATTGCATAAGACCTTGTTTCTGGGTTGAGTTAATCAGAGGGCAGCCTAAAGAGAGAACAATTTGGACCAGTGGAAGCAGCATATCCTTTTGTGGTGTAAATAGTGACACTGTTAGTTGGTCTTGGCCAGACGGTGCTGAGTTGCCATTCACCATTGACAAG
>cds_AFV68528_A/duck/Egypt/Q4596D/2012_2012/01/19_NA_H5N1_Avian_2012
ATGAATCCAAATCAGAAGATAATAACCATCGGATCAATCTGTATGGTAATTGGGATAGCTAGCTTAATGTTACAAATTGGAAACATAATCTCAATATGGGTCAGTCATTCAATTCAGACAGGGAATCAATGCCAAGATGAATCA------------------AACACTAAATTTCTTGCTGAGAAAGCTGTGGCTTCCGTAACATTAGCGGGCAATTCATCTCTTTGTCCCATTAGCGGATGGGCTGTGTACAGTAAGGATAACAGCATAAGGATCGGTTCCAAGGGGGATGTGTTTGTTATAAGAGAGCCATTCATCTCATGCTCCCACTTGGAATGCAGAACTTTCTTTTTAACCCAGGGAGCCTTACTGAACGACAAGCACTCCAATGGAACTGTCAAAGACAGAAGCCCTCACAGAACATTAATGAGTTGTCCTGTGGGTGAGGCTCCCTCCCCATACAACTCAAGGTTTGAGTCTGTTGCTTGGTCAGCAAGTGCTTGCCATGATGGCACCGGTTGGTTGACAATTGGAATTTCTGGTCCAGACAATGGGGCTGTGGCTGTATTGAAATACAATGGCATAATAACAGACACCATCAAGAGTTGGAGGAACAACATAATGAGAACTCAAGAGTCTGAATGTGCATGTGTAAATGGCTCTTGCTTTACTGTAATGACTGATGGACCAAGTAGTGGGCAAGCATCATATAAGATCTTCAAAATGGAAAAGGGAAAAGTGGTTAAATCAGTCGAATTGGATGCTCCTAATTATCACTATGAGGAGTGCTCCTGTTATCCTGATGCCGGCGAAGTCACATGTGTGTGCAGGGATAATTGGCATGGATCAAACAGGCCATGGGTATCTTTCAATCAAAATTTGGAGTATCAAATAGGATATATATGCAGTGGAGTTTTCGGAGACAATCCACGCCCCAATGATGGAACGGGTAGCTGTGGTCCGGCGCTCCCCAACGGGGCATATGGGGTAAAAGGGTTTTCATTTAAATACGGCAATGGTGTTTGGATCGGGAGAACCAAAAGCACTAATTCCAGGAGCGGCTTTGAAATGATTTGGGACCCAAATGGGTGGACTGGAACGGACAGTAGCTTTTCAGTGAAGCAAGACATCGTAGCAATAACTGAATGGTCAGGATATAGCGGGAGTTTTGTCCAGCATCCAGAACTGACAGGATTAGATTGCATAAGACCTTGTTTCTGGGTGGAGTTAATCAGAGGGCGGCCTAAAGAGAGCACAATTTGGACCAGTGGAAGCAGCATATCTTTTTGTGGGGTAAATGGTGACACTGTTAGTTGGTCTTGGCCAGACGGTGCTGAGTTGCCATTCACCATTGACAAG
>cds_AFM09414_A/emperor_goose/Alaska/44063-145/2006_2006/05/23_NA_H2N1_Avian_2006
ATGAATCCAAATCAAAAGATAATAACTATTGGGTCAATCTGCATGGTAATTGGAATAATAAGTCTGGTGCTACAAATTGGAAATATAATTTCAATATGGGTTAGCCATTCAATCCAAACTGGAAGTCAGAACTACCCCGAAACATGCAATCAAAGTGTCATTAATACCAATTTAATTGCAGGACAGGCTGTAGCTCCAGTAACACTAGCAGGCAATTCCTCTCTCTGCCCCATCAGTGGATGGGCTATATACAGCAAGGATAACGGTATAAGAATAGGTTCCAAGGGGGATGTATTTGTCATCAGAGAGCCTTTTATTTCATGCTCTCACTTGGAATGCAGGACCTTCTTTCTAACTCAAGGGGCCTTGTTGAATGACAAGCATTCCAATGGAACCGTTAAAGACAGAAGCCCCTATAGAACCCTAATGAGCTGCCCTGTTGGTGAAGCTCCTTCTCCATACAATTCAAGGTTTGAATCTGTTGCTTGGTCAGCAAGTGCTTGTCATGATGGCATTAGTTGGTTGACAATTGGTATTTCCGGTCCTGACAATGGGGCGGTGGCTGTATTGAAATACAATGGCATAATAACAGATACTATCAAGAGTTGGAGAAACAACATATTGAGAACACAAGAGTCTGAATGTGCCTGTATTAATGGTTCTTGCTTTACCATAATGACTGATGGACCAAGTAATGGCCAGGCCTCATACAAGATTTTCAAGATAGAAAAGGGGAGGGTAGTCAAATCAGTTGAGTTGAATGCCCCTAATTACCACTATGAGGAGTGCTCCTGTTATCCTGATGCTAGCGAGGTAATGTGTGTATGCAGAGACAACTGGCATGGTTCAAATCGACCATGGGTGTCCTTCAATCAGAATCTAGAATATCAAATAGGATACATATGCAGCGGAGTTTTTGGAGACAACCCGCGCCCCAATGATGGAACAGGCAGTTGTGGTCCAGTGTCTTCTAATGGGGCATATGGGGTAAAGGGGTTTTCATTTAAATACGGTAATGGTGTTTGGATAGGAAGAACTAAAAGCACTAGCTCAAGGAGTGGGTTTGAGATGATTTGGGATCCCAATGGGTGGACAGAGACAGACAGCAGCTTCTCTGTGAAACAAGATATTGTAGCAATAACTGATTGGTCAGGATATAGCGGAAGTTTTGTTCAGCATCCAGAACTGACGGGGTTGGATTGCATGAGGCCTTGCTTCTGGGTTGAGCTGATCAGAGGAAGACCCAAGGAGAATACAATCTGGACTAGTGGGAGCAGCATTTCCTTTTGTGGAGTAAATAGTGACACTGTGGGTTGGTCTTGGCCAGACGGTGCTGAGTTGCCATTCACCATTGACAAG
>cds_AFK75246_A/mallard/California/2444/2010_2010/10/27_NA_H6N1_Avian_2010
ATGAATCCAAATCAAAAGATAATAACTATTGGGTCAATCTGCATGGTAATTGGAATAGTAAGTCTGGTGCTACAAATTGGAAATATAATCTCAATATGGGTTAGCCATTCAATCCAAACTGGAAATCAGAACCACCCCGAAACATGCAATCAAAGCGTCATTAATACCAATTTACTTGCAGAAAAAGCTGTAGATCCAGTATCACTAGCAGGTAATTCCTCTCTCTGTCCCATCAATGGATGGGCTATATACAGCAAGGATAATGGTATAAGAATAGGTTCCAAAGGAGACGTATTTGTCATCAGAGAGCCTTTTATTTCATGCTCTCACTTGGAATGCAGGACTTTCTTTCTAACTCAAGGAGCCCTGTTGAATGACAAGCATTCTAATGGAACCGTTAAAGACAGAAGCCCTTATAGAACCCTAATGAGCTGCCCTGTTGGTGAAGCTCCTTCTCCATACAATTCAAGGTTTGAGTCTGTTGCTTGGTCAGCAAGTGCTTGTCATGATGGCATTAGTTGGTTGACAATTGGTATTTCCGGCCCAGACAATGGGGCGGTGGCTGTATTAAAATACAATGGCATAATAACAGATACTATCAAGAGTTGGAGAAACAATATATTGAGAACACAAGAGTCTGAATGTGCCTGCATTAATGGTTCTTGCTTTACCATAATGACTGATGGACCAAGTAATGGCCAGGCCTCATACAAAATTTTCAAGATAGAAAAGGGAAAGGTAGTCAAATTGGTTGAGTTGAATGCCCCTAATTACCACTATGAGGAGTGCTCTTGTTATCCTGATGCCAGTGAGGTAATGTGTGTATGCAGAGACAACTGGCATGGTTCAAATCGACCATGGGTGTCCTTCAATCAGAATCTAGAATATAAAATAGGATACATATGCAGCGGGGTTTTTGGAGACAACCCGCGCCCCAATGATGGAACAGGCAGTTGTGGTCCAGTGTCTTCTAATGGGGCATATGGAGTAAAGGGATTTTCATTTAAATACGGTAATGGTGTCTGGATAGGAAGAACTAAAAGTACTAGTTCAAGGAGTGGGTTTGAGATGATCTGGGATCCTAATGGGTGGACAGAGACAGACAACAGTTTCTCTGTGAAGCAAGATATTGTAGCAATAACTGATTGGTCAGGATATAGCGGAAGTTTTGTTCAGCATCCAGAACTGACGGGGTTGGATTGCATAAGGCCTTGCTTCTGGGTTGAGCTGATCAGAGGAAGACCCCAGGAGAATACAATTTGGACCAGTGGGAGCAGCATTTCTTTTTGTGGAGTAAATAGTGACACTGTGGGTTGGTCTTGGCCAGACGGTGCTGAGTTGCCATTCACCATTGACAAG
>cds_AET75570_A/ruddy_turnstone/Delaware_Bay/123/1994_1994/05/22_NA_H1N1_Avian_1994
ATGAATCCAAATCAAAAGATAATAACTATTGGGTCAGTCTGCATGGCAATTGGAATAATCAGTCTGGTATTACAAATTGGAAATATAATCTCAATATGGGTTAGCCACTCGATCCAGACTGGAAGTCAAAACCGCCCTGAAACATGCAATCAAAGTGTCATTAATACCAATTTGATTGCTGAACAAACTGCAGCTCCGGTAACACTAGCAGGCAATTCCTCTCTCTGTCCCATTAGTGGATGGGCTATATACAGCAAGGACAATGGTATAAGGATAGGTTCTAAGGGAGATGTGTTTGTCATCAGAGAGCCATTTATTTCGTGTTCCCACTTGGAGTGCAGGACTTTCTTTCTGACTCAAGGGGCCTTATTGAATGATAAGCATTCCAATGGAACCGTTAAAGACAGAAGCCCCTATAGAACCTTAATGAGCTGTCCTGTTGGTGAAGCCCCCTCTCCATACAATTCAAGGTTTGAATCAGTTGCTTGGTCAGCAAGTGCTTGCCACGATGGCATTAGTTGGTTGACAATTGGTATTTCCGGACCAGATAACGGGGCAGCAGCTGTATTGAAATATAATGGTATAATAACAGACACTATCAAGAGTTGGAGAAACAACATACTGAGAACACAAGAGTCTGAATGTGCTTGCATAAATGGTTCTTGCTTTACCATAATGACTGATGGACCAAGTAATGGCCAGGCCTCATACAAAATTTTCAAAATAGAAAAGGGGAAGGTGATCAAATCAGTTGAGTTGAATGCCCCAAATTACCACTATGAGGAGTGTTCCTGTTATCCTGATGCTAGTGAGGTAATGTGTGTATGCAGGGACAACTGGCATGGTTCGAATCGACCATGGGTGTCTTTCAATCAGAATCTAGACTACCAAATAGGATACATATGCAGCGGGGTCTTTGGAGACAATCCACGCCCCAATGATGGAACAGGCAGTTGTGGTCCAGTGTCTTCCAATGGGGCATATGGAGTAAAGGGATTTTCATTTAAATACGGTAATGGTGTTTGGATAGGAAGAACCAAAAGCACTAGTTCAAGAAGTGGGTTTGAGATGATTTGGGACCCCAATGGATGGACAGAGACAGACAATAGTTTCTCAGTGAAGCAAGATATCGTAGCAATAACTGATTGGTCAGGATATAGCGGGAGTTTTGTCCAGCATCCAGAATTAACAGGACTGGACTGCATGAGACCTTGCTTCTGGGTTGAACTGATCAGAGGAAAGCCCAAGGAGAATACGATTTGGACTAGTGGGAGCAGCATTTCCTTTTGTGGAGTAAATAGCGACACTGTAGGTTGGTCTTGGCCAGACGGTGCTGAGTTGCCATTCACCATTGACAAG
>cds_AET74661_A/shorebird/Delaware_Bay/133/2002_2002/05/21_NA_H9N1_Avian_2002
ATGAATCCAAATCAAAAGATAATAACTATTGGGTCAATCTGCATGGCAATTGGAATAATAAGTCTGGTGTTACAAATTGGAAATATAATCTCAATATGGGTTAGCCATTCAATTCAAACTGGAAGTCATAACCACCCCGAAACATGCAATCAAAGTGTCATTAATACCAATTTAATTGCAGAACAGACTGTAGCTCCAGTAACACTAGCAGGCAATTCCTCTCTCTGTCTCATCAGTGGATGGGCTATATACAGCAAGGATAATGGTATAAGGATAGGTTCCAAAGGAGATGTATTTGTCATCAGAGAGCCTTTTATTTCATGCTCTCACTTGGAATGCAGGACTTTCTTTCTAACTCAAGGGGCCTTGTTGAATGACAAGCATTCCAATGGAACCGTTAAAGACAGAAGCCCTTATAGAACCCTAATGAGCTGTCCTGTTGGTGAAGCTCCTTCCCCATACAATTCAAGGTTTGAGTCTGTTGCTTGGTCAGCAAGTGCTTGTCATGATGGCATTAGTTGGTTGACAATTGGTATTTCCGGCCCAGACAATGGGGCGGTGGCTGTATTGAAATATAATGGCATAATAACAGATACTATTAAGAGTTGGAGAAACAATATATTGAGAACACAGGAGTCTGAATGTGCCTGCATTAACGGTTCCTGCTTCACCATAATGACTGATGGACCAAGTAATGGCCAGGCCTCATACAAGATTTTCAAGATAGAAAAGGGGAAGGTAGTTAAATCAGTTGAGCTGAATGCCCCTAATTACCACTATGAGGAGTGCTCCTGTTATCCAGACGCTAGCGAGGTAATGTGTGTGTGCAGAGACAACTGGCATGGTTCAAATCGACCATGGGTGTCCTTCAATCAGAATCTAGAGTATCAAATAGGATACATATGCAGCGGAGTTTTTGGAGACAATCCACGCCCCAATGATGGAACAGGCAGTTGTGGTCCAGTGTCTTCTAATGGGGCATATGGAGTAAAGGGGTTTTCATTTAAATACGGTAATGGTGTTTGGATAGGAAGAACTAAAAGTACTAGCTCAAGGAGTGGGTTTGAGATGATTTGGGATCCCAATGGGTGGACAGAGACAGATAACAGTTTCTCTGTGAAACAAGATATAGTAGCAATAACTGATTGGTCAGGATATAGCGGAAGTTTTGTTCAGCATCCAGAACTGACGGGGTTGGACTGCATGAGGCCTTGTTTCTGGGTTGAGCTGATCAGAGGAAGACCCAAGGAGAATACAATCTGGACCAGTGGGAGCAGCATTTCCTTTTGTGGAGTAAATAGTGACACTGTGGGTTGGTCTTGGCCAGACGGTGCTGAGTTGCCATTCACCATTGACAAG
>cds_AEN94590_A/chicken/Lao/LH1/2010_2010/05/_NA_H5N1_Avian_2010
ATGAATCCAAATCAAAAGATAATAACCATTGGATCAATCTGTATGGTAACTGGAATAGTTAGCTTAATGCTACAGATTGGGAACATAATCTCAATGTGGGTCAGTCATTCAATTCAAACAAGGAATCAACACCAAGCTGAACCA------------------AATACTAATTTTCTTACTGAGAACGCTGTGGCTTCAGTAACATTAGCGGGCAATTCGCCTCTTTGCCCCATCAGAGGATGGGCTGTACACAGCAAAGACAACAGTATAAGGATTGGTTCCAAGGGGGATGTGTTTGTAATTAGAGAGCCGTTCATCTCATGCTCCCATTTGGAATGCAGAACTTTCTTTTTAACCCAGGGAGCCTTACTGAATGACAAGCACTCCAACGGGACTGTCAAAGACAGAAGCCCCCACAGAACATTAATGAGTTGCCCTGTGGGTGAGGCTCCCTCCCCATATAACTCAAGGTTTGAGTCTGTTGCTTGGTCAGCAAGTGCTTGCCATGATGGCACCAGTTGGCTGACAATTGGAATTTCTGGTCCAGACAATGGGGCGGTGGCTGTATTGAAATACAACGGCATAATAACAGACACCATCAAGAGTTGGAGGAACAACATACTGAGAACTCAAGAGTCTGAATGTGCATGTGTAAATGGCTCTTGCTTTACTGTAATGACTGATGGACCAAGTAATGGACAGGCATCATATAAGATCTTCAAAATGGAAAAAGGGAAAGTAGTTAAATCAGTCGAATTGAATGCTCCTAACTATCACTATGAGGAATGCTCCTGTTATCCTGATGCTGGAGAAATCATATGTGTGTGCAGGGATAATTGGCATGGCTCAAATAGGCCATGGGTATCTTTCAATCAGAATTTGGAGTACCAAATAGGATACGTATGCAGTGGAGTTTTCGGAGACAATCCACGCCCCAATGATGGGACAGGTAGTTGTGGTCCAGTGTCCCCTAACGGGGCATATGGGATAAAAGGGTTTTCATTTAAATACGGCAATGGTGTTTGGATTGGGAGAACCAAAAGCACTAATTCCAGGAGCGGCTTTGAAATGATTTGGGATCCAAATGGTTGGACTGGAACGGACAGTGACTTTTTGGTGAAACAAGATATAGTAGCAATAACTGATTTGTCAGGATATAGCGGGAGTTTTGTCCAGCATCCAGAACTGACAGGATTAGATTGCATAAGACCTTGTTTCTGGGTTGAGTTAATCAGAGGGCGGCCCAAAGAGAGCACAATTTGGACTAGTGGGAGCAGCATATCTTTTTGTGGTGTAAATAGTGACACTGTGAGTTGGTCTTGGCCAGACGGTGCTGAGTTGCCATTCACCATTGACAAG
>cds_AEN68783_A/chicken/Cambodia/TKCMB5T/2010_2010/01/28_NA_H5N1_Avian_2010
ATGAATCCAAATCAGAAGATAATAACCATCGGATCAATCTGTATGGTAACTGGAATAGTTAGCTTAATGTTACAAGTTGGGAACATGATCTCGATATGGGTCAGTCATTCAATTCACACAGGGAATCAACACCAAGCTGAACCA------------------AATACTAATTTCCCTACTGAGAAAGCTGTGGCCTCAGCAAAATTAGCGGGCAATTCATCTCTTTGCCCCATTAACGGATGGGCTGTATACAGTAAGGACAACAGCATAAGGATCGGTTCCAAAGGGGATGTGTTTGTTATAAGAGAGCCATTCATCTCATGCTCTCACTTGGAATGCAGAACTTTCTTTTTGACTCAAGGAGCCTTGCTGAATGATAAACACTCCAATGGGACTGTCAAAGACAGAAGCCCTCACAGAGCATTAATGAGTTGTCCTGTGGGTGAGGCTCCCTCCCCGTATAACTCAAGGTTTGAGTCTGTTGCTTGGTCAGCAAGTGCTTGCCATGATGGCACCAGTTGGTTGACAATTGGAATTTCTGGCCCAGACAATGGGGCTGTGGCTGTATTGAAATACAATGGCATAATAACAGACACTATCAAGAGTTGGAGGAACAACATACTGAGAACTCAAGAGTCTGAATGTGCATGTGTAAATGGTTATTGCTTTACTGTAATGACAGATGGACCAAGTAATGGTCAGGCATCACATAAGATCTTCAAAATGGAAAAAGGAAAAGTGATTAAATCAGTCGAATTGGATGCTCCTAATTATCACTATGAGGAATGCTCCTGTTATCCTGATGCCGGCGAAATCACATGTGTATGCAGGGATAATTGGCATGGTTCAAATCGACCATGGGTATCTTTCAATCAAAACTTGGAGTATCAAATAGGATATATATGCAGTGGGGTTTTCGGAGACAATCCACGCCCCAATGATGGAAAAGGTAGTTGTGGTCCGGTGTCCTCTAACGGGGCATATGGGGTAAAAGGGTTTTCATTTAAATACGGCAATGGTGTCTGGATCGGGAGAACCAAAAGCACTAATTCCAGGAGCGGCTTTGAAATGATTTGGGATCCAAATGGGTGGACTGAAACAGACAGTAGCTTTTCAGTGAAACAAGATATTGTAGCAATAACTGATTGGTCAGGGTATAGCGGGAGTTTTGTCCAGCATCCAGAACTGACAGGACTAGATTGCATAAGACCTTGTTTCTGGGTTGAGTTGATCAGAGGGCGGCCCAAAGAGGGCACAATTTGGACTAGTGGGAGCAGCATATCTTTCTGTGGTGTAAGTGGTGACACTGTGGGTTGGTCTTGGCCAGACGGTGCTGAGTTGCCATTCACCATTGACAAG
>cds_ADT79514_A/mallard/Minnesota/Sg-00217/2007_2007/09/16_NA_H1N1_Avian_2007
ATGAATCCAAATCAAAAGATAATAACCATTGGGTCAATCTGCATGGTAATTGGAATAATAAGTCTGGTACTACAAATTGGAAATATAATTTCAATATGGGTTAGCCATTCAATCCAAACTGGAAGTCAGAACTACCCCGAAACATGCAATCAAAGTGTCATTAATACCAATTTAATTTCAGAACAGGCTGTAGCTCCAAAAACACTAGCAGGCAATTCCTCTCTCTGTCCCATCAGTGGATGGGCTATATACAGCAAGGATAACGGTATAAGAATAGGTTCCAAGGGAGATGTATTTGTCATCAGAGAGCCTTTTATTTCGTGCTCTCACTTGGAATGCAGGACCTTCTTTCTAACTCAGGGGGCCTTGTTGAATGACAAGCATTCCAATGGAACCGTTAAAGACAGAAGCCCCTATAGAACTCTGATGAGCTGCCCTGTTGGTGAGGCTCCTTCCCCATACAACTCAAGGTTTGAGTCTGTTGCTTGGTCAGCAAGTGCTTGTCATGATGGCATTAGTTGGTTGACAATTGGTATTTCCGGTCCTGACAATGGGGCAGTGGCTGTATTGAAATACAATGGCATAATAACAGATACCATCAAGAGTTGGAGAAACAACATATTGAGAACACAAGAGTCTGAATGTGCCTGTATTAATGGTTCTTGCTTTACCATAATGACTGATGGACCAAGTAATGGCCAGGCCTCATACAAGATCTTCAAGATAGAAAAGGGGAGGGTAGTCAAATCAGTTGAGTTGAATGCCCCTAATTACCACTATGAGGAGTGCTCCTGTTATCCTGACGCTAGCGAGGTAGTGTGTGTATGCAGAGACAACTGGCATGGTTCAAATCGACCATGGGTGTCCTTCAATCAGAACTTAGAATATCAAATAGGATACATATGCAGCGGAATTTTTGGAGATAACCCGCGCCCCAATGATGGAACAGGCAGTTGTGGTCCAGTGTCTTCTAATGGGGCATATGGAGTAAAGGGGTTTTCATTTAAATACGGTAATGGTGTTTGGATAGGAAGAACTAAAAGTACTAGCTCAAGGAGTGGATTTGAGATGATTTGGGATCCCAATGGGTGGACAGAGACAGATAGCAGTTTCTCTGTGAAACAAGATATTGTAGCAATAACTGATTGGTCAGGATATAGCGGAAGTTTTGTTCAGCATCCAGAACTGACGGGGCTGGATTGCATGAGGCCTTGCTTCTGGGTCGAGCTAATCAGAGGAAGACCCAAAGAAAATACAATCTGGACCAGTGGGAGCAGCATTTCTTTTTGTGGAGTAAATGGCGACACTGTGGGTTGGTCTTGGCCAGACGGTGCTGAGTTGCCATTCACCATTGACAAG
>cds_ADD10560_A/duck/Eastern_China/108/2008_2008/12/15_NA_H5N1_Avian_2008
ATGAATCCAAATCAGAAGATAATAACCATTGGATCAATCTGTATGATAATTGGAATAGTTAGCTTAATGTTACAGATTGGGAACATGATCTCAATATGGGCCAGTCATTCAATTCAAACAGGGAATCAACACCAAGCTGAACCA------------------AATACTAATTTTCTTGCTGAGAACGCTGTGGCTTCAGTAACACTAGCGGGCAATTCATCTCTTTGCCCCATTAGAGGATGGGCTGTACACAGTAAAGACAACAGTATAAGGATTGGGTCCAAGGGGGATGTGTTTATAATTAGAGAGCCGTTCATCTCATGCTCCCATATGGAATGCAGAACTTTCTTTTTGACTCAGGGAGCCTTACTGAATGATAAGCACTCCAACGGGACTGTCAAAGACAGGAGCCCTCACAGAACACTAATGAGTTGTCCTGTGGGTGAGGCTCCCTCCCCATATAACTCGAGGTTTGAGTCTGTTGCTTGGTCAGCAAGTGCTTGCCATGATGGCGCCAGTTGGTTGACAATTGGAATTTCTGGTCCAGACAATGGGGCTGTGGCTGTATTGAAATACAATGGCATAATAACAGACACTATCAAGAGTTGGAGGAACAACATATTGAGGACTCAAGAGTCTGAATGTGCATGTGTAAATGGCTCTTGCTTTACCGTAATGACAGATGGACCAAGTAATGGACAGGCATCATATAAGATCTTCAAAATGGAAAAAGGGAAAGTAGTTAAATCAGTCGAATTGAATGCTCCAAATTATCACTATGAGGAATGCTCCTGTTATCCTGATGCTGGCGAAATAATATGTGTGTGCAGGGACAATTGGCATGGCTCAAATAGGCCATGGGTATCTTTCAATCAGAATTTGGAGTATCAAATAGGATATATTTGCAGTGGAGTTTTCGGAGACAATCCACGGCCAAATGATGGGACAGGTAGTTGCGGTCCAGTGTCCCCTAACGGGGCATATGGGATAAAAGGGTTTTCATTTAAATACGGTAATGGTGTTTGGATCGGGAGAACCAAAAGTACTAATTCCAGGAGCGGTTTTGAAATGATTTGGGATCCAAATGGGTGGACTGGAACGGACAGTGAATTTTCGGTGAAACAAGATATAGTAGCAATAACTGATTGGTCAGGATATAGCGGGAGTTTTGTCCAGCATCCGGAACTGACAGGATTAGACTGCATAAGACCTTGCTTCTGGGTTGAGTTAATCAGAGGGCGGCCAAAAGAGAGCACAATTTGGACTAGTGGGAGCAGCATATCTTTTTGTGGTGTAAATAGTGACACTGTGAGTTGGTCTTGGCCAGACGGTGCTGAGCTGCCATTCACCATTGACAAG
>cds_ACY79703_A/muscovy_duck/Nam_Dinh/07-87/2007_2007//_NA_H5N1_Avian_2007
ATGAATCCAAATCAAAAGATAATAACCATTGGGTCAATCTGTATGGTAATTGGAATAGTTAGCTTAATGTTGCAAATTGGGAACATGATCTCAATATGGGTCAGTCATTCAATTCAGACAGGGAATCAAAACCAAGTTGAGCCA------------------AATACTAATTTTCTTACTGAGAAAGCTGTGGCTTCAATAACATTAGCGGGCAATTCATCTCTTTGCCCTATTAGAGGATGGGCTATACACAGTAAGGACAACAGTATAAGGATTGGTTCCAAGGGGGATGTGTTTGTTATTAGAGAGCCATTCATCTCATGCTCCCACTTGGAATGCAGAACTTTCTTTTTGACTCAGGGAGCCTTGCTGAATGACAAGCACTCCAACGGGACTGTCAAAGACAGAAGCCCTCACAGAACATTAATGAGTTGTCCTGTGGGTGAGGCTCCCTCCCCATATAACTCAAGGTTTGAGTCTGTTGCTTGGTCAGCAAGTGCTTGCCATGATGGCACCAGTTGGTTGACAATTGGAATTTCTGGCCCGGACAATGGGGCTGTGGCTGTATTGAAGTACAATGGCATAATAACAGACACCATCAAGAGCTGGAGGAACAACATACTGAGAACTCAAGAGTCCGAATGTGCATGCGTAAATGGCTATTGCTTTACTGTAATGACTGACGGACCAAGTAATGGGCAGGCATCATATAAGATCTTCAAAATGGAAAAGGGGAAAGTAATTAAATCAGTCGAATTGGATGCTCCTAATTACCACTATGAGGAATGCTCCTGTTATCCTGATGCCGGCGAAATCACATGTGTGTGCAGAGATAATTGGCATGGCTCAAATCGGCCATGGGTGTCCTTCAATCAAAATCTGGAGTATCAAATAGGATATATATGCAGTGGAGTTTTCGGAGACAATCCACGCCCCAATGATGGAACAGGTAGTTGTAGTCCGGTGTCCCATAATGGGGCATATGGGGTAAAAGGGTTTTCATTTAAATACGGCAATGGTGTTTGGATCGGGAGAACCAAAAGCCCTAATTTCAGGAGCGGCTTTGAAATGATTTGGGATCCAAATGGGTGGAGTGAAACGGACAGTAGCTTCTCGGTGAAACAAGATATAGTAGCAATAACTGATTGGTCAGGATATAGCGGGAGTTTTGTCCAGCATCCAGAACTGACAGGTTTAGATTGCATAAGACCTTGTTTCTGGGTTGAGTTAATCAGAGGGCGGCCCAAAGAGAGTACAGTTTGGACTAGTGGGAGCAGCATATCCTTTTGTGGTGTAAATAGTGACACTGTGAGTTGGTCTTGGCCAGACGGTGCTGAGTTGCCATTCACCATTGACAAG
>cds_ACR56193_A/chicken/Egypt/0813-NLQP/2008_2008/01/04_NA_H5N1_Avian_2008
ATGAATCCAAATCAGAAGATAATAACCATCGGATCAGTCTGTATGGTAATTGGAATAGTTAGCTTAATGTTACAAATTGGGAACATGATCTCAATATGGGTCGGTCATTCAATTCAGACAGGGAATCAATGCCATGCTGAACCA------------------AATACTAAATTTCCTACTGAGAAAGCTGCTGCTTCAGTGACATTAGCGGGCAATTCATCTCTTTGTCCCATTAGCGGATGGGCTGTATACAGTAAGGACAACAGTATAAGGATCGGTTCCAGGGGGGATGTGTTTGTTATAAGAGAGCCGTTCATCTCATGCTCCCACTTGGAATGCAGAACTTTCTTTTTGACTCAGGGAGCCTTGCTGAATGACAAGCACTCCAATGGGACTGTCAAAGACAGAAGCCCTCACAGAACATTAATGAGTTGTCCTGTGGGTGAGGCTCCCTCCCCATATAACTCAAGGTTTGAGTCTGTTGCTTGGTCAGCAAGTGCTTGCCATGATGGCACCAGTTGGTTGACAATTGGAATTTCTGGTCCAGACAATGGGGCTGTGGCTGTATTGAAGTACAATGGCATAATAACAGACACCATCAAGAGTTGGAGGAACAACATACTGAGAACTCAAGAGTCTGAATGTGCATGTGTAAATGGCTCTTGCTTTACTGTAATGACTGATGGACCAAGTAGTGGGCAGGCATCATATAAGATCTTCAAAATGGAAAAGGGGAAAGTGGTTAGATCAGTCGAATTGGATGCCCCTAATTATCACTATGAGGAGTGCTCCTGTTATCCTGATGCCGGCGAAATCACATGTGTGTGCAGGGATAATTGGCATGGCTCAAATAGGCCATGGGTATCTTTCAATCAAAATTTGGAGTATCAAATAGGATATATATGCAGTGGAGTTTTCGGAGACAATCCACGCCCCAATGATGGAACAGGTAGTTGTGGTCCGGTGTCCCCTAACGGGGCCTATGGGGTAAAAGGGTTTTCATTTAAATACGGCAATGGTGTTTGGATCGGGAGAACCAAAAGCACTAATTCCAGGAGCGGCTTTGAAATGATTTGGGACCCAAATGGGTGGACTGGAACGGACAGTAGCTTTTCGGTGAAGCAAGATATCGTAGCAATAACTGATTGGTCAGGATATAGCGGAAGTTTTGTCCAGCATCCAGAATTGACAGGATTAGATTGCATAAGACCTTGTTTCTGGGTTGAGTTAATCAGAGGGCGGCCTAAAGAGAGCACAATTTGGACCAGTGGAAGCAGCATATCTTTTTGTGGTGTAAATAGTGACACTGTTAGTTGGTCTTGGCCAGACGGTGCTGAGTTGCCATTCACCATTGACAAG
>cds_ACR49487_A/chicken/Laos/16/2008_2008//_NA_H5N1_Avian_2008
ATGAATCCAAATCAAAAGATAATAACCATTGGATCAATCTGTATGGTAATTGGAATAGTTAGCTTAATGTTACAGATTGGGAACATAATCTCAATATGGGTCAGTCATTCAATTCAAACAAGGAATCAACACCAAGCTGAACCA------------------AATACTAATTTTCTTACTGAGAACGCTGTGGCTTCAGTAACATTAGCAGGCAATTCGTCTCTTTGCCCCATTAGAGGATGGGCTGTACACAGTAAAGACAACAGTATAAGGATTGGTTCCAAGGGGGATGTGTTTGTAATTAGAGAGCCGTTCATCTCATGCTCCCATTTGGAATGCAGAACTTTCTTTTTGACCCAGGGAGCCTTACTGAATGACAAGCACTCCAACGGGACTGTCAAAGACAGAAGCCCTCACAGAACACTAATGAGTTGCCCTGTGGGTGAGGCTCCCTCCCCATATAACTCAAGGTTTGAGTCTGTTGCTTGGTCAGCAAGTGCTTGCCATGATGGCACCAGTTGGCTGACAATTGGAATTTCTGGTCCAGACAATGGGGCTGTGGCTGTATTGAAATACAACGGCATAATAACAGACACCATCAAGAGTTGGAGGAACAACATACTGAGAACTCAAGAGTCTGAATGTGCATGTGTAAATGGCTCTTGCTTTACTGTAATGACTGATGGACCAAGTAATGGACAGGCATCATATAAGATCTTCAAAATGGAAAAAGGGAAAGTAGTTAAATCAGTCGAATTGAATGCTCCTAATTATCACTATGAGGAATGCTCCTGTTATCCTGATGCTGGAGAAATCATATGTGTGTGCAGGGATAATTGGCATGGCTCAAATAGGCCATGGGTATCTTTCAACCAGAATTTGGAGTATCAAATAGGATATATATGCAGTGGAGTTTTCGGAGACAATCCACGCCCCAATGATGGAACAGGTAGTTGTGGTCCAGTGTCCCCTAACGGGGCATATGGGATAAAAGGGTTTTCATTTAAATACGGCAATGGTGTTTGGATCGGGAGAACCAAAAGCACTAATTCCAGGAGCGGCTTTGAAATGATTTGGGATCCAAATGGGTGGACTGGAACGGACAGTGACTTTTCGGTGAAACAAGATATAGTAGCAATAACTGATTGGTCAGGATATAGCGGGAGTTTTGTCCAGCATCCAGAACTGACAGGATTAGATTGCATAAGACCTTGCTTCTGGGTTGAGTTAATCAGAGGGCGGCCCAAAGAGAGCACAATTTGGACTAGTGGGAGCAGCATATCTTTTTGTGGTGTAAATAGTGACACTGTGAGTTGGTCTTGGCCAGACGGTGCTGAGTTGCCATTCACCATTGACAAG
>cds_ACR49053_A/chicken/Banten/UT6025/2006_2006/10/_NA_H5N1_Avian_2006
ATGAATCCAAATCAGAAGATAATAACCATTGGATCAATCTGTATGGTAATTGGAATAGTTAGTCTCATGTTACAAATTGGGAACATGATCTCAATATGGGTCAGTCATTCAATTCGGACAGGGAATCAACACCAAGCTGAATCA------------------AATACTAACCCTCTTACTGAGAAAGCTGTGACTTCAATAACATTAGCGGGCAATTCATCTCTTTGCCCCATTAGAGGATGGGCTGTACACAGTAAGGACAACAATATAAGGATCGGTTCCAAGGGGGATGTGTTTGTTATTAGAGAGCCGTTCATCTCATGCTCCCACTTGGAATGCAGAACTTTCTTTTTGACTCAGGGAGCCTTGCTGAATGACAAGCACTCCAACGGGACTGTCAAAGACAGAAGCCCTCACAGAACATTAATGAGTTGTCCTGTGGGTGAGGCTCCCTCTCCATATAACTCAAGGTTTGAGTCTGTTGCTTGGTCAGCAAGTGCTTGCCATGATGGCACCAATTGGTTGACAATTGGAATTTCTGGCCCAGACAATGGGGCTGTGGCTGTATTGAAATACAATGGCATAATAACAGACACTATCAAGAGTTGGAGAAACAACATACTGAGAACTCAAGAGTCTGAATGTGCATGTGTAAATGGCTCTTGCTTTACTGTAATGACTGATGGACCAAGTAATGGGCAGGCATCATATAAGATCTTCAAAATGGAAAAAGGAAAAGTAGTCAAATCAGTTGAATTGGATGCTCCTAATTATCACTATGAGGAGTGCTCCTGTTATCCTGATGCCGGCGAAATCACATGTGTTTGCAGGGATAATTGGCATGGCTCAAATAGGCCATGGGTATCTTTCAATCAAAATTTGGAGTATCAAATAGGATATATATGCAGTGGAGTTTTCGGAGACAATCCACGCCCCAATGATGGAACAGGTAGTTGTGGCCCGATGTTCCCTAACGGGGCATATGGGGTAAAAGGGTTTTCATTTAAATACGGCAATGGTGTTTGGATCGGGAGAACCAAAAGCACTAATTCCAGGAGCGGCTTTGAAATGATTTGGGATCCAAATGGGTGGACTGGAACGGACAGTAGCTTTTCGGTGAAACAAGATATAGTAGCAATAACTGACTGGTCAGGATATAGCGGGAGTTTTGTCCAGCATCCAGAACTGACGGGATTAGATTGCATAAGACCTTGTTTCTGGGTTGAGTTAATCAGAGGACGGCCCAAAGAAAGCACAATTTGGACTAGTGGGAGCAGCATATCTTTTTGTGGTGTAAATAGTGACACTGTGAGCTGGTCTTGGCCAGACGGTGCTGAGTTGCCATTCACCATTGACAAG
>cds_ACR49047_A/chicken/Sulawesi_Selatan/UT2093/2005_2005//_NA_H5N1_Avian_2005
ATGAATCCAAATCAGAAGATAATAACCATTGGATCAATCTGTATGGTAATTGGAATAGTTAGCTTAATGCTACAAATTGGGAACATGATCTCAATATGGGTCAGTCATTCAATTCAGACAGGGAATCAACACCAAGCTGAATCA------------------AATACTAACCCTCTTACTGATAAAGCTGTGGCTTCAGTAACATTAGCGGGCAATTCATCTCTTTGCCCCATTAGAGGATGGGCTGTACACAGTAAGGACAACAATATAAGGATCGGTTCCAAGGGGGATGTGTTTGTTATTAGAGAGCCGTTCGTCTCATGCTCCCATCTGGAATGTAGAACTTTCTTTTTGACTCAGGGAGCCTTGCTGAATGACAAGCACTCCAACGGGACTGTCAACGACAGAAGCCCTCACAGAACATTGATGAGTTGTCCTGTGGGTGAGGCTCCCTCTCCATATAACTCAAGGTTTGAGTCTGTTGCTTGGTCAGCAAGTGCTTGCCATGATGGCACCAGTTGGTTGACAATTGGAATTTCTGGCCCAGACAATGGGGCTGTGGCTGTATTGAAATACAATGGCATAATAACAGACACTATCAAGAGTTGGAGGAACAACATACTGAGAACTCAAGAGTCTGAATGTGCATGTGTAAATGGCTCTTGCTTTACTGTAATGACTGATGGACCAAGTAATGGGCAGGCATCATATAAGATCTTCAAAATGGAAAAAGGAAAAGTGGTCAAATCAGTCGAATTGGATGCTCCTAATTATCACTATGAGGAGTGCTCCTGTTATCCTGATGCCGGCGAAATCACATGTGTTTGCAGGGACAATTGGCATGGCTCAAATAGGCCATGGGTATCTTTCAATCAAAATTTGGAGTATCAAATAGGATATATATGCAGTGGAGTTTTCGGAGACAATCCACGCCCCAATGATGGAACAGGTAGTTGTGGCCCGATGTCCCCTAACGGGGCATATGGGGTAAAAGGGTTTTCATTTAAATACGGCAATGGTGTTTGGATCGGGAGAACCAAAAGCACTAATTCCAGGAGCGGCTTTGAAATGATTTGGGATCCAAATGGGTGGACTGGAACGGACAGTAGTTTTTCGGTGAAACAAGATATAGTAGCAATAACTGATTGGTCAGGATATAGCGGGAGTTTTGTCCAGCATCCAGAACTGACGGGATTAGATTGCATAAGACCTTGTTTCTGGGTTGAGTTAATCAGAGGGCGGCCCAAAGAGAGCACAATTTGGACTAGTGGGAGCAGCATATCTTTTTGTGGTGTAAATAGTGACACTGTGAGTTGGTCTTGGCCAGACGGTGCTGAGTTGCCATTCACCATTGACAAG
>cds_ACN39516_A/chicken/Hubei/3002/2007_2007/01/29_NA_H5N1_Avian_2007
ATGAATCCAAATCAGAAGATAATAACCATTGGGTCAATCTGTATGGCAATTGGAATAGTTAGCTTAATGTTACAAATTGGGAACATGATCTCAATATGGGTCAGTCATTCAATTCAAACAGGGAATCAACACCAGGCTGAACCA------------------AATACTAATTTTCTTACTGAGAATGCTGTGGCTTCAGTAGCATTCGCGGGCAATTCATCTCTTTGCCCCGTTAGAGGATGGGCTGTACACAGTAAAGACAACAGTATAAGGATTGGTTCCAAAGGGGATGTGTTTGTTATTAGAGAGCCGTTCATCTCATGCTCCCACTTGGAATGCAGAACTTTCTTTTTGACTCAAGGAGCCTTATTGAATGACAAGCACTCCAATGGGACTGTCAAAGACAGAAGCCCTCACAGAACATTAATGAGTTGTCCTGTGGGTGAGGCTCCCTCCCCATATAACTCAAGGTTTGAGTCTGTTGCTTGGTCAGCAAGTGCTTGCCATGATGGCACCAGTTGGTTGACAATTGGAATTTCTGGCCCAGACAATGGGGCTGTGGCTGTATTGAAATACAATGGCATAATAACAGACACCATCAAGAGTTGGAGGAACAACATACTGAGAACTCAAGAGTCTGAATGTGCATGTGTAAATGGTTCTTGCTTTACTGTAATGACTGATGGACCAAGTAATGGGCAGGCATCATATAAGATCTTCAAAATGGAAAAAGGGAAAGTGGTTAAATCAGTCGAATTGAATGCTCCTAATTATCACTATGAGGAATGCTCCTGTTATCCTGATGCTGGCGAGATCACATGTGTGTGCAGGGATAATTGGCATGGCTCAAATAGGCCATGGGTATCTTTCAATCAGAATTTGGAGTATCAAATAGGATATATATGCAGTGGAGTTTTCGGAGACAATCCACGCCCCAATGATGGAACAGGTAGTTGTGGTCCAGTGTCCCCTAACGGGGCATATGGGATAAAAGGGTTTTCATTTAAATACGGCAATGGTGTTTGGATCGGAAGAACCAAAAGCACTAATTCCAGGAGCGGCTTTGAAATGATTTGGGATCCAAATGGGTGGACTGGAACGGACAGTAACTTTTCGGTGAAACAAGATATAGTAGCAATAACTGATTGGTCAGGATATAGCGGGAGTTTTGTCCAGCATCCAGAACTGACAGGATTAGATTGCATAAGACCTTGCTTCTGGGTTGAGTTAATCAGAGGGCGGCCCAAAGAGAGCACAATTTGGACTAGTGGGAGCAGCATATCTTTTTGTGGTGTAAATAGTGACACTGTGAGTTGGTCTTGGCCAGACGGTGCTGAGTTGCCATTCACCATTGACAAG
>cds_ACN39507_A/duck/Henan/1647/2006_2006/12/30_NA_H5N1_Avian_2006
ATGAATCCAAATCAGAAGATAATAACCATTGGGTCAATCTGTATGGCAATTGGAATAGTTAGCTTAATGTTACAAATTGGGAACATGATCTCAATATGGGTCAGTCATTCAATTCAGACAGGGAATCAACACCAGGCTGAACCA------------------AATACTAATTTTCTTACTGAGAATGCTGTGGCTTCAATAGCATTAGCGGGCAATTCATCTCTTTGCCCCGTTAGAGGATGGGCTGTACACAGTAAAGACAACAGTATAAGGATTGGTTCCAAGGGGGATGTGTTTGTTATTAGAGAGCCGTTCATCTCATGCTCCCACTTGGAATGCAGAACTTTCTTTTTGACTCAAGGGGCCTTACTGAATGACAAGCACTCCAATGGGACTGTCAAAGACAGAAGCCCTCACAGAACATTAATGAGTTGTCCTGTGGGTGAGGCTCCCTCCCCATATAACTCAAGATTTGAGTCTGTTGCTTGGTCAGCAAGTGCTTGCCATGATGGCACCAGTTGGTTGACAATTGGAATTTCTGGCCCAGACAATGGGGCTGTGGCTGTATTGAAATACAATGGCATAATAACAGACACCATCAAGAGTTGGAGGAACAACATACTGAGAACTCAAGAGTCTGAATGTGCATGTGTAAATGGTTCTTGCTTTACTGTAATGACTGATGGACCAAGTAATGGGCAGGCATCATATAAGATCTTCAAAATGGAAAAAGGGAAAGTGGTTAAATCAGTCGAATTGAATGCTCCTAATTATCACTATGAGGAATGCTCCTGTTATCCTGATGCTGGCGAGATCACATGTGTGTGCAGGGATAATTGGCATGGCTCAAATAGGCCATGGGTATCTTTCAATCAGAATTTGGAGTATCAAATAGGATATATATGCAGTGGAGTTTTCGGAGACAATCCACGCCCCAATGATGGAACAGGTAGTTGTGGTCCAGTGTCCCCTAACGGGGCATATGGGATAAAAGGGTTTTCATTTAAATACGGCAATGGTGTTTGGATCGGAAGAACCAAAAGCACTAATTCCAGGAGCGGCTTTGAAATGATTTGGGATCCAAATGGGTGGACTGGAACGGACAGTAACTTTTCGGTGAAACAAGATATAGTAGCAATAACTGATTGGTCAGGATATAGCGGGAGTTTTGTCCAGCATCCAGAACTGACAGGATTAGATTGCATAAGACCTTGCTTCTGGGTTGAGTTAATCAGAGGGCGGCCCAAAGAGAGCACAATTTGGACTAGTGGGAGCAGCATATCTTTTTGTGGTGTAAATAGTGACACTGTGAGTTGGTCTTGGCCAGACGGTGCTGAGTTGCCATTCACCATTGACAAG
>cds_ACL28280_A/bar-headed_goose/Qinghai/5/2006_2006/06/17_NA_H5N1_Avian_2006
ATGAATCCAAATCAGAAGATAATAACCATCGGATCAATCTGTATGGTAATTGGAATAGTTAGCTTAATGTTACAAATTGGGAACATGATCTCAATATGGGTCAGTCATTCAATTCAGACAGGGAATCAACGCCAAGCTGAACCA------------------AATACTAAATTTCTTACTGAGAAAGCTGTGGCTTCAGTAACATTAGCGGGCAATTCATCTCTTTGCCCCATTAGCGGATGGGCTGTATACAGTAAGGACAACAGTATAAGGATCGGTTCCAGGGGGGATGTGTTTGTTATAAGAGAGCCGTTCATCTCATGCTCCCACTTGGAATGCAGAACTTTCTTTTTGACTCAGGGAGCCTTGCTGAATGACAAGCACTCCAATGGGACTGTCAAAGACAGAAGCCCTCACAGAACATTAATGAGTTGTCCTGTGGGTGAGGCTCCCTCCCCATATAACTCAAGGTTTGAGTCTGTTGCTTGGTCAGCAAGTGCTTGCCATGATGGCACCAGTTGGTTGACAATTGGAATTTCTGGTCCAGACAATGGGGCTGTGGCTGTATTGAAATACAATGGCATAATAACAGACACCATCAAGAGTTGGAGGAACAACATACTGAGAACTCAAGAGTCTGAATGTGCATGTGTAAATGGCTCTTGCTTTACTGTAATGACTGATGGACCAAGTAGTGGGCAGGCATCATATAAGATCTTCAAAATGGAAAAAGGGAAAGTGGTTAAATCAGTCGAATTGGATGCTCCTAATTATCACTATGAGGAGTGCTCCTGTTATCCTGATGCCGGCGAAATCACATGTGTGTGCAGGGATAATGGGCATGGCTCAAATATGCCATGGGTATCTTTCAATCAAAATTTGGAGTATCAAATAGGATATATATGCAGTGGAGTTTTCGGAGACAATCCACGCCCCAATGATGGAACAGGTAGTTGTGGTCCGGTGTCCCCTAACGGGGCATATGGGGTAAAAGGGTTTTCATTTAAATACGGCAATGGTGTTTGGATCGGGAGAACCAAAAGCACTAATTCCAGGAGCGGCTTTGAAATGATTTGGGATCCAAATGGGTGGACTGGAACGGACAGTAGCTTTTCGGTGAAGCAAGATATCGTAGCAATAACTGATTGGTCAGGATATAGCGGGAGTTTTGTCCAGCATCCAGAACTGACAGGATTAGATTGCATAAGACCTTGTTTCTGGGTTGAGTTAATCAGAGGGCGGCCTAAAGAGAGCACAATTTGGACCAGTGGGAGCAGCATATCTTTTTGTGGTGTAAATAGTGACACTGTTAGTTGGTCTTGGCCAGACGGTGCTGAGTTGCCATTCACCATTGACAAG
>cds_ACJ15171_A/duck/Laos/NCVD-35/2007_2007//_NA_H5N1_Avian_2007
ATGAATCCAAATCAGAAGATAATAACCATTGGATCAATCTGTATGGTAGTTGGAACAGTTAGCTTAATGTTACAGATTGGGAGCATGATCTCAATATGGGTCAGTCATTCAATTCAAACAGGGAATCAACACCAAGCTGAACCA------------------AATACTAATTTTCTTACTGAGAACGCTGTGGCTTCAGTAACATTAGCGGGCAATTCATCTCTTTGCCCCATTAGAGGATGGGCTGTACACAGTAAAGACAACAGTATAAGGATTGGTTCCAAGGGGGATGTGTTTGTAATTAGAGAGCCGTTCATCTCATGCTCCCATTTGGAATGCAGAACTTTCTTTTTGACTCAGGGAGCTTTACTGAATGACAAGCACTCCAACGGGACTGTCAAAGACAGAAGCCCTCACAGAACACTAATGAGTTGTCCTGTGGGTGAGGCTCCCTCCCCATATAACTCAAGGTTTGAGTCTGTTGCTTGGTCAGCAAGTGCTTGCCATGATGGCACCAGTTGGTTGACAATTGGAATTTCTGGTCCAGACAATGGGGCTGTGGCTGTATTGAAATACAATGGCATAATAACAGACACCATCAAGAGTTGGAGGAACAACATACTGAGAACTCAAGAGTCTGAATGTGCATGTGTAAATGGCTCTTGCTTTACTGTAATGACTGATGGACCAAGTAATGGACAGGCATCATATAAGATCTTCAAAATGGAAAAAGGGAAAGTAGTTAAATCAGTCGAATTGAATGCTCCTAATTATCACTATGAGGAATGCTCCTGTTATCCTGATGCTGGCGAAATCATATGTGTGTGCAGAGATAATTGGCATGGCTCAAATAGGCCATGGGTATCTTTCAATCAGAATTTGGAGTATCAAATAGGATATATATGCAGTGGAGTTTTCGGAGACAATCCACGCCCCAATGATGGAACAGGCAGTTGTGGTCCAGTGTCCCCTAACGGGGCATATGGGATAAAAGGGTTTTCATTTAAATACGGCAATGGTGTTTGGATCGGGAGAACCAAAAGCACTAATTCCAGGAGCGGCTTTGAAATGATTTGGGATCCAGATGGGTGGACTGGAACGGACAGTAACTTTTCGATGAAACAAGATATAGTAGCAATAACTGATTGGTCAGGATATAGCGGGAGTTTTGTCCAGCATCCAGAACTGACAGGATTAGATTGCATAAGACCTTGCTTCTGGGTTGAGTTAATCAGAGGGCGGCCCAAAGAGAGCACAATTTGGACTAGTGGGAGCAGCATATCTTTTTGTGGTGTAAATAGTGACACTGTGAGTTGGTCTTGGCCAGACGGTGCTGAGTTGCCATTCACCATTGACAAG
>cds_ACJ15040_A/duck/Vietnam/NCVD-19/2007_2007//_NA_H5N1_Avian_2007
ATGAATCCAAATCAGAAGATAATAACCATCGGATCAATCTGTATGGCAACTGGAATAGTTAGCTTAATGTTACAAGTTGGGAACATGATCTCAATATGGGTCAGTCATTCAATTCACACAGGGAATCAACACCAAGCTGAGCCA------------------AATACTAATTTTCTTACTGAGAAAGCTGTGGCTTCAGTAAAAATAGTGGGCAATTCATCTCTTTGCCCCATTAACGGATGGGCTGTATACAGTAAGGACAACAGTATAAGGATCGGTTCCAAGGGGGATGTGTTTGTTATAAGAGAGCCGTTCATCTCATGCTCCCACTTGGAATGCAGAACTTTCTTTTTGACTCAGGGAGCCTTGCTGAATGACAAACACTCCAATGGGACTGTCAAAGACAGAAGCCCTCACAGAACATTAATGAGTTGTCCTGTGGGTGAGGCTCCCTCCCCATATAACTCAAGGTTTGAGTCTGTTGCTTGGTCAGCAAGTGCTTGCCATGATGGCACCAGTTGGTTGACAATTGGAATTTCTGGCCCAGACAATGGGGCTGTGGCTGTATTAAAATACAATGGCATAATAACAGACACTATCAAGAGTTGGAGGAACAACATACTGAGAACTCAAGAGTCTGAATGTGCATGTGTAAATGGCTCTTGCTTTACTGTAATGACTGATGGACCAAGTAATGGTCAGGCATCACATAAGATCTTCAAAATGGAAAAAGGAAAAGTGATTAAATCAGTCGAATTGGATGCTCCTAATTATCACTATGAGGAATGCTCCTGTTATCCTGATGCCGGCGAAATCATATGTGTTTGCAGGGATAATTGGCATGGCTCAAATCGGCCATGGGTATCTTTCAATCAAAATTTGGAGTATCAAATAGGATATATATGCAGTGGGGTTTTCGGAGACAATCCACGCCCCAATGATGGAACAGGTAGTTGTGGTCCGGTGTCCTCTAACGGGGCATATGGGGTAAAAGGGTTTTCATTTAAATACGGCAATGGTGTCTGGATCGGGAGAACCAAAAGCACTAATTCCAGGAGCGGCTTTGAAATGATTTGGGATCCAAATGGGTGGACTGAAACGGACAGTAGATTTTCAGTGAAACAAGATATCGTAGCAATAACTGATTGGTCAGGATATAGCGGGAGTTTTGTCCAGCATCCAGAACTGACAGGACTAGATTGCATAAGACCTTGTTTCTGGGTTGAGTTAATCAGAGGGCGGCCCAAAGAGAGCACAATTTGGACTAGTGGGAGCAGCATATCTTTTTGTGGTGTAAATAGTGACACTGTGGGTTGGTCTTGGCCAGACGGTGCTGAGTTGCCATTCACCATTGACAAG
>cds_ACA47573_A/chicken/Shantou/9/2002_2002//_NA_H5N1_Avian_2002
ATGAATCCAAATCGGAAGATAATAACCATCGGATCAATCTGTATGGTAATTGGAATAGTTAGCTTGATGTTACAAATTGGGAACATAATCTCAATATGGGTCAGTCATTCAATTCAGACAGAGAATCAACACCAAGCTGAACCA------------------AATACCAATTTTCTTACTGAGAAAGCTGTGGCTTCAGTAACATTAGCAGGCAATTCATCTCTTTGCCCCATTAGCGGATGGGCCATACACAGTAAGGACAACGGCATAAGGATCGGTTCCAAGGGGGATGTGTTTGTTATAAGAGAGCCGTTCATCTCATGCTCCCACTTGGAATGCAGAACTTTCTTTTTGACTCAGGGAGCCTTGCTGAATGACAAGCACTCCAATGGGACCGTCAAAGACAGAAGCCCTCACAGAACATTGATGAGTTGTCCTGTGGGTGAGGCTCCCTCCCCATATAACTCAAGGTTTGAGTCTGTTGCTTGGTCGGCAAGTGCTTGCCATGATGGCACCAGTTGGTTGACAATTGGAATTTCTGGCCCAGACAATGGGGCTGTGGCTGTATTGAAATACAACGGCATAATAACAGACACTATCAAGAGTTGGAGGAACAACATACTGAGAACTCAAGAGTCTGAATGTGCATGTGTAAATGGCTCTTGCTTTACTGTAATGACTGACGGACCAAGTAATGGGCAGGCCTCATATAAGATTTTCAAAATGGAAAAAGGGAAAGTAGTTAAATCAGTCGAATTGGATGCCCCTAATTATCACTATGAGGAGTGCTCCTGTTATCCTGATGCTGGCGAAGTCACATGTGTGTGCAGGGATAATTGGCATGGCTCAAATCGGCCATGGGTATCTTTCAATCAAAATTTGGAGTATCAAATAGGATATATATGCAGTGGAGTTTTCGGAGACAACCCACGCCCCAATGATGGAACAGGCAGTTGTGGTCCGATGTCCCTTAACGGGGCATATGGGGTGAAAGGGTTTTCATTTAAATACGGCAATGGTGTTTGGATCGGGAGAACCAAAAGCACTAATTCCAGGAGCGGCTTTGAAATGATTTGGGATCCAAATGGGTGGACTGGAACGGACAGTAGCTTCTCGGTGAAACAAGATATCGTAGCAATAACTGATTGGTCAGGATATAGCGGGAGTTTTGTCCAGCATCCAGAACTGACAGGATTAGATTGCATAAGACCTTGTTTCTGGGTTGAGCTAATCAGAGGGCGGCCCAAAGAGAGCACAATTTGGACTAGTGGGAGCAGCATATCCTTTTGTGGTGTAAATAGTGACACTGTGGGTTGGTCTTGGCCAGACGGTGCTGAGTTGCCATTCACCATTGACAAG
>cds_ABY67922_A/duck/Nong-Khai/Thailand/KU-56/2007_2007//_NA_H5N1_Avian_2007
ATGAATCCAAATCAGAAGATAATAACCATTGGATCAATCTGTATGGTAGTTGGAATAGTTAGCTTAATGTTACAGATTGGGAACATGATCTCAATATGGGTCAGTCATTCAATTCAAACAGGGAATCAACACCAAGCTGAACCA------------------AATACTAATTCTCTTACTGAGAACGCTGTGGCTTCAGTAACATTAGCGGGCAATTCATCTCTTTGCCCCATTAGAGGATGGGCTGTACACAGTAAAGACAACAGTATAAGGATTGGTTCCAAGGGGGATGTGTTTGTAATTAGAGAGCCGTTCATCTCATGCTCCCATTTGGAATGCAGAACTTTCTTTTTGACTCAGGGAGCTTTACTGAATGACAAGCACTCCAACGGGACTGTCAAAGACAGAAGCCCTCACAGAACACTAATGAGTTGTCCTGTGGGTGAGGCTCCCTCTCCATATAACTCAAGGTTTGAGTCTGTTGCTTGGTCAGCAAGTGCTTGCCATGATGGCACCAGTTGGTTGACAATTGGAATTTCTGGTCCAGACAATGGGGCTGTGGCTGTATTGAAATACAATGGCATAATAACAGACACCATCAAGAGTTGGAGGAACAACATACTGAGAACTCAAGAGTCTGAATGTGCATGTGTAAATGGCTCTTGCTTTACTGTAATGACTGATGGACCAAGTAATGGACAGGCATCATATAAGATCTTCAAAATGGAAAAAGGGAAAGTAGTTAAATCAGTCGAATTGAATGCTCCTAATTATCACTATGAGGAATGCTCCTGTTATCCTGATGCTGGCGAAATCATATGTGTGTGTAGAGATAATTGGCATGGCTCAAATAGGCCATGGGTATCTTTCAATCAGAATTTGGAGTATCAAATAGGATATATATGCAGTGGAGTTTTCGGAGACAATCCACGCCCCAATGATGGAACAGGTAGTTGTGGTCCAGTGTCCCCTAACGGGCCATATGGGATAAAAGGGTTTTCATTTAAATACGGCAATGGTGTTTGGATCGGGAGAACCAAAAGCACTAATTCCAGGAGCGGCTTTGAAATGATTTGGGATCCAAATGGGTGGACTGGAACGGACAGTAACTTTTCGATGAAACAAGATATAGTAGCAATAACTGATTGGTCAGGATATAGCGGGAGTTTTGTCCAGCATCCAGAACTGACAGGGTTAGATTGCATAAGACCTTGCTTCTGGGTTGAGTTAATCAGAGGGCGGCCCAAAGAGAGCACAATTTGGACTAGTGGGAGCAGCATATCTTTTTGTGGTGTAAATAGTGACACTGTGAGTTGGTCTTGGCCAGACGGTGCTGAGTTGCCATTCACCATTGACAAG
>cds_ABU95361_A/blue-winged_teal/LA/B228/1986_1986//_NA_H1N1_Avian_1986
ATGAATCCAAATCAAAAGATAATAACTATTGGGTCAATCTGCATGGCAATTGGAATAATCAGTCTGGTATTACAAATTGGAAATATAATCTCAATATGGGTTAGCCATTCGATCCAGACTGGAAGTCAAAACCACCCTGAAACATGCAATCAAAGTGTCATTAATACCAATTTGATTGCTGAACAAGTTGCAGCTCCGGTAACACTAGCAGGCAATTCCTCTCTCTGTCCCATTAGTGGATGGGCTATATACAGCAAGGACAATGGTATAAGGATAGGTTCCAAGGGAGATGTATTTGTCATCAGAGAGCCATTTATTTCGTGCTCTCACTTGGAGTGCAGGACTTTCTTTCTGACTCAAGGGGCCTTGTTGAATGACAAGCATTCCAATGGAACCGTTAAGGACAGAAGTCCCTATAGAACCTTAATGAGCTGTCCTGTTGGTGAAGCCCCCTCCCCATACAATTCAAGGTTTGAGTCAGTTGCTTGGTCAGCAAGTGCTTGCCACGATGGCATTAGTTGGTTGACAGTTGGTATTTCCGGACCAGACAACGGGGCAGTGGCTGTATTGAAATACAATGGTATAATAACAGACACTATCAAGAGTTGGAGAAACAACATACTGAGAACACAAGAGTCTGAATGTGCCTGCATAAATGGTTCTTGCTTTACCATAATGACTGATGGACCAAGTAATGGCCAGGCCTCATACAAAATTTTCAAAATAGAAAAGGGGAAGGTAATCAAATCAGTCGAGTTGAATGCTCCAAATTACCACTATGAGGAGTGTTCCTGTTATCCTGATGCTAGTGAGGTAATGTGTGTATGCAGGGACAACTGGCATGGTTCGAATCGACCATGGGTGTCTTTCAATCAGAATCTAGACTACCAAATAGGATACATATGCAGCGGGGTTTTTGGAGACAATCCACGCCCCAATGATGGAACAGGCAGTTGTGGTCCAGTGTCTTCTAATGGGGCATATGGAGTAAAGGGGTTTTCATTTAAATACGGTAATGGTGTTTGGATAGGAAGAACTAAAAGCACTAGTTCAAGGAGTGGGTTTGAGATGATTTGGGATCCCAATGGATGGACAGAGACAGACAATAGTTTCTCAGTGAAGCAAGATATCGTAGCAATAACTGATTGGTCAGGATATAGCGGGAGTTTTGTCCAGCATCCAGAATTAACAGGACTGGACTGCATGAGACCTTGCTTCTGGGTTGAACTGATCAGAGGAAGGCCCAAGGAGAATACGATCTGGACTAGTGGGAGCAGCATTTCCTTTTGTGGAGTAAATAGCGACACTGTAGGTTGGTCTTGGCCAGACGGTGCTGAGTTGCCATTCACCATTGACAAG
>cds_ABS54018_A/chukkar/Shantou/2113/2004_2004//_NA_H6N1_Avian_2004
ATGAATCCAAACCAAAAGATAATAACCATTGGATCAATCTGTATGGTAGTTGGAATAATCAGCCTGGTGTTACAAATTGGAAACATAATATCAATATGGGTTAGCCACATGATTCAGATCGAGCACCCAAACCAGCATGGGCCATGCAATCAAAGCATC---------AATCTTTACACTGAGCGGGCTGCAGTCCCAGCGACATTATCGGGCAATTCCTCTCTCTGCCCTATTAGTGGATGGGCCATATACAGTAAAGACAATAGTATAAGAATTGGTTCCAAAGGGGATGTGTTTGTAATAAGAGAGCCATTCATCTCCTGCTCCCATTTGGAATGTAGAACCTTTTTCTTGACTCAAGGAGCCCTATTGAATGACAAGCATTCTAATGGGACCGTCAAAGACAGAAGCCCCTACAGAACTTTAATGAGCTGTCCTATTGGTGAGGCTCCTTCCCCATACAACTCAAGGTTTGAGTCTGTTGCTTGGTCTGCAAGTGCTTGCCATGATGGCCTTGGTTGGCTAACAATTGGAATTTCCGGTCCAGACAATGGGGCTGTGGCTGTGTTGAAGTACAATGGCATAATAACAGACACCATCAAAAGTTGGAGGAACAACATACTGAGGACGCAAGAGTCTGAATGTGCATGTATGAATGGTTCTTGTTTTACTGTAATGACAGATGGACCGAGTAATGAACAGGCCTCATACAAGATTTTCAAGATAGAGAAGGGGAAAGTAGTCAAATCAGTTGAGTTGAACGCCCCTAATTATCATTACGAGGAGTGCTCCTGTTATCCTGATGCTGGTGAAGTCACATGTGTGTGCAGAGATAATTGGCATGGCTCTAACCGACCGTGGGTGTCATTCAATCAGAATCTGGAGTATCAAATAGGATATATATGCAGTGGGGTTTTCGGAGACAATCCACGCCCCAATGATGGGACAGGCAGTTGTGGTCCAGTGTCTCTCAACGGAGAGTATGGAGTAAAAGGGTTTTCATTTAAGTACGGCAATGGTGTTTGGATCGGGAGAACCAAAAGCACTAATTCCAGGAGCGGGTTTGAAATGGTTTGGGATCCAAATGGATGGACCGAAACAGATAGTAACTTCTCATTGAAACAAGACATCATAGCAATAACTGATTGGTCAGGATACAGCGGAAGTTTTATCCAACACCCAGAACTGACAGGGTTAAATTGCATGAGACCTTGCTTCTGGGTTGAACTAATCAGAGGGAGGCCCAAAGAGAAAACAATCTGGACTAGTGGGAGCAGTGTATCTTTCTGTGGTGTAAATAGTGACACTGTGGGTTGGTCTTGGCCAGACGGTGCTGAGGTGCCATTCACCATTGACAAG
>cds_ABS53984_A/quail/Shantou/5234/2001_2001//_NA_H6N1_Avian_2001
ATGAATCCAAACCAGAAGATAATAACCATTGGATCAATCTGTATGGTAGTTGGAATAATCAGCCTGGTGTTACAAATTGGAAACATAATATCAATATGGGTTAGCCACATAATTCAGACCGGGCATCCAAACCAGCATGGGCCATGCAATCAAAGCATC---------AATTTTTACACTGAGCGGGCTGCAGCTTCAGCGACATTATCGGGCAATTCCTCTCTCTGCCCTATTAGTGGATGGGCTATATACAGTAAAGACAATAGTATAAGAATTGGTTCCAAAGGGGATGTGTTTGTTATGAGAGAGCCATTCATCTCCTGCTCCCATTTGGAATGCAGAACCTTTTTCTTGACTCAAGGAGCCCTATTGAATGACAAGCATTCTAATGGGACCATCAAAGACAGAAGCCCCTATAGAACTTTAATGAGCTGTCCTGTTGGTGAGGCTCCTTCCCCATACAACTCAAGGTTTGAGTCTGTTGCTTGGTCAGCAAGTGCTTGCCATGATGGCCTTGGTTGGCTAACAATTGGAATTTCCGGTCCGGACAATGGGGCTGTGGCTGTGTTGAAATACAATGGCATAATAACAGACACCATCAAAAGTTGGAGGAACAACATACTGAGGACACAAGAGTCTGAATGTGCATGTGTGAATGGTTCTTGTTTTACTGTAATGACAGATGGACCGAGTAATGAACAGGCCTCATACAAGATTTTCAAGATAGAGAAGGGGAAAGTAGTCAAATCAGTTGAGTTGAACGCCCCTAATTATCATTACGAGGAGTGCTCCTGTTATCCTGATGCTGGTGAAGTCACATGTGTGTGCAGAGATAATTGGCATGGCTCTAACCGACCGTGGGTGTCATTCAATCAGAATCTGGAGTATCAAATCGGATATATATGCAGTGGGGTTTTCGGAGACAATCCACGCCCCAATGATGGGACAGGCAGTTGTGGTCCAGTGTCTCTTAACGGAGAGTATGGAGTAAAAGGGTTTTCATTTAAGTACGGCAATGGTGTTTGGATCGGGAGAACCAAAAGCACTAGTTCCAGGAGCGGGTTTGAAATGGTTTGGGATCCAAATGGATGGACCGAAACAGATAGTAACTTCTCATTGAAACAAGACATCATAGCAATAACTGATTGGTCAGGATACAGTGGGAGTTTTATCCAACATCCAGAACTGACAGGGTTAAATTGCATGAGACCTTGCTTCTGGGTTGAACTAATCAGAGGGAGGCCCAAAGAGAAAACAATCTGGACTAGTGGGAGCAGTATATCTTTCTGTGGTGTAAATAGTGACACTGTGGGTTGGTCTTGGCCAGACGGTGCTGAGGTGCCATTCACCATTGACAAG
>cds_ABQ97194_A/chicken/Ghana/3158-NAMRU3/2007_2007//_NA_H5N1_Avian_2007
ATGAATCCAAATCAGAAGATAATAACCATCGGATCAATCTGTATGGTAATTGGAATAGTTAGCTTAATGTTACAAATTGGGAACATGATCTCAATATGGGTCAGTCATTCAATTCAGACAGGGAATCAACGCCAAGCTGAACCA------------------AATACTAAATTTCTTACTGAGAAAGCTGTGGCTTCAGTAGCATTAGCGGGCAATTCATCTCTTTGCCCCATTAGCGGATGGGCTGTATACAGTAAGGACAACAGTATAAGGATCGGTTCCAGGGGGGATGTGTTTGTTATAAGAGAGCCGTTCATCTCATGCTCCCACTTGGAATGCAGAACTTTCTTTTTGACTCAGGGAGCCTTGCTGAATGACAAGCACTCCAATGGGACTGTCAAAGACAGAAGCCCTCACAGAACATTAATGAGTTGTCCTGTGGGTGAGGCTCCCTCCCCATATAACTCAAGATTCGAGTCTGTTGCTTGGTCAGCAAGTGCTTGCCATGATGGCGCCAGTTGGTTGACAATTGGAATTTCTGGTCCAGACAATGGGGCTGTTGCTGTATTGAAATACAATGGCATAATAACAGACACCATCAAGAGTTGGAGGAACAACATACTGAGAACTCAAGAGTCTGAATGTGCATGTGTAAATGGCTCTTGCTTTACTGTAATGACTGATGGACCAAGTAGTGGGCAGGCATCATATAAGATCTTCAAAATGGAAAAAGGAAAAGTGGTTAAATCAGTCGAATTGGATGCTCCTAATTATCACTATGAGGAGTGCTCCTGTTATCCTGATGCCGGCGAAATCACATGTGTGTGCAGGGATAATTGGCATGGCTCAAATAGGCCATGGGTATCTTTCAATCAAAATTTGGAGTATCAAATAGGATATATATGCAGTGGAGTTTTCGGAGACAATCCACGCCCCAATGATGGAACAGGTAGTTGTGGTCCGATGTCCCCTAACGGGGCATATGGGGTAAAAGGGTTTTCATTTAAATACGGCAATGGTGTTTGGATCGGGAGAACCAAAAGCACTAATTCCAGGAGCGGCTTTGAAATGATTTGGGATCCAAATGGGTGGACTGGAACGGACAGTAGCTTTTCGGTGAAGCAAGATATCGTAGCAATAACTGACTGGTCAGGATATAGCGGGAGTTTTGTTCAGCATCCAGAACTGACAGGTTTAGATTGCATAAGACCTTGTTTCTGGGTTGAGTTAATCAGAGGGCGGCCTAAAGAGAGCACAATTTGGACCAGTGGGAGCAGCATATCTTTTTGTGGTGTAAATAGTGACACTGTTAGTTGGTCTTGGCCAGACGGTGCTGAGTTGCCATTCACCATTGACAAG
>cds_ABP52017_A/chicken/Laos/7191/2004_2004//_NA_H5N1_Avian_2004
ATGAATCCAAATAAGAAGATAATAACCATCGGATCAATCTGTATGGTAACTGGAATGGTTAGCTTAATGTTACAAATTGGGAACTTGATCTCAATATGGGTCAGTCATTCAATTCACACAGGGAATCAACAGAAAGCTGAACCA------------------AATACTAATTTTCTTACTGAGAAAGCTGTGGCTTCAGTAAAATTAGCGGGCAATTCATCTCTTTGCCCCATTAATGGATGGGCTGTATACAGTAAGGACAACAGTATAAGGATCGGTTCCAAGGGGGATGTGTTTGTTATAAGAGAGCCATTCATCTCATGCTCCCACTTGGAATGCAGAACTTTCTTTTTGACTCAGGGAGCCTTGCTGAATGACAAGCACTCCAATGGGACTGTCAAAGACAGAAGCCCTCACAGAACATTAATGAGTTGTCCTGTGGGTGAGGCTCCCTCCCCATATAACTCAAGGTTTGAGTCTGTTGCTTGGTCAGCAAGTGCTTGCCATGATGGCACCAGTTGGTTGACAATTGGAATTTCTGGCCCAGACAGTGGGGCTGTGGCTGTATTGAAATACAATGGCATAATAACAGACACTATCAAGAGTTGGAGGAATAACATACTGAGAACTCAAGAGTCTGAATGTGCATGTGTAAATGGCTCTTGCTTTACTGTAATGACTGACGGACCAAGTAATGGTCAGGCATCACATAAGATCTTCAAAATGGAAAAAGGGAAAGTGGTTAAATCAGTCGAATTGGATGCTCCTAATTATCACTATGAGGAATGCTCCTGTTATCCTGATGCCGGCGAAATCACATGTGTGTGCAGGGATAATTGGCATGGCTCAAATCGGCCATGGGTATCTTTCAATCAAAATTTGGAGTATCAAATAGGATATATATGCAGTGGAGTTTTCGGAGACAATCCACGCCCCAATGATGGAACAGGTAGTTGTGGTCCGGTGTCCTCTAACGGGGCATATGGGGTAAAAGGGTTTTCATTTAAATACGGCAATGGTGTCTGGATCGGGAGAACAAAAAGCACTAATTCCAGGAGCGGCTTTGAAATGATTTGGGATCCAAATGGGTGGACTGAAACGGACAGTAGCTTTTCAGTGAAACAAGATATCGTAGCAATAACTGATTGGTCAGGATATAGCGGGAGTTTTGTCCAGCATCCAGAACTGACAGGACTAGATTGCATAAGACCTTGTTTCTGGGTTGAGTTGATCAGAGGGCGGCCCAAAGAGAGCACAATTTGGACTAGTGGGAGCAGCATATCTTTTTGTGGTGTAAATAGTGACACTGTGGGTTGGTCTTGGCCAGACGGTGCTGAGTTGCCATTCACCATTGACAAG
>cds_ABO44291_A/turkey/Ivory_Coast/4372-2/2006_2006/12/_NA_H5N1_Avian_2006
ATGAATCCAAATCAGAAGATAATAACCATCGGATCAATCTGTATGGTAATTGGAATAGTTAGCTTAATGTTACAAATTGGAAACATGATCTCAATATGGGTCAGTCATTCAATTCAGACAGGGAATCAACGCCAAGCTGAACCA------------------AATACTAAATTTCTTACTGAGAAAGCTGTGGCTTCAGTAACATTAGCGGGCAATTCATCTCTTTGCCCCATTAGCGGATGGGCTGTATACAGTAAGGACAACAGTATAAGGATCGGTTCCAGGGGGGATGTGTTTGTTATAAGAGAGCCGTTCATCTCATGCTCCCACTTGGAATGCAGAACTTTCTTTTTGACTCAGGGAGCCTTGCTGAATGACAAGCACTCCAATGGGACTGTCAAAGACAGAAGCCCTCACAGAACATTAATGAGTTGTCCTGTGGGTGAGGCTCCCTCCCCATATAACTCAAGATTTGAGTCTGTTGCTTGGTCAGCAAGTGCTTGCCATGATGGCACCAGTTGGTTGACAATTGGAATTTCTGGTCCAGACAATGGGGCTGTGGCTGTATTGAAATACAATGGCATAATAACAGACACCATCAAGAGTTGGAGGAACAACATACTGAGAACTCAAGAGTCTGAATGTGCATGTGTAAATGGCTCTTGCTTTACTGTAATGACTGATGGACCAAGTAGTGGGCAGGCATCATATAAGATCTTCAAAATGGAAAAAGGGAAAGTGGTTAAATCAGTCGAATTGGATGCTCCTAATTATCACTATGAGGAGTGCTCCTGTTATCCTGATGCCGGCGAAATCACATGTGTGTGCAGGGATAATTGGCATGGCTCAAATAGGCCATGGGTATCTTTCAATCAAAATTTGGAGTATCAAATAGGATATATATGCAGTGGAGTTTTCGGAGACAATCCACGCCCCAATGATGGAACAGGTAGTTGTGGTCCGATGTCCCCTAACGGGGCATATGGGGTAAAAGGGTTTTCATTTAAATACGGCAATGGTGTTTGGATCGGGAGAACCAAAAGCACTAATTCCAGGAGCGGCTTTGAAATGATTTGGGATCCAAATGGGTGGACTGGAACGGACAGTAGCTTTTCGGTGAAGCAAGATATCGTAGCAATAACTGACTGGTCAGGATATAGCGGGAGTTTTGTTCAGCATCCAGAACTGACAGGTTTAGATTGCATAAGACCTTGTTTCTGGGTTGAGTTAATCAGAGGGCGGCCTAAAGAGAGCACAATTTGGACCAGTGGGAGCAGCATATCTTTTTGTGGTGTAAATAGTGACACTGTTAGTTGGTCTTGGCCAGACGGTGCTGAGTTGCCATTCACCATTGACAAG
>cds_ABO34196_A/open-billed_stork/Nakhonsawan/BBD1221J/05_2005//_NA_H5N1_Avian_2005
ATGAATCCAAATAAGAAGATAATAACCATCGGATCAATCTGTATGGTAACTGGAATGGTTAGCTTAATGTTACAAATTGGGAACTTGATCTCAATATGGGTCAGTCATTCAATTCACACAGGGAATCAACACAAAGCTGAACCA------------------AATACTAATCTTCTTACTGAGAAAGCTGTGGCTTCAGTAAAATTAGCGGGCAATTCATCTCTTTGCCCCATTGATGGATGGGCTGTATACAGTAAGGACAACAGTATAAGGATCGGTTCCAAGGGGGATGTGTTTGTTGTAAGAGAGCCATTCATCTCATGCTCCCACTTGGAATGCAGAACTTTCTTTTTGACTCAGGGAGCCTTGCTGAATGACAAGCACTCCAATGGGACTGTCAAAGACAGAAGTCCTCACAGAACATTAATGAGTTGTCCTGTGGGTGAGGCTCCCTCCCCATACAACTCAAGGTTTGAGTCTGTTGCTTGGTCAGCAAGTGCTTGCCATGATGGCACCAGTTGGTTGACAATTGGAATTTCTGGCCCAGACAATGGGGCTGTGGCTGTATTGAAATACAATGGCATAATAACAGACACTATCAAGAGTTGGAGGAATAACATACTGAGAACTCAAGAGTCTGAATGTGCATGTGTAAATGGCTCTTGCTTTACTGTAATGACTGACGGACCAAGTAATGGTCAGGCATCACATAAGATCTTCAAAATGGAAAAAGGAAAAGTGGTTAAATCAGTCGAATTGGATGCTCCCAATTATCACTATGAGGAATGCTCCTGTTATCCTGATGCCGGCGAAATCACATGTGTGTGCAGGGATAATTGGCATGGCTCAAATCGGCCATGGGTATCTTTCAATCAAAATTTGGAGTATCAAATAGGATATATATGCAGTGGAGTTTTCGGAGACAATCCACGCCCCAATGATGGAGCAGGTAGTTGTGGTCCGGTGTCCTCTAGCGGGGCATATGGGGTAAAAGGGTTTTCATTTAAATACGGCAATGGTGTCTGGATCGGGAGAACAAAAAGCACTAATTCCAGGAGCGGCTTTGAAATGATTTGGGATCCAAATGGGTGGACTGAAACGGACAGTAGCTTTTCAGTGAAACAAGATATCGTAGCAATAACTGATTGGTCAGGATATAGCGGGAGTTTTGTCCAGCATCCAGAACTGACAGGACTAGATTGCATAAGACCTTGTTTCTGGGTTGAGTTGATCAGAGGGCGGCCCAAAGAGAGCACAATTTGGACTAGTGGGAGCAGCATATCTTTTTGTGGTGTAAATAGTGACACTGTGGGTTGGTCTTGGCCAGACGGTGCTGAGTTGCCATTCACCATTGACAAG
>cds_ABL67025_A/mallard/Ohio/30/1986_1986/10/20_NA_H2N1_Avian_1986
ATGAATCCAAATCAAAAGATAATAACTATTGGATCAATCTGCATGGCAATTGGAATAATCAGTCTGGTATTACAAATTGGAAATATAATCTCAATATGGGTTAGCCATTCAATCCAGACTGGAAGTCAAAACCACCCTGAAACATGCAATCAAAGTGTCATTAATACCAATTTGATTGCTGAACAGGCTATAGCTCCAATGACACTAGCAGGCAATTCCTCTCTCTGTCCCATTAGTGGATGGGCTATATACAGCAAGGACAATGGTATAAGAATAGGTTCCAAGGGAGATGTATTTGTCATCAGAGAGCCATTTATTTCGTGCTCTCACTTGGAATGCAGGACTTTCTTTCTGACTCAAGGGGCTTTGTTGAATGACAAGCATTCCAATGGAACCGTTAAAGATAGAAGCCCCTATAGAACCTTAATGAGCTGTCCTGTTGGTGAAGCTCCCTCTCCATACAATTCAAGGTTTGAGTCGGTTGCTTGGTCAGCAAGTGCTTGCCATGATGGCATTAGTTGGTTGACAATTGGTATTTCCGGGCCAGACAACGGGGCAGTGGCTGTATTGAAATACAATGGTATAATAACAGACACTATCAAGAGTTGGAGAAACGACATATTGAGAACACAAGAGTCCGAATGTGCCTGCATAAATGGTTCTTGCTTTACCATAATGACTGATGGACCAAGTAATGGCCAGGCCTCATACAAGATTTTCAAGATTGAAAAGGGGAAGGTAGTCAAATCAGTCGAGTTGAGTGCTCCTAATTACCACTATGAGGAGTGTTCCTGTTATCCTGATGCTGGCGAGGTGATGTGTGTATGCAGAGACAATTGGCATGGTTCGAATCGACCATGGGTGTCTTTCAATCAGAATCTAGAATATCAGATAGGATACATATGCAGCGGGGTTTTTGGAGACAATCCACGCCCCAATGATGGAACAGGCAGTTGTGGTCCAGTGTCTTCTAATGGGGCATATGGGGTAAAGGGGTTTTCATTTAAATACGGCAATGGTGTTTGGATAGGAAGAACTAAAAGTACTAGTTCAAGGAGTGGATTTGAAATGATTTGGGATCCCAATGGATGGACAGAGACAGACAATAGTTTCTCAGTGAAGCAAGATATCGTAGCAATAACTGATTGGTCAGGGTATAGCGGGAGTTTTGTCCAGCATCCGGAATTAACAGGACTAGACTGCATGAGGCCTTGCTTCTGGGTTGAACTGATAAGAGGAAGGCCCAAGGAGAATACAATCTGGACTAGTGGGAGCAGCATTTCCTTTTGTGGAGTAAATAGTGACACTGTAGGTTGGTCTTGGCCAGACGGTGCTGAGTTGCCATTCACCATTGACAAG
>cds_ABJ53562_A/duck/Viet_Nam/18/2005_2005//_NA_H5N1_Avian_2005
ATGAATCCAAATCAGAAGATAATAACCATCGGATCAATCTGCATGGTGACTGGAATCGTTAGCTTAATGTTACAAATTGGGAACATGATCTCAATATGGGGCAGTCATTCAATTCACACAGGGAATCAACACCAATCTGAACCA------------------AATACTAATTTTCTTACTGAGAAAGCTGTGGCTTCAGTAAAATTAGCGGGCAATTCATCTCTTTGCCCCATTAACGGATGGGCTGTATACAGTAAGGACAACAGTATAAGGATCGGTTCCAAGGGGGATGTGTTTGTTATAAGAGAGCCGTTCATCTCATGCTCCCATTTGGAATGCAGAACTTTCTTTTTGACTCAGGGAGCCTTGCTGAATGACAAGCACTCCAATGGGACTGTCAAAGACAGAAGCCCTCACAGAACATTAATGAGTTGTCCTGTGGGTGAGGCTCCCTCCCCATATAACTCAAGGTTTGAGTCTGTCGCTTGGTCAGCAAGTGCTTGCCATGATGGCACCAGTTGGTTGACAATTGGTATTTCTGGCCCAGACAACGGGGCTGTGGCTGTAGTGAAGTACAATGGCATAATAACTGACACTATCAAGAGTTGGAGGAACAACATACTAAGAACTCAAGAGTCTGAGTGTGCATGTGTAAATGGCTCTTGCTTTACTGTAATGACTGACGGACCAAGTAATGGTCAGGCATCACATAAGATCTTCAAAATGGAAAAAGGGAAAGTGGTTAAATCAGTCGAATTGGATGCTCCTAATTATCACTACGAGGAATGCTCCTGTTATCCTGATGCTGGCAAAATCACATGTGTGTGCAGGGATAATTGGCATGGCTCAAATCGGCCATGGGTATCTTTCAATCAAAATTTGGAGTATCAAATAGGATATATATGCAGTGGAGTTTTCGGAGACAATCCACGCCCCAATGATGGAACAGGTAGTTGTGGTCCGGTGTCCTCTAACGGAGCACATGGGGTAAAAGGGTTTTCATTTAAATACGGCAATGGTGTCTGGATCGGGAGAACCAAAAGCACTAATTCCAGGAGCGGCTTTGAAATGATTTGGGATCCAAATGGGTGGACTGAAACGGACAGTAGCTTTTCAGTGAAACAAGATATCGTAGCAATAACTGATTGGTCAGGATATAGCGGAAGTTTTGTCCAGCATCCAGAACTGACAGGACTAGATTGCATAAGACCTTGTTTCTGGGTTGAGTTGATCAGAGGGCGGCCCAAAGAGAGCACAATTTGGACTAGTGGGAGCAGCATATCTTTTTGTGGTGTAAATAGTGACACTGTGGGTTGGTCTTGGCCAGACGGTGCTGAGTTGCCATTCACCATTGACAAG
>cds_ABJ51698_A/chicken/Viet_Nam/9/2005_2005//_NA_H5N1_Avian_2005
ATGAATCCAAATCAGAAGATAATAACCATCGGGTCAATCTGTATGGTAACTGGAATAATTAGCTTAATGTTACAAATTGGGAACATGATCTCAATATGGGTCAGGCATTCAATTCACACAGGGAATCAACACCAATCTGAACCA------------------AATACTAATTTTCTTACTGAGAAAGCTGTGGCTTCAGTAAAATTAGCGGGCAATTCATCTCTTTGCCCCATTAACGGATGGGCTGTATACAGTAAGGACAACAGTATAAGGATCGGTTCCAAGGGGGATGTGTTTGTTATAAGAGAGCCGTTCATCTCATGCTCCCACTTGGAATGCAGAACTTTCTTTTTGACTCAGGGAGCCTTGCTGAATGACAAGCACTCCAATGGGACTGTCAAAGACAGAAGCCCTCACAGAACATTAATGAGTTGTCCTGTGGGTGAGGCTCCCTCCCCATATAACTCAAGGTTTGAGTCTGTCGCTTGGTCAGCAAGTGCTTGCCATGATGGCACCAGTTGGTTGACAATTGGTATTTCTGGCCCAGACAATGGGGCTGTGGCTGTAGTGAAGTACAATGGCATAATAACAGACACTATCAAGAGTTGGAGGAACAACATACTGAGAACTCAAGAGTCTGAGTGTGCATGTGTAAATGGCTCTTGCTTTACTATAATGACTGACGGACCAAGTAATGGTCAGGCATCACATAAGATCTTCAAAATGGAAAAAGGGAAAGTGGTTAAATCAGTCGAATTGGATGCTCCTAATTATCACTATGAGGAATGCTCCTGTTATCCTGATGCCGGCGAAATCACATGTGTGTGCAGGGATAATTGGCATGGCTCAAATCGGCCATGGGTATCTTTCAATCAAAATTTGGAGTATCAAATAGGATATATATGCAGTGGAGTTTTCGGAGACAATCCACGCCCCAATGATGGAACAGGTAGTTGTGGTCCGGTGTCCTCTAACGGGGCATATGGGGTAAAAGGGTTTTCATTTAAATACGGCAATGGTGTCTGGATCGGGAGAACCAAAAGCACTAATTCCAGGAGCGGCTTTGAAATGATTTGGGATCCAAATGGGTGGACTGAAACGGACAGTAGCTTTTCAGTGAAACAAGATATCGTAGCAATAACTGATTGGTCAGGGTATAGCGGGAGTTTTGTCCAGCATCCAGAACTGACAGGACTAGATTGCATAAGACCTTGTTTCTGGGTTGAGTTGATCAGAGGGCGGCCCAAAGAGAGCACAATTTGGACTAGTGGGAGCAGCATATCTTTTTGTGGTGTAAATAGTGACACTGTGGGTTGGTCTTGGCCAGACGGTGCTGAGTTGCCATTCACCATTGACAAG
>cds_ABB19554_A/mallard/Alberta/965/1979_1979/08/16_NA_H1N1_Avian_1979
ATGAATCCAAATCAAAAGATAATAACTATTGGGTCAATCTGCATGGCAATTGGGATAATCAGTCTGGTATTACAAATTGGAAATATAATCTCAATATGGGTTAGCCATTCAATCCAGACTGGAAGTCAAAACCACCCTGAAACATGCAATCAAAGTGTCATTAATACCAATTTGATTGCTGAACAGGCTGTAGCTCCAGTGACACTAGCAGGCAATTCCTCTCTCTGTCCCATTAGTGGATGGGCTATATACAGCAAGGACAATGGTATAAGGATAGGTTCCAAGGGAGATGTATTTGTCATCAGAGAGCCATTTATTTCGTGCTCTCACTTGGAATGCAGGACTTTCTTTCTGACTCAAGGGGCCTTGTTGAATGACAAGCATTCCAATGGAACCGTTAAAGACAGAAGCCCCTATAGAACCTTAATGAGCTGTCCTGTTGGTGAGGCTCCCTCTCCATACAATTCAAGGTTTGAGTCGGTTGCTTGGTCAGCAAGTGCTTGCCATGATGGCATTAGTTGGTTGACAATTGGTATTTCCGGGCCAGACAACGGGGCAGTGGCTGTATTGAAATACAATGGTATAATAACAGACACTATCAAAAGTTGGAGAAACAACATATTGAGAACACAAGAGTCTGAATGTGCCTGCATAAATGGTTCTTGCTTTACTATAATGACTGATGGACCAAGTAATGGCCAGGCCTCATACAAGATTTTCAAGATAGAAAAGGGGAAGGTAGTCAAATCAGTAGAGTTGAATGCTCCTAATTACCACTATGAGGAGTGTTCCTGTTATCCTGATGCTGGCGAGGTAATGTGTGTATGCAGAGATAACTGGCATGGTTCGAATCGACCATGGGTGTCTTTCAATCAGAATCTAGAATATCAGATAGGATACATATGCAGCGGGGTTTTTGGAGACAATCCACGCCCCAATGATGGAACAGGCAGTTGTGGTCCAGTGTCTTCTAATGGGGCATATGGAGTAAAGGGGTTTTCATTTAAATACGGCAATGGTGTTTGGATAGGAAGAACTAAAAGCACTAGTTCAAGGAGTGGATTTGAGATGATTTGGGATCCCAATGGATGGACTGAGACAGACAATAGTTTCTCAGTGAAGCAAGATATCGTAGCAATAACTGATTGGTCAGGGTATAGCGGGAGTTTTGTCCAGCATCCAGAATTAACAGGACTGGACTGCATGAGACCTTGCTTCTGGGTTGAACTGATCAGGGGAAGGCCCAAGGAGAATACAATCTGGACTAGTGGGAGCAGCATTTCCTTTTGTGGAGTAAATAGCGACACTGTAGGTTGGTCTTGGCCAGACGGTGCTGAGTTGCCATTCACCATTGACAAG
>cds_AAT73334_A/Ck/Viet_Nam/37/2004_2004//_NA_H5N1_Avian_2004
ATGAATCCAAATCAGAAGATAATAACCATCGGATCAATCTGTATGGTAACTGGAATAGTTAACTTAATGTTACAAGTTGGGAACATGATCTCAATATGGGTCAGTCATTCAATTCACACAGGGAATCAACACCAAGCTGAACCA------------------AATACTAATTTTCTTACTGAGAAAGCTGTGGCTTCAGTAAAATTAGCGGGCAATTCATCTCTTTGCCCCATTAACGGATGGGCTGTATACAGTAAGGACAACAGTATAAGGATCGGTTCCAAGGGGGATGTGTTTGTTATAAGAGAGCCGTTCATCTCATGCTCCCACTTGGAATGCAGAACTTTCTTTTTGACTCAGGGAGCCTTGCTGAATGACAAACACTCCAATGGGACTGTCAAAGACAGAAGCCCTCACAGAACATTAATGAGTTGTCCTGTGGGTGAGGCTCCCTCCCCATATAACTCAAGGTTTGAGTCTGTTGCTTGGTCAGCAAGTGCTTGCCATGATGGCACCAGTTGGTTGACAATTGGAATTTCTGGCCCAGACAATGGGGCTGTGGCTGTATTGAAATACAATGGCATAATAACAGACACTATCAAGAGTTGGAGGAACAACATACTGAGAACTCAAGAGTCTGAATGTGCATGTGTAAATGGCTCTTGCTTTACTGTAATGACTGACGGACCAAGTAATGGTCAGGCATCACATAAGATCTTCAAAATGGAAAAAGGGAAAGTGGTTAAATCAGTCGAATTGAATGCTCCTAATTATCACTATGAGGAATGCTCCTGTTATCCTGATGCCGGCGAAATCACATGTGTGTGCAGGGATAATTGGCATGGCTCAAATCGGCCATGGGTATCTTTCAATCAAAACTTGGAGTATCAAATAGGATATATATGCAGTGGAGTTTTCGGAGACAATCCACGCCCCAATGATGGAACAGGTAGTTGTGGTCCGGTGTCCTCTAACGGGGCATATGGGGTAAAAGGGTTTTCATTTAAATACGGCAATGGTGTCTGGATCGGGAGAACCAAAAGCACTAATTCCAGGAGCGGCTTTGAAATGATTTGGGATCCAAATGGGTGGACTGAAACGGACAGTAGCTTTTCAGTGAAACAAGATATCGTAGCAATAACTGATTGGTCAGGATATAGCGGGAGTTTTGTCCAGCATCCAGAACTGACAGGACTAGATTGCATAAGACCTTGTTTCTGGGTTGAGTTGATCAGAGGGCGGCCCAAAGAGAGCACAATTTGGACTAGTGGGAGCAGCATATCTTTTTGTGGTGTAAATAGTGACACTGTGGGTTGGTCTTGGCCAGACGGTGCTGAGTTGCCATTCACCATTGACAAG
>cds_AAT73316_A/Dk/Indonesia/MS/2004_2004//_NA_H5N1_Avian_2004
ATGAATCCAAATCAGAAGATAATAACCATTGGATCAATCTGTATGGTAATTGGAATAGTTAGCTTAATGTTACAAATTGGGAACATGATCTCAATATGGGTCAGTCATTCAATTCAGACAGGGAATCAACACCAATCTGAATCA------------------AATACCAACCCTCTTACTGAGAAAGCTGTGGCTTCAGTAACATTAGCGGGCAATTCATCTCTTTGCCCCATTAGAGGATGGGCTGTACACAGTAAGGACAACAGTATAAGGATCGGTTCCAAGGGGGATGTGTTTGTTATTAGAGAGCCGTTCATCTCATGCTCTCACTTGGAATGCAGAACTTTCTTTTTGACTCAGGGAGCCTTGCTGAATGACAAGCACTCCAACGGGACTGTCAAAGACAGAAGCCCTCACAGAACATTGATGAGTTGTCCTGTGGGTGAGGCTCCCTCCCCATACAACTCAAGGTTTGAGTCTGTTGCTTGGTCAGCAAGTGCTTGCCATGATGGCACCAGTTGGTTGACAATTGGAATTTCTGGCCCAGACAATGGGGCTGTGGCTGTATTGAAATACAATGGCATAATAACAGACACTATCAAGAGTTGGAGGAACAATATACTGAGAACTCAAGAGTCTGAATGTGCATGTGTAAATGGCTCTTGCTTTACTGTAATGACTGATGGACCAAGTAATGGGCAGGCATCATATAAGATCTTCAAAATGGAAAAAGGGAAAGTGGTTAAATCAGTCGAATTGGATGCTCCTAATTATCACTATGAGGAGTGCTCCTGTTATCCTGATGCCGGCGAAATCACATGTGTGTGCAGGGATAATTGGCATGGCTCAAATAGGCCATGGGTATCTTTCAATCAAAATTTGGAGTATCAAATAGGATATATATGCAGTGGAGTTTTCGGAGACAATCCACGCCCCAATGATGGAACAGGTAGTTGTGGTCCGATGTCCCTTAACGGGGCATATGGGGTAAAAGGGTTTTCATTTAAATACGGCAATGGTGTTTGGATCGGGAGAACCAAAAGCACTAATTCCAGGAGCGGCTTTGAAATGATTTGGGATCCAAATGGGTGGACTGAAACGGACAGTAGCTTTTCGGTGAAACAAGATATAGTAGCAATAACTGATTGGTCAGGATATAGCGGGAGTTTTGTCCAGCATCCAGAACTGACAGGATTAGATTGCATAAGACCTTGTTTCTGGGTTGAGTTAATCAGAGGGCGGCCCAAAGAGAGCACAATTTGGACTAGTGGGAGCAGCATATCTTTTTGTGGTGTAAATAGTAACACTGTGAGTTGGTCTTGGCCAGACGGTGCTGAGTTGCCATTCACCATTGACAAG
>cds_AAO62054_A/mallard/Stralsund/41-6/1981_1981//_NA_H2N1_Avian_1981
ATGAATCCAAATCAAAAGATAATAACCATTGGGTCAATCTGTATGGTAGTTGGAATAATCAGCTTGATATTGCAAATTGGAAATATAATCTCAATCTGGGTTAGCCATTCAATTCAGACTGGGAACCAAAACCAACCTGAACCATGCAATCAAAGCATCATTAATACCAATTTTGCCGCAGAACAAGCTGTAGCTTCAGTGGCATTAGCGGGCAATTCCTCTCTCTGCCCTATTAGTGGGTGGGCTATATACAGTAAAGACAATGGTATAAGGATTGGTTCCAAAGGGGATGTCTTTGTCATAAGAGAGCCATTCATTTCATGCTCGCATTTGGAATGCAGAACCTTTTTTCTGACTCAAGGAGCCTTGCTGAATGACAAACATTCCAATGGAACCGTGAAAGACAGAAGCCCCTACAGAACCTTAATGAGCTGTCCTGTTGGTGAAGCTCCCTCTCCATACAACTCAAGATTTGAGTCAGTTGCTTGGTCGGCAAGTGCTTGTCATGATGGCATCAGTTGGCTGACAATTGGAATTTCCGGTCCAGATAATGGGGCTGTGGCTGTATTGAAATACAATGGCATAATAACAGATACTATCAAGAGTTGGAGAAACGACATATTGAGGACGCAGGAGTCTGAATGTGCTTGCGTGAATGGTTCTTGCTTTACTGTAATGACCGATGGACCAAGTAATGGGCAGGCCTCATACAAGATCTTCAAGATAGAGAAGGGGAGGGTAGTCAAATCAGTCGAGTTAAATGCCCCTAATTATCACTACGAGGAGTGTTCCTGTTATCCTGATGCTGGCGAAATAACATGTGTGTGCAGGGATAATTGGCATGGCTCGAATCGACCGTGGATTTCCTTCAATCAGAATCTGGAGTATCAAATAGGATATATATGCAGTGGGGTTTTCGGAGACAATCCACGCCCCAATGATGGAACAGGCAGTTGTGGTCCAGTGTCTTCTAATGGAGCATACGGAGTAAAAGGGTTTTCATTTAAATATGGCAATGGTGTTTGGATAGGGAGAACTAAGAGCACTGGTTCCAGGAGTGGCTTTGAGATGGTTTGGGATCCAAATGGATGGACCGAAACAGACAGTAGCTTCTCAGTGAAGCAAGATATTGTAGCAATAACTGATTGGTCGGGGTATAGCGGGAGTTTTGTCCAGCATCCAGAATTAACAGGGCTGGACTGCATGAGACCTTGCTTCTGGGTTGAACTAATCAGGGGACGGCCCAAGGAGAACACAATCTGGACTAGTGGGAGCAGCATCTCTTTCTGTGGTGTAAATAGTGACACTGTGGGTTGGTCTTGGCCAGACGGTGCTGAGTTGCCATTCACCATTGACAAG
>cds_AAF77041_A/Duck/Ohio/118C/93__1993//_NA_H1N1_Avian_1993
ATGAATCCAAATCAAAAGATAATAACTATTGGGTCAGTCTGCATGGCAATTGGAATAATCAGTCTGGTATTACAAATTGGAAATATAATCTCAATATGGGTTAGCCACTCGATCCAGACTGGAAGTCAAAACCGCCCTGAAACATGCAATCAAAGTGTCATTAATACCAATTTGATTGCTGAAAAAACTGCAGCTCCGGTAACACTAGCAGGCAATTCCTCTCTCTGTCCCATTAGTGGATGGGCTATATACAGCAAGGACAATGGTATAAGGATAGGTTCTAAGGGAGATGTGTTTGTCATCAGAGAGCCATTTATTTCGTGTTCTCACTTGGAGTGCAGGACTTTCTTTCTGACTCAAGGGGCCTTATTGAATGACAAGCATTCCAATGGAACCGTTAAGGACAGAAGCCCCTATAGAACCTTAATGAGCTGTCCTGTTGGTGAAGCCCCCTCTCCATACAATTCAAGGTTTGAGTCAGTTGCTTGGTCAGCAAGTGCTTGCCACGATGGCATTAGTTGGTTGACAATTGGTATTTCCGGACCAGATAACGGGGCAGTAGCTGTATTGAAATATAATGGTATAATAACAGACACTATCAAAAGTTGGAGAAACAACATACTGAGAACACAAGAGTCTGAATGTGCTTGCATAAATGGTTCTTGCTTTACCATAATGACTGATGGACCAAGTAATGGCCAGGCCTCATACAAAATTTTCAAAATAGAAAAGGGGAAGGTAATCAAATCAGTTGAGTTGAATGCCCCAAATTACCACTATGAGGAGTGTTCCTGTTATCCTGATGCTAGTGAGGTAATGTGTGTATGCAGGGACAACTGGCATGGTTCGAATCGACCATGGGTGTCTTTCAATCAGAATCTAGACTACCAAATAGGATACATATGCAGCGGGGTCTTTGGAGACAATCCACGCCCCAATGATGGAACAGGCAGTTGTGGTCCGGTGTCTTCCAATGGGGCATATGGAGTAAAGGGATTTTCATTTAAATACGGTAATGGTGTTTGGATAGGAAGAACCAAAAGCACTAGTTCAAGAAGTGGGTTTGAGATGATTTGGGACCCCAATGGATGGACAGAGACAGACAATAGCTTCTCAGTGAAGCAAGATATCGTAGCAATAACTGATTGGTCAGGATATAGCGGGAGTTTTGTCCAGCATCCAGAATTAACAGGACTGGACTGCATGAGACCTTGCTTCTGGGTTGAACTGATCAGAGGAAGGCCCAAGGAGAATACGATTTGGACTAGTGGGAGCAGCATTTCCTTTTGTGGAGTAAATAGCGACACTGTAGGTTGGTCTTGGCCAGACGGTGCTGAGTTGCCATTCACCATTGACAAG
>cds_CBW54820_A/chicken/Egypt/Q1185/2010_2010//_NA_H5N1_Avian_2010
ATGAATCCAAATCAGAAGATAATAACCATCGGATCAATCTGTATAGTAATTGGAATAGTTAGCTTAATGTTACAGATTGGGAACATGATCTCAATATGGGTCAGTCATTCAATTCAGACAGGGAATCAGTGCCAAGCTGAACCG------------------AATACTAAATTTCTTACTGAGAAAGCTGTAGCTTCAGTAACATTAGCGGGCAATTCATCTCTTTGTCCCATTAGCGGATGGGCTGTATACAGTAAGGACAACAGTATAAGGATCGGTTCCAGGGGGGATGTGTTTGTTATAAGAGAGCCATTCATCTCATGCTCCCACTTGGAATGCAGAACTTTCTTTTTGACTCAGGGAGCCTTGCTAAATGACAAGCACTCCAATGGGACTGTCAAAGACAGAAGCCCTCACAGAACATTAATGAGTTGTCCTGTGGGTGAGGCTCCCTCCCCATATAACTCAAGGTTTGAGTCTGTTGCTTGGTCAGCTAGTGCTTGCCATGATGGCATCAGTTGGTTGACAATTGGAATTTCTGGTCCAGACAATGGGGCTGTGGCTGTATTGAAATACAATGGCATAATAACAGACACCATCAAGAGTTGGAGGAACAACATACTAAGAACTCAAGAATCTGAATGTGCATGTATAAATGGCTCTTGCTTTACTGTAATGACTGACGGACCAAGTAGTGGGCAGGCATCATATAAGATCTTCAAAATGGAAAAAGGGAAAGTGGTTAAATCAGTCGAACTAGATGCTCCTAATTATCACTATGAGGAGTGCTCCTGTTATCCTGATGCCGGCGAAATCACATGTGTGTGTAGGGATAATTGGCATGGCTCAAATAGGCCATGGGTATCTTTCAATCAAAATCTGGAGTATCAAATAGGATATATATGCAGTGGAGTTTTCGGAGACAATCCACGCCCCAATGATGGAACAGGTAGTTGTGGTCCGGTGTCCCCTAACGGGGCATATGGGGTAAAAGGGTTTTCATTTAAATACGGCAATGGTGTTTGGATCGGGAGGACCAAAAGCACTAATTCCAGGAGCGGCTTTGAAATGATTTGGGACCCAAATGGGTGGACTGGAACGGACAGTAGCTTTTCAGTGAAGCAAGATATCGTAGCAATAACTGATTGGTCAGGATATAGTGGGAGTTTTGTCCAGCATCCAGAACTGACAGGATTAGATTGCATAAGACCTTGTTTCTGGGTTGAGTTAATCAGAGGGCAGCCTAAAGAGAGCACAATTTGGACCAGTGGAAGCAGCATATCCTTTTGTGGTGTAAATAGTGACACTGTTAGTTGGTCTTGGCCAGACGGTGCTGAGTTGCCATTCACCATTGACAAG
>cds_CAQ57763_A/chicken/Poland/R3248/2007_2007//_NA_H5N1_Avian_2007
ATGAATCCAAATCAGAAGATAATAACCATCGGATCAATCTGTATGGTAATTGGAATAGTTAGCTTAATGTTACAAATTGGGAACATGATCTCAATATGGGTCAGTCATTCAATTCTGACAAGGAATCAACGCCAAGCTGAACCA------------------AATACTAAATTTCTTACTGAGAAAGCTGTGGCTTCAGTAACATTAGCGAGCAATTCATCTCTTTGCCCCATTAGCGGATGGGCTGTATACAGTAAGGACAACAGTATAAGGATCGGTTCCAGGGGGGATGTGTTTGTTATAAGAGAGCCGTTCATCTCATGCTCCCACTTGGAATGCAGAACTTTCTTTTTGACTCAGGGAGCCTTGCTGAATGACAAGCACTCCAATGGGACTGTCAAAGACAGAAGCCCTCACAGAACATTAATGAGTTGTCCTGTGGGTGAGGCTCCCTCCCCATATAACTCAAGGTTTGAGTCTGTTGCTTGGTCAGCAAGTGCTTGCCATGATGGCACCAGTTGGTTGACAATTGGAATTTCTGGTCCAGACAATGGGGCTGTGGCTGTATTGAAATACAATGGCATAATAACAGACACCATCAAGAGTTGGAGGAACAACATACTGAGAACCCAAGAGTCTGAATGTGCATGTGTAAATGGCTCTTGCTTTACTGTAATGACTGATGGACCAAGTAATGGGCAGGCATCATATAAGATCTTCAAAATGGAAAAAGGAAAAGTGGTTAAATCAGTCGAATTGGATGCTCCTAATTATCACTATGAGGAGTGCTCCTGTTATCCTGATGCCGGCGAAATCACATGTGTGTGCAGGGATAATTGGCATGGCTCAAATAGGCCATGGGTATCTTTCAATCAAAATTTGGAGTATCAAATAGGATATATATGCAGTGGAGTTTTCGGAGACAATCCACGCCCCAATGATGGAACAGGTAGTTGTGATCCGGTGTCCCTTAACGGGGCATATGGGGTAAAAGGGTTTTCATTTAAATACGGCAATGGTGTTTGGATTGGGAGAACCAAAAGCACTAATTCCAGGAGCGGCTTTGAAATGATTTGGGACCCAAATGGATGGACTGGAACGGACAGTAGCTTTTCGGTGAAGCAAGATATCGTAGCAATAACTGATTGGTCAGGATATAGCGGGAGTTTTGTCCAGCATCCAGAATTGACAGGATTAGATTGCATAAGACCTTGTTTCTGGGTTGAGTTAATCAGGGGGCGGCCTGAAGAGAGCACAATTTGGACCAGTGGGAGCAGCATATCTTTTTGTGGTGTAAATAGTGACACTGTTAGTTGGTCTTGGCCAGACGGTGCTGAATTGCCATTCACCATTGACAAG
>cds_CAJ75449_A/duck/Viet_Nam/TG24-01/2005_2005//_NA_H5N1_Avian_2005
ATGAATCCAAATCAGAAGATAATAACCATCGGATCAATCTGTATGGTAACTGGAATAGTTAGCTTAATGTTACAAATTGGGAACATGATCTCAATATGGGTCAGTCATTCAATTCACACAGGGAATCAACACCAATCTGAACCA------------------AATACTAATTTTCTTACTGAGAAAGCTGTGGCTTCAGTAAAATTAGCGGGCAATTCATCTCTTTGCTCCATTAACGGATGGGCTGTATACAGTAAGGACAACAGTATAAGGATCGGTTCCAAGGGGGATGTGTTTGTTATAAGAGAGCCGTTCATCTCATGCTCCCACTTGGAATGCAGAACTTTCTTTTTGACTCAGGGAGCCTTGCTGAATGACAAGCACTCCAATGGGACTGTCAAAGACAGAAGCCCTCACAGAACATTAATGAGTTGTCCTGTGGGTGAGGCTCCCTCCCCATATAACTCAAGGTTTGAGTCTGTCGCTTGGTCAGCAAGTGCTTGCCATGATGGCACCAGTTGGTTGACAATTGGTATTTCTGGCCCAGACAATGGGGCTGTGGCTGTAGTGAAGTACAATGGCATAATAACAGACACTATCAAGAGTTGGAGGAACAACATACTGAGAACTCAAGAGTCTGAGTGTGCATGTGTAAATGGCTCTTGCTTTACTGTAATGACTGACGGACCAAGTAATGGTCAGGCATCACATAAGATCTTCAAAATGGAAAAAGGGAAAGTGGTTAAATCAGTCGAATTGGATGCTCCTAATTATCACTATGAGGAATGCTCCTGTTATCCTGATGCCGGCGAAATCACATGTGTGTGCAGGGATAATTGGCATGGCTCAAATCGGCCATGGGTGTCTTTCAATCAAAATTTGGAGTATCAAATAGGATATATATGCAGTGGAGTTTTCGGAGACAATCCACGCCCCAATGATGGAACAGGTAGTTGTGGTCCGGTGTCCTCTAACGGGGCATATGGGGTAAAAGGTTTTTCATTTAAATACGGCAATGGTGTCTGGATCGGGAGAACCAAAAGCACTAATTCCAGGAGCGGCTTTGAAATGATTTGGGATCCAAATGGGTGGACTGAAACGGACAGTAGCTTTTCAGTGAAACAAGATATCGTAGCAATAACTGATTGGTCAGGATATAGCGGGAGTTTTGTCCAGCATCCAGAACTGACAGGACTAGATTGCATAAGACCTTGTTTCTGGGTTGAGTTGATCAGAGGGCGGCCCAAAGAGAGCACAATTTGGACTAGTGGGAGCAGCATATCTTTTTGTGGTGTAAATAGTGACACTGTGGGTTGGTCTTGGCCAGACGGTGCTGAGTTGCCATTCACCATTGACAAG
>cds_CAC95056_A/turkey/Italy/4580/1999_1999//_NA_H7N1_Avian_1999
ATGAATCCAAATCAGAAGATAATAACCATTGGATCAATCTGTATGGTAATTGGAATAGTCAGCTTGATGTTGCAAATTGGGAACATAATCTCAATATGGGTTAGCCATTCAATTCAGACAGGGAATCAATACCAGCCTGAACCATGCAACCAAAGCATT------------------ACTGAACAGGCTGTAACTTCGGTGACATTAGCGGGCAATTCATCTCTTTGCCCTATTAGTGGGTGGGCTATATACAGTAAGGATAACGGTATAAGAATTGGTTCCAAGGGGGATGTATTTGTTATAAGAGAGCCATTTATCTCATGCTCCCACTTGGAATGCAGAACCTTCTTTTTGACTCAGGGAGCTCTGTTGAATGACAAGCATTCTAATGGGACCGTCAAAGATAGAAGCCCTTACAGAACCTTGATGAGTTGTCCCGTGGGTGAAGCCCCTTCCCCATACAACTCAAGGTTTGAGTCTGTTGCTTGGTCGGCAAGTGCTTGTCATGATGGCATCAGTTGGTTGACAATTGGAATTTCTGGTCCCGACAATGGGGCTGTGGCTGTATTGAAATACAATGGTATAATAACGGACACTATCAAGAGTTGGAGAAACAACATTTTGAGAACTCAAGAATCCGAATGTGCATGTGTAAATGGCTCTTGCTTTACTGTAATGACCGATGGACCGAGTAATGGGCAGGCCTCATACAAGATCTTCAAGATAGAAAAAGGAAAAGTAGTTAAATCAGTTGAATTGAATGCCCCTAATTATCACTACGAGGAGTGCTCCTGTTATCCTGATGCAGGCGAAATCATGTGTGTGTGCAGGGATAACTGGCATGGCTCGAATCGGCCGTGGGTATCTTTCAATCAAAATCTGGAGTATCAAATAGGATATATATGCAGTGGAGTTTTCGGAGACAATCCACGCCCCAATGATGGAACAGGCAGTTGCGGTCCGATGTCCTCTAACGGGGCATATGGAGTAAAAGGGTTTTCATTTAAATACGGCAATGGTGTTTGGATCGGAAGAACAAAAAGCACTAGTTCCAGAAGCGGCTTTGAGATGATTTGGGATCCGAATGGGTGGGCTGAAACGGACAGTAGCTTCTCAGTGAAGCAAGACATCGTAGCAATAACTGACTGGTCAGGATATAGCGGGAGTTTTGTCCAGCATCCAGAACTGACAGGATTAGATTGCATGAGACCTTGTTTCTGGGTTGAGCTAATCAGAGGGCGGCCCAAAGAGAACACAATTTGGACTAGTGGGAGCAGCATATCCTTTTGTGGTGTAAATAGTGACACTGTGGGTTGGTCTTGGCCAGACGGTGCTGAGTTGCCATTCACCATTGACAAG
>cds_CAC84262_A/duck/Hong_Kong/73/76_1976//_NA_H6N1_Avian_1976
ATGAATCCAAATCGGAAGATAATAACTATTGGGTCAATCTGTATGGTAATTGGAATAATCAGCCTGATATTACAAATTGGAAACATAATCTCAATATGGGTTAGCCATTCGATTCAGACAGGAAATCAAAACCAACCTGAAACATGCAATCAAAGTATTATTAATACTAATTTTATTGCTGAACAGGCTGTAGCACCAGTGGCACTAGCGGGCAATTCCTCTCTCTGCCCCACTAGTGGATGGGCTATATACAGCAAGGACAATGGTGTAAGGATCGGTTCCAAGGGAGATGTATTTGTCATCAGGGAGCCATTCATTTCATGCTCCCACTTGGAATGCAGGACTTTTTTTCTAACCCAAGGAGCCTTGTTGAATGACAAACATTCCAATGGAACCGTTAAGGACAGAAGCCCCTATAGAACCTTGATGAGCTGTCCTGTTGGTGAGGCTCCCTCTCCATACAATTCAAGATTCGAGTCGGTTGCTTGGTCGGCAAGTGCTTGTCATGATGGCATTGGTTGGTTAACAATTGGAATTTCCGGACCAGACAATGGGGCGGTAGCTGTATTGAAATATAATGGCATAATAACAGACACTATCAAAAGTTGGAGAAATAACATATTAAGGACACAAGAATCTGAATGTGCCTGCATAAATGGTTCTTGCTTTACTATAATGACTGACGGACCAAGTAATGGGCAGGCTTCATACAAGATTTTCAAGATAGAGAAGGGGAAGGTAGTCAAATCTGTCGAGTTGAATGCTCCTGATTACCACTATGAGGAGTGTTCCTGTTACCCTGATGCTGGGGAAGTAATATGTGTGTGCAGAGATAATTGGCATGGCTCGAATCGACCATGGGTGTCTTTCAATCAGAATCTAGAGTATCAGATAGGATACATATGCAGTGGAGTTTTCGGAGACAATCCACGCCCCAATGATGGAACAGGCAGCTGTGGTCCAGTGTCCTCTAATGGAGCATATGGAGTAAAGGGATTCTCATTTAGATACGGCAAGGGTGTTTGGATAGGGAGAACTAAAAGTACTAGTTCCCGGAGTGGATTTGAGATGATTTGGGATCCTAATGGATGGACAGAGACAGACAGTAGTTTCTCAGTGAAGCAAGATATCGTAGCAATAACTGATTGGTCAGGATATAGCGGGAGTTTTGTTCAACATCCAGAATTGACAGGGCTGGGCTGCATGAGACCTTGCTTCTGGGTTGAATTGATCAGAGGACGGCCCAAGGAGAATACAATCTGGACTAGTGGAAGCAGCATTTCCTTCTGTGGTGTAAGTAGCGACACTGTAGGTTGGTCTTGGCCAGACGGTGCTGAGTTGCCATTCACCATTGACAAG
>cds_CAC84259_A/pheasant/Hong_Kong/NT261/00_2000//_NA_H6N1_Avian_2000
ATGAATCCAAACCAGAAGATAATAACCATTGGATCAATCTGTATGGTAGTTGGAATAATCAGCCTGGTGTTACAAATTGGAAACATAATATCAATATGGGTTAGCCACATAATTCAGACCGGGCATCCAAACCAGCATGGGCCATGCAATCAAAGCATC---------AATTTTTACACTGAGCAGGCTGCAGCTTCAGCGACATTATTGGGCAATTCCTCTCTCTGCCCTATTAGTGGATGGGCTATATACAGTAAAGACAATAGTATAAGAATTGGTTCCAAAGGGGATGTATTTGTTATGAGAGAGCCATTCATCTCATGCTCCCATTTGGAATGCAGAACCTTTTTCTTGACTCAAGGAGCCCTATTGAATGACAAGCATTCTAATGGGACCGTCAAAGACAGAAGCCCCTATAGAACTTTAATGAGCTGTCCTGTTGGTGAGGCTCCTTCCCCATACAACTCAAGGTTTGAGTCTGTTGCTTGGTCAGCAAGTGCTTGCCATGATGGCCTTAGTTGGCTAACAATTGGGATTTCCGGTCCGGATAATGGGGCTGTGGCTGTGTTGAAATACAATGGCATAATAACAGACACCATCAAAAGTTGGAGGAACAACATACTGAGGACACAAGAGTCTGAATGTGCATGTGTGAATGGTTCTTGTTTTACTGTAATGACAGATGGACCGAGTAATGAACAGGCCTCATACAAGATTTTCAAGATAGAGAAGGGGAAAGTAGTCAAATCAGTTGAGTTGAACGCCCCTAATTATCATTACGAGGAGTGCTCCTGTTATCCTGATGCTGGCGAAGTCACATGTGTGTGCAGAGATAATTGGCATGGCTCTAACCGACCGTGGGTGTCATTCAATCAGAATCTGGAGTATCAAATAGGATATATATGCAGTGGGGTTTTCGGAGACAATCCACGCCCCAATGATGGGACAGGCAGTTGTGGTCCAGTGTCTCTTAACGGAGAGTATGGAGTAAAAGGGTTTTCATTTAAGTACGGCAATGGTGTTTGGATCGGGAGAACCAAAAGCACTAGTTCCAGGAGCGGGTTTGAAATGGTTTGGGATCCGAATGGGTGGACCGAAACAGATAGTAACTTCTCATTGAAACAAGACATCATAGCAATAACTGATTGGTCAGGATACAGCGGGAGTTTTATCCAACATCCAGAACTGACAGGATTAAATTGCATGAGACCTTGCTTCTGGGTTGAACTAATCAGAGGGAGGCCCAAAGAGAAAACAATCTGGACTAGTGGGAGCAGTATATCTTTCTGTGGTGTAAATAGTGACACTGTGGGTTGGTCTTGGCCAGACGGTGCTGAGGTGCCATTCACCATTGACAAG
>cds_CAC84255_A/quail/Hong_Kong/1721-20/99_1999//_NA_H6N1_Avian_1999
ATGAATCCAAATCAGAAGATAATAACCATTGGGTCAATCTGTATGGTAGTTGGAATAATTAGCTTAATGTTACAAATTGGAAACATAATATCAATATGGGTCAGCCACATAATTCAGACTGGGCATCCAAACCAGCCTGGGCCATGCAATCAAAGCATC---------AATTTTTACACTGAGCAGGTTGCAGCTTCAGTGGCATTAGCGGGCAATTCCTCTCTCTGCCCTATTAGTGGATGGGCTATATACAGTAAAGACAATAGTATAAGGATTGGTTCCAAAGGGGATGTGTTTGTTATGAGAGAACCATTCATCTCATGCTCCCATTTGGAATGTAGAACCTTTTTCTTGACCCAAGGAGCCCTATTGAATGACAAGCATTCTAATGGGACCGTCAAAGACAGAAGCCCCTATAGAACTTTAATGAGCTGTCCTGTTGGTGAGGCTCCTTCCCCATACAACTCAAGGTTTGAGTCTGTTGCTTGGTCAGCAAGTGCTTGCCATGATGGCATTAGTTGGCTAACAATTGGAATTTCCGGTCCGGATAATGGGGCTGTAGCTGTGTTGAAATACAATGGCATAATAACAGACACCATCAAGAGTTGGAAGAACAACATACTGAGGACACAAGAGTCTGAATGTGCATGTGTGAATGGTTCTTGTTTTACTGTAATGACAGATGGACCGAGTAATGAACAGGCCTCATACAAGATTTTCAAGATAGAAAAAGGGAAAGTAGTCAAATCAGTTGAGTTGAACGCCCCTAATTATCACTACGAGGAATGCTCCTGTTACCCTGATGCTGGCGAAATCACATGTGTGTGCAGGGATAATTGGCATGGCTCGAACCGACCATGGGTGTCTTTCAATCAGAATCTGGAGTATCAAATAGGATATATATGCAGTGGGGTTTTCGGAGACAGTCCACGTCCCAATGATGGGACAGGCAGCTGTGGTCCAATGTCCCTTAACGGAGAGTATGGAGTAAAAGGGTTTTCATTTAAATACGGCAATGGTGTTTGGATCGGGAGAACCAAAAGCACTAGTTCCAGGAGCGGGTTTGAAATGATTTGGGATCCAAACGGGTGGACCGGAACAGACAGTAACTTCTCATCGAAGCAAGACATCATAGCAATAACTGATTGGTCAGGATACAGCGGGAGTTTTGTCCAACATCCAGAACTGACAGGATTAAATTGCATGAGACCTTGCTTCTGGGTTGAACTAATCAGAGGGAGGCCCAAAGAGAAAACAATCTGGACTAGTGGGAGCAGTATATCTTTCTGTGGTGTAAATGGTGACACTGTGGGTTGGTCTTGGCCAGACGGTGCTGAGTTGCCATTCATCATTGACAAG
>cds_BAX00608_A/duck/Dakahlia/1536CAG/2015_2015/02/10_NA_H5N1_Avian_2015
ATGAATCCAAATCAGAAGATAATAACCATCGGATCAATCTGTATGGTAATTGGGATAGCTAGCTTAATGTTACAAATTGGAAACATAATCTCAATATGGATCAGTCATTCAATTCAGACAGGGAACCAATGCCAAGATGAATCA------------------AACACTAAATTTCTTGCTGAAAAAGCTGTGGCTTCAGTAACATTAGCAGGCAATTCATCTCTTTGTCCCGTTAGCGGATGGGCTGTGTACAGTAAAGATAACAGCATAAGGATCGGTTCCAAGGGGGATGTGTTTGTTATAAGAGAGCCATTCATCTCATGCTCCCACTTGGAATGCAGAACTTTCTTTTTAACCCAGGGAGCCTTACTGAATGACAAGCACTCCAATGGAACTGTCAAAGACAGAAGCCCTCACAGAACATTAATGAGTTGTCCGGTGGGTGAGGCTCCCTCCCCATACAACTCAAGGTTTGAGTCTGTTGCTTGGTCAGCAAGCGCTTGCCATGATGGCACCAGTTGGTTGACAATTGGAATTTCTGGTCCAGACAGTGGGGCTGTGGCTGTATTGAAATACAATGGCATAATAACAGACACCATCAAGAGCTGGAGGAACAACATAATGAGAACTCAAGAGTCTGAATGTGCATGTGTAAATGGCTCTTGCTTTACTATAATGACTGATGGACCAAGTAATGGCCAGGCATCATATAAGGTCTTCAAAATGGAAAAGGGAAAAGTGATTAAATCAGTCGAATTGGATGCTCCTAATTATCACTATGAGGAGTGCTCCTGTTATCCTGATGCCGGCGAAATCACATGTGTGTGCAGGGATAATTGGCATGGATCAAACAGGCCATGGATATCTTTCAATCAAAATTTGGAGTATCAAATAGGATATATATGCAGTGGAGTTTTCGGAGACAATCCACGCCCCAATGATGGAACGGGTAGTTGTGGTCCGGTGTTCCCTAACGGGGCATATGGGGTAAAAGGGTTTTCATTTAAATACGGCAATGGTGTTTGGATCGGGAGAACCAAAAGCACTAATTCCAGGAGCGGCTTTGAAATGATTTGGGACCCAAATGGGTGGACTGGAACGGACAGTAGCTTTTCAGTGAAGCAAGATATCGTAGCAATAACTGAATGGTCAGGATATAGCGGGAGTTTTGTCCAGCATCCAGAACTGACAGGATTAGATTGCATAAGACCTTGTTTCTGGGTTGAGTTAATCAGAGGGCGGCCTAAAGAGAGCACAATTTGGACCAGTGGAAGCAGCATATCTTTTTGTGGGGTAAATGGTGACACTGTTAGTTGGTCTTGGCCAGACGGTGCTGAGTTGCCATTCACTATTGACAAG
>cds_BAN79069_A/muscovy_duck/Vietnam/LBM438/2013_2013/06/05_NA_H5N1_Avian_2013
ATGAATCCAAATCAGAAGATAGTAACCATTGGATCAATCTGTATGGTGATTGGAATAATCAGCTTGATGTTACAGATTGGGAACATAATATCAATATGGGTCAGTCATTCAATTCAAACAGGGAATCAACACCAAACTGAACCA------------------AATACTAATTTTCTTACTGAGAACGCTGTAGCTTCAGTAACATTAGCTGGCAATTCATCTCTTTGCCCCATTAAAGGATGGGCTGTACACAGTAAAGACAACAGTATAAGGATTGGGTCCAAGGGGGATGTGTTTGTAATTAGAGAGCCGTTCATATCATGCTCCCATCTGGAATGCAGAACTTTCTTTTTGACTCAGGGAGCTTTACTGAATGACAAGCACTCCAACGGGACTGTCAAAGATAGGAGCCCTCACAGAACGCTAATGAGTTGCCCTATAGGTGAGGCTCCCTCCCCATATAACTCAAGGTTTGAGTCTGTTGCTTGGTCGGCAAGTGCTTGCCATGATGGCACCAGTTGGTTGATAATTGGAATTTCTGGTCCAGACAATGGGGCTGTGGCGGTATTGAAATACAATAGCATAATAACAGACACTATCAAGAGTTGGAAGAATAGCATACTGAGGACCCAAGAGTCTGAATGTGCATGTGTAAATGGCTCTTGCTTTACTGTTATGACAGATGGACCAAGTAATGGGCAGGCATCATATAAGATTTTCAAAATAGAAAAAGGGAAAGTAGTTAAGTCAGTCGAATTGAATGCCCCTAATTATCACTATGAGGAATGCTCCTGTTATCCTGATGCTGGCGAAATCATATGTGTGTGCAGGGATAATTGGCATGGCTCAAACAGGCCATGGGTATCTTTCAATCAGAATTTGGAGTATCGAATAGGATATATTTGCAGTGGAGTTTTCGGTGACAATCCACGGCCAAATGACGGTACAGGTAGTTGTGGTCCAGTGTTCTCCAACGGGGCATATGGGGTAAAAGGGTTCTCATTTAAATATGGCAATGGTGTCTGGATCGGGAGGACCAAAAGCACTCATTCCAGGAGCGGCTTTGAAATGATTTGGGATCCAAACGGGTGGACTGGAACGGACAGTGAATTTTCGATGAAACAAGATATAGTAGCAATAACTGATTGGTCAGGATATAGCGGGAGTTTTGTCCAGCACCCAGAACTGACAGGATTAGATTGCATAAGACCTTGCTTCTGGGTTGAGTTGATCAGAGGGCGGCCCAAAGAGAGCACAATTTGGACTAGTGGGAGCAGCATATCTTTTTGTGGTGTAAATAGTGACACTGTGAGTTGGTCTTGGCCAGACGGTGCTGAGTTGCCATTCACCATTGACAAG
>cds_BAN17332_A/duck/Soc_Trang/8/2012_2012/08/31_NA_H5N1_Avian_2012
ATGAATCCAAATCAGAAGATAATAACCATCGGATCAATCTGTATGGTAACTGGAATAGTTAGCTTAATGTTACAAGTTGGGAACATGATCTCGATATGGGTCAATCATTCAATTCGCACAGGGAATCAACACCAAGCTGAGCCA------------------AATACTAATTTCCCTACTGAAAAAGCTGTGGTCTCAGCAAAATTAACGGGCAATTCATCTCTTTGCCCCATTAACGGATGGGCCGTATACAGCAAGGACAACAGCATAAGGATCGGTTCCAAAGGGGATGTGTTTGTTATAAGAGAGCCATTCATCTCATGCTCTCACTTGGAATGTAGAACTTTCTTTTTGACTCAAGGAGCTTTGCTGAATGATAAACACTCCAATGGGACTGCCAAAGACAGAAGCCCTCACAGAACATTAATGAGTTGTCCTGTGGGTGAGGCTCCCTCCCCGTATAACTCAAGGTTTGAGTCTGTTGCTTGGTCAGCAAGTGCTTGCCATGATGGCACCAGTTGGTTGACAATTGGAATTTCTGGCCCAGATAATGGGGCTGTGGCGGTATTGAAATACAATGGCATAATAACAGACACTATCAAGAGCTGGAGGAACAACATACTGAGAACTCAAGAGTCTGAATGTGCATGTGTAAATGGTTATTGCTTTACTGTAATGACAGATGGACCAAGTAATGGTCAGGCATCACATAAGATTTTCAAAATGGAAAAAGGAAAAGTGATCAAATCAGTCGAATTGGATGCTCCTAATTATCACTATGAGGAATGCTCCTGTTATCCTGATGCCGGCGAAATCACATGTGTATGCAGGGATAATTGGCATGGTTCAAATCGACCATGGATATCTTTCAATCAAAACTTGGAGTATCAAATAGGATATATATGCAGTGGGGTTTTCGGAGACAATCCACGCCCCAATGATGGAAAAGGTAGTTGTGGCCCGGTGTCCTCTAACGGGGCATATGGGGTAAAAGGGTTTTCATTTAAATACGGCAATGGTGTCTGGATCGGGAGAACCAAAAGCACTAATTCTAGGAGCGGCTTTGAAATGATTTGGGATCCAAATGGGTGGACTGAAACAGACAGTAGCTTTTCAGTGAAACAAGATATTGTAGCAATAACTGATTGGTCAGGGTATAGCGGGAGTTTTGTCCAGCATCCAGAACTGACAGGACTAGATTGCATAAGACCTTGTTTCTGGGTTGAGTTGATCAGAGGGCGGCCCAAAGAGGGCACAATTTGGACTAGTGGGAGCAGCATATCTTTCTGTGGTGTAAGTGGTGACACTGTGGGTTGGTCTTGGCCAGACGGTGCTGAGTTGCCATTCACCATTGACAAG
>cds_BAM44581_A/peregrine_falcon/Miyazaki/22M684/2011_2011/02/02_NA_H5N1_Avian_2011
ATGAATCCAAATCAGAAGATAATAACCATTGGATCAGTCTGTATGATAATTGGAATAGTTAGCTTAATGTTACAGATTGGGAACATGATCTCAATATGGGTCAGTCATTCAATTCAAACAGGGAATCAACACCAAGCTGAACCA------------------AATACTAATTTTCTTACTGAGAACGCTGCGGCTTCAGTAACATTAGCGGGCAATTCATCTCTTTGCCCCATTAGAGGATGGGCCGTACACAGTAAAGACAACAGTATAAGGATTGGGTCCAAGGGGGATGTGTTTGTAATTAGGGAGCCGTTTATCTCATGCTCCCATATGGAATGCAGGACTTTCTTTTTGACTCAGGGAGCCTTACTGAATGACAAGCATTCCAACGGGACTGTCAAAGACAGGAGCCCTCACAGAACACTAATGAGTTGTCCTGTGGGTGAGGCTCCCTCCCCATATAACTCGAGGTTTGAGTCTGTTGCTTGGTCAGCAAGCGCTTGCCATGATGGCACCAGTTGGTTGACAATTGGAGTTTCTGGTCCAGACAATGGGGCTGTGGCTGTATTGAAATACAAAGGCATAATAACAGACACTATCAAGAGTTGGGGGAATAACATACTGAGGACTCAAGAGTCTGAATGTGCATGTGTAAATGGCTCTTGCTTTACTGTAATGACAGATGGACCAAGTAATGGACAGGCATCATATAAGATCTTCAAAATAGAAAAAGGGAAAGTAGTTAAATCAGTCGAATTGAATGCTCCTAATTATCACTATGAGGAATGCTCCTGTTATCCTGATTCTGGCGAAATAATATGTGTGTGCAGGGACAATTGGCATGGCTCAAATAGGCCATGGGTATCTTTCAATCAGAATTTGGAGTATCAAATAGGATATATTTGCAGTGGGGTTTTCGGAGACAACCCACGGCCAAATGATGGGACAGGTAGTTGTGGTCCAATGTCCCCTAACGGGGCATATGGGATAAAAGGGTTTTCATTTAAATACGGTAATGGTGTTTGGATCGGGAGAACCAAAAGCACTAGTTCCAGAAGCGGTTTTGAAATGATTTGGGATCCAAATGGGTGGACTGGAACAGACAGTGAATTTTCGGTGAAACAAGATATAGTAGCAATAACTGATTGGTCAGGATATAGCGGGAGTTTTGTCCAGCATCCGGAACTGACAGGATTAGACTGCATAAGACCTTGCTTCTGGGTTGAGTTAATCAGGGGGCGGCCAAAAGAAGGCACAATTTGGACTAGTGGGAGCAGCATATCCTTTTGTGGTGTAAATAGTGACACTGTGAGTTGGTCTTGGCCAGACGGTGCTGAGTTGCCATTCACCATTGACAAG
>cds_BAM36161_A/muscovy_duck/Vietnam/LBM66/2011__2011/12/06_NA_H5N1_Avian_2011
ATGAATCCAAATCAGAAGATAGTAACCATTGGATCAATCTGTATGGCAATTGGAATAATTAGCTTGATGTTACAGATTGGGAACATAATCTCAATATGGGTCAGTCATTCGATTCAAACAGGGAATCAACACCAAACTGAACCA------------------AATACTAATTTTCTTACTGAGAACGCTGTAGCTTCAGTAACATTAGCTGGCAATTCATCTCTTTGCTCCATTAGAGGATGGGCTGTAAACAGTAAAGACAACAGTATAAGGATTGGGTCCAAGGGGGATGTGTTTGTAATTAGAGAGCCGTTCATCTCATGCTCCCATCTGGAATGCAGAACTTTCTTTTTGACTCAGGGAGCTTTACTGAATGACAAGCACTCCAACGGGACTGTCAAAGATAGGAGCCCTCACAGAACGCTAATGAGTTGTCCTATGGGTGAGGCTCCCTCCCCATATAACTCGAGGTTTGAGTCTGTTGCTTGGTCGGCAAGTGCTTGCCATGATGGCATCAGTTGGTTGATAATTGGAATTTCTGGTCCAGACAATGGGGCTGTGGCGGTATTGAAATACAATGGCATAATAACAGACACTATCAAGAGTTGGAGGAATAACATACTGAGGACCCAAGAGTCTGAATGTGCATGTGTAAATGGCTCTTGCTTTACTGTGATGACAGATGGACCAAGTAATGAGCAGGCATCATATAAGATTTTCAAAATAGAAAAGGGGAAAGTAGTTAAGTCAGTCGAATTGAATGCTCCTAATTATCACTATGAGGAATGCTCCTGTTATCCTGATGCTGGCGAAATCACATGTGTATGCAGGGATAATTGGCATGGCTCAAACAGGCCATGGGTATCTTTCAATCAGAATTTGGAGTATCAAATAGGATATATTTGCAGTGGAGTTTTCGGGGACAATCCACGGCCAAATGACGGGACAGGTAGTTGTGGTCCAGTGTTCTCTAACGGGGCATATGGGGTAAAAGGGTTCTCATTTAAATACGGCAATGGTGTCTGGATCGGGAGGACCAAAAGCACTCATTCCAGGAGCGGCTTTGAAATGATTTGGGATCCAAACGGGTGGACTGGAACGGACAGTGAATTTTCGATGAAACAAGATATAGTAGCAATAACTGATTGGTCAGGATATAGCGGGAGTTTTGTCCAGCACCCAGAACTGACAGGATTAGATTGCATAAGACCTTGCTTCTGGGTTGAGTTAATCAGAGGGCGGCCCAAAGAGAGCACAATTTGGACTAGTGGGAGCAGCATATCTTTTTGTGGTGTAAATAGTGACACTGTGAGTTGGTCTTGGCCAGACGGTGCTGAGTTGCCATTCACCATTGACAAG
>cds_BAL61232_A/chicken/EastKalimantan/UT581/2010_2010/06/_NA_H5N1_Avian_2010
ATGAATCCAAATCGGAAGATAATAACCATTGGATCAATCTGTATGATAATCGGAATAGTTAGCCTAATATTACAAATTGGGAACATGATCTCAATATGGGTCAGTCATTCACTTCAGACGGGGAATCAACACCAAGCTAAATCA------------------AATACTAACCCTCTTACTGAGAAAGCTGTGGCTTCAGTAACATTAGCGGGCAATTCATCTCTTTGCCCCATTAGAGGATGGGCTGTACACAGTAAGGACAACAATATAAGGATCGGTTCAAAGGGGGATGTGTTTGTTATTAGAGAACCGTTCATCTCATGTTCCCACCTGGAATGCAGAACTTTCTTCTTAACTCAGGGAGCCTTGCTTAATGACAAGCACTCCAACGGGTCTGTCAAAGACAGAAGCCCTCACAGAACATTAATGAGTTGTCCTGTGGGTGAGGCTCCCTCCCCATATAACTCAAGGTTTGAGTCTGTTGCTTGGTCAGCAAGTGCTTGCCATGACGGCACCAGTTGGTTGACAATTGGAATTTCTGGCCCAGACAATGAGGCTGTGGCTGTATTGAAATACAATGGCATAATAACAGACACTATCAAGAGTTGGAGGAACAACATACTGAGAACTCAAGAGTCTGAATGTGTATGTGTAAATGGCTCTTGCTTTACTGTAATGACTGATGGTCCAAGTAATGGGCAGGCATCATATAAGATCTTCAAAATGGAAAAGGGAAAAGTGGTCAAATCAGTCGAATTGGATGCTCCCAATTATCACTATGAGGAGTGCTCCTGTTATCCTGATGCCGGCGAAATCACATGTGTTTGCAGGGATAATTGGCATGGATCAAATAGGCCATGGGTATCTTTCAATCAAAATTTGGAGTACCAAATAGGATATATATGCAGTGGAGTTTTCGGAGACAATCCACGCCCCAATGATGGAACAGGTAGTTGTGGCCCGATGTCCCCTGAAGGGGCATTTGGGGTAAAAGGGTTTTCATTTAAATACGGCAATGGTGTTTGGATCGGGAGAACCAAAAGCACTAACTCCAGGAGCGGCTTTGAAATGATTTGGGATCCAAATGGGTGGATTGGAACGGACAGTAGCTTTTCAATGAAACAAGATATAGTAGCAATAACTGACTGGTCAGGATATAGCGGGAGTTTTGTCCAGCATCCAGAACTGACAGGGTTAGATTGCATAAGACCTTGTTTCTGGGTTGAGTTAATCAGAGGGCGACCCAAAGAGAGCACAATTTGGACTAGTGGGAGCAGCATATCTTTTTGTGGGGTAAATAGTGACACTGTGAGTTGGTCTTGGCCAGACGGTGCTGAGTTGCCATTCACCATTGACAAG
>cds_BAL61229_A/chicken/Riau/UT531/2010_2010/07/_NA_H5N1_Avian_2010
ATGAATCCAAATCAGAAGATAATAACCATTGGATCAACCTGTATGGTAATTGGAATAGTTAGCTTAATGTTACAAATTGGGAACATAATCTCCTTATGGGTCAGTCATTCAATTCAGAAAGGGAATCAACACCAAGCTGAATCA------------------AATACTAACCCTCTTACTGAGAAAGCTGTGGCTTCTGTAACATTAGCGGGCAATTCATCTCTTTGCCCCATTAGAGGATGGGCTGTGCACAGTAAGGACAACAATATAAGGATCGGTTCCAAGGGGGATGTGTTTGTTATTAGAGAGCCGTTCATCTCATGCTCCCACTTGGAATGCAGAATTTTCTTCTTAACTCAGGGAGCCTTGATGAATGACAAGCACTCCAACGGAACTGTCAAAGACAGAAGCCCTCATAGAACATTAATGAGTTGTCCTGTGGGTGAGGCTCCCTCCCCATATAACTCAAGGTTTGAGTCTGTTGCTTGGTCAGCTAGTGCTTGCCATGATGGCACCAGTTGGTTGACAATTGGAATTTCTGGCCCAGACAATGAGGCTGTGGCTGTATTGAAATACAATGGCATAATAACAGACACTATCAAGAGTTGGAGAAACAATATACTGAGAACTCAAGAGTCTGAATGTGCATGTGTAAATGGCTCTTGCTTTACTGTAATGACTGATGGACCAAGTAATGGGCAGGCATCATATAAGATCTTCAAAATGAGAAAAGGAAAAGTGGTCAAATCAGTCGAATTGGATGCTCCTAATTACCATTATGAGGAGTGCTCCTGTTATCCTGACGCCGGCGAAATCACATGTGTTTGTAGGGATAATTGGCATGGCTCAAATAGGCCATGGGTATCTTTCAATCAAAATTTGGAGTATCAAATAGGGTATATATGCAGTGGAGTTTTCGGAGACAATCCACGCCCCAATGATGGAACAGGTAGTTGTGGCCCGATGTCCCCTAACGGGGCATATGGGGTAAAAGGGTTTTCATTTAAATACGGCAATGGTGTTTGGATCGGGAGAACCAAAAGCACTAACTCCAGGAGCGGTTTTGAAATGATTTGGGATCCAAATGGGTGGACTGGAACGGACAGTAGCTTTTCAGTGAAACAAGATATAGTAGCAATAACTGATTGGTCAGGATATAGCGGGAGTTTTGTCCAGCATCCAGAACTGACAGGACTAGATTGCATAAGACCTTGTTTCTGGGTTGAGTTAATCAGAGGGCGGCCCAAAGAGAGTACAATTTGGACTAGTGGGAGCAGCATATCTTTTTGTGGTGTAAATAGTGACACTGTGAGCTGGTCTTGGCCAGACGGTGCTGAGTTGCCATTCACCATTGACAAG
>cds_BAL61227_A/chicken/EastKalimantan/UT511/2010_2010/04/_NA_H5N1_Avian_2010
ATGAATCCAAATCAGAAGATAATAACCATTGGATCAACCTGTATGGTAATTGGAATAGTTAGCTTAATGTTACAAATTGGGAACATAATCTCAATATGGGTCAGTCATTCAATTCAGAAAGGGAATCAACACCAAGCTGAATCA------------------AATACTAAACCTCTTACTGAGAAAGCTGTGGCTTCTGTAACATTAGCGGGCAATTCATCTCTTTGTCCCATTAGAGGATGGGCTGTACACAGTAAGGACAACAATATAAGGATCGGTTCCAAGGGGGATGTGTTTGTTATTAGAGAGCCGTTCATCTCATGCTCCCACTTGGAATGCAGAACTTTCTTCTTAACTCAGGGAGCCTTGCTGAATGACAAGCACTCCAACGGAACTGTCAAAGACAGAAGCCCTCACAGAACATTAATGAGTTGTCCTATGGGTGAGGCTCCCTCTCCATACAACTCAAGGTTTGAGTCTGTTGCTTGGTCAGCTAGTGCTTGCCATGATGGCACCAGTTGGTTGACAATTGGAATTTCTGGCCCAGACAATGAGGCTGTGGCTGTATTGAAATACAATGGCATAATAACAGACACTATCAAGAGTTGGAGAAACAATATACTGAGAACTCAAGAGTCTGAATGTGCATGTGTAAATGGCTCTTGCTTTACTGTAATGACTGATGGACCAAGTAATGGGCAGGCATCATATAAGATCTTCAAAATGAGAAAAGGAAAAGTGGTCAAATCAGTCGAATTGGATGCTCCTAATTACCATTATGAGGAGTGCTCCTGTTATCCTGATGCCGGCGAAATCACATGTGTTTGTAGGGATAATTGGCATGGCTCAAATAGGCCATGGGTATCTTTCAATCAAAATTTGGAGTATCAAATAGGGTATATATGCAGTGGAGTTTTCGGAGACAATCCACGCCCCAATGATGGAACAGGTAGTTGTGGCCCGATGTCCCCTAACGGGGCATATGGGGTAAAAGGATTTTCATTTAAATACGGCAATGGTGTTTGGATCGGGAGAACCAAAAGCACTAACTCCAGGAGCGGCTTTGAAATGATTTGGGATCCAAATGGGTGGACTGGAACGGACAGTAGCTTTTCAGTGAAACAAGATATAGTAGCAATAACTGATTGGTCAGGATATAGCGGGAGTTTTGTCCAGCATCCAGAACTGACAGGACTAGATTGCATAAGACCTTGTTTCTGGGTTGAGTTAATCAGAGGGCGGCCCAAAGAGAGTACAATTTGGACTAGTGGGAGCAGCATATCTTTTTGTGGTGTAAATAGTGACACTGTGAGTTGGTCTTGGCCAGACGGTGCTGAGTTGCCATTCACCATTGACAAG
>cds_BAJ18103_A/chukkar/Hong_Kong/SF126/2003_2003//_NA_H6N1_Avian_2003
ATGAATCCAAACCAAAAGATAATAACCATTGGATCAATCTGTATGGTAGTTGGAATAATCAGCCTGGTGTTACAAATTGGAAACATAATATCAATATGGGTTAGCCACATGATTCAGATCGAGCACCCAAACCAGCATGGGCCATGCAATCAAAGCATC---------AATCTTTACACTGAGCGGGCTGCAGCCCCAGCGACATTATCGGGCAATTCCTCTCTCTGCCCTATTAGTGGATGGGCCATATACAGTAAATACAATAGTATAAGAATTGGTTCCAAAGGGGATGTGTTTGTAATAAGAGAGCCATTCATCTCCTGCTCCCATTTGGAATGTAGAACCTTTTTCTTGACTCAAGGAGCCCTATTGAATGACAAGCATTCTAATGGGACCGTCAAAGACAGAAGCCCCTACAGAACTTTAATGAGCTGTCCTATTGGTGAGGCCCCTTCCCCATACAACTCAAGGTTTGAGTCTGTTGCTTGGTCTGCAAGTGCTTGCCATGATGGCCTTGGTTGGCTAACAATTGGAATTTCCGGTCCGGACAATGGGGCTGTGGCTGTGTTGAAATACAATGGCATAATAACAGACACCATCAAAAGTTGGAGGAACAACATACTGAGGACGCAAGAGTCTGAATGTGCATGTATGAATGGTTCTTGTTTTACTGTAATGACAGATGGACCGAGTAGTGAACAGGCCTCATACAAGATTTTCAAGATAGAGAAGGGGAAAGTAGTCAAATCAGTTGAGTTGAACGCCCCTAATTATCATTACGAGGAGTGCTCCTGTTATCCTGATGCTGGTGAAGTCACATGTGTGTGCAGAGATAATTGGCATGGCTCTAACCGACCGTGGGTGTCATTCAATCAGAATCTGGAGTATCAAATAGGATATATATGCAGTGGGGTTTTCGGAGACAATCCACGCCCCAATGATGGGACAGGCAGTTGTGGTCCAGTGTCTCTCAATGGAGAGTATGGAGTAAAAGGGTTTTCATTTAAGTACGGCAATGGTGTTTGGATCGGGAGAACCAAAAGCACTAGTTCCAGGAGCGGGTTTGAAATGGTTTGGGATCCAAATGGATGGACCGAAACAGATAGTAACTTCTCATTAAAACGAGACATCATAGCAATAACTGATTGGTCAGGATACAGCGGAAGTTTTATCCAACACCCAGAACTGACAGGGTTAAATTGCATGAGACCTTGCTTCTGGGTTGAACTAATCAGAGGGAGGGCCAAAGAGAAAACAATCTGGACTAGTGGGAGCAGTATATCTTTCTGTGGTGTAAATAGTGACACTGTGGGTTGGTCTTGGCCAGACGGTGCTGAGGTGCCATTCACCATTGACAAG
>cds_BAJ10013_A/whooper_swan/Mongolia/1/2010_2010/05/_NA_H5N1_Avian_2010
ATGAATCCAAACCAGAAGATAATAACCATTGGATCAGTCTGTATGATAATTGGAATAGTTAACTTAATATTACAGATTGGGAACATGATCTCAATATGGGTCAGCCATTCAATTCAAACAGGGAATCAACACCAAGCCGAACCA------------------AACACTAATTTTCTCACTGAGAACGCTGTGGCTTCAGTAACATTAACGGGCAATTCATCTCTTTGCCCCATTAGAGGATGGGCTGTACACAGTAAAGACAACAGTATAAGGATTGGGTCCAAGGGGGATGTGTTTGTAATTAGAGAGCCGTTCATCTCATGCTCCCATATGGAATGCAGGACTTTCTTTTTGACTCAGGGAGCCTTACTGAATGACAAGCATTCCAACGGGACTGTCAAAGACAGGAGCCCTCACAGAACACTAATGAGTTGTCCTGTGGGTGAGGCTCCCTCCCCATATAACTCGAGGTTTGAGTCTGTTGCTTGGTCAGCAAGCGCTTGCCATGATGGCACCAGTTGGTTGACAATTGGAATTTCTGGTCCAGACAATGGGGCTGTGGCTGTATTGAAATACAATGGCATAATAACAGACACTATCAAGAGTTGGAGGAATAACATACTGAGGACTCAAGAGTCTGAATGTGCATGTGTAAATGGCTCTTGCTTCACTGTAATGACAGATGGACCGAGTAATGGACAGGCATCATATAAGATCTTCAAAATAGAAAAAGGGAAAGTAGTTAAATCAGTCGAATTGAATGCTCCTAATTATCACTATGAGGAATGCTCCTGTTATCCTGATTCTGGCAAAATAATATGTGTGTGCAGGGACAATTGGCATGGCTCAAATAGGCCATGGGTATCTTTCAATCAGAATTTGGAGTATCAAATAGGATATATTTGCAGTGGGGTTTTCGGAGACAATCCACGGCCAAATGATGGGACAGGTAGTTGTGGTCCAATGTCCCCTAACGGGGCATATGGGATAAAAGGGTTTTCATTTAAATACGGTAATGGTGTTTGGATCGGGAGAACCAAAAGCACTAATTCCAGGAGCGGTTTTGAAATGATTTGGGATCCAAATGGGTGGACTGGAACGGACAGTGAATTTTCGGTGAAACAAGATATAGTAGCAATAACTGATTGGTCAGGATATAGCGGGAGTTTTGTCCAGCATCCGGAACTGACAGGATTAGACTGCATAAGACCTTGCTTCTGGGTTGAGTTAATCAGGGGGCGGCCAAAAGAAAGCACAATTTGGACTAGTGGGAGCAGCATATCCTTTTGTGGTGTAAATAGTGACACTGTGAGTTGGTCTTGGCCAGACGGTGCTGAGTTGCCATTCACCATTGACAAG
>cds_BAI39639_A/large_billed_crow/Hong_Kong/885/2009_2009//_NA_H5N1_Avian_2009
ATGAATCCAAATCAGAAGATAGTAACCATTGGATCAATCTGTATGGTAATTGGAATAGTTAGCTTGATGTTACAGATTGGGAACATGATCTCAATATGGGTCAGTCATTCAATTCAAACAGGGAATCAACACCAAACTGAACCA------------------AATACTAATTTTCTTACTGAGAACGCTGTGGCTTCAGTAACATTAGCTGGCAATTCATCTCTTTGCCCCATTAGAGGATGGGCTGTACACAGTAAAGACAACAGTATAAGGATTGGGTCCAAGGGGGATGTGTTTGTAATTAGAGAGCCGTTCATCTCATGCTCCCATCTGGAATGCAGAACTTTCTTTTTGACTCAGGGAGCTTTACTGAATGACAAGCACTCCAACGGGACTGTCAAAGACAGGAGCCCTCACAGAACGCTAATGAGTTGTCCTATGGGTGAGGCTCCCTCCCCATATAACTCGAGGTTTGAGTCTGTTGCTTGGTCGGCAAGTGCTTGCCATGATGGCACCAGTTGGTTGACAATTGGAATTTCTGGTCCAGACAATGGGGCTGTGGCGGTATTGAAATACAATGGCATAATAACAGACACTATCAAGAGTTGGAGGAATAACATACTGAGGACCCAAGAGTCTGAATGTGCATGTGTAAATGGCTCTTGCTTTACTGTAATGACAGATGGACCAAGTAATGGACAGGCATCATATAAGATCTTCAAAATAGAAAAAGGGAAAGTAGTTAAGTCAGTCGAATTGAATGCTCCTAATTATCACTATGAGGAATGCTCCTGTTACCCTGATGCTGGCGAAATCATATGTGTGTGCAGGGATAATTGGCATGGCTCAAACAGGCCATGGGTATCTTTCAATCAAAATTTGGAGTATCAAATAGGATATATTTGCAGTGGAGTTTTCGGAGACAATCCACGGCCAAATGATGGGACAGGTAGTTGTGGTCCAGTGTCCCCTAACGGGGCATATGGGGTAAAAGGGTTTTCATTTAAATACGGCAATGGTGTCTGGATCGGGAGGACCAAAAGCACTCATTCCAGGAGCGGCTTTGAAATGATTTGGGATCCAAATGGGTGGACTGGAACGGACAGTGAATTTTCGATGAAACAAGATATAGTAGCAATAACTGATTGGTCAGGATATAGCGGGAGTTTTGTTCAGCACCCAGAACTGACAGGATTAGATTGCATAAGACCTTGCTTCTGGGTTGAGTTAATCAGAGGGCGGCCCAAAGAGAGCACAATTTGGACTAGTGGGAGCAGCATATCTTTTTGTGGTGTAAATAGTGACACTGTGAGTTGGTCTTGGCCAGACGGTGCTGAGTTGCCATTCACCATTGACAAG
>cds_BAG80852_A/open-bill_stork/Thailand/VSMU-9-BKK/2004_2004//_NA_H5N1_Avian_2004
ATGAATCCAAATAAGAAGATAATAACCATCGGATCAATCTGTATGGTAACTGGAATGGTTAGCTTAATGTTACAAATTGGGAACTTGATCTCAATATGGGTCAGTCATTCAATTCACACAGGGAATCAACACAAAGCTGAACCA------------------AATACTAATTTTCTTACTGAGAAAGCTGTGGCTTCAGTAAAATTAGCGGGCAATTCATCTCTTTGCCCCATTAATGGATGGGCTGTATACAGTAAGGACAACAGTATAAGGATCGGTTCCAAGGGGGATGTGTTTGTTATAAGAGAGCCATTCATCTCATGCTCCCACTTGGAATGCAGAACTTTCTTCTTGACTCAGGGAGCCTTGCTGAATGACAAGCACTCCAATGGGACTGTCAAAGACAGAAGCCCTCACAGAACATTAATGAGTTGTCCTGTGGGTGAGGCCCCCTCCCCATATAACTCAAGGTTTGAGTCTGTTGCTTGGTCAGCAAGTGCTTGCCATGATGGCACCAGTTGGTTGACAATTGGAATTTCTGGCCCAGACAATAGGGCTGTGGCTGTATTGAAATACAATGGCATAATAACAGACACTATCAAGAGTTGGAGGAATAACATACTGAGAACTCAAGAGTCTGAATGTGCATGTGTAAATGGCTCTTGCTTTACTGTAATGACTGACGGACCAAGTAATGGTCAGGCATCACATAAGATCTTCAAAATGGAAAAAGGGAAAGTGGTTAAATCAGTCGAATTGGATGCTCCTAATTATCACTATGAGGAATGCTCCTGTTATCCTGATGCCAGCGAAATCACATGTGTGTGCAGGGATAATTGGCATGGCTCAAATCGGCCATGGGTATCTTTCAATCAAAATTTGGAGTATCAAATAGGATATATATGCAGTGGAGTTTTCGGAGACAATCCACGCCCCAATGATGGAACAGGTAGTTGTGGTCCGGTGTCCTCTAACGGGGCATATGGGGTAAAAGGGTTTTCATTTAAATACGGCAATGGTGTCTGGATCGGGAGAACAAAAAGCACTAATTCCAGGAGCGGCTTTGAAATGATTTGGGATCCAAATGGGTGGACTGAAACGGACAGTAGCTTTTCAGTGAAACAAGATATCGTAGCAATAACTGATTGGTCAGGATATAGCGGGAGTTTTGTCCAGCATCCAGAACTGACAGGACTAGATTGCATAAGACCTTGTTTCTGGGTTGAGTTGATCAGAGGGCGGCCCAAAGAGAGCACAATTTGGACTAGTGGGAGCAGCATATCTTTTTGTGGTGTAAATAGTGACACTGTGGGTTGGTCTTGGCCAGACGGTGCTGAGTTGCCATTCACCATTGACAAG
>cds_BAG80850_A/chicken/Phichit/NIAH606988/2006_2006//_NA_H5N1_Avian_2006
ATGAATCCAAATAAGAAGATAATAACCATCGGATCAATCTGTATGGTAACTGGAATGGTTAGCTTAATGTTACAAATTGGGAACTTGATCTCAATATGGGTCAGTCATTCAATTCACACAGGGAATCAACACAAAGCTGAACCA------------------AATACTAATTTTCTTACTGAGAAAGCTGTGGCTTCAGTAAAATTAGCGGGCAATTCATCTCTTTGCCCCATTAATGGCTGGGCTGTATACAGTAAGGACAACAGTATAAGGATCGGTTCCAAGGGGGATGTGTTTGTTATAAGAGAGCCATTCATCTCATGCTCCCACTTGGAATGCAGAACTTTCTTTTTGACTCAGGGAGCCTTGCTGAATGACAAGCACTCCAATGGGAGTGTCAAAGACAGGAGCCCTCACAGAACATTAATGAGTTGTCCTGTGGGTGAGGCTCCCTCCCCATATAACTCAAGGTTTGAGTCTGTTGCTTGGTCAGCAAGTGCTTGCCATGATGGCACCAGTTGGTTGACAATTGGAATTTCTGGCCCAGACAATGGGGCTGTGGCTGTATTGAAATACAATGGCATAATAACAGACACTATCAAGAGTTGGAGGAATAACATACTGAGAACTCAAGAGTCTGAATGTGCATGTGTAAATGGCTCTTGCTTTACTGTAATGACTGACGGACCAAGTAATGGTCAGGCATCACATAAGATCTTCAAAATGGAAAAAGGGAAAGTGGTTAAATCAGTCGAGTTGGATGCTCCTAATTATCACTATGAGGAATGCTCCTGTTATCCTGATGCTGGCGAAATCACATGTGTGTGCAGGGATAATTGGCATGGCTCAAATCGGCCATGGGTATCTTTCAATCAAAATTTGGAGTATCAAATAGGATATATATGCAGTGGAGTTTTCGGAGACAATCCACGCCCCAATGATGGAACAGGTAGTTGTGGTCCGGTGTCCTCTAACGGAGCATATGGGGTAAAAGGGTTTTCATTTAAATACGGCAATGGTGTCTGGATCGGGAGAACAAAAAGCACTAATTCCAGGAGCGGCTTTGAAATGATTTGGGATCCAAATGGGTGGACTGAAACGGACAGTAGCTTTTCAGTGAAACAAGATATCGTAGCAATAACTGATTGGTCAGGATATAGCGGGAGTTTTGTCCAGCATCCAGAATTGACAGGACTAGATTGCATAAGACCTTGTTTCTGGGTTGAGTTGATCAGAGGGCAGCCCAAAGAGAGCACAATTTGGACTAGTGGGAGCAGCATATCTTTTTGTGGTGTAGATAGTGACACTGTGGGTTGGTCCTGGCCAGACGGTGCTGAGTTGCCATTCATCATTGACAAG
>cds_BAG34612_A/chicken/Laos/1/2008_2008//_NA_H5N1_Avian_2008
ATGAATCCAAATCAGAAGATAATAACCATTGGGTCGATCTGTATGGTAATTGGAATAGTTAGCTTAATGTTACAAATTGGGAACATGATCTCAATATGGGTCAGTCATTCAATTCAAACAGGGAATCAACACCAAGCTGAACCA------------------AATGCTAATTTTCTTACTGAGAACGCTGTGGCTTCAGTAACATTAGCGGGCAATTCATCTCTTTGCCCCGTTAGAGGATGGGCTGTACACAGTAAAGACAACAGTATAAGGATTGGTTCCAAGGGGGATGTGTTTGTTATTAGAGAGCCGTTCATCTCATGCTCCCACTTGGAATGCAGAACTTTCTTTTTGACTCAGGGAGCCTTACTGAATGACAAGCACTCCAATGGGACTGTCAAAGACAGAAGCCCTCACAGAACATTAATGAGTTGTCCTGTGGGTGAGGCTCCCTCCCCATATAACTCAAGGTTTGAGTCTGTTGCTTGGTCAGCAAGTGCTTGCCATGATGGCACCAGTTGGTTGACAATTGGAATTTCTGGCCCAGACAATGGGGCTGTGGCTGTATTGAAATACAATGGCATAATAACAGACACCATCAAGAGTTGGAGGAACAACATACTGAGAACTCAAGAGTCTGAATGTGCATGTGTAAATGGCTCTTGCTTTACTGTAATGACTGATGGACCAAATAATGGGCAGGCATCATATAAGATCTTCAAAATGGAAAAAGGGAAAGTGGTTAAATCAGTCGAATTGAATGCTCCTAATTATCACTATGAGGAATGCTCCTGTTATCCTGATGCTGGCGAAATCACATGTGTGTGCAGGGATAATTGGCATGGTTCAAATAGGCCATGGGTATCTTTCAATCAGAATTTGGAGTATCAAATAGGATATATATGCAGTGGAGTTTTCGGAGACAATCCACGCCCCAATGATGGAACAGGTAGTTGTGGTCCAGTGTCCCCTAACGGGGCATATGGGATAAAAGGGTTTTCATTTAAATACGGCAATGGTGTTTGGATCGGAAGAACCAAAAGCACTAATTCCAGGAGCGGTTTTGAAATGATTTGGGATCCAAATGGGTGGACTGAAACGGACAGTAACTTTTCGGTGAAACAAGATATAGTAGCAATAACTGATTGGTCAGGATATAGCGGGAGTTTTGTCCAGCATCCAGAACTAACAGGATTAGATTGCATAAGACCTTGCTTCTGGGTTGAGTTAATCAGAGGGCGGCCCAAAGAGGGCACAATTTGGACTAGTGGGAGCAGCATATCCTTTTGTGGTGTAAATAGTGACACTGTGAGTTGGTCTTGGCCAGACGGTGCTGAGTTGCCATTCACCATTGACAAG
>cds_BAF46755_A/duck/Hong_Kong/951/1980_1980//_NA_H4N1_Avian_1980
ATGAATCCAAATCAAAAGATAATAACTATTGGGTCAATCTGCATGGCTATTGGAATAATCAGTCTGATCTTACAAGTTGGAAATATAATCTCAATATGGGTTAGCCATCCAATCCAAACTGGAAGTCAAAACCACCCTGAAACATGCAACCAAAGTGTCATTAATACCAATTTGATTGCTGAACAGGCTGTAGTTTCAGTAACACTAGCAGGCAATTCCTCTCTCTGTCCCATTAGTGGATGGGCTATATACAGTAAAGACAATGGTATAAGGATAGGTTCCAAGGGAGACGTATTTGTCATCAGAGAGCCATTTATTTCGTGTTCTCACTTGGAATGCAGGACTTTCTTTCTGACTCAAGGGGCCTTGTTGAATGACAAACATTCTAATGGAACTGTTAAAGACAGAAGCCCCTATAGAACCTTAATGAGCTGTCCTGTTGGTGAGGCTCCCTCTCCATATAATTCAAGATTTGAGTCGGTTGCTTGGTCAGCAAGTGCTTGTCATGATGGCATTAGTTGGTTGACAATTGGTATTTCCGGGCCAGACAACGGGGCAGTGGCTGTATTGAAATACAATGGCATAATAACAGACACTATCAAAAGTTGGAGAAACAACATATTGAGGACACAAGAGTCTGAATGTGCCTGCATAAATGGTTCTTGCTTTACTATAATGGCTGATGGACCAAGTAATGCTCAGGCCTCATACAAGATTTTCAAGATAGAAAAGGGGAAAGTAGTCAAAACAGTCGAGTTGAATGCTCCTAATTACCACTATGAGGAGTGTTCCTGTTATCCTGATGCTGGTGAGGTAATGTGTGTGTGCAGAGATAACTGGCATGGTTCAAATCGACCATGGGTGTCTTTCAATCAGAATTTAGAATATCAGATAGGATACATATGCAGCGGGGTTTTTGGAGACAATCCACGCCCCAATGATGGAACAGGCAGTTGTGGTCCAGTGTCTTCTAGTGGGGCATATGGAGTAAAAGGGTTTTCATTTAAATACGGTAATGGTGTTTGGATAGGGAGAACTAAAAGCACTAGTTCAAGGAGTGGGTTTGAGATGATTTGGGACCCCAATGGATGGACAGAAACAGACAATAGTTTCTCAGTGAAGCAAGATATCGTAGCAATAACTGATTGGTCAGGGTATAGCGGGAGTTTTGTCCAGCATCCAGAATTAACAGGACTGGACTGCATGAGACCTTGCTTCTGGGTTGAACTGATCAGGGGAAGGCCCAAGGAGAATACGATCTGGACTAGTGGGAGCAGCATTTCCTTTTGTGGAGTAAATAGCGACACTGTAGGTTGGTCTTGGCCAGACGGTGCTGAGTTGCCATTCACCATTGACAAG
>cds_BAD89327_A/chicken/Kyoto/3/2004_2004//_NA_H5N1_Avian_2004
ATGAATCCAAATCAGAAGATAATAACCATCGGATCAATCTGTATGGTAATTGGAATAGTTAGCTTAATGTTACAAGTTGGGAACATGATCTCAATATGGGTCAGTCATTCAATTCAGACAGGGAATCAACGCCAAGCTGAACCA------------------AATACTAAATTTCTTACTGAGAAAGCTGTGACTTCAGTAACATTAGCGGGCAATTCATCTCTTTGCCCCATTAGCGGATGGGCTGTACACAGTAAGGACAACAGTATAAGGATCGGTTCCAAGGGGGATGTGTTTGTTATAAGAGAGCCGTTCATCTCATGCTCCCACTTGGAATGCAGAACTTTCTTTTTGACTCAGGGAGCCTTGCTGAATGACAAGCACTCCAATGGGACTGTCAAAGACAGAAGCCCTCACAGAACATTAATGAGTTGTCCTGTGGGTGAGGCTCCCTCCCCATATAACTCAAGGTTTGAGTCTGTTGCTTGGTCAGCAAGTGCTTGCCATGATGGCACCAGTTGGTTGACAATTGGAATTTCTGGCCCAGACAATGGGGCTGTGGCTGTATTGAAATACAATGGCATAATAACAGACACTATCAAGAGTTGGAGGAACAACATACTGAGAACTCAAGAGTCTGAATGTGCATGCGTAAATGGCTCTTGCTTTACTGTAATGACTGATGGACCAAGTAATGGGCAGGCATCATATAAGATCTTCAAAATGGAAAAAGGGAAAGTGGTTAAATCAGTCGAATTGGATGCTCCTAATTATCACTATGAGGAATGCTCCTGTTATCCTGATGCCGGCGAAATCACATGTGTGTGCAGGGATAATTGGCATGGCTCAAATAGGCCATGGGTATCTTTCAATCAAGATTTGGAGTATCAAATAGGATATATATGCAGTGGGGTTTTCGGAGACAATCCACGCCCCAATGATGGAACAGGTAGTTGTGGTCCGGTGTCCCCTAACGGGGCATATGGGGTAAAAGGGTTTTCATTTAAATACGGCAATGGTGTTTGGATCGGGAGAACCAAAAGCACTAATTCCAGGAGCGGCTTTGAAATGATTTGGGACCCAAATGGGTGGACTGGAACGGACAGTAGCTTTTCGGTGAAGCAAGATATCGTAGCAATAACTGATTGGTCAGGATATAGCGGGAGTTTTGTCCAGCATCCAGAACTGACAGGATTAGATTGCATAAGACCTTGTTTCTGGGTTGAGTTAATCAGAGGGCGGCCCAAAGAGAGCACAATTTGGACTAGTGGGAGCAGCATATCCTTTTGTGGTGTAAATAGTGACACTGTGGGTTGGTCTTGGCCAGACGGTGCTGAGTTGCCATTCACCATTGACAAG
>cds_ASJ81594_A/American_black_duck/Alberta/238/2016_2016/08/28_NA_H1N1_Avian_2016
ATGAATCCAAATCAAAAGATAATAACCATTGGGTCAATCTGCATGGCAATTGGAATAATAAGCCTGGTGTTACAAATTGGAAATATAATCTCAATATGGGTTAGCCACTCAATCCAAACTGAAAGCAAGAGCCACCCTGAAACATGCAATCAAAGTGTCATTAATACCAATTTAATTGCAGAACAGATTGTAGCTCCAGTAACACTAGCAGGCAATTCCTCTCTCTGTCCCATCAGTGGATGGGCTATATACAGCAAGGATAATGGTATAAGGATAGGTTCCAAAGGAGATGTATTTGTCATTAGAGAGCCCTTTATTTCATGCTCGCACTTGGAATGCAGAACTTTCTTTCTGACTCAAGGGGCATTGTTGAATGACAAGCATTCCAATGGAACCGTTAAAGACAGAAGCCCTTATAGAACCCTAATGAGCTGTCCTGTTGGTGAAGCTCCCTCTCCGTACAATTCAAGGTTCGAGTCTGTTGCCTGGTCAGCAAGTGCTTGCCACGATGGCATTAGCTGGTTGACAATTGGTATTTCCGGCCCAGACAATGGGGCAGTGGCTGTATTGAAGTACAATGGCATAATAACAGATACTATCAAGAGTTGGAGAAACAACATATTGAGGACACAAGAATCTGAATGTGCCTGCATTAATGGTTCTTGCTTTACCGTAATGACTGATGGACCAAGTAATGGTCAGGCTTCATACAAGATTTTCAAAATAGAAAAGGGAAAAGTAGTAAAATCAGTTGAGTTGAATGCCCCTAATTACCACTATGAAGAGTGTTCCTGTTATCCTGATGCTAGTGAGGTGATGTGTGTGTGCAGGGACAATTGGCATGGTTCAAATCGGCCATGGGTGTCCTTCAACCAGGATCTAGAGTATCAAATAGGATATATATGCAGCGGAGTTTTTGGAGACAATCCACGGCCCAATGACGGAACAGGCAGTTGCGGTCCAGTGTCTTCTAATGGGGCATATGGGGTAAAAGGGTTCTCGTTTAGATACGGTAACGGTGTTTGGATAGGAAGAACTAAAAGTACTAGCTCGAGGAGTGGGTTTGAGATGATTTGGGATCCCAATGGATGGACAGAGACGGATAACAGTTTCTCTGTGAAGCAAGACATTGTTGCAATAACTGATTGGTCAGGATATAGCGGAAGTTTTGTTCAGCACCCGGAACTGACAGGACTAGACTGCATGCGACCTTGCTTTTGGGTTGAGCTGATCAGAGGAAGGCCCAAGGAGAATACAATCTGGACCAGTGGAAGCAGCATTTCCTTTTGTGGGGTAAACAGCGACACTGTGGGTTGGTCTTGGCCAGACGGTGCTGAGTTGCCATTCACCATTGACAAG
>cds_AQY17835_A/chicken/Bangladesh/24944/2015_2015/03/22_NA_H5N1_Avian_2015
ATGAATCCAAATCAAAAGATAATGGCCATTGGATCAATCTGTATGGTAATTGGAATAGTTAGCTTAATGTTACAAATTGGGAACATGATCTCAATATGGGTCAGTCATTCATTTCAAACAAGGGCCCAACACCAAGCTGAAGCA------------------AATATTAACCCTCTCACTGAGAACGCTGTGGCTTCAGCAATGTTAGCGGGCAATTCGTCTCTTTGCCCCATTAGGGGATGGGCTGTACATAGTAAGGACAACAGTATAAGAATTGGTTCCAAGGGGGATGTGTTTGTAATTAGAGAGCCGTTCATCTCATGCTCTCATTTGGAATGCAGAACTTTCTTTTTGACCCAGGGAGCCTTACTGAATGACAAGCACTCCAACGGGACTGTCAAAGACAGGAGCCCTCATAGAACACTAATGAGTTGCCCTGTGGGTGAGGTTCCCTCCCCATACAACTCAAGGTTTGAGTCTGTGGCTTGGTCAGCAAGTGCTTGCCATGATGGCACCAGTTGGTTGACAATTGGAATTTCTGGACCAGACAATGGGGCTGTGGCTGTATTGAAATACAATGGCATAATAACAGACACTATCAAGAGTTGGAGGAGCAACATACTGAGAACTCAAGAGTCCGAATGTGCATGTGTAAATGGTTCTTGCTTTACTGTGATGACCGATGGACCAAGTAATGGACAAGCATCATATAAGATCTTCAAAATGAAAAAAGGGAAAGTAGTTAAATCAGTCGAGTTGAATGCTCCTAATTACCACTATGAGGAATGCTCCTGTTATCCTGATGCGGGAGAAATCATGTGTGTGTGCAGGGATAACTGGCATGGTTCAAATAGACCATGGGTGTCTTTCAATCAGAATTTGGAGTATCAGATAGGATATATATGCAGTGGAGTTTTCGGAGACAATCCACGCCCCAATGATGGAACAGGTAGTTGTGGCCCAGTGTCCCCTAACGGGGCATATGGGATAAAAGGGTTCTCATTTAAATACGGCAATGGCGTTTGGATCGGGAGAACCAAAAGCACTAATTCCAGAAGTGGCTTTGAAATGGTTTGGGATCCAAATGGGTGGACTGATACTGACAGTGACTTTTCGATGAAACAAGATATAGTAGCAATAACTGATTGGTCAGGATATAGCGGGAGTTTTGTCCAGCATCCAGAACTGACAGGATTAGATTGCATAAGACCTTGCTTCTGGGTTGAGTTAATCAGAGGGCGTCCCAAAGAAAGCACAATTTGGACTAGTGGGAGTAGCATATCCTTTTGTGGTGTAAATAGTGAAACTGCGAGTTGGTCTTGGCCAGACGGTGCTGAGTTGCCATTCACCATTGACAAG
>cds_AQY17789_A/duck/Bangladesh/26054/2015_2015/08/25_NA_mixed_N1_Avian_2015
ATGAATCCAAATCAAAAGATAATGGCCATTGGATCAATCTGTATGGTAATTGGAATAGTTAGCTTAATGTTACAAATTGGGAACATGATCTCAATATGGGTCAGTCATTCATTTCAAACAAGGGCCCAACACCAAGCTGAAGCA------------------AATACTAACCCTCTCACTGAGAACGCTGCGGCCCCAGCAATATTAGCGGGCAATTCGTCTCTTTGCCCCATTAGGGGATGGGCTGTACATAGTAAGGACAACAGTATAAGAATTGGTTCCAAGGGGGATGTGTTTGTAATTAGAGAGCCGTTCATCTCATGCTCTCATTTGGAATGCAGAACTTTCTTTTTGACCCAGGGAGCCTTACTGAATGACAAGCACTCCAACGGGACTGTCAAAGACAGGAGTCCTCATAGAACACTAATGAGTTGCCCTGTGGGTGAGGTTCCCTCCCCATACAACTCAAGGTTTGAGTCTGTGGCTTGGTCAGCAAGTGCTTGCCATGATGGCACCAGTTGGTTGACAATTGGAATTTCTGGACCAGACAATGGGGCTGTGGCTGTATTGAAATACAATGGCATAATAACAGACACTATCAAGAGTTGGAGGAGCAACATACTGAGAACTCAAGAGTCCGAATGTGCATGTGTAAATGGTTCTTGCTTTACTGTGATGACCGATGGACCAAGTAATGGACAAGCATCATATAAGATCTTCAAAATGAAAAAAGGGAAAGTAGTTAAATCAGTCGAGTTGAATGCTCCTAATTATCACTATGAGGAATGCTCCTGTTATCCTGATGCGGGAGAAATCATGTGTGTGTGCAGGGATAACTGGCATGGTTCAAATAGACCATGGGTGTCTTTCAATCAGAATTTGGAGTATCAGATAGGATATATATGCAGTGGAGTTTTCGGAGACAATCCACGCCCCAATGATGGAACAGGTAGTTGTGGCCCAGTGTCCCCTAACGGGGCATATGGGATAAAAGGGTTCTCATTTAAATACGGCAATGGCGTTTGGATCGGGAGAACCAAAAGCACTAATTCCAGAAGTGGCTTTGAAATGGTTTGGGATCCAAATGGGTGGACTGATACTGACAGTGACTTTTCGATGAAACAAGATATAGTAGCAATAACTGATTGGTCAGGATATAGCGGGAGTTTTGTCCAGCATCCAGAACTGACAGGATTAGATTGCATAAGGCCTTGCTTCTGGGTTGAGTTAATCAGAGGGCGTCCCAAAGAAAGCACAATTTGGACTAGTGGGAGTAGCATATCCTTTTGTGGTGTAAATAGTGAAACTGTGAGTTGGTCTTGGCCAGACGGTGCTGAGTTGCCATTCACCATTGACAAG
>cds_AQY17656_A/duck/Bangladesh/26188/2015_2015/09/12_NA_H5N1_Avian_2015
ATGAATCCAAATCAAAAGATAATTGCCATTGGATCAGTCTGTATGGTAGTTGGAATAGTCAGCTTAATGTTACAGGTTGGGAACATAATCTCAATATGGGTCAGTCAGTCATTTCACACAAGGTTCCAACACCAAGCTGGACCA------------------AATACTAACTTTCCTACTGAAAACGCTGTGGCTTCAGTAACATTGGCGGGCAATTCGCCTCTTTGCCCCATTAGGGGATGGGCTGTACACAGTAAGGACAACAGTATAAGAATTGGTTCCAAGGGGGATGTGTTTGTAATTAGAGAGCCGTTCATCTCATGCTCTCATTTGGAATGCAGAACTTTCTTTTTGACCCAGGGAGCCTTACTGAATGACAAGCACTCCAACAGGACTGTCAAAGACAGGAGCCCTCACAGAACACTAATGAGTTGCCCTGTGGGTGAGGCTCCCTCCCCATACAACTCAAGGTTTGAGTCTGTGGCTTGGTCAGCAAGTGCTTGCCATGATGGCACCAGTTGGTTGACAATTGGAATTTCTGGACCAGACAATGGGGCTGTGGCTGTATTGAAATACAATGGCATAATAACAGACACCATTAAGAGTTGGGGGAACAACATACTGAGAACTCAAGAGTCCGAATGTGCATGTGTAAATGGTTCTTGCTTTACTGTGATGACCGATGGACCAAGTAATGGACAGGCATCATATAAGATCTTCAAAATGAAAAAAGGAAAAGTAGTTAAATCAGTCGAGTTGAATGCTCCTAATTATCACTATGAGGAATGCTCCTGTTATCCTGATGCGGGAGAAATCATGTGTGTGTGCAGGGATAACTGGCATGGTTCGAATAGACCATGGGTGTCTTTCAATCAGAATTTGGAGTATCAGATAGGATATATATGCAGTGGAGTTTTCGGAGACAATCCACGCCCCAATGATGGAACAGGTAGTTGTGGCCCAGTGTCCCCTAACGGGGCATATGGGATAAAAGGGTTCTCATTTAGATACGGTAATGGCGTTTGGATCGGGAGAACCAAGAGCACTAATTCCAGAAGCGGTTTTGAAATGGTTTGGGATCCAAATGGGTGGACTGATACGGACAGTGACTTTTCGATGAAACAAGATATAGTAGCAATAACTGATTGGTCAGGATATAGCGGGAGTTTTGTCCAGCATCCAGAACTGACCGGATTAGATTGCATAAGACCTTGCTTCTGGGTTGAGTTAATTAGAGGGCGTCCCAAAGAAAGCACAATTTGGACTAGTGGGAGCAGCATATCCTTTTGTGGTGTAAATAGTGAAACTGTGAGTTGGTCTTGGCCAGACGGTGCTGAGTTGCCATTCACCATTGACAAG
>cds_AQY17582_A/duck/Bangladesh/24706/2015_2015/02/22_NA_H7N1_Avian_2015
ATGAATCCAAATCAAAAGATAATAACCATTGGATCAATCTGTATGGTAATTGGAATAGCCAGTTTGATGCTACAAATTGGGAACATAATCTCAATATGGGTTAGCCATTCAATTCAAACAGGGAATCAATACCAGCCTGAACCATGCAATCAAAGCATCATTAATACCAATTTTCTTGCTGAACAGACTGTTACTTCGGTTACATTAGCGGGCAATTCATCTCTTTGCTCTATTAGTGGGTGGGCAATATACAGTAAGGACAACGGTATAAGAATTGGGTCCAAGGGGGATGTGTTTGTTATGAGAGAGCCGTTCATCTCATGCTCCCACTTGGAGTGCAGAACCTTCTTTCTGACCCAGGGGGCTCTACTGAATGACAAACATTCTAATGGGACTGTCAAAGATAGAAGCCCCTACAGAACTTTAATGAGTTGTCCCGTAGGTGAGGCTCCTTCCCCTTACAATTCAAGATTTGAGTCTGTTGCTTGGTCGGCAAGTGCTTGTCATGATGGCATCAGTTGGTTGACAATCGGGATTTCTGGTCCAGACAATGGGGCTGTGGCTGTATTGAAGTACAATGGCATAATAACGGACACTATCAAGAGTTGGAGAAATAACATTTTGAGAACTCAAGAATCTGAGTGTGCGTGTGCGAATGGCTCTTGCTTTACTGTAATGACTGATGGACCAAGTGATGGGCAGGCCTCATACAAAATCTTCAAGATAGAGAAAGGGAAAGTAGTCAAATCAGTTGAATTGAATGCTCCTAATTACCATTACGAGGAATGCTCCTGTTATCCTGATGCGGGCGAAATTATGTGTGTGTGCAGGGACAACTGGCATGGCTCAAACCGGCCATGGGTATCTTTCAATCAAAATCTGGAGTATCAAATAGGATATATATGCAGTGGGGTTTTCGGAGACAATCCCCGCCCCAATGATGGAACAGGCAGTTGCGGTCCAATGTCCTCTAACGGGGCATATGGGGTAAAAGGGTTTTCATTTAAATACGGTAATGGTGTTTGGATCGGAAGAACAAAAAGTACTAGTTCCAGAAGCGGCTTTGAAATGATTTGGGATCCGAATGGATGGACTGAGACGGACAGTAGTTTCTCAGTGAAGCAAGACATTGTAGCAATAACTGACTGGTCAGGATACAGCGGGAGTTTTGTCCAGCATCCAGAACTGACAGGATTAGATTGCATGAGGCCTTGTTTCTGGGTTGAGCTAATCAGAGGGAGGCCCAAAGAGAACACAATTTGGACTAGTGGGAGCAGCATATCCTTTTGTGGTGTAAATAGTGACACTGTGGGTTGGTCTTGGCCAGACGGTGCTGAATTGCCATTCACCATTGACAAG
>cds_AQW43911_A/duck/Lamongan/04160434/2016_2016/03/30_NA_H5N1_Avian_2016
ATGAATCCAAATCAGAAGATAATAACCATTGGGTCAATCTGTATGGTAATTGGAATAATTAGCTTGATGTTACAGATTGGGAACATAATCTCAATATGGGTCAGTCATTCAATTCAAACAGGGAATCAACACCAAACTGAACCA------------------AACACTAATTCTCTTACTGAGAACGCTGTAGCTTCAGTAACATTAGCTGGAAATTCATCTCTTTGCCCCATTAAAGGATGGGCTGTACACAGTAAAGACAACAGTATAAGGATTGGGTCCAAGGGGGATGTGTTTGTAATTAGAGAGCCGTTCATATCATGCTCCCATCTGGAATGCAGAACTTTCTTTTTGACTCAGGGAGCTTTACTGAATGACAAGCACTCCAACGGGACTGTCAAAGATAGGAGCCCTTACAGAACGCTAATGAGTTGCCCTATAGGGGAGGCTCCCTCCCCATATAACTCAAGGTTTGAGTCTGTTGCTTGGTCGGCAAGTGCTTGCCATGATGGCACCAGTTGGTTGGTAATTGGAATTTCTGGTCCAGACAATGGGGCTGTGGCGGTATTGAAATACAATGGCATAATAACAGACACTATCAAGAGTTGGAGGAATAACATACTGAGGACCCAAGAGTCTGAATGTGCATGTGTAAATGGCTCTTGCTTTACTGTTATGACAGATGGACCAAGTAATGGGCAGGCATCATATAAGATTTTCAAAATAGAAAAAGGGAAAGTAGTTAAGTCAGTCGAATTGGATGCCCCTAATTATCACTACGAGGAATGCTCCTGTTACCCTGATGCTGGCGAAATCATATGTGTGTGCAGGGATAATTGGCATGGCTCAAACAGGCCATGGGTATCTTTCAATCAGAATTTGGAGTATCAAATTGGATATATTTGCAGTGGAGTTTTCGGTGACAATCCACGGCCAAATGACGGCACAGGTAGTTGTGGTCCAGTGTCCTCTAACGGGGCATATGGGGTAAAAGGGTTCTCATTTAAATATGGCAATGGTATCTGGATCGGGAGGACCAAAAGCACTCATTCCAGGAGCGGTTTTGAAATGATTTGGGATCCAAACGGGTGGACTGGAACGGACAGTGAATTTTCAATGAAACAAGATATAGTAGCAATAACTGATTGGTCAGGATATAGCGGGAGTTTTGTCCAGCATCCAGAACTGACAGGATTAGATTGCATAAGGCCTTGCTTCTGGGTTGAGTTAATCAGAGGGCGGCCCAAAGAGAGCACAATTTGGACTAGTGGAAGTAGCATATCTTTTTGTGGTGTAAGTAGTGACACTGTGAGTTGGTCTTGGCCAGACGGTGCTGAGTTGCCATTCACCATTGACAAG
>cds_AQW43652_A/chicken/Bangladesh/22482/2014_2014/04/15_NA_H5N1_Avian_2014
ATGAATCCAAATCAAAAGATAATAGCCATTGGGTCAGTCTGTATGGTAATTGGAACAGTTAGCTTAATGTTACAGATTGGGAACATAATCTCAATATGGGTCGGTCATTCATTTCAAACAAGGGTCCAACACCAAGCTGAACCA------------------AATACTAACTTTCTTACTGAGAACGCTGTGGCTTCAGTAACATTAGCGGGCAATTCGTCTCTTTGCCCCATTAGGGGATGGGCTGTACACAGTAAGGACAACAGTATAAGAATTGGTTCCAAGGGGGATGTGTTTGTAATTAGAGAACCGTTCATCTCATGCTCTCATTTGGAGTGCAGAACTTTCTTTTTGACTCAGGGAGCCTTACTGAATGACAAGCACTCCAACGGAACTGTCAAAGACAGGAGCCCTCACAGAACACTAATGAGTTGCCCTGTGGGTGAGGTTCCCTCCCCATACAATTCAAGGTTTGAGTCTGTTGCTTGGTCAGCAAGTGCTTGCCATGATGGCACCAGTTGGTTGACAATTGGAATTTCTGGACCAGACAATGGGGCTGTGGCTGTATTGAAATACAATGGCATAATAACAGACACCATCAAGAGTTGGAGGAACAACATACTGAGAACTCAAGAGTCCGAATGTGCATGTGTAAATGGTTCTTGCTTTACTGTGATGACCGATGGACCAAGTAATGGACAGGCATCATATAAGATCTTCAAAATGAAAAAAGGGAAAGTAGTTAAATCAGTCGAGTTGAATGCTCCTAATTATCACTATGAGGAATGCTCCTGTTATCCTGATGCGGGAGAAATCATGTGTGTGTGCAGAGATAACTGGCATGGTTCAAATAGACCATGGGTGTCTTTCAATCAGAATTTGGAGTATCAGATAGGATATATATGCAGTGGAGTTTTCGGAGACAATCCACGCCCCAATGATGGAACAGGTAGTTGTGGCCCAGTGTCCCCTAACGGGGCATATGGGGTAAAAGGGTTCTCATTTAAATACGGCAATGGCGTTTGGATCGGGAGAACCAAAAGCACTAATTCTAGAAGCGGCTTTGAAATAGTTTGGGATCCAAATGGGTGGACTGATACGGACAGTGACTTTTCGATGAAACAAGATATAGTAGCAATAACTGATTGGTCAGGATACAGCGGGAGTTTCGTCCAGCATCCAGAACTGACAGGATTAGATTGCATAAGACCTTGCTTCTGGGTTGAGTTAATCAGAGGACGTCCCAAAGAAGGCACAATTTGGACTAGTGGAAGCAGCATATCCTTTTGTGGTGTAAATAGTGAAACTGTGAGTTGGTCTTGGCCAGACGGTGCTGAGTTGCCATTCACCATTGACAAG
>cds_APG39071_A/chicken/Vietnam/NCVD14-A501/2014_2014/08/11_NA_H5N1_Avian_2014
ATGAATCCAAATCAGAAGATAGTAACCATTGGATCAATCTGTATGGTAATTGGAGTAATTAGCTTGATGTTACAGATTGGGAACATAATATCAATATGGGTCAGTCATTCAATTCAAACAGGGAATCAGCACCAAACTGAACCA------------------AATACTAATTTTCTTGCTGAGAACGCTGTAGCTTCAGTAACATTAGCTGGCAATTCATCTCTTTGCCCCATTAAAGGGTGGGCTGTACACAGTAAAGACAACAGTATAAGGATTGGGTCCAAGGGGGATGTGTTTGTAATTAGAGAGCCATTCATATCATGCTCCCATATGGAATGCAGAACTTTCTTTTTGACTCAGGGAGCTTTACTGAATGACAAGCACTCCAACGGGACTGTCAAAGATAGGAGCCCTCACAGAACGCTAATGAGTTGCCCTATAGGTGAGGCTCCCTCCCCATATAACTCAAGGTTTGAGTCTGTTGCTTGGTCGGCAAGTGCTTGCCATGATGGCACCAGTTGGTTGATAATTGGAATTTCTGGTCCAGACAATGGGGCTGTGGCGGTATTGAAATACAATGGCATAATAACAGACACTATCAAGAGTTGGAGGAATAACATACTGAGGACCCAAGAGTCTGAATGTGCATGTGTAAATGGCTCTTGCTTTGCTGTTATGACAGATGGACCAAGTAATGGGCAGGCATCATATAAGATTTTCAAAATAGAAAAAGGGAAAGTAGTTAAGTCAGTCGAATTGGATGCCCCTAATTATCACTATGAGGAATGCTCATGTTATCCTGATGCTGGCGAAATCATATGTGTGTGCAGGGATAATTGGCATGGCTCAAACAGGCCATGGGTATCTTTCAATCAGAATTTGGAGTATCAAATAGGATATATTTGCAGTGGAGTTTTCGGTGACAATCCACGGCCAAATGACGGTACAGGTAGTTGTGGTCCAGTGTCCTCTAACGGGGCATATGGGGTAAAAGGGTTCTCATTTAAATATGGCAATGGTGTTTGGATCGGGAGGACCAAAAGCACTCATTCCAGGAGTGGCTTTGAAATGATTTGGGATCCAAACGGGTGGACTGGAACGGACAGTGAATTTTCGATGAAACAAGATATAGTAGCAATGACAGATTGGTCAGGATATAGCGGGAGTTTTGTCCAGCACCCAGAACTGACAGGATTAGATTGCATAAGACCTTGCTTCTGGGTTGAGTTAATCAGAGGGCGGCCCAAAGAGAGCACAATTTGGACTAGTGGGAGCAGCATATCTTTTTGTGGTGTAAATAGTGACACTGTGAGTTGGTCTTGGCCAGACGGTGCTGAGTTGCCATTCACCATTGACAAG
>cds_APG38963_A/chicken/Vietnam/NCVD14-A458/2014_2014/02/14_NA_H5N1_Avian_2014
ATGAATCCAAATCAGAAGATAGTAACCATTGGATCAATCTGTATGGTAATTGGAGTAATTAGCTTGATGTTACAGATTGGGAACATAATATCAATATGGGTCAGTCACTCAATTCAAACAGGGAATCATCACCAAATTGAACCA------------------AATACTAATTTTCTTACTGAGAACGCTGTAGCTTCAGTAACATTAGCTGGCAATTCATCTCTTTGCCCCATTAAAGGATGGGCTGTACACAGTAAAGACAACAGTATAAGGATTGGGTCCAAGGGGGATGTGTTTGTAATTAGAGAGCCGTTCATATCATGCTCCCATCTGGAATGCAGAACTTTCTTTTTGACTCAGGGAGCTTTACTGAATGACAAGCACTCCAACGGGACTGTCAAAGATAGGAGCCCTCACAGAACGCTAATGAGTTGCCCTATAGGTGAGGCTCCCTCCCCATATAACTCAAGGTTTGAGTCTGTTGCTTGGTCGGCAAGTGCTTGCCATGATGGCACCAGTTGGTTGATAATTGGAATTTCTGGTCCAGATAATGGGGCCGTGGCGGTATTGAAATACAATGGCATAATAACAGACACTATCAAGAGTTGGAGGAATAACATACTGAGGACCCAAGAGTCTGAATGTGCATGTGTAAATGGCTCTTGCTTTGCTGTTATGACAGATGGACCAAGTAATGGGCAGGCATCATATAAGATTTTCAAAATAGAAAAAGGGAAAGTAGTTAAGTCAGTCGAATTGAATGCCCCTAATTATCACTATGAGGAATGCTCCTGTTATCCTGATGCTGGCGAAATCATATGTGTGTGCAGGGATAATTGGCATGGCTCAAACAGGCCATGGGTATCTTTCAATCAGAATTTGGAGTATCAAATAGGATATATTTGCAGTGGAGTTTTCGGTGACAATCCACGGCCAAATGACGGTACAGGTAGTTGTGGTCCAGTGTCCTCTAACGGGGCATATGGGGTAAAAGGGTTCTCATTTAAATATGGCAATGGTGTCTGGATCGGGAGGACCAAAAGCACCCATTCCAGGAGTGGCTTTGAAATGATTTGGGATCCAAACGGGTGGACTGGAACAGACAGTGAATTTTCGATGAAACAAGATATAGTAGCAATAACTGATTGGTCAGGATATAGCGGGAGTTTTGTCCAGCACCCAGAACTGACAGGATTAGATTGCATAAGACCTTGCTTCTGGGTTGAGTTAATCAGAGGGCGGCCCAAAGAGAGCACGATTTGGACTAGTGGGAGCAGCATATCTTTTTGTGGTGTAAATAGTGACACTGTGAGTTGGTCTTGGCCAGACGGTGCTGAGTTGCCATTCACCATTGACAAG
>cds_APG38688_A/quail/Vietnam/NCVD-3790/2013_2013/07/01_NA_H5N1_Avian_2013
ATGAATCCAAATCAGAAGATAATAACCATCGGATCAATCTGTATGGTAACTGGAGTAGTTAGCTTAATGTTACAAGTTGGGAACATGATCTCGATATGGATCAATCATTCAATTCACACAGGGAATCAACACCAAGCCGATCCA------------------AATACTAATTTCCATACTGAGAAAGCTGTGGTCTCAGCTAAATTAGCGGGCAATTCATCTCTTTGCCCCATTAACGGATGGGCCGTATACAGCAAGGACAACAGCATAAGGATCGGTTCCAAAGGGGATGTGTTTGTTATAAGAGAGCCATTCATCTCATGCTCTCACTTGGAATGCAGAACTTTCTTTTTGACTCAAGGAGCTTTGCTGAATGATAAACACTCCAATGGGACTGCCAAAGACAGAAGCCCTCACAGAACATTAATGAGTTGTCCTGTGGGTGAGGCTCCCTCCCCGTATAACTCAAGGTTTGAGTCTGTTGCTTGGTCAGCAAGTGCTTGCCATGATGGCACCAGTTGGTTGACAATTGGAATTTCTGGCCCAGATAATGGGGCTGTGGCGGTATTGAAATACAATGGCATAATAACAGACACTATCAAGAGCTGGAGGAACAACATACTGAGAACTCAAGAGTCTGAATGTGCATGTGTAAATGGTTATTGCTTTACTGTAATGACAGATGGACCAAGTAATGGTCAGGCATCACATAAGATCTTCAAAATGGAAAAAGGGAAAGTGATTAAATCAGTCGAATTGGATGCTCCTAATTATCACTATGAGGAATGCTCCTGTTATCCTGATGCCGGCGAAATCACATGTGTATGCAGGGATAATTGGCATGGTTCAAATCGACCATGGATATCTTTCAATCAAAACTTGGAGTATCAAATAGGATATATATGCAGTGGGGTTTTCGGAGACAATCCACGCCCCAATGATGGAAAAGGTAGTTGTGGTCCGGTGTCCTCTAACGGGGCATATGGGGTAAAAGGGTTTTCATTTAAATACGGCAATGGTGTCTGGATCGGGAGAACCAAAAGCACTAATTCCAGGAGCGGCTTTGAAATGATTTGGGATCCAAATGGGTGGACTGAAACAGACAGTAGCTTTTCAGTGAAACAAGATATTGTAGCAATAACTGATTGGTCAGGGTACAGCGGGAGTTTTGTCCAGCATCCAGAACTGACAGGACTAGATTGCATAAGACCTTGTTTCTGGGTTGAGTTGATTAGAGGGCGGCCCAAAGAGGGCACAATTTGGACTAGTGGGAGCAGCATATCTTTCTGTGGTGTAAGTGGTGACACTGTGGGTTGGTCTTGGCCAGACGGTGCTGAGTTGCCATTCACCATTGACAAG
>cds_APG38584_A/duck/Vietnam/NCVD14-A340/2014_2014/05/01_NA_H5N1_Avian_2014
ATGAATCCAAATCAGAAGATAGTAACCATTGGATCAGTCTGTATGGTAATTGGAATAATTAGCTTGATGTTACAGATTGGGAACATAATATCAATATGGGTCAGTCATTCAATTCAAACAGGGAATCAACACCAAACTGAACCA------------------AACACTAATTTTCTTACTGAGAACACTGTAGCTTTGGTAACATTAGCTGGCAATTCATCTCTTTGCCCCATTAAAGGATGGGCTGTACACAGTAAAGACAACAGTATAAGGATTGGGTCCAAGGGGGATGTGTTTGTAATTAGAGAGCCGTTCATATCATGCTCACATCTGGAATGCAGAACTTTCTTTTTGACTCAGGGAGCTTTACTGAATGACAAGCACTCCAACGGGACTGTCAAAGATAGGAGCCCTCACAGAACGCTAATGAGTTGCCCTATAGGTGAGGCTCCTTCCCCATATAACTCAAGGTTTGAGTCTGTTGCTTGGTCGGCAAGTGCTTGCCATGATGGCACCAGTTGGTTGATAATTGGAATTTCTGGTCCAGACAATGAGGCTGTGGCGGTATTGAAATACAATGGCATAATAACAGACACTATCAAGAGTTGGAGGAATAACATACTGAGGACCCAAGAGTCTGAATGTGCATGTGTAAATGGCTCTTGCTTTGCTGTTATGACAGATGGACCAAGTAATGGGCAGGCATCATATAAGATTTTCAAAATAGAAAAAGGGAAAGTAGTTAAGTCGGTCGAATTGAATGCCCCTAATTATCACTATGAGGAATGCTCCTGTTATCCTGATGCTGGCGAAATCATGTGTGTGTGCAGAGATAATTGGCATGGCTCAAACAGGCCGTGGGTATCTTTCAATCAGAATTTGGAGTATCAAATAGGATATATTTGCAGTGGAGTTTTCGGTGACAATCCACGGCCAAATGACGGTGCAGGTAGTTGTGGTCCAGTGTCCTCTAACGGGGCATATGGGGTGAAAGGGTTCTCATTTAAATATGGCAATGGTGTCTGGATCGGGAGGACCAAAAGCACCCATTCCAGGAGCGGCTTTGAAATGATTTGGGATCCAAACGGGTGGACTGGAACGGACAGTGAATTTTCGATGAAACAAGATATAGTAGCAATAACTGATTGGTCAGGGTATAGCGGGAGTTTTGTCCAGCACCCAGAACTGACAGGATTAGATTGCATAAGACCTTGCTTCTGGGTTGAGTTAATCAGGGGGCGGCCCAAAGAGAGCACAATTTGGACTAGTGGGAGCAGCATATCTTTTTGTGGTGTAAATAGTGACACTGTGAGTTGGTCTTGGCCAGACGGTGCTGAGTTGCCATTCACCATTGACAAG
>cds_APC30557_A/mallard_duck/Netherlands/64/2006_2006/09/22_NA_H1N1_Avian_2006
ATGAATCCAAATCAAAAGATAATAACCATTGGGTCAATCTGTATGGTAATTGGAATAGCCAGTTTGATGTTACAAATTGGGAACATGATCTCAATATGGGTTAGCCATTCAATTCAGACAGGGAATCAATACCAGCCTGAACCATGCAACCAAAGCATCATCAATACAAATTTTCTTACTGAACAGGCTGTAACTTCGGTGGCATTAGCGGGCAATTCATCTCTTTGCCCTATTAGTGGATGGGCTATATACAGTAAGGATAACGGTATAAGAATTGGCTCCAAGGGGGATGTATTTGTTATAAGAGAGCCATTCATCTCATGCTCCCATTTGGAATGCAGAACCTTCTTTTTAACTCAGGGAGCTCTGTTGGATGACAAGCATTCTAATGGAACCGTCAAAGATAGAAGCCCTTACAGAACCTTGATGAGTTGTCCCGTGGGTGAGGCTCCTTCCCCATATAATTCAAGGTTTGAGTCTGTTGCTTGGTCGGCAAGTGCTTGTCATGATGGCATCAGTTGGTTGACAATTGGAGTTTCTGGTCCAGACAATGGGGCTGTGGCTGTATTGAAATACAATGGCATAATAACGGACACTATCAAGAGTTGGAGGAACAACATTTTGAGAACCCAAGAATCTGAATGTGCATGTGTAAATGGTTCTTGCTTTACTGTAATGACCGATGGACCAAGTAATGGGCAGGCCTCATATAAGATCTTCAAGATAGAAAAAGGAAAAGTAGTCAAATCAGTTGAATTGAATGCCCCTAATTATCACTACGAGGAATGCTCCTGCTATCCTGATGCAGGCGAGATCATGTGTGTGTGCAGGGATAACTGGCATGGCTCGAATCGGCCGTGGGTATCTTTCAATCAAAATCTGGAGTATCGAATAGGATATATATGCAGTGGAGTTTTCGGAGACAATCCACGCCCCAATGATGGAACAGGCAGTTGCGGTCCGGTGTCCTCTAACGGGGCATATGGAGTAAAAGGGTTTTCATTTAAATACGGCAATGGTGTTTGGATCGGAAGAACAAAAAGCACTAGTTCCAGAAGCGGCTTTGAGATGATTTGGGATCCGAATGGGTGGACTGAAACGGACAGTAGCTTCTCAGTGAAGCAAGACATCGTAGCAATAACTGACTGGTCAGGATATAGTGGGAGTTTTGTCCAGCATCCAGAACTGACAGGATTAGATTGCATGAGACCTTGTTTCTGGGTTGAGCTAATCAGAGGGCGGCCCAAAGAGAATACAATTTGGACTAGTGGGAGCAGCATATCCTTTTGTGGTGTAGATAGTGACACTGTGGGTTGGTCTTGGCCAGACGGTGCTGAGTTGCCATTCACCATTGACAAG
>cds_APC30427_A/mallard_duck/Netherlands/16/2009_2009/09/30_NA_H1N1_Avian_2009
ATGAATCCAAATCAAAAGATAATAACCATTGGATCAATCTGCATGGCAATTGGAATAGTCAGTTTGATGTTACAAATTGGGAATATAATCTCAATATGGGTTAGTCATTCAATCCAGACAGGGAATCAGCACCAGCCTGAACCGTGCAATCAAAGCATCATTAATACCAATTTCCTTACTGAGCAAGCTGTGGTTTCAGTGGCATTAGCGGGTAATGCATCTCTTTGCCCAATTAGTGGATGGGCTATATACAGTAAGGACAACGGTATAAGAATTGGTTCCAAAGGGGATGTGTTTGTTATAAGGGAGCCATTCATCTCATGTTCTCATTTAGAATGCAGAACCTTCTTTTTGACTCAGGGAGCCCTGTTGAATGATAAGCACTCTAATGGGACCGTCAAAGATAGAAGCCCTTATAGAACCTTGATGAGTTGTCCTGTGGGTGAGGCTCCTTCCCCATATAACTCAAGGTTTGAGTCTGTTGCTTGGTCAGCAAGTGCTTGTCATGACGGCATTAGTTGGTTGACAATTGGGATCTCTGGTCCAGACAATGGGGCCGTGGCTGTATTGAAATACAATGGCATAATAACAGACACTATCAAGAGTTGGAGGAACAACATACTGAGAACTCAAGAGTCTGAATGTGCATGTGTAAATGGTTCTTGCTTTACTGTGATGACCGACGGACCAAGCAACGGACAGGCCTCATATAAAATTTTCAAGATAGAGAAGGGGAAAGTAGTTAAATCAGTCGAATTGAATGCCCCTAATTACCACTACGAGGAATGCTCCTGTTATCCGGATGCGGGCGAAATCATATGTGTGTGTAGGGATAATTGGCATGGCTCAAATCGGCCGTGGGTATCTTTCAATCAAAATTTGGAGTATCAAATAGGGTATATATGTAGTGGAGTTTTCGGAGACAATCCACGCCCCAATGATGGAACGGGCAGTTGCGGACCAGTGTCCTCTAATGGAGCATACGGAGTAAAAGGGTTCTCATTTAAATACGGCAATGGTGTTTGGATCGGGAGAACCAAAAGCACTAGTTCCAGGAGCGGTTTTGAAATGATCTGGGATCCAAATGGGTGGATTGAAACGGACAGTAGCTTCTCAGTGAAACAAGATATCGTAGCAATAACTGATTGGTCAGGATATAGCGGGAGTTTTGTCCAGCACCCAGAATTGACCGGGCTAGATTGCATGAGACCTTGTTTCTGGGTGGAGCTAATCAGAGGGCGGCCCAAAGAGAACACAATTTGGACCAGTGGGAGCAGCATATCCTTTTGTGGTGTAAATAGTGACACTGTAGGTTGGTCTTGGCCAGACGGTGCTGAGTTGCCATTCACCATTGACAAG
>cds_AMX74836_A/chicken/Ivory_Coast/15VIR2742-5/2015_2015/04/30_NA_H5N1_Avian_2015
ATGAATCCAAATCAGAAGATAATGGCCATTGGATCAATTTGTATGGTAGTTGGAATAATTAGCTTGATGTTACAGATTGGGAACATAATCTCAATATGGGTCAGTCATTCAATTCAAACAGGGAATCAACACCAAACTGAACCA------------------AATACTAATTTCTTCACTGATAACACTGTAGCTTCAGTAACATTAGCTGGCAATTCATCTCTTTGCCCCATTAAAGGATGGGCTGTACACAGTAAAGACAACAGTATAAGGATTGGGTCCAAGGGGGATGTGTTTGTAATTAGAGAGCCGTTCATATCATGCTCCCATCTGGAATGCAGAACCTTCTTTTTGACTCAGGGAGCTTTACTGAATGACAAGCACTCCAATGGGACTGTCAAAGATAGGAGCCCTCATAGAACGCTAATGAGTTGCCCTATAGGTGAGGCTCCCTCTCCATATAACTCAAGGTTTGAGTCTGTTGCTTGGTCGGCAAGTGCTTGCCATGATGGCACCAGTTGGTTGATAATTGGGATTTCTGGTCCAGACAATGGGGCTGTGGCGGTATTGAAATACAATGGCATAATAACAGACACTATCAAGAGTTGGAGGAATAACATACTGAGGACCCAAGAGTCTGAATGTGCATGTGTGAATGGCTCTTGCTTTACTGTTATGACAGATGGACCAAGTAATGGGCAGGCATCATATAAGATTTTCAAAATAGAAAAAGGGAAAGTAGTTAAGTCAGTCGAATTGAATGCCCCCAATTATCACTATGAGGAATGCTCCTGTTATCCTGAGGCTGGCGAAATCATATGTGTGTGCAGGGATAATTGGCATGGCTCAAACAGGCCATGGGTATCTTTCAATCAGAATTTAGAGTATCAAATAGGATATATTTGCAGTGGAGTTTTCGGTGACAATCCACGGCCGAATGACGGTACAGGGAGTTGTGGACCAGTGTCCTCTAACGGGGCATATGGGGTAAAAGGGTTCTCATTTAAATATGGAAATGGTGTCTGGATCGGGAGGACCAAAAGCACTCATTCCAGGAGCGGCTTTGAAATGATTTGGGATCCAAACGGGTGGACTGGAACGGACAGTGAGTTTTCGATGAAACAAGATATAGTAGCAATAACTGATTGGTCAGGATATAGCGGGAGTTTTGTCCAGCACCCAGAACTGACAGGATTAGATTGCATGAGACCTTGCTTCTGGGTTGAGTTAATCAGAGGGCGGCCCAAAGAGAGCACAATTTGGACTAGTGGGAGCAGCATATCTTTTTGTGGTGTAAATAGTGACACTGTGAGTTGGTCTTGGCCAGACGGTGCTGAGTTGCCATTCACCATTGACAAG
>cds_AMX74507_A/chicken/Ghana/15VIR2588-10/2015_2015/05/08_NA_H5N1_Avian_2015
ATGAATCCAAATCAGAAGATAGTGACCATTGGATCAATCTGTATGGTAATTGGAACAATTAGCTTGATGTTACAGATTGGGAACATAATCTCAATATGGGTCAATCATTCAATTCAAACAGGGAATCAACACCAAACTGAACCA------------------AATACTAATTTCCTCACTGAGAACACTGTAGCTTCAGTAACATTAGCTGGCAATTCATCTCTTTGCCCCATTAAAGGATGGGCTGTACACAGTAAAGACAACAGTATAAGGATTGGGTCCAAGGGGGATGTGTTTGTAATTAGACAGCCGTTCATATCATGCTCCCATCTGGAATGCAGAACCTTCTTTTTGACTCAGGGAGCTTTACTGAATGACAAGCACTCCAACGGGACTGTCAAAGACAGGAGCCCTCATAGAACGCTAATGAGTTGCCCTATAGGTGAGGCTCCCTCTCCATATAACTCAAGGTTTGAGTCTGTTGCTTGGTCGGCAAGTGCTTGCCATGATGGCACCAGTTGGTTGATAATTGGAATTTCTGGTCCAGACAATGGGGCTGTGGCGGTATTGAAATACAATGGCATAATAACAGACACTATCAAGAGTTGGAGGAATAATATACTGAGGACCCAAGAGTCTGAATGTGCATGTGTGAATGGCTCTTGCTTTACTGTTATGACAGATGGACCAAGTAATGGGCAGGCATCATATAAGATTTTCAAAATAGAAAAAGGGAAAGTAGTTAAGTCAGTCGAATTGAATGCCCCCAATTATCACTATGAGGAATGCTCCTGTTATCCTGAGGCTGGCGAAATCATATGTGTGTGCAGGGATAATTGGCATGGCTCAAACAGGCCATGGGTATCTTTCAATCAGAATTTGGAGTATCAAATAGGATATATTTGCAGTGGAGTTTTCGGTGACAATCCACGGCCGAATGACGGTACAGGGAGTTGTGGACCAGTGTTCTCTAACGGGGCATATGGGGTAAAAGGGTTCTCATTTAAATATGGCAATGGTGTCTGGATCGGGAGGACCAAAAGCACTCATTCCAGGAGCGGCTTTGAAATGATTTGGGATCCAAACGGGTGGACTGGAACAGACAGTGAATTTTCGATGAAACAAGATATAGTAGCAATAACTGATTGGTCAGGATATAGCGGGAGTTTTGTACAGCACCCAGAACTGACAGGATTAGATTGCATGAGACCTTGCTTCTGGGTTGAGTTAATCAGAGGGCGGCCCAAAGAGAGCACAATTTGGACTAGTGGGAGCAGCATATCTTTTTGTGGTGTAAATAGTGACACTGTGAGTTGGTCTTGGCCAGACGGTGCTGAGTTGCCATTCACCATTGACAAG
>cds_AMQ46520_A/snow_goose/Delaware/12OS3766/2012_2012/02/23_NA_H1N1_Avian_2012
ATGAATCCAAATCAAAAGATAATAACCATTGGGTCAATCTGCATGGCAATTGGAATAATAAGTCTGGTGTTACAAATTGGAAATATAATCTCAATATGGGTTAGCCATTCAATCCAAACTGAAAGCAAGAGCCACCCTGAAACATGCAATCAAAGTGTCATTAATACCAATTTAATTGCAGAACAGACTGTAGCTCCAGTAACACTAGCAGGCAATTCCTCTCTCTGTCCCATCAGTGGATGGGCTATATACAGCAAGGATAATGGTATAAGGATAGGTTCTAAAGGAGATGTATTTGTCATCAGAGAGCCCTTTATTTCATGCTCGCATTTGGAATGCAGAACTTTCTTTCTAACTCAAGGGGCCTTGTTGAATGACAAGCATTCCAATGGAACCGTTAGAGACAGAAGCCCTTATAGAACCCTAATGAGCTGTCCTGTTGGTGAAGCCCCCTCTCCATACAATTCAAGATTTGAGTCTGTTGCCTGGTCAGCAAGTGCTTGCCACGATGGCATTAGCTGGTTGACAATTGGTATTTCCGGCCCAGACAATGGGGCAGTGGCTGTATTGAAGTACAATGGCATAATAACAGATACTATCAAGAGTTGGAGAAACAACATATTGAGGACACAAGAATCTGAATGTGCCTGCATTAATGGTTCTTGCTTTACCATAATGACTGATGGACCAAGTAACGGTCAGGCTTCATACAAGATTTTCAAAATAGAAAAAGGGAAAGTAGTAAAATCAGTTGAGTTGAATGCCCCTAATTATCACTATGAAGAGTGTTCCTGTTATCCTGATGCTAGTGAGGTGATGTGTGTATGCAGGGACAATTGGCATGGTTCAAATCGGCCATGGGTGTCCTTCAACCAGAATCTAGAGTATCAAATAGGATATATATGCAGCGGAGTTTTTGGAGACAATCCACGCCCCAATGACGGAACAGGCAGTTGTGGTCCAGTATCTTCTAATGGGGCATATGGGGTAAAAGGGTTTTCGTTTAGATACGGTAATGGTGTTTGGATAGGAAGAACTAAAAGTACTAGCTCAAGGAGTGGGTTTGAGATGATTTGGGACCCCAATGGATGGACAGAGACGGATAACAGTTTCTCTGTGAAGCAAGACATTGTTGCAATAACTGATTGGTCAGGATATAGTGGAAGTTTTGTTCAGCACCCGGAACTGACAGGACTAGACTGCATGCGACCTTGCTTTTGGGTTGAGCTAATCAGAGGAAGACCCAAGGAGAATACAATCTGGACCAGTGGAAGCAGCATTTCCTTTTGTGGGGTAAATAGTGACACTGTGGGTTGGTCTTGGCCAGACGGTGCTGAGTTGCCATTCACCATTGACAAG
>cds_AMQ29627_A/mallard/Maryland/10OS1918/2010_2010/09/15_NA_H6N1_Avian_2010
ATGAATCCAAATCAAAAGATAATAACTATTGGGTCAATCTGCATGGTAATTGGAATAATAAGTCTGGTGCTGCAAATTGGAAACATAATCTCAATATGGGTTAGCCATTCAATCCAAACTGGAAGCCAGAACCACCCAGAAACATGCAATCAAAGTGTCATTAATACCAATTTAATTGCAAAACAGGCTGTAGATCCAGTAGCACTAGCAGGTAATTCCTCTCTCTGTCCAATCAGTGGATGGGCTATATACAGCAAGGACAATGGTATAAGGATAGGTTCCAAAGGAGATGTATTTGTCATCAGAGAGCCTTTTATTTCATGCTCTCACTTGGAATGCAGGACTTTCTTTCTAACTCAAGGGGCTTTGTTGAATGACAAGCATTCTAATGGAACCGTTAAAGACAGAAGCCCTTATAGAACCCTAATGAGCTGCCCTGTTGGTGAAGCTCCTTCTCCATACAATTCAAGGTTTGAGTCTGTTGCTTGGTCAGCAAGTGCTTGTCATGATGGCATTAGTTGGTTGACAATTGGTATTTCCGGCCCAGACAATGGGGCGGTGGCTGTATTGAAATACAATGGCATAATAACAGATACTATCAAGAGTTGGAGAAGCAATATATTGAGAACACAAGAGTCTGAATGTGCCTGCATCAATGGTTCTTGCTTTACCATAATGACTGATGGGCCGAGTGATGGCCAGGCCTCATACAAAATTTTCAAGGTAGAAAAGGGAAAGGTAGTCAAATCGGTCGAATTGAATGCCCCTAATTATCACTATGAGGAGTGCTCCTGTTATCCTGATGCTAACGAGGTAATGTGTGTGTGCAGAGACAACTGGCATGGTTCAAATCGACCATGGGTGTCCTTCAATCAGAATCTAGAATATCAAATAGGATACATATGCAGCGGAGTTTTTGGAGACAACCCGCGGCCCAGTGATGGAACAGGCAGTTGTGGTCCAGTGTCTTCTAATGGGGCATATGGAGTGAAGGGGTTTTCATTTAAATACGGTAATGGTGTTTGGATAGGAAGAACTAAAAGTACTAGCTCAAGGAGTGGGTTTGAGATGATCTGGGATCCTAATGGGTGGACGGAGACAGACAGCAGTTTCTCTGTGAAGCAAGATATTGTAGCAATAACTGATTGGTCAGGATATAGCGGAAGTTTTGTTCAGCATCCAGAACTGACGGGGTTGGATTGCATGAGGCCTTGCTTCTGGGTTGAGCTGATCAGAGGAAGACCCAAGGAGAACACAATCTGGACCAGTGGAAGCAGCATTTCTTTTTGTGGAGTAAATAGCGACACTGTGGGTTGGTCTTGGCCAGACGGTGCTGAGTTGCCATTCACCATTGACAAG
>cds_ALX30586_A/duck/CaMau/0238/2015_2015/01/06_NA_H5N1_Avian_2015
ATGAATCCAAATCAGAAGATAGTAACCATTGGATCAATCTGTATGGTAATTGGAATAATTAGCTTGATGTTACAGATTGGGAACATAATATCAATATGGGTCAGTCATTCAATTCAAACAGGGAACCAACACCAAACTGAACCA------------------AATACTAATTTTCTTACTGAGAAAGCTGTAGCTTCAGTAACATTAGCTGGCAATTCATCTCTTTGCCCCATTAAAGGATGGGCTGTACACAGTAAAGACAACAGTATAAGGATTGGGTCCAAGGGGGATGTGTTTGTAATTAGAGAGCCGTTCATATCATGCTCCCATCTGGAATGCAGAACTTTCTTTTTGACTCAGGGAGCCTTACTGAATGACAAGCACTCCAACGGGACTGTCAAAGATAGGAGCCCTCACAGAACGCTAATGAGTTGCCCTATAGGTGAGGCTCCCTCCCCATATAACTCGAGGTTTGAGTCTGTTGCTTGGTCGGCAAGTGCTTGCCATGATGGCACCAGTTGGTTGATAATTGGAATTTCTGGTCCAGACAATGGGGCTGTGGCGGTATTGAAATACAATGGCATAATAACAGACACTATCAAGAGTTGGAGGAATAACATACTGAGGACCCAAGAGTCTGAATGTGCATGTGTAAATGGCTCTTGCTTTACTGTTATGACAGATGGACCAAGTAATGGGCAGGCATCATATAAGATTTTCAAAATAGAAAAAGGGAAAGTAGTTAAGTCAGTCGAATTGAATGCCCCTAATTATCACTATGAGGAATGCTCCTGTTATCCTGATGCTGGCGAAATCATATGTGTTTGCAGGGATAATTGGCATGGCTCAAACAGGCCATGGGTATCTTTCAATCAGAATTTGGAGTATCGAATAGGATATATTTGCAGTGGAGTTTTCGGTGACAATCCACGGCCAAATGACGGTACAGGTAGTTGTGGTCCAGTGTCCTCTAACGGGGCATATGGGGTAAAAGGGTTCTCATTTAGATATGGCAATGGTGTCTGGATCGGGAGGATCAAAAGCACTCATTCCAGGAGCGGCTTTGAAATGATTTGGGATCCAAACGGGTGGACTGGAACGGACAGTGAATTTTCGATGAAACAAGATATAGTAGCAATAACTGATTGGTCAGGATATAGCGGGAGTTTTGTCCAGCACCCAGAACTGACAGGATTAGATTGCATAAGACCTTGCTTCTGGGTTGAGTTGATCAGAGGGCGGCCCAAAGAGAGCACAATTTGGACTAGTGGGAGCAGCCTATCTTTTTGTGGTGTAAATAGTGACACTGTGAGTTGGTCTTGGCCAGACGGTGCTGAGTTGCCATTCACCATTGACAAG
>cds_ALX30478_A/greater_white-fronted_goose/Alaska/UGAI15-3903/2015_2015/05/08_NA_H6N1_Avian_2015
ATGAATCCAAACCAAAAGATAATAACTATTGGGTCAATCTGCATGGCAATTGGAACAATAAGTCTGGTGCTACAAATTGGAAACATAATTTCAATATGGGTTAGCCATTCAATCCAAACAGGAAGTCAGAACCATCCAGAAACATGCAATCAAAGTGTCATTAATACCAATTTAATTGCAGAACAGGTTGTAAATCCAGTAGCACTAGCAGGTAATTCCTCTCTCTGTCCAATCAGTGGATGGGCTATATACAGCAAGGATAATGGTATAAGGATAGGTTCCAAAGGAGATGTATTTGTCATCAGAGAGCCTTTTATTTCATGCTCTCACTTGGAATGCAGGACTTTCTTTCTAACTCAAGGGGCCTTGTTGAATGACAAGCATTCTAATGGAACCGTTAAAGACAGAAGCCCTTATAGAACCCTAATGAGCTGCCCTGTTGGTGAAGCTCCCTCTCCATACAATTCGAGGTTTGAGTCTGTTGCCTGGTCAGCAAGTGCTTGTCATGATGGAATTAGTTGGTTGACAATTGGTATTTCCGGCCCAGACAATGGGGCGGTGGCTGTATTGAAATACAATGGCATAATAACAGATACTATCAAGAGTTGGAGAAGCAATATATTGAGAACACAAGAGTCTGAATGTGCCTGCATTAATGGTTCTTGCTTTACCATAATGACTGATGGGCCGAGTAATGGCCAGGCCTCATACAAAATTTTCAAGGTAGAAAAGGGAAAGGTAGTCAAATCAGTTGAGTTGAATGCCCCTAATTATCACTATGAGGAGTGCTCCTGTTACCCTGATGCTAGCGAGGTAATGTGTGTGTGCAGAGACAACTGGCATGGTTCAAATCGACCATGGGTGTCCTTCAATCAGAATCTAGAATATCAAATAGGGTACATATGCAGCGGAGTCTTTGGAGACAACCCGCGCCCCAATGATGGAACAGGCAGTTGTGGTCCAGTGTCTTCTAATGGGGCATATGGAGTAAAGGGGTTTTCATTTAGGTACGGTAATGGTGTTTGGATAGGAAGAACTAAGAGTACTAGCTCAAGGAGTGGATTTGAGATGATCTGGGATCCTAATGGGTGGACGGAAACAGACAGCAGTTTCTCTGTGAAGCAAGATATTGTGGCAATAACTGATTGGTCAGGATATAGCGGAAGTTTTGTTCAGCATCCAGAACTAACGGGGTTGGATTGCATGAGGCCTTGCTTCTGGGTTGAGCTGATCAGAGGAAGACCCAAGGAGAACACAATCTGGACCAGTGGAAGCAGCATTTCTTTTTGTGGAGTAAATAGCGACACTGTGGGTTGGTCTTGGCCAGACGGTGCTGAGTTGCCATTCACCATTGACAAG
>cds_ALR82591_A/wild_bird/Wuhan/WHHN58/2014_2014/12/_NA_H1N1_Avian_2014
ATGAATCCAAATCAAAAGATAATAACCATTGGATCAATCTGTATGGTAATTGGAATAGCCAGCCTGATGCTACAAATTGGGAACATAATCTCAATATGGGTTAGCCATTCAATTCAGACAGGGAATCAATACCAGCCTGAACCATGCAATCAAAGCATCATTAATACCAATTTTCTTGCTGAACAGGCTGTTACTTCAGTGACATTAGCGGGCAATTCATCTCTTTGCCCTATTAGTGGGTGGGCAATATACAGTAAGGACAACGGTATAAGAATTGGGTCCAAGGGGGATGTGTTTGTCATAAGAGAGCCGTTCATCTCATGCTCCCATTTGGAATGTAGAACCTTTTTCCTGACCCAGGGGGCTCTACTGAATGACAAACATTCTAATGGGACCGTCAAAGATAGAAGCCCCTACAGAACTTTAATGAGTTGTCCCGTGGGTGAGGCTCCTTCCCCGTACAATTCAAGATTTGAGTCTGTTGCTTGGTCGGCAAGTGCTTGTCATGATGGCATCAGTTGGTTGACAATCGGGATTTCTGGTCCAGACAATGGGGCTGTGGCTGTATTGAAGTACAATGGCATAATAACGGACACTATCAAGAGTTGGGGAAATAACATTTTGAGAACTCAAGAATCTGAGTGTGCGTGTGTAAATGGCTCTTGCTTTACTGTAATGACTGATGGACCAAGTAATGGGCAGGCCTCATACAAAATCTTCAAGATAGAAAAAGGGAAAGTAGTCAAATCAGTTGAATTGAATGCCCCTAATTACCACTACGAGGAATGCTCCTGTTATCCTGATGCGGGCGAAATCATGTGTGTGTGCAGGGACAACTGGCATGGCTCAAACCGGCCGTGGGTATCTTTCAATCAAAATCTGGAGTATCAAATAGGATATATATGCAGTGGGGTTTTCGGAGACAATCCCCGCCCCAATGATGGAACAGGCAGTTGCGGTCCAATGTCCTCTAACGGGGCATATGGGGTAAAAGGGTTTTCATTTAAATACGGTAATGGTGTTTGGATTGGAAGAACAAAAAGCACTAGTTCCAGAAGCGGCTTTGAGATGATTTGGGATCCGAATGGATGGACTGAGACGGACAGTAGTTTCTCAGTGAAGCAAGACATCGTAGCAATAACTGACTGGTCAGGATATAGCGGGAGTTTTGTCCAGCATCCAGAACTGACAGGATTAGATTGCATGAGGCCTTGTTTCTGGGTTGAGCTAATCAGAGGGAGGCCCAAAGAGAACACAATTTGGACTAGTGGGAGCAGCATATCCTTTTGTGGTGTAAATAGTGACACTGTGGGTTGGTCTTGGCCAGACGGTGCTGAGTTGCCATTCACCATTGACAAG
>cds_ALP30316_A/pigeon/Zhejiang/112089/2014_2014/11/20_NA_H5N1_Avian_2014
ATGAATCCAAATCAGAAGATAGTGACCATTGGATCAATCTGTATGGTAATTGGAATGATTAGCTTGATGTTACAGATTGGGAACATAATCTCAATATGGATCAGTCATTCAATTCAAACAGGGAATCAACACCAAACTGAACCA------------------AATACTAATTCCCTTACTGAGAACACTGTAGCTTCAGTAACATTAGCTGGCAATTCATCTCTTTGCCCCATTAAAGGATGGGCTGTACACAGTAAAGACAACAGTATAAGGATTGGGTCCAAGGGGGATGTGTTTGTAATTAGAGAGCCGTTCATATCATGCTCCCATCTGGAATGCAGAACCTTCTTTTTGACTCAGGGAGCTTTACTGAATGACAAGCACTCCAACGGGACTGTCAAAGATAGGAGCCCTCATAGAACGCTAATGAGTTGCCCTATAGGTGAGGCTCCCTCCCCATATAACTCAAGGTTTGAGTCTGTTGCTTGGTCAGCAAGTGCTTGCCATGATGGCACCAGTTGGTTGATAATTGGAATTTCTGGTCCAGACAATGGGGCTGTGGCGGTATTGAAATACAATGGCATAATAACAGACACTGTCAAGAGTTGGAGGAATAACATACTGAGGACCCAAGAGTCTGAATGTGCATGTGTAAATGGCTCTTGCTTTACTGTTATGACAGATGGACCAAGTAATGGGCAGGCATCATATAAGATTTTCAAAATAGAAAAAGGGAAGGTAGTTAAGTCAGTCGAATTGAATGCCCCCAATTATCACTATGAAGAATGCTCCTGTTATCCTGAGGCTGGCGAAATCATATGTGTGTGCAGGGATAATTGGCATGGCTCAGACAGGCCATGGGTATCTTTCAATCAGAATTTGGAGTATCAAATAGGATATATTTGCAGTGGAGTTTTCGGTGACAATCCACGGCCGAATGACGGTACAGGGAGTTGTGGACCAGTGTCCTCTAACGGGGCATATGGGGTAAAAGGGTTCTCATTTAAATATGGCAATGGTGTCTGGATCGGGAGGACCAAAAGCACTCATTCCAGGAGCGGCTTTGAAATGATTTGGGATCCAAACGGGTGGACTGGAACGGACAGTGAGTTTTCGATGAAACAAGATATAGTAGCAATAACTGATTGGTCAGGGTATAGCGGGAGTTTTGTCCAGCACCCAGAACTGACAGGATTAGATTGCATAAGACCTTGCTTCTGGGTTGAGTTAATCAGAGGGCGGCCCAAAGAGAGCACAATTTGGACTAGTGGGAGCAGCATATCCTTTTGTGGTGTAAATAGTGACACTGTAAGTTGGTCTTGGCCAGACGGTGCTGAGTTGCCATTCACCATTGACAAG
>cds_ALA50645_A/duck/Bangladesh/21326/2013_2013/11/24_NA_H5N1_Avian_2013
ATGAATCCAAATCAAAAGATAATGGCCATTGGATCAGTCTGTATGGTAATTGGAATAGTTAGCTTAATGTTACAGATTGGGAACACAATCTCAATATGGGTCAGTCATTCATTTCAAACAAGGGTCCAACACCAAGCTGAACCA------------------AATACTAACTTTCTTACTGAGAACGCTGTGGCTTCAGTAGCATTAGCGGGCAATTCGTCTCTTTGCCCCATTAGGGGATGGGCTGTACACAGCAAGGACAACAGTATAAGAATTGGTTCCAAGGGGGATGTGTTTGTAATTAGAGAGCCGTTCATCTCATGCTCTCATTTGGAGTGCAGAACTTTCTTTTTGACCCAGGGAGCCTTACTAAATGACAAGCACTCCAACGGGACTGTCAAAGACAGGAGCCCTCACAGAACACTAATGAGTTGCCCTGTGGGTGAGGTTCCCTCCCCATACAACTCAAGATTTGAGTCTGTTGCTTGGTCAGCAAGTGCTTGCCATGATGGCACCAGTTGGTTGACAATTGGAATTTCTGGACCAGACAATGGGGCTGTGGCTGTATTGAAATACAATGGCATAATAACAGACACCATCAAGAGTTGGAGGAACAACATACTGAGAACTCAAGAGTCCGAATGTGCATGTGTAAATGGTTCTTGCTTTACTGTGATGACCGATGGGCCAAGTAATGGACAGGCATCATATAAGATCTTCAAAATGAAAAAAGGGAAAGTAGTTAAATCAGTCGAGTTGAATGCTCCTAATTATCACTATGAGGAATGCTCCTGTTATCCTGATGCGGGAGAAATCATGTGTGTGTGCAGGGATAACTGGCATGGTTCAAATAGACCATGGGTGTCTTTCAATCAGAATTTGGAGTATCAGATAGGATATATATGCAGTGGAGTTTTCGGAGACAATCCACGCCCTAATGATGGAACAGGTAGTTGTGGCCCAGTTTCCTCTAACGGGGCATATGGGATAAAAGGGTTCTCATTTAAATATGGCAATGGCGTTTGGATCGGGAGAACCAAAAGCACTAGTTCCAGAAGCGGCTTTGAAATGGTTTATGATCCAAATGGGTGGACTGATACGGACAGTGACTTTTCGATAAAACAAGATATAGTAGCAATAACTGATTGGTCAGGATATAGCGGGAGTTTTGTCCAGCATCCAGAACTGACAGGGTTAGATTGCATAAGGCCTTGCTTCTGGGTTGAGTTAATCAGAGGGCGTCCCAAAGAAAGCACAATTTGGACTAGTGGGAGCAGCATATCCTTTTGTGGTGTAAATAGTGAAACTGTGAGTTGGTCTTGGCCAGACGGTGCTGAGTTGCCATTCACCATTGACAAG
>cds_ALA50551_A/duck/Bangladesh/21970/2014_2014/02/23_NA_H5N1_Avian_2014
ATGAATCCAAATCAAAAGATAATGGCCATTGGATCAATCTGTATGGTAATTGGAATAGTTAGCTTAATGTTACAAATTGGGAACATGATCTCAATATGGGTCAGTCATTCATTTCAAACAAGGGCCCAACACCAAGCTGAAGCA------------------AATACTAACTTTCTTACTGAGAACGCTGTGGCTTCAGTAATATTAGCGGGCAATTCGTCTCTTTGCCCCATTAGGGGATGGGCTGTACATAGTAAGGACAACAGTATAAGAATTGGTTCCAAGGGGGATGTGTTTGTAATTAGAGAGCCGTTCATCTCATGCTCTCATTTGGAATGCAGAACTTTCTTTTTGACCCAGGGAGCCTTACTGAATGACAAGCACTCCAACGGGACTGTCAAAGACAGGAGTCCTCATAGAACACTAATGAGTTGCCCTGTGGGTGAGGTTCCCTCCCCATACAACTCAAGGTTTGAGTCTGTGGCTTGGTCAGCAAGTGCTTGCCATGATGGCACCAGTTGGTTGACAATTGGAATTTCTGGACCAGACAATGGGGCTGTGGCTGTATTGAAATACAATGGCATAATAACAGACACTATCAAGAGTTGGAGGAGCAACATACTGAGAACTCAAGAGTCCGAATGTGCATGTGTAAATGGTTCTTGCTTTACTGTGATGACCGATGGACCAAGTAATGGACAAGCATCATATAAGATCTTCAAAATGAAAAAAGGGAAAGTAGTTAAATCAGTCGAGTTGAATGCTCCTAATTATCACTATGAGGAATGCTCCTGTTATCCTGATGCGGGAGAAATCATGTGTGTGTGCAGGGATAACTGGCATGGTTCAAATAGACCATGGGTGTCTTTCAATCAGAATTTGGAGTATCAGATAGGATATATATGCAGTGGAGTTTTCGGAGACAATCCACGCCCCAATGATGGAACAGGTAGTTGTGGCCCAGTGTCCCCTAACGGGGCATATGGGATAAAAGGGTTCTCATTTAAATACGGCAATGGCGTTTGGATCGGGAGAACCAAAAGCACTAATTCCAGAAGTGGCTTTGAAATGGTTTGGGATCCAAATGGGTGGACTGATACGGACAGTGACTTTTCGATGAAACAAGATATAGTAGCAATAACTGATTGGTCAGGATATAGCGGGAGTTTTGTCCAGCATCCAGAACTGACAGGATTAGATTGCATAAGACCTTGCTTCTGGGTTGAGTTAATCAGAGGGCGTCCCAAAGAAAGCACAATTTGGACTAGTGGGAGTAGCATATCCTTTTGTGGTGTAAATAGTGAAACTGTGAGTTGGTCTTGGCCAGACGGTGCTGAGTTGCCATTCACCATTGACAAG
>cds_AKZ41971_A/American_green-winged_teal/Alaska/478/2014_2014/10/02_NA_H3N1_Avian_2014
ATGAATCCAAATCAAAAGATAATAACCATTGGGTCAATCTGCATGGCAATTGGAATAATAAGTCTGGTGTTACAAATTGGAAATATAATCTCAATATGGGTTAGTCATTCAATCCAAACTGAAAGCAAGAGCCACCCTGAAACATGCAATCAAAGTGTCATTAATACCAATTTAATTGCAGAACAGACTGTAGCTCCAGTAACATTAGCAGGCAATTCCTCTCTCTGTCCCGTCAGTGGATGGGCTGTATACAGCAAGGATAATGGTATAAGGATAGGTTCCAAAGGAGATGTATTTGTCATCAGAGAGCCCTTTATTTCATGCTCGCACTTGGAATGCAGAACTTTCTTTCTAACTCAAGGGGCCTTGTTGAATGACAAGCATTCCAATGGAACTGTTAAAGACAGAAGCCCTTATAGAACCCTAATGAGCTGTCCTATTGGTGAAGCTCCCTCTCCATACAATTCAAGGTTTGAGTCTGTTGCCTGGTCAGCTAGTGCTTGCCACGATGGCATTAGCTGGTTGACAATTGGTATTTCCGGCCCAGACAATGGGGCTGTGGCTGTATTGAAATACAATGGCATAATAACAGATACTATCAAGAGTTGGAGAAACAACATATTGAGAACACAAGAATCTGAATGTGCCTGCATTAATGGTTCCTGCTTTACCATAATGACTGATGGACCAAGTAATGGTCAGGCTTCATACAAGATCTTCAAAATAGAAAAGGGAAAGGTGGTAAAATCAGTTGAGTTGAATGCCCCTAATTACCACTATGAAGAGTGTTCCTGTTATCCTGATGCTAGTGAGGTGATGTGTGTATGCAGGGACAATTGGCATGGTTCAAATCGGCCATGGGTGTCCTTCAACCAGAACCTAGAGTATCAAATAGGATATATATGCAGCGGAGTTTTTGGAGACAATCCACGCCCCAATGACGGAACAGGCAGTTGTGGTCCAGTATCTTCTAATGGGGCATATGGGGTAAAAGGGTTTTCGTTTAGATACGGTAACGGTGTTTGGATAGGAAGAACTAAAAGTACTAGCTCAAGGAGTGGATTTGAGATGATTTGGGACCCCAATGGATGGACAGAGACAGATAACAGTTTCTCTGTGAAGCAAGACATTGTTGCAATAACTGATTGGTCAGGATATAGCGGAAGTTTTGTTCAGCACCCGGAACTGACAGGGCTAGACTGCATGCGACCTTGCTTTTGGGTTGAGCTAATCAGAGGAAGACCCAAGGAGAATACAATCTGGACCAGTGGAAGTAGCATTTCCTTTTGTGGGGTAAATAGCGACACTGTGGGTTGGTCTTGGCCAGACGGTGCTGAATTGCCATTCACCATTGACAAG
>cds_AKQ44091_A/chicken/Egypt/B9039A/2013_2013/11/22_NA_H5N1_Avian_2013
ATGAATCCAAATCAGAAGATAATAACCATCGGATCAATCTGTATGGTAATTGGGATAGCTAGCTTAATGTTACAAATTGGAAACATAATCTCAATATGGGTCAGTCATTCAATTCAGACAGGGAATCAATGCCAAGATGAATCA------------------AACACTAAATTTCTTGCTGAGAAAGCTGTGGCTTCAGTAACATTAGCGGGCAATTCATCTCTTTGTCCCATTAGCGGATGGGCTGTGTACAGTAAGGATAACAGCATAAGGATCGGTTCCAAGGGGGATGTGTTTGTTATAAGAGAGCCATTCATCTCATGCTCCCACTTGGAATGCAGAACTTTCTTTTTAACCCAGGGAGCCTTACTGAATGACAAGCACTCCAATGGAACTGTCAAAGACAGAAGCCCTCACAGAACATTAATGAGTTGTCCGGTGGGTGAGGCCCCCTCCCCATACAACTCAAGGTTTGAGTCTGTTGCTTGGTCAGCAAGCGCTTGCCATGATGGCACCAGTTGGTTGACAATTGGAATTTCTGGTCCAGACAGGGGGGCTGTGGCTGTATTGAAATACAATGGCATAATAACAGACACCATCAAGAGCTGGAGGAACAACATAATGAGAACTCAAGAGTCTGAATGTGCATGTGTAAATGGCTCTTGCTTTACTATAATGACTGATGGACCAAGTAGTGGCCAGGCATCATATAAGATCTTCAAAATAGAAAAGGGAAAAGTGGTTAAATCAGTCGAATTGGATGCTCCTAATTATCACTATGAGGAGTGCTCCTGTTATCCTGATGCCGGCGAAATCACATGTGTGTGTAGGGATAATTGGCATGGATCAAACAGGCCATGGGTATCTTTCAATCAAAATTTGGAGTATCAAATAGGATATATATGCAGTGGAGTTTTCGGAGACAATCCACGCCCCAATGATGGAACGGGTAGTTGTGGTCCGGTGTTCCCTAACGGGGCATATGGGGTAAAAGGGTTTTCATTTAAATACGGCAATGGTGTTTGGATCGGGAGAACCAAAAGCACTAATTCCAGGAGCGGCTTTGAAATGATTTGGGACCCAAATGGGTGGACTGGAACGGACAGTAGCTTTTCAGTGAAGCAAGATATCGTAGCAATAACTGAATGGTCAGGATATAGCGGGAGTTTTGTCCAGCATCCAGAACTGACAGGATTAGATTGCATAAGACCTTGTTTCTGGGTTGAGTTAATCAGAGGGCGGCCTAAAGAGAGCACAATTTGGACCAGTGGAAGCAGCATATCTTTTTGTGGGGTAAATGGTGACACTGTTAGTTGGTCTTGGCCAGACGGTGCTGAGTTGCCATTCACTATTGACAAG
>cds_AKP04577_A/chicken/Qalqilya/53/2015_2015/01/20_NA_H5N1_Avian_2015
ATGAATCCAATCGAGAAGATAATAACCATCGGATCAATCTGTATGGTAATTGGGATAGCTAGCTTAATGTTACAAATTGGAAACATAATCTCAATATGGATCAGTCATTCAATTCAGACAGGGAACCAATGCCAAGATGAATCA------------------AACACTAAATTTCTTGCTGAGAAAGCTGTGGCTTCAGTAACATTAGCAGGCAATTCATCTCTTTGTCCCGTTAGCGGATGGGCTGTGTACAGTAAAGATAACAGCATAAGGATCGGTTCCAAGGGGGATGTGTTTGTTATAAGAGAGCCATTCATCTCATGCTCCCACTTGGAATGCAGAACTTTCTTTTTAACCCAGGGAGCCTTACTGAATGACAAGCACTCCAATGGAACTGTCAAAGACAGAAGCCCTCACAGAACATTAATGAGTTGTCCGGTGGGTGAGGCTCCCTCCCCATACAACTCAAGGTTTGAGTCTGTTGCTTGGTCAGCAAGCGCTTGCCATGATGGCATTAGTTGGTTGACAATTGGAATTTCTGGTCCAGACAGTGGGGCTGTGGCTGTATTGAAATACAATGGCATAATAACAGACACCATCAAGAGCTGGAGGAACAACATAATGAGAACTCAAGAGTCTGAATGTGCATGTGTAAATGGCTCTTGCTTTACTATAATGACTGATGGACCAAGTAGTGGCCAGGCATCATATAAGATCTTCAAAATGGAAAAGGGAAAAGTGATTAAATCAGTCGAATTGGATGCTCCTAATTATCACTATGAGGAGTGCTCCTGTTATCCTGATGCCGGCGAAATCACATGTGTGTGCAGGGATAATTGGCATGGATCAAACAGGCCATGGATATCTTTCAATCAAAATTTGGAGTATCAAATAGGATATATATGCAGTGGAGTTTTCGGAGACAATCCACGCCCCAATGATGGAACGGGTAGTTGTGGTCCGGTGTTCCCTAACGGGGCATATGGGGTAAAAGGGTTTTCATTTAAATACGGCAATGGTGTTTGGATCGGGAGAACCAAAAGCACTAATTCCAGGAGCGGCTTCGAAATGATTTGGGACCCAAATGGGTGGACTGGAACGGACAGTAGCTTTTCAGTGAAGCAAGATATCGTAGCAATAACTGAATGGTCAGGATATAGCGGGAGTTTTGTCCAGCATCCAGAACTGACAGGATTAGATTGCATAAGACCTTGTTTCTGGGTTGAGTTAATCAGAGGGCGGCCTAAAGAGAGCACAATTTGGACCAGTGGAAGCAGCATATCTTTTTGTGGGGTAAATGGTGACACTGTTAGTTGGTCTTGGCCAGACGGTGCTGAGTTGCCATTCACTATTGACAAG
>cds_AJM70556_A/American_green-winged_teal/Washington/195750/2014_2014/12/29_NA_H5N1_Avian_2014
ATGAATCCAAATCAAAAGATAATAACTATTGGGTCAATCTGCATGGTAATTGGAATAATAAGTCTGGTGCTACAAATTGGAAACATAATCTCAATATGGGTTAGCCATTCAATCCAAACTGGAAGTCAGAACCATCCAGAAACATGCAATCAAAGTGTCATTAATACAAATTTAATTGCAGAACAGGTTGTAAATCCAGTAGCACTAGCAGGTAATTCCTCTCTCTGTCCAATCAGTGGATGGGCTATATACAGCAAGGATAATGGTATAAGGATAGGTTCCAAAGGAGATGTATTTGTCATCAGAGAGCCTTTTATTTCATGCTCTCACTTGGAATGCAGGACTTTCTTTCTAACTCAAGGGGCCTTGTTGAATGACAAGCATTCTAATGGAACCGTTAAAGACAGAAGCCCTTATAGAACCCTAATGAGCTGCCCTGTTGGTGAAGCTCCCTCTCCATACAATTCGAGGTTTGAGTCTGTTGCCTGGTCAGCAAGTGCTTGTCATGATGGAATTAGTTGGTTGACAATTGGTATTTCCGGCCCAGACAATGGGGCGGTGGCTGTATTGAAATACAATGGCATAATAACAGATACTATCAAGAGTTGGAGAAGCAATATATTGAGAACACAAGAGTCTGAATGTGCCTGCATTAATGGTTCTTGCTTTACCATAATGACTGATGGGCCGAGTAATGGCCAGGCCTCATACAAGATTTTCAAGGTAGAAAAGGGAAAGGTAGTCAAATCAGTTGAGTTGAATGCCCCTAATTACCACTATGAGGAGTGCTCCTGTTATCCTGATGCTAGCGAGGTAATGTGTGTGTGCAGAGACAACTGGCATGGTTCAAATCGACCATGGGTGTCCTTCAATCAGAATCTAGAATATCAAATAGGGTACATATGCAGCGGAGTCTTTGGAGACAACCCGCGCCCCAATGATGGAACAGGCAGTTGTGGTCCAGTGTCTTCTAATGGGGCATATGGAGTAAAGGGGTTTTCATTTAAATACGGTAATGGTGTTTGGATAGGAAGGACTAAGAGTACTAGCTCAAGGAGTGGATTTGAGATGATCTGGGATCCTAATGGGTGGACGGAAACAGACAGCAGTTTCTCTGTGAAGCAAGAGATTGTGGCAATAACTGATTGGTCAGGATATAGCGGAAGTTTTGTTCAGCATCCAGAACTAACGGGGTTGGATTGCATGAGGCCTTGCTTCTGGGTTGAGCTGATCAGAGGAAGACCCAAGGAGAACACAATCTGGACCAGTGGAAGTAGTATTTCTTTTTGTGGAGTAAATAGCGACACTGTGGGTTGGTCTTGGCCAGACGGTGCTGAATTGCCATTCACCATTGACAAG
>cds_AIZ06796_A/chicken/Vietnam/NCVD-KA423/2013_2013/01/09_NA_H5N1_Avian_2013
ATGAATCCAAATCAGAAGATAGTAACCATTGGATCAATCTGTATGGTAATTGGAATAATTAGCTTGATGTTACAGATTGGGAACATAATCTCAATATGGATCAGTCATTCAATTCAAACAGGGAATCAACACCAAACTGAACCA------------------AATACTAATTTTCTTACTGAGAACGCTGTAGCTTCAGTAACATTAGCTGGCAATTCATCTCTTTGCCCCATTAGAGGATGGGCTGTACACAGTAAAGACAACAGTATAAGGATTGGGTCCAAAGGGGATGTGTTTGTAATTAGAGAGCCGTTCATCTCATGCTCCCATCTGGAATGCAGAACTTTCTTTTTGACTCAGGGAGCTTTACTGAATGACAAGCACTCCAACGGGACTGTCAAAGATAGGAGCCCTCACAGAACGCTAATGAGTTGTCCTATAGGTGAGGCTCCCTCCCCATATAACTCGAGGTTTGAGTCTGTTGCTTGGTCGGCAAGTGCTTGCCATGATGGCACCAGTTGGTTGATAATTGGAATTTCTGGTCCAGACAATGGGGCTGTGGCGGTATTGAAATACAATGGCATAATAACAGACACTATCAAGAGTTGGAGGAATAACATACTGAGGACCCAAGAGTCTGAATGTGCATGTGTAAATGGCTCTTGCTTTACTGTGATGACAGATGGACCAAGTAATGGGCAGGCATCATATAAGATTTTCAAAATAGAAAAAGGGAAAGTGGTTAAGTCAGTCGAATTGAATGCTCCTAATTATCACTATGAGGAATGCTCCTGTTATCCTGATGCTGGCGAAATCATATGTGTGTGCAGGGATAATTGGCATGGCTCAAACAGGCCATGGATATCTTTCAATCAGAATTTGGAGTATCAAATAGGATATATTTGCAGTGGAGTTTTCGGAGACAATCCACGGCCAAATGACGGGACAGGTAGTTGTGGTCCAGTGTCCTCTAACGGGGCATATGGGGTAAAAGGGTTCTCATTTAAATACGGCAATGGTGTCTGGATCGGGAGGACCAAAAGCACTCATTCCAGGAGCGGCTTTGAAATGATTTGGGATCCAAACGGGTGGACTGGAACGGACAGTGAATTTTCGATGAAACAAGATATAGTAGCAATAACTGATTGGTCAGGATACAGCGGGAGTTTTGTCCAGCACCCAGAACTGACAGGATTAGATTGCATAAGACCTTGCTTCTGGGTTGAGTTAATCAGAGGGCGGCCCAAAGAGAGCACAATTTGGACTAGTGGGAGCAGCATATCTTTTTGTGGTGTAAATAGTGACACTGTGAGTTGGTCTTGGCCAGACGGTGCTGAGTTGCCATTCACCATTGACAAG
>cds_AIU46261_A/chicken/Khanhhoa/CVVI-31/2014_2014/02/07_NA_H5N1_Avian_2014
ATGAATCCAAATCAGAAGATAGTAACCACTGGATCAATCTGTATGGTAATTGGAGCAATTAGCTTGATGTTACAGATTGGGAACATAATATCAATATGGGTCAGTCATTCAATTCAAACAGGGAATCAGCACCAAATTGAACCA------------------AATACTAATTTTCTTACTGAGAACGCTGTAGCTTCAGTAACATTAGCTGGCAATTCATCTCTTTGCCCCATTAAAGGATGGGCTGTACACAGTAAAGACAACAGTATAAGGATTGGGTCCAAGGGGGATGTGTTTGTAATTAGAGAGCCGTTCATATCATGCTCCCATCTGGAATGCAGAACTTTCTTTTTGACTCAGGGAGCTTTACTGAATGACAAGCACTCCAACGGGACTGTCAAAGATAGGAGCCCTCACAGAACGCTAATGAGTTGCCCTATAGGTGAGGCTCCCTCCCCATATAACTCAAGGTTTGAGTCTGTTGCTTGGTCGGCAAGTGCTTGCCATGATGGCACCAGTTGGTTGATAATTGGAATCTCTGGTCCAGATAATGGGGCTGTGGCGGTATTGAAATACAATGGCATAATAACAGACACTATCAAGAGTTGGAGGAATAACATACTGAGGACCCAAGAGTCTGAATGTGCATGTGTAAATGGCTCTTGCTTTGCTGTTATGACAGATGGACCAAGTAATGGGCAGGCATCATATAAGATTTTCAAAATAGAAAAAGGGAAAGTAGTTAAGTCAGTCGAATTGAATGCCCCTAATTATCACTATGAGGAATGCTCCTGTTATCCTGATGCTGGCGAAATCATATGTGTGTGCAGGGATAATTGGCATGGCTCAAACAGGCCATGGGTATCTTTCAATCAGAATTTGGAGTATCAAATAGGATATATTTGCAGTGGAGTTTTCGGTGACAATCCACGGCCAAATGACGGTACAGGTAGTTGTGGTCCAGTGTCCTCTAACGGGGCATATGGGGTAAAAGGGTTCTCATTTAAATATGGCAATGGTGTCTGGATCGGGAGGACCAAAAGCACCCATTCCAGGAGTGGCTTTGAAATGATTTGGGATCCAAACGGGTGGACTGGAACGGACAGTGAATTTTCGATGAAACAAGATATAGTAGCAATAACTGATTGGTCAGGATATAGCGGGAGTTTTGTCCAGCACCCAGAACTGACAGGATTAGATTGCATAAGACCTTGCTTCTGGGTTGAGTTAATCAGAGGGCGGCCCAAAGAGAGCACAATTTGGACTAGTGGGAGCAGCATATCTTTTTGTGGTGTAAATAGTGACACTGTGAGTTGGTCTTGGCCAGACGGTGCTGAGTTGCCATTCACCATTGACAAG
>cds_AHY20739_A/wild_bird/Bhutan/357/2012_2012/01/31_NA_H5N1_Avian_2012
ATGAATCCAAATCAAAAGATAATGGCCATTGGATCAATCTGTATGGTAATTGGAATAGTTAGCTTAATGTTACAGATTGGGAACATAATCTCAATATGGGTCAGTCATTCATTTCAAACAAGGGTTCAACACCAAGCTGAACCA------------------AATACTAATTTTCTTACTGAGAACGCTGTGGCTTCAGTAACATTAGCGGGCAATTCGTCTCTTTGCCCCATTAGGGGATGGGCTGTACACAGTAAAGACAACAGTATAAGAATTGGTTCCAAGGGGGATGTGTTTGTAATTAGAGAGCCGTTCATCTCATGCTCTCATTTGGAATGCAGAACTTTCTTTTTGACCCAGGGAGCCTTACTGAATGACAAGCACTCCAACGGGACTGTCAAAGACAGGAGCCCTCACAGAACACTAATGAGTTGCCCTGTGGGTGAGGTTCCCTCCCCATACAACTCAAGGTTCGAGTCTGTTGCTTGGTCAGCAAGTGCTTGCCATGATGGCACCAGTTGGTTGACAATTGGAATTTCTGGACCAGACAATGGGGCTGTGGCTGTATTGAAATACAATGGCATAATAACAGACACCATCAAGAGTTGGAGGAACAACATACTGAGAACTCAAGAGTCTGAATGTGCATGTGTAAATGGTTCTTGCTTTACTGTAATGACTGATGGACCAAGTAATGGACAGGCATCATATAAGATCTTCAAAATGAAAAGAGGGAAAGTAGTTAAATCAGTCGAGTTGAATGCTCCTAATTATCACTATGAGGAATGCTCCTGTTATCCTGATGCGGGAGAAATCATGTGTGTGTGCAGGGATAACTGGCATGGCTCAAATAGGCCATGGGTATCTTTCAATCAGAATTTGGAGTATAAGATAGGATATATATGCAGTGGAGTTTTCGGAGACAATCCACGCCCCAATGATGGAACAGGTAGTTGTGGCCCAGTGTCCCCTAACGGGGCATATGGGATAAAAGGGTTTTCATTTAAATACGGCAATGGCGTTTGGATCGGGAGAACCAAAAGCACTAATTCCAGAAGCGGCTTTGAAATGGTTTGGGATCCAAATGGGTGGACTGGTACGGACAGTGACTTTTCGATGAAACAAGATATAGTAGCAATAACTGATTGGTCAGGATATAGCGGGAGTTTTGTCCAGCACCCAGAACTGACAGGATTAGATTGCATAAGACCTTGCTTCTGGGTTGAGTTAATCAGAGGGCGGCCCAAAGAAAGCACAATTTGGACTAGTGGGAGCAGCATATCCTTTTGTGGTGTAAATAGTGAAACTGTGAGTTGGTCTTGGCCAGACGGTGCTGAGTTGCCATTCACCATTGACAAG
>cds_AHY20725_A/chicken/Bhutan/347/2012_2012/01/29_NA_H5N1_Avian_2012
ATGAATCCAAATCAAAAGATAATGGCCATTGGATCAATCTGTATGGTAATTGGAATAGTTAGCTTAATGTTACAGATTGGGAACATAATCTCAATATGGGTCAGTCATTCATTTCAAACAAGGGTTCAACACCAAGCTGAACCA------------------AATACTAATTTTCTTACTGAGAACGCTGTGGCTTCAGTAACATTAGCGGGCAATTCGTCTCTTTGCCCCATTAGGGGATGGGCTGTACACAGTAAAGACAACAGTATAAGAATTGGTTCCAAGGGGGATGTGTTTGTAATTAGAGAACCGTTCATCTCATGCTCTCATTTGGAATGCAGAACTTTCTTTTTGACCCAGGGAGCCTTACTGAATGACAAGCACTCCAACGGGACTGTCAAAGACAGGAGCCCTCACAGAACACTAATGAGTTGCCCTGTGGGTGAGATTCCCTCCCCATACAACTCAAGGTTCGAGTCTGTTGCTTGGTCAGCAAGTGCTTGCCATGATGGCACAAGTTGGTTGACAATTGGAATTTCTGGACCAGACAATGGGGCTGTGGCTGTATTGAAATACAATGGCATAATAACAGACACCATCAAGAGTTGGAGGAACAACATACTGAGAACTCAAGAGTCTGAATGTGCATGTGTAAATGGCTCTTGCTTTACTGTAATGACTGATGGACCAAGTAATGGACAGGCATCATATAAGATCTTCAAAATGAAAAAAGGGAAAGTAGTTAAATCAGTCGAGTTGAATGCTCCTAATTATCACTATGAGGAATGCTCCTGTTATCCTGATGCGGGAGAAATCATGTGTGTGTGCAGGGATAACTGGCATGGCTCAAATAGGCCATGGGTATCTTTCAATCAGAATTTGGAGTATCAGATAGGATATATATGCAGTGGAGTTTTCGGAGACAATCCACGCCCCAATGATGGAACAGGTAGTTGTGGCCCAGTGTCCCTTAACGGGGCATATGGGATAAAAGGGTTTTCATTTAAATACGGCAATGGCGTTTGGATCGGGAGAACCAAAAGCACTAATTCCAGAAGCGGCTTTGAAATGGTTTGGGATCCAAATGGGTGGACTGGTACGGACAGTGACTTTTCGATGAAACAAGATATAGTAGCAATAACTGATTGGTCAGGATATAGCGGGAGTTTTGTCCAGCATCCAGAACTGACAGGATTAGATTGCATAAGACCTTGCTTCTGGGTTGAGTTAATCAGAGGGCGGCCCAAAGAAAGCACAATTTGGACTAGTGGGAGCAGCATATCCTTTTGTGGTGTAAATAGTGAAACTGTGAGTTGGTCTTGGCCAGACGGTGCTGAGTTGCCATTCACCATTGACAAG
>cds_AHN96916_A/American_green-winged_teal/Ohio/13OS1794/2013_2013/09/14_NA_H6N1_Avian_2013
ATGAATCCAAATCAAAAGATAATAACCATTGGGTCAATCTGCATGGTAATTGGAATAATAAGTCTGGTGCTACAAATTGGGAATATAATTTCAATATGGGTTAGCCATTCAATCCAAACTGGAAGTCAGAACTACCCCGAAACATGCAATCAAAGTGTCATTAATACCAATTTAATTGCAGAACAGGCTGTAGCCCCAGCGACACTAGCAGGTAATTCTTCTCTCTGTCCCATCAGTGGATGGGCTATATACAGCAAGGATAACGGTATAAGAATAGGTTCCAAGGGAGATGTATTTGTCATCAGAGAGCCTTTTATTTCGTGCTCTCACTTGGAATGCAGGACCTTCTTTCTAACTCAGGGGGCATTGTTGAATGACAAGCATTCCAATGGAACCGTTAAAGACAGAAGCCCCTATAGAACTCTGATGAGCTGTCCCGTTGGTGAAGCTCCTTCCCCATACAACTCAAGATTTGAGTCTGTTGCTTGGTCAGCAAGCGCTTGTCATGATGGCATTAGTTGGTTGACAATCGGTATTTCCGGCCCTGACAATGGGGCAGTGGCTGTATTGAAATACAATGGCATAATAACAGATACCATCAAGAGTTGGAGGAACAACATATTGAGAACACAAGAGTCTGAATGTGCCTGTATTAATGGTTCTTGCTTTACCCTAATGACTGATGGACCAAGTAATGGCCAGGCCTCATACAAGATCTTCAAGATAGAAAAGGGGAGGGTAGTCAAATCAGTTGAGTTGAATGCCCCTAATTACCACTATGAGGAGTGCTCCTGTTATCCTGATGCTAGCGAGGTAGTGTGTGTATGCAGAGACAACTGGCATGGTTCGAATCGACCATGGGTGTCCTTCAATCAGAACTTAGAATATCAAATAGGATACATATGCAGCGGAATTTTTGGAGATAACCCGCGCCCCAATGATGGAACAGGCAGTTGTGGTCCAGTGTCTTCTAATGGAGCATATGGAGTAAAGGGGTTTTCGTTTAAATACGGTAATGGTGTTTGGATAGGAAGAACTAAGAGCACTAGCTCAAGGAGTGGGTTTGAGATGATTTGGGATCCCAATGGGTGGACAGATACAGATAGCAGTTTCTCTATGAAACAAGATATTGTAGCAATAACTGATTGGTCAGGGTATAGTGGAAGTTTTGTTCAGCATCCAGAATTGACGGGGCTGGATTGCATGAGGCCTTGCTTCTGGGTCGAGCTAATCAGAGGAAGACCCAAGGAAAATACAATCTGGACTAGTGGGAGCAGCATTTCCTTTTGTGGAGTAAATAGCGACACTGTGGGTTGGTCTTGGCCAGACGGTGCTGAGTTGCCATTCACCATTGACAAG
>cds_AHN04098_A/widgeon/Wisconsin/20/1980_1980//_NA_H6N1_Avian_1980
ATGAATCCAAATCAAAAGATAATAACTATTGGGTCAATCTGCATGGCAATTGGAATAATCAGTCTGGTATTACAAATTGGAAATATAATCTCAATATGGGTTAGCCATTCAATCCAGACTGGAAGCCAAAACCACCCTGAAACATGCAATCAAAGTGTCATTAATACCAATTTGGTTGCTGAACAGGCTGTAGCCCCAGTGACACTAGCAGGCAATTCCTCTCTCTGTCCCATTAGTGGATGGGCTATATACAGCAAGGACAATGGTATAAGAATAGGTTCCAAGGGAGATGTATTTGTCATCAGAGAGCCATTTATTTCGTGCTCTCACTTGGAATGCAGGACTTTCTTCCTGACTCAAGGGGCCTTGTTGAATGACAAGCATTCCAATGGAACCGTTAAAGACAGAAGCCCCTATAGAACTTTAATGAGCTGCCCTGTTGGTGAGGCTCCCTCTCCATACAATTCAAGGTTTGAGTCGGTTGCTTGGTCAGCAAGTGCTTGCCATGATGGCATTAGTTGGTTGACAATTGGTATTTCCGGGCCAGACAACGGGGCAGTGGCTGTATTGAAATACAATGGTATAATAACAGACACTATCAAAAGTTGGAGAAACAACATATTGAGAACACAAGAGTCTGAATGTGCCTGCATAAATGGTTCTTGCTTTACTATAATGACTGATGGACCAAGTAATGGCCAGGCCTCATACAAGATTTTCAAGATAGAAAAGGGGAAGGTAGTCAAATCAGTCGAGTTGAATGCTCCTAATTACCACTATGAGGAGTGTTCCTGTTATCCTGATGCTGGCGAGGTAATGTGTGTATGCAGAGATAACTGGCATGGTTCGAATCGACCATGGGTGTCTTTCAATCAGAATCTAGAATATCAGATAGGATACATATGCAGCGGGGTTTTTGGAGACAATCCACGCCCCAATGATGGAACAGGCAGTTGTGATCCAGTGTCTTCTAATGGGGCATATGGAGTAAAGGGGTTTTCATTTAAATACGGCAATGGTGTTTGGATAGGAAGAACTAAAAGCACTAGTTCAAGGAGTGGATTTGAAATGATTTGGGATCCCAATGGATGGACAGAGACAGACAATAGTTTCTCAGTGAAGCAAGATATCGTAGCAATAACTGATTGGTCAGGGTATAGCGGGAGTTTTGTCCAGCATCCAGAATTAACAGGACTGGACTGCATGAGACCTTGCTTCTGGGTTGAGCTGATCAGGGGAAGGCCCAAGGAGAATACAATCTGGACTAGTGGGAGCAGCATTTCCTTTTGTGGAGTAAATAGCGACACTGTAGGTTGGTCTTGGCCAGACGGTGCTGAGTTGCCATTCACCATTGACAAG
>cds_AHN03071_A/green-winged_teal/Wisconsin/539/1976_1976//_NA_H3N1_Avian_1976
ATGAATCCAAATCAAAAGATAATAACTATTGGGTCAATCTGTATGACAATTGGAATAATCAGTCTGATGTTACAAATTGGAAATATAATCTCAATATGGGTTAGCCATTCAATCCAGACTGGAAGTCAAAACCACCCCGAAACATGCAATCAAAGTGTCATTAACACCAATTTGATTGCTGAGCGGACTGTAGTTTCAGTGACACTAGCGGGCAATTCCTCTCTCTGTCCCATTAGTGGATGGGCTATATACAGCAAGGACAATGGTATAAGGATAGGTTCCAAGGGAGATGTATTTGTCATCAGAGAGCCATTTATTTCGTGCTCTCACTTGGAATGCAGGACTTTCTTTCTGACCCAAGGGGCCTTGTTGAATGACAAACATTCCAATGGAACCGTTAAGGACAGAAGCCCCTATAGAACCTTAATGAGCTGTCCTGTTGGCGAGGCCCCCTCTCCATACAATTCAAGGTTTGAATCAGTTGCTTGGTCAGCGAGTGCTTGCCATGATGGCATTAGTTGGTTGACAATTGGTATTTCCGGGCCAGACAACGGGGCAGTGGCTGTATTGAAATACAATGGCATAATAACAGACACTATCAAAAGTTGGAGAAACAACATATTGAGGACACAAGAGTCTGAATGTGCCTGCATAAATGGTTCTTGCTTTACTATAATGACTGATGGACCAAGTAATGGCCAGGCCTCATACAAGATTTTCAAGATAGAAAAGGGGAAGGTAGTCAAATCAGTCGAGTTGAATGCTCCTAATTATCACTACGAGGAGTGTTCCTGTTATCCTGATGCTGGCGAGGTAATGTGTGTGTGCAGAGATAACTGGCATGGTTCGAATCGACCATGGGTGTCTTTCAATCAGAATTTAGAATATCAGATAGGATACATATGCAGCGGGGTTTTTGGAGACAATCCACGCCCCAATGATGGAACAGGCAGTTGTGGTCCAGTGTCTTCTAATGGGGCATATGGAGTAAAAGGGTTTTCATTTAAGTACGGCAATGGTGTTTGGATAGGAAGAACTAAAAGCACTAGTTCAAGGAGTGGGTTTGAGATGATTTGGGATCCCAATGGATGGACAGAGACAGACAATAGTTTCTCAGTGAAGCAAGATATCGTAGCAATAACTGATTGGTCAGGGTATAGCGGGAGTTTTGTACAGCATCCAGAATTAACAGGACTGGATTGCATGAGACCTTGCTTCTGGGTTGAACTGATTAGGGGAAGGCCCAAAGAGAATACAATCTGGACTAGTGGGAGCAGCATTTCCTTTTGTGGAGTAAATAGCGACACTGTCGGTTGGTCTTGGCCAGACGGTGCTGAGTTGCCATTCACCATTGACAAG
>cds_AHM24093_A/duck/Hunan/747/2011_2011/12/28_NA_mixed_N1_Avian_2011
ATGAATCCAAATCAGAAGATAGTAACCATTGGATCAATCTGTATGGTAATTGGAATAATTAGCTTGATGTTACAGATTGGGAACATAATCTCAATATGGGTCAGTCATTCAATTCAAACAGGGAATCAACACCAAACTGAACCA------------------AATACTAATTTTCTTACTGAGAACGCTGTAGCTTCAGTAACATTAGCTGGCAATTCATCTCTTTGCCCCATTAAAGGATGGGCTGTACACAGTAAAGACAACAGTATAAGGATTGGGTCCAAGGGGGATGTGTTTGTAATTAGAGAGCCGTTCATCTCATGCTCCCATCTGGAATGCAGAACTTTCTTTTTGACTCAGGGAGCTTTACTGAATGACAAGCACTCCAACGGGACTGTCAAAGATAGGAGCCCTCACAGAACGCTAATGAGTTGCCCTACAGGTGAGGCTCCCTCCCCATATAACTCGAGGTTTGAGTCTGTTGCTTGGTCGGCAAGTGCTTGCCATGATGGCACCAGTTGGTTGATAATTGGAATTTCTGGTCCAGACAATGGGGCTGTGGCGGTATTGAAATACAATGGCATAATAACAGACACTATCAAGAGTTGGAGGAATAACATACTGAGGACCCAAGAGTCTGAATGTGCATGTGTAAATGGCTCTTGCTTTACTGTGATGACAGATGGACCAAGTAATGGGCAGGCATCATATAAGATTTTCAAAATAGAAAAAGGGAAAGTAGTTAAGTCAGTCGAATTGAATGCCCCTAATTATCACTATGAGGAATGCTCCTGTTATCCTGATGCTGGCGAAATCATATGTGTGTGCAGGGATAATTGGCATGGCTCAAACAGGCCATGGGTATCTTTCAATCAGAATTTGGAGTATCAAATAGGATATATTTGCAGTGGAGTTTTCGGAGACAATCCACGGCCAAATGACGGGACAGGTAGTTGTGGTCCAGTGTCCTCTAACGGGGCATATGGGGTAAAAGGGTTCTCATTTAAATACGGCAATGGTGTCTGGATCGGGAGGACCAAAAGCACCCATTCCAGGAGCGGCTTTGAAATGATTTGGGATCCAAACGGGTGGACTGGAACGGACAGTGAATTTTCGATGAAACAAGATATAGTAGGAATAACTGATTGGTCAGGATATAGCGGGAGTTTTGTCCAGCACCCAGAACTGACAGGATTAGATTGCATAAGACCTTGCTTCTGGGTTGAGTTAATCAGAGGGCGGCCCAAAGAGAGCACAATTTGGACTAGTGGGAGCAGCATATCTTTTTGTGGTGTAAATAGTGACACTGTGAGTTGGTCTTGGCCAGACGGTGCTGAGTTGCCATTCACCATTGACAAG
>cds_AHL20434_A/blue-winged_teal/Texas/AI12-909/2012_2012/03/07_NA_H7N1_Avian_2012
ATGAATCCAAATCAAAAGATAATAACTATTGGGTCAATCTGCATGGTAATTGGAATAATAAGTCTGGTGCTACAAATTGGAAACATAATCTCAATATGGGTTAGCCATTCAATCCAAACTGGAAGTCAGAACCACCCAGAAACATGCAATCAAAGTGTCATTAATACCAATTTAATTGCAGAACAGGTTGTAGATCCAGTAGCACTAGCAGGTAATTCCTCTCTCTGTCCAATCAGTGGATGGGCTATATACAGCAAGGATAATGGTATAAGGATTGGTTCCAAAGGAGATGTATTTGTCATCAGAGAGCCTTTTATTTCATGCTCTCACTTGGAATGCAGGACTTTCTTTCTAACTCAAGGGGCCTTGTTGAATGACAAGCATTCTAATGGAACCGTTAAAGACAGAAGCCCTTATAGAACCCTAATGAGCTGCCCTGTTGGTGAAGCTCCTTCTCCATACAATTCGAGGTTTGAGTCTGTTGCCTGGTCAGCAAGTGCTTGTCATGATGGCATTAGTTGGTTGACAATTGGTATTTCCGGCCCAGACAATGGGGCGGTGGCTGTATTGAAATACAATGGCATAATAACAGATACTATCAAGAGTTGGAGAAGCAATATATTGAGAACACAAGAGTCTGAATGTGCCTGCATTAATGGTTCTTGCTTTACCATAATGACTGATGGACCGAGTAATGGCCAGGCCTCATACAAGATTTTCAAGGTAGAAAAGGGAAAGGTAGTCAAATCAGTTGAGTTGAATGCCCCTAATTACCACTATGAGGAGTGCTCCTGTTATCCTGATGCTAGCGAGGTAATGTGTGTGTGCAGAGACAACTGGCATGGTTCAAATCGACCATGGGTGTCCTTCAATCAGAATCTAGAATATCAAATAGGGTACATATGCAGCGGAGTTTTTGGAGACAACCCGCGCCCCAATGATGGAACAGGCAGTTGTGGTCCAGTGTCTTCTAATGGGGCATATGGAGTAAAGGGGTTTTCATTTAAATACGGTAATGGTGTTTGGATAGGAAGGACTAAAAGTACTAGCTCAAGGAGTGGATTTGAGATGATCTGGGATCCTAATGGGTGGACGGAAACAGACAGCAGTTTCTCTGTGAAGCAAGATATTGTGGCAATAACTGATTGGTCAGGATATAGCGGAAGTTTTGTTCAGCATCCAGAACTAACGGGGTTGGATTGCATGAGGCCTTGCTTCTGGGTTGAGCTGATCAGAGGAAGACCCAAGGAGAACACAATCTGGACCAGTGGAAGCAGCATTTCCTTTTGTGGAGTAAATAGCGACACTGTGGGTTGGTCTTGGCCAGACGGTGCTGAGTTGCCATTCACCATTGACAAG
>cds_AHI97618_A/chicken/Taiwan/2267/2012_2012/12/21_NA_H6N1_Avian_2012
ATGAATCCAAATCAGAAGATTATAACCATTGGATCAATTTGTATGGTAATCGGAACAGTCAGCTTGATTGTACAAGTTGGGAACATAATCTCAATATGGATAAACCATTCAATTCAG------------------------ACATGC------------ATTAATACCAATTTTCTTACTGGGCAAGCTGTGGCTTCAGTAACTTTAGCAGGCAATTCCTCTCTTTGCCCTATTAGTGGATGGGCCATATACAGTAAGGACAATGGTATAAGAATTGGTTCCAAGGGGGATGTATTTGTTATAAGAGAACCATTTATCTCGTGTTCTCACTTGGAATGCAGGACTTTCTTCTTAACCCAGGGAGCTTTGTTGAATGATAAGCATTCTAATGGAACCATCAAAGACAGAAGTCCTTACAGAACATTGATGAGTTGCCCCGTGGGTGAGGCTCCTTCCCCATATAACTCAAGGTTTGAGTCTGTTGCTTGGTCAGCAAGTGCTTGTCATGATGGCATTAGTTGGTTGACAATCGGAATTTCAGGCCCAGACAATGAGGCTGTTGCTGTAATGAAATACAATGGTATAATAACAGACACTATCAAGAGTTGGAGGAATAATATACTGAGAACTCAGGAATCTGAATGTGCATGTGTAAATGGTTCTTGCTTTACCATAATGACAGACGGACCAAGTAATGGCCAGGCGTCATACAAGATCTTCAAGATAGAAAAAGGGAAAGTAGTTAAATCAGTTGAATTGGATGCACCTAATTACCACTACGAGGAATGCTCCTGTTATCCTGATGCTGGAGAAATCACCTGTGTGTGCAGGGATAATTGGCATGGCTCGAATCGACCATGGGTATCTTTCAATCAAAATTTAGAGTACCAAACAGGATACATATGTAGTGGGGTTTTCGGAGACAGTCCACGCCCTAATGATGGGACAGGCAGTTGTGGTCCGGTATCCTCTAACGGGGCATTTGGTGTGAAAGGGTTTTCATTTAAATATGGCAATGGTGTTTGGATCGGGAGAACCAAATCCACTAATTCCAGAAGCGGCTTTGAAATGATTTGGGATCCAAATGGGTGGACCGAAACTGACAGTAGCTTTTCAGTGAAGCAGGATATCATAGCTATAACTGATTGGTCTGGATATAGCGGGAGTTTTGTCCAACATCCGGAGCTAACAGGATTAAATTGCATGAGACCGTGTTTCTGGGTTGAGCTAATCAGAGGACAGCCCAGGGAGAACACAATTTGGACTAGCGGAAGCAGCATATCTTTTTGTGGTGTAAATAGTGACACTGTGGGTTGGTCTTGGCCAGACGGTGCTGAGTTGCCATTCACCATTGACAAG
>cds_AHI43548_A/chicken/Egypt/BSU-FA-M28/2012_2012/05/02_NA_H5N1_Avian_2012
ATGAATCCAAATCAGAAGATAATAACCATCGGATCAATCTGTATGGTAATTGGGATAGCTAGCTTAATGTTACAAATTGGAAACATAATCTCAATATGGGTCAGTCATTCAATTCAGACAGGGAATCAATGCCAAGATGAATCA------------------AACACTAAATTTCTTGCTGAGAAAGCTGTGGCTTCAGTAACATTAGCGGGCAATTCATCTCTTTGTCCCATTAGCGGATGGGCTGTGTACAGTAAGGATAACAGCATAAGGATCGGTTCCAAGGGGGATGTGTTTGTTATAAGAGAGCCATTCATCTCATGCTCCCACTTGGAATGCAGAACTTTCTTTTTAACCCAGGGAGCCTTACTGAATGACAAGCACTCCAATGGAACTGTCAAAGACAGAAGCCCTCACAGAACGTTAATGAGTTGTCCGGTGGGTGAGGCTCCCTCCCCATACAACTCAAGGTTTGAGTCTGTTGCTTGGTCAGCTAGTGCTTGCCATGATGGCACCAGTTGGTTGACAATTGGAATTTCTGGTCCAGACAGTGGGGCTGTGGCTGTATTGAAATACAATGGCATAATAACAGACACCATCAAGAGCTGGAGGAACAACATAATGAGAACTCAAGAGTCTGAATGTGCATGTGTAAATGGCTCTTGCTTTACTATAATGACTGATGGACCAAGTAGTGGCCAGGCATCATATAAGATCTTCAAAATGGAAAAGGGAAAAGTGGTTAAATCAGTCGAATTGGATGCTCCTAATTATCACTATGAGGAGTGCTCCTGTTATCCTGATGCCGGCGAAATCACATGTGTGTGCAGGGATAATTGGCATGGATCAAACAGGCCATGGGTATCTTTCAATCAAAATTTGGAGTATCAAATAGGATATATATGCAGTGGAATTTTCGGAGACAATCCACGCCCCAATGATGGAACGGGTAGTTGTGGTCCGGTGTTCCCTAACGGGGCATATGGGGTAAAAGGGTTTTCATTTAAATACGGCAATGGTGTTTGGATCGGGAGAACCAAAAGCACTAATTCCAGGAGCGGCTTTGAAATGATTTGGGACCCAAATGGGTGGACTGGAACGGACAGTAGCTTTTCAGTGAAGCAAGATATCGTAGCAATAACTGAATGGTCAGGATATAGCGGGAGTTTTGTCCAGCACCCAGAACTGACAGGATTAGATTGCATAAGACCTTGTTTCTGGGTTGAGTTAATCAGAGGGCGGCCTAAAGAGAGCACAATTTGGACCAGTGGAAGCAGCATATCTTTTTGTGGGGTAAATGGTGACACTGTTAGTTGGTCTTGGCCAGACGGTGCTGAGTTGCCATTCACCATTGACAAG
>cds_AHI43545_A/duck/Egypt/BSU-BS-R9/2009_2009/03/17_NA_H5N1_Avian_2009
ATGAATCCAAATCAGAAGATAATAACCATCGGATCAATCTGTATGGTAATTGGGATAGTTAGCTTAATGTTACAAATTGGGAACATGATCTCAATATGGGTCAGTCATCCAATTCAGACAGGGAATCAATGCCAAGATGAACCA------------------AACACTAAATTTCTTACTGAGAAAGCTGTGGCTTCAGTAACATTAGCGGGCAATTCATCTCTTTGTCCCATTAGCGGATGGGCTGTGTACAGTAAGGACAACAGCATAAGGATCGGTTCCAGGGGGGATGTGTTTGTTATAAGAGAGCCGTTCATCTCATGCTCCCACTTGGAATGCAGAACTTTCTTTTTAACCCAGGGAGCCTTACTGAATGACAAGCACTCCAATGGGACTGTCAAAGACAGAAGCCCTCACAGAACATTAATGAGTTGTCCTGTGGGTGAGGCTCCCTCCCCATATAACTCAAGGTTTGAGTCTGTTGCTTGGTCAGCAAGTGCTTGCCATGATGGCACCAGTTGGTTGACAATTGGAATTTCTGGTCCAGACAATGGGGCTGTGGCTGTATTGAAATACAATGGCATAATAACAGACACCATCAAGAGTTGGAGGAACAGCATAATGAGAACTCAAGAGTCTGAATGTGCATGTGTAAATGGCTCTTGCTTTACTGTAATGACTGATGGACCAAGTAGTGGGCAGGCATCATATAAGATCTTTAAAATGGAAAAGGGAAAAGTGGTTAAATCAGTCGAATTGGATGCTCCTAATTATCACTATGAGGAGTGCTCCTGTTATCCTGATGCCGGCGAAATCACATGTGTGTGCAGGGATAATTGGCATGGATCAAATAGGCCATGGGTATCTTTCAATCAAAATTTGGAGTATCAAATAGGATATATATGCAGTGGAGTTTTCGGAGACAATCCACGCCCCAATGATGGAACAGGTAGTTGTGGTCCGGTGTTCCCTAACGGGGCATACGGGGTAAAAGGGTTTTCATTTAAATACGGCAATGGTGTTTGGATCGGGAGAACCAAAAGCACTAATTCCAGGAGCGGCTTTGAAATGATTTGGGACCCAAATGGGTGGACTGGAACGGACAGTAGCTTTTCAGTGAAGCAAGATATCGTAGCAATAACTGATTGGTCAGGATATAGCGGGAGTTTTGTCCAGCATCCAGAACTGACAGGATTAGATTGCATAAGACCTTGTTTCTGGGTTGAGTTAATCAGAGGGCGGCCTAAAGAGAGCACAATTTGGACCAGTGGAAGCAGCATATCTTTTTGTGGTGTAAATGGTGACACTGTTAGTTGGTCTTGGCCAGACGGTGCTGAGTTGCCATTCACCATTGACAAG
>cds_AHC69184_A/chicken/Bangladesh/18061/2012_2012/09/07_NA_H5N1_Avian_2012
ATGAATCCAAATCAAAAGATAATGGCCATTGGATCAATCTGTATGGTAATTGGAATAGTTAGCTTAATGTTACAGATTGGGAACATAATCTCAATATGGGTCAGTCATCCATTTCAAACAAGAGTTCAACACCAAGCTGAACCA------------------AATACTAACTTTCTTACTGAGAACGCTGTGGCTTCAGTAACATTAGCGGGCAATTCGTCTCTTTGCCCCATTAGGGGATGGGCTGTACACAGTAAAGACAACAGTATAAGAATTGGTTCCAAGGGGGATGTGTTTGTAATTAGAGAGCCGTTCATCTCATGCTCTCATTTGGAATGCAGAACTTTCTTTTTGACCCAGGGAGCCTTACTGAATGACAAGCACTCCAACGGGACTGTCAAAGACAGGAGCCCTCACAGAACACTAATGAGTTGCCCTGTGGGTGAGGTTCCCTCCCCATACAACTCAAGGTTTGAGTCTGTTGCTTGGTCAGCAAGTGCTTGCCATGATGGCACCAGTTGGTTGACAATTGGAATTTCTGGACCAGACAATGAGGCTGTGGCTGTATTGAAATACAATGGCATAATAACAGACACCATCAAGAGTTGGAGGAACAACATACTGAGAACTCAAGAGTCTGAATGTGCATGTGTAAATGGTTCTTGCTTTACTGTGATGACTGATGGACCAAGTAATGGACAGGCATCATATAAGATCTTCAAAATGAAAAAAGGAAAAGTAGTTAAATCAGTCGAGTTGAATGCTCCTAATTATCACTATGAGGAATGCTCCTGTTATCCTGATGCGGGAGAAATCATGTGTGTGTGCAGGGATAACTGGCATGGCTCAAATAGGCCATGGGTATCTTTCAATCAGAATTTGGAGTATCAGATAGGATATATATGCAGTGGAGTTTTCGGAGACAATCCACGCCCCAATGATGGAACAGGTAATTGTGGCCCAGTGTCCCCTAACGGGGCATATGGGATAAAAGGGTTTTCATTTAAATACGGCAATGGCGTTTGGATCGGGAGAACCAAAAGCACTGATTCCAGAAGTGGCTTTGAAATGGTTTGGGATCCAAATGGGTGGACTAGTACGGACAGTGACTTTTCAATGAAACAAGATATAGTAGCAATAACTGATTGGTCAGGATATAGCGGGAGTTTTGTCCAGCATCCAGAACTGACAGGATTAGATTGCATAAGACCTTGCTTCTGGGTTGAGTTAATCAGAGGGCGGCCCAAAGAAAGCACAATTTGGACTAGTGGGAGCAGCATATCCTTTTGTGGTGTAAATAGTGAAACTGTGAGTTGGTCTTGGCCAGACGGTGCTGAGTTGCCATTCACCATTGACAAG
>cds_AHC69140_A/quail/Bangladesh/19254/2013_2013/03/30_NA_H5N1_Avian_2013
ATGAATCCAAATCAAAAGATAATGGCCATTGGATCAGTCTGTATGATAATTGGAATAGTTAGCTTAATGTTACAGATTGGGAACATAATCTCAATATGGGTCAGTCATTCATTTCAAACAAGGGTCCAACACCAAGCTGAACCA------------------AGTACTAACTTTCTTACTGAGAACGCTGTGGCTTCAGTAACATTAGCGGGCAATTCGTCTCTTTGCCCCATTAGGGGATGGGCTGTACACAGTAAGGACAACAGTATAAGAATTGGTTCCAAGGGGGATGTGTTTGTAATTAGAGAGCCGTTCATCTCATGCTCTCATTTGGAATGCAGAACTTTCTTTTTGACCCAGGGAGCTTTACTGAATGACAAGCACTCCAATGGGACTGTCAAAGACAGGAGCCCTCACAGAACACTAATGAGTTGCCCTGTGGGTGAAGTTCCCTCCCCATACAACTCAAGGTTTGAGTCTGTTGCTTGGTCAGCAAGTGCTTGCCATGATGGCACCAGTTGGTTGACAATTGGAATTTCTGGACCAGACAATGGGGCTGTGGCTGTATTGAAATACAATGGCATAATAACAGACACCATCAAGAGTTGGAGGAACAACATACTGAGAACTCAAGAGTCCGAATGTGCATGTGTAAATGGTTCTTGCTTTACTGTGATGACCGATGGACCAAGTAATGGACAGGCATCATATAAGATCTTCAAAATGAAAAAAGGGAAAGTAGTTAAATCAGTTGAGTTGAATGCTCCTAATTATCACTATGAGGAATGCTCCTGTTATCCTGATGCGGGAGAAATCATGTGTGTGTGCAGGGATAACTGGCATGGTTCAAATAGACCATGGGTGTCTTTCAATCAGAATTTGGAGTATCAGATAGGATATATATGCAGTGGAGTCTTCGGAGACAATCCACGCCCCAATGATGGAACAGGTAGTTGTGGCCCAGTGTCCCCTAACGGGGCATATGGGATAAAAGGGTTCTCATTTAAATACGGCAATGGCGTTTGGATCGGGAGAACCAAAAGCACTAATTCCAGAAGCGGCTTTGAAATGGTTTGGGATCCAAATGGGTGGACTGATACGGACAGTGACTTTTCGATGAAACAGGATATAGTAGCAATAACTGATTGGTCAGGATATAGCGGGAGTTTTGTCCAGCATCCAGAACTGACAGGATTAGATTGCATAAGACCTTGCTTCTGGGTTGAGTTAATCAGAGGGCGTCCCAAAGAAAGCACAATTTGGACTAGTGGGAGCAGCATATCCTTTTGTGGTGTAAATAGTGAAACTGTGAGTTGGTCTTGGCCAGACGGTGCTGAGTTGCCATTCACCATTGACAAG
>cds_AHC69120_A/chicken/Bangladesh/15083/2012_2012/01/18_NA_H5N1_Avian_2012
ATGAATCCAAATCAGAAGATAATAACCATTGGATCAGTCTGTATGATAATTGGAATAGTTAGCTTAATGTTACAGATTGGGAACATGATCTCAATATTGGTCAGTCATTCAATTCAAACAGGGAATCAACACCAAGCTGAACCA------------------AATACTAATTTTCTTACTGAGAACGCTGTGGCTTCAGTAACATTAACGGGCAGTTCATCTCTTTGCCCCATTAGAGGATGGGCTGTACACAGTAAAGACAACAGTATAAGGATTGGATCCAAGGGGGATGTGTTTGTAATTAGAGAACCGTTCATCTCATGCTCCCATATGGAATGCAGGACTTTCTTTTTGACTCAGGGAGCCTTACTGAATGACAAGCACTCCAACGGGACTGTCAAAGACAGGAGCCCTCACAGAACGCTAATGAGTTGTCCTGTGGGTGAGGCTCCCTCCCCATATAACTCGAGGTTTGAGTCCGTTGCTTGGTCAGCAAGCGCTTGCCATGATGGCACCAGTTGGTTGACAATTGGAATTTCTGGTCCAGACAATGGGGCTGTGGCTGTGTTGAAATACAATGGCATAATAACAGATACTATCAAGAGTTGGAGGAACAACATACTGAGGACTCAAGAGTCTGAATGTGCATGTGTAAATGGCTCCTGCTTTACTGTAATGACAGATGGACCAAGTAATGGACAGGCATCATATAAGATCTTCAAAATAGAAAAAGGGAAAGTAGTTAAATCAGTCGAATTGAATGCTCCTAATTATCACTATGAGGAATGCTCCTGTTATCCTGATTCTGGCGAAATAATGTGTGTGTGCAGGGACAATTGGCATGGCTCAAATAGGCCGTGGGTATCTTTCAATCAGAATTTGGAGTATCAAATAGGATATATTTGCAGTGGGGTTTTCGGAGACAATCCACGACCAAATGATGGGACAGGTAGTTGTGGTCCAATGTCCCCTAACGGGGCATATGGGATAAAAGGGTTTTCATTTAAATACGGTAATGGTGTTTGGATCGGGAGAACCAAAAGCACTAATTCCAGGAGCGGTTTTGAAATGATTTGGGATCCAAATGGGTGGACTGGAACGGACAGTGAATTTTCAGTGAAACAAGATATAGTAGCAATAACTGATTGGTCAGGATATAGCGGGAGTTTTGTCCAGCATCCGGAGCTGACAGGATTAAACTGCATAAGACCTTGCTTCTGGGTTGAGTTAATCAGGGGGCGGCCAAAAGAGAGCACGATTTGGACTAGTGGGAGCAGCATATCTTTTTGTGGTGTGAATAGTGACACTGTGAGTTGGTCTTGGCCAGACGGTGCTGAGTTGCCATTCACCATTGACAAG
>cds_AHB73072_A/goose/Egypt/M2788A/2011_2011/01/20_NA_H5N1_Avian_2011
ATGAATCCAAATCAGAAGATAACAACCATCGGATCAATCTGTATGGTAATTGGGATAGCTAGCTTAATGTTACAAATTGGAAACATAATCTCAATATGGGTCAGTCATTCAATTCAGACAGGGAATCAATGCCAAGATGAATCA------------------AACACTAAATTTCTTGCTGAGAAAGCTGTGGCTTCAGTAACATTAGCGGGCAATTCATCTCTTTGTCCCATTAGCGGATGGGCTGTGTACAGTAAGGATAACAGCATAAGGATCGGTTCCAAGGGGGATGTGTTTGTTATAAGAGAGCCATTCATCTCATGCTCCCACTTGGAATGCAGAACTTTCTTTTTAACCCAGGGAGCCTTACTGAATGACAAGCACTCCAATGGAACTGTCAAAGACAGAAGCCCTCACAGAACATTAATGAGTTGTCCTGTGGGTGAGGCTCCCTCCCCATATAACTCAAGGTTTGAGTCTGTTGCTTGGTCAGCAAGTGCTTGCCATGATGGCACCAGTTGGTTGACAATTGGAATTTCTGGTCCAGACAATGGGGCTGTGGCTGTATTGAAATACAATGGCATAATAACAGACACCATCAAGAGTTGGAGGAACAACATAATGAGAACTCAAGAGTCTGAATGTGCATGTGTAAATGGCTCTTGCTTTACTGTAATGACTGATGGACCAAGTAGTGGGCAGGCATCATATAAGATCTTCAAAATGGAAAAGGGAAAAGTGGTTAAATCAGTCGAATTGGATGCTCCTAATTATCACTATGAGGAGTGCTCCTGTTATCCTAATGCCGGCGAAATCACATGTGTGTGCAGGGATAATTGGCATGGATCAAACAGGCCATGGGTATCTTTCAATCAAAATTTGGAGTATCAAATAGGATATATATGCAGTGGAGTTTTCGGAGACAATCCACGCCCCAATGATGGAACGGGTAGTTGTGGTCCGGTGTTCCCTAACGGGGCATATGGGGTAAAAGGGTTTTCATTTAAATACGGCAATGGTGTTTGGATCGGGAGAACCAAAAGCACTAATTCCAGGAGCGGCTTTGAAATGATTTGGGACCCAAATGGGTGGACTGGAACGGACAGTAGCTTTTCAGTGAAGCAAGATATCGTAGCAATAACTGAATGGTCAGGATATAGCGGGAGTTTTGTCCAGCATCCAGAACTGACAGGATTAGATTGCATAAGACCTTGTTTCTGGGTTGAGTTAATCAGAGGGCGGCCTAAAGAGAGCACAATTTGGACCAGTGGAAGCAGCATATCTTTTTGTGGGGTAAATGGTGACACTGTTAGTTGGTCTTGGCCAGACGGTGCTGAGTTGCCATTCACCATTGACAAG
>cds_AHB73061_A/chicken/Egypt/Q1184B/2010_2010/02/15_NA_H5N1_Avian_2010
ATGAATCCAAATCAGAAGATAATAACCATCGGATCAATCTGTATGGTAATTGGAATAGTTAGCTTAATGTTACAGATTGGGAACATGATCTCAATATGGGTCAGTCATTCAATTCAGACGGGGAATCAGTGCCAAGCTGAACCG------------------AATACTAAATTTCTTACTGAGAAAGCTGTAGCTTCAGTAACATTAGCGGGCAATTCATCTCTTTGTCCCATTAGCGGATGGGCTGTATACAGTAAGGACAACAGTATAAGGATCGGTTCCAGGGGGGATGTGTTTGTTATAAGAGAGCCATTCATCTCATGCTCCCACTTGGAATGCAGAACTTTCTTTTTGACTCAGGGAGCCTTGCTAAATGACAAGCACTCCAATGGGACTGTCAAAGACAGAAGCCCTCACAGAACATTAATGAGTTGTCCTGTGGGTGAGGCTCCCTCCCCATATAACTCAAGGTTTGAGTCTGTTGCTTGGTCAGCTAGTGCTTGCCATGATGGCATCAGTTGGTTGACAATTGGAATTTCTGGTCCAGACAATGGGGCTGTGGCTGTATTGAAATACAATGGCATAATAACAGACACCATCAAGAGTTGGAGGAACAACATACTAAGAACTCAAGAATCTGAATGTGCATGTGTAAATGGCTCTTGCTTTACTGTAATGACTGACGGACCAAGTAGTGGGCAGGCATCATATAAGATCTTCAAAATGGAAAAAGGGAAAGTGGTTAAATCAGTCGAATTGGATGCTCCTAATTATCACTATGAGGAGTGCTCCTGTTATCCTGATGCCGGTGAAATCACATGTGTGTGTAGGGATAATTGGCATGGCTCAAATAGACCATGGGTATCTTTCAATCAAAATCTGGAGTATCGAATAGGATATATATGCAGTGGAGTTTTCGGAGACAATCCACGCCCCAACGATGGAACAGGTAGTTGTGGTCCGGTGTCCCCTAACGGGGCATATGGGGTAAAAGGGTTTTCATTTAAATACGGCGATGGTGTTTGGATCGGGAGGACCAAAAGCACTAATTCCAGGAGCGGCTTTGAAATGATTTGGGACCCAAATGGGTGGACTGGAACGGACAGTAGCTTTTCGGTGAAGCAAGATATCGTAGCAATAACCGATTGGTCAGGATATAGTGGGAGTTTTGTCCAGCATCCAGAACTGACAGGATTAGATTGTATAAGACCTTGTTTCTGGGTTGAGTTAATCAGAGGGCGGCCTAAAGAGAGCACAATTTGGACCAGTGGAAGCAGCATATCCTTTTGTGGTGTAAATAGTGACACTGTTAGTTGGTCTTGGCCAGACGGTGCTGAGTTGCCCTTCACCATTGACAAG
>cds_AHB73005_A/chicken/Egypt/Q1995D/2010_2010/07/23_NA_H5N1_Avian_2010
ATGAATCCAAATCAGAAGATAATAACCATCGGATCAATCTGTATGGTAATTGGGATAGTTAGCTTAATGTTACAGATTGGGAACATGATCTCAATATGGGTCAGTCATTCAATTCAGACGAGGAATCAGTGCCAAGCTGAACCG------------------AATACTAAATTTCTTACTGAGAAAGCTGTAGCTTCAGTAACATTAGCGGGCAATTCATCTCTTTGTCCCATTAGCGGATGGGCTGTATACAGTAAGGACAACAGTATAAGGATCGGTTCCAGGGGGGATGTGTTTGTTATAAGAGAGCCATTCATCTCATGCTCCCACTTGGAATGCAGAACTTTCTTTTTGACTCAGGGAGCCTTGCTAAATGACAAGCACTCCAATGGGACTGTCAAAGACAGAAGCCCTCACAGAACATTAATGAGTTGTCCTGTGGGTGAAGCTCCCTCCCCATATAACTCAAGGTTTGAGTCTGTTGCTTGGTCAGCTAGTGCTTGCCATGATGGCATCAGTTGGTTGACAATTGGAATTTCTGGTCCAGACAATGGGGCTGTGGCTGTATTGAAATACAATGGCATAATAACAGACACCATCAAGAGTTGGAGGAACAACATACTGAGAACTCAAGAATCTGAATGTGCATGTGTAAATGGCTCTTGCTTTACTGTAATGACTGACGGACCAAGTAGTGGGCAGGCATCATATAAGATCTTCAAAGTGGAAAAAGGGAAAGTGGTTAAATCAGTCGAATTGGATGCTCCTAATTATCACTATGAGGAGTGCTCCTGTTATCCTGATGCCGGTGAAATCACATGTGTGTGTAGGGATAATTGGCATGGCTCAAATAGACCATGGGTATCTTTCAATCAAAATCTGGAGTATCGAATAGGTTATATATGCAGTGGAGTTTTCGGAGACAATCCACGCCCCAACGATGGAACAGGTAGTTGTGGTCCGGTGTCCCCTAACGGGGCATATGGGGTAAAAGGGTTTTCATTTAAATACGGCGATGGTGTTTGGATCGGGAGGACCAAAAGCACTAATTCCAGGAGCGGCTTTGAAATGATTTGGGACCCAAATGGGTGGACTGGAACGGACAGTAGCTTTTCGGTGAAGCAAGATATCGTAGCAATAACCGATTGGTCAGGATATAGTGGGAGTTTTGTCCAGCATCCAGAACTGACAGGATTAGATTGTATAAGACCTTGTTTCTGGGTTGAGTTAATCAGAGGGCGGCCTAAAGAGAGCACAATTTGGACCAGTGGAAGCAGCATATCCTTTTGTGGTGTAAATAGTGACACTGTTAGTTGGTCTTGGCCAGACGGTGCTGAGTTGCCATTCACCATTGACAAG
>cds_AGY42024_A/herring_gull/Mongolia/616T2/2009_2009/07/29_NA_H5N1_Avian_2009
ATGAATCCAAATCAGAAGATAATAACCATTGGATCAGTCTGTATGATAATTGGAATAGTTAGCTTAATGTTACAGATTGGGAACATGATCTCAATATGGGTCAGTCATTCAATTCAAACAGGGAATCAACACCAAGCTGAACCA------------------AATACTAATTTTCTTACTGAGAACGCTGTGGCTTCAGTAACATTAGCGGGCAGTTCATCTCTTTGCCCCATTAGAGGATGGGCTGTGCACAGTAAAGACAACAGTATAAGGATTGGGTCCAAGGGGGATGTGTTTGTAATTAGGGAGCCGTTCATCTCATGCTCCCATATGGAATGCAGGACTTTCTTTTTGACTCAGGGAGCCTTACTGAATGACAAGCATTCCAACGGGACTGTCAAAGACAGGAGCCCTCACAGAACACTAATGAGTTGTCCTGTGGGTGAGGCTCCCTCCCCATATAACTCGAGGTTTGAGTCTGTTGCTTGGTCAGCAAGCGCTTGCCATGATGGCACCAGTTGGTTGACAATTGGAATTTCTGGTCCAGACAATGGGGCTGTGGCTGTATTGAAATACAATGGCATAATAACAGACACTATCAAGAGTTGGAGGAATAACATACTGAGGACTCAAGAGTCTGAATGTGCATGTGTAAATGGCTCTTGCTTTACTGTAATGACAGATGGACCAAGTAATGGACAGGCATCATATAAGATCTTCAAAATAGAAAAAGGGAAAGTAGTTAAATCAGTCGAATTGAATGCTCCTAATTATCACTATGAGGAATGCTCCTGTTATCCTGATTCTGGCGAAATAATATGTGTGTGCAGGGACAATTGGCATGGCTCAAATAGGCCATGGGTATCTTTCAATCAGAATTTGGAGTATCAAATAGGATATATTTGCAGTGGGGTTTTCGGAGACAATCCACGGCCAAATGATGGGACAGGTAGTTGTGGTCCAATGTCCCCTAACGGGGCATATGGGATAAAAGGATTTTCATTTAAATACGGTAATGGTGTTTGGATCGGGAGAACCAAAAGCACTAATTCCAGGAGCGGTTTTGAAATGATTTGGGATCCAAATGGGTGGACTGGAACGGACAGTGAATTTTCGGTGAAACAAGATATAGTAGCAATAACTGATTGGTCAGGATATAGCGGGAGTTTTGTCCAGCATCCGGAACTGACAGGATTAGACTGCATAAGACCTTGCTTCTGGGTTGAGTTAATCAGGGGGCGGCCAAAAGAAAGCACAATTTGGACTAGTGGGAGCAGCATATCTTTTTGTGGTGTAAATAGTGACACTGTGAGTTGGTCTTGGCCAGACGGTGCTGAGTTGCCATTCACCATTGACAAG
>cds_AGU02220_A/European_teal/Novosibirsk/203/2011_2011/09/03_NA_H5N1_Avian_2011
ATGAATCCAAATCAAAAGATAATAACCATTGGATCAATCTGTATGGTAATTGGAATAGCCAGCTTGATGCTACAAATTGGGAACATAATCTCAATATGGGTTAGCCATTCAATTCAGACAGGGAATCAATACCAGTCTGGACCATGCAATCAAAGCATCATTAATACCAATTTTCTTGCTGAACAGGTTGTTACTTCGGTGGCATTAGCGGGCAATTCATCTCTTTGTCCTATTAGTGGGTGGGCTATATACAGTAAGGATAACGGTATAAGAATTGGTTCCAAGGGAGATGTATTTGTTATAAGAGAGCCATTCATCTCATGCTCCCACTTGGAATGCAGAACCTTCTTTTTGACTCAGGGAGCTCTGTTGAATGACAAGCATTCTAATGGGACCGTCAAAGATAGAAGCCCTTACAGAACTTTGATGAGTTGTCCCGTGGGCGAGGCTCCTTCCCCATACAATTCAAGATTTGAGTCTGTTGCTTGGTCGGCAAGTGCTTGTCATGATGGCATCAGTTGGTTGACAATTGGAATTTCTGGTCCAGACAATGGGGCTGTGGCTGTGTTGAAGTACAACGGCATAATAACGGACACTGTCAAGAGTTGGAGGAACAACATTTTGAGAACTCAAGAATCTGAATGTGCATGTGTAAATGGCTCTTGCTTTACTGTAATGACTGATGGACCAAGTAATGGGCAGGCCTCATACAAAATCTTCAAGATAGAAAAGGGAAAAGTAGTCAAATCAGTTGAATTGAATGCCCCTAATTACCACTACGAGGAGTGCTCCTGTTATCCTGATGCAGGCGAAATTATGTGTGTATGCAGGGATAACTGGCATGGCTCAAATCGGCCGTGGGTATCTTTCAATCAAAATCTGGAGTATCAAATAGGATATATATGCAGTGGGGTTTTCGGAGACAATCCACGCCCCAATGATGGAACAGGCAGTTGCGGTCCAATGTCCTCTAACGGGGCATATGGAGTAAAAGGGTTTTCATTCAAATACGGCAATGGTGTTTGGATCGGAAGAACAAAAAGTACTAGTTCCAGAAGCGGCTTTGAGATGATTTGGGATCCGAATGGTTGGACCGAGACAGACAGTAGTTTCTCAGTGAAGCAAGACATCGTAGCAATAACTGACTGGTCAGGGTATAGCGGGAGTTTTGTCCAGCATCCAGAACTGACAGGATTAGATTGCATGAGACCTTGTTTCTGGGTTGAGCTAATCAGAGGGCGGCCCAAAGAGAACACAATTTGGACTAGTGGGAGCAGCATATCCTTTTGTGGTGTAGATAGTGACACTGTGGGTTGGTCTTGGCCAGACGGTGCTGAGTTGCCATTCACCATTGACAAG
>cds_AGS48714_A/mallard_duck/Minnesota/Sg-00121/2007_2007/09/26_NA_H1N1_Avian_2007
ATGAATCCAAATCAAAAGATAATAACCATTGGGTCAATCTGCATGGTAATTGGAATAATAAGTCTGGTGCTACAAATTGGAAATATAATTTCAATATGGGTTAGCCATTCAATCCAAACTGGAAGTCAGAACTACCCCGAAACATGCAATCAAAGTGTCGTTAATACCAATTTAATTGCAGAACAGGCTGTAGCTCCAGTAACACTAGCAGGCAATTCCTCTCTCTGTCCCATCAGTGGATGGGCTATATACAGCAAGGATAACGGTATAAGAATAGGTTCCAAGGGAGATGTATTTGTCATCAGAGAGCCTTTTATTTCGTGCTCTCACTTGGAATGCAGGACCTTCTTTCTAACTCAGGGGGCCTTGTTGAATGACAAGCATTCCAATGGAACCGTTAAAGACAGAAGCCCCTATAGAACTCTGATGAGCTGCCCTGTTGGTGAAGCTCCTTCCCCATACAACTCAAGGTTTGAGTCTGTTGCTTGGTCAGCAAGTGCTTGTCATGATGGCATTAGTTGGTTGACAATTGGTATTTCCGGCCCTGACAATGGGGCAGTGGCTGTATTGAAATACAATGGCATAATAACAGATACCATCAAGAGTTGGAGAAACAACATATTGAGAACACAAGAGTCTGAATGTGCTTGTATTAATGGTTCTTGCTTTACCATAATGACTGATGGACCAAGTAATGGCCAGGCCTCATACAAGATCTTCAAGATAGAAAAGGGAAGGGTAGTCAAATCAGTTGAGTTGAATGCCCCTAATTACCACTATGAGGAGTGCTCCTGTTATCCTGATGCTAGCGAGGTAGTGTGTGTATGCAGAGACAACTGGCATGGTTCAAATCGACCATGGGTGTCCTTCAATCAGAACTTAGAATATCAAATAGGATACATATGCAGCGGAATTTTTGGAGATAACCCGCGCCCCAATGATGGAACAGGCAGTTGTGGTCCAGTGTCTTCTAATGGGGCATATGGGGTAAAGGGGTTTTCATTTAAATACGGTAATGGTGTTTGGATAGGAAGAACTAAAAGTACTAGTTCAAGGAGTGGGTTTGAGATGATTTGGGATCCCAATGGGTGGACAGAGACAGATAGCAGTTTCTCTGTGAAACAAGATATTGTAGCAATAACTGATTGGTCAGGATATAGCGGAAGTTTTGTTCAGCATCCAGAACTGACGGGGCTGGGTTGCATGAGGCCTTGCTTCTGGGTCGAGCTAATCAGAGGAAGACCCAAGGAAAATACAATCTGGACCAGTGGGAGCAGCATTTCCTTTTGTGGAGTAAATAGCGACACTGTGGGTTGGTCTTGGCCAGACGGTGCTGAGTTGCCATTCACCATTGACAAG
>cds_AGL60029_A/ruddy_turnstone/New_Jersey/AI09-071/2009_2009/05/11_NA_mixed_N1_Avian_2009
ATGAATCCAAATCAAAAGATAATAACCATTGGGTCAATCTGCATGGTAATTGGAATAATAAGTCTGGTGCTACAAATTGGAAATATAATTTCAATATGGGTTAGCCATTCAATCCAAACTGGGAGTCAGAACTACCCCGAAGCATGCAATCAAAGTGTCATTAATACCAATTTAATTGCAGAACAGGCTGTAGCCCCAGTAACACTAGCAGGCAATTCCTCTCTCTGTCCCATCAGTGGATGGGCTATATACAGCAAGGATAACGGTATAAGAATAGGTTCCAAGGGAGATGTATTTGTCATCAGAGAGCCTTTTATTTCGTGCTCTCACTTGGAATGCAGAACCTTCTTTCTAACTCAGGGGGCCTTGTTGAATGACAAGCATTCCAATGGAACCGTTAAAGACAGAAGCCCCTATAGAACTCTGATGAGCTGTCCTGTTGGTGAAGCTCCTTCCCCATACAACTCAAGGTTTGAGTCTGTTGCTTGGTCAGCAAGTGCTTGTCATGATGGCATTAGTTGGTTGACAATCGGTATTTCCGGCCCTGACAATGGGGCAGTGGCTGTATTGAAATACAATGGCATAATAACAGATACCATCAAGAGTTGGAGAAACAACATATTGAGAACACAAGAGTCTGAATGTGCATGTATTAATGGTTCTTGCTTTACCCTAATGACTGATGGACCAAGTAATGGCCAGGCCTCATACAAGATCTTCAAGATAGAAAAGGGGAGGGTAGTCAAATCAGTTGAGTTGAATGCCCCTAATTACCACTATGAGGAGTGCTCCTGTTATCCTGATGCTAGCGAGGTAGTGTGTGTATGCAGAGACAACTGGCATGGTTCAAATCGACCATGGGTGTCCTTCAATCAGAACTTAGAATATCAAATAGGATACATATGCAGCGGAATTTTTGGAGATAACCCGCGCCCCAATGATGGAACAGGCAGTTGTGGTCCAGTGTCTTCTAATGGAGCATATGGAGTGAAGGGGTTTTCATTTAAATACGGTAATGGTGTTTGGATAGGAAGGACTAAGAGTATTAGCTCAAGGAGTGGGTTTGAGATGATTTGGGATCCCAATGGGTGGACAGAGACAGATAGCAGTTTCTCTGTGAAACAAGATATTGTAGCAATAACTGATTGGTCAGGGTATAGCGGAAGTTTTGTTCAGCATCCAGAATTGACGGGGCTGGATTGCATGAGGCCTTGCTTCTGGGTCGAGCTAATCAGAGGAAAACCCAAGGAAAATACAATCTGGACCAGTGGGAGCAGCATTTCCTTTTGTGGAGTAAATAGCGACATTGTGGGTTGGTCTTGGCCAGACGGTGCTGAGTTGCCATTCACCATTGACAAG
>cds_AGK43417_A/red-necked_grebe/Minnesota/AI10-1948/2010_2010/07/07_NA_H1N1_Avian_2010
ATGAATCCAAATCAAAAGATAATAACTATTGGGTCAATCTGCATGGTAATTGGAATAATGAGTCTGGTGCTACAAATTGGAAACATAATCTCAATATGGGTTAGCCATTCAATCCAAGCTGGAAGCCAGAACCACCCAGAAACATGCAATCAAAGTGTCATTAATACCAATTTAATTGCAGAACAGGCTGTAGATCCAGTAGCACTAGCAGGTAACTCCTCTCTCTGTCCAATCAGTGGATGGGCTATATACAGCAAGGACAATGGTATAAGGATAGGTTCCAAAGGAGATGTATTTGTCATCAGAGAGCCTTTTATTTCATGCTCTCACTTGGAATGCAGGACTTTCTTTCTAACTCAAGGGGCCTTGTTGAATGACAAGCACTCTAATGGAACCGTTAAAGACAGAAGCCCTTATAGAACCCTAATGAGCTGCCCTGTTGGTGAAGCTCCTTCTCCATACAATTCAAGGTTTGAGTCTGTTGCTTGGTCAGCAAGTGCTTGTCATGATGGCATTAGTTGGTTGACAATTGGTATTTCCGGCCCAGACAATGGGGCGGTGGCTGTATTGAAATACAATGGCATAATAACAGATACTATCAAGAGTTGGAGAAGCAATATATTGAGAACACAAGAGTCTGAATGTGCCTGCATTAATGGTTCTTGCTTTACCATAATGACTGATGGGCCGAGTAATGGCCAGGCCTCATACAAAATTTTCAAGGTAGAAAAGGGAAAGGTAGTCAAATCAGTTGAGTTGAATGCTCCTAATTACCACTATGAGGAGTGCTCCTGTTATCCTGATGCTAGCGAGGTAATGTGTGTGTGCAGAGACAACTGGCATGGTTCAAATCGACCATGGGTGTCCTTCAATCAGAATCTAGAATATCAAATAGGATACATATGCAGCGGAGTTTTTGGAGACAACCCGCGCCCTAGTGATGGAACAGGCAGTTGTGGTCCAGTGTCTTCTAATGGGGCATATGGAGTGAAGGGGTTTTCATTTAAATACGGTAATGGTGTTTGGATAGGAAGAACTAAAAGTACTAGCTCAAGGAGTGGGTTTGAGATGATCTGGGATCCTAATGGGTGGACGGAGACAGACAGCAGTTTCTCTGTGAAGCAAGATATTGTAGCAATAACTGATTGGTCAGGATATAGCGGAAGTTTTGTTCAGCATCCAGAACTGACGGGGTTGGATTGCATGAGGCCTTGCTTCTGGGTTGAGCTGATCAGAGGAAGACCCAAGGAGAACACAATCTGGACCAGTGGAAGCAGCATTTCTTTTTGTGGAGTAAATAGCGACACTGTGGGTTGGTCTTGGCCAGACGGTGCTGAGTTGCCATTCACCATTGACAAG
>cds_AGH55493_A/chicken/India/82616/2008_2008/01/24_NA_H5N1_Avian_2008
ATGAATCCAAATCAGAAGATAATAACCATCGGATCAATCTGCATGGCAATTGGAATAGTCAGCTTAATGTTACAAATTGGGAACATGATCTCAGTATGGGTCAGTCATTCAATTCAGACAAGGAATCAACGCCAAGCTGAACCA------------------AATACTAAATTTCTTACTGAGAAAGCTGTGGCTTCAGTAACATTAGCGGGCAATTCATCTCTTTGCCCCATTAGCGGATGGGCTGTATACAGTAAGGACAACAGTATAAGGATCGGTTCCAGGGGGGATGTGTTTGTTATAAGAGAGCCGTTCATCTCATGCTCCCACTTGGAATGCAGAACTTTCTTTTTGACTCAGGGAGCCTTGCTGAATGATAAGCACTCCAATGGGACTGTCAAAGACAGAAGCCCTCACAGAACATTAATGAGTTGCCCTGTGGGTGAGGCTCCCTCCCCATATAACTCAAGGTTTGAGTCTGTTGCTTGGTCAGCAAGTGCTTGCCATGATGGCACCAGTTGGTTGACAATTGGAATTTCTGGTCCAGACAATGGGGCTGTGGCTGTATTGAAATACAATGGCATAATAACAGACACCATCAAGAGTTGGAGGAACAACATACTGAGAACCCAAGAGTCTGAATGTGCATGTGTAAATGGCTCTTGCTTTACTGTAATGACTGATGGACCAAGTAATGGGCAGGCATCATATAAGATCTTCAAAATGGAAAAAGGGAAAGTGGTTAAATCAGTCGAATTGGATGCTCCTAATTATCACTATGAGGAGTGCTCCTGTTATCCTGATGCCGGCGAAATCACGTGTGTGTGCAGGGATAGTTGGCATGGCTCAAATAGGCCATGGGTATCTTTCAATCAAAATTTGGAGTATCAAATAGGATATATATGCAGTGGAGTTTTCGGAGACAATCCACGCCCCAATGATGGAACAGGTAGTTGTGGTCCGGTGTCCCTTAACGGGGCATATGGGGTAAAAGGGTTTTCATTTAAATACGGCAATGGTGTTTGGATTGGGAGAACCAAAAGCACTAATTCCAGGAGCGGCTTTGAAATGATTTGGGATCCAAATGGGTGGACTGGAACGGACAGTAGCTTTTCGGTGAAGCAAGATATCGTAGCAATAACTGATTGGTCAGGATATAGCGGGAGTTTTGTCCAGCATCCGGAATTGACAGGATTAGATTGCATAAGACCTTGTTTCTGGGTTGAGTTAATCAGAGGGCAGCCTAAAGAGAGCACAATTTGGACTAGTGGGAGCAGCATATCTTTTTGTGGTGTAAATAGTGACACTGTTAGTTGGTCTTGGCCAGACGGTGCTGAATTGCCATTCACCATTGACAAG
>cds_AGH55445_A/chicken/India/81754/2008_2008/01/19_NA_H5N1_Avian_2008
ATGAATCCAAATCAGAAGATAATAACCATCGGATCAATCTGTATGGTAATTGGAATAGTTAGCTTAATGTTACAAATTGGGAACATGATCTCAGTATGGGTCAGTCATTCAATTCAGACAAGGAATCAACGCCAAGCTGAACCA------------------AATACTAAATTTCTTACTGAGAAAGCTGTGGCTTCAGTAACATTAGCGGGCAATTCATCTCTTTGCCCCATTAGCGGATGGGCTGTATACAGTAAGGACAACAGTATAAGGATCGGTTCCAGGGGGGATGTGTTTGTTATAAGAGAGCCGTTCATCTCATGCTCCCACTTGGAATGCAGAACTTTCTTTTTGACTCAGGGAGCCTTGCTGAATGATAAGCACTCCAATGGGACTGTCAAAGACAGAAGCCCTCACAGAACATTAATGAGTTGTCCTGTGGGTGAGGCTCCCTCCCCATATAACTCAAGGTTTGAGTCTGTTGCTTGGTCAGCAAGTGCTTGCCATGATGGCACCAGTTGGTTGACAATTGGAATTTCTGGTCCAGACAATGGGGCTGTGGCTGTATTGAAATACAATGGCATAATAACAGACACCATCAAGAGTTGGAGGAACAACATACTGAGAACCCAAGAGTCTGAATGTGCATGTGTAAATGGCTCTTGCTTTACTGTAATGACTGATGGACCAAGTAATGGGCAGGCATCATATAAGATCTTCAAAATGGAAAAAGGGAAAGTGGTTAAATCAGTCGAATTGGATGCTCCTAATTATCACTATGAGGAGTGCTCCTGTTATCCTGATGCCGGCGAAATCACATGTGTGTGCAGGGATAATTGGCATGGCTCAAATAGGCCATGGGTATCTTTCAATCAAAATTTGGAGTATCAAATAGGATATATATGCAGTGGAGTTTTCGGAGACAATCCACGCCCCAATGATGGAACAGGTAGTTGTGGTCCGGTGTCCCTTAACGGGGCATATGGGGTAAAAGGGTTTTCATTTAAATACGGCAATGGTGTTTGGATTGGGAGAACCAAAAGCACTAATTCCAGGAGCGGCTTTGAAATGATTTGGGATCCAAATGGGTGGACTGGAACGGACAGTAGCTTTTCGGTGAAGCAAGATATCGTAGCAATAACTGATTGGTCAGGATATAGCGGGAGTTTTGTCCAGCATCCAGAATTGACAGGATTAGATTGCATAAGACCTTGTTTCTGGGTTGAGTTAATCAGAGGGCAGCCTAAAGAGAGCACAATTTGGACTAGTGGGAGCAGCATATCTTTTTGTGGTGTAAATAGTGACACTGTTAGTTGGTCTTGGCCAGACGGTGCTGAATTGCCATTCACCATTGACAAG
>cds_AGG28888_A/shorebird/Delaware_Bay/340/2009_2009/05/20_NA_H10N1_Avian_2009
ATGAATCCAAATCAAAAGATAATAACCATTGGATCAACCTGCATGGTAATCGGAATAATAAGTCTGGTGCTACAAATTGGAAATATAATTTCAATATGGGTTAGCCATTCAATTCAAACTGGAAGTCAGAACTACCCCGAAACATGCAATCAAAGTATCATTAATACCAATTTAATTGCAGAACAGGCCGTAGTTCCAGTAACACTAGCAGGCAATTCCTCTCTCTGTCCCATCAGTGGATGGGCTATATACAGCAAGGATAACGGTATAAGAATAGGTTCCAAGGGAGATGTATTTGTCATCAGAGAGCCTTTTATTGCGTGCTCTCACTTGGAATGCAGAACTTTCTTTCTAACTCAGGGGGCCTTGTTGAATGACAAGCATTCCAATGGAACTGTTAAAGACAGAAGCCCCTATAGAACTCTGATGAGCTGCCCTGTTGGTGAAGCTCCTTCCCCATACAACTCAAGGTTTGAGTCTGTTGCTTGGTCAGCAAGTGCTTGTCATGATGGAATTAGTTGGTTGACAATTGGTATTTCCGGCCCTGACAATGGGGCAGTGGCTGTATTGAAATACAATGGCATAATAACAGATACCATCAAGAGTTGGAGAAACAACATATTGAGAACACAAGAGTCTGAATGTGCCTGTATTAATGGTTCTTGCTTTACCATAATGACTGATGGACCAAGTAATGGCCAGGCCTCATACAAGATTTTCAAGATAGAAAAGGGGAGAGTAGTCAAATCAGTTGAGTTGAATGCCCCTAATTACCACTATGAGGAATGCTCCTGTTATCCTGATGCTAGCAAGGTAGTGTGTGTGTGCAGAGATAACTGGCATGGTTCAAATCGACCATGGGTATCCTTCAATCAGAACTTAGAATATCAAATAGGATACATATGCAGCGGAATTTTTGGAGATAATCCGCGCCCTAATGATGGAACAGGCAGTTGTGGTCCAGTGTCTTCTAATGGGGCATATGGAGTAAAGGGGTTTTCATTTAAATACGGTAATGGTGTTTGGATAGGAAGAACTAAAAGTACTAGCTCAAGGAGTGGGTTTGAGATGATTTGGGATCCCAATGGGTGGACAGAGACAGACAGCAGTTTCTCTGTGAAACAAGATATTGTAGCAATAACTGATTGGTCAGGATATAGCGGAAGTTTTGTTCAGCATCCAGAACTGACGGGGCTGGATTGCATGAGGCCTTGCTTCTGGGTCGAGCTGATCAGAGGAAGACCTAAGGAAAATACAATCTGGACCAGTGGGAGCAGCATTTCTTTTTGTGGAGTAAATAGCGACACTGTGGGTTGGTCTTGGCCAGACGGTGCTGAGTTGCCATTCACCATTGACAAG
>cds_AGG28480_A/mallard/Alberta/240/2005_2005/07/10_NA_H1N1_Avian_2005
ATGAATCCAAATCAAAAGATAATAACTATTGGGTCAATCTGCATGGTAATTGGAATAATAAGTCTGGTGCTACAAATTGGAAACATAATCTCAATATGGGTTAGCCATTCAATCCAAACTGGAAGTCAGAACCACCCCGAAACATGCAATCAAAGTGTCATTAATACCAATTTAATTGCAGAACAGGCTGTAGATCCAGTAGCACTAGCAGGTAATTCCTCTCTCTGTCCAATCAGCGGATGGGCTATATACAGCAAGGATAATGGTATAAGGATAGGTTCCAAAGGAGATGTATTTGTCATCAGAGAGCCTTTTATTTCATGCTCTCACTTGGAATGCAGGACTTTCTTTCTAACTCAAGGGGCCTTGTTGAATGACAAGCATTCTAATGGAACCGTTAAAGACAGAAGCCCTTATAGAACCCTAATGAGCTGCCCTGTTGGTGAAGCTCCCTCTCCATACAATTCAAGGTTTGAGTCTGTTGCTTGGTCAGCAAGTGCTTGTCATGATGGCATTAGCTGGTTGACAATTGGTATTTCCGGCCCAGACAATGGGGCGGTGGCTGTATTGAAATACAATGGCATAATAACAGATACTATCAAGAGTTGGAGAAACAATATATTGAGAACACAAGAGTCTGAATGTGCCTGCATTAATGGTTCTTGCTTTACCATAATGACTGATGGACCAAGTAATGGCCAGGCCTCATACAAGATTTTCAAGATAGAAAAGGGAAAGGTAGCCAAATCAGTTGAGTTGAATGCCCCTAATTACCACTATGAGGAGTGCTCCTGTTATCCTGATGCTAGCGAGGTAATGTGTGTATGCAGAGACAACTGGCATGGTTCAAATCGACCATGGGTGTCCTTCAATCAGAATCTAGAATATCAAATAGGATACATATGCAGCGGAGTTTTTGGAGACAACCCGCGCCCCAATGATGGAACAGGCAGTTGTGGTCCAGTGTCTTCTAATGGGGCATATGGAGTAAAGGGGTTTTCATTTAAATACGGTAATGGTGTTTGGATAGGAAGAACTAAAAGTACTAGCTCAAGGAGTGGGTTTGAGATGATCTGGGATCCTAATGGGTGGACAGAGACAGACAACAGTTTCTCTGTGAAGCAAGATATTGTAGCAATAACTGATTGGTCAGGATATAGCGGAAGTTTTGTTCAGCATCCAGAACTGACAGGGTTGGATTGCATGAGGCCTTGCTTCTGGGTTGAGCTGATCAGAGGAAGACCCAAGGAGAACACAATCTGGACCAGTGGGAGCAGCATTTCTTTTTGTGGAGTAAATAGCGACACTGTGGGTTGGTCTTGGCCAGACGGTGCTGAGTTGCCATTCACCATTGACAAG
>cds_AGG27512_A/mallard/Alberta/119/1998_1998/08/06_NA_H1N1_Avian_1998
ATGAATCCAAATCAAAAGATAATAACTATTGGGTCAATCTGCATGGTAATTGGAATAATAAGTCTGATGTTACAAATTGGAAATATAATCTCAATATGGGTTAGCCATTCAATTCAAACTGGGAGTCGGAACCACCCCGAAACATGCAATCAAAGTGTCATTAATACCAATTTAATTGCAGAACAAGCTGTAGCTCCAGTAACGCTAGCAGGCAATTCCTCTCTCTGTCCCATCAGTGGATGGGCTATATACAGCAAGGATAATGGTATAAGGATAGGTTCCAAGGGAGATGTATTTGTCATCAGAGAGCCTTTTATTTCATGCTCTCACCTGGAATGCAGGACTTTCTTTCTAACTCAAGGGGCCTTGTTGAATGACAAGCATTCCAATGGAACCGTTAAAGACAGAAGCCCTTATAGAACCCTAATGAGCTGTCCTGTTGGTGAAGCTCCTTCTCCATACAATTCAAGGTTTGAGTCTGTTGCTTGGTCAGCAAGTGCTTGTCATGATGGCATTAGTTGGTTGACAATTGGTATTTCCGGCCCAGACAATGGGGCGGTGGCTGTATTGAAATACAATGGCATAATAACAGATACTATCAAGAGTTGGGGAAACAATATATTGAGAACACAAGAGTCTGAATGTGCCTGCATTAATGGTTCTTGCTTTACCATAATGACTGATGGACCAAGTAATGGCCAGGCCTCATACAAGATTTTCAAGATAGAAAAGGGGAAGGTAGTCAAATCAGTTGAGTTGAATGCCCCTAATTACCACTATGAGGAGTGCTCCTGTTATCCTGATGCTAGCGAGGTAATGTGTGTATGCAGAGACAACTGGCATGGTTCAAATCGACCATGGGTGTCCTTCAATCAGAATCTAGAATATCAAATAGGATACATATGCAGCGGAGTTTTTGGAGACAACCCACGCCCCAATGATGGAACAGGCAGTTGTGGTCCAGTGTCTTCTAATGGGGCATATGGAGTAAAGGGGTTTTCATTTAAATACGGTAATGGTGTCTGGATAGGAAGAACTAAAAGTACTAGCTCAAGGAGTGGGTTTGAGATGATTTGGGATCCCAATGGGTGGACAGAGACAGACAACAATTTCTCTGTGAAACAAGATATTGTAGCAATAACTGATTGGTCAGGATATAGCGGAAGTTTTGTTCAGCATCCAGAACTGACGGGGTTGAACTGCATGAGGCCTTGCTTCTGGGTTGAGCTGATCAGAGGAAGACCCAAGGAGAATACAATCTGGACCAGTGGGAGCAGCATTTCCTTTTGTGGAGTAAATAGCGACACTGTGGGTTGGTCTTGGCCAGACGGTGCTGAGTTGCCATTCACCATTGACAAG
>cds_AGE08627_A/American_wigeon/California/2423/2010_2010/10/23_NA_H6N1_Avian_2010
ATGAATCCAAATCAAAAGATAATAACTATTGGGTCAATCTGCATGGTAATTGGAATAGTAAGTCTGGTGCTACAAATTGGAAATATAATCTCAATATGGGTTAGCCATTCAATCCAAACTGGAAATCAGAACCACCCCGAAACATGCAATCAAAGCGTCATTAATACCAATTTACTTGCAGAAAAAGCTGTAGATCCAGTATCACTAGCAGGTAATTCCTCTCTCTGTCCCATCAATGGATGGGCTATATACAGCAAGGATAATGGTATAAGAATAGGTTCCAAAGGAGACGTATTTGTCATCAGAGAGCCTTTTATTTCATGCTCTCACTTGGAATGCAGGACTTTCTTTCTAACTCAAGGAGCCCTGTTGAATGACAAGCATTCTAATGGAACCGTTAAAGACAGAAGCCCTTATAGAACCTTAATGAGCTGCCCTGTTGGTGAAGCTCCTTCTCCATACAATTCAAGGTTTGAGTCTGTTGCTTGGTCAGCAAGTGCTTGTCATGATGGCATTAGTTGGTTGACAATTGGTATTTCCGGCCCAGACAATGGGGCGGTGGCTGTATTAAAATACAATGGCATAATAACAGATACTATCAAGAGTTGGGGAAACAATATATTGAGAACACAAGAGTCTGAATGTGCCTGCATTAATGGTTCTTGCTTTACCATAATGACTGATGGACCAAGTAATGGCCAGGCCTCATACAAAATTTTCAAGATAGAAAAGGGAAAGGTAGTCAAATTGGTTGAGTTGAATGCCCCTAATTACCACTATGAGGAGTGCTCTTGTTATCCTGATGCCAGTGAGGTAATGTGTGTATGCAGAGACAACTGGCATGGTTCAAATCGACCATGGGTGTCCTTCAATCAGAATCTAGAATATAAAATAGGATACATATGCAGCGGGGTTTTTGGAGACAACCCGCGCCCCAATGATGGAACAGGCAGTTGTGGTCCAGTGTCTTCTAATGGGGCATATGGAGTAAAGGGATTTTCATTTAAATACGGTAATGGTGTCTGGATAGGAAGAACTAAAAGTACTAGTTCAAGGAGTGGGTTTGAGATGATCTGGGATCCTAATGGGTGGACAGAGACAGACAACAGTTTCTCTGTGAAGCAAGATATTGTAGCAATAACTGATTGGTCAGGATATAGCGGAAGTTTTGTTCAGCATCCAGAACTGACGGGGTTGGATTGCATAAGGCCTTGCTTCTGGGTTGAGCTGATCAGAGGAAGACCCCAGGAGAATACAGTTTGGACCAGCGGGAGCAGCATTTCTTTTTGTGGAGTAAATAGTGACACTGTGGGTTGGTCTTGGCCAGACGGTGCTGAGTTGCCATTCACCATTGACAAG
>cds_AGC73162_A/mallard/Ohio/11OS2232/2011_2011/08/19_NA_H1N1_Avian_2011
ATGAATCCAAATCAAAAGATAATAACCATTGGGTCAATCTGCATGGCAATTGGAATAATAAGTCTGGTGTTACAAATTGGAAATATAATCTCAATATGGGTTAGTCATTCAATCCAAACTGAAAGCAAGAGCCACCCTGAAACATGCAATCAAAATGTCATTAATACCAATTTAATTGCAGAACAGACTGTAGCTCCAGTAACACTAGCAGGCAATTCCTCTCTCTGTTCCATCAGTGGATGGGCTATATACAGCAAGGATAATGGTATAAGGATAGGTTCCAAAGGAGATGTATTTGTCATCAGAGAGCCCTTTATTTCATGCTCGCACTTGGAATGCAGAACTTTCTTTCTAACTCAAGGGGCCTTGTTGAATGACAAGCATTCCAATGGAACTGTTAAAGACAGAAGCCCTTATAGAACTCTAATGAGCTGTCCTGTTGGTGAAGCTCCCTCTCCATACAATTCAAGGTTTGAGTCTGTTGCCTGGTCAGCAAGTGCTTGCCACGATGGCATTAGCTGGTTGACAATTGGTATTTCCGGCCCAGACAATGGGGCAGTGGCTGTATTGAAGTACAATGGCATAATAACAGATACTATCAAGAGTTGGAGAAACAACATATTGAGGACACAAGAATCTGAATGTGCCTGCATTAATGGTTCTTGCTTTACCGTAATGACTGATGGACCAAGTAATGGTCAGGCTTCATACAAGATTTTCAAAATAGAAAAGGGAAAGGTAGTAAAATCAGTTGAGTTGAATGCCCCTAATTACCACTATGAAGAGTGTTCCTGTTATCCTGATGCTAGTGAGGTGATGTGTGTATGCAGGGACAATTGGCATGGTTCAAATCGGCCATGGGTGTCCTTCAACCAGAATCTAGAGTATCAAATAGGATATATATGCAGCGGAGTTTTTGGAGACAATCCACGTCCCAATGACGGAACAGGCAGTTGTGATCCAGTATCTTCTAATGGGGCATATGGGGTAAAAGGGTTTTCGTTTAGATACGGTAACGGTGTTTGGATAGGAAGAACTAAAAGTACTAGCTCAAGGAGTGGGTTTGAGATGATTTGGGACCCCAATGGGTGGACAGAGACGGATAACAGTTTCTCTGTGAAGCAAGACATTGTTGCAATAACTGATTGGTCAGGATATAGCGGAAGTTTTGTTCAGCACCCGGAACTGACAGGACTAGACTGCATGCGACCTTGCTTTTGGGTTGAGCTAATCAGAGGAAGACCCAAGGAGAATACAATCTGGACCAGTGGAAGCAGCATTTCCTTTTGTGGGGTAAATAGCGACACTGTGGGTTGGTCTTGGCCAGACGGTGCTGAGTTGCCATTCACCATTGACAAG
>cds_AGC72910_A/mallard/Ohio/10OS1354/2010_2010/08/06_NA_H6N1_Avian_2010
ATGAATCCAAATCAAAAGATAATAACCATTGGGTCAATCTGCATGGCAATTGGAATAATAAGTCTGGTGTTACAAATTGGAAATATAATCTCAATATGGGTTAGTCATTCAATCCAAACTGGAAGCAAGAACCACCCTGAAACATGCAATCAAAGTGTCATTAATACCAATTTAATTGCAGAACAGACTGTAGCTCCAGTAACACTAGCAGGCAATTCCTCTCTCTGTCCCATCAGTGGATGGGCTATATACAGCAAGGATAATGGTATAAGGATAGGTTCCAAAGGAGATGTATTTGTCATCAGAGAGCCTTTTATTTCATGCTCGCACTTGGAATGCAGAACTTTCTTTCTAACTCAAGGGGCCTTGTTGAATGACAAGCATTCCAATGGAACCGTTAAAGACAGAAGCCCTTATAGAACCCTAATGAGCTGTCCTGTTGGTGAAGCTCCTTCTCCATACAATTCAAGGTTCGAGTCTGTTGCTTGGTCAGCAAGTGCTTGCCACGATGGCATTAGCTGGTTGACAATTGGTATTTCCGGCCCAGACAATGGGGCAGTGGCTGTATTGAAGTACAATGGCATAATAACAGATACTATCAAGAGTTGGAGAAACAACATATTGAGGACACAAGAATCTGAATGTGCCTGCATTAATGGTTCTTGCTTTACTATAATGACTGATGGACCAAGTAATGGCCAGGCTTCATACAAGATTTTCAAAATAGAAAAGGGAAAGGTAGTAAGATCAGTTGAGTTAAATGCCCCTAATTACCACTATGAAGAGTGTTCCTGTTATCCTGATGCTAGTGAGGTGATGTGTGTATGCAGGGACAATTGGCATGGTTCAAATCGGCCATGGGTGTCCTTCAACCAGAATCTAGAGTATCAAATAGGATATATATGCAGCGGAGTTTTTGGAGACAATCCACGCCCCAATGACGGGACAGGCAGTTGTGGTCCAGTATCTTCTAGTGGGGCATATGGGGTAAAAGGGTTTTCGTTTAGATACGGTAACGGTGTTTGGATAGGAAGAACTAAAAGTACTAGCTCAAGGAGTGGGTTTGAGATGATTTGGGACCCCAATGGATGGACAGAGACGGACAATAGTTTCTCTGTGAAGCAAGACATTGTTGCAATAACTGACTGGTCAGGATATAGCGGAAGTTTTGTTCAGCACCCAGAACTGACAGGACTAGACTGCATGCGGCCTTGTTTTTGGGTTGAGCTAATCAGAGGAAGACCCAAGGAGAATACAATCTGGACCAGTGGAAGCAGCATTTCCTTTTGTGGGGTAAATAGCGACACTGTGGGTTGGTCTTGGCCAGACGGTGCTGAGTTGCCATTCACCATTGACAAG
>cds_AGB07660_A/mallard/Netherlands/10-Nmkt/1999_1999//_NA_mixed_N1_Avian_1999
ATGAATCCAAATCAAAAGATAATAACCATTGGGTCAATCTGTATGGTAATTGGAATAGTCAGTTTGATGTTACAAATTGGGAATATAATCTCAATATGGGTTAGTCATTCAATCCAGACAGGGAATCAGCACCAGCCTGAACCATGCAATCAAAACATCATTAATACCAATTTTCTTACTGAGCAAGCTGTGGTTTCAGTGACATTAGCGGGTAATGCATCTCTTTGCCCAATTAGTGGATGGGCTATATACAGTAAGGACAACGGTATAAGAATTGGTTCCAAAGGGGATGTGTTTGTTATAAGAGAGCCATTCATCTCATGCTCCCATTTAGAATGCAGAACCTTCTTTTTGACTCAGGGAGCCCTGTTGAATGATAAGCATTCTAATGGGACCGTTAAAGACAGAAGCCCTTATAGAACCTTGATGAGTTGTCCTGTGGGTGAGGCTCCTTCCCCATATAACTCAAGGTTTGAGTCTGTTGCTTGGTCGGCAAGTGCTTGTCATGATGGCATTAGTTGGTTGACAATTGGAATCTCTGGTCCAGACAATGGGGCTGTGGCTGTATTGAAATACAATGGCATAATAACAGACACTATCAAGAGTTGGAGGAACAACATACTGAGAACTCAAGAGTCTGAATGTGCATGTGTAAATGGTTCTTGCTTTACTGTAATGACCGACGGACCAAGCAACGGACAGGCCTCATATAAGATTTTCAAGATAGAAAAAGGGAAAGTAGTTAAATCAGTCGAATTGAATGCCCCTAATTACCACTACGAGGAGTGCTCCTGTTATCCTGATGCCGGTGAAATCATATGTGTGTGTAGGGATAATTGGCATGGCTCAAATCGGCCGTGGGTATCTTTCAATCAAAATTTGGAGTATCAAATAGGATATATATGTAGTGGAGTTTTCGGAGACAATCCACGCCCCAATGATGGAACGGGCAGTTGCGGTCCAGTGTCTTCTAATGGAGCATACGGAGTAAAAGGGTTTTCATTTAAATACGGCAATGGTGTTTGGATCGGGAGAACCAAAAGCACTAGTTCCAGAAGCGGCTTTGAAATGATCTGGGATCCAAATGGGTGGACTGAAACGGACAGTAGCTTCTCAGTGAAGCAAGATATCGTAGCAATAACTGATTGGTCAGGATATAGCGGGAGTTTTGTCCAGCATCCAGAACTGACCGGGTTAGATTGCATGAGACCTTGTTTCTGGGTGGAGCTAATCAGAGGACGGCCCAAAGAGAACACAATTTGGACTAGTGGGAGCAGCATATCCTTTTGTGGTGTAAATAGTGACACTGTGGGTTGGTCTTGGCCAGACGGTGCTGAGTTGCCATTCACCATTGACAAG
>cds_AFY05816_A/American_black_duck/New_Brunswick/02654/2007_2007/09/24_NA_mixed_N1_Avian_2007
ATGAATCCAAATCAAAAGATAATAACCATTGGGTCAATCTGCATGGTAATTGGAATAATAAGTCTGGTACTACAAATTGGAAATATAATTTCAATATGGGTTAGCCATTCAATCCAAACTGGAAGTCGGAACTACCCCGAAACATGCAATCAAAGTGTCATTAATACCAATTTAATTTCAGAACAGGCTGTAGCTCCAAAAACACTAGCAGGCAATTCCTCTCTCTGTTCCATCAGTGGATGGGCTATATACAGCAAGGATAACGGTATAAGAATAGGTTCCAAGGGAGATGTATTTGTCATCAGAGAGCCTTTTATTTCGTGCTCTCACTTGGAATGCAGGACCTTCTTTCTAACTCAGGGGGCCTTGTTGAATGACAAGCATTCCAATGGAACCGTTAAAGACAGAAGCCCCTATAGAACTCTGATGAGCTGCCCTATTGGTGAGGCTCCTTCCCCATACAACTCAAGGTTTGAGTCTGTTGCTTGGTCAGCAAGTGCTTGTCATGATGGCATTAGTTGGTTGACAATTGGTATTTCCGGTCCTGACAATGGGGCAGTGGCTGTATTGAAATACAATGGCATAATAACAGATACCATCAAGAGTTGGAGAAACAACATATTGAGAACACAAGAGTCTGAATGTGCCTGTATTAATGGTTCTTGCTTTACCATAATGACTGATGGACCAAGTAATGGCCAGGCCTCATACAAGATCTTCAAGATAGAAAAGGGGAGGGTAGTCAAATCAGTTGAGTTGAATGCCCCTAATTACCACTATGAGGAGTGCTCCTGTTATCCTGACGCTAGCGAGGTAGTGTGTGTATGCAGAGACAACTGGCATGGTTCAAATCGACCATGGGTGTCCTTCAATCAGAACTTAGAATATCAAATAGGATACATATGCAGCGGAATTTTTGGAGATAACCCGCGCCCCAATGATGGAACAGGCAGTTGTGGTCCAGTGTCTTCTAATGGGGCATATGGAGTAAAGGGGTTTTCATTTAAATACGGTAATGGTGTTTGGATAGGAAGAACTAAAAGTACTAGCTCAAGGAGTGGATTTGAGATGATTTGGGATCCCAATGGGTGGACAGAGACAGATAGCAGTTTCTCTGTGAAACAAGATATTGTAGCAATAACTGATTGGTCAGGATATAGCGGAAGTTTTGTTCAGCATCCAGAACTGACGGGGCTGGATTGCATGAGGCCTTGCTTCTGGGTCGAGCTAATTAGAGGAAGACCCAAAGAAAATACAATCTGGACCAGTGGGAGCAGCATTTCTTTTTGTGGAGTAAATGGCGACACTGTGGGTTGGTCTTGGCCAGACGGTGCTGAGTTGCCATTCACCATTGACAAG
>cds_AFX85769_A/shorebird/Delaware_Bay/259/2000_2000/05/15_NA_H6N1_Avian_2000
ATGAATCCAAATCAGAAAATAATAACCATTGGGTCTGTTTGCATGATACTAGGGATAATCAGCTTAATACTGCAAGTAGGGAACATAATTTCTATATGGGTTAGCCACTCAATTCAAACTGGAGACAAAAAACGTCCAGAAACATGTAATCAGAGCATCATTGTTACGAATTTGTTTGCCGGACAGGACGGAACCCCAAAGGTATTAGCTGGTAATTCATCCCTTTGCCCCATCAGTGGATGGGCCATATATAGCAAAGACAACGGCATAAGGATTGGTTCTAAAGGGGACGTTTTTGTCATAAGAGAGCCATTTATCTCGTGTTCTCGTCTGGAATGTAGAACCTTTTTCTTAACCCAAGGTGCCTTATTGAATGACAAGCATTCAAATGGGACCGTTAAAGACAGAAGTCCCTATAGAACATTAATGAGCTGCCCTGTTGGTGAAGCTCCTTCCCCATACAATTCAAGATTTGAATCGGTTGCCTGGTCAGCAAGCGCATGCCATGATGGTGTAAGCTGGTTAACAATTGGGATCTCTGGACCAGATAATGGGGCAGTGGCTGTACTTAAGTACGATGGTATAATAACAGACACCGTTAAAAGCTGGAGGGGCGACATACTAAGGACTCAAGAGTCTGAATGTGCTTGCATAAATGGTTCATGCTTTACCCTGATGACTGATGGTCCGAGCAATGGGCAGGCTTCATACAAGATTTTCAGAATAGAGAAAGGGAAAGTTGTCAAATCAGTCGAGTTACAAGCACCTAATTATCACTACGAGGAATGCTCCTGTTATCCTGATGCAGGGAAAGTGATGTGCGTTTGTAGAGATAATTGGCACGGTTCAAATCGGCCATGGGTGTCTTTTGATCAAGACCTAGAGTACAAAATGGGATATATCTGCAGCGGCGTGTTTGGAGACAATCCTCGGCCTAATGATGGGACAGGGAGCTGTGGCCCGGTGTCTTCTAATGGTGCATACGGGGTAAAAGGGTTTTCATTTAGGTATGGTAGTGGTGTGTGGATAGGTAGAACCAAGAGTACTAGTTCTAGAAGCGGGTTTGAAATGATTTGGGACCCCAATGGCTGGACAGAAACTGATGGTAGTTTCTCCGTGAAACAGGATATTGTAGCAATTACTGATTGGTCGGGCTATAGTGGAAGTTTCGTACAGCATCCAGAGCTAACAGGGCTGGATTGCATGAGACCTTGTTTCTGGGTAGAATTGATAAGGGGACGGCCTAAAGAGAACACGATATGGACCAGTGGTAGTAGCATTTCCTTCTGTGGTGTAAGTAGCGACACTGTGGGTTGGTCTTGGCCAGACGGAGCTGAGTTGCCATTCACCATTGACAAG
>cds_AFX84386_A/red_knot/New_Jersey/320/1989_1989/05/23_NA_H11N1_Avian_1989
ATGAATCCAAATCAGAAAATAATAACCATTGGATACGTTTGCATGACGCTTGGGGCAATCAGCTTAACACTGCAATTAGGGAACATAATTTCTATATGGGTTAGCCACTCAATTCAAACTGGGGACCAAAAACGCCCAGAACCATGTAACCAGAGTATCATCGTCACTAATTTGGCGGCTGAACAGGACAGAACCCCAAAAGTATTAGCCGGTAACTCCTCCCTTTGCCCCATCAGTGGATGGGCCATATACAGCAAAGACAACGGCATAAGAATCGGTTCCAAAGGGGACGTTTTTGTAATAAGGGAGCCATTTATTTCGTGTTCTCATCTGGAATGTAGAACCTTTTTCTTGACCCAAGGTGCCTTGTTAAATGACAAGCATTCAAATGGGACCGTCAAAGACAGAAGCCCTTATCGAACATTAATGAGCTGTCCTGTTGGTGAAGCTCCTTCCCCATACAATTCGAGATTTGAATCAGTTGCCTGGTCAGCAAGCGCATGCCATGATGGTGTGAGCTGGTTAACAATTGGGGTTTCTGGGCCAGATAATGGGGCGGTGGCTGTACTAAAATACAATGGTATAATAACAGACACCATTAAAAGCTGGAGGGGCGACATACTAAGAACACAGGAGTCTGAATGTGCCTGCATAAATGGTTCATGTTTTACTGTGATGACTGATGGCCCGAGCAATGGGCAGGCTTCATACAGGATTTTCAGAATAGAGGAAGGGAAAGTTGTCAAATCAGTTGAGTTAAAAGCTCCTAATTACCACTACGAGGAATGCTCCTGCTACCCTGATTCAGGGAAAGTGATGTGCGTCTGTAGGGATAATTGGCACGGTTCGAATCGACCATGGGTGTCTTTCAACCAAGACCTGGAGTATAAGATAGGATACATCTGCAGCGGAGTGTTTGGTGATAATCCTCGTCCTAATGATGGAACAGGGAGCTGTGGCCCGATGTCCTCTAATGGAGCATACGGGGTGAAAGGATTTTCATTTAGGTATGGTAATGGCGTTTGGATAGGTAGAACCAAGAGCACTAGTTCCAGGAGCGGGTTTGAAATGATTTGGGATCCCAATGGCTGGACAGAGACTGATGGTAGTTTCTCTTTGAAACAGGATATTGTAGCGATTACTGATTGGTCAGGCTATAGTGGGAGCTTCGTGCAGCATCCAGAGCTGACAGGGTTGGACTGCATGAGGCCTTGCTTCTGGGTGGAACTAATAAGGGGACGACCTAAAGAGAAAACGATCTGGACTAGTGGGAGTAGCATTTCCTTTTGTGGTGTAAGTGGTGACACTGTGGGTTGGTCTTGGCCAGACGGTGCTGAGTTGCCATTCACCATTGACAAG
>cds_AFW18328_A/chicken/Giza/CAI17/2009_2009/07/01_NA_H5N1_Avian_2009
ATGAATCCAAATCAGAAGATAATAACCATCGGATCAATCTGTATGGTAATTGGAATAGTTAGCTTAATGTTACAGATTGGGAGCATGATCTCAATATGGGCCAGTCATTCAATTCAGACAGGGAATCAATGCCAAGCTGAAACG------------------AATACTAAATTTCTTACTGAGAAAGCTGTGGCTTCAGTAACATTAGCGGGCAATTCATCTCTTTGTCCCATTAGCGGATGGGCTGTATACAGTAAGGACAACAGTATAAGGATCGGTTCCAGGGGGGATGTGTTTGTTATAAGAGAGCCGTTCATCTCATGCTCCCACTTGGAATGCAGAACTTTCTTTTTGACTCAGGGAGCCTTGCTGAATGACAAGCACTCCAATGGGACTGTCAAAGACAGAAGCCCTCACAGAACCTTAATGAGTTGTCCTGTGGGTGAGGCTCCCTCCCCATATAACTCAAGGTTTGAGTCTGTTGCTTGGTCAGCTAGTGCTTGCCATGACGGCATCAGTTGGTTGACAATTGGAATTTCTGGTCCAGACAATGGGGCTGTGGCTGTGTTGAAATACAATGGCATAATAACAGACACCATCAAGAGTTGGAGGAACAACATACTAAGAACTCAAGAATCTGAATGTGCATGTGTAAATGGCTCTTGCTTTACTGTAATGACTGATGGACCAAGTAGTGGGCAGGCATCATATAAGATCTTCAAAATGGAAAAAGGGAAAGTGGTTAAATCAGTCGAATTGGATGCTCCTAATTATCACTATGAGGAGTGCTCCTGTTATCCTGATGCCGGCGAAATCACATGTGTGTGTAGGGATAATTGGCATGGCTCAAATAGGCCATGGGTATCTTTCAATCAAAATCTGGAGTATCAAATAGGGTATATATGCAGTGGAGTTTTCGGAGACAATCCACGCCCCAATGATGGAACAGGTAGTTGTGGTCCGGTGTCCCCTAACGGGGCATATGGGGTAAAAGGGTTTTCATTTAAATACGGCAATGGTGTTTGGATCGGGAGAACCAAAAGCACTAATTCCAGGAGCGGCTTTGAAATGATTTGGGACCCAAATGGGTGGACTGGAACAGATAGTAGCTTTTCAGTGAAGCAAGATATCGTAGCAATAACTGATTGGTCAGGATATAGTGGGAGTTTTGTCCAGCATCCAGAACTGACAGGATTAGATTGCATAAGACCTTGTTTCTGGGTTGAGTTAATCAGAGGGCGGCCTAAAGAGAGCACAATTTGGACCAGTGGAAGCAGCATATCCTTTTGTGGTGTAAATAGTGACACTGTTAGTTGGTCTTGGCCAGACGGTGCTGAGTTGCCATTCACCATTGACAAG
>cds_AFT64439_A/mallard/Sweden/99996/2009_2009/10/04_NA_H1N1_Avian_2009
ATGAATCCAAATCAAAAGATAATAACCATTGGGTCAATCTGTATGGTAATTGGAATAGTCAGTTTGATGTTACAAATTGGGAACATGATCTCAATATGGGTTAGCCATTCAATTCAGATAGGGAATCAACACCAGCCTGAACCATGCAACCAAAGCATCATCAACACAAATTTTCTTACTGAACAGGCTGTAACTTCGGTGGTATTAGCGGGCAATTCATCTCTTTGCCCTATTAGTGGATGGGCTATATACAGTAAGGATAACGGTATAAGAATTGGTTCCAAGGGGGATGTATTTGTTATAAGAGAGCCATTCATCTCATGCTCCCACTTGGAATGCAGAACCTTCTTTTTAACTCAGGGAGCTCTGTTGAATGATAAGCATTCTAATGGAACCGTCAAAGATAGAAGCCCTTACAGAACCTTGATGAGTTGTCCCGTGGGTGAGGCTCCTTCCCCATATAACTCAAGATTTGAGTCTGTTGCCTGGTCAGCAAGTGCTTGTCATGATGGCATCAGTTGGTTGACAATTGGAGTTTCTGGTCCAGACAGTGGGGCTGTGGCTGTATTGAAATACAATGGCATAATAATGGACACCATCAAGAGTTGGAGGAACAACATTTTGAGAACCCAAGAATCTGAATGTGCATGTGTAAATGGTTCTTGCTTTACTGTAATGACCGATGGGCCAAGTAATGGGCAGGCCTCATATAAGATCTTCAAGATAGAAAAAGGAAAAGTAATCAAATCAGTTGAATTGAATGCCCCTAATTATCACTATGAGGAATGCTCCTGCTATCCTGATGCAGGCGAAATCATGTGTGTGTGCAGGGATAACTGGCATGGCTCGAACCGGCCGTGGGTATCTTTCAATCAAAATCTGGAGTATCGAATAGGATATATATGCAGTGGAGTTTTTGGAGACAATCCACGCCCCAATGATGGAACAGGCAGTTGCGGTCCGGTGTCCTCCAACGGGGCATATGGAGTAAAAGGGTTTTCATTTAAATACGGCAATGGTGTTTGGATCGGAAGAACAAAAAGCACTAGTTCCAGAAGCGGCTTTGAGATGATTTGGGATCCGAATGGGTGGACTGAAACGGACAGTAGCTTCTCAGTAAAGCAAGACATCGTAGCAATAACTGACTGGTCAGGATATAGTGGGAGTTTTGTCCAGCATCCAGAACTGACAGGATTAGATTGCATGAGACCTTGTTTCTGGGTTGAGCTAATCAGAGGGCGGCCCAAAGAGAATACAATTTGGACTAGTGGGAGCAGCATATCCTTTTGTGGTGTAGACAGTGACACTGTGGGTTGGTCTTGGCCAGACGGTGCTGAGTTGCCATTCACCATTGACAAG
>cds_AFK10225_A/chicken/India/100071/2008_2008/03/15_NA_H5N1_Avian_2008
ATGAATCCAAATCAGAAGATAATAACCATCGGATCAATCTGTATGGTAATTGGAATAGTTAGCTTAATGTTACAAATTGGGAACATGATCTCAATATGGGTCAGTCATTCAATTCAGACAAGGAATCAACGCCAAGCTGAACCA------------------AATACTAAATTTCTTACTGAGAAAGCTGTGGCTTCAGTAACATTAGCGGGCAATTCATCTCTTTGCCCCATTAGCGGATGGGCTGTATACAGTAAGGACAACAGTATAAGGATCGGTTCCAGGGGGGATGTGTTTGTTATAAGAGAGCCGTTCATCTCATGCTCCCACTTGGAATGCAGAACTTTCTTTTTGACTCAGGGAGCCTTGCTGAATGATAAGCACTCCAATGGGACTGTCAAAGACAGAAGCCCTCACAGAACATTAATGAGTTGTCCTGTTGGTGAGGCTCCCTCCCCATATAACTCAAGGTTTGAGTCTGTTGCTTGGTCAGCAAGTGCTTGCCATGATGGCACCAGTTGGTTGACAATTGGAATTTCTGGTCCAGACAATGGGGCTGTGGCTGTATTGAAATACAATGGCATAATAACAGACACCATCAAGAGTTGGAGGAACAACATACTGAGAACCCAAGAGTCTGAATGTGCATGTGTAAATGGCTCTTGCTTTACTGTAATGACTGATGGACCAGGTAATGGGCAGGCATCATATAAGATCTTCAAAATGGAAAAAGGGAAAGTGGTTAAATCAGTCGAATTGGATGCTCCTAATTATCACTATGAGGAGTGCTCCTGTTATCCTGATGCCGGCGAAATCACATGTGTGTGCAGGGATAATTGGCATGGCTCAAATAGGCCATGGGTATCTTTCAATCAGAATTTGGAGTATCAAATAGGATATATATGCAGTGGAGTTTTCGGAGACAATCCACGCCCCAATGATGGAACAGGTAGTTGTGGTCCGGTGTCCCTTAACGGGGCATATGGGGTAAAAGGGTTTTCATTTAAATACGGCAATGGTGTTTGGATTGGGAGAACCAAAAGCACTAATTCCAGGAGCGGCTTTGAACTGATTTGGGATCCAAATGGGTGGACTGGAACAGACAGTAGCTTTTCGATGAAGCAAGATATCGTAGCAATAACTGATTGGTCAGGATATAGCGGGAGTTTTGTTCAGCATCCAGAATTGACAGGATTAGATTGCATAAGGCCTTGTTTCTGGGTTGAGTTAATCAGAGGTCAGCCTAAAGAGAGCACAATTTGGACTAGTGGGAGCAGCATATCTTTTTGTGGTGTAAATAGTGACACTGTTAGTTGGTCTTGGCCAGACGGTGCTGAACTGCCATTCACCATTGACAAG
>cds_AFE03157_A/marabou_stork/Cambodia/TM068/2011_2011/07/14_NA_H5N1_Avian_2011
[truncated: 1,792,427 more chars]
