# Supplementary material for: Comprehensive profiling of translation initiation in influenza virus infected cells
Source: PLoS Pathog. 2019 Jan 23;15(1):e1007518. doi: 10.1371/journal.ppat.1007518 (PMC6361465; doi:10.1371/journal.ppat.1007518)
Supplement: S3 File — Alignments of protein-coding sequences of influenza NA used for analysis of codon identity at position 43. (ZIP) [file ppat.1007518.s022.zip › S3_file_N1_seq_seasonal H1N1.fasta]

>cds_AAF77036_A/Brevig_Mission/1/1918_1918//_NA_H1N1_Human_1918
ATGAATCCAAATCAAAAAATAATAACCATTGGGTCAATCTGTATGGTAGTCGGAATAATTAGCCTAATATTGCAAATAGGGAATATAATCTCAATATGGGTTAGCCATTCAATTCAAACTGGAAATCAAAACCATCCTGAAACATGCAACCAAAGCATCATTAATACTAACGTTGTTGCTGGACAGGATGCAACTTCAGTGATATTAACCGGCAATTCCTCTCTTTGTCCCATCAGTGGGTGGGCTATATACAGCAAAGACAATGGCATAAGAATTGGTTCCAAAGGAGACGTTTTTGTCATAAGAGAGCCATTTATTTCATGCTCTCACTTGGAATGCAGGACCTTTTTTCTGACTCAAGGCGCCTTGCTGAATGACAAGCATTCAAATGGGACCGTCAAGGACAGAAGCCCCTATAGAACCTTAATGAGCTGCCCTGTTGGTGAAGCTCCGTCTCCGTACAATTCAAGGTTCGAATCGGTTGCTTGGTCAGCAAGTGCATGCCATGATGGCATGGGCTGGCTAACAATCGGAATTTCAGGTCCAGATAATGGAGCAGTGGCTGTATTAAAATACAACGGTATAATAACAGACACCATCAAAAGTTGGAGGAACAACATATTGAGAACGCAAGAGTCTGAATGTGCCTGTGTAAATGGTTCATGTTTTACTATAATGACCGATGGCCCAAGTAATGGGCAGGCCTCGTACAAAATTTTAAAGATAGAGAAGGGGAAGGTTACTAAATCAATTGAGTTGAATGCACCTAATTACCACTACGAGGAATGTTCCTGTTACCCTGATACAGGTAAAGTGATGTGTGTGTGCAGAGACAATTGGCATGGTTCGAATCGACCATGGGTGTCTTTCGATCAAAACCTGGATTATCAAATAGGGTACATCTGCAGTGGGGTTTTCGGTGACAATCCGCGTCCCAATGATGGAACAGGCAGCTGTGGTCCAGTGTCTTCTAATGGAGCAAATGGAATAAAGGGATTTTCATTTAGGTATGATAATGGTGTTTGGATAGGAAGAACTAAAAGTACCAGTTCCAGAAGCGGGTTTGAGATGATTTGGGATCCTAATGGATGGACAGAGACTGATAGTAGTTTCTCTGTGAGACAAGATATTGTAGCAATAACTGATTGGTCGGGGTACAGCGGGAGTTTCGTTCAACATCCTGAGCTAACAGGGCTGGACTGCATGAGGCCTTGCTTCTGGGTTGAATTAATCAGGGGACAACCTAAAGAGAATACAATCTGGACTAGTGGGAGCAGCATTTCCTTTTGTGGCGTAAATAGTGATACTGTAGGTTGGTCTTGGCCAGACGGTGCTGAGTTGCCATTCAGCATTGACAAG
>cds_ABD77799_A/Wilson-Smith/1933_1933//_NA_H1N1_Human_1933
ATGAATCCAAACCAGAAAATAATAACCATTGGGTCAATCTGTATGGTAGTCGGAATAATTAGCCTAATATTGCAAATAGGGAATATAATCTCAATATGGATTAGCCATTCAATTCAAACCGGAAATCAAAACCATACTGGAATATGCAACCAAGGCATCATTACCTATAACGTTGTTGCTGGGCAGGACTCAACTTCAGTGATATTAACCGGCAATTCATCTCTTTGTCCCATCCGTGGGTGGGCTATACACAGCAAAGACAATGGCATAAGAATTGGTTCCAAAGGAGACGTTTTTGTCATAAGAGAGCCTTTTATTTCATGTTCTCACTTGGAATGCAGGACCTTTTTTCTGACTCAAGGCGCCTTACTGAATGACAAGCATTCAAATGGGACCGTTAAGGACAGAAGCCCTTATAGGGCCTTAATGAGCTGCCCTGTCGGTGAAGCTCCGTCCCCGTACAATTCAAGGTTTGAATCGGTTGCTTGGTCAGCAAGTGCATGTCATGATGGCATGGGCTGGCTAACAATCGGAATTTCTGGTCCAGATAATGGAGCAGTGGCTGTATTAAAATACAACGGCATAATAACTGAAACCATAAAAAGTTGGAGGAAGAAAATATTGAGAACACAAGAGTCTGAATGTACCTGTGTAAATGGTTCATGTTTTACCATAATGACCGATGGCCCAAGTAATGGGCTGGCCTCGTACAAAATTTTCAAGATCGAGAAGGGGAAGGTTACTAAATCAATAGAGTTGAATGCACCTAATTCTCACTACGAGGAATGTTCCTGTTACCCTGATACCGGCAAAGTGATGTGTGTGTGCAGAGACAATTGGCACGGTTCGAACCGACCATGGGTGTCCTTCGACCAAAACCTAGATTATCAAATAGGATACATCTGCAGTGGGGTTTTCGGTGACAACCCGCGTCCCAAAGATGGAACAGGCAGCTGTGGCCCAGTGTCTGCTGATGGAGCAAACGGAGTAAAGGGATTTTCATATAGGTATGGTAATGGTGTTTGGATAGGAAGGACTAAAAGTGACAGTTCCAGACATGGGTTTGAGATGATTTGGGATCCTAATGGATGGACAGAGACTGATAGTAGGTTCTCTGTGAGACAAGATGTTGTGGCAATGACTGATCGGTCAGGGTACAGCGGAAGTTTCGTTCAACATCCTGAGCTAACAGGGCTAGACTGTATGAGGCCTTGCTTCTGGGTTGAATTAATCAGGGGACGACCTGAGGAGGAAACAATCTGGACTAGTGGGAGCATCATTTCTTTTTGTGGCGTGAATAGTGATACTGTAGATTGGTCTTGGCCAGACGGTGCTGAGTTGCCGTTCACCATTGACAAG
>cds_ABF21334_A/Wilson-Smith/1933_1933//_NA_H1N1_Human_1933
ATGAATCCAAACCAGAAAATAATAACCATTGGGTCAATCTGTATGGTAGTCGGAATAATTAGCCTAATATTGCAAATAGGAAATATAATCTCAATATGGATTAGCCATTCAATTCAAACCGGAAATCAAAACCATACTGGAATATGCAACCAAGGCAGCATTACCTATAAAGTTGTTGCTGGGCAGGACTCAACTTCAGTGATATTAACCGGCAATTCATCTCTTTGTCCCATCCGTGGGTGGGCTATACACAGCAAAGACAATGGCATAAGAATTGGTTCCAAAGGAGACGTTTTTGTCATAAGAGAGCCTTTTATTTCATGTTCTCACTTGGAATGCAGGACCTTTTTTCTGACTCAAGGCGCCTTACTGAATGACAAGCATTCAAAGGGGACCGTTAAGGACAGAAGCCCTTATAGGGCCTTAATGAGCTGCCCTGTCGGTGAAGCTCCGTCCCCGTACAATTCAAGGTTTGAATCGGTTGCTTGGTCAGCAAGTGCATGTCATGATGGAATGGGCTGGCTAACAATCGGAATTTCTGGTCCAGATGATGGAGCAGTGGCTGTATTAAAATACAACGGCATAATAACTGAAACCATAAAAAGTTGGAGGAAGAATATATTGAGAACACAAGAGTCTGAATGTACCTGTGTAAATGGTTCATGTTTTACCATAATGACCGATGGCCCAAGTGATGGGCTGGCCTCGTACAAAATTTTCAAGATCGAGAAGGGGAAGGTTACTAAATCAATAGAGTTGAATGCACCTAATTCTCACTACGAGGAATGTTCCTGTTACCCTGATACCGGCAAAGTGATGTGTGTGTGCAGAGACAATTGGCATGGTTCGAACCGACCATGGGTGTCCTTCGACCAAAACCTAGATTATAAAATAGGATACATCTGCAGTGGGGTTTTCGGTGACAACCCGCGTCCCAAAGATGGAACAGGCAGCTGTGGCCCAGTGTCTGCTGATGGAGCAAACGGAGTAAAGGGATTTTCATATAAGTATGGTAATGGTGTTTGGATAGGAAGGACTAAAAGTGACAGTTCCAGACATGGGTTTGAGATGATTTGGGATCCTAATGGATGGACAGAGACTGATAGTAGGTTCTCTATGAGGCAAGATGTTGTGGCAATGACTGATCGGTCAGGGTACAGCGGAAGTTTCGTTCAACATCCTGAGCTAACAGGGCTAGACTGTATGAGGCCTTGCTTCTGGGTTGAATTAATCAGGGGGCTACCTGAGGAGGACGCGGTCTGGACTAGTGGGAGCATCATTTCTTTTTGTGGTGTGAATAGTGATACTGTGGATTGGTCTTGGCCAGACGGTGCTGAGTTGCCGTTCACCATTGACAAG
>cds_ABD77678_A/Puerto_Rico/8/1934_1934//_NA_H1N1_Human_1934
ATGAATCCAAATCAGAAAATAATAACCATTGGATCAATCTGTCTGGTAGTCGGACTAATTAGCCTAATATTGCAAATAGGGAATATAATCTCAATATGGATTAGCCATTCAATTCAAACTGGAAGTCAAAACCATACTGGAATATGCAACCAAAACATCATT---------------------AAGGACACAACTTCAGTGATATTAACCGGCAATTCATCTCTTTGTCCCATCCGTGGGTGGGCTATATACAGCAAAGACAATAGCATAAGAATTGGTTCCAAAGGAGACGTTTTTGTCATAAGAGAGCCCTTTATTTCATGTTCTCACTTGGAATGCAGGACCTTTTTTCTGACCCAAGGTGCCTTACTGAATGACAAGCATTCAAGTGGGACTGTTAAGGACAGAAGCCCTTATAGGGCCTTAATGAGCTGCCCTGTCGGTGAAGCTCCGTCCCCGTACAATTCAAGATTTGAATCGGTTGCTTGGTCAGCAAGTGCATGTCATGATGGCATGGGCTGGCTAACAATCGGAATTTCAGGTCCAGATAATGGAGCAGTGGCTGTATTAAAATACAACGGCATAATAACTGAAACCATAAAAAGTTGGAGGAAGAAAATATTGAGGACACAAGAGTCTGAATGTGCCTGTGTAAATGGTTCATGTTTTACTATAATGACTGATGGCCCGAGTGATGGGCTGGCCTCGTACAAAATTTTCAAGATCGAAAAGGGGAAGGTTACTAAATCAATAGAGTTGAATGCACCTAATTCTCACTATGAGGAATGTTCCTGTTACCCTGATACCGGCAAAGTGATGTGTGTGTGCAGAGACAATTGGCATGGTTCGAACCGGCCATGGGTGTCTTTCGATCAAAACCTGGATTATCAAATAGGATACATCTGCAGTGGGGTTTTCGGTGACAACCCGCGTCCCGAAGATGGAACAGGCAGCTGTGGTCCAGTGTATGTTGATGGAGCAAACGGAGTAAAGGGATTTTCATATAGGTATGGTAATGGTGTTTGGATAGGAAGGACCAAAAGTCACAGTTCCAGACATGGGTTTGAGATGATTTGGGATCCTAATGGATGGACAGAGACTGATAGTAAGTTCTCTGTGAGGCAAGATGTTGTGGCAATGACTGATTGGTCAGGGTATAGCGGAAGTTTCGTTCAACATCCTGAGCTGACAGGGCTAGACTGTATGAGGCCGTGCTTCTGGGTTGAATTAATCAGGGGACGACCTAAAGAAAAAACAATCTGGACTAGTGCGAGCAGCATTTCTTTTTGTGGCGTGAATAGTGATACTGTAGATTGGTCTTGGCCAGACGGTGCTGAGTTGCCATTCAGCATTGACAAG
>cds_AAA43412_A/Puerto_Rico/8/1934_1934//_NA_H1N1_Human_1934
ATGAATCCAAATCAGAAAATAATAACCATTGGATCAATCTGTCTGGTAGTCGGACTAATTAGCCTAATATTGCAAATAGGGAATATAATCTCAATATGGATTAGCCATTCAATTCAAACTGGAAGTCAAAACCATACTGGAATATGCAACCAAAACATCATT---------------------AAGGACACAACTTCAGTGATATTAACCGGCAATTCATCTCTTTGTCCCATCCGTGGGTGGGCTATATACAGCAAAGACAATAGCATAAGAATTGGTTCCAAAGGAGACGTTTTTGTCATAAGAGAGCCCTTTATTTCATGTTCTCACTTGGAATGCAGGACCTTTTTTCTGACCCAAGGTGCCTTACTGAATGACAGGCATTCAAATGGGACTGTTAAGGACAGAAGCCCTTATAGGGCCTTAATGAGCTGCCCTGTCGGTGAAGCTCCGTCCCCGTACAATTCAAGATTTGAATCGGTTGCTTGGTCAGCAAGTGCATGTCATGATGGCATGGGCTGGCTAACAATCGGAATTTCAGGTCCAGATAATGGAGCAGTGGCTGTATTAAAATACAACGGCATAATAACTGAAACCATAAAAAGTTGGAGGAAGAAAATATTGAGGACACAAGAGTCTGAATGTGCCTGTGTAAATGGTTCATGTTTTACTATAATGACTGATGGCCCGAGTGATGGGCTGGCCTCGTACAAAATTTTCAAGATCGAAAAGGGGAAGGTTACTAAATCAATAGAGTTGAATGCACCTAATTCTCACTATGAGGAATGTTCCTGTTACCCTGATACCGGCAAAGTGATGTGTGTGTGCAGAGACAATTGGCATGGTTCGAACCGGCCATGGGTGTCTTTCGATCAAAACCTGGATTATCAAATAGGATACATCTGCAGTGGGGTTTTCGGTGACAACCCGCGTCCCAAAGATGGAACAGGCAGCTGTGGTCCAGTGTATGTTGATGGAGCAAACGGAGTAAAGGGATTTTCATATAGGTATGGTAATGGTGTTTGGATAGGAAGGACCAAAAGTCACAGTTCCAGACATGGGTTTGAGATGATTTGGGATCCTAATGGATGGACAGAGACTGATAGTAAGTTCTCTGTGAGGCAAGATGTTGTGGCAATGACTGATTGGTCAGGGTATAGCGGGAGTTTCGTTCAACATCCTGAGCTAACAGGGCTAGACTGTATAAGGCCGTGCTTCTGGGTTGAATTAATCAGGGGACGACCTAAAGAAAAAACAATCTGGACTAGTGCGAGCAGCATTTCTTTTTGTGGCGTGAATAGTGATACTGTAGATTGGTCTTGGCCAGACGGTGCTGAGTTGCCATTCACCATTGACAAG
>cds_ABD62784_A/Melbourne/1935_1935//_NA_H1N1_Human_1935
ATGAATCCAAATCAGAAAATAATAACCATTGGGTCAATCTGTATGGTAGTCGGAATAATTAGCCTAATATTGCAAATAGGGAATATAATCTCAATATGGATTAGCCATTCAATTCAAGCTGGGAGT------------------------------------AACACTAACGTTGTCGCTGGACCGGACGCAACTTCAGTGATATTAACCGGCAATTCATCTCTTTGTCCCATCCGTGGGTGGGCTATATACAGCAAAGACAATGGCATAAGAATTGGTTCCAAAGGAGACATTTTTGTCATAAGAGAGCCTTTTATTTCATGTTCTCACTTGGAATGCAGGGCCTTTTTTCTGACTCAAGGCGCCTTACTGAATGACAAGCATTCAAATGGGACCGTTAAGGACAGAAGCCCTTATAGGGCCTTAATGAGCTGCCCTGTCGGTGAAGCTCCGTCCCCGTACAATTCAAGGTTTGAATCGGTTGCTTGGTCAGCAAGTGCATGTCATGATGGCATGGGCTGGCTAACAATCGGAATTTCTGGTCCAGATAATGGGGCAGTGGCTGTATTAAAATACAACGGCATAATAACTGAAACCATAAAAAGTTGGAGGAAGAAAATATTGAGAACACAAGAGTCTGAATGTGCCTGTGTAAATGGTTCATGTTTTACTATAATGACCGATGGCCCAAGTGATGGGCCGGCCTCGTACAAAATTTTCAAGATCGAGAAGGGGAAGGTTACTAAATCAATAGAGTTGGATGCACCTAACTCTCACTACGAGGAGTGTTCCTGTTACCCTGATACCGGCAAAGTGATGTGTGTGTGCAGAGACAATTGGCACGGTTCGAACCGACCATGGGTGTCTTTCGATCAAAACCTGGATTATCAAATAGGATACATCTGCAGTGGGGTTTTCGGTGACAGTCCGCGTCCCAAAGATGGAACAGGCAGCTGTGGTCCAGTGTCTGTTGATGGAGCAAACGGAGTGAAGGGATTTTCATATAGGTATGGTAATGGTGTTTGGATAGGAAGGACTAAAAGTAAAAGTTCCAGACATGGGTTTGAGATGATTTGGGATCCTAATGGATGGACAGAAACTGATAGTAGGTTCTCTGTGAGACAAGATGTTGTGGCAATGACTGATTGGTCAGGGTACAGCGGAAGTTTCGTTCAACATCCTGAGCTAACAGGGCTAGACTGTATGAGGCCTTGCTTCTGGGTTGAATTAATCAGGGGGCAACCTAAAGAGAAAACAATCTGGACTAGTGGGAGCAGCATTTCTTTTTGTGGCGTGAATAGTGATACTGTAGACTGGTCTTGGCCAGACGGTGCTGAGTTGCCATTCACCATTGACAAG
>cds_AGQ47743_A/BH/JY2/1935_1935//_NA_H1N1_Human_1935
ATGAATCCAAACCAGAAAATAATAACCATTGGGTCAATCTGTATGGTAGTCGGAATAATTAGCCTAATATTGCAAATAGGGAATATAATCTCAATATGGATTAGCCATTCAATTCAAACCGGAAATCAAAACCATAGCACCTGGATGAATCAAACATATATTAACACTAACGTTGTTGCTGGGCAGGACTCAACTTCAGTGATATTAACCGGCAATTCATCTCTTTGTCCCATCCGTGGGTGGGCTATAAACAGCAAAGACAATGGCATAAGAATTGGTTCCAAAGGAGACGTTTTTGTCATAAGAGAGCCTTTTATTTCATGTTCTCACTTGGAATGCAGGACCTTTTTTCTGACTCAAGGCGCCTTACTGAATGACAAGCATTCAAATGGGACCGTTAAGGACAGAAGCCCTTATAGGGCCTTAATGAGCTGCCCTGTCGGTGAAGCTCCGTCCCCGTACAATTCAAGGTTTGAATCGGTTGCTTGGTCAGCAAGTGCATGTCATGATGGCATGGGCTGGCTAACAATCGGAATTTCTGGTCCAGATAATGGAGCAGTGGCTGTATTAAAATACAACGGCATAATAACTGAAACCATAAAAAGTTGGAGGAAGAAAATATTGAGAACACAAGAGTCTGAATGTACCTGTGTAAATGGTTCATGTTTTACCATAATGACCGATGGCCCAAGTAATGGGCTGGCCTCGTACAAAATTTTCAAGATCGAGAAGGGGAAGGTTACTAAATCAATAGAGTTGAATGCACCTAATTCTCACTACGAGGAATGTTCCTGTTACCCTGATACCGGCAAAGTGATGTGTGTGTGCAGAGACAATTGGCACGGTTCGAACCGACCATGGGTGTCTTTCGATCAAAACCTAGATTATCAAATAGGATACATCTGCAGTGGGGTTTTCGGTGACAACCCGCGTCCCAAAGATGGAACAGGCAGTTGTGGCCCAGTGTCTGCTGATGGAGCAAACGGAGTAAAGGGATTTTCATATAGGTATGGTAATGGTGTTTGGATAGGAAGGACTAAAAGTAACAGTTCCAGACATGGGTTTGAGATGATTTGGGATCCTAATGGATGGACAGAGACTGATAGTAGGTTCTCTGTGAGACAAGATGTTGTGGCAATGACTGATCGGTCAGGGTACAGCGGAAGTTTCGTTCAACATCCTGAGCTAACAGGGCTAGACTGTATGAGGCCTTGCTTCTGGGTTGAATTAATCAGGGGACGACCTGAGGAGGAAACAATCTGGACTAGTGGGAGCATCATTTCTTTTTGTGGCGTGAATAGTGATACTGTAGATTGGTCTTGGCCAGACGGTGCTGAGTTGCCGTTCACCATTGACAAG
>cds_ABO38354_A/Henry/1936_1936//_NA_H1N1_Human_1936
ATGAATCCAAATCAGAAAATAATAACCATTGGATCAATCTGTATGGTAGTCGGAATAATTAGCCTAATATTGCAAATAGGGAATATAATCTCAATATGGATTAGCCATTCAATTCAAACTGGAAGTCAAAACCATACTGGAATATGCAACCAAAACATCATTAACACTAACGTTGTTGCTGGACAGGACACAACTTCAGTGATATTAACCGGCAATTCATCTCTTTGTCCCATCCGTGGGTGGGCTATATACAGCAAAGACAATAGCATAAGAATTGGTTCCAAAGGAGACGTTTTTGTCATAAGAGAGCCCTTTATTTCATGTTCTCACTTGGAATGCAGGACCTTTTTTCTGACCCAAGGTGCCTTACTGAATGACAGGCATTCAAATGGGACCGTTAAGGACAGAAGCCCTTATAGGGCCTTAATGAGCTGCCCTGTCGGTGAAGCTCCGTCCCCGTACAATTCAAGATTTGAATCGGTTGCTTGGTCAGCAAGTGCATGTCATGATGGCATGGGCTGGCTAACAATCGGAATTTCAGGTCCAGATAATGGAGCAGTGGCTGTATTAAAATACAACGGCATAATAACTGAAACCATAAAAAGTTGGAGGAAGAAAATATTGAGAACACAAGAGTCTGAATGTGCCTGTGTAAATGGTTCATGTTTTACTATAATGACTGATGGCCCGAGTAATGGGCTGGCCTCGTACAAAATTTTCAAGATCGAGAAGGGGAAGGTTACTAAATCAATAGAGTTGAATGCACCTAATTCTCACTACGAGGAATGTTCCTGTTACCCTGATACCGGCAAAGTGATGTGTGTGTGCAGAGACAATTGGCATGGTTCGAACCGACCATGGGTGTCTTTCGATCAAAACCTGGATTATCAAATAGGATACATCTGCAGTGGGGTTTTCGGTGACAATCCGCGTCCCAAAGATGGAACAGGCAGCTGTGGTCCAGTGTATGTTGATGGAGCAAACGGAGTAAAGGGATTTTCATATAGGTATGGTAATGGTGTTTGGATAGGAAGGACCAAAAGTAACAGTTCCAGACATGGGTTTGAGATGATTTGGGATCCTAATGGATGGACAGAGACTGATAGTAAGTTCTCTGTGAGACAAGATGTTGTGGCAATGACTGATTGGTCAGGGTATAGCGGAAGTTTCGTTCAACATCCTGAGCTAACAGGGCTAGACTGTATGAGGCCGTGCTTCTGGGTTGAATTGATCAGGGGACGACCTAAAGAAAACACAATCTGGACTAGTGGGAGCAGCATTTCTTTTTGTGGCGTGAATAGTGATACTGTAGATTGGTCTTGGCCAGACGGTGCTGAGTTGCCATTCACCATTGACAAG
>cds_ABI20829_A/Hickox/1940_1940//_NA_H1N1_Human_1940
ATGAATCCAAATCAGAAAATAATAACCATTGGATCAATCTGTATGGTAGTCGGAATAATTAGCCTAATATTGCAAATAGGGAATATTGTCTCAATATGGATTAGCCATTCAATTCAAACTGGAAATCAAAACCATACTGGAACTTGCAACCAAAGCATCATTAACACTAACGTTGTTGCTGGGAAGGATACAACTTCAGTGATATTAGCCGGCAATTCATCTCTTTGCCCTATCCGTGGGTGGGCTATATACAGCAAAGATAATGGCGTAAGAATTGGTTCCAAAGGAGATGTTTTTGTCATAAGAGAACCCTTTATTTCATGTTCTCACTTGGAATGCAGGACCTTTTTTCTGACCCAAGGCGCCCTGTTGAATGACAAGCATTCAAATGGGACCGTTAAGGACAGAAGCCCTTATAGGGCCTTAATGAGCTGCCCTGTTGGTGAAGCTCCGTCCCCGTACAATTCAAGGTTTGAATCGGTTGCTTGGTCAGCAAGTGCATGTCATGATGGCATGGGCTGGCTAACAATCGGAATTTCTGGTCCAGATGATGGAGCAGTGGCTGTGTTAAAATACAACGGCATAATAACTGAAACCATAAAAAGTTGGAGGAAGGAAATATTGAGAACACAAGAGTCTGAATGTGTCTGCGTAAATGGTTCATGTTTCACTATAATGACCGACGGCCCGAGTGGTGGGCCGGCCTCGTACAAAATTTTCAAGATCGAGAAGGGGAAGGTTACTAAATCAATAGAGTTGGATGCACCTAATTCTCACTACGAGGAATGTTCCTGCTACCCTGATACCAGCAAGGTGATGTGTGTGTGCAGAGACAATTGGCACGGTTCGAACCGACCATGGGTGTCTTTCGATCAAAATCTGGATTATCAAATGGGATACATCTGCAGTGGGGTTTTCGGTGACAATCCGCGTCCCAAAGATGGAAAAGGCAGCTGTGGTCCAGTGTATGTTGATGGAGCAAACGGAGTAAAGGGATTTTCATACAGGTATGGTAATGGTGTTTGGATAGGAAGGACTAAAAGTAACAGTTCCAGACAGGGGTTTGAGATGATTTGGGATCCTAATGGGTGGACAGAGACTGATAGTAATTTCTTTATGAAACAAGATGTAGTGGCAGTAACCGATTGGTCAGGGTACAGCGGAAGTTTCGTTCAACATCCTGAGCTAACAGGGCTGGACTGTATGAGGCCTTGCTTCTGGGTTGAATTAATCAGGGGACGACCTAAAGAAAATACAATCTGGACCAGTGGGAGCAGCATTTCTTTTTGTGGTGTGAATAGTGATACTGTAGATTGGTCTTGGCCAGACGGTGCCGAGTTGCCATTCACCATTGACAAG
>cds_ABD62845_A/Bellamy/1942_1942//_NA_H1N1_Human_1942
ATGAATCCAAATCAGAAAATAATAACCATTGGATCAATCTGTATGGTAGTCGGAATAATTAGCCTAATATTGCAAATAGGGAATATTATCTCAATATGGATTAGCCATTCAATTCAAACTGGAAGTCAAAACCATACTGGAATATGCAACCAAAGCATCATTAACACAAACGTTGTTGCTGGAAAGGACACAACTTCAATGATATTAGCCGGCAATTCATCTCTTTGTCCTATCCGTGGGTGGGCTATATACAGCAAAGATAATGGCATAAGAATTGGTTCCAAAGGAGATGTTTTTGTCATAAGAGAACCTTTTATTTCATGTTCTCACTTGGAATGCAGGACCTTTTTTCTGACCCAAGGCGCCCTGTTGAATGACAAGCATTCAAATGGGACCGTTAAGGACAGAAGCCCTTATAGGGCCTTAATGAGCTGCCCTGTCGGTGAAGCTCCGTCCCCGTACAATTCAAGGTTTGAATCGGTTGCTTGGTCAGCAAGTGCATGTCATGATGGCATGGGCTGGCTAACAATCGGAATTTCTGGTCCAGATGATGGAGCAGTGGCTGTGTTAAAATACAACGGCATAATAACTGAAACCATAAAAAGTTGGAAGAAGAAAATATTGAGAACACAAGAGTCTGAATGTGTCTGTGTAAATGGTTCATGTTTTACTATAATGACTGACGGTCCGAGTGATGGGCCGGCCTCGTACAAAATTTTCAAGATTGAGAAGGGGAAGGTTACTAAATCAATAGAGTTGGATGCACCTAATTCTCACTACGAGGAATGTTCCTGTTACCCTGATACCGGCAAGGTGATGTGTGTGTGCAGAGACAATTGGCACGGTTCGAACCGACCATGGGTGTCTTTCGATCAAAACCTGGATTATCAAATAGGATACATCTGCAGTGGGGTTTTCGGTGACAATCCGCGTCCCAAAGATGGAAAAGGCAGCTGTGGTCCAGTGTATGTTGATGGAGCAAACGGAGTAAAGGGATTTTCATACAGGTATGGTGATGGTGTTTGGATAGGAAGGACTAAAAGTAACAGTTCCAGACAGGGGTTTGAGATGATTTGGGATCCTAATGGGTGGACAGAGACTGATAGTAGTTTCTTTGTGAAACAAGATGTAGTGGCAATGACTGATTGGTCAGGGTACAGCGGAAGTTTCGTTCAGCATCCTGAGCTAACAGGGCTGAACTGTATGAGGCCTTGCTTCTGGGTTGAATTAATCAGGGGACGACCTAAAGAAAAAACAATCTGGACTAGTGGGAGCAGCATCTCTTTTTGTGGCGTGAATAGTGATACTGTAGATTGGTCTTGGCCAGACGGCGCCGAGCTGCCATTCACCATCGACAAG
>cds_AAM76692_A/Weiss/1943_1943//_NA_H1N1_Human_1943
ATGAATCCAAATCAGAAAATAATAACCATTGGATCAATCTGTATGGTAGTCGGAATAATTAGCCTAATATTGCAAATAGGGAATATTATCTCAATATGGATTAGCCATTCAATTCAAACTGGAAGTCAAAACCATACTGGAATATGCAACCAAAGCATCATTAACACTAACGTTGTTGCTGGAAAAGGCACAACTTCAGTGATATTAGCCGGCAATTCATCTCTTTGTCCTATCCGTGGGTGGGCTATATACAGCAAAGATAACGGCATAAGAATTGGTTCCAAAGGAGATGTTTTTGTCATAAGAGAGCCTTTTATTTCATGTTCTCACTTGGAATGCAGGACTTTTTTTCTGACCCAAGGCGCCCTGTTGAATGACAAGCATTCAAATGGGACCGTTAAGGACAGAACCCCTTATAGGGCCTTGATGAGCTGCCCTGTCGGTGAAGCTCCGTCCCCGTACAATTCAAGGTTTGAATCGGTTGCTTGGTCAGCATGTGCATGTCATGATGGCATGGGCTGGCTAACAATCGGAATTTCTGGTCCAGATGATGAAGCAGTGGCTGTGTTAAAATACAACGGCATAATAACTGAAACCATAAAAAGTTGGAGGAAGAAAATATTGAGAACACAAGAGTCTGAATGTGTCTGTGTAAATGGTTCATGTTTTACTATAATGACCGACGGCCCGAGTGATGGGCCGGCCTCGTACAAAATTTTCAAGATCGAGAAGGGGAAGGTTACTAAATCAATAGAGTTGGATGCACCTAATTCTCACTACGAGGAATGTTCCTGTTACCCTGATACCGGCAAGGTGATGTGTGTGTGCAGAGACAATTGGCACGGTTCGAACCGACCATGGGTGTCTTTCGATCAAAATCTGGATTATCAAATAGGATACATCTGCAGTGGGGTTTTCGGTGACAATCCGCGTCCCAAAGATGGAAAAGGCAGCTGTGGTCCGGTGTATGTTGATGGAGCAAACGGAGTAAAGGGGATTTCATACAGGTATGGTAATGGTGTTTGGATAGGAAGGACTAAAAGTGACAGTTCCAGACAGGGGTTTGAGATGATTTGGGATCCTAATGGGTGGACAGAGACTGATAGTAATTTCTTTGTGAAACAAGATATAGTGGCTATGACTGATTGGTCAGGGTACAGCGGAAGTTTCGTTCAACATCCTGAGCTAACAGGGCTGGACTGTATGAGGCCTTGCTTCTGGGTTGAATTAATCAGGGGACGACCTAAAGAAAAAACAATCTGGACTAGTGGGAGCAGCATTTCTTTTTGTGGCGTGAATAGTGATACTGTAGACTGGTCTTGGCCAGACGATGCCGAGTTGCCATTGACCATTGACAAG
>cds_AAF77045_A/Weiss/1943_1943//_NA_H1N1_Human_1943
ATGAATCCAAATCAGAAAATAATAACCATTGGATCAATCTGTATGGTAGTCGGAATAATTAGCCTAATATTGCAAATAGGGAATATTATCTCAATATGGATTAGCCATTCAATTCAAACTGGAAGTCAAAACCATACTGGAATATGCAACCAAAGCATCATTAACACTAACGTTGTTGCTGGAAAAGGCACAACTTCAGTGATATTAGCCGGCAATTCATCTCTTTGTCCTATCCGTGGGTGGGCTATATACAGCAAAGATAACGGCATAAGAATTGGTTCCAAAGGAGATGTTTTTGTCATAAGAGAGCCTTTTATTTCATGTTCTCACTTGGAATGCAGGACTTTTTTTCTGACCCAAGGCGCCCTGTTGAATGACAAGCATTCAAATGGGACCGTTAAGGACAGAAGCCCTTATAGGGCCTTGATGAGCTGCCCTGTCGGTGAAGCTCCGTCCCCGTACAATTCAAGGTTTGAATCGGTTGCTTGGTCAGCAAGTGCATGTCATGATGGCATGGGCTGGCTAACAATCGGAATTTCTGGTCCAGATGATGAAGCAGTGGCTGTGTTAAAATACAACGGCATAATAACTGAAACCATAAAAAGTTGGAGGAAGAAAATATTGAGAACACAAGAGTCTGAATGTGTCTGTGTAAATGGTTCATGTTTTACTATAATGACCGACGGCCCGAGTGATGGCCAGGCCTCGTACAAAATTTTCAAGATCGAGAAGGGGAAGGTTACTAAATCAATAGAGTTGGATGCACCTAATTCTCACTACGAGGAATGTTCCTGTTACCCTGATACCGGCAAGGTGATGTGTGTGTGCAGAGACAATTGGCACGGTTCGAACCGACCATGGGTGTCTTTCGATCAAAATCTGGATTATCAAATAGGATACATCTGCAGTGGGGTTTTCGGTGACAATCCGCGTTCCAAAGATGGAAAAGGCAGCTGTGGTCCGGTGTATGTTGATGGAGCAAACGGAGTAAAGGGATTTTCATACAGGTATGGTAATGGTGTTTGGATAGGAAGGACTAAAAGTGACAGTTCCAGACAGGGGTTTGAGATGATTTGGGATCCTAATGGGTGGACAGAGACTGATAGTAATTTCTTTGTGAAACAAGATATAGTGGCTATGACTGATTGGTCAGGGTACAGCGGAAGTTTCGTTCAACATCCTGAGCTAACAGGGCTGGACTGTATGAGGCCTTGCTTCTGGGTTGAATTAATCAGGGGACGACCTAAAGAAAAAACAATCTGGACTAGTGGGAGCAGCATTTCTTTTTGTGGCGTGAATAGTGATACTGTAGACTGGTCTTGGCCAGACGGTGCCGAATTGCCATTCACCATTGACAAG
>cds_ABP49330_A/AA/Huston/1945_1945//_NA_H1N1_Human_1945
ATGAATCCAAATCAGAAAATAATAACCATTGGATCAATCTGTATGGTAGTCGGAATAATTAGCCTAATATTGCAAATAGGGAATATTATCTCAATATGGATTAGCCATTCAATTCAAACTGGAAGTCAAAACCATACTGGAATATGCAACCAAAGCATCATTAACACTAACGTTGTTGCTGGAAAAGGCACAACTCCAGTGATATTAGCCGGCAATTCATCTCTTTGTCCTATCCGTGGGTGGGCTATATACAGCAAAGATAACGGCATAAGAATTGGTTCCAAAGGAGATGTTTTTGTCATAAGAGAGCCTTTTATTTCATGTTCTCACTTGGAATGCAGGACTTTTTTTCTGACCCAAGGCGCCCTGTTGAATGACAAGCATTCAAATGGGACCGTTAAGGACAGAAGCCCTTATAGGGCCTTGATGAGCTGCCCTGTCGGTGAAGCTCCGTCCCCGTACAATTCAAGGTTTGAATCGGTTGCTTGGTCAGCATGTGCATGTCATGATGGCATGGGCTGGCTAACAATCGGAATTTCTGGTCCAGATGATGAAGCAGTGGCTGTGTTAAAATACAACGGCATAATAACTGAAACCATAAAAAGTTGGAGGAAGAAAATATTGAGAACACAAGAGTCTGAATGTGTCTGTGTAAATGGTTCATGTTTTACTATAATGACCGACGGCCCGAGTGATGGGCCGGCCTCGTACAAAATTTTCAAGATCGAGAAGGGGAAGGTTACTAAATCAATAGAGTTGGATGCACCTAATTCTCACTACGAGGAATGTTCCTGTTACCCTGATACCGGCAAGGTGATGTGTGTGTGCAGAGACAATTGGCACGGTTCGAACCGACCATGGGTGTCTTTCGATCAAAATCTGGATTATCAAATAGGATACATCTGCAGTGGGGTTTTCGGTGACAATCCGCGTCCCAAAGATGGAAAAGGCAGCTGTGGTCCGGTGTATGTTGATGGAGCAAACGGAGTAAAGGGATTTTCATACAGGTATGGTAATGGTGTTTGGATAGGAAGGATTAAAAGTAACAGTTCCAGACAGGGGTTTGAGATGATTTGGGATCCTAATGGGTGGACAGAGACTGATAGTAGTTTCTTTGTGAAACAAGATGTAGTGGCTATGACTGATTGGTCAGGGTACAGCGGAAGTTTCGTTCAACATCCTGAGCTAACAGGGCTGGACTGTATGAGGCCTTGCTTCTGGGTTGAATTAATCAGGGGACGACCTAAAGAAAAAACAATCTGGACTAGTGGGAGCAGCATTTCTTTTTGTGGCGTGAATAGTGATACTGTAGATTGGTCTTGGCCAGACGGTGCCGAATTGCCATTCACCATTGACAAG
>cds_ABD79115_A/Cameron/1946_1946//_NA_H1N1_Human_1946
ATGAATCCAAATCAGAAAATAATAACCATTGGATCAATCTGTATGGTAGTCGGAATAATTAGCCTAATATTTCAAATAGGGAATATTGTCTCAATATGGATTAGCCATTCAATT---------------------ACTGGAACTTGCAACCGAAGCATC---AACACTAACGTTGTTGCTGGGAAGGATACAACTTCAGTGATATTAGCCGGCAATTCATCTCTTTGCCCTATCCGTGGATGGGCTATATACAGCAAAGATAATGGCGTAAGAATTGGTTCCAAAGGAGATGTTTTTGTCATAAGAGAACCCTTTATTTCATGTTCTCACTTGGAATGCAGGACCTTTTTTCTGACCCAAGGCGCCCTGTTGAATGACAAGCATTCAAATGGGACCGTTAAGGACAGAAGCCCTTATAGGACCTTAATGAGCTGCCCTGTTGGTGAAGCTCCGTCCCCGTACAATTCAAGGTTTGAATCGGTTGCTTGGTCAGCAAGTGCATGTCATGATGGCATGGGCTGGCTAACAATCGGAATTTCTGGTCCAGATGATGGAGCAGTGGCTGTGTTAAAATACAACGGCATAATAACTGGAACCATAAAAAGTTGGAGGAAGGAAATATTGAGAACACAAGAGTCTGAATGTGTCTGCGTAAATGGTTCATGTTTCACTATAATGACCGACGGCCCGAGTGGTGGGCCGGCCTCGTACAAAATCTTCAAGATTGAGAAGGGGAAGGTTACTAAATCAATAGAGTTGGATGCACCTAATTCTCACTACGAGGAATGTTCCTGCTACCCTGATACCAGCAAGGTGATGTGTGTGTGCAGAGACAATTGGCACGGTTCGAACCGACCATGGGTGTCTTTCGATCAAAATCTGGATTATCAAATGGGATACATCTGCAGTGGGGTTTTCGGTGACAATCCGCGTCCCAAAGATGGAAAAGGCAGCTGTGGTCCAGTGTATGTTGATGGAGCAAACGGAGTAAAGGGATTTTCATACAGGTATGGTAATGGTGTTTGGATAGGAAGGACTAAAAGTAGCAGTTCCAGACAGGGGTTTGAGATGATTTGGGATCCTAATGGGTGGACAGAGACTGATAGTAATTTCTTTATGAAACAAGATGTAGTGGCAGTAACCGATTGGTCAGGGTACAGCGGAAGTTTCGTTCAACATCCTGAGCTAACAGGGCTGGACTGTATGAGGCCTTGCTTCTGGGTTGAATTAATCAGGGGACGACCTAAAGAAAATACAATCTGGACCAGTGGGAGCAGCATTTCTTTTTGTGGTGTGAATAGTGATACTGTAGATTGGTCTTGGCCAGACGGTGCTGAGTTGCCATTCACCATTGACAAG
>cds_ACV49559_A/Melbourne/1/1946_1946//_NA_H1N1_Human_1946
ATGAATCCAAATCAGAAAATAATAACCATTGGGTCAATCTGTATGGTAGTCGGAATAATTAGCCTAATATTGCAAATAGGGAATATAATCTCAATATGGATTAGCCATTCAATTCAAGCTGGGAGT------------------------------------AACACTAACGTTGTCGCTGGACAGGACGCAACTTCAGTGATATTAACCGGCAATTCATCTCTTTGTCCCATCCGTGGGTGGGCTATATACAGCAAAGACAATGGCATAAGAATTGGTTCCAAAGGAGACATTTTTGTCATAAGAGAGCCTTTTATTTCATGTTCTCACTTGGAATGCAGGGCCTTTTTTCTGACTCAAGGCGCCTTACTGAATGACAAGCATTCAAATGGGACCGTTAAGGACAGAAGCCCTTATAGGGCCTTAATGAGCTGCCCTGTCGGTGAAGCTCCGTCCCCGTACAATTCAAGGTTTGAATCGGTTGCTTGGTCAGCAAGTGCATGTCATGATGGCATGGGCTGGCTAACAATCGGAATTTCTGGTCCAGATAATGGGGCAGTGGCTGTATTAAAATACAACGGCATAATAACTGAAACCATAAAAAGTTGGAGGAAGAAAATATTGAGAACACAAGAGTCTGAATGTGCCTGTGTAAATGGTTCATGTTTTACTATAATGACCGATGGCCCAAGTGATGGGCCGGCCTCGTACAAAATTTTCAAGATCGAGAAGGGGAAGGTTACTAAATCAATAGAGTTGGATGCACCTAACTCTCACTACGAGGAGTGTTCCTGTTACCCTGATACCGGCAAAGTGATGTGTGTGTGCAGAGACAATTGGCACGGTTCGAACCGACCATGGGTGTCTTTCGATCAAAACCTGGATTATCAAATAGGATACATCTGCAGTGGGGTTTTCGGTGACACTCCGCGTCCCAAAGATGGAACAGGCAGCTGTGGTCCAGTGTCTGTTGATGGAGCAAACGGAGTGAAGGGATTTTCATATAGGTATGGTGATGGTGTTTGGATAGGAAGGACTAAAAGTCAAAGTTCCAGACATGGGTTTGAGATGATTTGGGATCCTAATGGATGGACAGAGACTGATAGTAGGTTCTCTGTGAGACAAGATGTTGTGGCAATAACTGATTGGTCAGGGTACAGCGGAAGTTTCGTTCAACATCCTGAGCTAACAGGGCTAGACTGTATGAGGCCTTGCTTCTGGGTTGAATTAATCAGGGGGCAACCTAAAGAGAAAACAATCTGGACTAGTGGGAGCAGCATTTCTTTTTGTGGCGTGAATAGTGATACTGTAGACTGGTCTTGGCCAGACGGTGCTGAGTTGCCATTCACCATTGACAAG
>cds_AAF77037_A/Fort_Monmouth/1/1947-mouse_adapted_1947//_NA_H1N1_Human_1947
ATGAATCCAAATCAGAAAATAATAACCATTGGATCAATCTGTATGGTAGTCGGAATAATTAGCCTAATATTGCAAATAGGGAATATTGTCTCAATATGGATTAGCCATTCAATTCAAACTGGAAATCAAAACCATACTGGAACTTGCGACCAAAGCATCATT------AACGTTGTTGCTGGGAAGGATACAACTTCAGTGATATTAGCCGGCAATTCATCTCTTTGCCCTATCCGTGGGTGGGCTATATACAGCAAAGATAATGGCGTAAGAATTGGTTCCAAAGGAGATGTTTTTGTCATAAGAGAACCCTTTATTTCATGTTCTCACTTGGAATGCAGGACCTTTTTTCTGACCCAAGGCGCCCTGTTGAATGACAAGCATTCAAATGGGACCGTTAAGGACAGAAGCCCTTATAGGGCCTTAATGAGCTGCCCTGTTGGTGAAGCTCCGTCCCCGTACAACTCAAGGTTTGAATCGGTTGCTTGGTCAGCAAGTGCATGTCATGATGGCATGGGCTGGCTAACAATCGGAATTTCTGGTCCAGATGATGGAGCAGTGGCTGTGTTAAAATACAACGGCATAATAACTGAAACCATAAAAAGTTGGAGGAAGGAAATATTGAGAACACAAGAGTCTGAATGTGTCTGCGTAAATGGTTCATGTTTCACTATAATGACCGACGGCCCGAGTGGTGGGCCGGCCTCGTACAAAATTTTCAAGATCGAGAAGGGGAAGGTTACTAAATCAATAGAGTTGGATGCACCTAATTCTCACTACGAGGAATGTTCCTGTTACCCTGATACCAGCAAAGTGATGTGTGTGTGCAGAGACAATTGGCACGGTTCGAACCGACCATGGGTGTCTTTCGATCAAAATCTGGATTATCAAATGGGATACATCTGCAGTGGGGTTTTCGGTGACAATCCGCGTCCCAAAGATGGAAAAGGCAGCTGTGGTCCAGTGTATGTTGATGGAGCAAACGGAGTAAAGGGATTTTCATACAAGTATGGTAATGGTGTTTGGATAGGGAGGACTAAAAGTAACAGTTCCAGACAGGGGTTCGAGATGATTTGGGATCCTAATGGGTGGACAGAGACTGATAGTAATTTCTTTACGAAACAAGATGTAGTGGCAGTAACCGATTGGTCAGGGTACAGCGGAAGTTTCGTTCAACATCCTGAGCTAACAGGGCTGGACTGTATGAGGCCTTGCTTCTGGGTTGAATTAATCAGGGGACGACCTAAAGAAAATACAATCTGGACCAGTGGGAGCAGCATTTCTTTTTGTGGTGTGAATAGTGATACTGTAGATTGGTCTTGGCCAGACGGTGCCGAGTTGCCATTCACCATTGACAAG
>cds_AGQ47767_A/Fort_Monmouth/1-JY2/1947_1947//_NA_H1N1_Human_1947
ATGAATCCAAATCAGAAAATAATAACCATTGGATCAATCTGTATGGTAGTCGGAATAATTAGCCTAATATTGCAAATAGGGAATATTGTCTCAATATGGATTAGCCATTCAATTCAAACTGGAAATCAAAACCATACTGGAACTTGCGACCAAAGCATCATTAACACTAACGTTGTTGCTGGGAAGGATACAACTTCAGTGATATTAGCCGGCAATTCATCTCTTTGCCCTATCCGTGGGTGGGCTATATACAGCAAAGATAATGGCGTAAGAATTGGTTCCAAAGGAGATGTTTTTGTCATAAGAGAACCCTTTATTTCATGTTCTCACTTGGAATGCAGGACCTTTTTTCTGACCCAAGGCGCCCTGTTGAATGACAAGCATTCAAATGGGACCGTTAAGGACAGAAGCCCTTATAGGGCCTTAATGAGCTGCCCTGTTGGTGAAGCTCCGTCCCCGTACAACTCAAGGTTTGAATCGGTTGCTTGGTCAGCAAGTGCATGTCATGATGGCATGGGCTGGCTAACAATCGGAATTTCTGGTCCAGATGATGGAGCAGTGGCTGTGTTAAAATACAACGGCATAATAACTGAAACCATAAAAAGTTGGAGGAAGGAAATATTGAGAACACAAGAGTCTGAATGTGTCTGCGTAAATGGTTCATGTTTCACTATAATGACCGACGGCCCGAGTGGTGGGCCGGCCTCGTACAAAATTTTCAAGATCGAGAAGGGGAAGGTTACTAAATCAATAGAGTTGGATGCACCTAATTCTCACTACGAGGAATGTTCCTGTTACCCTGATACCAGCAAAGTGATGTGTGTGTGCAGAGACAATTGGCACGGTTCGAACCGACCATGGGTGTCTTTCGATCAAAATCTGGATTATCAAATGGGATACATCTGCAGTGGGGTTTTCGGTGACAATCCGCGTCCCAAAGATGGAAAAGGCAGCTGTGGTCCAGTGTATGTTGATGGAGCAAACGGAGTAAAGGGATTTTCATACAAGTATGGTAATGGTGTTTGGATAGGGAGGACTAAAAGTAACAGTTCCAGACAGGGGTTCGAGATGATTTGGGATCCTAATGGGTGGACAGAGACTGATAGTAATTTCTTTACGAAACAAGATGTAGTGGCAGTAACCGATTGGTCAGGGTACAGCGGAAGTTTCGTTCAACATCCTGAGCTAACAGGGCTGGACTGTATGAGGCCTTGCTTCTGGGTTGAATTAATCAGGGGACGACCTAAAGAAAATACAATCTGGACCAGTGGGAGCAGCATTTCTTTTTGTGGTGTGAATAGTGATACTGTAGATTGGTCTTGGCCAGACGGTGCCGAGTTGCCATTCACCATTGACAAG
>cds_ABN59404_A/Albany/4835/1948_1948//_NA_H1N1_Human_1948
ATGAATCCAAATCAGAAAATAATAACCATTGGATCAATCTGTATGGCAATCGGAATAATTAGTCTAATATTGCAAATAGGGAATATTATCTCAATATGGGTTAGCCACTCAATTCAAACTGGAAGTCAAAACCATACTGGAATATGCAACCAAAGAATCATTAACACTAACGTTGTTGCTGGAAAGGACACAACTTCAATGATATTAGCCGGCAATTCATCTCTTTGTCCTATCCGTGGGTGGGCTATATACAGCAAAGACAACAGCATAAGAATTGGTTCCAAAGGAGATGTTTTTGTCATAAGAGAACCTTTTATATCATGTTCTCACTTGGAATGCAGAACCTTTTTTCTGACCCAAGGCGCTCTATTAAATGACAAGCATTCAAATGGGACCGTTAAGGACAGAAGCCCTTATAGGGCCTTAATGAGCTGTCCTATCGGTGAAGCTCCGTCTCCGTACAATTCAAGGTTTGAATCGGTTGCTTGGTCAGCAAGTGCATGTCATGATGGCATGGGCTGGCTAACAATCGGAATTTCTGGTCCAGATGATGGAGCAGTGGCTGTACTAAAATACAACGGCATAATAACTGAAACCATAAAAAGTTGGAGGAAGCAAATATTAAGAACACAAGAGTCTGAATGTGTCTGTGTAAACGGTTCATGTTTTACCATAATGACCGATGGCCCGAGTGATGGGCCGGCCTCGTACAGAATCTTCAAAATCGAGAAGGGGAAGATTACTAAATCAATAGAGTTGGATGCACCTAATTCTCATTACGAGGAATGTTCCTGTTACCCAGACACCGGCAAAGTGATGTGTGTGTGCAGAGACAATTGGCATGGTTCGAATCGACCATGGGTGTCTTTTAATCAAAACCTGGATTATCAAATAGGATACATCTGCAGTGGGGTTTTCGGTGACAATCCGCGTCCCAAAGATGGAAAAGGCAGCTGTGATCCAGTAAATGTTGATGGAGCAGACGGAGTAAAGGGGTTTTCATACAGGTATGGTAATGGTGTTTGGATAGGAAGGACTAAAAGTAACAGTTCCAGAAAGGGGTTTGAGATGATTTGGGATCCTAATGGGTGGACAGATACCGATGGTAATTTCTTAGTGAAACAGGATGTAGTGGCAATGACTGATTGGTCAGGGTACAGCGGAAGTTTCGTTCAACATCCTGAGCTAACAGGATTGGACTGTATGAGGCCTTGCTTCTGGGTTGAATTAATCAGAGGACGACCCAGAGAAAAAACAATCTGGACTAGTGGGAGCAGCATTTCTTTTTGTGGCGTGAATAGTGATACTGTAAATTGGTCTTGGCCAGACGGTGCCGAGTTGCCATTCACCATTGACAAG
>cds_ABN59437_A/Roma/1949_1949//_NA_H1N1_Human_1949
ATGAATCCAAATCAGAAAATAATAACCATTGGATCAATCTGTATGGCAATCGGAATAATTAGTCTAATATTGCAAATAGGGAATATTATCTCAATATGGGTTAGCCACTCAATTCAAACTGGAAGTCAAAACCATACTGGAATATGCAACCAAAGAATCATTAACACTAACGTTGTTGCTGGAAAGGACACAACTTCAATGATATTAGCCGGCAATTCATCTCTTTGTCCTATCCGTGGGTGGGCTATATACAGCAAAGACAACAGCATAAGAATTGGTTCCAAAGGAGATGTTTTTGTCATAAGAGAACCTTTTATATCATGTTCTCACTTGGAATGCAGAACCTTTTTTCTGACCCAAGGCGCTCTATTAAATGACAAGCATTCAAATGGGACCGTTAAGGACAGAAGCCCTTATAGGGCCTTAATGAGCTGTCCTATAGGTGAAGCTCCGTCTCCGTACAATTCAAGGTTTGAATCGGTTGCTTGGTCAGCAAGTGCATGTCATGATGGCATGGGCTGGCTAACAATCGGAATTTCTGGTCCAGATGATGGAGCAGTGGCTGTACTAAAATACAACGGCATAATAACTGAAACCATAAAAAGTTGGAAGAAGCAAATATTAAGAACACAAGAGTCTGAATGTGTCTGTGTAAACGGTTCATGTTTTACCATAATGACCGATGGCCCGAGTGATGGGCCGGCCTCGTACAGAATCTTCAAAATCGAGAAGGGGAAGATTACTAAATCAATAGAGTTGGATGCACCTAATTCTCATTACGAGGAATGTTCCTGTTACCCAGACACCGGCACAGTGATGTGTGTGTGCAGAGACAATTGGCATGGTTCGAATCGACCTTGGGTGTCTTTTAATCAAAACCTGGATTATCAAATAGGATACATCTGCAGTGGGGTTTTCGGTGACAATCCGCGTCCCAAAGATGGAAAAGGCAGCTGTGATCCAGTAAATGTTGATGGAGCAGACGGAGTAAAGGGGTTTTCATACAGGTATGGTAATGGTGTTTGGATAGGAAGGACTAAAAGTAACAGCTCCAGAAAGGGGTTTGAGATGATTTGGGATCCTAATGGGTGGACAGATACCGATGGTAATTTCTTAGTGAAACAGGATGTAGTGGCAATGACTGATTGGTCAGGGTACAGCGGAAGTTTCGTTCAACATCCTGAGCTAACAGGATTGGACTGTATGAGGCCTTGCTTCTGGGTTGAATTAATCAGAGGACGACCCAGAGAAAAAACAATCTGGACTAGTGGGAGCAGCATTTCTTTTTGTGGCGTGAATAGTGATACTGTAAATTGGTCTTGGCCAGACGGTGCCGAGTTGCCATTCACCATTGACAAG
>cds_ABD61738_A/Fort_Warren/1/1950_1950//_NA_H1N1_Human_1950
ATGAACCCAAATCAGAAAATAATAACCATTGGATCAATCTGTATGGCAATCGGAACAATCAGTCTAATACTGCAAATAGGGAATATTATCTCAATATGGATTAGCCACTCAATTCAAACTGGAAGTCAAAACCATACTGGAATATGCAACCGAAGAATCGTTAACACTAACGTTGTTGCTGAAAAGGACACAACTTCAATGATATTAGCCGGCAATTCATCTCTTTGTCCTATCCGTGGGTGGGCTATATACAGCAAGGACAACAGCATAAGAATTGGTTCCAAAGGAGATGTTTTTGTCATAAGAGAACCTTTTATATCATGCTCTCACTTGGAATGCAGAACCTTTTTTCTGACCCAAGGCGCTCTATTAAATGACAAGCATTCAAATGGGACCGTTAAGGACAGAAGCCCTTATAGGGCCTTAATGAGCTGTCCTATCGGTGAAGCTCCGTCTCCGTACAATTCAAGATTTGAATCGGTTGCTTGGTCAGCGAGTGCATGTCATGATGGCATGGGCTGGCTAACAATCGGAATTTCTGGTCCAGATGATGGAGCAGTGGCTGTATTAAAATACAACGGCATAATAACTGAAATCATAAAAAGTTGGAGGAAGCAAATATTAAGAACACAAGAGTCTGAATGTGTCTGTGTAAACGGTTCATGTTTTACCATAATGACCGATGGTCCGAGTAATGGGCCGGCCTCGTACAGAATCTTCAAAATCAAGAAGGGGAAGATTACTAAATCAATAGAGTTGGATGCACCTAATTCTCATTACGAGGAATGTTCCTGTTACCCAGACACCGGCAAAGTGATGTGTGTGTGCAGAGACAATTGGCATGGTTCGAATCGACCATGGGTGTCTTTTAATCAAAACCTGGATTATCAAATAGGATACATCTGCAGTGGGGTTTTCGGTGACAATCCGCGTCCCAAAGATGGAAAAGGCAGCTGTGATCCAGTAAATGTTGATGGAGCAGACGGAGTAAAGGGGTTTTCATACAGGTATGGTAATGGTGTTTGGATAGGAAGGACTAAAAGTACCAGTTCCAGAAAGGGGTTTGAGATGATTTGGGATCCTAATGGGTGGACAGATACCGATGGTAATTTCTTAGTGAAACAGGATGTAGTGGCAATGACTGATTGGTCAGGGTATAGCGGAAGTTTCGTTCAACATCCTGAGCTAACAGGATTGGACTGTATGAGGCCTTGCTTCTGGGTTGAATTAATCAGAGGACGACCCAGAGAAAAAACAATCTGGACTAGTGGGAGCAGCATTTCTTTTTGTGGCGTGAATAGTGATACTGTAAATTGGTCTTGGCCAGACGGTGCCGAGTTGCCATTCACCATTGACAAG
>cds_ABP49484_A/Albany/12/1951_1951//_NA_H1N1_Human_1951
ATGAATCCAAATCAGAAAATAATAACCATTGGATCAATCTGTATGGCAATCGGAACAATTAGTCTAATATTGCAAATAGGGAATATTATCTCAATATGGGTTAGCCACTCAATTCAAACTGGAAGTCAAAACCATACTGGAATATGCAACCAAAGAATCATTAACACTAATGTTGTTGCTGGAAAGGACACAACTTCAATGATATTAGCCGGCAATTCATCTCTTTGTCCTATCCGTGGGTGGGCTATATACAGCAAAGACAACAGCATAAGAATTGGTTCCAAAGGAGATGTTTTTGTCATAAGAGAACCTTTTATATCATGCTCTCACTTGGAATGCAGAACCTTTTTTCTGACCCAAGGCGCTCTATTAAATGACAAGCATTCAAATGGGACCGTTAAAGACAGAAGCCCTTATAGGGCCTTAATGAGCTGTCCTATCGGTGAAGCTCCGTCTCCGTACAATTCAAGATTTGAATCGGTTGCTTGGTCAGCGAGTGCATGTCATGATGGCATGGGCTGGCTAACTATCGGAATTTCTGGTCCAGATGATGGAGCAGTGGCTGTATTAAAATACAACGGCATAATAACTGAAATCATAAAAAGTTGGAGGAAGCAAATATTAAGAACACAAGAGTCTGAATGTGTCTGTGTAAACGGTTCATGTTTTACCATAATGACCGATGGCCCGAGTGATGGGCCGGCCTCGTACAGAATCTTCAAAATCGAGAAGGGGAAGATTACTAAATCAATAGAGTTGGATGCACCTAATTCTCATTACGAGGAATGTTCCTGTTACCCAGACACCGGCAAAGTGATGTGTGTGTGCAGAGACAATTGGCATGGTTCGAATCGACCATGGGTGTCTTTTAATCAAAACCTGGATTATCAAATAGGATACATCTGCAGTGGGGTTTTCGGTGACAATCCGCGTCCCAAAGATGGAAAAGGCAGCTGTGATCCAGTAAATGTTGATGGAGCAGACGGAGTAAAGGGGTTTTCATACAGGTATGGTAATGGTGTTTGGATAGGAAGGACTAAAAGTAACAGTTCCAGAAAGGGGTTTGAGATGATTTGGGATCCTAATGGGTGGACAGATACCGATGGTAATTTCTTAGTGAAACAGGATGTAGTGGCAATGACTGATTGGTCAGGGTATAGCGGAAGTTTCGTTCAACATCCTGAGCTAACAGGATTGGACTGTATGAGGCCTTGCTTCTGGGTTGAATTAATCAGAGGACGACCCAGAGAAAAAACAATCTGGACTAGTGGGAGCAGCATTTCTTTTTGTGGCGTGAATAGTGATACTGTAAATTGGTCTTGGCCAGACGGTGCCGAGTTGCCATTCACCATTGACAAG
>cds_AGQ47814_A/FLW/1951_1951//_NA_H1N1_Human_1951
ATGAATCCAAATCAGAAAATAATAACCATTGGATCAATCTGTATGGCAATCGGAATAATTAGTCTAATATTGCAAATAGGGAATATTATCTCAATATGGGTTAGCCACTCAATTCAAACTGGAAGTCAAAACCATACTGGAATATGCAACCAAAGAATCATT---------------------AAGGACACAACTTCAATGACATTAGCCGGCAATTCATCTCTTTGTCCTATCCGTGGGTGGGCTATATACAGCAAAGACAACAGCATAAGAATTGGTTCCAAAGGAGATGTTTTTGTCATAAGAGAACCTTTTATATCATGTTCTCACTTGGAATGCAGAACCTTTTTTCTGACTCAAGGCGCTCTATTAAATGACAAGCATTCAAATGGGACCGTTAAGGACAGAAGCCCTTATAGGGCCTTAATGAGCTGTCCTATAGGTGAAGCTCCGTCTCCGTACAATTCAAGGTTTGAATCGGTTGCTTGGTCAGCAAGTGCATGTCATGATGGCATGGGCTGGCTAACAATCGGAATTTCTGGTCCAGATGATGGAGCAGTGGCTGTACTAAAATACAACGGCATAATAACTGAAACCATAAAAAGTTGGAAGAAGCAAATATTAAGAACACAAGAGTCTGAATGTGTCTGTGTAAACGGTTCATGTTTTACCATAATGACCGATGGCCCGAGTGATGGGCCGGCCTCGTACAGAATCTTCAAAATCGAGAAGGGGAAGATTACTAAATCAATAGAGTTGGATGCACCTAATTCTCATTACGAGGAATGTTCCTGTTACCCAGACACCGGCACAGTGATGTGTGTGTGCAGAGACAATTGGCATGGTTCGAATCGACCTTGGGTGTCTTTTAATCAAAACCTGGATTATCAAATAGGATACATCTGCAGTGGGGTTTTCGGTGACAATCCGCGTCCCAAAGATGGAAAAGGCAGCTGTGATCCAGTAAATGTTGATGGAGCAGACGGAGTAAAGGGGTTTTCATACAGGTATGGTAATGGTGTTTGGATAGGAAGGACTAAAAGTAACAGCTCCAGAAAGGGGTTTGAGATGATTTGGGATCCTAATGGGTGGACAGATACCGATGGTAATTTCTTAGTGAAACAGGATGTAGTGGCAATGACTGATTGGTCAGGGTACAGCGGAAGTTTCGTTCAACATCCTGAGCTAACAGGATTGGACTGTATGAGGCCTTGCTTCTGGGTTGAATTAATCAGAGGACGACCCAGAGAAAAAACAATCTGGACTAGTGGGAGCAGCATTTCTTTTTGTGGCGTGAATAGTGATACTGTAAATTGGTCTTGGCCAGACGGTGCCGAGTTGCCATTCACCATTGACAAG
>cds_BAM85830_A/England/1953_1953//_NA_H1N1_Human_1953
ATGAACCCAAATCAGAAAATAATAACCATTGGATCAATCTGTATGGCAATCGGAACAATCAGTCTAATACTGCAAATAGGGAATATTATCTCAATATGGATTAGCCACTCAATTCAAACTGGAAGTCAAAACCATACTGGAATATGCAACCAAAGAATCATTAACACTAACGTTGTTGCTGGAAAGGACACAACTTCAATGATATTAGCCGGCAATTCATCTCTTTGTCCTATCCGTGGGTGGGCTATATACAGCAAGGACAACAGCATAAGAATTGGTTCCAAAGGAGATGTTTTTGTCATAAGAGAACCTTTTATATCATGCTCTCACTTGGAATGCAGAACCTTTTTTCTGACCCAAGGCGCTCTATTAAATGACAAGCATTCAAATGGGACCGTTAAGGACAGAAGCCCTTATAGGGCCTTAATGAGCTGTCCTATCGGTGAAGCTCCGTCTCCGTACAATTCAAGATTTGAATCGGTTGCTTGGTCAGCGAGTGCATGTCATGATGGCATGGGCTGGCTAACAATCGGAATTTCTGGTCCAGATGATGGAGCAGTGGCTGTATTAAAATACAACGGCATAATAACTGAAATCATTAAAAGTTGGAGGAAGCAAATATTAAGAACACAAGAGTCTGAATGTGTCTGTGTAAACGGTTCATGTTTTACCATAATGACCGATGGTCCGAGTAATGGGCCGGCCTCGTACAGAATCTTCAAAATCAAGAAGGGGAAGATTACTAAATCAATAGAGTTGGATGCACCTAATTCTCATTACGAGGAATGTTCCTGTTACCCAGACACCGGCAAAGTGATGTGTGTGTGCAGAGACAATTGGCATGGTTCGAATCGACCATGGGTGTCTTTTAATCAAAACCTGGATTATCAAATAGGATACATCTGCAGTGGGGTTTTCGGTGACAATCCGCGTCCCAAAGATGGAAAAGGCAGCTGTGATCCAGTAAATGTTGATGGAGCAGACGGAGTAAAGGGGTTTTCATACAGGTATGGTAATGGTGTTTGGATAGGAAGGACTAAAAGTAACAGTTCCAGAAAGGGGTTTGAGATGATTTGGGATCCTAATGGGTGGACAGATACCGATGGTAATTTCTTAGTGAAACAGGATGTAGTGGCAATGACTGATTGGTCAGGGTATAGCGGAAGTTTCGTTCAACATCCTGAGCTAACAGGATTGGACTGTATGAGGCCTTGCTTCTGGGTTGAATTAATCAGAGGACAACCCAGAGAAAAAACAATCTGGACTAGTGGGAGCAGCATTTCTTTTTGTGGCGTGAATAGTGATACTGTAAATTGGTCTTGGCCAGACGGTGCCGAGTTGCCATTCACCATTGACAAG
>cds_ABD60969_A/Malaysia/1954_1954//_NA_H1N1_Human_1954
ATGAATCCAAATCAGAAAATAATAACCATTGGATCAATCTGTATGACAATCGGAACAATTAGTCTAATATTGCAAATAGGGAATATTATCTCAATATGGATTAGCCACTCAATTCAAACTGGAAGTCAAAACCATACTGGAATATGCAACCAAAGAATCATTAACACCAACGTTGTTGCTGGAAAGGACACAACTTCAATGATATTAGCCGGCAATTCATCTCTTTGTCCTATCCGTGGGTGGGCTATATACAGCAAAGACAACAGCATAAGGATTGGTTCCAAAGGAGATGTTTTTGTCATAAGAGAACCTTTTATATCATGCTCTCACTTGGAATGCAGAACCTTTTTTCTGACCCAAGGCGCTCTATTAAATGACAAGCATTCAAACGGGACCGTTAAAGACAGAAGCCCTTATAGGGCCTTAATGAGCTGTCCTATCGGTGAAGCTCCGTCTCCGTACAATTCAAGATTTGAATCGGTTGCTTGGTCAGCGAGTGCATGTCATGATGGCATGGGCTGGCTAACTATCGGAATTTCTGGTCCAGATGATGGAGCAGTGGCTGTATTAAAATACAATGGCATAATAACTGAAATCATAAAAAGTTGGAGGAAGCAAATATTAAGAACACAAGAGTCTGAATGTGTCTGTGTAAACGGTTCATGTTTTACCATAATGACCGATGGCCCGAGTGATGGGCCGGCCTCGTACAGAATCTTCAAAATCGAAAAGGGGAAGATTACTAAATCAATAGAGTTGGATGCACCTAATTCTCATTACGAGGAATGTTCCTGTTACCCAGACACCGGCAAAGTGATGTGTGTGTGCAGAGACAATTGGCATGGTTCGAATCGACCATGGGTGTCTTTTAATCAAAACCTGGATTATCAAATAGGATACATCTGCAGTGGGGTTTTCGGTGACAATCCGCGTCCCAAAGATGGAAAAGGCAGCTGTGATCCAGTAAATGTTGATGGAGCAGACGGAGTAAAGGGGTTTTCATACAGGTATGGTGATGGTGTTTGGATAGGAAGGACTAAAAGTAACAGTTCCAGAAAGGGGTTTGAGATGATTTGGGATCCTAATGGGTGGACAGATACCGATGATAATTTCTTAGTGAAACAGGATGTAGTGGCAATGACTGATTGGTCAGGGTATAGCGGAAGTTTCGTTCAACATCCTGAGCTAACAGGATTGGACTGTATGAGGCCTTGCTTCTGGGTTGAATTAATCAGAGGACGACCCAGAGAAAAAACAATCTGGACTAGTGGGAGCAGCATTTCTTTTTGTGGCGTGAATAGTGATACTGTAAATTGGTCTTGGCCAGACGGTGCCGAGTTGCCATTCACAATTGACATG
>cds_AAA43797_A/Leningrad/1954/1_1954//_NA_H1N1_Human_1954
ATGAATCCAAATCAGAAAATAATAACCATTGGATCAATCTGTATGGCAATCGGAATAATTAGTCTAATATTGCAAATAGGGAATATTATCTCAATATGGGTTAGCCACTCAATTCAAACTGGAAGTCAAAACCATACAGGAATATGCAACCAAAGAATCATTAACACTAACGTTGTTGCTGGAAAGGACACAACTTCAATGACATTAGCCGGCAATTCATCTCTTTGTCCTATCCGTGGGTGGGCTATATACAGCAAAGACAACAGCATAAGAATTGGTTCCAAAGGAGATGTTTTTGTCATAAGAGAACCTTTTATATCATGTTCTCACTTGGAATGCAGAACCTTTTTTCTGACCCAAGGCGCTCTATTAAATGACAAGCATTCAAATGGGACCGTTAAGGACAGAAGCCCTTATAGGGCCTTAATGAGCTGTCCTATAGGTGAAGCTCCGTGTCCATACAATTCAAGGTTTGAATCGGTTGCTTGGTCAGCAAGTGCATGTCACGATGGCATGGGCTGGCTAACAATCGGAATTTCTGGTCCAGATGATGGAGCAGTGGCTGTACTAAAATACAACGGCATAATAACTGAAACCATAAAAAGTTGGAGGAAGCAAATATTAAGAACACAAGAGTCTGAATGTGTCTGTGTAAACGGTTCATGTTTTACCATAATGACCGATGGCCCGAGTGATGGGCCGGCCTCGTACAGAATCTTCAAAATCGAGAAGGGGAAGATTACTAAATCAATAGAGTTGGATGCACCCAATTCTCATTACGAGGAATGTTCCTGTTACCCAGACACCGGCACAGTGATGTGTGTGTGCAGAGACAATTGGCATGGTTCGAATCGACCTTGGGTGTCTTTTAATCAAAACCTGGATTATCAAATAGGATACATCTGCAGTGGGGTTTTCGGTGACAATCCGCGTCCCAAAGATGGAAAAGGCAGCTGTGATCCAGTAAATGTTGATGGAGCAGACGGAATAAAGGGGTTTTCATACAAGTATGGTAATGGTGTTTGGATAGGAAGGACTAAAACTAACAGCTCCAGAAAGGGATTTGAGATGATTTGGGATCCTAATGGATGGACAGATACCGATAGTAATTTCTTAGTGAAACAGGATGTAGTGGCAATGACTGATTGGTCAGGGTACAGCGGAAGTTTCGTTCAACATCCTGAGCTAACAGGATTGGACTGTATGAGGCCTTGCTTCTGGGTTGAATTAATCAGAGGACGACCCAGAGAAAAAACAATCTGGACTAGTGCGAGCAGCATTTCTTTTTGTGGCGTGAATAGTGATACTGTAAATTGGTCTTGGCCAGACGGTGCCGAGTTGCCATTCACCATTGACAAG
>cds_AFV53263_A/Kw/1/1957_1957//_NA_H1N1_Human_1957
ATGAACCCAAATCAGAAAATAATAACCATTGGATCAATCTGTATGGCAATCGGAACAATCAGTCTAATACTGCAAATAGGGAATATTATCTCAATATGGATTAGCCACTCAATTCAAACTGGAAGTCAAAACCATACTGGAATATGCAACCAAAGAATCATTAACACTAACGTTGTTGCTGGAAAGGACACAACTTCAATGATATTAGCCGGCAATTCATCTCTTTGTCCTATCCGTGGGTGGGCTATATACAGCAAGGACAACAGCATAAGAATTGGTTCCAAAGGAGATGTTTTTGTCATAAGAGAACCTTTTATATCATGCTCTCACTTGGAATGCAGAACCTTTTTTCTGACCCAAGGCGCTCTGTTAAATGACAAGCATTCAAATGGGACCGTTAAGGACAGAAGCCCTTATAGGGCCTTAATGAGCTGTCCTATTGGTGAAGCTCCGTCTCCGTACAATTCAAGATTTGAATCGGTTGCTTGGTCAGCGAGTGCATGTCATGATGGCATGGGCTGGCTAACAATCGGAATTTCTGGTCCAGATGATGGAGCAGTGGCTGTATTAAAATACAACGGCATAATAACTGAAATCATAAAAAGTTGGAGGAAACAAATATTAAGAACACAAGAGTCTGAATGTGTCTGTGTAAACGGTTCATGTTTTACCATAATGACCGATGGTCCGAGTAATAGGCCGGCCTCGTACAGAATCTTCAAAATCGAGAAGGGGAAGATTACTAAATCAATAGAGTTGGATGCACCTAATTCTCATTACGAGGAATGTTCCTGTTACCCAGACACCGGCAAAGTGATGTGTGTGTGCAGAGACAATTGGCATGGTTCGAATCGACCGTGGGTGTCTTTTAACCAAAACCTGGATTATCAAATAGGATACATCTGCAGTGGGGTTTTCGGTGACAATCCGCGTCCCAAAGATGGAAAGGGCAGCTGTGATCCAGTAAATGTTGATGGAGCAGACGGAGTAAAGGGGTTTTCATACAGGTATGGTAATGGTGTTTGGATAGGAAGGACTAAAAGTAACAGTTCCAGAAAGGGGTTTGAGATGATTTGGGATCCTAATGGGTGGACAAATACCGATGGTAATTTCTCAGTGAAACAGGATGTGGTGGCAATGACTGATTGGTCAGGGTATAGTGGAAGTTTCGTTCAACATCCTGAGCTAACAGGATTGGACTGTATAAGACCTTGCTTCTGGGTTGAATTAATCAGAGGACGACCCAGAGAAGAAACTATCTGGACTAGTGGGAGCAGCATTTCTTTTTGTGGCGTGAATAGTGATACTGTAAATTGGTCTTGGCCAGACGGTGCCGAGTTGCCATTCACCATTGACAAG
>cds_ABD15262_A/Denver/1957_1957//_NA_H1N1_Human_1957
ATGAACCCAAATCAGAAAATAATAACCATTGGATCAATCTGTATGGCAATCGGAACAATCAGTCTAATACTGCAAATAGGGAATATTATCTCAATATGGATTAGCCACTCAATTCAAACTGGAAGTCAAAACCATACTGGAATATGCAACCAAAGAATCATTAACACTAACGTTGTTGCTGGAAAGGACACAACTTCAATGATATTAGCCGGCAATACATCTCTTTGTCCTATCCGTGGGTGGGCTATATACAGCAAGGACAACAGTATAAGAATTGGTTCCAAAGGAGATGTTTTTGTCATAAGAGAACCTTTTATATCATGCTCTCACTTGGAATGCAGAACCTTTTTTCTGACCCAAGGCGCTCTGTTAAATGACAAGCATTCAAATGGGACCGTTAAGGACAGAAGCCCTTATAGGGCCTTAATGAGCTGTCCTATCGGTGAAGCTCCGTCTCCGTACAATTCAAGATTTGAATCGGTTGCTTGGTCAGCGAGTGCATGTCATGATGGCATGGGCTGGCTAACAATCGGAATTTCTGGTCCAGATGATGGAGCAGTGGCTGTATTAAAATACAACGGCATAATAACTGAAATCATAAAAAGTTGGAGGAAACAAATATTAAGAACACAAGAGTCTGAATGTGTCTGTGTAAACGGTTCATGTTTTACCATAATGACCGATGGTCCGAGTAATGGGCCGGCCTCGTACAGAATCTTCAAAATCGAGAAGGGGAAGATTACTAAATCAATAGAGTTGGATGCACCTAATTCTCATTACGAGGAATGTTCCTGTTACCCAGACACCGGCAAAGTGATGTGTGTGTGCAGAGACAATTGGCATGGTTCGAATCGACCGTGGGTGTCTTTTAACCAAAACCTGGATTATCAAATAGGATACATCTGCAGTGGGGTTTTCGGTGACAATCCGCGTCCCAAAGATGGAAAGGGCAGCTGTGATCCAGTAAATGTTGATGGAGCAGACGGAGTAAAGGGGTTTTCATACAGGTATGGTAATGGTGTTTGGATAGGAAGGACTAAAAGTAACAGTTCCAGAAAAGGGTTTGAGATGATTTGGGATCCTAATGGGTGGACAAATACCGATGGTAATTTCTCAGTGAAACAGGATGTGGTGGCAATGACTGATTGGTCAGGGTATAGTGGAAGTTTCGTTCAACATCCTGAGCTAACAGGATTGGACTGTATGAGACCTTGCTTCTGGGTTGAATTAATCAGAGGACGACCCAGAGAAAAAACTATCTGGACTAGTGGGAGCAGCATTTCTTTTTGTGGCGTGAATAGTGATACTGTAAATTGGTCTTGGCCAGACGGTGCCGAGTTGCCATTCACCATTGACAAG
>cds_AAA43449_A/USSR/90/1977_1977//_NA_H1N1_Human_1977
ATGAATCCAAATCAGAAAATAATAACCATTGGATCAATCTGTATGGCAATCGGAATAATTAGTCTAATATTGCAAATAGGGAATATTATCTCAATATGGGTTAGCCACTCAATTCAAACTGGAAGTCAAAACCATACAGGAATATGCAACCAAAGAATCATTAACACTAACGTTGTTGCTGGAAAGGACACAACTTCAATGACATTAGCCGGCAATTCATCTCTTTGTCCTATCCGTGGGTGGGCTATATACAGCAAAGACAACAGCATAAGAATTGGTTCCAAAGGAGATGTTTTTGTCATAAGAGAACCTTTTATATCATGTTCTCACTTGGAATGCAGAACCTTTTTTCTGACCCAAGGCGCTCTATTAAATGACAAGCATTCAAATGGGACCGTTAAGGACAGAAGCCCTTATAGGGCCTTAATGAGCTGTCCTATAGGTGAAGCTCCGTCTCCATACAATTCAAGATTTGAATCGGTTGCTTGGTCAGCAAGTGCATGTTACGATGGCATGGGCTGCCTAACAATCGGAATTTCTGGTCCAGATGATGGAGCAGTGGCTGTACTAAAATACAACGGCATAATAACTGAAACCATAAAAAGTTGGAGGAAGCAAATATTAAGAACACAAGAGTCTGAATGTGTCTGTGTAAACGGTTCATGTTTTACCATAATGACCGATGGCCCGAGTGATGGGCCGGCCTCGTACAGAATCTTCAAAATCGAGAAGGGGAAGATTACTAAATCAATAGAGTTGGATGCACCCAATTCTCATTACGAGGAATGTTCCTGTTACCCAGACACCGGCACAGTGATGTGTGTGTGCAGAGACAATTGGCATGGTTCGAATCGACCTTGGGTGTCTTTTAATCAAAACCTGGATTATCAGATAGGATACATCTGCAGTGGGGTTTTCGGTGACAATCCGCGTCCCAAAGATGGAAAAGGCAGATGTGATCCAGTAAATGTTGATGGAGCAGACGGAGTAAAGGGGTTTTCATACAGATATGGTAATGGTGGTTGGATAGGAAGGACTAAAAGTAACAGCTCCAGAAAGGGATTTGAGATGATTTGGGATCCTAATGGATGGACAGATCCCGATAGTAATTTCTTAGTGAAGCAGGATATAGTGGCAATGACTGATTGGTCAGGGTACAGCGGACGTTTCGTTCAACATCCTGAGCTAACAGGATTGGACTGTATGAGGCCTTGCTTCTGGGTTGAATTAATCAGAGGACGACCCAGAGAAAAAACAATCTGGACTAGTGGGAGCAGCATTTCTTTTTGTGGCGTGAATAGTGATACTGTAAATTGGTCCTGGCCAGACGATGCCGAGTTGCCATTGACCATTGACAAG
>cds_ABD60936_A/USSR/92/1977_1977//_NA_H1N1_Human_1977
ATGAATCCAAATCAGAAAATAATAACCATTGGATCAATCTGTATGGCAATCGGAATAATTAGTCTAATATTGCAAATAGGGAATATTATCTCAATATGGGTTAGCCACTCAATTCAAACTGGAAGTCAAAACCATACAGGAATATGCAACCAAAGAATCATTAACACTAACGTTGTTGCTGGAAAGGACACAACTTCAATGACATTAGCCGGCAATTCATCTCTTTGTCCTATCCGTGGGTGGGCTATATACAGCAAAGACAACAGCATAAGAATTGGTTCCAAAGGAGATGTTTTTGTCATAAGAGAACCTTTTATATCATGTTCTCACTTGGAATGCAGAACCTTTTTTCTGACCCAAGGCGCTCTATTAAATGACAAGCATTCAAATGGGACCGTTAAGGACAGAAGCCCTTATAGGGCCTTAATGAGCTGTCCTATAGGTGAAGCTCCGTCTCCATACAATTCAAGGTTTGAATCGGTTGCTTGGTCAGCAAGTGCATGTCACGATGGCATGGGCTGGCTAACAATCGGAATTTCTGGTCCAGATGATGGAGCAGTGGCTGTACTAAAATACAACGGCATAATAACTGAAACCATAAAAAGTTGGAGGAAGCAAATATTAAGAACACAAGAGTCTGAATGTGTCTGTGTAAACGGTTCATGTTTTACCATAATGACCGATGGCCCGAGTGATGGGCCGGCCTCGTACAGAATCTTCAAAATCGAGAAGGGGAAGATTACTAAATCAATAGAGTTGGATGCACCCAATTCTCATTACGAGGAATGTTCCTGTTACCCAGACACCGGCACAGTGATGTGTGTGTGCAGAGACAATTGGCATGGTTCGAATCGACCTTGGGTGTCTTTTAATCAAAACCTGGATTATCAAATAGGATACATCTGCAGTGGGGTTTTCGGTGACAATCCGCGTCCCAAAGATGGAAAAGGCAGTTGTGATCCAGTAAATGTTGATGGAGCAGACGGAGTAAAGGGGTTTTCATACAGATATGGTAATGGTGTTTGGATAGGAAGGACTAAAAGTAACAGCTCCAGAAAGGGATTTGAGATGATTTGGGATCCTAATGGATGGACAGATACCGATAGTAATTTCTTAGTGAAACAGGATGTAGTGGCAATGACTGATTGGTCAGGGTACAGCGGAAGTTTCGTTCAACATCCTGAGCTAACAGGATTGGACTGTATGAGGCCTTGCTTCTGGGTTGAATTAATCAGAGGACGACCCAGAGAAAAAACAATCTGGACTAGTGGGAGCAGCATTTCTTTTTGTGGCGTGAATAGTGATACTGTAAATTGGTCTTGGCCAGACGGTGCCGAGTTGCCATTCACCATTGACAAG
>cds_ABY81352_A/California/45/1978_1978//_NA_H1N1_Human_1978
ATGAATCCAAATCAGAAAATAATAACCATTGGATCAATCTGTATGGCAATCGGAATAATTAGTCTAATATTGCAAATAGGGAGTATTATCTCAATATGGGTTAGCCACTCAATTCAAACTGGAAGTCAAAACCATACTGGAATATGCAACCAAAGAATCATTAACACTAACGTTGTTGCTGGAAAGGACACAACTTCAATGACATTAGCCGGCAATTCATCTCTTTGTCCTATCCGTGGGTGGGCTATATACAGCAAAGACAACAGCATAAGAATTGGTTCCAAAGGAGATGTTTTTGTCATAAGAGAACCTTTTATATCATGTTCTCACTTGGAATGCAGAACCTTTTTTCTGACCCAAGGCGCTCTATTAAATGACAAGCATTCAAATGGGACCGTTAAGGACAGAAGCCCTTATAGGGCCTTAATGAGCTGTCCTATAGGTGAAGCTCCGTCTCCATACAATTCAAGATTTGAATCGGTTGCTTGGTCAGCAAGTGCATGTCATGATGGCATGGGCTGGCTAACAATCGGAATTTCTGGTCCAGATGATGGAGCAGTGGCTGTACTAAAATACAACGGCATAATAACTGAGACCATAAAAAGTTGGAGGAAGCAAATATTAAGAACACAAGAGTCTGAATGTGTCTGTGTAAACGGTTCATGTTTTACCATAATGACCGATGGCCCGAGTGATGGGCAGGCCTCGTACAGAATCTTCAAAATCGAGAAGGGGAAGATTACTAAATCAATAGAGTTGGATGCACCCAATTCTCATTACGAGGAATGTTCCTGTTACCCAGACACCGGCACAGTGATGTGTGTGTGCAGAGACAATTGGCATGGTTCGAATCGACCTTGGGTGTCTTTTAATCAAAACCTGGATTATCAAATAGGATACATCTGCAGTGGGGTTTTCGGTGACAATCCGCGTCCCAAAGATGGAAAAGGCAGCTGTGATCCAGTAAATGTTGATGGAGCAGACGGAGTAAAGGGGTTTTCATACAGGTATGGTAATGGTGTTTGGATAGGAAGGACTAAAAGTAACAGCTCCAGAAAGGGATTTGAGATGATTTGGGATCCTAATGGATGGACAGATACCGATAGTAATTTCTTAGTGAAACAGGATGTAGTGGCAATGACTGATTGGTCAGGGTACAGCGGAAGTTTCGTTCAACATCCTGAGCTAACAGGATTGGACTGTATGAGGCCTTGCTTCTGGGTTGAATTAATCAGAGGACGACCCAGAGAAAAAACAATCTGGACTAGTGGGAGCAGCATTTCTTTTTGTGGCGTGAATAGTGATACTGTAAATTGGTCTTGGCCAGACGGTGCTGAGTTGCCATTCACCATTGACAAG
>cds_ABN50759_A/Memphis/1/1979_1979//_NA_H1N1_Human_1979
ATGAATCCAAATCAGAAAATAATAACCATTGGATCAATCTGTATGGCAATCGGAATAATTAGTCTAATATTGCAAATAGGGAATATTATCTCAATATGGGTTAGCCACTCAATTCAAACTGGAAGTCAAAACCATACTGGAATATGCAACCAAAGAATCATTAACACTAACGTTGTTGCTGGAAAGGACACAACTTCAATGACATTAGCCGGCAATTCATCTCTTTGTCCTATCCGTGGGTGGGCTATATACAGCAAAGACAACAGCATAAGAATTGGTTCCAAAGGAGATGTTTTTGTCATAAGAGAACCTTTTATATCATGTTCTCACTTGGAATGCAGAACCTTTTTTCTGACCCAAGGCGCTCTATTAAATGACAAGCATTCAAATGGGACCGTTAAGGACAGAAGCCCTTATAGGGCCTTAATGAGCTGTCCTATAGGTGAAGCTCCGTCTCCATACAATTCAAGGTTTGAATCGGTTGCTTGGTCAGCAAGTGCATGTCATGATGGCATGGGCTGGCTAACAATCGGAATTTCTGGTCCAGATGATGGAGCAGTGGCTGTACTAAAATACAACGGCATAATAACTGAAACCATAAAAAGTTGGAGGAAGCAAATATTAAGAACACAAGAGTCTGAATGTGTCTGTGTAAACGGTTCATGTTTTACCATAATGACCGATGGCCCGAGTGATGGGCAGGCCTCGTACAGAATCTTCAAAATCGAGAAGGGGAAGATTACTAAATCAATAGAGTTGGATGCACCCAATTCTCATTACGAGGAATGTTCCTGTTACCCAGACACCGGCACAGTGATGTGTGTGTGCAGAGACAATTGGCATGGTTCGAATCGACCTTGGGTGTCTTTTAATCAAAACCTGGATTATCAAATAGGATACATCTGCAGTGGGGTTTTCGGTGACAATCCGCGTCCCAAAGATGGAAAAGGCAGCTGTGATCCAGTAAATGTTGATGGAGCAGACGGAGTAAAGGGGTTTTCATACAGGTATGGTAATGGTGTTTGGATAGGAAGGACTAAAAGTAACAGCTCCAGAAAGGGATTTGAGATGATTTGGGATCCTAATGGATGGACAGATACCGATAGTAATTTCTTAGTGAAACAGGATGTAGTGGCAATGACTGATTGGTCAGGGTACAGTGGAAGTTTTGTTCAACATCCTGAGCTAACAGGATTGGACTGTATAAGGCCTTGCTTCTGGGTTGAATTAATCAGAGGACGACCCAGAGAAAAAACAATCTGGACTAGTGGGAGCAGCATTTCTTTTTGTGGCGTGAATAGTGATACTGTAAATTGGTCTTGGCCAGACGGTGCTGAGTTGCCATTCACCATTGACAAG
>cds_AAA43435_A/Kiev/59/1979_1979//_NA_H1N1_Human_1979
ATGAATCCAAATCAGAAAATAATAACCATTGGTTCAATCTGTATGGCAATCGGAATAATTAGTCTAATATTGCAAATAGGGAATATTATCTCAATATGGGTTAGCCACTCAATTCAAACTGGAAGTCAAAACCATACTGGAATATGCAACCAAAGAATCATTAACACTAACGTTGTTGCTGGAAAGGACACAACTTCAATGACATTAGCCGGCAATTCATCTCTTTGTCCTATCCGTGGGTGGGCTATATACAGCAAAGACAACAGCATAAGAATTGGTTCCAAAGGAGATGTTTTTGTCATAAGAGAACCTTTTATATCATGTTCTCACTTGGAATGCAGAACCTTTTTTCTGACCCAAGGCGCTCTATTAAATGACAAGCATTCAAATGGGACCGTTAAGGACAGAAGCCCTTATAGGGCCTTAATGAGCTGTCCTATAGGTGAAGCTCCGTCTCCATACAATTCAAGGTTTGAATCGGTTGCTTGGTCAGCAAGTGCATGTCATGATGGCATGGGCTGGCTAACAATCGGAATTTCTGGTCCAGATGATGGAGCAGTGGCTGTACTAAAATACAACGGCATAATAACTGAAACCATAAAAAGTTGGAGGAAGCAAATATTAAGAACACAAGAGTCTGAATGTGTCTGTGTAAACGGTTCATGTTTTACCATAATGACCGATGGCCCGAGTGATGGGCAGGCCTCGTACAGAATCTTCAAAATCGAGAAGGGGAAGATTACTAAATCAATAGAGTTGGATGCACCCAATTCTCATTACGAGGAATGTTCCTGTTACCCAGACAACGGCACAGTGATGTGTGTGTGCAGAGACAATTGGCATGGTTCGAATCGACCTTGGGTGTCTTTTAATCAAAACCTGGATTATCAAATAGGATACATCTGCAGTGGGGTTTTCGGTGACAATCCGCGTCCCAAAGATGGAAAAGGCAGCTGTGATCCAGTAAATGTTGATGGAGCAGACGGAGTAAAGGGGTTTTCATACAGGTATGGTAATGGTGTTTGGATAGGAAGGACTAAAAGTAACAGCTCCAGAAAGGGATTTGAGATGATTTGGGATCCTAATGGATGGACAGATACCGATAGTAATTTCTTAGTGAAACAGGATGTAGTGGCAATGACTGATTGGTCAGGGTACAGCGGAAGTTTCGTTCAACATCCTGAGCTAACAGGATTGGACTGTATGAGGCCTTGCTTCTGGGTTGAATTAATCAGAGGACGACCCAGAGAAAAAACAATCTGGACTAGTGGGAGCAGCATTTCTTTTTGTGGCGTGAATAGTGATACTGTAAATTGGTCTTGGCCAGACGGTGCTGAGTTGCCATTCACCATTGACAAG
>cds_ABO38365_A/India/6263/1980_1980//_NA_H1N1_Human_1980
ATGAATCCAAATCAGAAAATAATAACCATTGGATCAATCTGTATGGCAATCGGAATAATTAGTCTAATATTGCAAATGGGAAATATTATTTCAATATGGGTTAGCCACTCAATCCAAACTGGAAGTCAAAACCACACTGGAATATGCAACCAAAGAATCATTAACACTAACGTTGTTGCTGGAAAGGACACAACTTCAGTGACATTAGCCGGCAATTCATCTCTTTGTCCTATCCGTGGGTGGGCTATATACAGCAAAGACAACAGCATAAGAATTGGTTCCAAAGGAGATGTTTTTGTCATAAGAGAACCTTTTATATCATGTTCTCACTTGGAATGCAGAACCTTTTTCCTGACCCAAGGTGCTCTATTAAATGACAAGCATTCAAATGGGACCGTTAAGGACAGAAGCCCTTATAGGGCCTTAATGAGCTGTCCTATAGGTGAAGCTCCGTCTCCATACAATTCAAGGTTTGAATCAGTTGCTTGGTCAGCAAGCGCATGTCATGATGGCATGGGCTGGCTAACAATCGGAATTTCTGGTCCAGATGATGGAGCAGTGGCTGTACTAAAATACAACGGCATAATAACTGAAACCATAAAAAGTTGGAGGAAGCGAATATTAAGAACACAAGAGTCTGAATGTGTCTGTGTAAACGGTTCATGTTTTACCATAATGACCGATGGCCCGAGTAATGGGCCTGCCTCGTACAGAATCTTCAAAATCGAGAAGGGGAAGATTACTAAATCAATAGAGTTGGATGCACCCAATTCTCATTACGAGGAATGTTCCTGTTACCCAGACACCGGCACAGTGATGTGTGTGTGCAGAGACAATTGGCATGGTTCGAATCGACCTTGGGTGTCTTTTAATCAAAACCTGGATTATCAAATAGGATACATCTGCAGTGGGGTTTTCGGTGACAATCCGCGTCCCAAAGATGGAAAAGGCAGCTGTGATCCAGTAACTGTTGATGGAGCAGACGGAGTAAAGGGGTTTTCATACAGGTATGGTAATGGTGTTTGGATAGGAAGGACTAAAAGTAACAGCTCCAGAAAGGGATTTGAGATGATTTGGGATCCTAATGGATGGACAGATACCGATAGTAATTTCTTAGTGAAACAGGATGTAGTGGCAATGACTGATTGGTCAGGGTACAGCGGAAGTTTCGTTCAACATCCTGAGCTAACAGGATTGGACTGTATGAGGCCTTGCTTTTGGGTTGAATTAATCAGAGGACGACCTAGAGAAAAGACAATCTGGACTAGTGGGAGCAGCATTTCTTTTTGTGGCGTGAATAGTGATACTGCAAATTGGTCTTGGCCAGACGGTGCCGAGTTGCCATTCACCATTGACAAG
>cds_ABO52261_A/Baylor/4052/1981_1981//_NA_H1N1_Human_1981
ATGAATCCAAATCAGAAAATAATAACCATTGGATCAATCTGTATGGCAATCGGAATAATTAGTCTAATATTGCAAATAGGAAATATTATTTCAATATGGGTTAGCCACTCAATCCAAACTGGAAGTCAAAACCACACTGGAATATGCAACCAAAGAATCATTAACACTAACGTTGTTGCTGGAAAGGACACAACTTCAGTGACATTAGCCGGCAATTCATCTCTTTGTCCTATCCGTGGGTGGGCTATATACAGCAAAGACAACAGCATAAGAATTGGTTCCAAAGGAGATGTTTTTGTCATAAGAGAACCTTTTATATCATGTTCTCACTTGGAATGCAGAACCTTTTTTCTGACCCAAGGTGCTCTATTAAATGACAAGCATTCAAATGGGACCGTTAAGGACAGAAGCCCTTATAGGGCCTTAATGAGCTGTCCTATAGGTGAAGCTCCGTCTCCATACAATTCAAGGTTTGAATCAGTTGCTTGGTCAGCAAGCGCATGTCATGATGGCATGGGCTGGCTAACAATCGGAATTTCTGGTCCAGATGATGGAGCAGTGGCTGTACTAAAATACAACGGCATAATAACTGAAACCATAAAAAGTTGGAGGAAGCGAATATTAAGAACACAAGAGTCTGAATGTGTCTGTGTAAACGGTTCATGTTTTACCATAATGACCGATGGCCCGAGTAATGGGCCGGCCTCGTACAGAATCTTCAAAATCGAGAAGGGGAAGATTACTAAATCAATAGAGTTGGATGCACCCAATTCTCATTACGAGGAATGTTCCTGTTACCCAGACACCGGCACAGTGATGTGTGTGTGCAGAGACAATTGGCATGGTTCGAATCGACCTTGGGTGTCTTTTAATCAAAACCTGGATTATCAAATAGGATACATCTGCAGTGGGGTTTTCGGTGACAATCCGCGTCCCAAAGATGGAAAAGGCAGCTGTGATCCAGTAACTGTTGATGGAGCAGACGGAGTAAAGGGGTTTTCATACAGGTATGGTAATGGTGTTTGGATAGGAAGGACTAAAAGTAACAGCTCCAGAAAGGGATTTGAGATGATTTGGGATCCTGATGGATGGACAGATACCGATAGTAATTTCTTAGTGAAACAGGATGTAGTGGCAATGACTGATTGGTCAGGGTACAGCGGAAGTTTCGTTCAACATCCTGAGCTAACAGGATTGGACTGTATAAGGCCTTGCTTCTGGGTTGAATTAATCAGAGGACGACCTAGAGAAAAGACAATCTGGACTAGTGGGAGCAGCATTTCTTTTTGTGGCGTGAATAGTGATACTGTAAATTGGTCTTGGCCAGACGGTGCCGAGTTGCCATTCACCATTGACAAG
>cds_ABK40593_A/Memphis/30/1983_1983//_NA_H1N1_Human_1983
ATGAATCCAAATCAGAAAATAATAACCATTGGATCAATCTGTATGACAATCGGAATAATTAGTCTAATATTGCAAATAGGAAATATTATTTCAATATGGGTTAGCCACTCAATCCAAACTGGAAGTCAAAACCACACTGGAATATGCAACCAAAGAATCATTAACACTAACGTTGTTGCTGGAAAGGACACAACTTCAGTGACATTAGCCGGCAATTCATCTCTTTGTCCTATCCGTGGGTGGGCTATATACAGCAAAGACAACAGCATAAGAATTGGTTCCAAAGGAGATGTTTTTGTCATAAGAGAACCTTTTATATCATGTTCTCACTTGGAATGCAGAACCTTTTTTCTGACCCAAGGTGCTCTATTAAATGACAAGCATTCAAATGGGACCGTTAAGGACAGAAGCCCTTATAGGGCCTTAATGAGCTGTCCTATAGGTGAAGCTCCGTCTCCATACAATTCAAGGTTTGAATCAGTTGCTTGGTCAGCAAGCGCATGTCATGATGGCATGGGCTGGCTAACAATCGGAATTTCTGGTCCAGATGATGGAGCAGTGGCTGTACTAAAATACAACGGCATAATAACTGAAACCATAAAAAGTTGGAGGAAGCGAATATTAAGAACACAAGAGTCTGAATGTGTCTGTGTAAACGGTTCATGTTTTACCATAATGACCGATGGCCCGAGTAATGGACCTGCCTCGCACAGAATCTTCAAAATCGAGAAGGGGAAGATTACTAAATCAATAGAGTTGGATGCACCCAATTCTCATTACGAGGAATGTTCCTGTTACCCAGACACCGGCACAGTGATGTGTGTGTGCAGAGACAATTGGCATGGTTCGAATCGACCTTGGGTGTCTTTTAATCAAAACCTGGATTATAAAATAGGATACATCTGCAGTGGGGTGTTCGGTGACAATCCGCGTCCCAAAGATGGAAAAGGCAGCTGTGATCCAGTAACTGTTGATGGAGCAGACGGAGTAAAGGGGTTTTCATACAGGTATGGTAATGGTGTTTGGATAGGAAGGACTAAAAGTAACAGCTCCAGAAAGGGATTTGAGATGATTTGGGATCCTAATGGATGGACAGATACCGATAGTAATTTCTTAGTGAAACAGGATGTAGTGGCAATGACTGATTGGTCAGGGTACAGCGGAAGTTTCGTTCAACATCCTGAGCTAACAGGATTGGACTGTATGAGGCCTTGCTTCTGGGTTGAATTAATCAGAGGACGACCTAGAGAAAAGACAATCTGGACTAGTGGGAGCAGCATTTCTTTTTGTGGCGTGAATAGTGATACTGCAAATTGGTCTTGGCCAGACGGTGCCGAGTTGCCATTCACCATTGACAAG
>cds_CAA33354_A/Chile/1/1983_1983//_NA_H1N1_Human_1983
ATGAATCCAAATCAGAAAATAATAACCATTGGATCAATCTGTATGACAATCGGAATAATTAGTCTAATATTGCAAATAGGAAATATTATTTCAATATGGGTTAGCCACTCAATCCAAACTGGAAGTCAAAACCACACTGGAATATGCAACCAAAGAATCATTAACACTAACGTTGTTGCTGGAAAGGACACAACTTCAGTGACATTAGCCGGCAATTCATCTCTTTGTCCTATCCGTGGGTGGGCTATATACAGCAAAGACAACAGCATAAGAATTGGTTCCAAAGGAGATGTTTTTGTCATAAGAGAACCTTTTATATCATGTTCTCACTTGGAATGCAGAACCTTTTTTCTGACCCAAGGTGCTCTATTAAATGACAAGCATTCAAATGGGACCGTTAAGGACAGAAGCCCTTATAGGGCCTTAATGAGCTGTCCTATAGGTGAAGCTCCGTCTCCATACAATTCAAGGTTTGAATCAGTTGCTTGGTCAGCAAGCGCATGTCATGATGGCATGGGCTGGCTAACAATCGGAATTTCTGGTCCAGATGATGGAGCAGTGGCTGTACTAAAATACAACGGCATAATAACTGAAACCATAAAAAGTTGGAGGAAGCGAATATTAAGAACACAAGAGTCTGAATGTGTCTGTGTAAACGGTTCATGTTTTACCATAATGACCGATGGCCCGAGTAATGGACCTGCCTCGTACAGAATCTTCAAAATCGAGAAGGGGAAGATTACTAAATCAATAGAGTTGGATGCACCCAATTCTCATTACGAGGAATGTTCCTGTTACCCAGACACCGGCACAGTGATGTGTGTGTGCAGAGACAATTGGCATGGTTCGAATCGACCTTGGGTGTCTTTTAATCAAAACCTGGATTATCAAATAGGATACATCTGCAGTGGGGTTTTCGGTGACAATCCGCGTCCCAAAGATGGAAAAGGCAGCTGTGATCCAGTAACTGTTGATGGAGCAGACGGAGTAAAGGGGTTTTCATACAGGTATGGTAATGGTGTTTGGATAGGAAGGACTAAAAGTAACAGCTCCAGAAAGGGATTTGAGATGATTTGGGATCCTAATGGATGGACAGATACCGATAGTAATTTCTTAGTGAAACAGGATGTAGTGGCAATGACTGATTGGTCAGGGTACAGCGGAAGTTTCGTTCAACATCCTGAGCTAACAGGATTGGACTGTATGAGGCCTTGCTTCTGGGTTGAATTAATCAGAGGACGACCTAGAGAAAAGACAATCTGGACTAGTGGGAGCAGCATTTCTTTTTGTGGCGTGAATAGTGATACTGCAAATTGGTCTTGGCCAGACGGTGCCGAGTTGCCATTCACCATTGACAAG
>cds_ABP49352_A/Memphis/1/1984_1984//_NA_H1N1_Human_1984
ATGAATCCAAATCAGAAAATAATAACCATTGGATCGATCTGTATGACAATCGGAATAATTAGTCTAATATTGCAAATAGGAAATATTATTTCAATATGGGTTAGCCACTCAATCCAAACTGGAAGTCAAAACCACACTGGAATATGCAACCAAAGAATCATTAACACTAACGTTGTTGCTGGAAAGGACACAACCTCAGTGGCATTAGCCGGCAATTCATCTCTTTGTCCTATCCGTGGGTGGGCTATATACAGCAAAGACAACAGCATAAGAATTGGTTCCAAAGGAGATGTTTTTGTCATAAGAGAACCTTTTATATCATGTTCTCACTTGGAATGCAGAACCTTTTTTCTGACCCAAGGTGCTCTATTAAATGACAAGCATTCAAATGGGACCGTTAAGGACAGAAGCCCTTATAGGGCCTTAATGAGCTGTCCTATAGGTGAAGCTCCGTCTCCATACAATTCAAGGTTTGAATCAGTTGCTTGGTCAGCAAGCGCATGTCATGATGGCATGGGTTGGCTAACAATCGGAATTTCTGGTCCAGATGATGGAGCAGTGGCTGTACTAAAATACAACGGCATAATAACTGAAACCATAAAAAGTTGGAGGAAGCGAATATTAAGAACACAAGAGTCTGAATGTGTCTGTGTAAACGGTTCATGTTTTACCATAATGACCGATGGCCCGAGTGACGGACCTGCCTCGTACAGAATCTTCAAAATCGAGAAGGGGAAGATTACTAAATCAATAGAGTTGGATGCACCCAATTCTCATTACGAGGAATGTTCCTGTTACCCAGACACCGGCACAGTGATGTGTGTGTGCAGAGACAATTGGCATGGTTCGAATCGACCTTGGGTGTCTTTTAATCAAAACCTGGATTATCAAATAGGATACATCTGCAGTGGGGTTTTCGGTGACAATCCGCGTCCCAAAGATGGAAAAGGCAGCTGTGGTCCAGTAACTGTTGATGGAGCAGACGGAGTAAAGGGGTTTTCATACAAGTATGGTAATGGTGTTTGGATAGGAAGGACTAAAAGTAACAGCTCCAGAAAGGGATTTGAGATGATTTGGGATCCTAATGGATGGACGGATACCGATAGTAATTTCTTAGTGAAACAGGATGTAGTGGCAATGACTGATTGGTCAGGGTACAGCGGAAGTTTCGTTCAACATCCTGAGCTAACAGGATTGGACTGTATGAGGCCTTGCTTCTGGGTTGAATTAATCAGAGGACGACCTAGAGAAAGGACAATCTGGACTAGTGGTAGCAGCATTTCTTTTTGTGGCGTGGATAGTGATACTGCAAATTGGTCCTGGCCAGACGGTGCCGAGCTGCCATTCACCATTGACAAG
>cds_ABM22249_A/Memphis/12/1986_1986//_NA_H1N1_Human_1986
ATGAATCCAAATCAGAAAATAATAACCATAGGATCAATCTGTATGGCAATAGGAATAATTAGTCTAATATTGCAAATAGGAAATATTGTTTCAATATGGATCAGCCACTCAATCCAAACTGGAAGTCAAAACTACACTGGAATATGCAACCAAAGAATCATTAACACTAATGTTGTTGCTGGACAGGACACAACTTCAGTGGCATTAGCCGGCAATTCATCTCTTTGTCCTATCAGTGGGTGGGCTATATACAGCAAAGACAACAGCATAAGAATTGGTTCCAAAGGGGATGTTTTTGTCATAAGAGAACCTTTTATATCATGTTCTCACTTGGAATGCAGAACCTTTTTTCTGACCCAAGGTGCTCTATTAAATGACAAGCATTCAAACGGAACCGTTAAGGACAGAAGCCCTTATAGGGCCTTAATGAGCTGTCCTATAGGTGAAGCTCCGTCTCCCTACAATTCAAGATTTGAATCAGTTGCTTGGTCAGCAAGCGCATGTCATGATGGCATGGGCTGGCTAACAATCGGAATTTCTGGTCCAGATGATGGAGCAGTGGCTGTACTAAAATACAACGGTATAATAACTGAAACCATAAAAAGTTGGAGGAAGCGAATATTAAGAACACAAGAGTCTGAATGTGTCTGTGTAAACGGTTCATGTTTTACCATAATGACCGATGGCCCGAATAATGGGCCTGCCTCGTACAAAATCTTCAAAATCGAGAAGGGGAAGATTACTAAATCAATAGAGTTGGATGCACCCAATTCTCATTACGAGGAATGTTCCTGTTACCCAGACGCCGGCACAGTGATGTGTGTGTGCAGAGACAATTGGCATGGTTCGAATCGACCTTGGGTGTCTTTTAATCAAAACCTGGATTATCAAATAGGATACATCTGCAGTGGTGTTTTTGGTGACAATCCGCGTCCCAAAGATGGAAAAGGCAGCTGTGGTCCAGTAACTGTTGATGGAGCAGACGGAGTAAAGGGGTTTTCATACAGGTATGGTAATGGTGTTTGGATAGGAAGGACTAAAAGTAACAGCTCCAGAAGAGGATTTGAAATGATTTGGGATCCTAATGGATGGACAGATACCGATAGTAAATTCTTAGTGAAACAGGATGTAGTGGCAATTACTGATTGGTCAGGGTACAGCGGAAGCTTCGTTCAACATCCTGAACTAACAGGATTGGATTGTATGAGGCCTTGCTTCTGGGTTGAATTGATCAGAGGACGACCTAGAGAAAATACAATCTGGACTAGTGGGAGCAGCATTTCTTTTTGTGGCGTGAATGGTGATACTGCAAATTGGTCTTGGCCAGACGGTGCCGAGTTGCCATTCACCATTGACAAG
>cds_BAA06718_A/Yamagata/120/1986_1986//_NA_H1N1_Human_1986
ATGAATCCAAATCAGAAAATAATAACCATAGGATCAATCTGTATGGCAATAGGAATAATTAGTCTAATATTGCAAATAGGAAATATTGTTTCAATATGGATTAGCCACTCAATCCAAACTGGAAGTCAAAACTACACTGGAATATGCAACCAAAGAATCATTAACACTAATGTTGTTGCTGGACAGGACACAACTTCAGTGGCATTAGCCGGCAATTCATCTCTTTGTCCTATCAGTGGGTGGGCTATATACAGCAAAGACAACAGCATAAGAATTGGTTCCAAAGGAGATGTTTTTGTCATAAGAGAACCTTTTATATCATGTTCTCACTTGGAATGCAGAACCTTTTTTCTGACCCAAGGTGCTCTATTAAATGACAAGCATTCAAATGGAACCGTTAAGGACAGAAGCCCTTATAGGCGCTTAATGAGCTGTCCTATAGGTGAAGCTCCGTCTCCCTACAATTCAAGGTTTGAATCGGTTGCTTGGTCAGCAAGCGCATGTCATGATGGCATGGGCTGGCTAACAATCGGAATTTCTGGTCCAGATGATGGAGCAGTGGCTGTACTAAAATACAACGGTATAATAACTGAAACCATAAAAAGTTGGAGGAAGCGAATATTAAGAACACAAGAGTCTGAATGTGTCTGTGTAAACGGTTCATGTTTTACCATAATGACCGATGGCCCGAATAATGGGCCGGCCTCGTACAGAATCTTCAAAATCGAGAAGGGGAAGATTACTAAATCAATAGAGTTGGATGCACCCAATTCTCATTACGAGGAATGTTCCTGTTACCCAGACGCCGGCACAGTGATGTGTGTGTGCAGAGACAATTGGCATGGTTCGAATCGACCTTGGGTGTCTTTTAATCAAAACCTGGATTATCAAATAGGATACATCTGCAGTGGTGTTTTTGGTGACAATCCGCGTCCCAAAGATGGAAAAGGCAGCTGTGATCCAGTAACTGTTGATGGAGCAGACGGAGTAAAGGGGTTTTCATACAGGTATGGTAATGGTGTTTGGATAGGAAGGACTAAAAGTAACAGCTCCAGAAGAGGATTTGAGATGATTTGGGATCCTAATGGATGGACAGATACCGATAGTAAATTCTTAGTGAAACAGGATGTAGTGGCAATGACTGATTGGTCAGGGTACAGCGGAAGCTTCGTTCAACATCCTGAACTAACAGGATTGGATTGTATGAGGCCTTGCTTCTGGGTTGAATTAGTCAGAGGACGACCTAGAGAAAATACAATCTGGACTAGTGGGAGCAGCATTTCTTTTTGTGGCGTGAATGGTGATACTGCAAATTGGTCTTGGCCAGACGGTGCCGAGTTGCCATTCACCATTGACAAG
>cds_ABQ44419_A/Memphis/1/1987_1987//_NA_H1N1_Human_1987
ATGAATCCAAATCAGAAAATAATAACCATAGGATCAATCTGTATGGCAATAGGAATAATTAGTCTAATATTGCAAATAGGAAATATTGTTTCAATATGGATCAGCCACTCAATCCAAAATGGAAGTCAAAACTACACTGGAATATGCAACCAAAGAATCATTAACACTAATGTTGTTGCTGGACAGGACACAACTTCAGTGGCATTAGCCGGCAATTCATCTCTTTGTCCTATCAGTGGGTGGGCTATATACAGCAAAGACAACAGCATAAGAATTGGTTCCAAAGGAGATGTTTTTGTCATAAGAGAACCTTTTATATCATGTTCTCACTTGGAATGCAGAACCTTTTTTCTGACCCAAGGTGCTCTATTAAATGACAAGCATTCAAACGGAACCGTTAAGGACAGAAGCCCTTATAGGGCCTTAATGAGCTGTCCTATAGGTGAAGCTCCATCTCCCTACAATTCAAGGTTTGAATCAGTTGCTTGGTCAGCAAGCGCATGTCATGATGGCATGGGCTGGCTAACAATCGGAATTTCTGGTCCAGATGATGGAGCAGTGGCTGTACTAAAATACAACGGTATAATAACTGAAACCATAAAAAGTTGGAGGAAGCGAATATTAAGAACACAAGAGTCTGAATGTGTCTGTGTAAACGGTTCATGTTTTACCATAATGACCGATGGCCCGAATAATGGGCCTGCCTCGTACAAAATCTTCAAAATCGAGAAGGGGAAGATTACTAAATCAATAGAGTTGGATGCACCCAATTCTCATTACGAGGAATGTTCCTGTTACCCAGACGCCGGCACAGTGATGTGTGTGTGCAGAGACAATTGGCATGGTTCGAATCGACCTTGGGTGTCTTTTAATCAAAACCTGGATTATCAAATAGGATACATCTGCAGTGGTGTTTTTGGTGACAATCCGCGTCCCAAAGATGGAAAAGGCAGCTGTGGTCCAGTAACTGTTGATGGAGCAGACGGAGTAAAGGGGTTTTCATACAGGTATGGTAATGGTGTTTGGATAGGAAGGACTAAAAGTAACAGCTCCAGAAGAGGATTTGAGATGATTTGGGATCCTAATGGATGGACAGATACCGATAGTAAATTCTTAGTGAAACAGGATGTAGTGGCAATGACTGATTGGTCAGGGTACAGCGGAAGCTTCGTTCAACATCCTGAACTAACAGGATTGGATTGTATGAGGCCTTGCTTCTGGGTTGAATTGATCAGAGGACGACCTAGAGAAAATACAATCTGGACTAGTGGGAGCAGCATTTCTTTTTGTGGAGTGAATGGTGATACTGCAAATTGGTCTTGGCCAGACGGTGCCGAGTTGCCATTCACCATTGACAAG
>cds_ACV49669_A/Siena/4/1987_1987//_NA_H1N1_Human_1987
ATGAATCCAAATCAGAAAATAATAACCATAGGATCAATCTGTATGGCAATAGGAATAATTAGTCTAATATTGCAAATAGGAAATATTGTTTCAATATGGATCAGCCACTCAATCCAAACGGGAAGTCAAAACTACACTGGAATATGCAACCAAAGAATCATTAACACTAATGTTGTTGCTGGACAGGACACAACTTCAGTGACATTAGCCGGCAATTCATCTCTTTGTCCTATCAGTGGGTGGGCTATATACAGCAAAGACAACAGCATAAGAATTGGTTCCAAAGGAGATGTTTTTGTCATAAGAGAACCTTTTATATCATGTTCTCACTTGGAATGCAGAACCTTTTTTCTGACCCAAGGTGCTCTATTAAATGACAAGCATTCAAATGGAACCGTTAAGGACAGAAGCCCTTATAGGGCCTTAATGAGCTGTCCTATAGGTGAAGCTCCGTCTCCCTACAATTCAAGATTTGAATCAGTTGCTTGGTCAGCAAGCGCATGTCATGATGGCATGGGCTGGCTAACAATCGGAATTTCTGGTCCAGATGATGGAGCAGTGGCTGTACTAAAATACAACGGTATAATAACTGAAACCATAAAAAGTTGGAGGAAGCGAATATTAAGAACACAAGAGTCTGAATGTGTCTGTGTAAACGGTTCATGTTTTACCATAATGACCGATGGCCCGAATAATGGGCCTGCCTCGTACAAAATCTTCAAAATCGAGAAGGGGAAGATTACTAAATCAATAGAGTTGGATGCACCCAATTCTCATTACGAGGAATGTTCCTGTTACCCAGACGCCGGCACAGTGATGTGTGTGTGCAGAGACAATTGGCATGGTTCGAATCGACCCTGGGTGTCTTTTAATCAAAACCTGGATTATCAAATAGGATACATCTGCAGTGGTGTTTTTGGTGACAATCCGCGTCCCAAAGATGGAAAAGGCAGCTGTGGTCCAGTAACTGTTGATGGAGCAGACGGAGTAAAGGGGTTTTCATACAGGTATGGTAATGGTGTTTGGATAGGAAGGACTAAAAGTAACAGCTCCAGAAGAGGATTTGAGATGATTTGGGACCCTAATGGATGGACAGATACCGATAGTAAATTCTTAGTGAAACAGGATGTAGTGGCAATGACTGATTGGTCAGGGTACAGCGGAAGCTTCGTTCAACATCCTGAACTAACAGGATTGGATTGTATGAGGCCTTGCTTCTGGGTTGAATTGATCAGAGGACGACCTAGAGAAAATACAATCTGGACTAGTGGGAGCAGCATTTCTTTTTGTGGCGTGAATGGTGATACTGCAAATTGGTCTTGGCCAGACGGTGCCGAGTTGCCATTCACCATTGACAAG
>cds_BAA06714_A/Hokkaido/11/1988_1988//_NA_H1N1_Human_1988
ATGAATCCAAATCAGAAAATAATAACCATTGGATCAATCAGTATGGCAATCGGAATAATTAGTCTAATATTACAAATAGGAAATATTATTTCAATATGGGTTAGCCACTCAATCCAAACTGGAAGTCAAAACCACACTGGAATATGCAACCAAAGAATCATTAACACTAATGTTGTTGCTGGAAAGGACAAAACTTCAGTGACATTGGCCGGCAATTCATCTCTTTGTCCTATCCGTGGGTGGGCTATATACACAAAAGACAACAGCATAAGAATTGGTTCCAAAGGAGATGTTTTTGTCATAAGAGAACCTTTTATATCATGTTCTCACTTGGAATGCAGAACCTTTTTTCTGACCCAAGGTGCTCTATTAAATGACAAGCATTCAAATGGGACCGTTAAGGACAGGAGCCCTTATAGGCGCTTAATGAGCTGTCCTCTAGGTGAAGCTCCGTCTCCATACAATTCAAGGTTTGAATCGATTGCTTGGTCAGCAAGCGCATGCCATGATGGCATGGGCTGGCTAACAATCGGAATTTCTGGTCCAGATGATGGAGCAGTGGCTGTACTAAAATACAACGGCATAATAACTGAAACCATAAAAAGTTGGAAGAAGCGAATATTAAGAACACAAGAGTCTGAATGTGTCTGTGTAAACGGTTCATGTTTTACCATAATGACCGATGGCCCGAGTAATGGGCAGGCCTCGTACAGAATCTTCAAAATCGAGAAGGGGAAGGTTACTAAATCAATAGAGTTGGATGCACCCAATTCTCATTACGAGGAATGTTCCTGTTACCCAGACACCGGCACAGTGATGTGTGTGTGCAGGGACAATTGGCACGGTTCGAATCGACCTTGGGTGTCTTTTAATCAAAACCTGGATTATCAAATAGGATACATCTGCAGTGGTGTTTTCGGTGACAATCCGCCTCCCAAAGATGGAAAAGGCAGCTGTGATCCAGTAACTGTTGATGGAGCAGACGGAGTAAAGGGGTTTTCATACAGATATGGTAATGGTGTTTGGATAGGAAGGACTAAAAGTAACAGATTCAGAAAGGGATTTGAGATGATTTGGGATCCTAATGGATGGACAGATACCGACAGTGATTTCTTAGTGAAACAGGATGTAGTGGCAATGACTGATTGGTCAGGGTACAGCGGAAGTTTCGTTCAACATCCTGAGCTAACAGGATTGGACTGTATGAGGCCTTGCTTCTGGGTTGAATTAGTCAGAGGGCGGCCTAGAGAAAATACAATCTGGACTAGTGGGAGCAGCATTTCTTTTTGTGGCGTGAATAGTGATACTGCAAATTGGTCTTGGCCAGACGGTGCCGAGTTGCCATTCACCATTGACAAG
>cds_ACL12264_A/Siena/9/1989_1989/01/02_NA_H1N1_Human_1989
ATGAATCCAAATCAGAAAATAATAACCATTGGATCAATCAGTATGGCAATCGGAATAATTAGCCTAATATTGCAAATAGTAAATATTATTTCAATATGGGTTAGCCACTCAATCCAAACTGGAAGTCAAAACCACACTGGAATATGCAACCAAAGAATCATTAACACTAATGTTGTTGCTGGAAAGGACAAAACTTCAGTGACATTGGCCGGCAATTCATCTCTTTGTCCTATCCGTGGGTGGGCTATATACACAAAAGACAACAGCATAAGAATTGGTTCCAAAGGAGATGTTTTTGTCATAAGAGAACCTTTTATATCATGTTCCCACTTGGAATGCAGAACCTTTTTTCTGACCCAAGGTGCTCTATTAAATGACAAGCATTCAAATGGGACCGTTAAGGACAGAAGCCCTTATAGGGCCTTAATGAGCTGTCCTCTAGGTGAAGCTCCGTCTCCATACAATTCAAGGTTTGAATCAGTTGCTTGGTCAGCAAGCGCATGCCATGATGGCATGGGCTGGCTAACAATCGGAATTTCTGGTCCAGATGATGGAGCAGTGGCTGTACTAAAATACAACGGCATAATAACTGAAACCATAAAAAGTTGGAAGAAGCGAATATTAAGAACACAAGAGTCTGAATGTGTCTGTGTAAACGGTTCATGTTTTACCATAATGACCGATGGCCCGAGTAATGGGGCCGCCTCGTACAGAATCTTCAAAATCGAGAAGGGGAAGGTTACTAAATCAATAGAGTTGGATGCACCCAATTCTCATTACGAGGAATGTTCCTGTTACCCAGACACCGGCACAGTGATGTGTGTGTGCAGAGACAATTGGCATGGTTCAAATCGACCTTGGGTGTCTTTTAATCAAAACCTGGATTATCAAATAGGATACATCTGCAGTGGGGTGTTCGGTGACAATCCGCGTCCCAAAGATGGAAAAGGCAGCTGTGATCCAGTGACTGTTGATGGAGCAGACGGAGTAAAGGGGTTTTCATACAGATATGGTAATGGTGTTTGGATAGGAAGGACCAAAAGTAACAGATTCAGAAAGGGATTTGAGATGATTTGGGATCCTAATGGATGGACAGATACCGACAGTGATTTCTCAGTGAAACAGGATGTAGTGGCAATGACTGATTGGTCAGGGTATAGCGGAAGTTTCGTTCAACATCCTGAGCTAACAGGATTGGACTGTATGAGACCTTGCTTCTGGGTTGAATTAGTCAGAGGGCGGCCTAGAGAAAATACAATCTGGACTAGTGGGAGCAGCATTTCTTTTTGTGGCGTGAATAGTGATACTGCAAACTGGTCTTGGCCAGACGGTGCCGAGTTGCCATTCACCATCGACAAG
>cds_ACK99446_A/Siena/10/1989_1989/01/03_NA_H1N1_Human_1989
ATGAATCCAAATCAAAAAATAATAACCATTGGATCAATCAGTATGGCAATCGGAATAATTAGTCTAACATTGCAAATAGGAAATATTATTTCAATATGGGTTAGCCACTCAATCCAAACTGGAAGTCAAAACCACACTGGAATATGCAACCAAAGAATCATTAACACTAATGTTGTTGCTGGAAAGGACAAAACTTCAGTGACATTGGCCGGCAATTCATCTCTTTGTCCTATCCGTGGGTGGGCTATATACACAAAAGACAACAGCATAAGAATTGGTTCCAAAGGAGATGTTTTTGTCATAAGAGAACCTTTTATATCATGTTCTCACTTGGAATGCAGAACCTTTTTTCTGACCCAAGGTGCTCTATTAAATGACAAGCATTCAAATGGGACTGTTAAGGACAGAAGCCCTCATAGGGCCTTAATGAGCTGTCCTCTAGGTGAAGCTCCGTCTCCATACAATTCAAGGTTTGAATCAGTTGCTTGGTCAGCAAGCGCATGCCATGATGGCATGGGCTGGCTAACAATCGGAATTTCTGGTCCAGATGATGGAGCAGTGGCTGTACTAAAATACAACGGCATAATAACTGAAACCATAAAAAGTTGGAAGAAGCGAATATTAAGAACACAAGAGTCTGAATGTGTCTGTGTAAACGGTTCATGTTTTACCATAATGACCGATGGCCCGAGTAATGGGGCCGCCTCGTACAGAATCTTCAAAATCGAGAAGGGGAAGGTTACTAAATCAATAGAGTTGGATGCACCCAATTCTCATTACGAGGAATGTTCCTGTTACCCAGACACCGGCACAGTGATGTGTGTGTGCAGGGACAATTGGCACGGTTCAAATCGACCTTGGGTGTCTTTTAATCAAAACCTGGATTATCAAATAGGATACATCTGCAGTGGGGTGTTCGGTGACAATCCGCGTCCCAAAGATGGAAAAGGCAGCTGTAATCCAGTGACTGTTGATGGAGCAGACGGAGTAAAGGGGTTTTCATACAGATATGGTAATGGTGTTTGGATAGGAAGGACTAAAAGTAACAGATTCAGAAAGGGATTTGAGATGATTTGGGATCCTAATGGATGGACAGATACCGACAGTGATTTCTCAGTGAAACAGGATGTAGTGGCAATGACTGATTGGTCAGGGTACAGCGGAAGTTTCGTTCAACATCCTGAGCTAACAGGATTGGACTGTATGAGACCTTGCTTCTGGGTTGAATTAGTCAGAGGGCGGCCTAGAGAAAATACAATCTGGACTAGTGGGAGCAGCATTTCTTTTTGTGGCGTGAATAGCGATACTGCAAACTGGTCTTGGCCAGACGGTGCCGAGTTGCCGTTCACCATTGACAAG
>cds_ABD60958_A/Texas/36/1991_1991//_NA_H1N1_Human_1991
ATGAATCCAAATCAAAAAATAATAACCATTGGATCAATCAGTATGGCAATCGGAATAATTAGTCTAATATTGCAAATAGGAAATATTATTTCAATATGGGCTAGCCACTCAATCCAAACTGGAAGTCAAAACCACACTGGAATATGCAACCAAAGAATCATTAACACTAATGTTGTTGCTGGAAAGGACAAAACTTCAGTGACATTGGCCGGCAATTCATCTCTTTGCCCTATCCGTGGGTGGGCTATATACACAAAAGACAACAGCATAAGAATTGGTTCCAAAGGAGATGTTTTTGTCATAAGAGAGCCTTTTATATCATGTTCTCACTTGGAATGCAGAACCTTTTTTCTGACCCAAGGTGCTCTATTAAATGACAAGCATTCAAATGGGACCGTTAAGGACAGAAGCCCTTATAGGGCCTTAATGAGCTGTCCTCTAGGTGAAGCTCCGTCTCCATACAATTCAAGATTTGAATCAGTTGCTTGGTCAGCAAGCGCATGCCATGATGGCATGGGCTGGCTAACAATCGGAATTTCTGGTCCAGATAATGGAGCAGTGGCTGTACTAAAATACAACGGCATAATAACTGAAACCATAAAAAGTTGGAAGAAGCGAATATTAAGAACACAAGAGTCTGAATGTGTCTGTGTGAACGGTTCATGTTTTACCATAATGACCGATGGCCCGAGTAATGGGGCCGCCTCGTACAGAATCTTCAAAATCGAGAAGGGGAAGGTTACTAAATCAATAGAGTTGGATGCACCCAATTATCATTACGAGGAATGTTCCTGTTACCCAGACACCGGCACAGTGATGTGTGTGTGCAGGGACAATTGGCACGGTTCAAATCGACCTTGGGTGTCTTTTAATCAAAACCTGGATTATCAAATAGGATACATCTGCAGTGGGGTGTTCGGTGACAATCCGCGTCCCAAAGATGGAGAAGGCAGCTGTAATCCAGTGACTGTTGATGGAGCAGACGGAGTAAAGGGGTTTTCATACAGATATGGTAATGGTGTTTGGATAGGAAGGACTAAAAGTAACAGACTCAGAAAGGGATTTGAGATGATTTGGGATCCTAATGGATGGACAGATACCGACAGTGATTTCTCTGTGAAACAGGATGTCGTGGCAATGACTGATTGGTCAGGGTACAGCGGAAGTTTCGTTCAACATCCTGAGCTAACAGGATTGGACTGTATGAGACCTTGCTTCTGGGTTGAATTAATCAGAGGGCGACCTAGAGAAAATACAATCTGGACTAGTGGGAGCAGCATTTCTTTTTGTGGCGTAAATAGCGATACTGCAAACTGGTCTTGGCCAGACGGTGCCGAGTTGCCATTCACCATTGACAAG
>cds_BAA06715_A/Hokkaido/2/1992_1992//_NA_H1N1_Human_1992
ATGAATCCAAATCAGAAAATAATAACCATTGGATCAATCAGTATGGCAATCGGAATAATTAGTCTAATATTGCAAATAGGAAATATTATTTCAATATGGGCTAGCCACTCAATCCAAACTGGAAGTCAAAACCACACTGGAATATGCAACCAAAGAATCATTAACACTAATGTTGTTGCTGGAAAGGACAAAACTTCAGTGACATTGGCCGGCAATTCATCTCTTTGCCCTATCCGTGGGTGGGCTATATACACAAAAGACAACAGCATAAGAATTGGTTCCAAAGGAGATGTTTTTGTCATAAGAGAGCCTTTTATATCATGTTCTCACTTGGAATGCAGAACCTTTTTTCTGACCCAAGGTGCTCTATTAAATGACAAGCATTCAAATGGGACCGTTAAGGACAGAAGCCCTTATAGGGCCTTAATGAGCTGTCCTCTAGGTGAAGCTCCGTCTCCATACAATTCAAGATTTGAATCAGTTGCTTGGTCAGCAAGCGCATGCCATGATGGCATGGGCTGGCTAACAATCGGAATTTCTGGTCCAGATAATGGAGCAGTGGCTGTACTAAAATACAACGGCATAATAACTGAAACCATAAAAAGTTGGAAGAAGCGAATATTAAGAACACAAGAGTCTGAATGTGTCTGTGTGAACGGTTCATGTTTTACCATAATGACCGATGGCCCGAGTAATGGGGCCGCCTCGTACAGAATCTTCAAAATCGAGAAGGGGAAGGTTACTAAATCAATAGAGTTGGATGCACCCAATTATCATTACGAGGAATGTTCCTGTTACCCAGACACCGGCACAGTGATGTGTGTGTGCAGGGACAATTGGCACGGTTCAAATCGACCTTCCGTGTCTTTTAATCAAAACCTGGATTATCAAATAGGATACATCTGCAGTGGGGTGTTCGGTGACAATCCGCGTCCCAAAGATGGAGAAGGCAGCTGTAATCCAGTGACTGTTGATGGAGCAGACGGAGTAAAGGGGTTTTCATACAGATATGGTAATGGTGTTTGGATAGGAAGGACTAAAAGTAACAGACTCAGAAAGGGATTTGAGATGATTTGGGATCCTAATGGATGGACAGATACCGACAGTGATTTCTCAGTGAAACAGGATGTCGTGGCAATGACTGATTGGTCAGGGTACAGCGGAAGTTTCGTTCAACATCCTGAGCTAACAGGATTGGACTGTATGAGACCTTGCTTCTGGGTTGAATTAATCAGAGGGCGACCTAGAGAAAAGACAATCTGGACTAGTGGGAGCAGCATTTCTTTTTGTGGCGTAAATAGCGATACTGCAAACTGGTCTTGGCCAGACGGTGCCGAGTTGCCATTCACCATTGACAAG
>cds_AFO64838_A/Wellington/47/1992_1992//_NA_H1N1_Human_1992
ATGAATCCAAATCAAAAAATAATAACCATTGGATCAATCAGTATGGCAATCGGAATAATTAGTCTAATATTGCAAATAGGAAATATTATTTCAATATGGGCTAGCCACTCAATCCAAACTGGAAGTCAAAACCACACTGGAATATGCAACCAAAGAATCATTAACACTAATGTTGTTGCTGGAAAGGACAAAACCTCAGTGACATTGGCCGGCAATTCATCTCTTTGCCCTATCCGTGGATGGGCTATATACACAAAAGACAACAGCATAAGAATTGGTTCCAAAGGAGATGTTTTTGTCATAAGAGAGCCTTTTATATCATGTTCTCACTTGGAATGCAGAACCTTTTTTCTGACCCAAGGTGCTCTATTAAATGACAAGCATTCAAATGGGACCGTTAAGGACAGAAGCCCTTATAGGGCCTTAATGAGCTGTCCTCTAGGTGAAGCTCCGTCTCCATACAATTCAAGATTTGAATCAGTTGCTTGGTCAGCAAGCGCATGCCATGATGGCATGGGCTGGCTAACAATCGGAATTTCTGGTCCAGATAATGGAGCAGTGGCTGTACTAAAATACAACGGCATAATAACTGAAACCATAAAAAGTTGGAAGAAGCGAATATTAAGAACACAAGAGTCTGAATGTGTCTGTGTGAACGGTTCATGTTTTACCATAATGACCGATGGCCCGAGTAATGGGGCCGCATCGTACAGAATCTTCAAAATCGAGAAGGGGAGGGTTACTAAATCAATAGAGTTGGATGCACCCAATTATCATTACGAGGAATGTTCCTGTTACCCAGACACCGGCACAGTGATGTGTGTGTGCAGGGACAATTGGCACGGTTCAAATCGACCTTGGGTGTCTTTTAATCAAAACCTGGATTATCAAATAGGATACATCTGCAGTGGGGTGTTCGGTGACAATCCGCGTCCCAAAGATGGAGAAGGCAGCTGTAATCCAGTGACTGTTGATGGAGCAGACGGAGTAAAGGGGTTTTCATACAGATATGGTAATGGTGTTTGGATAGGAAGGACTAAAAGTAACAGACTCAGAAAGGGATTTGAGATGATTTGGGATCCTAATGGATGGACAGATACCGACAGTGATTTCTCAATGAAACAGGATGTCGTGGCAATGACTGATTGGTCAGGGTACAGCGGAAGTTTCGTTCAACATCCTGAGCTAACAGGATTGGACTGTATGAGACCTTGCTTCTGGGTTGAATTAGTAAGAGGGCTACCTAGAGAAAATACAATCTGGACTAGTGGGAGCAGCATTTCTTTTTGTGGCGTAAATAGCGATACTGCAAACTGGTCTTGGCCAGACGGTGCCGAGTTGCCATTCACCATTGACAAG
>cds_AFO64849_A/Florida/2/1993_1993//_NA_H1N1_Human_1993
ATGAATCCAAATCAAAAAATAATAACCATTGGGTCAATCAGTATGGCAATCGGAATAATTAGTCTAATATTGCAAATAGGAAATATTATTTCAATATGGGCTAGCCACTCAATCCAAACCGGAAGTCAAAACCACACTGGAATATGCAACCAAAGAATCATTAACACTAATGTTGTTGCTGGAAAGGACAAAACTTCAGTGACATTGGCCGGCAATTCATCTCTTTGTCCTATCCGTGGGTGGGCTATATACACAAAAGACAACAGCATAAGAATTGGTTCCAAAGGAGATGTTTTTGTCATAAGAGAGCCTTTTATATCATGTTCTCACTTGGAATGCAGAACCTTTTTTCTGACCCAAGGTGCTCTATTAAATGACAAGCATTCAAATGGGACCGTTAAGGACAGAAGCCCTTATAGGGCCTTAATGAGCTGTCCTCTAGGTGAAGCTCCGTCTCCATACAATTCAAGGTTTGAATCAGTTGCTTGGTCAGCAAGCGCATGCCATGATGGCATGGGCTGGCTAACAATCGGAATTTCTGGTCCAGATAATGGAGCAGTGGCTGTACTAAAATACAACGGCATAATAACTGAAACCATAAAAAGTTGGAAGAAGCAAATATTAAGAACACAAGAGTCTGAATGTGTCTGTGTGAACGGTTCATGTTTTACCATAATGACTGATGGCCCGAGTAATGGGGCCGCCTCGTACAGAATCTTCAAAATTGAGAAGGGGAAGATTACTAAATCAATAGAGTTGGATGCACCCAATTCTCATTACGAGGAATGTTCCTGTTACCCAGACACCGGCACAGTGATGTGTGTGTGCAGGGACAATTGGCACGGTTCAAATCGACCTTGGGTGTCTTTCAATCAAAACCTGGATTATCAAATAGGATACATCTGCAGTGGGGTGTTCGGTGACAATCCGCGTCCCAAAGATGGAGAAGGCAGCTGTAATCCAGTGACTGTTGATGGAGCAGACGGAGTAAAGGGGTTTTCATACAGATATGGTAATGGTGTTTGGATAGGAAGGACTAAAAGTAACAGACTCAGAAAGGGATTTGAGATGATTTGGGATCCTAATGGATGGACAGATACCGACAGTGATTTCTCAGTGAAACAGGATGTCGTGGCAATGACTGATTGGTCAGGGTACAGCGGAAGTTTCGTTCAACATCCTGAGCTAACAGGATTGGACTGTATGAGACCTTGCTTCTGGGTTGAATTAGTCAGGGGGCGACCTAGAGAAAATACAATCTGGACTAGTGGGAGCAGCATTTCTTTTTGTGGCGTAAATAGTGATACTGCAAACTGGTCTTGGCCAGACGGTGCCGAGTTGCCATTCACCATTGACAAG
>cds_AAB03295_A/Wisconsin/4754/1994_1994//_NA_H1N1_Human_1994
ATGAATACAAATCAAAGAATAATAACCGTTGGGACAGTCTGTCTGATAGTTGGAATAGTTAGTCTATTATTGCAGATAGGAAATATAGTCTCGTTATGGATAAGCCATTCAATTCAGACTGGAGAAAAAAACCACCCTGAGATATGCAGCCAAAATGTCATTAATACCAACATTGCTGATGGACAGGGTGTGACTTCAATAATACTAGCCGGCAATTCCTCTCTTTGTCCAATAAGTGGGTGGGCTATATACAGCAAAGACAATAGCATAAGAATTGGTTCCAAAGGAGGCATTTTTGTCATAAGAGAACCATTCATTTCATGCTCTCACTTGGAGTGCAGAACTTTTTTTCTGACCCAAGGTGCTTTGCTGAATGACAGGCATTCTAATGGAACCGTCAAGGACAGGAGTCCTTATAGAACCTTAATGAGCTGCCCGATTGGTGAAGCTCCATCTCCGTATAATTCAAGGTTCGAATCAGTTGCTTGGTCAGCAAGTGCATGCCATGATGGAATGGGATGGCTAACAATCGGGATTTCCGGTCCAGATAATGGAGCAGTGGCTGTTTTGAAATACAATGGTATAATAACAGATACAATAAAAAGTTGGAGAAACAAAATACTAAGAACACAAGAGTCAGAATGTGTTTGTATAAACGGTTCGTGTTTTACTATAATGACTGATGGCCCAAGCAATGGGCAGGCCTCGTACAAAATATTCAAAATGGAGAAAGGGAAGATTATTAAGTCAGTTGAGCTGGATGCACCTAATTACCACTATGAGGAATCCTCCTGTTACCCTGATACAGGCAAAGTGGTGTGTGTGTGCAGAGACAATTGGCATGCTTCGAATCGACCATGGGTCTCTTTCGATCAGAATCTTGATTATCAGATAGGGTACATATGCAGTGGGGTTTTCGGTGATAACCCGCGTTCTAATGATGGGAAAGGCAATTGTGGCCCAGTACTTTCTAATGGAGCAAATGGAGTGAAGGAGGTCTCATTTAGATATGGCAATGGTGTTTGGATAGGAAGAACTAAAAGTATCAGCTCTAGAAGTGGATTTGAGATGATTTGGGATCCAAATGGATGGACGGAAACTGATAGTAGTTTCTCTATAAAGCAGGATATTATAGCATTAACTGATTGGTCAGGATACAGTGGAAGTTTTGTCCAACATCCCGAATTAACAGGAATGAACTGCATAAAGCCTTGTTTCTGGGTAGAGTTAATCAGAGGACAACCCAAGGAGAGCACAATCTGGACTAGTGGAAGCAGCATTTCTTTCTGTGGCGTGGACAGTGAAACCGCAAGCTGGTCATGGCCAGACGGAGCTGATCTGCCATTCACCATTGACAAG
>cds_ABG88325_A/New_York/650/1995_1995/12/15_NA_H1N1_Human_1995
ATGAATCCAAATCAAAAAATAATAACCATTGGATCAACCAGTATTGCAATTGGAATAATTAGTCTGATATTGCAAATAGGAAATATTATTTCAATATGGGCTAGCCACTCAATCCAAACTGGAAGTCAAAACCACACTGGAATATGCAACCAAAGAATCATTAACACTAGTGTTGTTGCTGGAAAGGACAAAACCTCAATGACATTGGCCGGCAATTCATCTCTTTGCCCTATCCGTGGATGGGCTATATACACAAAAGACAACAGCATAAGAATTGGTTCCAAAGGAGATGTTTTTGTCATAAGAGAGCCTTTTATATCATGTTCTCACTTGGAATGCAGAACCTTTTTTCTGACCCAAGGTGCTCTATTAAATGACAAGCATTCAAATGGGACCGTTAAGGACAGAAGCCCTTATAGGGCCTTAATGAGCTGTCCTCTAGGTGAAGCTCCGTCTCCATACAATTCAAGATTTGAATCAGTTGCTTGGTCAGCAAGCGCATGCCATGATGGCTTGGGCTGGCTAACAATCGGAATTTCTGGTCCAGATAATGGGGCAGTGGCTGTACTAAAATACAACGGCATAATAACTGAAACCATTAAAAGTTGGAAGAAGCGAATATTAAGAACACAAGAGTCTGAATGTGTCTGTATGAACGGTTCATGTTTTACCATAATGACCGATGGCCCGAGTAATGGGGCCGCATCGTACAGAATCTTCAAAATCGAGAAGGGGAGAGTTACTAAATCAATAGAGTTGGATGCACCCAATTATCATTACGAGGAATGTTCATGTTACCCAGACACCGGCACAGTGATGTGTGTGTGCAGGGACAATTGGCACGGTTCAAATCGACCTTGGGTGTCTTTTAATCAAAACCTGGATTATCAAACAGGATACATCTGCAGTGGGGTGTTCGGTGACAATCCGCGTCCCAAAGATGGAGAAGGCAGCTGTAATCCAGTGACTGCTGATGGAGCAGACGGAGTAAAGGGGTTTTCATACAGATATGGTAATGGTGTTTGGATAGGAAGGACTAAAAGTAACAGACTCAGAAAGGGATTTGAGATGATTTGGGATCCTAATGGATGGACAGATACCGACAGTGATTTCTCAATGAAACAGGATATCGTGGCAATGACTGATTGGTCAGGGTACAGCGGAAGTTTTGTTCAACATCCTGAGCTAACAGGATTGGACTGTATGAGACCTTGCTTCTGGGTTGAATTAGTCAGAGGGCTACCTAGAGAAAATACAATCTGGACTAGTGGGAGCAGCATTTCTTTTTGTGGCGTAAATAGCGATACTGCAAACTGGTCTTGGCCAGACGGTGCCGAGTTGCCATTCACCATTGACAAG
>cds_CAD57264_A/Bayern/7/1995_1995//_NA_H1N1_Human_1995
ATGAATCCAAATCAAAAAATAATAACCATTGGATCAATCAGTGTGGCAATCGGAATAATTAGTCTAATATTGCAAATAGGAAATATTATTTCAATATGGGCTAGCCACTCAATCCAAACTGGAAGTCAAAACTACACTGGAATATGCAACCAAAGAATCATTAACACTAATGTTGTTGCTGGAAAGGACAAAACCTCAATGACATTGGCCGGCAATTCATCTCTTTGCCCTATCCGTGGATGGGCTATATACACAAAAGACAACAGCATAAGAATTGGTTCCAAAGGAGATGTTTTTGTCATAAGAGAGCCTTTTATATCATGTTCTCACTTGGAATGCAGAACCTTTTTTCTGACCCAAGGTGCTCTATTAAATGACAAGCATTCAAATGGGACCGTTAAGGACAGAAGCCCTTATAGGGCCTTAATGAGCTGTCCTCTGGGTGAAGCTCCGTCTCCATACAATTCAAGATTTGAATCAGTTGCTTGGTCAGCAAGCGCATGCCATGATGGCTTGGGCTGGCTAACAATCGGAATTTCTGGTCCAGATAATGGAGCAGTGGCTGTACTAAAATACAACGGTATAATAACTGAAACCATAAAAAGTTGGAAGAAGCAAATCTTAAGAACACAAGAGTCTGAATGTGTCTGTGTGAACGGTTCATGTTTTACCATAATGACCGATGGCCCGAGTAATGGGGCCGCATCGTACAGAATCTTCAAAATCGAGAAGGGGAGAGTTACTAAATCAATAGAGTTGGATGCACCCAATTATCATTACGAGGAATGTTCCTGTTACCCAGACACCGGCACAGTGATGTGTGTGTGCAGGGACAATTGGCATGGTTCAAATCGACCTTGGGTGTCTTTTAATCAAAACCTGGATTATCAAATAGGATACATCTGCAGTGGGGTGTTCGGTGACAATCCGCGTCCCAAAGATGGAGAAGGCAGCTGTAATCCAGTGACTGTTGATGGAGCAAACGGAGTAAAGGGGTTTTCATACAGATATGGTAATGGTGTTTGGATAGGAAGGACTAAAAGTAACAGACTCAGAAAGGGATTTGAGATGATTTGGGATCCTAATGGATGGACAGATACCGACAGTGATTTCTCAATGAAACAGGATGTCGTGGCAATGACTGATTGGTCAGGGTACAGCGGAAGTTTTGTTCAACATCCTGAGCTAACAGGATTGGACTGTATGAGACCTTGCTTCTGGGTTGAATTAGTCAGAGGGCTACCTAGAGAAAATACAATCTGGACTAGTGGGAGCAGCATTTCTTTTTGTGGCGTAAATAGCGAGACTGCAAATTGGTCTTGGCCAGACGGTGCTGAGTTGCCATTCACCATTGACAAG
>cds_ABI21522_A/Nanchang/13/1996_1996//_NA_H1N1_Human_1996
ATGAATCCAAATCAAAAAATAATAACCATTGGATCAATCAGTATAGCAATCGGAATAATTAGTCTAATGTTGCAAATAGGAAATATTATTTCAATATGGGCTAGTCACTCAATCCAAACTGGAAGTCAAAACCACACTGGAATATGCAACCAAAGAATCATCAACACTAATGTTGTTGCTGGAAAGGACAAAACTTCAGTGACATTGGCCGGCAATTCATCTCTTTGTTCTATCAGTGGATGGGCTATATACACAAAAGACAACAGCATAAGAATTGGTTCCAAAGGAGATGTTTTTGTCATGAGAGAGCCTTTCATATCATGTTCTCACTTGGAATGCAGAACCTTTTTTCTGACCCAAGGTGCTCTATTAAATGACAAACATTCAAATGGGACCGTTAAGGACAGAAGTCCTTATAGGGCCTTAATGAGTTGTCCTCTAGGTGAAGCTCCGTCTCCATATAATTCAAAGTTTGAATCAGTTGCTTGGTCAGCAAGCGCATGCCATGATGGCATGGGCTGGTTAACAATCGGAATTTCTGGTCCAGATAATGGAGCAGTGGCTGTACTAAAATACAACGGCATAATAACTGAAACCATAAAAAGTTGGAAAAAGCGAATATTAAGAACACAAGAGTCTGAATGTGTCTGTGTGAACGGGTCATGTTTTACCATAATGACCGATGGCCCGAGTAATGGGGCCGCCTCGTACAAAATCTTCAAGATCGAAAAGGGGAAGGTTATTAAATCAATAGAGTTGAATGCACCCAATTCTCATTATGAGGAATGTTCCTGTTACCCAGACACTGGCACAGTGATGTGTGTATGCAGGGACAACTGGCACGGTTCAAATCGACCTTGGGTGTCTTTTAATCAAAACCTGGATTATCAAATAGGATACATCTGCAGTGGGGTGTTCGGTGACAATCCGCGTCCCAAAGATGGAGAGGGCAGCTGTAATCCAGTGACTGTTGATGGAGCAGACGGAGTAAAGGGGTTTTCATACAAATATGGTAATGGTGTTTGGATAGGAAGGACTAAAAGTAACAGACTCAGAAAGGGGTTTGAGATGATTTGGGATCCTAATGGATGGACAGATACCGACAGTGATTTCTCAGTGAAACAGGATGTTGTGGCAATAACTGATTGGTCAGGGTACAGCGGAAGTTTCGTTCAACATCCTGAGTTAACAGGATTGGACTGTATAAGACCTTGCTTCTGGGTTGAGTTAGTCAGAGGACGGCCTAGAGAAAATACAATCTGGACTAGTGGGAGCAGCATTTCTTTTTGTGGCGTAAATAGTGATACTGCAAACTGGTCTTGGCCAGACGGTGCTGAGTTGCCATTCACCATTGACAAG
>cds_CAD57259_A/Johannesburg/82/96_1996//_NA_H1N1_Human_1996
ATGAATCCAAATCAAAAAATAATAACCATTGGATCAATCAGTATTGCAATTGGAATAATTAGTCTGATATTGCAAATAGGAAATATTATTTCAATATGGGCTAGCCACTCAATCCAAACTGAAAGTCAAAACCACACTGGAATATGCAACCAAAGAATCATTAACACTAATGTTGCTGCTGGAAAGGACAAAACCTCAATGACATTGGCCGGCAATTCATCTCTTTGCCCTATCCGTGGATGGGCTATATACACAAAAGACAACAGCATAAGAATTGGTTCCAAAGGAGATATTTTTGTCATAAGAGAGCCTTTTATATCATGTTCTCACTTGGAATGCAGAACCTTTTTTCTGACCCAAGGTGCTCTATTAAATGACAAGCATTCAAATGGGACCGTTAAGGACAGAAGCCCTTATAGGGCCTTAATGAGCTGTCCTCTAGGTGAAGCTCCGTCTCCATACAATTCAAGATTTGAATCAGTTGCTTGGTCAGCAAGCGCATGCCATGATGGCTTGGGCTGGCTAACAATCGGAATCTCTGGTCCAGATAATGGGGCAGTGGCTGTACTAAAATACAACGGCATAATAACTGAAACCATTAAAAGTTGGAAGAAGCGAATATTAAGAACACAAGAGTCTGAATGTGTCTGTATGAACGGTTCATGTTTTACCATAATGACCGATGGCCCGAGTAATGGGGCCGCATCGTACAGAATCTTCAAAATCGAGAAGGGGAGAGTTACTAAATCAATAGAGTTGGATGCACCCAATTATCATTACGAGGAATGTTCATGTTACCCAGAAACCGGCACAGTGATGTGTGTGTGCAGGGACAATTGGCACGGTTCAAATCGACCTTGGGTGTCTTTTAATCAAAACCTGGATTATCAAATAGGATACATCTGCAGTGGGGTGTTTGGTGACAATCCGCGTCCCAAAGATGGAGAAGGCAGCTGTAATCCAGTGACTGTTGATGGAGCAGACGGAGTAAAGGGGTTTTCATACAGATATGGTAATGGTGTTTGGATAGGAAGGACTAAAAGTAACAGACTCAGAAAGGGATTTGAGATGATTTGGGATCCTAATGGATGGACAGATACCGACAGTGATTTCTCAATGAAACAAGATATCGTGGCAATGACTGATTGGTCAGGGTACAGCGGAAGTTTTGTTCAACATCCTGAGCTAACAGGATTGGACTGTATGAGACCTTGCTTCTGGGTTGAATTAGTCAGAGGGCTACCTAGAGAAAATACAATCTGGACTAGTGGGAGCAGCATTTCTTTTTGTGGCGTAAATAGCGATACTGCAAATTGGTCTTGGCCAGACGGTGCCGAGTTGCCATTCACCATTGACAAG
>cds_AFJ74462_A/Malaysia/12530/1997_1997/05/07_NA_H1N1_Human_1997
ATGAATCCAAATCAAAAAATAATAACCATTGGATCAATCAGTGTGGCAATCGGAATAATTAGTCTAATATTGCAAATAGGAAATATTATTTCAATATGGGCTAGCCACTCAATCCAAACTGGAAGTCAAAACTACACTGGAATATGCAACCAAAGAATCATTAACACTAATGTTGTTGCTGGAAAGGACAAAACCTCAATGACATTGGCCGGCAATTCATCTCTTTGCCCTATCCGTGGATGGGCTATATACACAAAAGACAACAGCATAAGAATTGGTTCCAAAGGAGATGTTTTTGTCATAAGAGAGCCTTTTATATCATGTTCTCACTTGGAATGCAGAACCTTTTTTCTGACCCAAGGTGCTCTATTAAATGACAAGCATTCAAATGGGACCGTTAAGGACAGAAGCCCTTATAGGGCCTTAATGAGCTGTCCTCTGGGTGAAGCTCCGTCTCCATACAATTCAAGATTTGAATCAGTTGCTTGGTCAGCAAGCGCATGCCATGATGGCTTGGGCTGGCTAACAATCGGAATTTCTGGTCCAGATAATGGAGCAGTGGCTGTACTAAAATACAACGGCATAATAACTGAAACCATAAAAAGTTGGAAGAAGCAAATCTTAAGAACACAAGAGTCTGAATGTGTCTGTGTGAACGGTTCATGTTTTACCATAATGACCGATGGCCCGAGTAATAGGGCCGCATCGTACAGAATCTTCAAAATCGAGAAGGGGAGAGTTACTAAATCAATAGAGTTGGATGCACCCAATTATCATTACGAAGAATGTTCCTGTTACCCAGACACCGGCACAGTAATGTGTGTGTGCAGGGACAATTGGCACGGTTCAAATCGACCTTGGGTGTCTTTTAATCAAAACCTTGATTATCAAATAGGATACATCTGCAGCGGGGTGTTCGGTGACAATCCGCGTCCCAAAGATGGAGAAGGCAGCTGTAATCCAGTGACTGTTGATGGAGCAGACGGAGTAAAGGGGTTTTCATACAGATATGGTAATGGTGTTTGGATAGGAAGGACTAAAAGTAACAGACTAAGAAAGGGATTTGAGATGATTTGGGATCCTAATGGATGGACAGATACCGACAGTGATTTCTCAATGAAACAGGATGTCGTGGCAATGACTGATTGGTCAGGGTACAGCGGAAGTTTTGTTCAACATCCTGAGCTAACAGGATTGGACTGTATGAGACCTTGCTTCTGGGTTGAATTAGTCAGAGGGCTACCTAGAGAAAATACAATCTGGACTAGTGGGAGCAGCATTTCTTTTTGTGGCGTAAATAGCGAGACTGCAAACTGGTCTTGGCCAGACGGTGCTGAGTTGCCATTCACCATTGACAAG
>cds_CAD57256_A/Johannesburg/159/1997_1997//_NA_H1N1_Human_1997
ATGAATCCAAATCAAAAAATAATAACCATTGGATCAATCAGTGTGGCAATCGGAATAATTAGTCTAATGTTGCAAATAGGAAATATTATTTCAATATGGGCTAGTCACTCAATCCAAACTGGAAGTCAAAACCACACTGGAATATGCAACCAAAGAATCATCAACACTAATGTTGTTGCTGGAAAGGACAAAACTTCAGTGACATTGGCCGGCAATTCATCTCTTTGTTCTATCAGTGGATGGGCTATATACACAAAAGACAACAGCATAAGAATTGGTTCCAAAGGAGATGTTTTTGTCATAAGAGAGCCTTTCATATCATGTTCTCACTTGGAATGCAGAACCTTTTTTCTGACCCAAGGTGCTCTATTAAATGACAAACATTCAAATGGGACCGTTAAGGACAGAAGTCCTTATAGGGCCTTAATGAGCTGTCCTCTAGGTGAAGCTCCGTCTCCATATAATTCAAAGTTTGAATCAGTTGCTTGGTCAGCAAGCGCATGCCATGATGGCATGGGCTGGTTAACAATCGGAATTTCCGGTCCAGACAATGGAGCTGTGGCTGTACTAAAATACAACGGCATAATAACTGAAACCATAAAAAGTTGGAAAAAGCGAATATTAAGAACACAAGAGTCTGAATGTGTCTGTGTGAACGGGTCATGTTTTACCATAATGACCGATGGCCCGAGTAATGGGGCCGCATCGTACAGAATCTTCAAAATCGAGAAGGGGAGAGTTACTAAATCAATAGAGTTGGATGCACCCAATTATCATTACGAGGAATGTTCCTGTTACCCAGACACCGGCACAGTGATGTGTGTGTGCAGGGACAACTGGCACGGTTCAAATCGACCTTGGGTGTCTTTTAATCAAAACCTGGATTATCAAATAGGATACATCTGCAGTGGGGTGTTCGGTGACAATCCGCGTCCCAAAGATGGAGAGGGCAGCTGTAATCCAGTGACTGTTGATGGAGCAGACGGAGTAAAGGGGTTTTCATACAAATATGGTAATGGTGTTTGGATAGGAAGGACTAAAAGTAACAGACTTAGAAAGGGGTTTGAGATGATTTGGGATCCTAATGGATGGACAGATACCGACAGTGATTTCTCAGTGAAACAGGATGTTGTGGCAATAACTGATTGGTCAGGGTACAGCGGAAGTTTCGTTCAACATCCTGAGTTAACAGGGTTGGACTGTATAAGACCTTGCTTCTGGGTTGAGTTAGTCAGAGGACGGCCTAGAGAAAATACAATCTGGACTAGTGGGAGCAGCATTTCTTTTTGTGGCGTAAATAGTGATACTGCAAACTGGTCTTGGCCAGACGGTGCTGAGTTGCCATTCACCATTGACAAG
>cds_CAD57258_A/Oslo/734/98_1998//_NA_H1N1_Human_1998
ATGAATCCAAATCAAAAAATAATAACCATTGGATCAATCAGTGTGGCAATCGGAATAATTAGTCTAATATTGCAAATAGGAAATATTATTTCAATATGGGCTAGCCACTCAATCCAAACTGGAAGTCAAAACTACACTGGAATATGCAACCAAAGAATCATTAACACTAATGTTGTTGCTGGAAAGGACAAAACCTCAATGGTATTGGCCGGCAATTCATCTCTTTGCCCTATCCGTGGATGGGCTATATACACAAAAGACAACAGCATAAGAATTGGTTCCAAAGGAGATATTTTTGTCATAAGAGAGCCTTTTATATCATGTTCTCATTTGGAATGCAGAACCTTTTTTCTGACCCAAGGTGCTCTATTAAATGACAAGCATTCAAATGGGACCGTTAAGGACAGAAGCCCTTATAGGGCCTTAATGAGCTGTCCTCTGGGTGAAGCTCCGTCTCCATACAATTCAAGATTTGAATCAGTTGCTTGGTCAGCAAGCGCATGCCATGATGGCTTGGGCTGGCTAACAATCGGAATTTCTGGTCCAGATAATGGAGCAGTGGCTGTACTAAAATACAACGGCATAATAACTGAAACCATAAAAAGTTGGAAGAAGCAAATCTTAAGAACACAAGAGTCTGAATGTGTCTGTGTGAACGGTTCATGTTTTACCATAATGACCGATGGCCCGAGTAATAGGGCCGCATCGTACAGAATCTTCAAAATCGAGAAGGGGAGAGTTACTAAATCAATAGAGTTGGATGCACCCAATTATCATTACGAAGAATGTTCCTGTTACCCAGACACCGGCACAGTAATGTGTGTGTGCAGGGACAATTGGCACGGTTCAAATCGACCTTGGGTGTCTTTTAATCAAAACCTTGATTATCAAATAGGATACATCTGCAGTGGGGTGTTCGGTGACAATCCGCGTCCCAAAGATGGAGAAGGCAGCTGTAATCCAGTGACTGTTGATGGAGCAGACGGAGTAAAGGGGTTTTCATACAGATATGGTAATGGTGTTTGGATAGGAAGGACTAAAAGTAACAGACTAAGAAAGGGCTTTGAGATGATTTGGGATCCTAATGGATGGACAGATACCGACAGTGATTTCTCAATGAAACAGGATGTCGTGGCAATGACTGATTGGTCAGGGTACAGCGGAAGTTTTGTTCAACATCCTGAGCTAACAGGATTGGACTGTATGAGACCTTGCTTCTGGGTTGAATTAGTCAGAGGGCTACCTAGAGAAAATACAATCTGGACTAGTGGGAGCAGCATTTCTTTTTGTGGCGTAAATAGCGAAACTGCAAACTGGTCTTGGCCAGACGGTGCTGAGTTGCCATTCACCATTGACAAG
>cds_ABQ53729_A/Neimenggu/36/1998_1998//_NA_H1N1_Human_1998
ATGAATCCAAATCAAAAAATAATAACCATTGGATCAATCAGTATAGCAATCGGAATAATTAGTCTAATGTTGCAAATAGGAAATATTATTTCAATATGGGCTAGTCACTCAATCCAAACTGGAAGTCAAAACCACACTGGAATATGCAACCAAAGAATCATCAACACTAATGTTGTTGCTGGAAAGGACAAAACTTCAATGACATTGGCCGGCAATTCATCTCTTTGTTCTATCAGTGGATGGGCTATATACACAAAAGACAACAGCATAAGAATTGGTTCCAAAGGAGATGTTTTTGTCATAAGAGAGCCTTTCATATCATGTTCTCACTTGGAATGCAGAACCTTTTTTCTGACCCAAGGTGCTCTATTAAATGACAAACATTCAAATGGGACCATTAAGGACAGAAGTCCTTATAGGGCCTTAATGAGCTGTCCTCTAGGTGAAGCTCCGTCCCCATATAATTCAAAGTTTGAATCAGTTGCTTGGTCAGCAAGCGCATGCCATGATGGCATGGGCTGGTTAACAATCGGAATTTCTGGTCCAGACAATGGAGCAGTGGCTGTACTAAAATACAACGGCATAATAACTGAAACCATAAAAAGTTGGAAAAAGCGAATATTAAGAACACAAGAGTCTGAATGTGTCTGTGTGAACGGGTCATGTTTTACCATAATGACCGATGGCCCGAGTAATGGGGCCGCCTCGTACAAAATCTTCAAGATCGAAAAGGGGAAGGTTACTAAATCAATAGAGTTGAATGCACCCAATTCCCATTATGAGGAATGTTCCTGTTACCCAGACGCTGGCACAGTGATGTGTGTATGCAGGGACAACTGGCACGGTTCAAATCGACCTTGGGTGTCTTTTAATCAAAACCTGGATTATCAAATAGGATACATCTGCAGTGGGGTGTTCGGTGACAATCCACGTCCCAAAGATGGAGAGGGCAGCTGTAATCCAGTGACTGTTGATGGAGCAGACGGAATAAAGGGATTTTCATACAAATATGGTAACGGTGTTTGGATAGGAAGGACTAAAAGTAACAGACTTAGAAAGGGGTTTGAGATGATTTGGGATCCTAATGGATGGACAGATACCGACAGTGATTTCTCAGTGAAACAGGATGTTGTGGCAATAACTGATTGGTCAGGGTACAGCGGAAGTTTCGTTCAACATCCTGAGTTAACAGGATTGGACTGTATAAGACCTTGCTTCTGGGTTGAGTTAGTCAGAGGACTGCCTAGAGAAAATACAATCTGGACTAGTGGGAGCAGCATTTCTTTTTGTGGCGTAAATAGTGATACTGCAAACTGGTCTTGGCCAGACGGTGCTGAGTTGCCATTCACCATTGACAAG
>cds_AFO64805_A/Nanchang/16A/1999_1999//_NA_H1N1_Human_1999
ATGAATCCAAATCAAAAAATAATAACCATTGGATCAATCAGTATAGCAATCGGAATAATTAGTCTAATGTTGCAAATAGGAAATATTATTTCAATATGGGCTAGTCACTCAATCCAAACTGGAAGTCAAAACCACACTGGAATATGCAACCAAAGAATCATCAACACTAATGTTGTTGCTGGAAAGGACAAAACTTCAGTGACATTGGCCGGCAATTCATCTCTTTGTTCTATCAGTGGATGGGCTATATACACAAAAGACAACAGCATAAGAATTGGTTCCAAAGGAGATGTTTTTGTCATAAGAGAGCCTTTCATATCATGTTCTCACTTGGAATGCAGAACCTTTTTTCTGACCCAAGGTGCTCTATTAAATGACAAACATTCAAATGGGACCGTTAAGGACAGAAGTCCTTATAGGGCCTTAATGAGCTGTCCTCTAGGTGAAGCTCCGTCCCCATATAATTCAAAGTTTGAATCAGTTGCTTGGTCAGCAAGCGCATGCCATGATGGCATGGGCTGGTTAACAATCGGAATTTCTGGTCCAGACAATGGAGCAGTGGCTGTACTAAAATACAACGGCATAATAACTGAAACCATAAAAAGTTGGAAAAAGCGAATATTAAGAACACAAGAGTCTGAATGTGTCTGTGTGAACGGGTCATGTTTTACCATAATGACCGATGGCCCGAATAATGGGGCCGCCTCGTACAAAATCTTCAAGATCGAAAAGGGGAAGGTTACTAAATCAATAGAGTTGAATGCACCCAATTCTCATTATGAGGAATGTTCCTGTTACCCAGACACTGGCACAGTGATGTGTGTATGCAGAGACAACTGGCACGGTTCAAATCGACCTTGGGTGTCTTTTAATCAAAACCTGGATTATCAAATAGGATACATCTGCAGTGGGGTGTTCGGTGACAATCCGCGTCCCAAAGATGGAGAGGGCAGCTGTAATCCAGTGACTGTTGATGGAGCAGACGGAGTAAAGGGATTTTCATACAAATATGGTAATGGTGTTTGGATAGGAAGGACTAAAAGTAACAGACTTAGAAAGGGGTTTGAGATGATTTGGGATCCTAATGGATGGACAGATACCGACAGTGATTTCTCAGTGAAACAGGATGTTGTGGCAATAACTGATTGGTCTGGGTACAGCGGAAGTTTCGTTCAACATCCTGAGTTAACAGGATTGGACTGTATAAGACCTTGCTTCTGGGTTGAGTTAGTCAGAGGACTGCCTAGAGAAAATACAATCTGGACTAGTGGGAGCAGCATTTCTTTTTGTGGCGTAAATAGTGATACTGCAAACTGGTCTTGGCCAGACGGTGCTGAGTTGCCATTCACCATTGACAAG
>cds_ABB51954_A/Taiwan/929/99_1999//_NA_H1N1_Human_1999
ATGAATCCAAATCAAAAAATAATAACCATTGGATCAATCAGTATAACAATCGGAATAATTAGTCTAATGTTGCAAATAGGAAATATTATTTCAATATGGGCTAGTCACTCAATCCAAACTGGAAGTCAAAACCACACTGGAATATGCAACCAAAGAACCATCAACACTAATGTTGTTGCTGGAAAGGACAAAACTTCAGTGACATTGGCCGGCAATTCATCTCTTTGTTCTATCAGTGGATGGGCTATATACACAAAAGACAACAGCATAAGAATTGGCTCCAAAGGAGATGTTTTTGTCATAAGAGAACCTTTCATATCATGTTCTCACTTGGAATGCAGAACCTTTTTTCTGACCCAAGGTGCTCTATTAAATGACAAACATTCAAATGGGACCGTTAAGGACAGAAGTCCTTATAGGGCCTTAATGAGCTGTCCTCTAGGTGAAGCTCCGTCCCCATACAATTCAAAGTTTGAATCAGTTGCATGGTCAGCAAGCGCATGCCATGATGGCATGGGCTGGTTAACAATCGGAATTTCTGGTCCAGACAATGGAGCTGTGGCTGTACTAAAATACAACGGCATAATAACTGAAACCATAAAAAGTTGGAAAAAGCGAATATTAAGAACACAAGGGTCTGAATGTGTCTGTGTGAACGGGTCATGTTTCACCATAATGACCGATGACCCGAGTAATGGAGCCCGCTCGTACAAAATCTTCAAGATCGAAAAGGGGAAGGTTACTAAATCAATAGAGTTGAATGCACCCAATTTTCATTATGAGGAATGTTCCTGTTACCCAGACACTGGCACAGTGATGTGTGTATGCAGGGACAACTGGCATGGTTCAAATCGACCTTGGGTGTCTTTTAATCAAAACCTGGATTATCAAATAGGATACATCTGCAGTGGGGTGTTCGGTGACACTCCGCGTCCCAAAGATGGAGAGGGCAGCTGTAATCCAGTGACTGTTGATGGAGCAGACGGAGTAAAGGGGTTTTCATACAAATATGGTAATGGTGTTTGGATAGGAAGGACTAAAAGTAACAGACTTAGAAAGGGGTTTGAGATGATTTGGGATCCTAATGGATGGACAGATACCGACAGTGATTTCTCAGTGAAACAGGATGTTGTGGCAATAACTGATTGGTCAGGGTACAGCGGAAGTTTCGTTCAACATCCTGAGTTAACAGGATTGGACTGTATAAGACCTTGCTTCTGGGTTGAGTTAGTCAGAGGACTGCCTAGAGAAAATACAATCTGGACTAGTGGGAGCAGCATTTCTTTTTGTGGCGTAAATAGTGATACCGCAAACTGGTCTTGGCCAGACGGTGCTGAGTTGCCGTTCACCATTGACAAG
>cds_ABD60870_A/Canterbury/30/2000_2000/08/16_NA_H1N1_Human_2000
ATGAATCCAAATCAAAAAATAATAACCATTGGATCAATCAGTATAGCAATCGGAATAATTAGTCTAATGTTGCAAATAGGAAATATTATTTCAATATGGGCTAGTCACTCAATCCAAACTGGAAGTCAAAACCACACTGGAATATGCAACCAAAGAATCATCAACACTAATGTTGTTGCTGGAAAGGACAAAACTTCAGTGACATTGGCCGGCAATTCATCTCTTTGTTCTATCAGTGGATGGGCTATATACACAAAAGACAACAGCATAAGAATTGGATCCAAAGGAGATGTTTTTGTCATAAGAGAACCTTTCATATCATGTTCTCACTTGGAATGCAGAACCTTTTTTCTGACCCAAGGTGCTCTATTAAATGACAAACATTCAAATGGGACCGTTAAGGACAGAAGTCCTTATAGGGCCTTAATGAGCTGCCCTCTAGGTGAAGCTCCGTCCCCATACAATTCGAAGTTTGAATCAGTTGCATGGTCAGCAAGCGCATGCCATGATGGCATGGGCTGGTTAACAATCGGAATTTCTGGTCCAGACAATGGAGCTGTGGCTGTACTAAAATACAACGGCATAATAACTGAAACCATAAAAAGTTGGAAAAAGCGAATATTAAGAACACAAGAGTCTGAATGTGTCTGTGTGAACGGGTCATGTTTCACCATAATGACCGATGGCCCGAGTAATGGGGCCGCCTCGTACAAAATCTTCAAGATCGAAAAGGGGAAGGTTACTAAATCAATAGAGTTGAATGCACCCAATTTTCATTATGAGGAATGTTCATGTTACCCAGACACTGGCACAGTGATGTGTGTATGCAGGGACAACTGGCATGGTTCAAATCGACCTTGGGTGTCTTTTAATCAAAACCTGGATTATCAAATAGGATACATCTGCAGTGGGGTGTTCGGTGACAATCCGCGTCCCAAAGATGGAGAGGGCAGCTGTAATCCAGTGACTGTTGATGGAGCAGACGGAGTAAAGGGGTTTTCATACAAATATGGTAATGGTGTTTGGATAGGAAGGACTAAAAGTAACAGACTTAGAAAGGGGTTTGAGATGATTTGGGATCCTAATGGATGGACAGATACCGACAGTAATTTCTCAGTGAAACAGGATGTTGTGGCAATAACTGATTGGTCAGGGTACAGCGGAAGTTTCGTTCAACATCCTGAGTTAACAGGATTGGACTGTATAAGACCTTGCTTCTGGGTTGAGTTAGTCAGAGGACTGCCTAGAGAAAATACAATCTGGACTAGTGGGAGCAGCATTTCTTTTTGTGGCGTAAATAGTGATACTGCAAACTGGTCTTGGCCAGACGGTGCTGAGTTGCCGTTCACCATTGACAAG
>cds_ABJ16645_A/South_Australia/45/2000_2000//_NA_H1N1_Human_2000
ATGAATCCAAATCAAAAAATAATAACCATTGGATCAATCAGTGTGGCAATCGGAATAATTAATCTAATATTGCAAATAGGAAATATTATTTCAATATGGGCTAGCCACTCAATCCAAACTGGAAGTCAAAACTACACTGGAATATGCAACCAAAGAATCATTAACACTAATGTTGTTGCTGGAAAGGACAAAACCTCGATGACATTGGCCGGCAATTCATCTCTTTGCCCTATCCGTGGATGGGCAATATACACAAAAGACAACAGCATAAGAATTGGTTCCAAAGGAGATGTTTTTGTCATAAGAGAGCCTTTTATATCATGTTCTCACTTGGAATGCAGAACCTTTTTTCTGACCCAAGGTGCTCTATTAAATGACAAGCATTCAAATGGGACCATTAAGGACAGAAGCCCTTTTAGGGCCTTAATGAGCTGTCCTCTGGGTGAAGCTCCGTCTCCATACAATTCAAGATTTGAATCAGTTGCTTGGTCAGCAAGCGCATGCCATGATGGCCTGGGCTGGCTAACAATCGGAATTTCTGGTCCAGATAATGGAGCAGTGGCTGTACTAAAATACAACGGCATAATAACTGAAACCATAAAAAGTTGGAAAAAGCAAATCCTAAGAACACAAGAGTCTGAATGTGTCTGTGTGAACGGTTCATGTTTTACCATAATGACCGATGGCCCGAGTAACAGGGCCGCATCGTACAGAATCTTCAAAATTGAGAAGGGGAGAGTTACTAAATCAATAGAGTTGGATGCACCCAATTATCATTACGAGGAATGTTCCTGTTATCCAGACACCGGCACAGTAATGTGTGTGTGCAGGGACAATTGGCACGGTTCAAATCGACCTTGGGTGTCCTTTAATCAAAACCTGGATTATCAAATAGGATACATCTGCAGTGGGGTGTTCGGTGACAATCCGCGTCCCAAAGATGGAGAAGGCAGCTGTAATCCAGTGACTGTTGATGGAGCAGACGGAGTAAAGGGGTTTTCATACAGATATGGTAATGGTGTTTGGATAGGAAGGACTAAAAGTAACAGACTAAGAAAGGGATTTGAGATGATTTGGGATCCTAATGGATGGACAGATACCGACAGTGATTTCTCAATGAAACAGGATGTCGTGGCAATGACTGATTGGTCAGGGTACAGCGGAAGTTTTGTTCAACACCCTGAGCTAACAGGATTGGACTGTATGAGACCTTGCTTCTGGGTTGAATTAGTCAGAGGGCTACCTAGAGAAAATACAATCTGGACTAGTGGGAGCAGCATTTCTTTTTGTGGCGTGAATAGCGAGACTGCAAACTGGTCTTGGCCAGACGGTGCTGAGTTGCCATTCACCATTGACAAG
>cds_ABW81473_A/Denmark/11/2001_2001//_NA_H1N1_Human_2001
ATGAATCCAAATCAAAAAATAATAACCATTGGATCAATCAGTATAGCAATCGGAATAATTAGCCTAATGTTGCAAATAGGAAATATTATTTCAATATGGGCTAGTCACTCAATCCAAACTGGAAGTCAAAACCACACTGGAATATGCAACCAAAGAATCATCAACACTAATGTTGTTGCTGGAAAGGACAAAACTTCAGTGACATTGGCCGGCAATTCATCTCTTTGTTCTATCAGTGGATGGGCTATATACACAAAAGACAACAGCATAAGAATTGGATCCAAAGGAGATGTTTTTGTCATAAGAGAACCTTTTATATCATGTTCTCACTTGGAATGCAGAACCTTTTTTCTGACCCAAGGTGCTCTATTAAATGACAAACATTCAAATGGGACCGTTAAGGACAGAAGTCCTTATAGGGCCTTAATGAGCTGTCCTCTAGGTGAAGCTCCGTCCCCATACAATTCAAAGTTTGAATCAGTTGCATGGTCAGCAAGCGCATGCCATGATGGCATGGGCTGGTTAACAATCGGAATTTCTGGTCCAGACAATGGAGCTGTGGCTGTACTAAAATACAACGGCATAATAACTGAAACCATAAAAAGTTGGAAAAAGCGAATATTAAGAACACAAGAGTCTGAATGTGTCTGTGTGAACGGGTCATGTTTCACCATAATGACCGATGGCCCGAGTAATGGGGCCGCCTCGTACAAAATCTTCAAAATCGAAAAGGGGAAGGTTACTAAATCAATAGAGTTGAATGCACCCAACTTTCATTATGAGGAATGTTCCTGTTACCCAGACACTGGCACAGTGATGTGTGTATGCAGGGACAACTGGCATGGTTCAAATCGACCTTGGGTGTCCTTTAATCAAAACCTGGATTACCAAATAGGATACATCTGCAGTGGGGTTTTCGGTGACAATCCGCGTCCCAAAGATGGAGAGGGCAGCTGTAATCCAGTGACTGTTGATGGAGCAGACGGAGTAAAGGGGTTTTCATACAAATATGGTAATGGTGTTTGGATAGGAAGGACTAAAAATAACAGACTTAGAAAGGGGTTTGAGATGATTTGGGATCCTAATGGATGGACAGATACCGACAGTGATTTCTCAGTGAAACAGGATGTTGTGGCAATAACTGATTGGTCAGGGTACAGCGGGAGTTTCGTTCAACATCCTGAGTTAACAGGATTGGACTGTATAAGACCTTGCTTCTGGGTTGAGTTAGTCAGAGGACTGCCTAGAGAAAATACAATCTGGACTAGTGGGAGCAGCATTTCTTTTTGTGGCGTAAATAGTGATACTGCAAACTGGTCTTGGCCAGACGGTGCTGAGTTGCCGTTCACCATTGACAAG
>cds_ABB02927_A/New_York/443/2001_2001/01/22_NA_H1N1_Human_2001
ATGAATCCAAATCAAAAAATAATAACCATTGGATCAATCAGTATAGCAATCGGAATAATCAGTCTAATGTTGCAAATAGGAAATATTATTTCAATATGGGCTAGTCACTCAATCCAAACTGGAAGTCAAAACCACACTGGAATATGCAACCAAAGAATCATCAACACTAATGTTGTTGCTGGAAAGGACAAAACTTCAGTGACATTGGCCGGCAATTCATCTCTTTGTTCTATCAGTGGATGGGCTATATACACAAAAGACAACAGCATAAGAATTGGCTCCAAAGGAGATGTTTTTGTCATAAGAGAACCTTTCATATCATGTTCTCACTTGGAATGCAGAACCTTTTTTCTGACCCAAGGTGCTCTATTAAATGACAAACATTCAAATGGGACCGTTAAGGACAGAAGTCCTTATAGGGCCTTAATGAGCTGTCCTCTAGGTGAAGCTCCGTCCCCATACAATTCAAAGTTTGAATCAGTTGCATGGTCAGCAAGCGCATGCCATGATGGCATGGGCTGGTTAACAATCGGAATTTCTGGTCCAGACAATGGAGCTGTGGCTGTACTAAAATACAACGGAATAATAACTGAAACCATAAAAAGTTGGAAAAAGCGAATATTAAGAACACAAGAGTCTGAATGTGTCTGTGTGAACGGGTCATGTTTCACCATAATGACCGATGGCCCGAGTAATGGGGCCGCCTCGTACAAAATCTTCAAGATCGAAAAGGGGAAGGTTACTAAATCAATAGAGTTGAATGCACCCAATTTTCATTATGAGGAATGTTCCTGTTACCCAGACACTGGCACAGTGATGTGTGTATGCAGGGACAACTGGCATGGTTCAAATCGACCTTGGGTGTCTTTTAATCAAAACTTGGATTATCAAATAGGATACATCTGCAGTGGAGTGTTCGGTGACAATCCGCGTCCCAAAGATGGAGAGGGCAGCTGTAATCCAGTGACTGTTGATGGAGCAGACGGAGTAAAGGGGTTTTCATACAAATATGGTAATGGTGTTTGGATAGGAAGGACTAAAAGTAACAAACTTAGAAAGGGGTTTGAGATGATTTGGGATCCTAATGGATGGACAGATACCGACAGTGATTTCTCAGTGAAACAGGATGTTGTGGCAATAACTGATTGGTCAGGGTACAGCGGAAGTTTCGTTCAACATCCTGAGTTAACAGGATTGGACTGTATAAGACCTTGCTTCTGGGTTGAGTTAGTCAGAGGACTGCCTAGAGAAAATACAATCTGGACTAGTGGGAGCAGCATTTCTTTTTGTGGCGTTAATAGTGATACTGCAAACTGGTCTTGGCCAGACGGTGCTGAGTTGCCGTTCACCATTGACAAG
>cds_BAF63047_A/Hanoi/1928/2002_2002/01/14_NA_H1N1_Human_2002
ATGAATCCAAATCAAAAAATAATAACCATTGGATCAATCAGTATAGCAATCGGAATAATTAGTCTAGTGTTGCAAATAGGAAATATTATTTCAATATGGGCTAGTCACTCAATCCAAACTGGAAGTCAAAACCACACTGGAATATGCAACCAAAGAATCATCAACACTAATGTTGTTGCTGGAAAAGACAAAACTTCAGTGACATTGGCCGGCAATTCATCTCTTTGTTCTATCAGTGGATGGGCTATATACACAAAAGACAACAGCATAAGAATTGGCTCCAAAGGAGATGTTTTTGTCATAAGAGAACCTTTCATATCATGTTCTCACTTGGAATGCAGAACCTTTTTTCTGACCCAAGGTGCTCTATTAAATGACAAACATTCAAATGGGACCGTTAAGGACAGAAGTCCTTATAGGGCCTTAATGAGCTGTCCTCTAGGTGAAGCTCCGTCCCCATACAATTCAAAGTTTGAATCAGTTGCATGGTCAGCAAGCGCATGCCATGATGGCATGGGCTGGTTAACAATCGGAATTTCTGGTCCAGACAATGGAGCTGTGGCTGTACTAAAATACAACGGAATAATAACTGAAACCATAAAAAGTTGGAAAAAGCGAATATTAAGAACACAAGAGTCTGAATGTGTCTGTGTGAACGGGTCATGTTTCACCATAATGACCGATGGCCCGAGTAATGGGGCCGCCTCGTACAAAATCTTCAAGATCGAAAAGGGGAAGGTTACTAAATCAATAGAATTGAATGCACCCAATTTTCATTATGAGGAATGTTCCTGTTACCCAGACACTGGCACAGTAATGTGTGTATGCAGGGACAACTGGCATGGTTCAAATCGACCTTGGGTGTCTTTTAATCAAAACTTGGATTATCAAATAGGATACATCTGCAGTGGAGTGTTCGGTGACAATCCGCGTCCCAAAGATGGAGAGGGCAGCTGTAATCCAGTGACTGTTGATGGAGCAGACGGAGTAAAGGGGTTTTCATACAAATATGGTAATGGTGTTTGGATAGGAAGGACTAAAAGTAACAGACTTAGAAAGGGGTTTGAGATGATTTGGGATCCTAATGGATGGACAGATACCGACAGTGATTTCTCAGTGAAACAGGATGTTGTGGCAATAACTGATTGGTCAGGGTACAGCGGAAGTTTCGTTCAACATCCTGAGTTAACAGGATTGGACTGTATAAGACCTTGCTTCTGGGTTGAGTTAGTCAGAGGACTGCCTAGAGAAAATACAATCTGGACTAGTGGGAGCAGCATTTCTTTTTGTGGCGTTAATAGTGATACTGCAGACTGGTCTTGGCCAGACGGTGCTGAGTTGCCGTTCACCATTGACAAG
>cds_ABB51960_A/Taiwan/30017/2002_2002//_NA_H1N1_Human_2002
ATGAATCCAAATCAAAAAATAATAACCATTGGATCAATCAGTATAGCAATCGGAATAATTAGCCTAATGTTGCAAATAGGAAACATTATTCCAATATGGGCTAGTCACTCAATCCAAACTGGAAGTCAAAACCACACTGGAGTATGCAACCAAAGAATCATCAACACCAATGTTATTGCTGGAAAGGACAAAACTTCAGTGACATTGGCCGGCAATTCATCTCTTTGTTCTATCAGTGGATGGGCTATATACACAAAAGACAACAGCATAAGAATTGGTTCCAAAGGAGATGTTTTTGTCATAAGAGAGCCTTTCATATCATGTTCTCACTTGGAATGCAGAACCTTTTTTTTGACCCAAGGTGCTCTATTAAATGACAAACATTCAAATGGGACCGTTAAGGACAGAAGCCCCTATAGGGCTTTAATGAGCTGTCCTCTAGGTGAAGCTCCGTCCCCATACAATTCAGAGTTTGAATCAGTTGCTTGGTCGGCAAGCGCATGCCATGATGGCATGGGCTGGTTAACAATCGGAATTTCTGGTCCAGACAATGGAGCAGTGGCTGTACTAAAATACAACGGCATAATAACTGAAACCATAAAAAGTTGGAAAAAGCAAATATTAAGAACACAGGAGTCTGAATGTGTCTGTGTGAACGGGTCATGTTTCACCATAATGACCGATGGCCCGAGTAATGGGGCCGCCTCGTACAAAATCTTCAAGATCGAAAAGGGAAAGATTACTAAATCAATAGAGTTGAATGCGCCCAATTCTCATTATGAGGAATGTTCCTGTTACCCAGACACTGGCACAGTGATGTGTGTATGCAGGGACAGCTGGCATGGTTCAAATCGACCCTGGGTGTCTTTTAATCAAAACCTGGATTATCAAATAGGATACATCTGCAGTGGGGTGTTCGGTGACAATCCGCGTCCCAAAGATGGAGAGGGCAGCTGTAATCCAGTGACTGTTGATGGAGCAAACGGAGTAAAGGGGTTTTCATACGAATATGGTAATGGTGATTGGATAGGAAGGACTAAAAGTAACAGACTTAGAAAGGGGTTTGAGATGATTTGGGATCCTGATGGATGGACAGATACCAACAGTGATTTCTCAGTGAAACAGGATGTTGTGGCAATAACTGATTGGTCTGGGTACAGCGGAAGTTTCGTTCAACATCCTGAGTTAACAGGATTGGTCTGTATAAGACCTTGCTTCTGGGTTGAGTTAGTCAGAGGACTGCCAAAGGAAAATACAATCTGGACTAGTGGGAGCAGCATTTCTTTTTGTGGCGTAAATAGTGATACTGCAAACTGGTCTTGGCCAGACGGTGCTGAGTTGCCGTTTACCATTGACAAG
>cds_ABA87060_A/New_York/228/2003_2003/01/14_NA_H1N1_Human_2003
ATGAATCCAAATCAAAAAATAATAACCATTGGATCAATCAGTATAGCAATCGGAATAATTAGTCTAATGTTGCAAATAGGAAATATTATTTCAATATGGGCTAGTCACTCAATCCAAACTGGAAGTCAAAACCACACTGGAATATGCAACCAAAGAATCATCAACACTAATGTTGTTGCTGGAAAGGACAAAACTTCAGTGACATTGGCCGGCAATTCATCTCTTTGTTCTATCAGTGGATGGGCTATATACACAAAAGACAACAGCATAAGAATTGGCTCCAAAGGAGATGTTTTTGTCATAAGAGAACCTTTCATATCATGTTCTCACTTGGAATGCAGAACCTTTTTTCTGACCCAAGGTGCTCTATTAAATGACAAACATTCAAATGGAACCGTTAAGGACAGAAGTCCTTATAGGGCCTTAATGAGCTGTCCTCTAGGTGAAGCTCCGTCCCCATACAATTCAAAGTTTGAATCAGTTGCATGGTCAGCAAGCGCATGCCATGATGGCATGGGCTGGTTAACAATCGGAATTTCTGGTCCAGACAATGGAGCTGTGGCTGTACTAAAATACAACGGAATAATAACTGAAACCATAAAAAGTTGGAAAAAGCGAATATTGAGAACACAAGAGTCTGAATGTGTCTGTGTGAACGGGTCATGTTTCACCATAATGACCGATGGCCCGAGTAATGGGACCGCCTCGTACAAAATCTTCAAGATCGAAAAGGGGAAGGTTACTAAATCAATAGAGTTGAATGCACCCAATTTTCATTATGAGGAATGTTCCTGTTACCCAGACACTGGCACAGTGATGTGTGTATGCAGGGACAACTGGCATGGTTCAAATCGACCTTGGGTGTCTTTTAATCAAAACTTGGATTATCAAATAGGATACATCTGCAGTGGAGTGTTCGGTGACAATCCGCGTCCCAAAGATGGAAAGGGCAGCTGTAGTCCAGTGACTGTTGATGGAGCTGACGGAGTTAAGGGGTTTTCATACAAATATGGTAATGGTGTTTGGATAGGAAGGACTAAAAGTAACAGACTTAGAAAGGGGTTTGAGATGATTTGGGATCCTAATGGATGGACAGATACCGACAGTGATTTCTCAGTGAAACAGGATGTTGTGGCAATAACTGATTGGTCAGGGTACAGCGGAAGTTTCGTTCAACATCCTGAGTTAACAGGATTGGACTGTATAAGACCTTGCTTCTGGGTTGAGTTAGTCAGAGGACTGCCTAGAGAAAATACAATCTGGACTAGTGGGAGCAGCATTTCTTTTTGTGGCGTTGATAGTGATACTGCAAACTGGTCTTGGCCAGACGGTGCTGAGTTGCCGTTCACCATTGACAAG
>cds_ABM67054_A/Memphis/6/2003_2003//_NA_H1N1_Human_2003
ATGAATCCAAATCAAAAAATAATAACCATTGGATCAATCAGTATAGCAATCGGAACAATTAGTCTAATGTTGCAAATAGGAAATATGATTTCAATATGGGCTAGTCACTCAATCCAAACTGGAAGTCAAAACCACACTGGAATATGCAACCAAAGAATCATCAACACTAATGTTGTTGCTGGAAAGGACAAAACTTCAGTGACATTGGCCGGCAATTCATCTCTTTGTTCTATCAGTGGATGGGCTATATACACAAAAGACAACAGCATAAGAATTGGCTCCAAAGGAGATGTTTTTGTCATAAGAGAACCTTTCATATCATGTTCTCACTTGGAATGCAGAACCTTTTTTCTGACCCAAGGTGCTCTATTAAATGACAAACATTCAAATGGAACCGTTAAGGACAGAAGTCCTTATAGGGCCTTAATGAGCTGTCCTCTAGGTGAAGCTCCGTCCCCATACAATTCAAAGTTTGAATCAGTTGCATGGTCAGCAAGCGCATGCCATGATGGCATGGGCTGGTTAACAATCGGAATTTCTGGTCCAGACAATGGAGCTGTGGCTGTACTAAAATACAACGGAATAATAACTGAAACCATAAAAAGTTGGAAAAAGCGAATATTGAGAACACAAGAGTCTGAATGTGTCTGTGTGAACGGGTCATGTTTCACCATAATGACCGATGGCCCGAGTAATGGGGCCGCCTCGTACAAAATCTTCAAGATCGAAAAGGGGAAGGTTACTAAATCAATAGAGTTGAATGCACCCAATTTTCATTATGAGGAATGTTCCTGTTACCCAGACACTGGCACAGTGATGTGTGTATGCAGGGACAATTGGCATGGCTCAAATCGACCTTGGGTGTCTTTTAATCAAAACTTGGATTATCAAATAGGATACATCTGCAGTGGAGTGTTCGGTGACAATCCGCGTCCCAAAGATGGAAAGGGCAGCTGTAATCCAGTGACTGTTGATGGAGCAGACGGAGTTAAGGGGTTTTCATACAAATATGGTAATGGTGTTTGGATAGGAAGGACTAAAAGTAACAGACTTAGAAAGGGGTTTGAGATGATTTGGGATCCTAATGGATGGACAGATACCGACAGTGATTTCTCAGTGAAACAGGATGTTGTGGCAATAACTGATTGGTCAGGGTACAGCGGAAGTTTCGTTCAACATCCTGAGTTAACAGGATTGGACTGTATAAGACCTTGCTTCTGGGTTGAGTTAGTCAGAGGACTGCCTAGAGAAAATACAATCTGGACTAGTGGGAGCAGCATTTCTTTTTGTGGCGTTGATAGTGATACTGCAAACTGGTCTTGGCCAGACGGTGCTGAGTTGCCGTTCACCATTGACAAG
>cds_AFJ78422_A/Malaysia/30025/2004_2004/10/23_NA_H1N1_Human_2004
ATGAACCCAAATCAAAAAATAATAACCATTGGATCAATCAGTATAGCAATCGGAATAATTAGTCTAATGTTGCAAATAGGAAATATTATTTCAATATGGGCTAGTCACTCAATCCAAACTGGAAGTCAAAACCACACTGGAATATGCAACCAAAGAATCATCAACACTAATGTTGTTGCTGGAAAGGACAAAACTTCAGTGACATTGGCCGGCAATTCATCTCTTTGTTCTATCAGTGGATGGGCTATATACACAAAAGACAACAGCATAAGAATTGGCTCCAAAGGAGATGTTTTTGTCATAAGAGAACCTTTCATATCATGTTCTCACTTGGAATGCAGAACCTTTTTTCTGACCCAAGGTGCTCTATTAAATGACAAACATTCAAATGGGACCGTAAAGGACAGAAGTCCTTATAGGGCCTTAATGAGCTGTCCTCTAGGTGAAGCTCCGTCCCCATACAATTCAAAGTTCGAATCAGTTGCATGGTCAGCAAGCGCATGCCATGATGGCACGGGCTGGTTAACAATCGGAATTTCTGGTCCAGACAATGGAGCTGTGGCTGTACTAAAATACAACGGAATAATAACTGAAACCATAAAAAGTTGGAAAAAGCGAATATTAAGAACACAAGAGTCTGAATGTGTCTGTATGAACGGGTCATGTTTCACCATAATGACCGATGGCCCGAGTAATGGGGCCGCCTCGTACAAAATTTTCAAGATCGAAAAGGGGAAGGTTACTAAATCAATAGAGTTGAATGCACCCAGTTTTCATTATGAGGAATGTTCCTGTTACCCAGACACTGGCACAGTGATGTGTGTATGCAGGGACAACTGGCATGGTTCAAATCGACCTTGGGTGTCTTTTAATCAAAACTTGGATTATCAAATAGGATACATCTGCAGTGGAGTGTTCGGTGACAATCCGCGTCCCCAAGATGGAGAGGGCAGCTGCAATCCAGTGACTGTTGATGGAGCAGACGGAGTAAAAGGGTTTTCATACAAATATGGTAATGGTGTTTGGATAGGAAGGACCAAAAGTAACAGACTTAGAAAGGGGTTTGAGATGATTTGGGATCCTAACGGATGGACAAATACCGACAGTGATTTCTCAGTGAAACAGGATGTTGTAGCAATAACTGATTGGTCAGGGTACAGCGGAAGTTTCGTTCAACATCCTGAGTTAACAGGATTGGACTGTATAAGGCCTTGCTTCTGGGTTGAGTTAGTCAGAGGGCTGCCTAGAGAAAATACAATCTGGACTAGTGGGAGCAGCATTTCTTTTTGTGGCGTTAATAGTGATACTGCAAACTGGTCTTGGCCAGACGGTGCTGAGTTGCCGTTCACCATTGACAAG
>cds_ABO72359_A/Singapore/23/2004_2004//_NA_H1N1_Human_2004
ATGAATCCAAATCAAAAAATAATAACCATTGGATCAATCAGTATAGCAATCGGAATAATTAGTCTAATGTTGCAAATAGGAAATATTATTTCAATATGGGCTAGTCACTCAATCCAAACTGGAAGTCAAAACCACACTGGAATATGCAACCAAAGAATCATCAACACTAATGTTGTTGCTGGAAAGGACAAAACTTCAGTGACATTGGCCGGCAATTCATCTCTTTGTTCTATCAGTGGATGGGCTATATACACAAAAGACAACAGCATAAGAATTGGCTCCAAAGGAGATGTTTTTGTCATAAGAGAACCTTTCATATCATGTTCTCACTTGGAATGCAGAACCTTTTTTCTGACCCAAGGTGCTCTATTAAATGACAAACATTCAAATGGGACCGTAAAGGACAGAAGTCCTTATAGGGCCTTAATGAGCTGTCCTCTAGGTGAAGCTCCGTCCCCATACAATTCAAAGTTCGAATCAGTTGCATGGTCAGCAAGCGCATGCCATGATGGCATGGGCTGGTTAACAATCGGAATTTCTGGTCCAGACAATGGAGCTGTGGCTGTACTAAAATACAACGGAATAATAACTGAAACCATAAAAAGTTGGAAAAAGCGAATATTAAGAACACAAGAGTCTGAATGTGTCTGTATGAACGGGTCATGTTTCACCATAATGACCGATGGCCCGAGTAATGGGGCCGCCTCGTACAAAATTTTCAAGATCGAAAAGGGGAAGGTTACTAAATCAATAGAGTTGAATGCATCCAATTTTCATTATGAGGAATGTTCCTGTTACCCAGACACTGGCACAGTGATGTGTGTATGCAGGGACAACTGGCATGGTTCAAATCGACCTTGGGTGTCTTTTAATCAAAACTTGGATTATCAAATAGGATACATCTGCAGTGGAGTGTTCGGTGACAATCCGCGTCCCAAAGATGGAGAGGGCAGCTGCAATCCAGTGACTGTTGATGGAGCAGACGGAGTAAAAGGGTTTTCATACAAATATGGTAATGGTGTTTGGATAGGAAGGACCAAAAGTAACAGACTTAGAAAGGGGTTTGAGATGATTTGGGATCCTAATGGATGGACAAATACCGACAGTGATTTCTCAGTGAAACAGGATGTTGTAGCAATAACTGATTGGTCAGGGTACAGCGGAAGTTTCGTTCAACATCCTGAGTTAACAGGATTGGACTGTATAAGACCTTGCTTCTGGGTTGAGTTAGTCAGAGGGCTGCCTAGAGAAAATACAATCTGGACTAGTGGGAGCAGCATTTCTTTTTGTGGCGTTAATAGTGATACTGCAAACTGGTCTTGGCCAGACGGTGCTGAGTTGCCGTTCACCATTGACAAG
>cds_ABK57100_A/Thailand/271/2005_2005/07/14_NA_H1N1_Human_2005
ATGAATCCAAATCAGAAGATAATAACCATTGGTTCGGTCTGTGTGACAATTGGGATAGCCAGCTTGATACTACAAATTGGAAACATAATCTCAATATGGATTAGCCACTCAATTCAAATTGGAAATCAAAACAAGCCTGAAACATGCAACCAAAGCGTCATCAACACCAATTTTGTTGCTGAACAGGCAGTAGTTTCAGTGAAATTAGCGGGCAATTCCTCTCTCTGCCCTGTTAGTGGGTGGGCTATATACAGTAAAGATAATAGTGTAAGAATCGGTTCCAAGGGGGATGTGTTTGTTATAAGAGAGCCTTTCATCTCATGTTCTCACTTGGAATGCAGAACTTTCTTTTTGACTCAAGGTGCCCTGCTGAATGACAAACATTCTAATGGAACAATTAAAGACAGAAGCCCATATAGAACCTTGATGAGCTGTCTTGTTGGTGAGGTTCCTTCTCCATACAACTCAAGGTTTGAGTCAGTCGCTTGGTCAGCAAGTGCTTGCCATGATGGCATCAGTTGGCTGACAATTGGAATTTCTGGCCCAGACAATGGGGCAGTGGCTGTGCTGAAATACAATGGCATAATAACAGACACCATCAAGAGTTGGAGAAAAAACATATTAAGGACACAAGAATCTGAATGTGCATGTGTGAATGGTTCTTGCTTTACTGTAATGACCGATGGGCCTAGTAATGGGCAGGCATCATACAAGATTTTCAAGATAGAAAAGGGGAAAGTAGTCAAATCAGTTGAGTTGAATGCCCCTAATTATCACTACGAGGAATGCTCCTGTTATCTTGAGTCTGGTGAAATCACATGTGTATGCAGGGATAATTGGCATGGCTCGAATCGACCGTGGGTGTCTTTCAATCAGAATCTGGAGTATCAAATAGGATACATATGCAGTGGAATTTTCGGAGACAATCCGCGCCCTAATGATAGAACAGGCAGTTGCGGTCCTGTATCTTCTAATGGAGCAAATGGGGTGAAAGGATTTTCATTTAAATACGGCAATGGTGTTTGGATAGGAAGAACCAAGAGCACTAGTTTAAGGAGCGGTTTTGAGATGATTTGGGATCCAAACGGGTGGACAGGAACTGACAATAACTTTTCCGTAAAGCAAGATATCATAGGAATAAATGATTGGTCAGGATACAGCGGGAGTTTTGTTCAGCATCCAGAACTAACCGGACTGGATTGTATGAGATCTTGCTTTTGGGTTGAACTTATCAGAGGGCGGCCCAAAGAGAACACAATCTGGACTAGTGGGAGCAGCATATCCTTTTGTGGTGTGGATAGCGGCACTGTGGGTTGGTCTTGGCCAGACGGTGCTGAGTTTCCATTTAACATTGACAAG
>cds_ACI32765_A/Berlin/60/2005_2005//_NA_H1N1_Human_2005
ATGAATCCAAATCAAAAAATAATAACCATTGGATCAATCAGTATAGCAATCGGAATAATTAGTCTAATGTTGCAAATAGGAAATATTATTTCAATATGGGCTAGTCACTCAATCCAAACTGGAAGTCAAAACCACACTGGAATATGCAACCAAAGAATCATCAACACTAATGTAGTTGCTAGAAAGGACAAAACTTCAGTGACATTGGCCGGCAATTCATCTCTTTGTTCTATCAGTGGATGGGCTATATACACAAAAGACAACAGCATAAGAATTGGCTCCAAAGGAGATGTTTTTGTCATAAGAGAACCTTTCATATCATGTTCTCACTTGGAATGCAGAACCTTTTTTATGACCCAAGGTGCTCTATTAAATGACAAACATTCAAATGGAACCGTTAAGGACAGAAGTCCTTATAGGGCCTTAATGAGCTGTCCTCTAGGTGAAGCTCCGTCCCCATACAATTCAAAGTTTGAATCAGTTGCATGGTCAGCAAGCGCATGCCATGATGGCATGGGCTGGTTAACAATCGGAATTTCTGGTCCAGACAATGGAGCTGTGGCTGTACTAAAATACAACGGAATAATAACTGAAACCATAAAAAGTTGGAAAAAGCGAATATTGAGAACACAAGAGTCTGAATGTGTCTGTGTGAACGGGTCATGTTTCACCATAATGACCGATGGCCCGAGTAATGGGGCCGCCTCGTACAAAATCTTCAAGATCGAAAAGGGAAAGGTTACTAAATCAGTAGAGTTAAATGCACCCAATTTTCATTATGAGGAATGTTCCTGTTACCCAGACACTGGCACAGTGATGTGTGTATGCAGGGACAACTGGCATGGTTCAAATCGACCTTGGGTGTCTTTTAATCAAAACTTGGATTATCAAATAGGATACATCTGCAGTGGAGTGTTCGGTGACAATCCGCGTCCCAAAGATGGAAAGGGCAGCTGTAATCCAGTGACTGTTGATGGAGCAGACGGAGTTAAGGGGTTTTCATACAAATATGGTAATGGTGTTTGGATAGGAAGGACTAAAAGTAACAGACTTAGAAAGGGTTTTGAGATGATTTGGGATCCTAATGGATGGACAGATACCGACAGTGATTTCTCAGTGAAACAGGATGTTGTGGCAATAACTGATTGGTCAGGGTACAGCGGAAGTTTCGTTCAACATCCTGAGTTAACAGGATTGGACTGTATAAGACCTTGCTTCTGGGTTGAGTTAGTCAGAGGACTGCCTAGAGAAAATACAATCTGGACTAGTGGGAGCAGCATTTCTTTTTGTGGCGTTGATAGTGATACTGCAAACTGGTCTTGGCCAGACGGTGCTGAGTTGCCGTTCACCATTGACAAG
>cds_BAI44919_A/Thailand/328/2006_2006//_NA_H1N1_Human_2006
ATGAATCCAAATCAAAAAATAATAACCATTGGATCAATCAGTATAGCAATCGGAATAATTAGTCTAATGTTGCAAATAGGAAATATTATTTCAATATGGGCTAGTCACTCAATCCAAACTGGAAGTCAAAACCACACTGGAATATGCAACCAAAGAATCATCAACACTAATGTTGTTGCTGGAAAGGACAAAACTTCAGTGACATTGGCCGGCAATTCATCTCTTTGTTCTATCAGTGGATGGGCTATATACACAAAAGACAACAGCATAAGAATTGGCTCCAAAGGAGATGTTTTTGTCATAAGAGAACCTTTCATATCATGTTCTCACTTGGAATGCAGAACCTTTTTTCTGACCCAAGGTGCTCTATTAAATGACAAACATTCAAATGGAACCGTAAAGGACAGAAGTCCTTATAGGGCCTTAATGAGCTGTCCTCTAGGTGAAGCTCCGTCCCCATACAATTCAAAGTTTGAATCAGTTGCATGGTCAGCAAGCGCATGCCATGATGGCATGGGCTGGTTAACAATCGGAATTTCTGGTCCAGACAATGGAGCTGTGGCTGTACTAAAATACAACGGAATAATAACTGAAACCATAAAAAGTTGGAAAAAGCAAATATTAAGAACACAAGAGTCTGAATGTGTCTGTATGAACGGGTCATGTTTCACCATAATGACCGATGGCCCGAGTAATGGGGCCGCCTCGTACAAAATCTTCAAGATCGAAAAGGGGAAGGTTACTAAATCAATAGAGTTGAATGCACCCAATTTTCATTATGAGGAATGTTCCTGTTACCCAGACACTGGCACAGTGATGTGTGTATGCAGGGACAACTGGCATGGTTCAAATCGACCTTGGGTGTCTTTTGATCAAAACTTGGATTATCAAATAGGATACATCTGCAGTGGAGTGTTCGGTGACAATCCGCGTCCCAAAGATGGAGAGGGCAGCTGCAATCCAGTGACTGTTGATGGAGCAGACGGAGTTAAAGGGTTTTCATACAAATATGGTAATGGTGTTTGGATAGGAAGGACCAAAAGTAACAGACTTAGAAAGGGGTTTGAGATGATTTGGGATCCTAATGGATGGACAAATACCGACAGTGATTTCTCAGTGAAACAGGATGTTGTAGCAATAACTGATTGGTCAGGGTACAGCGGAAGTTTCGTCCAACATCCTGAGTTAACAGGATTGGACTGTATAAGACCTTGCTTCTGGGTTGAGTTAGTCAGAGGGCTGCCTAGAGAAAATACAATCTGGACTAGTGGGAGCAGCATTTCTTTTTGTGGCGTTAATAGTGATACTGCAAACTGGTCTTGGCCAGACGGTGCTGAGTTGCCGTTCACCATTGACAAG
>cds_ACA33620_A/Georgia/20/2006_2006/12/18_NA_H1N1_Human_2006
ATGAATCCAAATCAAAAAATAATAACCATTGGATCAATCAGTATAGCAATCGGAATAATTAGTCTAATGTTGCAAATAGGAAATATTATTTCAATATGGGCTAGTCACTCAATCCAAACTGGAAGTCAAAACCACACTGGAATATGCAACCAAAGAATCATCAACACTAATGTTGTTGCTGGAAAGGACAAAACTTCAGTGACATTGGCCGGCAATTCATCTCTTTGTTCTATCAGTGGATGGGCTATATACACAAAAGACAACAGCATAAGAATTGGCTCCAAGGGAGATGTTTTTGTCATAAGAGAACCTTTCATATCATGTTCTCATTTGGAATGCAGGACCTTTTTTCTGACCCAAGGTGCTCTATTAAATGACAAACATTCAAATGGAACCGTTAAGGACAGAAGTCCTTATAGGGCCTTAATGAGCTGTCCTCTAGGTGAAGCTCCGTCCCCATACAATTCAAAGTTTGAATCAGTTGCATGGTCAGCAAGCGCATGCCATGATGGCATGGGCTGGTTAACAATCGGAATTTCTGGTCCAGACAATGGAGCTGTGGCTGTACTAAAATACAACGGAATAATAACTGAAACCATAAAAAGTTGGAAAAAGCGAATATTGAGAACACAAGAGTCTGAATGTGTCTGTGTGAACGGGTCTTGTTTCACCATAATGACCGATGGCCCGAGTAATGGGGCCGCCTCGTACAAAATCTTCAAGATCGAAAAGGGAAAGGTTACTAAATCAATAGAGTTAAATGCACCCAATTTTTATTATGAGGAATGTTCCTGTTACCCAGACACTGGCACAGTGATGTGTGTATGCAGAGACAACTGGCATGGTTCAAATCGACCTTGGGTGTCTTTTAATCAAAACTTGGATTATCAAATAGGATACATCTGCAGTGGAGTGTTCGGTGACAATCCGCGTCCCAAAGATGGAAAGGGCAGCTGTAATCCAGTGACTGTTGATGGAGCAGACGGAGTTAAGGGGTTTTCATACAAATATGGTAATGGTGTTTGGATAGGAAGAACTAAAAGTAACAGACTTAGAAAGGGGTTTGAGATGATTTGGGATCCTAATGGATGGACAAATACCGACAGTGATTTCTCAGTGAAACAGGATGTTGTGGCAATAACTGATTGGTCAGGGTACAGTGGAAGTTTCGTTCAACATCCTGAGTTAACAGGATTGGACTGTATAAGGCCTTGCTTCTGGGTTGAATTAGTCAGAGGACTGCCTAGAGAAAATACAATCTGGACTAGTGGGAGCAGCATTTCTTTTTGTGGCGTTGATAGTGATACTGCAAACTGGTCTTGGCCAGACGGTGCTGAGTTGCCGTTCACCATTGACAAA
>cds_ABW91529_A/Kentucky/UR06-0339/2007_2007/02/19_NA_H1N1_Human_2007
ATGAATCCAAATCAAAAAATAATAACCATTGGATCAATCAGTATAGCAATCGGGACAATTAGTCTAATGTTGCAAATAGGAAATATTATTTCAATATGGGCTAGTCACTCAATCCAAACTGGAAGTCAAAACCACACTGGAATATGCAACCAAAGAATCATCAACACTAATGTTGTTGCTGGAAAGGACAAAACTTCAGTGACATTGGCCGGCAATTCATCTCTTTGTTCTATCAGTGGATGGGCTATATACACAAAAGACAACAGCATAAGAATTGGCTCCAAAGGAGATGTTTTTGTCATAAGAGAACCTTTCATATCATGTTCTCATTTGGAATGCAGGACCTTTTTTCTGACCCAAGGTGCTCTATTAAATGACAAACATTCAAATGGAACCATTAAGGACCGAAGTCCTTATAGGGCCTTAATGAGCTGTCCTCTAGGTGAAGCTCCGTCCCCATACAATTCAAAGTTTGAATCAGTTGCATGGTCAGCAAGCGCATGCCATGATGGCATGGGCTGGTTAACAATCGGAATTTCTGGTCCAGACAATGGAGCTGTGGCTGTACTAAAATACAACGGAATAATAACTGAAACCATAAAAAGTTGGAAAAAGCGAATATTGAGAACACAAGAGTCTGAATGTGTCTGTGTGAACGGGTCATGTTTCACCATAATGACCGATGGCCCGAGTAATGGGGCCGCCTCGTACAAAATCTTCAAGATCGAAAAGGGGAAGGTTACTAAATCAATAGAGTTAAATGCACCCAATTTTCATTATGAGGAATGTTCCTGTTACCCAGACACTGGCACAGTGATGTGTGTATGCAGGGACAACTGGCATGGTTCAAATCGACCTTGGGTGTCTTTTAATCAAAACTTGGATTATCAAATAGGATACATCTGCAGTGGAGTGTTTGGTGACAATCCGCGTCCCAAAGATGGAAAGGGCAGCTGTAATCCAGTGACTGTTGATGGAGCAGACGGGGTTAAGGGGTTTTCATACAAATATGGTAATGGTGTTTGGATAGGAAGAACTAAAAGTAACAGACTTAGAAAGGGGTTTGAGATGATTTGGGATCCTAATGGATGGACAGATACCGACAGTGATTTCTCAGTGAAACAGGATGTTGTGGCAATAACTGATTGGTCAGGGTACAGTGGAAGTTTCGTTCAACATCCTGAGTTAACAGGATTGGACTGTATAAGACCTTGCTTCTGGGTTGAGTTAGTCAGAGGACTGCCTAGAGAAAATACAATCTGGACTAGTGGGAGCAGCATTTCTTTTTGTGGCGTTGATAGTGATACTGCAAACTGGTCTTGGCCAGACGGTGCTGAGTTGCCGTTCACTATTGACAAG
>cds_ABW86467_A/Kansas/UR06-0283/2007_2007/02/12_NA_H1N1_Human_2007
ATGAATACAAATCAAAAAATAATAACCATTGGATCAATCAGTATAGCAATCGGGATAATTAGTCTAATGTTGCAAATAGGAAATATTATTTCAATATGGGCTAGTCACTCAATCCAAACTGGAAGTCAAAACCACACTGGAATATGCAACCAAAGAATCATCAACACTAATGTTGTTGCTGGAAAGGACAAAACTTCAGTGACATTGGCCGGCAATTCATCTCTTTGTTCTATCAGTGGATGGGCTATATACACAAAAGACAACAGCATAAGAATTGGCTCCAAAGGAGATGTTTTTGTCATAAGAGAACCTTTCATATCATGTTCTCATTTGGAATGCAGGACCTTTTTTCTGACCCAAGGTGCTCTATTAAATGACAAACATTCAAATGGAACCGTTAAGGACCGAAGTCCTTATAGGGCCTTAATGAGCTGTCCTCTAGGTGAAGCTCCGTCCCCATACAATTCAAAGTTTGAATCAGTTGCATGGTCAGCAAGCGCATGCCATGATGGCATGGGCTGGTTAACAATCGGAATTTCTGGTCCAGACAATGGAGCTGTGGCTGTACTAAAATACAACGGAATAATAACTGAAACCATAAAAAGTTGGAAAAAGCGAATATTGAGAACACAAGAGTCTGAATGTGTCTGTGTGAACGGGTCATGTTTCACCATAATGACCGATGGCCCGAGTAATGGGGCCGCCTCGTACAAAATCTTCAAGATCGAAAAGGGGAAGGTTACTAAATCAATAGAGTTAAATGCACCCAATTTTCATTATGAGGAATGTTCCTGTTACCCAGACACTGGCACAGTGATGTGTGTATGCAGGGACAACTGGCATGGTTCAAATCGACCTTGGGTGTCTTTTAATCAAAACTTGGATTATCAAATAGGATACATCTGCAGTGGAGTGTTTGGTGACAATCCGCGTCCCAAAGATGGAAAGGGCAGCTGTAATCCAGTGACTGTTGATGGAGCAGACGGGGTTAAGGGGTTTTCATACAAATATGGTAATGGTGTTTGGATAGGAAGAACTAAAAGTAACAGACTTAGAAAGGGGTTTGAGATGATTTGGGATCCTAATGGATGGACAGATACCGACAGTGATTTCTCAATTAAACAGGATGTTGTGGCAATAACTGATTGGTCAGGGTACAGTGGAAGTTTCGTTCAACATCCTGAGTTAACAGGATTGGACTGTATAAGACCTTGCTTCTGGGTTGAGTTAGTCAGAGGACTGCCTAGAGAAAATACAATCTGGACTAGTGGGAGCAGCATTTCTTTTTGTGGCGTTGATAGTGATACTGCAAACTGGTCTTGGCCAGACGGTGCTGAGTTGCCGTTCACTATTGACAAG
>cds_AEX34310_A/Hue/H354/2008_2008/09/30_NA_H1N1_Human_2008
ATGAACCCAAATCAAAAAATAATAACCATTGGATCAATCAGTATAGCAATCGGAATAATTAGTCTAATGTTGCAAATAGGAAATATCATTTCAATATGGGCTAGTCACTCAATTCAAACTGGAACTCAAAACCACACTGGAATATGCAACCAAAGAATCATCAACACTAATGTTGTTGCTGGAAAGGACAAAACTCCAGTGACATTGGTCGGCAACTCATCTCTTTGTTCTATCAGTGGATGGGCTATATACACAAAAGACAACAGCATAAGAATTGGTTCTAAAGGAGATGTTTTTGTCATAAGAGAACCTTTCATATCATGTTCTCACTTGGAATGCAAAACCTTTTTTCTGACCCAAGGCGCTCTATTAAATGACAAACATTCAAATGGGACCGTAAAGGACAGAAGTCCTTATAGGGCCTTAATGAGCTGTCCTCTAGGTGAAGCTCCGTCCCCATACAATTCAAAGTTCGAATCAGTTGCATGGTCAGCAAGCGCATGCCATGATGGCATAGGCTGGTTAACAATCGGAATTTCTGGTCCAGACAATGGAGCTGTGGCTGTACTAAAATACAAAGGAATAATAACTGGAACCATAAAAAGTTGGAAAAAGCAAATATTAAGAACACAAGAGTCTGAATGTGTCTGTATGAACGGGTCATGTTTCACCATAATGACCGATGGTCCGAGTAATGGGGCCGCCTCGTACAAAATTTTCAAGATCGAAAAGGGGAAGGTTACTAAATCAATGGAGTTGAATGCACCCAATTTTCATTATGAGGAATGTTCTTGTTACCCAGACACTGGCACAGTGATGTGTGTATGCAGGGACAACTGGCATGGTTCAAATCGACCTTGGGTGTCTTTTAATCAAAACTTGGATTATCAAATAGGATACATCTGCAGTGGAGTGTTCGGTGACAATCCGCGTCCCAAAGATAGAGAGGGCAGCTGCAATCCAGTGACTGTTGATGGAGCAAACGGAGTAAAAGGGTTTTCATACAAATATGGTAATGGTGTTTGGATAGGAAGGACCAAAAGTAACAGAATTAGAAAGGGGTTTGAGATGATTTGGGATCCTAATGGATGGACAAATACCGACAGTGATTTCTCAGTGAAACAGGATATTGTAGCAATAACTGATTGGTCAGGGTACAGCGGAAGTTTCGTCCAACATCCTGAGTTAACAGGATTGGACTGTATAAGACCTTGCTTCTGGGTTGAGTTAGTCAGAGGGCTGCCTGGAGAAAATACAATCTGGACTAGTGGGAGCAGCATTTCTTTTTGTGGCGTTAATGGTGATATTGCAAATTGGTCTTGGCCAGACGGTGCTGAGTTGCCGTTCACCATTGACAAG
>cds_ADN26908_A/Myanmar/M419/2008_2008/09/10_NA_H1N1_Human_2008
ATGAATCCAAATCAAAAAATAATAACCATTGGATCAATCAGTATAGCAATCGGAATAATTAGTTTAATGTTGCAAATAGGAAGTATTATTTCGATATGGGCTAGCCACTCAATCCAAACTGGAAGTCAAAACCACACTGGAATATGCAACCAAAGAATCATTAACACTAATGTTGTTGCTGGAAAGGACAAAACTCCAGTTACATTGGCCGGCAACTCATCTCTTTGTTCTATCAGTGGATGGGCTATACACACAAAAGACAACAGCATAAGAATTGGCTCCAAAGGAGATGTTTTTGTCATAAGAGAACCTTTCATATCATGTTCTCACTTGGAATGCAAAACCTTTTTTCTTACCCAAGGCGCTCTATTAAATGACAAACATTCAAACGGGACCGTAAAGGACAGAAGTCCTTATAGGGCCTTAATGAGCTGTCCTCTAGGTGAAGCTCCGTCCCCATACAATTCAAAGTTCGAATCAGTTGCATGGTCAGCAAGCGCATGCCATGATGGCATAGGCTGGTTAACAATCGGAATTTCTGGTCCAGACAATGGAGCTGTGGCTGTACTAAAATACAACGGAATAATAACTGGAACCATAAAAAGTTGGAAAAAGCAAATATTAAGAACACAAGAGTCTGAATGTGTCTGTATGAACGGGTCATGTTTCACCATAATGACTGATGGTCCGAGTAATGGGGCCGCCTCGTACAAAATTTTCAAGATCGAAAAGGGGAAGGTTACTAAATCAATGGAGTTAAATACACCCAATTTTCATTATGAGGAATGTTCTTGTTACCCAGACACTGGCACAGTGATGTGTGTATGCAGGGACAACTGGCATGGTTCAAATCGACCTTGGGTGTCTTTTAATCAAAACTTGGATTATCAAATAGGATACATCTGCAGTGGAGTGTTCGGTGACAATCCGCGTCCCGAAGATGGAGAGGGCAGCTGCAATCCAGTGACTGTTGATGGAGCAAACGGAGTAAAAGGGTTTTCATATAAATATGGTAATGGTGTTTGGATAGGGAGGACCAAAAGTAACAGAATTAGAAAGGGGTTTGAGATGATTTGGGATCCTAATGGATGGACAAATACCGACAGTGATTTCTCAGTGAAACAGGATATTGTAGCAATAACTGATTGGTCAGGGTACAGCGGAAGTTTCGTCCAACATCCTGAGTTAACAGGATTGGACTGTATAAGACCTTGCTTCTGGGTTGAGTTAGTCAGAGGGCTGCCTAGAGAAAATACAATCTGGACTAGTGGAAGCAGCATTTCCTTTTGTGGCGTTAATAGTGATATTGCAAACTGGTCTTGGCCAGACGGTGCTGAGCTGCCGTTCACCATTGACAAG
