# Supplementary material for: Comprehensive profiling of translation initiation in influenza virus infected cells
Source: PLoS Pathog. 2019 Jan 23;15(1):e1007518. doi: 10.1371/journal.ppat.1007518 (PMC6361465; doi:10.1371/journal.ppat.1007518)
Supplement: S3 File — Alignments of protein-coding sequences of influenza NA used for analysis of codon identity at position 43. (ZIP) [file ppat.1007518.s022.zip › S3_file_N1_seq_swine.fasta]

>cds_AHL21431_A/swine/Nebraska/A01491382/2014_2014/01/27_NA_H1N1_Swine_2014
ATGAATCCAAACCAAAAGATAATAACCATTGGTTCGGTCTGTATGACAATTGGAATGGCTAACTTAATATTACAAATTGGAAACATAATCTCAATATGGGTTAGCCACTCAATTCAACTTGGGAATCAAAGTCAGATTGAAACATGCAATCAAAGCGTCATTAACACCAACTTTGCTGCTGGACAGTCAGTGGTTCCCGTGAAATTAGCGGGCAATTCCTCTCTCTGCCCTGTTAGTGGATGGGCTATATACAGTAAAGACAACAGTGTAAGAATCGGTTCCAAGGGGGATGTGTTTGTCATAAGGGAACCATTCATATCATGCTCCCCCTTGGAATGCAGAACCTTTTTCTTGACTCAAGGGGCCTTGCTAAATGACAAGCATTCCAATGGAACCATTAAAGACAGGAGCCCATATCGAACCCTAATGAGCTGTCCTATTGGTGAAGTTCCCTCTCCATACAACTCAAGATTTGAGTCAGTCGCTTGGTCAGCAAGTGCTTGTCATGATGGCATCAATTGGCTAACAATTGGAATTTCTGGCCCAGACAGTGGGGCAGTGGCTGTGTTAAAGTACAATGGCATAATAACAGACACTATCAAGAGTTGGAGAAACAATATATTGAGAACACAAGAGTCTGAATGTGCATGTGTAAATGGTTCTTGCTTTACTATAATGACCGATGGACCAAGTGATGGACAGGCCTCATACAAGATCTTCAGAATAGAAAAGGGAAAGATAGTCAAATCAGTCGAAATGAATGCCCCTAATTATCACTATGAGGAATGCTCCTGTTATCCTGATTCTAGTGAAATCACATGTGTATGCAGGGATAATTGGCATGGCTCGAATCGACCGTGGGTGTCTTTCAACCAGAATCTGGAATATCAGATAGGATACATATGCAGTGGGGTTTTCGGAGACAATCCACGCCCTAATGATAAGACAGGCAGTTGTGGTCCAGTATCGTCTAATGGAGCAAATGGAGTAAAAGGATTTTCATTCAAATACGGCAATGGTGTTTGGATAGGGAGAACAAAAAGCATTAGTTCAAGAAAAGGTTTTGAGATGATTTGGGATCCGAATGGATGGACTGGGACAGACAATAACTTCTCAATAAAGCAAGATATCGTAGGAATAAAAGAGTGGTCAGGATATAGCGGGAGTTTTGTTCAGCATCCAGAACTAACAGGGCTGGATTGTATAAGACCTTGCTTCTGGGTTGAACTGATCAGAGGGCGACCCGAAGAGAACACAATCTGGACTAGCGGGAGCAGCATATCCTTTTGTGGTGTAAACAGTGACACTGTGGGTTGGTCTTGGCCAGACGGTGCTGAGTTGCCATTTACCATTGACAAG
>cds_AFM46426_A/swine/Iowa/A01203295/2012_2012/02/21_NA_H1N1_Swine_2012
ATGAATACAAATCAAAGAATAATAACCATTGGGACAGTTTGCATGATAGTTGGAATAATCAGTCTATTGTTACAGATAGGAAACATAGTCTCGTTATGGATTAGCCATTCAATTCAGACCGGATGGGAAAATCACACTGAGATGTGCAACCAAAGTGTCATTAATATCAAAATTGCTACTATACAGGATGTGACTTCGATTATACTAGCCGGCAATTCCTCACTTTGCCCAGTAAGTGGGTGGGCTGTATACAGCAAAGACAATAGCATAAGGATTGGTTCTAAAGGGGACATTTTTGTCATAAGAGAACCATTCATTTCATGCTCTCAATTGGAATGCAGAACCTTTTTTCTGACCCAAGGCGCTTTGCTGAATGACAAACATTCTAATGGAACCGTCAAGGACAGGAGTCCCTATAGAACCCTGATGAGCTGCCCCATCGGTGAAGCCCCATCTCCGTACAACTCAAGGTTCGAATCAGTTGCTTGGTCAGCAAGTGCATGCCATGATGGGATGGGATGGCTAACAATCGGGATCTCTGGTCCAGATAATGGAGCAGTAGCTGTTTTAAAATACAACGGTATAATAACAGATACAATAAAAAGTTGGAGAAACAAAATATTAAGAACACAAGAGTCGGAATGTGTTTGTATGAACGGTTCTTGTTTTACTGTATTAACTGATGGCCCGAGCAATGGGCAAGCCTCGTACAAAATATTTAAAGTGGAAAAAGGAAAAATAATTAAGTCAATTGAGCTGGATGCCCCCAATTACCACTATGAGGAATGCTCATGTTATCCTGATACAGGCAAAGTAATGTGTGTTTGCAGAGACAATTGGCATGCCTCGAACCGGCCATGGGTCTCTTTCAATCAGAATCTTGACTATCAAATAGGATACATATGCAGTGGAGTTTTCGGTGATAACCCGCGTTCCAATGATGGGAAGGGCAATTGTGGCCCAGTACTTTCTAATGGAGCAAATGGAGTGAAAGGATTCTCATATAGATATGGTAATGGTGTTTGGATAGGAAGAACTAAGAGTATCAACTCCAGAAGTGGGTTTGAAATGATTTGGGATCCAAATGGGTGGACTGAAACTGATAGTAGTTTCTCTATGAAGCAGGACATTATAGCATTGAATGATTGGTCAGGATACAGTGGAAGTTTTGTCCAACATCCTGAATTAACAGGAATGAATTGCATAAGGCCTTGTTTCTGGGTGGAATTAATCAGAGGGCAACCCAAGGAAAGCACAATCTGGGCTAGCGGAAGCAGCATCTCTTTCTGTGGCGTAAATAGTGAAACCGCAAGCTGGTCATGGCCAGACGGAGCTGATCTGCCATTCACCATTGACAAG
>cds_AHN19439_A/swine/Illinois/A01492501/2014_2014/02/12_NA_H1N1_Swine_2014
ATGAATCCAAACCAAAAGATAATAACCATTGGTTCGGTCTGTATGACAATTGGAATGGCTAACTTAATATTACAAATTGGAAACATAATCTCAATATGGGTTAGTCACTCAATTCAACTTGGGAATCAAAGTCAGATTGAAACATGCAATCAAAGCGTCATTAACACCAACTTTGCTGCTGGACAGTCAGTGGTTCCCGTGAAATTAGCGGGCAATTCCTCTCTCTGCCCTGTTAGTGGATGGGCTATATACAGCAAAGACAACAGTGTAAGAATCGGTTCCAAGGGGGATGTGTTTGTCATAAGGGAACCATTCATATCATGCTCCCCCTTGGAATGCAGAACTTTCTTCTTGACTCAAGGGGCCTTGCTAAATGACAAACATTCCAATGGAACCATTAAAGACAGGAGCCCATATCGAACCCTAATGAGCTGTCCTATTGGTGAAGTTCCCTCTCCATACAACTCAAGATTTGAATCAGTCGCTTGGTCAGCAAGTGCTTGTCATGATGGCATCAATTGGCTAACAATTGGAATTTCTGGCCCAGACAGTGGGGCAGTGGCTGTGTTAAAGTACAATGGCATAATAACAGACACTATCAAGAGTTGGAGAAACAATATATTGAGAACACAAGAGTCTGAATGTGCATGTGTAAATGGTTCTTGCTTTACCATAATGACCGATGGACCAAGTGATGGACAGGCCTCATACAAGATCTTCAGAATAGAAAAGGGAAAGATAGTCAAATCAGTCGAAATGAATGCCCCTAATTATCACTATGAGGAATGCTCCTGTTATCCTGATTCTAGTGAAATCACATGTGTGTGCAGGGATAACTGGCATGGCTCGAATCGACCGTGGGTGTCTTTCAACCAGAATCTGGAATATCAGATAGGATACATATGCAGTGGGGTTTTCGGAGACAATCCACGCCCTAATGATAAGACAGGCAGTTGTGGTCCAGTATCGTCTAATGGAGCAAATGGAGTAAAAGGATTTTCATTCAAATACGGCAATGGTGTTTGGATAGGGAGAACTAAAAGCATTAGTTCAAGAAAAGGTTTTGAGATGATTTGGGATCCGAATGGATGGACTGGGACAGACAATAAATTCTCAATAAAGCAAGATATCGTAGGAATAAATGAGTGGTCAGGATATAGCGGGAGTTTTGTTCAGCATCCAGAACTAACAGGGCTGGATTGTATAAGACCTTGCTTCTGGGTTGAACTAATCAGAGGGCGACCCGAAGAGAACACAATCTGGACTAGCGGGAGCAGCATATCCTTTTGTGGTGTAAAAAGTGACACTGTGGGTTGGTCTTGGCCAGACGGTGCTGAGTTGCCATTTACCATTGACAAG
>cds_AMA11233_A/swine/Kansas/A01377661/2015_2015/12/07_NA_H1N1_Swine_2015
ATGAATACAAATCAAAGAATAATAACCATTGGGACAGTTTGCCTGATAGTTGGAATAATCAGTCTATTGTTACAGATAGGAAACATAGTCTCGTTATGGGTTAGCCATTCAATTCAGACCAGATGGGAAAATCACACTGAAGTGTGCAACCAAAATGTCATCAATATCAAAATTGCTACTATACAGGATGTGACTTCGATTATGCTAGCCGGCAATTCATCACTTTGCCCAGTAAGTGGGTGGGCTGTATACAGCAAAGACAATAGCATAAGGATTGGTTCTAAAGGGGACATTTTCGTCATAAGAGAACCATTCATTTCATGCTCTCAATTGGAATGCAGAACCTTTTTTCTGACCCAAGGCGCTTTGCTGAATGACAAACATTCTAATGGAACCGTCAAGGACAGGAGTCCCTATAGAACTCTGATGAGCTGCCCCATCGGTGAAGCCCCATCTCCGTACAACTCAAGGTTCGAATCAGTTGCTTGGTCAGCAAGTGCATGCCATGATGGGATGGGATGGCTAACAATCGGGATCTCTGGTCCAGATAATGGGGCAGTAGCTGTTTTAAAATACAACGGTATAATAACAGATACAATAAAAAGTTGGAGAAACAGAATATTAAGAACACAAGAGTCGGAATGTGTTTGTATGAACGGTTCTTGTTTTACTGTATTGACTGATGGCCCAAGCAATGGGCAAGCCTCATACAAAATATTTAAAGTGGAAAAAGGAAAAATAATTAAGTCAATTGAGCTGGATGCCCCCAATTACCACTATGAGGAATGCTCATGTTATCCTGATTCAGGCAAAGTAATGTGTGTTTGCAGAGACAACTGGCATGCCTCGAACCGGCCATGGGTCTCTTTCAATCAGAATCTTGACTATCAAATAGGATACATATGCAGTGGAGTTTTCGGTGATAACCCGCGTTCCAATGATGGGAAGGGCAATTGTGGCCCAGTACTTTCTAATGGAGCAAATGGAGTGAAAGGATTCTCATATAGATATGGTAATGGTGTTTGGATAGGAAGAACTAAGAGTATCAACTCCAGAAGTGGATTTGAAATGATTTGGGATCCAAATGGGTGGACTGAAACTGATAGTAGTTTCTCTATGAAGCAGGACATCATAGCGTTGAATGATTGGTCAGGATACAGTGGAAGTTTTGTCCAACATCCTGAATTAACAGGAATGAATTGCATAAGGCCATGTTTCTGGGTGGAATTAATCAGAGGGCAACCCAAGGAAAACACAATCTGGGCTAGCGGAAGCAGCATCTCTTTCTGTGGCGTAAATAGTGAAACCGCAAGCTGGTCATGGCCAGACGGAGCTGATCTGCCATTCACCATTGACAAG
>cds_AFP82963_A/swine/Illinois/A01328406/2012_2012/05/15_NA_H1N1_Swine_2012
ATGAATACAAATCAAAGAATAATAACCATTGGGACAGTTTGCATGATAATTGGAATAATCAGTCTATTGTTACAGATAGGAAACATAGTCTCGTTATGGGTTAGCCATTCAATTCAGACCGGATGGGAAAATCACACTGAGATGTGCAACCAAAGTGTCATTAATATCAAAATTGCTACTATACAGGATGTGACTTCGATTGTACTAGCCGGCAATTCCTCACTTTGCCCAGTAAGTGGATGGGCTATATACAGCAAAGACAATAGCATAAGGATTGGTTCTAAAGGGGACATTTTTGTCATAAGAGAACCATTCATTTCATGCTCTCAATTGGAATGCAGAACCTTTTTTCTGACCCAAGGCGCTTTGCTGAATGACAAACATTCTAATGGAACCGTCAAAGACAGGAGTCCCTATAGAACCCTGATGAGCTGCCCCATCGGTGAAGCCCCATCTCCGTACAACTCAAGGTTCGAATCAGTTGCTTGGTCAGCAAGTGCATGCCATGATGGGATGGGATGGCTAACAATCGGGATCTCTGGTCCAGATAATGGAGCAGTAGCTGTTTTAAAATACAACGGTATAATAACAGATACAATAAAAAGTTGGAGAAACAAAATATTAAGAACACAAGAGTCGGAATGTGTTTGTATGAACGGCTCTTGTTTTACTGTATTAACTGATGGCCCAAGCAATGGGCAAGCCTCGTACAAAATATTTAAAGTGGAAAAAGGGAAAATAATTAAGTCAATTGAGCTGGATGCCCCCAACTACCACTATGAGGAATGCTCATGTTATCCTGATACAGGCAAAGTAATGTGTGTTTGCAGAGACAATTGGCATGCCTCGAACCGGCCATGGGTCTCTTTCAATCAGAATCTTGACTATCAAATAGGATACATATGCAGTGGAGTTTTTGGTGATAACCCGCGTCCTAATGATGGGAAGGGCAATTGTGGCCCAGTACTTTCTAATGGAGCAAATGGAGTGAAAGGATTCTCATATAGATATGGTAATGGTGTTTGGATAGGAAGAACTAAGAGTATCAACTCCAGAAGTGGGTTTGAAATGATTTGGGATCCAAATGGGTGGACTGAAACTGATAGTAGTTTCTCTACGAAGCAGGACATTATAGCATTGAATGATTGGTCAGGATACAGTGGAAGTTTTGTCCAACATCCTGAATTAACAGGAATGAATTGCATAAGGCCTTGTTTCTGGGTGGAATTAATCAGAGGGCAACCCAAGGAAAGCACAATCTGGGCTAGCGGAAGCAGCATCTCTTTCTGTGGCGTAAATAGTGAAACCGCAAGCTGGTCATGGCCAGACGGAGCTGATCTGCCATTCACCATTGACAAG
>cds_ADY71192_A/swine/Hong_Kong/841/2003_2003/06/26_NA_H1N1_Swine_2003
ATGAATCCAAATCAGAAGATAATAACCATTGGTTCGATCTGTATGACAATTGGAATAGCCAGCTTGATATTACAAATTGGAAACATAATATCAATATGGATTAGCCACTCAATTCAAACTGGGAATCAGAATCAGCCTGAAATATGCAATCAAAGCGTCATTAACACTAATTTTGTTGCTGAACAGGCAGTAGTTTCAGTGAAATTAGCGGGCAATTCCTCTCTCTGCCCTGTTAGTGGATGGGCTATATACAGTAAAGATAATAGTGTAAGAATCGGTTCCAAGGGGGATGTGTTTGTCATAAGAGAGCCATTCATCTCATGCTCCCACTTGGAATGCAGAACTTTCTTCTTAACTCAAGGGGCCCTTCTGAATGACAAACATTCTAACGGAACCATTAAGGACAGAAGCCCATATCGAACCTTGATGAGCTGTCCTATTGGTGAAGTTCCTTCTCCATACAACTCAAGGTTTGAGTCAGTCGCTTGGTCAGCAAGTGCCTGCCATGATGGCACCAGTTGGCTAACAATTGGAATTTCTGGCCCTGATAATGGGGCAGTGGCTGTGCTGAAATACAATGGCATAATAACAGACACTATCAAGAGTTGGAGGAAAAACATATTAAGAACACAAGAGTCTGAATGTGCATGCGTGAATGGTTCTTGCTTTACTGTAATGACCGATGGACCAAGTAATGGGCAGGCCTCGTACAAGATCTTTAAGATAGAAAGAGGGAAAGTAGTCAAATCAGTCGAGTTGAATGCCCCTAATTATCACTATGAGGAATGCTCCTGTTATCCTGAATCTGGTGAAATCACATGTGTGTGTAGGGATAATTGGCATGGCTCAAATCGGCCGTGGGTTTCTTTTAATCAGAATCTGGAGTATCAAATAGGATACATATGCAGTGGGATTTTCGGAGACAATCCGCGCCCTAATGATAAGACAGGCAGTTGTGGTCCAGTATTTTCTAATGGAACAAATGGGGTAAAAGGATTTTCGTTTAAATACGGCAATGGTGTTTGGATAGGGAGAACTAAAAGCACTAGTTCAAGGAGGGGTTTTGAGATGATTTGGGATCCAAACGGATGGACCAGAACAGACGATAAATTCTCAGTAAAGCAAGATATCATAGGAATAACTGATTGGTCAGGATATAGTGGGAGTTTTGTTCAGCATCCAGAATTGACCGGACTGGACTGTATGAGACCTTGCTTTTGGGTTGAACTAATCAGAGGACGACCCAAAGAGAACACAATCTGGACTAGCGGGAGCAGCATATCCTTTTGTGGTGTAAATAGTGACACAGTGGGTTGGTCTTGGCCAGACGGTGCTGAGTTGCCATTCACCATTGACAAG
>cds_ADY70898_A/swine/Hong_Kong/NS9/2000_2000/08/15_NA_H1N1_Swine_2000
ATGAATACAAATCAAAGAATAATAACCATTGGGACAGTCTGTCTGATAGTTGGAATAGTTAGTCTATTATTGCAGATAGGAAATATAGTCTCATTATGGATAAGCCATTCAATTCAGACTGGAGAAAAAAATCACTCTAAGATATGCAGCCAAAATACCATTAATATCAACATTGCTGATGGACAGGGCGTAACTTCAATAATACTAGCCGGCAATTCCTCTCTTTGCCCAATAAGTGGGTGGGCTATATACAGCAAAGACAATAGCATAAGGATTGGTTCCAAAGGAGACATTTTTGTCATAAGAGAACCATTCATTTCATGCTCTCACTTGGAGTGCAGAACCTTTTTTCTGACCCAAGGTGCTTTGCTAAATGACAGGCATTCTAATGGAACCGTCAAGGACAGGAGCCCCTACCGAACCTTAATGAGCTGCCCGATCGGTGAAGCTCCATCTCCGTATAATTCAAGATTCGAATCAGTTGCTTGGTCAGCAAGTGCATGCCATGATGGAATGGGATGGATAACAATTGGGATTTCCGGTCCAGATGATGGAGCAGTGGCTGTTTTGAAATACAATGGCATAATAACAGATACAATAAAAAGCTGGAGAAACAAAATACTAAGGACACAAGAGTCAGAATGTGTTTGTATAAACGGTTCATGTTTTACTATAATGACTGATGGCCCAAGCAATGGGCAAGCCTCGTACAAAATATTCAAAATGAAGAAAGGGAAGATTATTAAGTCAGTTGAGCTGGATGCACCTAATTACCATTATGAGGAATGCTCATGTTACCCTGATACAGGCAAAGTGGTGTGTGTGTGCAGAGACAATTGGCATGCTTCAAATCGACCATGGGTCTCCTTCGATCAGAATCTTGACTATCAGATAGGGTACATATGCAGTGGGGTTTTCGGTGATAACCCACGTTCTAATGATGGGAAAGGCAATTGTGGCCCGGCACTTTCCAATGGAGCAAATGGAGTGAAAGGATTTTCATTTAGATATGGCAATGGTGTTTGGATAGGAAGAACTAAAAGTATCAGCTCTAGAAATGGATTTGAGATGATTTGGGATCCTAATGGATGGACGGAAACTGACAGTAGTTTCTCTATGAAGCAGGATATTGTAGCATCAACTGATTGGTCAGGATATAGTGGAAGTTTTGTCCAACATCCTGAATTAACAGGAATGAACTGCATAAGGCCCTGTTTTTGGGTAGAGTTAATAAGAGGACAACCCAAGGAGAGCACAATCTGGACTAGTGGAAGTAGCATTTCTTTCTGTGGCGTGGACAGTAAGACCGCAAGCTGGTCATGGCCAGACGGGGCTGATCTGCCATTCACCATTGACAAG
>cds_AEC23318_A/swine/Iowa/A01049097/2010_2010/11/18_NA_H1N1_Swine_2010
ATGAATACAAATCAAAGAATAATAACCATTGGGACAGTTTGCATGATAGTTGGAATAATCAGTCTATTGTTACAGATAGGAAACATAGTCTCGTTATGGATTAGCCATTCAATTCAGACCGGATGGGAAAATCACACTGAGATGTGCAACCAAAGTGTCATTAATACCAACATTGCTACTATACAGGATGTGACTTCGATTATACTAGCCGGCAATTCCTCACTTTGCCCAGTAAGTGGATGGGCTATATACAGCAAAGACAATAGCATAAGGATTGGTTCTAAAGGGGACATTTTTGTCATAAGAGAACCATTCATTTCATGCTCTCAATTGGAATGCAGAACCTTTTTTCTGACCCAAGGCGCTTTGCTGAATGACAAACATTCTAATGGAACCGTCAAGGACAGGAGTCCCTATAGAACCCTGATGAGCTGCCCCATCGGTGAAGCTCCATCTCCGTACAACTCAAGGTTCGAATCAGTTGCTTGGTCAGCAAGTGCATGCCATGATGGGATGGGATGGCTAACAATCGGGATCTCTGGTCCAGATAATGGAGCAGTAGCTGTTTTAAAATACAACGGTATAATAACAGATACAATAAAAAGTTGGAGAAACAAAATATTAAGAACACAAGAGTCGGAATGTGTTTGTATGAACGGTTCTTGTTTTACTGTATTAACTGATGGCCCAAGCAATGGGCAAGCCTCGTACAAAATATTTAAAGTGGAAAAAGGAAAAATAATTAAGTCAATTGAGCTGGATGCCCCCAATTACCATTATGAGGAATGCTCATGTTATCCTGATACAGGCAAAGTAATGTGTGTTTGCAGAGACAATTGGCATGCCTCGAACCGGCCATGGGTCTCTTTCAATCAGAATCTTGACTATCAAATAGGATACATATGCAGTGGAGTTTTCGGTGATAACCCGCGTTCTAATGATGGGAAGGGCAATTGTGGCCCAGTACTTTCTAATGGAGCAAATGGAGTGAAAGGATTCTCATATAAATATGGTAATGGTGTTTGGATAGGAAGAACTAAGAGTATCAACTCCAGAAGTGGGTTTGAGATGATTTGGGATCCAAATGGGTGGACTGAAACTGATAGTAGTTTCTCTACGAAGCAGGACATTATAGCATTAACTGATTGGTCAGGATACAGTGGAAGTTTTGTCCAACATCCTGAATTAACAGGAATGAATTGCATAAGGCCTTGTTTCTGGGTGGAATTAATCAGAGGGCAACCCAAGGAAAGCACAATCTGGGCTAGCGGAAGCAGCATCTCATTCTGTGGCGTAAATAGTGAAACCGCAAGCTGGTCATGGCCAGACGGAGCTGATCTGCCATTCACCATTGACAAG
>cds_AKH14447_A/swine/Minnesota/A01470721/2015_2015/04/08_NA_H1N1_Swine_2015
ATGAATACAAATCAAAGAATAATAACCATTGGGACAGTTTGCATGATAGTTGGAATAATCAGTCTATTGTTACAGATAGGAAACATAGTCTCATTATGGATTAGCCATTCAATTCAGACCGGATGGGAAAATCACACTGGGGTGTGCAACCAAAGTGTCATTAATATTAAAATTGCTACTATACAGGATGTGACTCCGATTATACTAGCCGGCAATTCATCACTTTGCCCAGTAAGTGGGTGGGCTGTATACAGCAAAGACAATAGCATAAGGATTGGTTCTAAAGGGGACATTTTTGTCATAAGAGAACCATTCATTTCATGCTCTCAATTGGAATGCAGAACCTTCTTTCTGACCCAAGGTGCTTTGCTGAATGACAAACATTCTAATGGAACCGTCAAGGACAGGAGTCCCTATAGAACCCTGATGAGCTGCCCCATCGGTGAAGCCCCATCTCCGTACAACTCAAGGTTCGAATCAGTTGCTTGGTCAGCAAGTGCATGCCATGATGGGATGGGATGGCTAACAATCGGAATCTCTGGTCCAGATAATGGAGCAGTAGCTGTTTTAAAATACAACGGTATAATAACAGATACAATAAAAAGTTGGAGAAACAAAATATTAAGAACACAAGAGTCGGAGTGTGTTTGTATGAACGGTTCTTGTTTTACTGTATTAACTGATGGCCCAAGCAATGGGCAAGCCTCGTACAAAATATTTAAAGTGGAAAAAGGAAAAATAATTAAGTCAGTTGAGCTGGATGCCCCCAATTACCACTATGAAGAATGCTCATGTTATCCTGATACAGGCAAAGTAATGTGTGTTTGCAGAGACAATTGGCATGCCTCGAACCGGCCATGGGTCTCTTTCAATCAGAATCTTGACTATCAAATAGGATACATATGCAGTGGAGTTTTCGGTGATAACCCTCGTTCCACTGATGGGAAGGGCAATTGTGGCCCAGTACTTTCTAATGGAGCAAATGGAGTGAAAGGATTCTCATATAGGTATGGTAATGGTGTTTGGATAGGAAGAACTAAGAGTATCAACTCCAGAAGTGGATTTGAAATGATTTGGGATCCAAATGGGTGGACTGAAACTGATAGTAGTTTCTCTATGAAGCAGGACATTATAGCATTGAATGATTGGTCAGGATACAGTGGGAGTTTTGTCCAACATCCTGAATTAACAGGAATGAATTGCATAAGGCCTTGTTTCTGGGTGGAGTTAATCAGAGGGCAACCCAAGGAAAGCACAATCTGGGCTAGCGGAAGCAGCATCTCTTTCTGTGGCGTAAATAGTGAAACCGCAAGCTGGTCATGGCCAGACGGAGCTGATCTGCCATTCACCATTGACAAG
>cds_AIU46654_A/swine/North_Carolina/A01476359/2014_2014/09/04_NA_H1N1_Swine_2014
ATGAATACAAATCAAAGGATAATAACCATTGGGACAGTTTGTATGATAGTTGGTATAATCAGTTTATTGTTACAGATAGGAAACATAGCCTCGTTATGGATTAGCCATTTAATTCAGACCGGATGGGAAAATCACACTGAAATGTGCAACCAAAGTGTCATTAATACCAACATTGCTACTATGCAGGATGTGACTTCGATTATACTAGCCGGCAATTCCTCACTTTGCCCAGTAAGTGGATGGGCTATATACAGCAAAGACAATAGCATAAGAATTGGTTCTAAAGGGGACATTTTTGTCATAAGAGAACCATTCATTTCATGCTCTCAGTTGGAATGCAGAACTTTTTTTCTGACCCAAGGTGCTTTGCTGAATGACAAGCATTCTAATGGAACCGTCAAGGACAGGAGTCCCTATAGAACCCTGATGAGCTGCCCCATTGGTGAAGCTCCATCTCCATACAACTCAAGGTTCGAATCAGTTGCTTGGTCAGCAAGTGCATGCCATGATGGAATGGGATGGCTAACAATCGGGATCTCTGGTCCAGATAATGGAGCAGTAGCTGTTTTAAAATACAACGGTATAATAACAGATACAATAAAAAGTTGGAGAAACAAAATATTAAGAACACAAGAGTCGGAATGTGTTTGTATGAACGGTTCTTGTTTTACTGTATTAACTGATGGGCCGAGCAATGGGCAAGCCTCGTACAAAATATTTAAAGTAGAAAAAGGGAAAATAATTAAGTCAATTGAGCTGGATGCCCCCAATTACCACTATGAGGAATGCTCATGTTATCCTGATACAGGCAAAGTAATGTGTGTTTGCAGAGACAATTGGCATGCCTCGAACCGGCCTTGGGTCTCTTTCAATCAGAATCTTGACTATCAAATAGGGTACATATGCAGTGGAGTTTTCGGTGATAACCCACGTTCTAATGATGGGAAGGGCAATTGTGGGCCAGTACTTTCTAATGGAGCAAATGGAGTGAAAGGATTCTCATATAGATATGGTAATGGTGTTTGGATAGGAAGAACTAAGAGTATCAACTCCAGAAGAGGGTTTGAGATCATTTGGGATCCAAATGGGTGGACTGAAACTGATAGTAATTTCTCTATGAAGCAGGACATTATAGCATTAACTGATTGGTCAGGATACAGTGGAAGTTTTGTCCAACATCCTGAATTAACAGGAATGAATTGCATAAGGCCTTGTTTCTGGGTGGAATTAATCAGAGGGCAACCCAAGGAAAGCACAATCTGGGCTAGCGGAAGCAGCATCTCCTTCTGTGGCGTAAATAGTGAAACCGCAAGCTGGTCATGGCCAGATGGAGCTGATCTGCCATTCACCATTGACAAG
>cds_ADY72293_A/swine/Hong_Kong/NS160/2003_2003/02/17_NA_H1N1_Swine_2003
ATGAATCCAAATCAGAAGATAATAACCATTGGTTCGATCTGTATGACAATTGGAATAGCCAGCTTGATATTACAAATTGGAAACATAATATCAATATGGATTAGCCACTCAATTCAAACTGGGAATCAGAATCAGCCTGAAATATGCAATCAAAACGTCATTAACACTAATTTTGTTGCTGAACAGGCAGTAGTTTCAGTGAAATTAGCGGGCAATTCCTCTCTCTGCCCTGTTAGTGGATGGGCTATATACAGTAAAGATAATAGTGTAAGAATCGGTTCCAAGGGGGATGTGTTTGTCATAAGAGAGCCATTCATCTCATGCTCCCACTTGGAATGCAGAACTTTCTTCTTAACTCAAGGGGCCCTTCTGAATGACAAACATTCTAACGGAACCATTAAGGACAGAAGCCCATATCGAACCTTGATGAGCTGTCCTATTGGTGAAGTTCCTTCTCCATACAACTCAAGGTTTGAGTCAGTCGCTTGGTCAGCAAGTGCCTGCCATGATGGCACCAGTTGGCTAACAATTGGAATTTCTGGCCCAGATAATGGGGCAGTGGCTGTGCTGAAATACAATGGCATAATAACAGACACTATCAAGAGTTGGAGAAAAAACATATTAAGAACACAAGAGTCTGAATGTGCATGCGTGAATGGTTCTTGCTTTACAGTAATGACCGATGGACCAAGTAATGGGCAGGCCTCGTACAAGATCTTTAAGATAGAAAGGGGGAAAGTAGTCAAATCAGTCGAGTTGAATGCCCCTAATTATCACTATGAGGAATGCTCCTGTTATCCTGAATCTGGTGAAATCACATGTGTGTGTAGGGATAATTGGCATGGCTCAAATCGGCCGTGGGTTTCCTTTAATCAGAATCTGGAGTATCAAATAGGATACATATGCAGTGGGATTTTCGGAGACAATCCACGCCCTAATGATAAAACAGGCAGTTGTGGTCCAGTATTTTCTAATGGAACAAATGGGGTAAAAGGATTTTCGTTTAAATACGGCAATGGTGTTTGGATAGGGAGAACTAAAAGCACTAGTTCAAGGAGGGGTTTTGAGATGATTTGGGATCCAGACGGATGGACCAGAACAGACGATAAATTCTCAGTAAAGCAAGATATCATAGGAATAACTGATTGGTCAGGATACAGTGGGAGTTTTGTTCAGCATCCAGAATTGACCGGACTGGACTGTATGAGACCTTGCTTTTGGGTTGAACTAATCAGAGGACGACCCAAAGAGAACACAATCTGGACTAGCGGGAGCAGCATATCCTTTTGTGGTGTAAATAGTGACACAGTGGGTTGGTCTTGGCCAGACGGTGCTGAGTTGCCATTCACCATTGACAAG
>cds_AIW63423_A/swine/North_Carolina/A01476535/2014_2014/09/29_NA_H1N1_Swine_2014
ATGAATACAAATCAAAGGATAATAACCATTGGGACAGTTTGTATGATAGTTGGTATAATCAGTTTATTGTTACAGATAGGAAACATAGTCTCGTTATGGATTAGCCATTCAATTCAGACCGGATGGGAAAATCACACTGAAATGTGCAACCAAAGTGTCATTAATACCAACATTGCTACTATGCAGGATGTGACTTCGATTATACTAGCCGGCAATTCCTCACTTTGCCCAGTAAGTGGATGGGCTATATACAGCAAAGACAATAGCATAAGAATTGGTTCTAAAGGGGACATTTTTGTCATAAGAGAACCATTCATTTCATGCTCTCAGTTGGAATGCAGAACCTTTTTTCTGACCCAAGGTGCTTTGCTGAATGACAAGCATTCTAATGGAACCGTCAAGGACAGGAGTCCCTATAGAACCCTGATGAGCTGCCCCATTGGTGAAGCTCCATCTCCATACAACTCAAGGTTCGAATCAGTTGCTTGGTCAGCAAGTGCATGCCATGATGGAATGGGATGGCTAACAATCGGGATCTCTGGTCCAGATAATGGAGCAGTAGCTGTTTTAAAATACAACGGTATAATAACAGATACAATAAAAAGTTGGAGAAACAAAATATTAAGAACACAAGAGTCGGAATGTGTTTGTATGAACGGTTCTTGTTTTACTATATTAACTGATGGGCCGAGCAATGGGCAAGCCTCGTACAAAATATTTAAAGTAGAAAAAGGGAAAATAATTAAGTCAATTGAGCTGGATGCCCCCAATTACCACTATGAGGAATGCTCATGTTATCCTGATACAGGCAAAGTAATGTGTGTTTGCAGAGACAATTGGCATGCCTCGAACCGGCCTTGGGTCTCTTTCAATCAGAATCTTGACTATCAAATAGGGTACATATGCAGTGGAGTTTTCGGTGATAACCCACGTTCTAATGATGGGAAGGGCAATTGTGGGCCAGTACTTTCTAATGGAGCAAATGGAGTGAAAGGATTCTCATATAGATATGGTAATGGTGTTTGGATAGGAAGAACTAAGAGTATCAACTCCAGAAGAGGATTTGAGATCATTTGGGATCCAAATGGGTGGACTGAAACTGATAGTAATTTCTCTATGAAGCAGGACATTATAGCATTAACTGATTGGTCAGGATACAGTGGAAGTTTTGTCCAACATCCTGAATTAACAGGAATGAATTGCATAAGGCCTTGTTTCTGGGTGGAATTAATCAGAGGGCAACCCAAGGAAAGCACAATCTGGGCTAGCGGAAGCAGCATCTCCTTCTGTGGCGTAAATAGTGAAACCGCAAGCTGGTCATGGCCAGACGGAGCTGATCTGCCATTCACCATTGACAAG
>cds_AIE50894_A/swine/Hong_Kong/NS5/2012_2012/01/05_NA_H1N1_Swine_2012
ATGAATCCAAATCAGAAGATAATAACCATTGGTTCGATCTGTATGACAATCGGAATAGCCAGTCTGATTTTACAAATTGGAAACATAATATCAATATGGATTAGCCACTCAATTCAAACTGGAAATCAGAATCAGCCTGAAATGTGCAATCAAAGCGTCATTAACACTAATTTTGTTGCTGAACAGGCAGTAATTTCAATGAAATTAGCGGGCAATTCCTCTCTTTGCCCTGTTAGTGGATGGGCTATATACAGTAAAGATAATGGTGTAAGAATTGGCTCCAAGGGGGATGTGTTTGTCATAAGAGAGCCATTCATCTCTTGCTCCCACATGGAATGCAGAACTTTCTTCTTAACTCAAGGGGCCCTTCTGAATGACAAACATTCTAATGGAACCATTAAGGACAGAAGTCCATATCGAACCTTGATGAGCTGTCCTATTGGTGAAGTCCCTTCTCCATACAACTCAAGGTTTGAATCAGTCGCTTGGTCAGCAAGTGCCTGCCATGATGGCATCAATTGGCTAACAATTGGAATTTCTGGCCCAGATAATGGGGCAGTGGCTGTGCTGAAATACAATGGCATAATAACAGACACTATCAAGAGTTGGAGAAAAAACATATTAAGAACACAAGAGTCTGAATGTGCATGCGTGAATGGTTCTTGCTTTACTGTAATGACCGATGGACCAAGTAATGGGCAAGCCTCATACAAGATCTTTAAAATAGAAAAGGGGAAAATAGTTAAATCCATTGAGTTGAATGCCCCTAATTATCACTATGAGGAATGCTCCTGTTATCCTGAATCTGGTGAAATCACATGTGTGTGTAGGGACAATTGGCATGGCTCAAATCGGCCGTGGGTTTCTTTTAATCAGAACCTGGAGTATCAAATAGGATACATATGCAGTGGGATTTTCGGAGACAATCCGCGGCCTAATGATAAGACAGGCAGCTGTGGCCCAGTATCTCCTAATGGAGCAAATGGGGTAAAAGGATTTTCGTTTAAATACGGCAATGGTGTTTGGATAGGGAGAACTAAAAGCACCAGTTCAAGGAAGGGTTTTGAGATGATTTGGGATCCCAACGGATGGACCGGAACAGACGATAAATTCTCAGTAAAACAAGATATCATAGGAATAACTGATTGGTCAGGATATAGTGGGAGTTTTGTTCAGCATCCAGAATTGACCGGACTGGACTGTATTAGGCCTTGTTTTTGGGTTGAGCTAATCAGAGGACGACCTAAAGAGAACACAATCTGGACTAGCGCGAGCAGCATATCCTTTTGTGGTGTAAATAGTGAAACAGTAGGTTGGTCTTGGCCAGACGGTGCTGAGTTGCCATTCACCATTGACAAG
>cds_AHD25071_A/swine/Illinois/A01290673/2013_2013/10/_NA_H1N1_Swine_2013
ATGAATACAAATCAAAGAATAATAACCATTGGGACAGTTTGCATGATAATTGGAATAATCAGTCTATTGTTACAGATAGGAAACATAGTCTCGTTATGGGTTAGCCATTCAATTCAGACCGGATGGGAAAATCACATTGAGATGTGCAACCAAAGTGTCATTAATATCAAAATTGCTACTATACAGGATGTGACTTCGATTGTACTAGCCGGCAATTCCTCACTTTGCCCAGTAAGTGGATGGGCTATATACAGCAAAGACAATAGCATAAGGATTGGTTCTAAAGGGGACATTTTTGTCATAAGAGAACCATTCATTTCATGCTCTCAATTGGAATGCAGAACCTTTTTTCTGACCCAAGGCGCTTTGCTGAATGACAAACATTCTAATGGAACCGTCAAAGACAGGAGTCCCTATAGAACCCTGATGAGCTGCCCCATCGGTGAAGCCCCATCTCCGTACAACTCAAGGTTCGAATCAGTTGCTTGGTCAGCAAGTGCATGCCATGATGGGATGGGATGGCTAACAATCGGGATCTCTGGTCCAGATAATGGAGCAGTAGCTGTTTTAAAATACAATGGTATAATAACAGATACAATAAAAAGTTGGAGAAACAAAATACTAAGAACACAAGAGTCGGAATGTGTTTGTATGAACGGCTCTTGTTTTACTGTATTAACTGATGGCCCAAGCAATGGGCAAGCCTCGTACAAAATATTTAAAGTGGAAAAAGGGAAAATAATTAAGTCAATTGAACTGGATGCCCCCAACTACCACTATGAGGAATGCTCATGTTATCCTGATACAGGCAAAGTAATGTGTGTTTGCAGAGACAATTGGCATGCCTCGAACCGGCCATGGGTCTCTTTCAATCAGGATCTTGACTATCAAATAGGATACATATGCAGTGGAGTTTTTGGTGATAACCCGCGTCCTAATGATGGGAAGGGCAATTGTGGCCCAGTACCTTCTAATGGAGCAAATGGAGTGAAAGGATTCTCATATAGATATGGTAATGGTGTTTGGATAGGAAGAACTAAGAGTATCAACTCCAGAAGTGGGTTTGAAATGATTTGGGATCCAAATGGGTGGACTGAAACTGATAGTAGTTTCTCTACGAAGCAAGACATTATAGCATTGAATGATTGGTCAGGATACAGTGGAAGTTTTGTCCAACATCCTGAATTAACAGGAATGAATTGCATAAGGCCTTGTTTCTGGGTGGAATTAATCAGAGGGCAACCCAAGGAAAGCACAATCTGGGCTAGCGGAAGCAGCATCTCTTTCTGTGGCGTAAATAGTGAAACCGCAAGCTGGTCATGGCCAGACGGAGCTGATCTGCCATTCACCATTGACAAG
>cds_AGJ73308_A/swine/North_Carolina/A01432568/2013_2013/03/_NA_H1N1_Swine_2013
ATGAATACAAATCAAAGGATAATAACCATTGGGACAGTTTGTATGATAGTTGGTATAATCAGTTTATTGTTACAGATAGGAAACATAGTCTCGTTATGGATTAGCCATTCAATTCAGACCGGATGGGAAAATCACACTGAAATGTGCAACCAAAGTGTCATTAATACCAACATAGCTACTATACAGGATGTGACTTCGATTATACTAGCCGGCAATTCCTCACTTTGCCCAGTAAGTGGATGGGCTATATACAGCAAAGACAATAGCATAAGAATTGGTTCTAAAGGGGACATTTTTGTCATAAGAGAACCATTCATTTCATGCTCTCAGTTGGAATGCAGAACCTTTTTTCTGACCCAAGGTGCTTTGCTGAATGACAAGCATTCTAATGGAACCGTCAAGGACAGGAGTCCCTATAGAACCCTGATGAGCTGCCCCATCGGTGAAGCTCCATCTCCATACAACTCAAGGTTCGAATCAGTTGCTTGGTCAGCAAGTGCATGCCATGATGGGATGGGATGGCTAACAATCGGGATCTCTGGTCCAGATAATGGAGCAGTAGCTGTTTTAAAATACAACGGTATAATAACAGATACAATAAAAAGTTGGAGAAACAAAATATTAAGAACACAAGAGTCGGAATGTGTTTGTATGAACGGTTCTTGTTTTACTGTATTAACTGATGGGCCGAGCAATGGGCAAGCCTCGTACAAAATATTTAAAGTAGAAAAAGGGAAAATAATTAAGTCAATTGAGCTGGATGCCCCCAATTACCACTATGAGGAATGCTCATGTTATCCTGATACAGGCAAAGTAATGTGTGTTTGCAGAGACAATTGGCATGCCTCGAACCGGCCTTGGGTCTCTTTCAATCAGAATCTTGACTATCAAATAGGGTACATATGCAGTGGAGTTTTCGGTGATAACCCACGTTCTAATGATGGGAAGGGCAATTGTGGGCCAGTACTTTCTAATGGAGCAAATGGAGTGAAAGGATTCTCATATAGATATGGTAATGGTGTTTGGATAGGAAGAACTAAGAGTATCAACTCCAGAAGAGGGTTTGAGATCATTTGGGATCCAAATGGGTGGACTGAAACTGATAGTAATTTCTCTATGAAGCAGGACATTATAGCATTAACTGATTGGTCAGGATACAGTGGAAGTTTTGTCCAACATCCTGAATTAACAGGAATGGATTGCATAAGGCCTTGTTTCTGGGTGGAATTAATCAGAGGGCAACCCAAGGAAAGCACAATCTGGGCTAGCGGAAGCAGCATCTCTTTCTGTGGCGTAAATAGTGAAACCGCAAGCTGGTCATGGCCAGACGGAGCTGATCTGCCATTCACCATTGACAAG
>cds_AEC23301_A/swine/Iowa/A01049015/2010_2010/11/16_NA_H1N1_Swine_2010
ATGAATACAAATCAAAGAATAATAACCATTGGGACAGTTTGTATGATAGTTGGTATAATCAGTCTATTGTTACAGATAGGAAACATAGTCTCGTTATGGATTAGCCATTCAATTCAGACCGGATGGGAAAATCACACTGAGATGTGCAACCAAAGTGTCATTAATACCAACATTGCTACTATACAGGATGTGACTTCGATTATACTAGCCGGCAATTCCTCACTTTGCCCAGTAAGTGGATGGGCTATATACAGCAAAGACAATAGCATAAGAATTGGTTCTAAAGGGGACATTTTTGTCATAAGAGAACCATTCATTTCATGCTCTCAATTGGAATGCAGAACCTTTTTTCTGACCCAAGGTGCTTTGCTGAATGACAAGCATTCTAATGGAACCGTCAAGGACAGGAGTCCCTATAGAACCCTGATGAGCTGCCCCATCGGTGAAGCTCCATCTCCATACAACTCAAGGTTCGAATCAGTTGCTTGGTCAGCAAGTGCATGCCATGATGGGATGGGATGGCTAACAATCGGGATCTCTGGTCCAGATAATGGAGCAGTAGCTGTTTTAAAATACAACGGTATAATAACAGATACAATAAAAAGTTGGAGAAACAAAATATTAAGAACACAAGAGTCGGAATGTGTTTGTATGAACGGTTCTTGTTTTACTGTATTAACTGATGGGCCAAGCAATGGGCAAGCCTCGTACAAAATATTTAAAGTGGAAAAAGGGAAAATAATTAAGTCAATTGAGCTGGATGCCCCCAATTACCACTATGAGGAATGCTCATGTTATCCTGATACAGGCAAAGTAATGTGTGTTTGCAGAGACAATTGGCATGCCTCGAACCGGCCCTGGGTCTCTTTCAATCAGAATCTTGACTATCAAATAGGGTACATATGCAGTGGAGTTTTCGGTGATAACCCACGTTCTAATGATGGGAAGGGCAATTGTGGCCCAGTACTTTCTAATGGAGCAAATGGAGTGAAAGGATTCTCATATAGATATGGTAATGGTGTTTGGATAGGAAGAACTAAGAGTATCAACTCCAGAAGAGGGTTTGAGATCATTTGGGATCCAAATGGGTGGACTGAAACTGATAGTAGTTTCTCTATGAAGCAGGACATTATAGCATTAACTGATTGGTCAGGATACAGTGGAAGTTTTGTCCAACATCCTGAATTAACAGGAATGAATTGCATAAGGCCTTGTTTCTGGGTGGAATTAATCAGAGGGCAACCCAAGGAAAGCACAATCTGGGCTAGCGGAAGCAGCATCTCTTTCTGTGGCGTAAATAGTGAAACCGCAAGCTGGTCATGGCCAGACGGAGCTGATCTGCCATTCACCATTGACAAG
>cds_AKC44912_A/swine/Nebraska/A01840930/2015_2015/03/04_NA_H1N1_Swine_2015
ATGAATACAAACCAAAGAATAATAACCATTGGGACAGTTTGCATGATAGTTGGAATGATCAGTCTATTGTTACAGATAGGAAGCATAGTCTCGTTATGGATTAGCCATTCAATTCAGACCGGATGGGAAAATCACACTGGGGTGTGCAACCAAAGTGTCATTAATATCAAGATTGCTACTATACAGGATGTGACTCCGATTATACTAGCCGGCAATTCATCACTTTGCCCAGTAAATGGGTGGGCTGTATACAGCAAAGACAATAGCATAAGGATTGGTTCTAAAGGGGACATTTTTGTCATAAGAGAACCATTCATTTCATGCTCTCAATTGGAATGCAGAACCTTCTTTCTGACCCAAGGTGCTTTGCTGAATGACAAACATTCTAATGGAACCGTCAAGGACAGGAGTCCCTATAGAACCCTGATGAGCTGCCCCATCGGTGAAGCCCCATCTCCGTACAACTCAAGGTTCGAATCAGTTGCTTGGTCAGCAAGTGCATGCCATGATGGGATGGGATGGCTAACAATCGGGATCTCTGGTCCAGATAATGGAGCAGTAGCTGTTTTAAAATACAACGGTATAATAACAGATACAATAAAAAGTTGGAGAAACAAAATATTAAGAACACAAGAGTCGGAGTGTGTTTGTATGAACGGTTCTTGTTTTACTGTATTGACTGATGGCCCAAGCAATGGGCAAGCCTCGTACAAAATATTTAAAGTGGAAAAAGGAAAAATAATTAAGTCAATTGAGCTGGATGCCCCCAATTACCACTATGAAGAATGCTCATGTTATCCTGATACAGGCAAAGTAATGTGTGTTTGCAGAGACAATTGGCATGCCTCGAACCGGCCATGGGTCTCTTTCAATCAGAATCTTGACTATCAAATAGGATACATATGCAGTGGAGTTTTCGGTGATAACCCTCGTTCCACCGATGGGAAGGGCAATTGTGGCCCAGTACTTTCTAATGGAGCAAATGGAGTGAAAGGATTCTCATATAGGTATGGTAATGGTGTTTGGATAGGAAGAACTAAGAGTATCAACTCCAGAAGTGGATTTGAAATGATTTGGGATCCAAATGGGTGGACTGAAACTGATAGTAGTTTCTCTATGAAGCAGGACATTATAGCATTGAATGATTATTCAGGATACAGTGGAAGTTTTGTCCAACATCCTGAATTAACAGGAATGAATTGCATAAGGCCTTGTTTCTGGGTGGAGTTAATCAGAGGGCAACCCAAGGAAAGCACAATCTGGGCTAGCGGAAGCAGCATCTCTTTCTGTGGCGTAAATAGTGAAACCGCAAGCTGGTCATGGCCAGACGGAGCTGATCTGCCATTCGCCATTGACAAG
>cds_AIE48500_A/swine/Guangdong/2403/2010_2010/08/05_NA_H1N1_Swine_2010
ATGAATCCAAATCAGAAGATAATAACCATTGGTTCGATCTGTATGACAATTGGAATAGCCAGCCTGATGTTACAAATTGGAAACATAATATCAATATGGATTAGCCATTCGATTCAAACTGGAAATCAGAATCAGCCTGAAATATGCAATCAAAGCATCATTAACACTAATTTTGTTATTGAACAGGCAGTGGTTTCAGTGAAATTAGCGGGCAATTCCTCTCTCTGCCCTGTTAGTGGATGGGCTATATACAGTAAAGATAATAGTGTAAGAATCGGCTCCAAGGGGGATGTGTTTGTCATAAGAGAGCCATTCATCTCATGCTCCCACTTGGAATGCCGAACTTTCTTCTTAACTCAAGGGGCCCTTCTGAATGACAAACATTCTAACGGAACCGTCAAGGACAGAAGTCCATATCGAACCTTGATGAGCTGTCCCATTGGTGAAGTCCCTTCTCCATACAATTCAAGGTTTGAATCAGTCGCTTGGTCAGCAAGTGCCTGCCATGATGGCTCCAATTGGCTAACAATTGGAATTTCCGGCCCAGATAATGGGGCAGTGGCTGTGCTGAAATACAATGGCATAATAACAGACACTATCAAGAGTTGGAGAAAAAACATATTAAGAACACAAGAATCTGAATGTGCATGCGTGAATGGTTCTTGCTTTACTGTAATGACCGATGGACCAAGTAATGGCCAGGCCTCCTACAAGATCTTTAAGATAGAAAAGGGGAAAATAGTAAAATCAGTTGAGTTGAATGCCTCTAATTATCACTATGAGGAATGCTCCTGTTATCCTGAATCTGGTGAAATCACATGTGTGTGTAGGGATAATTGGCATGGCTCGAATCGGCCGTGGGTTTCTTTTAATCAGAACCTGGAGTATCAAATAGGATACATATGCAGTGGGGTTTTCGGAGACAATCCGCGCCCTAATGATAAGACAGGCAGTTGTGGCCCAGTATATTCTAATGGTACAAATGGGGTGAAAGGATTTTCGTTTAAATACGGCAATGGTGTTTGGATAGGGAGAACTAAAAGCACTAGTTCAAGGAGGGGTTTTGAGATGATTTGGGATCCAAACGGATGGACCGGGACAGACGATAAATTCTCAGTAAAACAAGATATTATAGGAATAACTAATTGGTCAGGATATAGTGGGAGTTTTGTTCAGCATCCAGAATTGACCGGACTAGACTGTATTAGACCTTGTTTTTGGGTTGAGCTAATCAGAGGACGACCCAAAGAAAACACAATCTGGACTAGCGCAAGCAGCATATCCTTTTGTGGTGTAAATAGTGAGACAGTAGGTTGGTCTTGGCCAGACGGTGCTGAGTTGCCATTTGCCATTGACAAG
>cds_AHX38252_A/swine/Indiana/13TOSU1998/2013_2013/08/01_NA_H1N1_Swine_2013
ATGAATACAAATCAAAGAATAATAACCATTGGGACAGTTTGCATGATAGTTGGAATAATCAGTCTATTGTTACAGATAGGAAACATAGTCTCGTTATGGATTAGCCATTCAATTCAGACCGGATGGGGAAATCACACTGAGATGTGCAACCAAAGTGCCATTAATATCAAAATTGCTACTATACAGGATGTGACTTCGATTATACTAGCCGGCAATTCCTCACTTTGCCCTGTAAGTGGGTGGGCTGTATACAGCAAAGATAATAGCATAAGGATTGGTTCTAAAGGAGACATTTTTGTCATAAGAGAACCATTCATTTCATGCTCCCAATTGGAATGCAGAACCTTTTTTCTGACCCAAGGCGCTTTGCTGAATGACAAACATTCTAATGGAACCGTCAAGGACAGGAGTCCCTATAGAACCCTGATGAGCTGCCCCATCGGTGAAGCCCCATCTCCGTACAACTCAAGGTTCGAATCAGTTGCTTGGTCAGCAAGTGCATGCCATGACGGGATGGGATGGCTAACAATCGGGATCTCTGGTCCAGATAATGGAGCAATAGCTGTTTTAAAATACAACGGTATAATAACAGATACAATAAAAAGTTGGAGAAACAAAATATTAAGAACACAAGAGTCGGAATGTGTTTGTATGAACGGTTCTTGTTTTACTGTATTAACTGATGGCCCAAGCAATGGGCAAGCCTCGTACAAAATATTTAAAGTGGAAAAAGGAAAAATAATTAAGTCAATTGAGCTGGATGCCCCCAATTACCACTATGAGGAATGCTCATGTTATCCTGATACAGGCAAAGTAATGTGTGTTTGCAGAGACAATTGGCATGCCTCGAACCGGCCATGGGTCTCATTCAATCAGAATCTTGACTATCAAATAGGATACATATGCAGTGGAGTTTTCGGTGATAACCCGCGTTCCAATGATGGGAAGGGCAATTGTGGCCCAGTACTTTCTAATGGAGCAAATGGGGTGAAAGGATTCTCATATAGATATGGTAATGGTGTTTGGATAGGAAGAACTAAGAGTATCAACTCCAGAAGTGGGTTTGAAATGATTTGGGATCCAAATGGGTGGACTGAAACTGATAGTAGTTTCTCTATGAAGCAGGACATTATAGCATTGAATGATTGGTCAGGATACAGTGGAAGTTTTGTCCAACATCCTGAATTAACAGGAATGAATTGCATAAGGCCTTGTTTCTGGGTGGAATTAATCAGAGGGCAACCCAAGGAAAGCACAATCTGGGCTAGCGGAAGCAGCATCTCTTTCTGTGGCGTAAATAGTGAAACCACAAGCTGGTCATGGCCAGACGGAGCTGATCTGCCATTCACCATTGACAAG
>cds_AFU92398_A/swine/Shaanxi/s6/2012_2012/03/09_NA_H1N1_Swine_2012
ATGAATCCAAATCAGAAGATAATAACCATTGGTTCGATCTGTATGACAATTGGAATAGCCAGCTTGATATTACAAATTGGGAACATAATATCAATATGGATTAGCCACTCAATTCAAACTGAGAATAAAAATCAGCCTGAAATATGCAATCAAAACGTCATTAACACTAATTTTGTTGCTGAACAGGCAGTAGCTTCAGTGAAATTAGCGGGCAATTCCTCTCTCTGTCCTGTTAGTGGATGGGCTATATACAGTAAAGATAATAGTGTACGAATCGGTTCCAAGGGGGATGTGTTTGTCATAAGGGAGCCATTCATTTCATGCTCCCACTCGGAATGCAGAACTTTCTTCTTAACTCAAGGGGCCCTTCTGAATGACAAACATTCTAACGGAACAATTAAGGACAGAAGCCCATATCGAACATTGATGAGCTGTCCTATTGGTGAGGCTCCTTCTCCATACAACTCAAGATTTGAGTCAGTCGCTTGGTCAGCAAGTGCCTGCCATGATGGCACAAGTTGGCTAACAATTGGAATTTCTGGCCCAGATAATGGGGCAGTGGCTGTGCTGAAATACAATGGCATAATAACAGACACTATCAAGAGTTGGAGAAAGAACATATTAAGAACACAAGAGTCTGAATGTGCATGCGTTAATGGTTCTTGCTTTACAGTAATGACTGATGGACCAAGTAATGGGCAGGCCTCGTACAAGGTCTTTAAGATAGAAAGGGGGAAAGTAGTCAAATCAGTTGAGTTGAATGCCCCTAATTATCACTATGAGGAATGCTCCTGTTATCCTGAATCTAGTGAAATCACATGTGTGTGTAGAGATAATTGGCATGGCTCAAATCGGCCGTGGGTGTCATTTAATCAGAATCTGGAATATCAAATGGGATACATATGCAGTGGGATTTTTGGAGATAATCCACGCCCTAATGACAAAACAGGCAGTTGTGGTCCAGTATTTTCTAATGGGGCAAATGGGGTAAAAGGATTTTCATTTAAATATGGCAATGGTGTTTGGATAGGGAGAACTAAAAGCACTAGTTCAAGGATGGGTTTTGAGATGATTTGGGATCCGGATGGATGGACCAAAACAGATGATAAATTCTCAGTAAAGCAAGATATCATAGGAATAACTGATTGGTCAGGATACAGTGGGAGTTTTGTTCAACACCCGGAATTGACCGGACTGGACTGTATGAGGCCTTGCTTTTGGGTTGAACTAATCAGAGGGCGACCCAAAGAGAACACAATCTGGACTAGCGGGAGTAGCATATCCTTTTGTGGTGTAAATAGTGACACAGTGGGTTGGTCTTGGCCAGACGGTGCTGAGTTGCCATTCACCATTGACAAG
>cds_ADY71959_A/swine/Hong_Kong/4920/1999_1999/07/03_NA_H1N1_Swine_1999
ATGAATACAAACCAAAGAATAATAACCATTGGGACAGTCTGTTTGATAGTTGGAATGGTTAATCTATTATTGCAGATAGGAAATATAGTCTCATTATGGATAAGCCATTCAATTCAGACTGGAGAAAAAAATCACTCTGAGATTTGCAACCAAAATATCATCAATATCAACATTGCTGATGGACAGGACGTGACTTCAATAATACTAGCCGGCAATTCCTCCCTTTGCCCAATAAATGGGTGGGCTATATACAGCAAAGACAATAGCATAAGGATTGGTTCCAAAGGAGACATTTTTGTCATAAGAGAACCATTCATTTCGTGCTCTCACTTGGAGTGCAGAACCTTTTTTCTGACCCAAGGTGCTTTGCTAAATGACAGGCATTCTAATGGAACCGTCAAGGACAGGAGCCCCTACCGAACCTTAATGAGCTGCCCGATCGGTGAAGCTCCATCTCCGTATAATTCAAGATTCGAATCAGTTGCTTGGTCAGCAAGTGCATGCCATGATGGAATGGGATGGATAACAATCGGGATTTCTGGTCCAGATAATGGAGCAGTGGCTGTTTTGAAATACAATGGTATAATAACGGATACAATAAAAAGTTGGAGAAACAAAACACTAAGAACACAAGAGTCAGAATGTGTTTGTATAAACGGTTCATGTTTTACTATAATGACTGATGGCCCAAGCAATGGGCAAGCCTCGTACAAAATATTCAAAATGGCGAAAGGGAAGATTATTAAGTCAGTTGAGCTGGATGCACCCAATTACCACTATGAGGAATGCTCCTGCTATCCTGATACGAGCAAAGTGGTGTGTGTGTGCAGAGACAATTGGCATGCTTCAAATCGACCGTGGGTTTCCTTCGATCAGAATCTTGATTATCAGATAGGGTACATATGCAGTGGGGTTTTCGGTGATAACCCACGTTCTAAAGACGGGAAAGGCAATTGTGGCCCAGCACTCTCTAATGGAGCAAATGGAGTGAAAGGATTCTCATTTAGGTATGGCAATGGTGTTTGGATAGGAAGAACGAAAAGTATCAGCTCTAGAAGTGGATTTGAGATGATTTGGGATCCAAATGGATGGACGGAAACTGATAGTAGTTTCTCTATGAAGCAGGATATTATAGCATTAACTGATTGGTCAGGATATAGTGGAAGTTTTGTCCAACATCCTGAATTAACAAGAATGAACTGCATAAGGCCTTGTTTTTGGGTAGAGTTAATCAGAGGGCAACCCAAGGAGAGCACAATCTGGACTAGTGGAAGCAGCATTTCTTTCTGTGGTGTGAACAGCGAAACCGCAAGCTGGTCATGGCCAGACGGAGCTGATCTGCCATTCACCATTGACAAG
>cds_AGE83878_A/swine/Korea/CY03-13/2012_2012/03/06_NA_H3N1_Swine_2012
ATGAATCCAAACCAAAAGATAATAACCATTGGTTCGGTCTGTATGACAATTGGAATGGCTAACTTAATATTACAAATTGGAAACATAATTTCAATATGGATTAGCCACTCAATTCAACTTGGGAATCAAAATCAGATTGAAACATGCAATCAAAGCGTCATTAACACCAACTTTGCTGCTGGACAGTCAGTGGTTTCCGTGAAATTAGCGGGCAATTCCTCTCTTTGCCCTGTTAGTGGATGGGCTATATACAGTAAAGACAACAGTATAAGAATCGGTTCCAAGGGGGATGTGTTTGTCATAAGGGAACCATTCATATCATGCTCCCCCTTGGAATGCAGAACATTCTTCTTGACTCAAGGGGCCTTGCTAAATGACAAACATTCCAATGGAACCATTAAAGACAGGAGCCCATACCGAACCCTAATGAGCTGTCCTATTGGTGAAGTTCCCTCTCCATACAACTCAAGATTTGAGTCAGTCGCTTGGTCAGCAAGTGCTTGTCATGACGGCATCAATTGGCTAACAATTGGGATTTCTGGCCCAGACAATGGGGCAGTGGCTGTGTTAAAGTACAACGGCATAATAACAGACACTATCAAGAGCTGGAGAAACAATATATTGAGAACACAAGAGTCTGAATGTGCATGTGTAAATGGTTCTTGCTTTACTGTAATGACCGATGGACCAAGTAATGGACAGGCCTCATACAAGATCTTCAGAATAGAAAAGGGAAAGATAGTCAAATCAGTCGAAATGAATGCCCCTAATTATCACTATGAGGAATGCTCCTGTTATCCTGATTCTAGTGAAATCACATGTGTGTGCAGGGATAACTGGCATGGCTCGAATCGACCGTGGGTGTCTTTCAACCAGAATCTGGAATATCAGATAGGATACATATGCAGTGGGATTTTCGGAGACAGTCCACGCCCTAATGATAAGACAGGCAGTTGTGGTCCAGTATCGTCTAATGGAGCAAATGGAGTAAAAGGATTTTCATTCAAATACGGCAATGGTGTTTGGATAGGGAGAACTAAAAGCATTAGTTCAAGAAACGGTTTTGAGATGATTTGGGATCCGAACGGATGGACTGGGACAGACAATAACTTCTCAATAAATCAAGATATCGTAGGAATAAATGAGTGGTCAGGATATAGCGGGAGTTTTGTTCAGCATCCAGAACTAACGGGGCTGGACTGTATAAGACCTTGCTTCTGGGTTGAACTAATCAGAGGGCGACCCAAAGAGAACACAATATGGACTAGCGGGAGCATCATATCCTTTTGTGGTGTAAACAGTGACACTGTGGGTTGGTCTTGGCCAGACGGTGCTGAGTTGCCATTTACCATTGACAAG
>cds_AEK85950_A/swine/Guangdong/1361/2010_2010/05/07_NA_H1N1_Swine_2010
ATGAATCCAAATCAGAAGATAATAACCATTGGTTCGATCTGTATGACAATTGGAATAGCCAGCTTGATATTACAAATTGGAAACATAATATCAATATGGATTAGCCACTCAATTCAAACTGGGAATCAGAATCAGCCTGGAATATGCAATCAAAACGTCATTAATACTAATTTTGTTGCTGAACAGGCAGTAGCTTCAGTGAAATTAGCGGGCAATTCCTCTCTTTGTCCTGTTAGTGGATGGGCTATATACAGTAAAGATAATAGTGTAAGAATCGGTTCCAAGGGGGATGTGTTTGTCATAAGGGAGCCATTCATTTCATGCTCCCACTTGGAATGCAGAACTTTCTTCTTAACTCAAGGGGCCCTTCTGAATGACAAACATTCTAACGGAACCATTAAGGACAGAAGCCCATATCGGACCTTGATGAGCTGTCCTATTGGTGAAGTTCCTTCTCCATACAACTCAAGGTTTGAGTCAGTCGCTTGGTCAGCAAGTGCCTGCCATGATGGTACAAGTTGGCTAACAATTGGAATTTCTGGCCCAGATAATGGGGCAGTGGCTGTGCTGAAATACAATGGCATAATAACAGACACTATCAAGAGTTGGAGAAAAAACATATTAAGAACACAAGAGTCTGAATGTGCATGCATTAATGGTTCTTGCTTTACAGTAATGACTGATGGACCAAGTAATGGGCAGGCCTCGTACAAGGTCTTTAAGATAGAAAGGGGGAAAGTAGTCAAATCAGTCGAGTTGAATGCCCCTAATTATCACTATGAGGAATGCTCCTGTTATCCTGAATCTGGTGAAATCACATGTGTGTGTAGGGATAATTGGCATGGCTCAAATCGGCCGTGGGTGTCATTTAATCAGAATCTAGAGTATCAAATGGGATACATATGCAGTGGGATTTTCGGAGATAATCCACGCCCTAATGATAAAACAGGTAGTTGTGGTCCAGTATTTTCTAATGGAGCAAATGGGGTAAAAGGATTTTCGTTTAAATACGGCAATGGTGTTTGGATAGGGAGAACTAAAAGCACTAGCTCAAGGAGGGGTTTTGAGATGATTTGGGATCCGGACGGATGGACCAGAACAGACGATAAATTCTCATTAAAGCAAGATATCATAGGAATAACCGATTGGTCAGGATACAGTGGGAGTTTTGTTCAACATCCAGAATTGACAGGACTGGACTGTATGAGGCCTTGCTTTTGGGTTGAACTAATCAGAGGGCGACCCAAAGAGAACACAATCTGGACTAGCGGGAGTAGCATATCCTTTTGTGGTGTAAATAGTGACACAGTGGGTTGGTCTTGGCCAGACGGTGCTGAGTTGCCATTTACCATTGACAAG
>cds_ADY69885_A/swine/Hong_Kong/25/1977_1977/04/12_NA_H1N1_Swine_1977
ATGAATACAAATCAAAGAATAATAACCATTGGGACAATCTGTCTAATAGTTGGAATAATTAGTCTATTATTGCAGATAGGAAATATAATCTCGTTATGGATAAGCCATTCAATTCAGACTGGAGAAAAAAGCCATCCTGAGGTATGCAACCAAAGTGTCATTAATACCAATATTGCTGCTGGAAAGGGTGTGACTCCACTAATACTAGCCGGCAATTCCTCTCTTTGCCCAATCAGTGGGTGGGCTATATACAGCAAAGACAATAGCATAAGGATTGGGTCCAAAGGAGACATTTTTGTCATTAGAGAGCCATTCATTTCATGCTCTCACTTGGAATGCAGAACCTTTTTTCTGACCCAAGGCGCTTTGCTGAATGACAGGCATTCTAATGGAACCGTCAAGGACAGGAGTCCTTATAGAACTTTAATGAGCTGCCCCATTGGTGAAGCTCCATCTCCGTACAATTCAAGGTTCGAATCAGTTGCTTGGTCAGCAAGTGCATGCCACGATGGAATAGGATGGCTAACAATCGGGATTTCCGGTCCAGATAATGGAGCAGTGGCTGTTTTAAAATACAATGGTATAATAACAGATACAATAAAAAGTTGGAGAAACAAAATATTAAGAACACAAGAGTCTGAATGTGTTTGTATAAATGGTTCGTGTTTTACTATAATGACTGACGGCCCAAGCAATGGGCAAGCCTCGTACAAAATATTCAAAATGGAGAAAGGGAAGATTATTAAGTCAATTGAGCTGAATGCACCTAATTACCACTATGAGGAATGCTCCTGTTATCCTGATACAGGCAAAGTGGTGTGTGTGTGCAGAGACAATTGGCATGCTTCTAATCGACCATGGGTCTCTTTCGATCAGAATCTTGATTATCAAATAGGGTACATATGCAGTGGGGTTTTCGGTGATAATCCACGTTCTAATGATGGGAAAGGCAATTGTGGCCCAGTATCTTCTAATGGAGCAAATGGAGTGAAGGGGTTTTCATTTAGATATGGCAATGGTGTTTGGATAGGAAGAACTAAAAGCATCAGCTCTAGAAGTGGATTTGAGATGATTTGGGATCCTAATGGATGGACAGAAACTGATAGTAGTTTCTCTATGAAGCAAGATATTATAGCATTAACTGATTGGTCGGGATACAGTGGAAGTTTTGTCCAACATCCTGAATTAACAGGAATGAACTGCATAAGGCCTTGTTTCTGGGTAGAGTTAATCAGAGGGCAACCCAAGGAGAGCACAATCTGGACTAGTGGAAGCAGCATTTCTTTCTGTGGCGTGAACAGCGGTACTACAAGCTGGTCATGGCCAGACGGAGCTGATCTGCCATTCACCATTGACAAG
>cds_ADG58930_A/swine/Korea/SCJ11/2009_2009/12/_NA_H1N1_Swine_2009
ATGAATCCAAACCAAAAGATAATAACCATTGGTTCGGTCTGTATGACAATTGGAATGGCTAACTTAATATTACAAATTGGAAACACAATCTCAATATGGATTAACCACTCAATTCAACTTGGGAATCAAAATCAGATTGAAACATGCAATCAAAGCGTCATTAACACCAACTTTGCTGCTGGACAGTCAGTGGTTTCCGTGAAATTAGCGGGCAATTCCTCTCTCTGCCCTGTTAGTGGATGGGCTATATACAGTAAAGACAACAGTATAAGAATCGGTTCCAAGGGGGATGTGTTTGTCATAAGGGAACCATTCATATCATGCTCCCCCTTGGAATGCAGAACCTTCTTCTTGACTCAAGGGGCCTTGCTAAATGACAAACATTCCAATGGAACCATTAAAGACAGGAGCCCATATCGAACCCTAATGAGCTGTCCTATTGGTGAAGTTCCCTCTCCATACAACTCAAGATTTGAGTCAGTCGCTTGGTCAGCAAGTGCTTGTCATGATGGCATCAATTGGCTAACAATTGGAATTTCTGGCCCAGACAATGGGGCAGTGGCTGTGTTAAAGTACAACGGCATAATAACAGACACTATCAAGAGTTGGAGAAACAATATATTGAGAACACAAGAGTCTGAATGTGCATGTGTAAATGGTTCTTGCTTCACTGTAATGACCGATGGACCAAGTGATGGACAGGCCTCATACAAGATCTTCAGAATAGAAAAGGGAAAGATAGTCAAATCAGTCGAAATGAATGCCCCTAATTATCACTATGAGGAATGCTCCTGTTATCCTGATTCTAGTGAAATCACATGTGTGTGCAGGGATAACTGGCATGGCTCGAATCGACCGTGGGTGTCTTTCAACCAGAATCTGGAATATCAGATAGGATACATATGCAGTGGGATTTTCGGAGACAATCCACGCCCTAATGATAAGACAGGCAGTTGTGGTCCAGTATCGTCTAATGGAGCAAATGGAGTAAAAGGATTTTCATTCAAATACGGCAATGGTGTTTGGATAGGGAGAACTAAAAGCATTAGTTCAAGGAACGGTTTTGAGATGATTTGGGATCCGAACGGATGGACTGGGACAGACAATAACTTCTCAATAAAGCAAGATATCGTAGGAATAAATGAGTGGTCAGGATATAGCGGGAGTTTTGTTCAGCATCCAGAACTAACAGGGCTGGATTGTATAAGACCTTGCTTCTGGGTTGAACTAATCAGAGGGCGACCCAAAGAGAACACAATCTGGACTAGCGGGAGCAGCATATCCTTTTGTGGTGTAAACAGTGACACTGTGGGTTGGTCTTGGCCAGACGGTGCTGAGTTGCCATTTACCATTGACAAG
>cds_ALJ53750_A/swine/Indiana/14TOSU0442/2014_2014//_NA_H1N1_Swine_2014
ATGAATACAAATCAAAGAATAATAACCATTGGGACAGTTTGTATGATAGTTGGAATAATCAATCTATTGTTACAGATAGGAAACATAGTCTCATTATGGATTAGCCATTCAATTCAGACCGGATGGGAAAACCACACCGAGATGTGCAACCAAAGTGTCATTAATACCAACATTGCTACTATACAGGATATGACTTCGATTATACTAGCCGGCAATTCCTCGCTTTGCCCAGTAAGTGGATGGGCTATATACAGCAAAGACAATAGCATAAGGATTGGTTCTAAAGGGGACATTTTTGTCATAAGAGAACCATTCATTTCATGCTCTCAATTGGAATGCAGAACCTTTTTTCTGACCCAAGGCGCTTTGCTGAATGACAAGCATTCTAATGGAACCGTCAAGGACAGGAGCCCCTATAGAACCTTGATGAGCTGCCCCATCGGTGAAGCTCCATCTCCATACAACTCAAGGTTCGAATCGGTTGCTTGGTCAGCAAGTGCATGCCATGATGGGATGGGATGGCTAACAATCGGAATCTCTGGTCCAGATAATGGAGCAGTAGCTGTTTTAAAATACAACGGTATAATAACAGATACAATAAAAAGTTGGAGAAACAAAATATTAAGAACACAAGAGTCTGAATGTGTTTGTATTAACGGTTCTTGTTTTACTGTATTAACTGATGGCCCAAGCAATGGGCAAGCCTCATACAAAATATTTAAAGTGGAAAAAGGAAAAATAATTAAATCAATTGAGCTGGATGCCCCCAATTACCACTATGAGGAATGCTCATGTTATCCTGATGCAGGCAAAGTAATGTGTGTTTGCAGAGACAATTGGCATGCCTCGAACCGGCCATGGGTCTCTTTCAATCAGGATCTTGATTATCAGATAGGGTACATATGCAGTGGAGTTTTCGGTGATAACCCGCGTTCTAGTGATGGGAAGGGCAATTGTGGCCCAGTACTTTCTAATGGAGCAAATGGAGTGAAAGGATTCTCATATAGATATGGTAATGGTGTTTGGATAGGAAGAACTAAGAGTATTAACTCCAGAAGAGGGTTTGAGATCATTTGGGATCCAAATGGGTGGACTGAAACTGACTGGATACGCCAGCAAAAGCAGGACATTGTAGCATTAACTGATTGGTCTGGTTACAGTGGAAGTTTTGTCCAACATCCTGAATTAACAGGAATGAATTGCATAAGGCCTTGTTTCTGGGTGGAATTAATCAGAGGGCAACCCAAGGAAAACACAATCTGGGCTAGCGGAAGCAGCATCTCTTTTTGTGGCGTAAATAGTGAAACAGCAAGCTGGTCATGGCCGGACGGATCTGATCTGCCATTCACCATTGACAAG
>cds_AJF45863_A/swine/Illinois/A01477998/2014_2014/12/02_NA_H1N1_Swine_2014
ATGAATACAAATCAAAGAATAATAACCATTGGGACAGTTTGCATGATAGTTGGAATAATCAGTCTATTGTTACAGATAGGAAACATAGTCTCGTTATGGATTAGCCATTCAATTCAGACCGGATGGGAAAATCACACTGTGATGTGCAACCAAAGTGTCATTAATATCAAGATTGCTACTATACAGGATGTGACTTCGATTATACTAGCCGGCAATTCATCACTTTGCCCAGTAAGTGGGTGGGCTGTATACAGCAAAGACAATAGCATAAGGATCGGTTCTAAAGGGGACATTTTTGTCATAAGAGAACCATTCATTTCATGCTCTCAATTGGAGTGCAGAACCTTTTTTCTGACCCAAGGCGCTTTGTTGAATGACAAACATTCTAATGGAACCGTCAAGGACAGGAGTCCCTATAGAACCCTGATGAGCTGCCCCATCGGTGAAGCCCCATCTCCGTACAACTCAAGGTTCGAATCAGTTGCTTGGTCAGCAAGTGCATGCCATGATGGGATGGGATGGCTAACAATCGGGATCTCTGGTCCAGATAATGGAGCAGTAGCTGTTTTAAAATACAATGGTATAATAACAGATACAATAAAAAGTTGGAGAAACAAAATATTAAGAACACAAGAGTCGGAATGTGTTTGTATGAACGGTTCTTGTTTTACTGTGTTAACTGATGGTCCAAGCAATGGGCAAGCCTCGTACAAAATATTTAAAGTGGAAAAAGGAAAAATAATTAAGTCAATTGAGCTGGATGCCCCCAATTACCACTATGAGGAATGCTCATGTTATCCTGATACAGGCAAAGTAATGTGTGTTTGCAGAGACAATTGGCATGCCTCGAACCGGCCATGGGTCTCTTTCAATCAGAATCTTGACTACCAAATAGGATACATATGCAGTGGAGTTTTCGGCGATAACCCTCGTTCCAATGATGGGAAGGGCAATTGTGGCCCAGTACTTTCTAATGGAGCAAATGGAGTGAAAGGATTCTCATATAGATATGGTAATGGTGTTTGGATAGGAAGAACTAAGAGTATCAACTCCAGAAGTGGATTTGAAATGATTTGGGATCCAAATGGATGGACTGAAACTGATAGTAGTTTCTCTATGAAGCAGGACATTATAGCATTGAATGATTGGTCAGGATACAGTGGAAGTTTTGTCCAACATCCTGAATTAACAGGAATGAATTGCATAAGGCCTTGTTTCTGGGTGGAATTAATCAGAGGGCAACCCAAGGAAAGCACAATCTGGGCTAGCGGAAGCAGCATCTCTTTCTGTGGCGTAAATAGTGAAACCGCAAGCTGGTCATGGCCAGACGGAGCTAATCTGCCATTCACCATTGACAAG
>cds_AIE51171_A/swine/Hong_Kong/NS967/2012_2012/03/15_NA_H1N1_Swine_2012
ATGAATTCAAATCAGAAGATAATAACCATTGGTTCGATCTGTATGGCAATTGGAATAGCCAGCTTGATATTACAAATTGGAAACATAATATCAATATGGATTAGCCACTCAATTCAAACTGAGAATCAGAATCAGCCTGAAATATGCAATCAAAACGTCATTAACACTAATTTTGTTGCTGAACAGACAGTAGCTTCAGTGAAATTAGCGGGCAATTCCTCTCTCTGTCCTGTTAGTGGATGGGCTATATACAGTAAAGATAATAGTGTAAGAATCGGTTCCAAGGGGGATGTGTTTGTCATAAGGGAGCCATTCATTTCATGCTCCCACTTGGAATGCAGAACTTTCTTCTTAACTCAAGGAGCCCTTCTGAATGACAAACATTCTAACGGAACAATCAAGGACAGAAGCCCATACCGGACATTGATGAGTTGTCCTATTGGTGAAGTTCCTTCTCCATACAACTCAAGGTTTGAGTCAGTAGCTTGGTCAGCAAGTGCCTGCCATGATGGCACAAGTTGGCTGACAATTGGAATTTCTGGCCCAGATAATGGGGCAGTGGCTGTGCTGAAATACAATGGCATAATAACAGACACTATCAAGAGTTGGAGAAAAAACATATTAAGAACACAAGAGTCTGAATGTGCATGCGTTAATGGTTCTTGCTTTACAGTAATGACTGATGGACCAAGTAATGGGCAGGCCTCGTACAAGGTCTTTAAGATAGAAAGGGGAAAAGTAGTCAAATCAGTTGAGTTAAATGCCCCTAATTATCACTATGAGGAATGCTCCTGTTATCCTGAATCTAGTGAAATCACATGTGTGTGTAGGGATAATTGGCATGGCTCAAATCGGCCGTGGGTGTCATTTAATCAGAATCTGGAATACCAAATGGGATACATATGCAGTGGGATTTTCGGAGATAATCCACGCCCTAATGATAAAACAGGCAGTTGTGGTCCAGTATTTTCTAATGGGGCAAATGGGGTAAAAGGATTTTCGTTTAAATACGGCAATGGTGTTTGGATAGGAAGAACTAAAAGCACTAGTTCAAGGATGGGTTTTGAGATGATTTGGGATCCGGACGGATGGACCAAAACAGACGATAAATTCTCAGTAAAGCAAGATATCATAGGAATAACTGATTGGTCAGGATACAGTGGGAGTTTTGTTCAACATCCAGAATTGACCGGACTGGACTGTATGAGGCCTTGCTTTTGGGTTGAACTAATCAGAGGGCGACCCAAAGAGAACACAATCTGGACTAGCGGGAGTAGCATATCCTTTTGTGGTGTAACTAGTGACACAGTGGGTTGGTCTTGGCCAGACGGTGCTGAGTTGCCATTCACCATTGACAAG
>cds_AIE49346_A/swine/Guangxi/2499/2011_2011/08/28_NA_H1N1_Swine_2011
ATGAATCCAAATCAGAAGATAATAACCATTGGTTCGATCTGTATGACAATTGGAATAGCCAGCTTGATATTACAAATTGGAAACATAATATCAATATGGATTAGCCACTCAATTCAAACTGAGAATCAAAATCAGCCTGAAATATGCAATCAAAACGTCATTAACACTAATTTTGTTGCTGAACAGGCAGTAGCTTCAGTGAAATTAGCGGGCAATTCCTCTCTCTGTCCTGTTAGTGGATGGGCTATATACAGTAAAGATAATAGTGTACGAATCGGTTCCAAGGGGGATGTTTTTGTCATAAGGGAGCCATTCATTTCATGCTCCCACTTGGAATGCAGAACTTTCTTCTTAACTCAAGGGGCCCTTCTGAATGACAAGCATTCTAACGGAACAATTAAGGACAGAAGCCCATATCGAACATTGATGAGCTGTCCTATTGGTGAGGTTCCTTCTCCATATAACTCAAGGTTTGAGTCAGTCGCTTGGTCAGCAAGTGCCTGCCATGATGGCACAAGTTGGCTAACAATTGGAATTTCTGGCCCAGATAATGGGGCAGTGGCTGTGCTGAAATACAATGGCATAATAACAGACACTATCAAGAGTTGGAGAAAGAACATATTAAGAACACAAGAGTCTGAATGTGCATGCGTTAATGGTTCTTGCTTTACAGTAATGACTGATGGACCAAGTAATGGGCAGGCCTCGTACAAGGTCTTTAAGATAGAAAGGGGGAAAGTAGTCAAATCAGTTGAGTTGAATGCCCCTAATTATCACTATGAGGAATGCTCCTGTTATCCTGAATCTAGTGAAATCACATGTGTGTGTAGAGATAATTGGCATGGCTCAAATCGGCCGTGGGTGTCATTTAATCAGAATCTGGAATATCAAATAGGATACATATGCAGTGGGATTTTCGGAGATAATCCACGCCCTAATGACAAAACAGGCAGTTGTGGTCCAGTATTTTCTAATGGGGCAAATGGGGTAAAAGGATTTTCATTTAAATACGGCAATGGTGTTTGGATAGGGAGAACTAAAAGCACTAGTTCAAGAATGGGTTTTGAGATGATTTGGGATCCGGATGGATGGACCAGAACAGATGATAAATTCTCAGTAAAGCAAGATATCATAGGAATAACTGATTGGTCAGGATACAGTGGGAGTTTTGTTCAACACCCGGAACTAACCGGACTGGACTGTATGAGGCCTTGCTTTTGGGTTGAACTAATCAGAGGGCGACCCAAAGAGAACACAATCTGGACTAGCGGGAGTAGCATATCCTTTTGTGGTGTAAATAGTGACACAGTGGGTTGGTCTTGGCCAGACGGTGCTGAGTTGCCATTCACCATTGACAAG
>cds_AEK85960_A/swine/Guangdong/1624/2010_2010/05/28_NA_H1N1_Swine_2010
ATGAATACAAATCAGAAGATAATAGCCATTGGTTCAATCTGTATGGCAATTGGAATAGCCAGCCTGATGTTGCAAATTGGAAACATAATATCAATATGGATTAGCCACTCGATTCAAACTAAAAATCAGAATCAGCCTGAAATATGCAATCAAAGCATCATTAACAATAATTTTGTTGTTGAACAGGCAGTGGTTTCAGTGAAATTGGCGGGCAATTCCTCTCTCTGCCCTGTTAGTGGATGGGCTATATACAGTAAAGATAATAGTGTAAGAATCGGCTCCAAGGGGGATGTGTTTGTCATAAGAGAGCCATTCATCTCATGCTCCCACTTGGAATGCAGAACTTTCTTTTTAACTCAAGGGGCCCTTCTGAATGACAAACATTCTAACGGAACCGTTAAGGACAGAAGTCCATATCGAACCTTGATGAGCTGTCCCATTGGTGAAGTCCCTTCTCCATACAACTCAAGGTTTGAATCAGTCGCTTGGTCAGCAAGTGCCTGCCATGATGGCACCAATTGGCTAACAATTGGAATTTCCGGCCCAGATAATGGGGCAGTGGCTGTGCTGAAATACAATGGCATAATAACAGACACTATCAAGAGTTGGAGAAAAAACATATTAAGAACACAAGAATCTGAATGTGCATGCGTGAATGGTTCTTGCTTTACTGTAATGACCGATGGACCCAGTAATGGGCAGGCCTCATACAAGATCTTTAAGATAGAAAAAGGGAAAATAGTAAAATCAGTTGAGTTGAATGCCCCTAATCATCACTATGAGGAATGCTCCTGTTATCCTGAATCTGGTGAAATCACATGTGTGTGTAGGGATAATTGGCATGGCTCGAATCGACCGTGGGTTTCTTTTAATCAGAACCTGGAGTATCAAATAGGATACATATGCAGTGGGGTTTTCGGAGACAATCCTCGCCCTAATGATAAGACAGGCAGTTGTGGCCCAGTATCTTCTAATGGTACAAATGGAGTAAAAGGATTTTCGTTTAAATACGGCAATGGTGTTTGGATAGGGAGAACTAAAAGCACTAGTTCAAGGAAGGGGTTTGAGATGATTTGGGATCCAAACGGATGGACCGGAACAGACGATAAATTCTCAGTAAAACAAGATATCATAGGAGTAACTAATTGGTCAGGATATAGTGGGAGTTTTGTTCAGCATCCAGAATTGACCGGACTGGACTGTATCAGACCTTGCTTTTGGGTTGAGCTAATCAGAGGACGACCCAAAGAAAACACAATCTGGACTAGCGCGAGCAGCATATCCTTTTGTGGTGTAAATAATGAAACAGTAGGTTGGTCTTGGCCAGACGGTGCTGAGTTGCCGTTCGCCATTGACAAG
>cds_ADY72059_A/swine/Hong_Kong/6421/2000_2000/04/27_NA_H1N1_Swine_2000
ATGAATACAAACCAAAGAATAATAACCATTGGGACAGTCTGTCTGATAGTTGGAATAGTTAGTCTATTATTGCAGATAGGAAATATAGTCTCATTATGGATAAGCCATTCAATTCAGACTGGAGAAAAAAATCACTCTAAGATATGCAGCCAAAATACCATTAATATCAACATTGCTGATGGACAGGGCGTAACTTCAATAATACTAGCCGGCAATTCCTCTCTTTGCCCAATAAGTGGGTGGGCTATATACAGCAAAGACAATAGCATAAGGATTGGTTCCAAAGGAGACATTTTTGTCATAAGAGAACCATTCATTTCATGCTCTCACTTGGAATGCAGAACCTTTTTTTTGACCCAAGGTGCTTTGCTAAATGACAGGCATTCTAATGGAACCGTCAAGGACAGGAGCCCCTACCGAACCTTAATGAGCTGCCCGATCGGTGAAGCTCCATCTCCGTATAATTCAAGATTCGAATCAGTTGCTTGGTCAGCAAGTGCATGCCATGATGGAATGGGATGGATAACAATTGGGATTTCCGGTCCAGATGATGGAGCAGTGGCTGTTTTGAAATACAATGGCATAATAACAGATACAATAAAAAGTTGGAGAAACAAAATACTAAGAACACAAGAGTCAGAATGTGTTTGCATAAACGGTTCATGTTTTACTATAATGACTGATGGCCCAAGCAATGGGCAAGCCTCGTACAAAATATTCAAAATAAAGAAAGGGAAGATTATTAAGTCAGTTGAGCTGGATGCACCTAATTACCATTATGAGGAATGCTCCTGTTACCCTGATACAGGCAAAGTGGTGTGTGTGTGCAGAGACAATTGGCATGCTTCAAATCGACCGTGGGTCTCCTTCGATCAGAATCTTGACTATCAGATAGGGTACATATGCAGTGGGGTTTTCGGTGATAACCCACGTTCTAATGATGGAAAAGGCAATTGTGGCCCGGCACTTTCTAATGGAGCAAATGGAGTGAAAGGATTTTCATTTAGATATGGCAATGGTGTTTGGATAGGAAGAACTAAAAGTATCAGCTCTAGAAATGGATTTGAGATGATTTGGGATCCAAATGGATGGACGGAAACTGATAGTAGTTTCTCTATGAAGCAGGATATTGTAGCATTAACTGATTGGTCAGGATATAGTGGAAGTTTTGTCCAACATCCTGAATTAACAGGAATGAACTGCATAAGGCCCTGTTTTTGGGTAGAGTTAATAAGAGGACAACCCAAGGAGAGCACAATCTGGACTAGTGGAAGTAGCATTTCTTTCTGTGGCGTGGACAGTAAAACCGCAAGCTGGTCATGGCCAGACGGGGCTGATCTGCCATTCACCATTGACAAG
>cds_ADY70302_A/swine/Hong_Kong/67/1977_1977/04/29_NA_H1N1_Swine_1977
ATGAATACAAATCAAAGAATAATAACCATTGGGACAATCTGTCTAATAGTTGGAATAATTAGTCTATTATTGCAGATAGGAAATATAATCTCGTTATGGATAAGCCATTCAATTCAGACTAGAGAAAAAAGCCATCCTGAGGTATGCAACCAAAGTGTCATTAATACCAATATTGCTGCAGGACAGGGTGTTACTCCAATAATACTAGCCGGCAATTCCTCTCTTTGCCCAATCAGTGGGTGGGCTATATACAGTAAAGACAATAGCATAAGGATTGGGTCCAAAGGAGACATTTTTGTTATGAGAGAGCCATTCATTTCATGCTCTCACTTGGAATGCAGAACCTTTTTTCTGACCCAAGGCGCTTTGCTGAATGACAGGCATTCTAATGGAACCGTCAAGGACAGGAGTCCTTATAGAACCTTAATGAGCTGCCCCATCGGTGAAGCTCCATCTCCGTACAATTCAAGGTTCGAATCAGTTGCTTGGTCAGCAAGTGCATGCCATGATGGAATAGGATGGCTAACAATCGGGATTTCCGGTCCAGATAATGGAGCAGTGGCTGTTTTAAAATACAATGGTATAATAACAGATACAATAAAAAGTTGGAGAAACAAAATATTAAGAACACAAGAGTCTGAATGTGTTTGTATAAACGGTTCGTGTTTTACTATAATGACTGACGGCCCAAGCAATGGGCAAGCCTCGTACAAAATATTCAAAATGGAGAAAGGGAAGATTATTAAGTCAATTGAGCTGGATGCACCTAATTACCACTATGAGGAATGCTCCTGTTACCCTGATACAGGCAAAGTGGTGTGTGTGTGCAGAGACAATTGGCATGCTTCGAATCGACCATGGGTCTCTTTCGATCAGAATCTTGATTATCAAATAGGGTACATATGCAGTGGGGTTTTCGGTGATAATCCGCGTTCTAATGATGGGAAAGGCAATTGTGGCCCAGTATCTTCTAATGGAGCAAATGGAGTGAAGGGGTTTTCATTTAGATATGGCAATGGTGTTTGGATAGGAAGAACTAAAAGCATCAGCTCTAGAAGTGGGTTTGAGATGATTTGGGATCCTAATGGATGGACAGAAACTGATAGTAGTTTCTCCATGAAGCAAGATATTATAGCATTAACTGATTGGTCGGGATACAGTGGAAGTTTTGTCCAACATCCCGAATTAACAGGAATGAACTGCATAAGGCCTTGTTTCTGGGTAGAGTTAATCAGAGGGCAACCCAAGGAGAGCACAATCTGGACTAGTGGAAGCAGCATTTCTTTCTGTGGCGTGAACAGTGGTACTACAAGCTGGTCATGGCCAGACGGAGCTGATCTGCCATTCACCATTGACAAG
>cds_AJY54627_A/swine/North_Carolina/A01840545/2015_2015/01/23_NA_H1N1_Swine_2015
ATGAATGCAAATCAAAGAATAATAACCATTGGGACAGTTTGTCTGATAATTGGAATAATTAGTCTATTGTTACAGATAGGGAACATGGTTTCGTTGTGGATCAGCCATTCAATTCAGACTGGAGAGAAAAATCACACTGAGATGTGCAATCAAAATGTCATCAATACTAAAATTGTTAATGTACAAGACGTGGGTTCGGTAATATTAACCGGCAATTCCTCTCTTTGCTCAATAAGTGGCTGGGCTATATACAGCAAAGACAATAGCATAAGGATTGGTTCTAAAGGAGACATTTTTGTCATAAGAGAACCATTCATTTCATGCTCTCACTTGGAATGCAGAACTTTTTTCCTGACCCAAGGCGCTTTGCTGAATGACAAGCATTCTAATGGGACCGTCAAGGACAGGAGTCCCTATAGAACCTTAATGAGCTGTCCCATTGGTGAAGCTCCATCTCCATATAACTCAAGGTTCGAATCAGTTGCTTGGTCAGCAAGTGCATGCCATGATGGGATGGGATGGCTGACAATCGGAATCTCCGGTCCAGATAATGGAGCAGTAGCTGTTTTAAAATACAACGGTATAATAACAGATACAATAAAAAGTTGGAGAAACAAAATATTAAGAACACAAGAGTCTGAATGTGTTTGTATGAACGGTTCTTGCTTTGCTGTATTAACTGATGGCCCAAGCAATGGGCAAGCATCGTACAAAATATTCAAAGTGGAACAAGGGAAAATAATTAAATCAATTGAGCTGGATGCACCCAATTACCACTATGAGGAATGCTCCTGTTATCCTGATGCAGGCAAAGTAATGTGTGTTTGCAGAGACAACTGGCATGCCTCAAACCGGCCATGGGTCTCTTTCGATCAGGATCTTAATTATCAAATAGGGTACATATGCAGTGGGGTTTTCGGTGATAACCCGCGTTCTAATGATGGAAAGGGCAATTGTGGCCCTGTACATTCTAATGGAGCAAATGGAGTGAAAGGATTCTCATATAGATATGGTAATGGTGTTTGGATAGGAAGGACTAAAAGTATCCACTCCAGAAGTGGGTTTGAAATGATTTGGGATCCAAATGGGTGGACTGGGACTGATAGTAGTTTCTCTATGAAGCAGGATATTATAGCATTAACTGATTGGTCAGGATACAGTGGGAGTTTTGTCCAACATCCTGAATTAACAGGAATGAATTGCATAAGGCCCTGTTTCTGGGTAGAATTAATCAGAGGGCAACCCAAAGAAAACACCATCTGGGCTAGCGGAAGCAGCATCTCCTTCTGTGGTGTAAATGGTGAAACCGCAAGCTGGTCATGGCCAGACGGAGCTAATCTGCCATTCACCATTGACAAG
>cds_AJI76465_A/swine/Missouri/A01567015/2014_2014/12/10_NA_H1N1_Swine_2014
ATGAATACAAATCAAAGAATAATAACCATTGGGACAGTTTGCATGATAGTTGGAATAATCAGTCTATTGTTACAGATAGGAAATATAGTCTCGTTATGGGTTAGCCATTCAATTCAGACCGGAAGGGAAAATCACACTGGGATGTGCAACCAAAGTGTCATTAATATCAAAATTGCTACTATACAGGATGTGACTCCGATAATACTAGCCGGCAATTCATCACTTTGCCCAGTAAGTGGGTGGGCTGTATACAGCAAAGACAATAGCATAAGGATTGGTTCCAAAGGGGACATTTTTGTCATAAGAGAACCATTCATTTCATGCTCTCAATTGGAATGCAGAACCTTCTTTCTGACCCAAGGTGCTTTGCTGAATGACAAACATTCTAATGGAACCGTCAAGGACAGGAGTCCCTATAGAACCCTGATGAGCTGCCCCATCGGTGAAGCCCCATCTCCGTACAACTCAAGGTTCGAATCAGTTGCTTGGTCAGCAAGTGCATGCCATGATGGGATGGGATGGCTAACAATCGGGATCTCTGGTCCAGATAATGGAGCAGTAGCTGTTTTAAAATACAACGGTATAATAACAGATACAATAAAAAGTTGGAGAAACAAAATATTAAGAACACAAGAGTCGGAATGTGTTTGTATGAACGGTTCTTGTTTTACTGTATTAACTGATGGCCCAAGCAATGGGCAAGCCTCGTACAAAATATTTAAAGTGGAAAAAGGAAAAATAATTAAGTCAATTGAGCTGGATGCCCCCAATTACCACTATGAAGAATGCTCATGTTATCCTGATACAGGCAAAGTAATGTGTGTTTGCAGAGACAATTGGCATGCCTCGAACCGGCCGTGGGTCTCTTTCAATCAGAATCTTGACTATCAAATAGGATACATATGCAGTGGAGTTTTCGGTGATAACCCTCGTTCCACTGATGGGAAGGGCAATTGTGGCCCAGTACTTTCTAATGGAGCAAATGGAGTGAAAGGATTCTCATATAGATATGGTAATGGTGTTTGGATAGGAAGAACTAAGAGTATCAACTCCAGAAGTGGATTTGAAATGATTTGGGATCCAAATGGGTGGACTGAAACTGATAGTAGTTTCTCTATGAAGCAGGACATTATAGCATTGAATGGTTGGTCAGGATACAGTGGAAGTTTTGTCCAACATCCTGAATTAACAGGACTAAATTGCATAAGGCCTTGTTTCTGGGTGGAGTTAATCAGAGGGCAACCCAAGGAAAGCACAATCTGGGCCAGCGGAAGCAGCATCTCTTTCTGTGGCGTAAATAGTGAAACCGCAAGCTGGTCATGGCCAGACGGAGCTGATCTGCCATTCGCCATTGACAAG
>cds_AIQ77842_A/swine/North_Carolina/A01477163/2014_2014/08/01_NA_H1N1_Swine_2014
ATGAATACAAATCAAAGGATAATAACCATTGGGACAGTTTGTATGGTAGTTGGTATAATCAGTTTATTGTTACAGATAGGAAACATAGTCTCGTTATGGATTAGCCATTCAATTCAGACCAGATGGGAAAATCACACTAAAATGTGCAACCAAAGTGTCATTAATACCAACATTGCTACTATGCAGGATGTGACTTCGATTATACTAGCCGGCAATTCCTCACTTTGCCCAGTAAGTGGATGGGCTATATACAGCAAAGACAATAGCATAAGAATTGGTTCTAAAGGGGACATTTTTGTCATAAGAGAACCATTCATTTCATGCTCTCAGTTGGAATGCAGAACCTTTTTTCTGACCCAAGGTGCTTTGCTGAATGACAAGCATTCTAATGGAACCGTCAAGGATAGGAGTCCCTATAGAACCCTGATGAGCTGCCCCATCGGTGAAGCTCCATCTCCATACAACTCAAGGTTCGAATCAGTTGCTTGGTCAGCAAGTGCATGCCATGATGGAATGGGATGGCTAACAATCGGGATCTCTGGTCCAGATAATGGAGCAGTAGCTGTTTTAAAATACAACGGTATAATAACAGATACAATAAAAAGTTGGAGAAACAAAATATTAAGAACACAAGAGTCGGAATGTGTTTGTATGAACGGTTCTTGTTTTACTGTATTAACTGATGGGCCGAGCAATGGGCAAGCCTCGTACAAAATATTTAAAGTAGAAAAAGGGAAAATAATTAAGTCAATTGAGCTGGATGCCCCCAATTACCACTATGAGGAATGCTCATGTTATCCTGATACAGGCAAAGTAATGTGTGTTTGCAGAGACAATTGGCATGCCTCGAACCGGCCTTGGGTCTCTTTCAATCAGAATCTTGACTATCAAATAGGGTACATATGCAGTGGAGTTTTCGGTGATAACCCACGTTCTAATGATGGGAAGGGCAATTGTGGGCCAGTACTTTCTAATGGAGCAAATGGAGTGAAAGGATTCTCATATAGATATGGTAATGGTGTTTGGATAGGAAGAACTAAGAGTATCAACTCCAGAAGAGGGTTTGAGATCATTTGGGATCCAAATGGGTGGACTGAAACTGATAGTAATTTCTCTATGAAGCAGGACATTATAGCATTAACTGATTGGTCAGGATACAGTGGAAGTTTTGTCCAACATCCTGAATTAACAGGAATGAATTGCATAAGGCCTTGTTTCTGGGTGGAATTAATCAGAGGGCAACCCAAGGAAAGCACAATCTGGGCTAGCGGAAGCAGCATCTCCTTCTGTGGCGTAAATAGTGAAACCGCAAGCTGGTCATGGCCAGACGGAGCTGATCTGCCATTCACCATTGACAAG
>cds_AIE51534_A/swine/Hong_Kong/NS2798/2010_2010/09/30_NA_H1N1_Swine_2010
ATGAATCCAAATCAGAAGATAATAACCATTGGTTCGATCTGTATGACAATTGGAATAGCCAGCTTGATATTACAAATTGGAAACATAATATCAATATGGATTAGCCACTCAATTCAAACTGAGAATCAGAATCAGCCCGAAATATGCAATCAAACCGTCATTAACACTAATTTTGTTGCTGAACAGGCAGTAGCTTCAGTGAAATTAGCGGGCAATTCCTCTCTCTGTCCTGTTAGTGGATGGGCTATATACAGTAAAGATAATAGTGTAAGAATCGGTTCCAAGGGAGATGTGTTTGTCATAAGGGAGCCATTCATTTCATGCTCCCACTTGGAATGCAGAACTTTCTTCTTAACTCAAGGGGCCCTTCTGAATGACAAACATTCTAACGGGACCATTAAGGACAGAAGCCCATATCGAACCTTGATGAGCTGTCCTATTGGTGAAGTTCCTTCTCCATACAACTCAAGATTCGAGTCAGTCGCTTGGTCAGCAAGTGCCTGCCATGATGGCACAAGTTGGCTAACAATTGGAATTTCTGGCCCAGATAATGAGGCAGTGGCTGTGCTGAAATACAATGGCATAATAACAGACACTATCAAAAGTTGGAGAAAAAACATATTAAGAACACAAGAGTCTGAATGTGCATGCATTAATGGTTCTTGCTTTACAGTAATGACCGATGGACCAAGTAATGGGCAGGCCTCGTACAAGGTCTTTAAGATAGAAAGGGGGAAAGTAGTCAAATCAGTCGAATTGAATGCCCCTAATTATCACTATGAGGAATGCTCCTGTTATCCTGAATCTGGTGAAATCACATGTGTGTGTAGGGATAATTGGCATGGCTCAAATCGGCCGTGGGTGTCATTTAATCAGAATCTGGAATATCAAATGGGATACATATGCAGTGGGATTTTCGGAGATAATCCACGCCCTAATGATAAAACAGGCAGTTGTGGTCCAGTATTTTCTAATGGGGCAAATGGGGTAAAAGGATTTTCGTTTAAATACGGCAATGGTGTTTGGATAGGGAGAACTAAAAGCACTAGTTCAAGGATGGGTTTTGAGATGATTTGGGATCCGGACGGATGGACCAGAACAGACGATAAATTCTCAGTGAAGCAAGATATCATAGGGATAACTGATTGGTCAGGATACAGTGGGAGTTTTGTTCAACATCCAGAATTGACCGGACTGGATTGTATGAGGCCTTGCTTTTGGGTTGAACTAATCAGAGGGCGACCCAAAGAGAACACAATCTGGACTAGCGGGAGTAGCATATCCTTTTGTGGTGTAAATAGTGACACAGTGGGTTGGTCTTGGCCAGACGGTGCTGAGTTGCCATTCACCATTGACAAG
>cds_AIE48830_A/swine/Guangdong/NS3693/2011_2011/11/10_NA_H1N1_Swine_2011
ATGAATCCAAATCAGAAGATAATAACCATTGGTTCGATCTGTATGACAATTGGAATAGCCAGCTTGATATTACAAATTGGAAACATAATATCAATATGGATTAGCCACTCAATTCAAACTGGGAATCAGAATCAGCCTGGAATATGCAATCAAAACGTCATTAATACTAATTTTGTTGCTGAACAGGCAGTAGCTTCAGTGAAATTAGCGGGCAATTCCTCTCTTTGTCCTGTTAGTGGATGGGCTATATACAGTAAAGATAATAGTGTAAGAATCGGTTCCAAGGGGGATGTGTTTGTCATAAGGGAGCCATTCATTTCATGCTCCCACTTGGAATGCAGAACTTTCTTCTTAACTCAGGGGGCCCTTCTGAATGACAAACATTCTAACGGAACCATTAAGGACAGAAGCCCATATCGGACCTTGATGAGCTGTCCTATTGGTGAAGTTCCTTCTCCATACAACTCAAGGTTTGAGTCAGTCGCTTGGTCAGCAAGTGCCTGCCATGATGGTACAAGTTGGCTAACAATTGGAATTTCTGGCCCAGATAATGGGGCAGTGGCTGTGCTGAAATACAATGGCATAATAACAGACACTATCAAGAGTTGGAGAAAAAACATATTAAGAACACAAGAATCTGAATGTGCATGCATTAATGGTTCTTGCTTTACAGTAATGACTGATGGACCAAGTAATGGGCAGGCCTCGTACAAGGTCTTTAAGATAGAAAGGGGGAAAGTTGTCAAATCAGTCGAGTTGAATGCCCCTAATTATCACTATGAGGAATGCTCCTGTTATCCTGAATCTGGTGAAATCACATGTGTGTGTAGGGATAATTGGCATGGCTCAAATCGGCCGTGGGTGTCATTTAATCAGAATCTAGAGTATCAAATGGGATACATATGCAGTGGGATTTTCGGAGATAATCCACGCCCTAATGATAAAACAGGTAGTTGTGGTCCAGTACTTTCTAATGGAGCAAATGGGGTAAAAGGATTTTCGTTTAAATACGGCAATGGTGTTTGGATAGGGAGAACTAAAAGCACTAATTCAAGGAGGGGTTTTGAGATGATTTGGGATCCGGACGGATGGACCAGAACAGACGATAAATTCTCATTAAAGCAAGATATCATAGGAATAACCGATTGGTCAGGATACAGTGGGAGTTTTGTTCAACATCCAGAATTGACAGGACTGGACTGTATGAGGCCTTGCTTTTGGGTTGAACTAATCAGAGGGCGACCCAAAGAGAACACAATCTGGACTAGTGGGAGTAGCATATCCTTTTGTGGTGTAAATAGTGACACAGTGGGTTGGTCTTGGCCAGACGGTGCTGAGTTGCCATTTACCATTGACAAG
>cds_AFU08659_A/swine/Nebraska/A01240847/2012_2012/01/03_NA_H1N1_Swine_2012
ATGAATACAAATCAAAGAATAATAACCATTGGGACTGTTTGTTTGATAGTTGGAATAGTTAGTCTATTGTTACAAATAGGAAACATGGTTTCGTTATGGATCAGCCATTCAATTCAGACTGGAGGGGAAAATCACACTGAGATGTGCAACAAAAATGTCATTAATACCAAAACAGTTAAAGTGCAGGACATGGCTTCAGTAATCTTAACCGGCAATTCCTCTCTTTGCCCAATAAGTGGGTGGGCTATATACAGCAAAGACAATAGCATAAGGATTGGCTCTAAAGGGGACATTTTTGTCATAAGAGAACCATTCATTTCATGCTCTCACTTGGAATGCAGAACCTTTTTTCTGACCCAAGGCGCTTTGCTGAATGACAAGCATTCTAATGGAACCGTCAAGGACAGGAGTCCCTATAGAACCTTAATGAGCTGCCCCATCGGTGAAGCTCCATCTCCATATAATTCAAGGTTCGAATCAGTTGCTTGGTCAGCAAGTGCGTGCCATGATGGGATGGGATGGCTAACAATCGGAATCTCCGGTCCAGATAATGGAGCAGTAGCTGTTTTAAAATACAACGGTATAATAACAGATACAATAAAAAGTTGGAGAAACAAAATATTAAGAACACAAGAGTCAGAATGTGTTTGTATGAACGGTTCTTGTTTTACTGTATTAACTGATGGCCCAAGCAATGGGCAAGCCTCGTACAAAATATTCAAAATGGAAAAAGGGAAAGTAATTAAATCAATTGAGCTGGATGCGCCCAATTACCACTATGAGGAATGCTCCTGTTATCCTGATGCAGGTAAAGTAATGTGTGTTTGCAGAGACAACTGGCATGCCTCGAACCGGCCATGGGTCTCTTTCGATCAAAATCTTGATTATCAAATAGGGTACATATGCAGTGGGGTTTTCGGTGATAACCCGCGTTCTAATGATGGAAAGGGCAATTGTGGCCCAGTACATTCTAATGGAGCAAATGGAGTGAAAGGATTCTCATATAGATATGGTAATGGTGTTTGGATAGGAAGGACTAAAAGCATCAACTCCAGAAGTGGGTTTGAAATGATCTGGGATCCAAATGGGTGGGCTGAAACTGATAGTAGTTTCTCTATGAAGCAAGATATTATAGCATTAACTGATTGGTCAGGATACAGTGGAAGTTTTGTCCAACATCCTGAATTAACAGGAATGAATTGCATAAGGCCTTGTTTCTGGGTAGAATTAATCAGAGGGCAACCCAAGGAAAACACAATCTGGGCTAGCGGAAGCAGCATCTCTTTCTGTGGTGTAAATGGTGAAACCGCAAGCTGGTCATGGCCAGACGGAGCTGATTTGCCATTCACCATTGACAAG
>cds_AFR76507_A/swine/Finistere/2899/1982_1982//_NA_H1N1_Swine_1982
ATGAATCCAAATCAGAAGATAATAACCATTGGGTCAATCTGTATGATAATTGGAATAGTCAGCTTGATATTACAAATTGGAAACATAATCTCAATATGGGTTAGCCATTCAATTCAAATTGGGAATCAAAACCAGCCTGAAACATGCAATCAAAGCGTCATTAATACCAATTTTGTTGCTGAACAGGCAGTAGCTTCAGTGACATTAGCGGGCAATTCCTCTCTCTGCCCTATTAGTGGGTGGGCTATATACAGTAAAGATAATGGTGTAAGAATTGGTTCCAAGGGGGATGTGTTTGTCATAAGAGAGCCATTCATTTCATGCTCCCACTTGGAATGCAGAACCTTCTTCCTGACTCAAGGGGCCCTGCTGAATGACAAACATTCTAATGGAACCGTTAAAGACAGAAGCCCTTACAGAACCTTGATGAGCTGTCCTGTTGGTGAAGTTCCTTCTCCATACAACTCAAGGTTTGAGTCAGTTGCTTGGTCAGCAAGTGCTTGTCATGATGGCATCAGTTGGCTGACAATTGGAATTTCCGGCCCAGACAATGGGGCTGTGGCTGTGTTGAAATACAATGGCATAATAACAGACACTATCAAGAGTTGGAGAAACAACATATTGAGGACACAAGAGTCTGAATGTGCATGCGTGAATGGCTCTTGCTTTACTGTAATGACCGATGGACCAAGTAATGGGCAGGCCTCATACAAGATCTTCAAGATAGAAAAGGGGAAAGTAGTCAAATCAGTCGAGTTGAATGCCCCTAATTATCACTACGAGGAATGCTCCTGTTATCCTGATTCTGGCGAAATCACATGTGTGTGCAGGGATAATTGGCATGGCTCGAATCGACCGTGGGTATCTTTCAATCAGAATCTGGAGTATCAAATAGGATACATATGCAGTGGGATTTTCGGAGACAATCCGCGCCCTAATGATGGGACAGGCAGTTGTGGTCCAGTGTCTTCTAACGGAGCGTATGGGGTAAAAGGGTTTTCGTTTAAATACGACAATGGTGTTTGGATAGGGAGAACTAAAAGCACTAGTTCAAGGAGCGGCTTTGAGATGATTTGGGATCCAAACGGATGGACCGAAACAGACAGTAGCTTCTCAGTAAAGCAAGATATCGTAGCAATAACTGATTGGTCAGGATATAGCGGGAGTTTTGTTCAGCATCCAGAACTGACAGGACTGGATTGTATGAGACCTTGCTTCTGGGTTGAACTAATCAGAGGGCGACCCAAAGAGAACACAATCTGGACTAGTGGGAGCAGCATATCTTTCTGTGGTGTAAATAGTGACACTGTGGGTTGGTCTTGGCCAGACGGTGCTGAGTTGCCATTCACCATTGACAAG
>cds_AFH53574_A/swine/Illinois/A01203226/2012_2012/02/01_NA_H1N1_Swine_2012
ATGAATACAAATCAAAGAATAATAACCATTGGGACAGTTTGCATGATAGTTGGAATAATCAGTCTATTGTTACAGATAGGAAACATAGTCTCGTTATGGATTAGCCATTCAATTCAGACCGGATGGGAAAATCACACTGAGATGTGCAACCAAAGTGTCATTAATATCAACATTGCTACTATACAGGATGTGACTTCGATTATACTAGCCGGCAATTCCTCACTTTGCCCAGTAAGTGGATGGGCTATATACAGCAAAGACAATAGCATAAGGATTGGTTCCAAAGGGGACATTTTTATCATAAGAGAACCATTCATTTCATGCTCTCAATTGGAATGCAGAACTTTTTTCTTGACCCAAGGCGCTTTGCTGAATGACAAACATTCTAATGGAACCGTCAAGGACAGGAGTCCCTATAGAACCCTGATGAGCTGCCCCATCGGTGAAGCTCCATCTCCGTACAACTCAAGGTTCGAATCAGTTGCTTGGTCAGCAAGTGCATGCCATGATGGGATGGGATGGCTAACAATCGGGATCTCTGGTCCAGATAATGGAGCAGTAGCTGTTTTAAAATACAACGGTATAATAACAGATACAATAAAAAGTTGGAGAAACAAAATATTAAGAACACAAGAGTCGGAATGTGTTTGTATGAACGGTTCTTGTTTTACTGTATTAACTGATGGCCCAAGCAATGGGCAAGCCTCGTACAAAATATTTAAAGTGGAAAAAGGAAAAATAATTAAGTCGATTGAGCTGGATGCCCCCAATTACCATTATGAGGAATGCTCATGTTATCCTGATACAGGCAAAGTAATGTGTGTTTGCAGAGACAATTGGCATGCCTCGAATCGGCCATGGGTCTCTTTCAATCAGAATCTTGACTATCAAATAGGATACATATGCAGTGGAGTTTTCGGTGATAACCCGCGTTCTAATGATGGGAAGGGCAATTGTGGCCCAGTACTTTCTAATGGAGCAAATGGAGTGAAAGGATTCTCATATAAATATGGTAATGGTGTTTGGATAGGAAGAACTAAGAGTATCAACTCCAGAAGTGGGTTTGAGATGATTTGGGATCCGAATGGGTGGACTGAAACTGATAGTAGTTTCTCCACGAAGCAGGACATTATAGCATTAACTGATTGGTCAGGATACAGTGGAAGTTTTGTCCAACATCCTGAATTAACAGGAATGAATTGCATAAGGCCTTGTTTCTGGGTGGAATTAATCAGAGGGCAACCCAAGGAAAGCACAATCTGGGCTAGCGGAAGCAGCATCTCTTTCTGTGGCGTAAATAGTGAAACCGCAAGCTGGTCATGGCCAGACGGAGCTGATCTGCCATTCACCATTGACAAG
>cds_ADY71068_A/swine/Hong_Kong/10022/2001_2001/12/28_NA_H1N1_Swine_2001
ATGAATACAAATCAAAGAATAATGACCATAGGGACAGTCTGTATGATGATTGGAATAGTTAGTCTATTATTGCAGATAGGAAATATAGTCTCATTATGGATAAGCCATTCAATTCAGACTGGAGAAAAAAATCACTCTGAGATATGCAATCAAAATACCATTAATACCAACATTGCTGATGGACAGGGCGTGACTTCAATAATACTAGCCGGCAATTCCTCTCTTTGCCCAATAAGTGGGTGGGCTATATATAGCAAAGACAATAGCATCAGGATTGGCTCTAAAGGAGACATTTTTGTCATGAGAGAACCATTCATCTCATGCTCTCACTTGGAGTGCAGAACCTTTTTTCTGACCCAAGGTGCTTTGCTAAATGATAGGCATTCTAATGGAACCGTCAAGGACAGGAGCCCCTACAGAACCTTAATGAGCTGCCCGATTGGTGAAGCTCCATCTCCGTATAATTCAAGATTCGAATCAGTTGCTTGGTCAGCAAGTGCATGCCATGATGGAATGGGATGGATGACAATCGGGATTTCCGGTCCAGATAATGGAGCAGTGGCTGTTTTGAAATATAATGGTATAATAACAGATACAATAAAAAGTTGGAGAAACAAAATACTAAGAACACAAGAGTCAGAATGTGTTTGTATAAACGGTTCATGTTTTACTATAATGACTGATGGCCCAAGCAATGGGCAAGCCTCGTACAAAATATTCAAAATGGAGAAAGGGAAGGTTATTAAGTCAGTTGAGCTGGATGCACCAAATTACCACTATGAGGAATGCTCCTGTTACCCTGATACAGGCAAAGTGGTGTGTGTGTGCAGAGACAATTGGCATGCTTCAAATCGACCGTGGGTCTCCTTCGATCAAAATCTTAATTATCAGATAGGGTACATATGCAGTGGGGTTTTCGGTGATAACCCACGTTCTAATGATGGGAGAGGCAATTGTGGCCCAGTATTTTCTAATGGGGCAAATGGAGTGAAAGGATTCTCATTTAGATATGGCAATGGTGTTTGGATAGGAAGAACTAAAAGTACCAGCTCTAGAAGTGGATTTGAGATGATTTGGGATCCAAATGGATGGACGGAAACTGATAGTAGTTTCTCTATGAGGCAGGATATTATAGCACTGACTGATTGGTCGGGATATAGTGGAAGTTTTGTCCAACATCCTGAATTAACAGGAATGAACTGCATAAGGCCTTGTTTTTGGGTAGAGTTAATCAGAGGGCAACCCAAGGAGAGCACAATCTGGACCAGTGGAAGCAGCATTTCTTTCTGTGGCGTGGACAGTGAAACCGCAAGCTGGTCATGGCCAGACGGAGCTGATCTGCCATTCACCATTGACAAG
>cds_ABU80290_A/swine/Arizona/148/1977_1977//_NA_H1N1_Swine_1977
ATGAATACAAATCAAAGAATAATAACCATTGGGACAATCTGTTTAATAATTGGAATAATTAGTCTATTATTGCAGGTAGGAAATATAATCTCGTTATGGATAAGCCATTCAATTCAGACTGGAGAAAAAGGCCATCCTAAGGTATGCAACCAAAGTGTCATTAATACCAATATTGCTGCTGGACAGGATGTGACTCCAATAATACTAGCTGGCAATTCCTCTCTTTGCCCAATCAGTGGGTGGGCTATATACAGCAAAGACAATAGCATAAGGATTGGTTCCAAAGGAGACATTTTTGTCATGAGAGAGCCATTCATTTCATGCTCTCACTTGGAATGCAGAACCTTTTTTCTGACCCAAGGCGCTTTGCTGAATGACAGGCATTCTAATGGAACCGTCAAGGACAGGAGCCCTTATAGAACCTTAATGAGCTGCCCCATCGGTGAAGCTCCATCTCCGTACAATTCAAGGTTCGAATCAGTTGCTTGGTCAGCAAGTGCATGCCATGATGGAATGGGATGGCTAACAATCGGGATTTCCGGTCCAGATAATGGAGCAGTAGCTGTTTTAAAATACAATGGTATAATAACAGATACAATAAAAAGTTGGAGAAACAAAATATTAAGAACACAAGAGTCTGAATGTGTTTGTATAAACGGTTCGTGTTTTACTATAATGACTGACGGCCCAAGCAATGGGCAAGCCTCGTACAAAATATTCAAAATGGAGAAAGGGAAGATCATTAAGTCAATTGAGCTGGATGCACCTAATTACCACTATGAGGAATGCTCCTGTTACCCTGATACAGGCAAAGTGATGTGTGTGTGCAGAGACAATTGGCATGCTTCGAATCGACCATGGGTCTCTTTCGATCAGAATCTTGATTATCAAATAGGGTACATATGCAGTGGGGTTTTCGGTGATAATCCGCGTTCAAGTGATGGGAAAGGCAATTGTGGCCCAGTACTTTCTAATGGAGCAAATGGAGTGAAGGGGTTTTCATTTAGATATGGCAATGGTGTTTGGATAGGAAGAACTAAAAGTATCAGCTCTAGAAGTGGATTTGAGATGATTTGGGATCCTAATGGATGGACAGAAACTGATAGTAGTTTCTCTATGAAGCAAGATATTATATCATTAAATGATTGGTCGGGATACAGTGGAAGTTTTGTCCAACATCCTGAATTAACAGGAATGAACTGCATGAGGCCTTGTTTCTGGGTAGAGTTAATCAGAGGGCAACCCAAGGAGAGCACAATCTGGACTAGTGGAAGCAGCATTTCTTTCTGTGGCGTGAACAGTGGCACTGCAAGCTGGTCATGGCCAGACGGAGCTGATCTGCCATTCACCATTGACAAG
>cds_ABR28584_A/swine/Tennessee/82/1977_1977//_NA_H1N1_Swine_1977
ATGAATACAAATCAAAGAATAATAACCATTGGGACAATCTGTCTAATAGTTGGAATAGTTAGTCTATTATTGCAGATAGGAAATATAGTCTCGTTATGGATAAGCCATTCAATTCAGACTGGAGAAAAAAGCCACCCTGAGGTATGCAACCAAAGTGTCATTAATACCAATATTGCTGCTGGACAGGGTGTGACTCCAATAATACTAGCCGGCAATTCCTCTCTTTGCCCAATCAGTGGGTGGGCCATATACAGCAAAGACAATAGCATAAGGATTGGTTCCAAAGGAGACATTTTTGTCATGAGAGAGCCATTCATTTCATGCTCTCACTTGGAGTGCAGAACCTTTTTTCTGACCCAAGGCGCTTTGCTGAATGACAGGCATTCTAATGGAACCGTCAAGGACAGGAGTCCTTATAGAACCTTAATGAGCTGCCCCATCGGTGAAGCTCCATCTCCGTACAATTCAAGGTTCGAATCAGTTGCTTGGTCAGCAAGTGCATGCCATGATGGAATGGGATGGCTAACAATCGGGATTTCCGGTCCAGATAATGGAGCAGTGGCTGTTTTAAAATACAATGGTATAATAACAGATACAATAAAAAGTTGGAGAAACAAAATATTAAGAACACAAGAGTCTGAATGTGTTTGTATAAACGGTTCGTGTTTTACTATAATGACTGACGGCCCAAGCAATGGGCAAGCCTCGTACAAAATATTCAAAATGGAGAAAGGGAAGATTATTAAGTCGATTGAGCTGGATGCACCTAATTACCACTATGAGGAATGCTCCTGTTACCCTGATACAGGCAAAGTGGTGTGTGTGTGCAGAGACAATTGGCATGCTTCGAATCGACCATGGGTCTCTTTCGATCAGAATCTTGATTATCAAATAGGGTACATATGCAGTGGGGTTTTCGGTGATAACCCGCGTTCTAATGATGGGAAAGGCAATTGTGGCCCAGTACTTTCTAATGGAGCAAATGGAGTGAAGGGGTTTTCATTTAGATATGGCAATGGTGTTTGGATAGGAAGAACTAAAAGTATCAGCTCTAGAAGTGGATTTGAGATGATTTGGGATCCTAATGGATGGACAGAAACTGATAGTAGTTTCTCTATGAAGCAAGATATTATAGCATTAACTGATTGGTCGGGATACAGTGGAAGTTTTGTCCAACATCCTGAATTAACAGGAATGAACTGCATAAGGCCTTGTTTCTGGGTAGAGTTAATCAGAGGGCAACCCAAGGAGAGCACAATCTGGACTAGTGGAAGCAGCATTTCTTTCTGTGGCGTGAACAGTGAAACTGCAAGCTGGTCATGGCCAGACGGAGCTGATCTGCCATTCACCATTGACAAG
>cds_BAM62993_A/swine/Chachoengsao/NIAH107037-21/2011_2011/02/_NA_H1N1_Swine_2011
ATGAATCCAAACCAAAAGATAATAACCATTGGTTCGGTCTGTATGACAATTGGAATGGCTAACTTAATATTACAAATAGGAAACATAATCTCAATATGGATTAGCCACTCAATTCAACTTGAGAATCAAAATCAGATTGAAACATGCAATCAAAGCGTCATTAACACCAACTTTGCTGCTGGACAATCAGTGGTTCCCGTGAAATTAGCGGGCAATTCCTCTCTCTGCCCTGTTAGTGGATGGGCTATATACAGTAAAGACAACAGTATAAGAATCGGTTCCAAGGGGGATGTGTTTGTAATAAGGGAACCATTCATATCATGCTCCCCCTTGGAATGCAGAACCTTTTTCTTGACTCAAGGGGCCTTGCTAAATGACAAACATTCCAATGGGACCATTAAAGACAGGAGCCCATATCGAACCCTAATGAGCTGTCCTATTGGTGAAGTTCCCTCTCCATACAACTCAAGATTTGAGTCAGTCGCTTGGTCAGCAAGTGCTTGTCATGATGGCATCAATTGGCTAACAATTGGAATTTCTGGCCCAGACAATGGGGCAGTGGCTGTGTTAAAGTACAACGGCATAATAACAGACACTATCAAGAGTTGGAGAAACAATATATTGAGAACACAAGAGTCTGAATGTGCATGTGTAAATGGTTCTTGCTTTACTGTAATGACCGATGGACCAAGTGATGGACAGGCCTCATACAAGATCTTCAGAATAGAAAAGGGAAAGATAGTCAAATCAGTCGAAATGAATGCCCCTAACTATCACTATGAGGAATGCTCCTGTTATCCTGATTCTAGTGAAATCACATGTGTGTGCAGGGATAACTGGCATGGCTCGAATCGACCGTGGGTGTCTTTCAACCAGAATCTGGAATATCAGATAGGATACATATGCAGTGGGATTTTCGGAGACAATCCACGCCCTAATGATAAGACAGGCAGTTGTGGTCCAGTATCGTCTAATGGAGCAAATGGAGTAAAAGGATTTTCATTCAAATACGGCAATGGTGTTTGGATAGGGAGAACTAAAAGCATTAGTTCAAGAAGCGGTTTTGAGATGATTTGGGATCCGAACGGATGGACTGGGACAGACAATAACTTCTCAATAAAGCAAGATATCGTAGGAATAAATGAGTGGTCAGGATATAGCGGGAGTTTTGTTCAGCATCCAGAACTAACAGGGCTGGATTGTATAAGACCTTGCTTCTGGGTTGAACTAATCAGAGGGCGACCCAAAGAGAACACAATCTGGACTAGCGGGAGCAGCATATCCTTTTGTGGTGTAAACAGTGGCACTGTGGGTTGGTCTTGGCCAGACGGTGCTGAGTTGCCATTTACCATTGACAAG
>cds_AQA27987_A/swine/Illinois/A01671370/2016_2016/12/14_NA_H1N1_Swine_2016
ATGAATACAAATCAAAGAATAATAACCATTGGGACAGTTTGCCTGATAGTTGGAATAATCAGTCTATTGTTACAGATAGGAAACATAGTCTCGTTATGGGTTAGCCATTCAATTCAGACCAGATGGGAAAATCACACTGAAGTGTGCAACCAAAATGTCATCAATATCAAAATTGCTACTATGCAGGATGTGACTTCGATTATGCTAGCCGGCAATTCATCACTTTGCCCAGTAAGTGGGTGGGCTGTATACAGCAAAGACAATAGCATAAGGATTGGTTCTAAAGGGGACATTTTCGTCATAAGAGAACCATTCATTTCATGCTCTCAATTGGAATGCAGAACCTTTTTTCTGACCCAAGGCTCTTTGCTGAATGACAAACATTCTAATGGAACCGTCAAGGACAGAAGTCCCTATAGAACTCTGATGAGCTGCCCCATCGGTGAAGCCCCATCTCCGTACAACTCAAGGTTCGAATCAGTTGCTTGGTCAGCAAGTGCATGCCATGATGGGATGGGATGGCTAACAATAGGGATCTCTGGTCCAGATAATGGGGCAGTAGCTGTTTTAAAATACAACGGTATAATAACAGATACAATAAAAAGTTGGAGAAACAGAATATTAAGAACACAAGAGTCGGAATGTGTTTGTATGAACGGTTCTTGTTTTACTGTATTGACTGATGGCCCAAGCAATGGGCAAGCCTCATACAAAATATTTAAAGTGGAAAAAGGAAAAATAATTAAGTCAATTGAGCTGGATGCCCCCAATTACCACTATGAGGAATGCTCATGTTATCCTGATTCAGGCAAAGTAATGTGTGTTTGCAGAGACAACTGGCATGCCTCGAACCGGCCATGGGTCTCTTTCAATCAGAATCTTGACTATCAAATAGGATACATATGCAGTGGAGTTTTCGGTGATAACCCGCGTTCCAATGATGGGAAGGGCAATTGTGGCCCAGTACTTTCTAATGGAGCAAATGGAGTGAAAGGGTTCTCATATAGATATGGTAATGGTGTTTGGATAGGGAGAACTAAGAGTATCAACTCCAGAAGTGGATTTGAAATGATTTGGGATCCAAATGGGTGGACTGAAACTGATAGTAGTTTCTCTATGAAGCAGGACATCATAGCGTTGAATGATTGGTCAGGATACAGTGGAAGTTTTGTCCAACATCCTGAATTAACAGGAATGAATTGCATAAGGCCATGTTTCTGGGTGGAATTAATCAGAGGGCAACCCAAGGAAAACACAATCTGGGCTAGCGGAAGCAGCATCTCTTTCTGTGGCGTAAATAGTGAAACCGCAAGCTGGTCATGGCCAGACGGAGCTGATCTGCCATTCACCATTGACAAG
>cds_AMX74386_A/swine/Nebraska/A01942429/2016_2016/02/18_NA_H1N1_Swine_2016
ATGAATACAAACCAAAGAATAATAACCATTGGGACAGTTTGCATGATAGTTGGAATGATCAGTCTATTGTTACAAATAGGAAGCATAGTCTCGTTATGGATTAGCCATTCAATTCAGACCGGATGGGAAAATCACACTGGGGTGTGCAACCAAAGTGTCATTAATATCAAGATTGCTACTATACAGGATGTGACTCCGATTATACTAGCCGGCAATTCATCACTTTGCCCAGTAAATGGGTGGGCTGTATACAGCAAAGACAATAGCATAAGGATTGGTTCTAAAGGGGACATTTTTGTAATAAGAGAACCATTCATTTCATGCTCTCAATTGGAATGCAGAACCTTCTTTCTGACCCAAGGTGCTTTGCTGAATGACAAACATTCTAATGGAACTGTCAAGGACAGGAGTCCCTATAGAACCCTGATGAGCTGCCCCATCGGTGAAGCCCCATCTCCGTACAACTCAAGGTTCGAATCAGTTGCTTGGTCAGCAAGTGCATGCCATGATGGGATGGGATGGCTAACAATCGGGATCTCTGGTCCAGATAATGGAGCAGTAGCTGTTTTAAAATACAACGGTATAATAACAGATACAATAAAAAGTTGGAGAAACAAAATATTAAGAACACAAGAGTCGGAGTGTGTTTGTATGAACGGTTCTTGTTTTACTGTATTGACTGATGGCCCAAGCAATGGGCAAGCCTCGTACAAAATATTTAAAGTGGAAAAAGGAAAAATAACTAAGTCAATTGAGCTGGATGCCCCCAATTACCACTATGAAGAATGCTCATGTTATCCTGATACAGGCAAAGTAATGTGTGTTTGCAGAGACAATTGGCATGCCTCGAACCGGCCATGGGTCTCTTTCAATCAGAATCTTGACTATCAAATAGGATACATATGCAGTGGAGTTTTCGGTGATAACCCTCGTTCCACCGATGGGAAGGGCAATTGTGGCCCAGTACTTTCTAATGGAGCAAATGGAGTGAAAGGATTCTCATATAGGTATGGTAATGGTGTTTGGATAGGAAGAACTAAGAGTATCAACTCCAGAAGTGGATTTGAAATGATTTGGGATCCAAATGGGTGGACTGAAACTGATAGTAGTTTCTCTATGAAGCAGGACATTATAGCATTGAATGATTATTCAGGATACAGTGGAAGTTTTGTCCAACATCCTGAATTAACAGGAATGAATTGCATAAGGCCTTGTTTCTGGGTGGAGTTAATCAGAGGGCAACCCAAGGAAAACACAATCTGGGCTAGCGGAAGCAGCATCTCTTTCTGTGGCGTAAATAGTGAAACCGCAAGCTGGTCATGGCCAGACGGAGCTGATCTGCCATTCGCCATTGACAAG
>cds_AIZ06917_A/swine/Indiana/29-1002/2010_2010/10/14_NA_H1N1_Swine_2010
ATGAATCCAAACCAAAAGATAATAACCATTGGTTCGGTCTGTATGACAATTGGAATGGCTAACTTAATATTACAAATTGGAAACATAATCTCAATATGGATTAGCCACTCAATTCAACTTGGGAATCAAAATCAGATTGAAACATGCAATCAAAGCGTCATTAACACCAACTTTGCTGCTAGACAGTCAGTGGTTTCCGTGAAATTAGCGGGCAATTCCTCTCTCTGCCCTGTTAGTGGATGGGCTATATACAGTAAAGACAACAGTATAAGAATCGGTTCCAAGGGGGATGTGTTTGTCATAAGGGAACCATTCATATCATGCTCCCCCCTGGAATGCAGAACCTTCTTCTTGACTCAAGGGGCCTTGCTAAATGACAAACATTCCAATGGAACCATTAAAGACAGGAGCCCATATCGAACCCTAATGAGCTGTCCTATTGGTGAAGTTCCCTCTCCATACAACTCAAGATTTGAGTCAGTCGCTTGGTCAGCAAGTGCTTGTCATGATGGCATCAATTGGCTAACAATTGGAATTTCTGGCCCAGACAATGGGGCAGTGGCTGTGTTAAAGTACAACGGCATAATAACAGACACCATCAAGAGTTGGAGAAACAATATATTGAGAACACAAGAGTCTGAATGTGCATGTGTAAATGGTTCTTGCTTTACTGTAATGACCGATGGACCAAGTGATGGACAGGCCTCATACAAGATCTTCAGAATAGAAAAGGGAAAGATAGTCAAATCAGTCGAAATGAATGCCCCTAATTATCACTATGAGGAATGCTCCTGTTATCCTGATTCTAGTGAAATCACATGTGTGTGCAGGGATAACTGGCATGGCTCGAATCGACCGTGGGTGTCTTTCAACCGGAATCTGGAATATCAGATAGGATACATATGCAGTGGGATTTTCGGAGACAATCCACGCCCTAATGATAAGACAGGCAGTTGTGGTCCAGTATCGTCTAATGGAGCAAATGGAGTAAAAGGATTTTCATTCAAATACGGCAATGGTGTTTGGATAGGGAGAACTAAAAGCATTAGTTCAAGAAACGGTTTTGAGATGATTTGGGATCCGAACGGATGGACTGGGACAGACAATAACTTCTCAATAAAGCAAGATATCGTAGGAATAAATGAGTGGTCAGGATATAGCGGGAGTTTTGTTCAGCATCCAGAACTAACAGGGCTGGATTGTATAAGACCTTGCTTCTGGGTTGAACTAATCAGAGGGCGACCCAAAGAGAACACAATCTGGACTAGCGGGAGCAGCATATCCTTTTGTGGTGTAAACAGTGACACTGTGGGTTGGTCTTGGCCAGACGGTGCTGAGTTGCCATTTACCATTGACAAG
>cds_AHZ65738_A/swine/Oklahoma/A01410541/2014_2014/04/_NA_H1N1_Swine_2014
ATGAATACAAATCAAAGAATAATAACCATTGGGACAGTTTGTATGATAGTTGGAATAATCAATCTATTGTTACAGATAGGAAACATAGTCTCATTATGGATTAGCCATTCAATTCAGACCGGATGGGAAAACCACACCGAGATGTGCAACCAAAGTGTCATTAATACCAACATTGCTACTATACAGGATATGACTTCGATTATACTAGCCGGCAATTCCTCGCTTTGCCCAGTAAGTGGATGGGCTATATACAGCAAAGACAATAGCATAAGGATTGGTTCTAAAGGGGACATTTTTGTCATAAGAGAACCATTCATTTCATGCTCTCAATTGGAATGCAGAACCTTTTTTCTGACCCAAGGCGCTTTGCTGAATGACAAGCATTCTAATGGAACCGTCAAGGACAGGAGCCCCTATAGAACCTTGATGAGCTGCCCCATCGGTGAAGCTCCATCTCCATACAACTCAAGGTTCGAATCGGTTGCTTGGTCAGCAAGTGCATGCCATGATGGGATGGGATGGCTAACAATCGGAATCTCTGGTCCAGATAATGGAGCAGTAGCTGTTTTAAAATACAACGGTATAATAACAGATACAATAAAAAGTTGGAGAAACAAAATATTAAGAACACAAGAGTCTGAATGTGTTTGTATTAACGGTTCTTGTTTTACTGTATTAACTGATGGCCCAAGCAATGGGCAAGCCTCATACAAAATATTTAAAGTGGAAAAAGGAAAAATAATTAAATCAATTGAGCTGGATGCCCCCAATTACCACTATGAGGAATGCTCATGTTATCCTGATGCAGGCAAAGTAATGTGTGTTTGCAGAGACAATTGGCATGCCTCGAACCGGCCATGGGTCTCTTTCAATCAGGATCTTGATTATCAGATAGGGTACATATGCAGTGGAGTTTTCGGTGATAACCCGCGTTCTAGTGATGGGAAGGGCAATTGTGGCCCAGTACTTTCTAATGGAGCAAATGGAGTGAAAGGATTCTCATATAGATATGGTAATGGTGTTTGGATAGGAAGAACTAAGAGTATTAACTCCAGAAGAGGGTTTGAGATCATTTGGGATCCAAATGGGTGGACTGAAACTGATAGTAGTTTCTCCATGAAGCAGGACATTGTAGCATTAACTGATTGGTCTGGTTACAGTGGAAGTTTTGTCCAACATCCTGAATTAACAGGAATGAATTGCATAAGGCCTTGTTTCTGGGTGGAATTAATCAGAGGGCAACCCAAGGAAAACACAATCTGGGCTAGCGGAAGCAGCATCTCTTTTTGTGGCGTAAATAGTGAAACAGCAAGCTGGTCATGGCCGGACGGATCTGATCTGCCATTCACCATTGACAAG
>cds_AGB08397_A/swine/Indiana/A01260109/2012_2012/11/08_NA_H1N1_Swine_2012
ATGAATACAAATCAAAGAATAATAACCATTGGGACAGTTTGCATGATAGTTGGAATAATCAGTCTATTGTTACAGATAGGAAACATAGTCTCGTTATGGATTATCCATTCAATTCAGACCGGATGGGAAAATCACACTGAGATGTGCAACCAAAGTGTCATTAATATCAAAATTGCTACTATACAGGATGTGACTTCGATTATACTAGCCGGCAATTCCTCACTTTGCCCAGTAAGTGGGTGGGCTGTATACAGCAAAGACAATAGCATAAGGATTGGTTCTAAAGGGGACATTTTTGTCATAAGAGAACCATTCATTTCATGCTCTCAATTGGAATGCAGAACCTTTTTTCTGACCCAGGGCGCTTTGCTGAATGACAAACATTCTAATGGAACCGTCAAGGACAGGAGTCCCTATAGAACCCTGATGAGCTGCCCCATCGGTGAAGCCCCATCTCCGTACAACTCAAGGTTCGAATCAGTTGCTTGGTCAGCAAGTGCATGCCATGATGGGATGGGATGGCTAACAATCGGGATCTCTGGTCCAGATAATGGAGCAGTAGCTGTTTTAAAATACAACGGTATAATAACAGATACAATAAAAAGTTGGAGAAACAAAATATTAAGAACACAAGAGTCGGAATGTGTTTGTATGAACGGTTCTTGTTTTACTGTATTAACTGATGGCCCAAGCAATGGGCAAGCCTCGTACAAAATATTTAAAGTGGTAAAAGGAAAAATAATTAAGTCAATTGAGCTGGATGCCCCCAATTACCACTATGAGGAATGCTCATGTTATCCTGATACAGGCAAAGTAATGTGTGTTTGCAGAGACAATTGGCATGCCTCGAACCGGCCATGGGTCTCTTTCAATCAGAATCTTGACTATCAAATAGGATACATATGCAGTGGAGTTTTCGGTGATAACCCGCGTTCCAATGATGGGAAGGGCAATTGTGGCCCAGTACTTTCCAATGGAGCAAATGGAGTGAAAGGATTCTCATATAGATATGGTAATGGTGTTTGGATAGGAAGAACTAAGAGTATCAACTCCAGAAGTGGGTTTGAAATGATTTGGGATCCAAATGGGTGGACTGAAACTGATAGTAGTTTCTCTATGAAGCAGGACATTATAGCATTGAATGATTGGTCAGGATACAGTGGAAGTTTTGTCCAACATCCTGAATTAACAGGAATGAATTGCATAAGGCCTTGTTTCTGGGTGGAATTAATCAGAGGGCAACCCAAGGAAAGCACAATCTGGGCTAGCGGAAGCAGCATCTCTTTCTGTGGCGTAAATAGTGAAACCGCAAGCTGGTCATGGCCAGACGGAGCTGATCTGCCATTCACCATTGACAAG
>cds_AFZ15814_A/swine/Nebraska/A01270926/2012_2012/10/17_NA_H1N1_Swine_2012
ATGAATACAAATCAAAGAATAATAACCATTGGGACTGTTTGTTTGATAATTGGGATAGTTAGTCTATTGTTACAAATAGGAAACATGGTTTCGATATGGATCAGCCATCCAATTCAGACTGGAGGGGAAAATCACACTGAGATGTGCAACAAAAATGTCATTAATACCAAAACAGTTAAAGTGCAGGACATGGCTTCAGTAATCTTAACCGGCAATTCCTCTCTTTGCCCAATAAATGGGTGGGCTATACACAGCAAAGACAATAGCATAAGGATTGGCTCTAAAGGGGACATTTTTGTCATAAGGGAACCATTCATTTCATGCTCTCACTTGGAATGCAGAACCTTTTTTCTGACCCAAGGCGCTTTGCTGAATGACAAGCATTCTAATGGAACCGTCAAGGACAGGAGTCCCTATAGAACCTTAATGAGCTGCCCCATCGGTGAAGCTCCATCTCCATATAATTCAAGGTTCGAATCAGTTGCTTGGTCAGCAAGTGCGTGCCATGATGGGATGGGATGGCTAACAATCGGAATCTCCGGTCCAGATAATGGAGCAGTAGCTGTTTTAAAATACAACGGTATAATAACAGATACAATAAAAAGTTGGAGAAATAAAATATTAAGAACACAAGAGTCAGAATGTGTTTGTATGAACGGTTCTTGTTTTACTGTATTAACTGATGGCCCAAGCAATGGGCAAGCCTCGTACAGAATATTCAAAATGGAAAAAGGGAAAGTAATTAAATCAATTGAGCTGGATGCGCCCAATTACCACTATGAGGAATGCTCCTGTTATCCTGATGCAGGTAAGGTAATGTGTGTTTGCAGAGACAACTGGCATGCCTCGAACCGGCCATGGGTCTCTTTCGATCAAAATCTTGATTATCAAATAGGGTACATATGCAGTGGGGTTTTCGGTGATAACCCGCGTTCTAATGATGGAAAGGGCAATTGTGGCCCAGTACATTCTAATGGAGCAAATGGAGTGAAAGGATTCTCATATAGATATGGTAATGGTGTTTGGATAGGAAGGACTAAAAGCATCAACTCCAGAAGTGGGTTTGAAATGATCTGGGATCCAAATGGGTGGGCTGAAACTGATAGTAGTTTCTCTATGAAGCAAGATATTATAGCATTAACTGATTGGTCAGGATACAGTGGAAGTTTTGTCCAACATCCTGAATTAACAGGAATGAATTGCATAAGGCCTTGTTTCTGGGTAGAATTAATCAGAGGGCAACCCAAGGAAAACACAATCTGGGCTAGCGGAAGCAGCATCTCTTTCTGTGGTGTAAATGGTGAAACCGCAAGCTGGTCATGGCCAGACGGAGCTGATTTGCCATTCACCATTGACAAG
>cds_ADY72395_A/swine/Hong_Kong/NS1143/2003_2003/12/04_NA_H1N1_Swine_2003
ATGAATCCAAATCAGAAGATAATAACCATTGGTTCGATCTGTATGACAATTGGAATAGCCAGTCTGATATTACAAATTGGAAACATAATATCAATATGGATTAGCCACTCAATTCAAACTGGAAATCAGAATCAGCCTGAAATATGCAATCAAAGCGTCATTAACACTAATTTTGTTGCTGAACAGGCAGTAGTTTCAGTGAAATTAGCGGGCAATTCCTCTCTCTGCCCTGTTAGTGGATGGGCTATATACAGTAAAGATAATAGTGTAAGAATCGGCTCCAAGGGGGATGTGTTTGTCATAAGAGAGCCATTCATCTCATGCTCCCACTTGGAATGCAGAACTTTCTTCTTAACTCAAGGGGCCCTTCTGAATGACAAACATTCTAACGGAACCATTAAGGACAGAAGTCCATATCGAACCTTGATGAGCTGTCCTATTGGTGAAGTTCCTTCTCCATACAACTCAAGGTTTGAGTCAGTCGCTTGGTCAGCAAGTGCCTGCCATGATGGCACCAATTGGCTAACAATTGGAATTTCTGGCCCAGATAATGGGGCAGTGGCTGTGCTGAAATACAATGGCATAATAACAGACACTATCAAGAGTTGGAGAAAAAACATATTAAGAACACAAGAGTCTGAATGTGCATGCGTGAATGGTTCTTGCTTTACTGTAATGACCGATGGACCAAGTAATGGGCAGGCCTCATACAAGATCTTTAAGATAGAAAGGGGGAAAGTAGTCAAATCAGTCGAGTTGAATGCCCCTAATTATCACTATGAGGAATGCTCCTGTTATCCTGAATCTGGTGAAATCACATGTGTGTGTAGGGATAATTGGCATGGCTCAAATCGGCCGTGGGTTTCTTTTAATCAGAATCTGGAGTATCAAATAGGATACATATGCAGTGGGATTTTCGGAGACAATCCGCGCCCTAATGATAAGACAGGCAGTTGTGGTCCAGTATTTTCTAATGGAACAAATGGGGTAAAAGGATTTTCGTTTAAATACGGCAATGGTGTTTGGATAGGGAGAACTAAAAGCACTAGTTCAAGGAGGGGTTTTGAGATGATTTGGGATCCAAACGGATGGACCAGAACAGACGATAAATTCTCAGTAAAACAAGATATCATAGGAATAACTGATTGGTCAGGATATAGTGGGAGTTTTGTTCAGCATCCAGAATTGACCGGACTGGACTGTATTAGACCTTGTTTTTGGGTTGAACTAATCAGAGGACGACCCAAAGAGAACACAATCTGGACTAGCGGGAGCAGCATATCCTTTTGTGGTGTAAATAGTGACACAGTAGGTTGGTCTTGGCCAGACGGTGCTGAGTTGCCATTCACCATTGACAAG
>cds_ADY72197_A/swine/Hong_Kong/10023/2001_2001/12/28_NA_H1N1_Swine_2001
ATGAATACAAACCAAAGAATAATAACCATTGGGACAGTCTGTCTGATAGTTGGAATAGTTAGTCTACTATTGCAGATAGGAAATATAGTCTCATTATGGATAAGCCATTCAATTCAGACTGGAGAAAAAAATCACTCTAAGATATGCAGCCAAAATACCATTAATATCAACATTGCTGATAGACAGGACGTAACTTCATTAATACTAGCCGGCAATTCCTCTCTTTGCCCAATAAGTGGGTGGGCTATATACAGCAAAGACAATAGCATAAGGATTGGTTCCAAAGGAGACATTTTTGTCATAAGAGAACCATTCATTTCATGCTCTCACTTGGAGTGCAGAACCTTTTTTCTGACCCAAGGTGCTTTGCTAAATGACAGGCATTCTAATGGAACCGTCAAGGACAGGAGCCCCTACCGAACCTTAATGAGCTGCCCGATCGGTGAAGCTCCATCTCCATATAATTCAAGATTCGAATCAGTTGCTTGGTCAGCAAGTGCATGCCATGATGGAATGGGATGGATAACAATTGGGATTTCCGGTCCAGATAATGGAGCAGTGGCCGTTTTGAAATACAATGGCATAATAACAGATACAATAAAAAGTTGGAGAAACAAAATACTAAGAACACAAGAGTCAGAATGTGTTTGTATAAACGGTTCATGTTTTACTATAATGACTGATGGCCCAAGCAATGGGCAAGCCTCATACAAAATATTCAAAATGAAGAAAGGGAAGATTATTAAGTCAGTTGAGCTGGATGCACCTAATTACCATTATGAGGAATGCTCCTGTTACCCTGACACAGGCAAAGTGGTGTGTGTGTGCAGAGACAATTGGCATGCTTCAAATCGACCGTGGATCTCCTTTGATCAGAATCTTGACTATCAGATAGGGTACATATGCAGTGGGGTTTTCGGTGATAACCCACGTTCTAATGATGGGAAAGGCAATTGTGGCCCGGCACTTTCTAATGGAGCAAATGGAGTGAAAGGATTTTCATTTAGATATGGCAATGGTGTTTGGATAGGAAGAACTAAAAGTATCAACTCTAGAAATGGATTTGAAATGATTTGGGATCCAAATGGATGGACGGAAACTGATAGTAGTTTCTCTATGAAGCAGGATATTATAGCGTTAACTGATTGGTCAGGATATAGTGGAAGTTTTGTCCAACATCCTGAATTAACAGGAATGAACTGCATAAGGCCTTGTTTTTGGGTAGAGTTAATAAGAGGACAACCCAAGGAGAGCACAATCTGGACTAGTGGAAGTAGCATTTCCTTCTGTGGCGTGGACAGCAAAACCACAAGCTGGTCATGGCCAGACGGGGCTGATCTGCCATTCACCATTGACAAG
>cds_ADG08266_A/swine/Hong_Kong/NS1065/2009_2009/08/13_NA_H1N1_Swine_2009
ATGAATCCAAATCAGAAGATAATAACCATTGGTTCGATCTGTATGACAATTGGAATAGCCAGTCTGATGTTACAAATTGGAAACATAATGTCAATATGGATTAGCCACTCGATTCAAACTGGAAATCAGAATCAGCCTGAAATATGCAATCAAAGCGTCATTAGCACTAATTTTGTTGTTGAACAGGCAGTGGTTTCAGTGAAATTAGCGGGTAATTCCTCTCTCTGCCCTGTTAATGGATGGGCTATATACAGTAAAGATAATAGTATAAGAATCGGCTCCAAGGGGGATGTGTTTGTCATAAGAGAGCCATTCATCTCATGCTCCCACTTGGAATGCAGAACTTTCTTCTTAACTCAAGGGGCCCTTCTGAATGACAAACATTCTAACGGAACCGTTAAGGACAGAAGTCCATATCGAACCTTGATGAGCTGTCCCATTGGTGAAGTCCCTTCTCCATACAACTCAAGGTTTGAGTCAGTCGCTTGGTCAGCAAGTGCCTGCCATGATGGCACCAATTGGCTAACAATTGGAATTTCCGGCCCAGATAATGGGGCAGTAGCTGTGCTGAAATATAATGGCATAATAACAGACACTATCAAGAGTTGGAGACAAAACATATTAAGAACACAAGAATCTGAATGTGCATGCGTGAATGGTTCTTGCTTTACTGTAATGACCGATGGACCAAGTAATGGGCAGGCCTCATACAAGATCTTTAAGATAGAGAAGGGGAAAATAGTAAAATCAGTTGAGTTGAATGCCCCTAATTATCACTATGAGGAATGCTCCTGTTATCCTGAATCTGGTGAAATCACATGTGTGTGCAGGGATAATTGGCATGGCTCGAATCGGCCGTGGGTTTCTTTTAATCAGAACCTGGAGTATCAAATAGGATACATATGCAGTGGGGTTTTCGGAGACAATCCGCGCCCTAATGATAAGACAGGCAGTTGTGGCCCAGTATCTTCTAATGGTGCAAATGGGGTAAAAGGATTTTCGTTTAAATACGGCAATGGTGTTTGGATAGGGAGAACTAAAAGCACTAGTTCAAGGAGGGGTTTTGAGATGATTTGGGATCCAAACGGATGGACCGGAACAGACGATAAATTCTCAGTAAAACAAGATATCATAGGAATAACTAATTGGTCAGGATATAGTGGGAGTTTTGTTCAGCATCCAGAATTGACTGGACTGGACTGTATTAGACCTTGTTTTTGGGTTGAGCTAATCAGAGGACGACCCAAAGAAAACACAATCTGGACTAGCGCGAGCAGCATATCCTTTTGTGGTGTAAATAGTGAAACAGTAGGTTGGTCATGGCCAGACGGTGCTGAGTTGCCATTCGCCATTGACAAG
>cds_ADD37831_A/swine/IL/3910/2010_2010/01/11_NA_H1N1_Swine_2010
ATGAATCCAAACCAAAAGATAATAACCATTGGTTCGGTCTGTATGACAATTGGAATGGCTAACTTAATATTACAAATTGGAAACATAATCTCAATATGGATTAGCCACTCAATTCAACTTGGGAATCAAAATCAGATTGAACCATGCAATCAAAGCGTCATTAACACCAACTTTGCTACTGGACAGTCAGTGGTTTCCGTGAAATTAGCGGGCAATTCCTCTCTCTGCCCTGTTAGTGGATGGGCCATATACAGTAAAGACAACAGTATAAGAATCGGTTCCAAGGGGGATGTGTTTGTCATAAGGGAACCATTCATATCATGCTCCCCCTTGGAATGCAGAACCTTCTTCTTGACTCAAGGGGCCTTGCTAAATGACAAACATTCCAATGGAACCATTAAAGACAGGAGCCCATATCGAACCCTAATGAGCTGTCCTATTGGTGAAGTTCCCTCTCCATACAACTCAAGATTTGAGTCAGTCGCTTGGTCAGCAAGTGCTTGTCATGATGGCATCAATTGGCTAACAATTGGAATTTCTGGCCCAGACAATGGGGCAGTGGCTGTGTTAAAGTACAACGGCATAATAACAGACACTATCAAGAGTTGGAGAAACAATATATTGAGAACACAAGAGTCTGAATGTGCATGTGTAAATGGTTCTTGCTTTACTGTAATGACCGATGGACCAAGTGATGGACAGGCCTCATACAAGATCTTCAGAATAGAAAAGGGAAAGATAGTCAAATCAGTCGAAATGAATGCCCCTAATTATCACTATGAGGAATGCTCCTGTTATCCTGATTCTAGTGAAATCACATGTGTGTGCAGGGATAACTGGCATGGCTCGAATCGACCGTGGGTGTCTTTCAACCAGAATCTGGAATATCAGATAGGATACATATGCAGTGGGATTTTCGGAGACAATCCACGCCCTAATGATAAGACAGGCAGTTGTGGTCCAGTATCGTCTAATGGAGCAAATGGAGTAAAAGGATTTTCATTCAAATACGGCAATGGTGTTTGGATAGGGAGAACTAAAAGCATTAGTTCAAGAAACGGTTTTGAGATGATTTGGGATCCGAACGGATGGACTGGGACAGACAATAACTTCTCAATAAAGCAAGATATCGTAGGAATAAATGAGTGGTCAGGATATAGCGGGAGTTTTGTTCAGCATCCAGAACTAACAGGGCTGGATTGTATAAGACCTTGCTTCTGGGTTGAACTAATCAGAGGGCGACCCAAAGAGAACACAGTCTGGACTAGCGGGAGCAGCATATCCTTTTGTGGTGTAAACAGTGACACTGTGGGTTGGTCTTGGCCAGACGGTGCTGAGTTGCCATTTACCATTGACAAG
>cds_ABR28661_A/swine/Ontario/4/1981_1981//_NA_H1N1_Swine_1981
ATGAATACAAATCAAAGAATAATAACCATTGGGACAATCTGTCTAATAGTTGGAATAGTTAGTCTATTATTGCAGATAGGAAATATAGTCTCGTTATGGATAAGCCATTCAATTCAGACTGGAGAAAAAAGCCACCCTGAGGTATGCAACCAAAGTGTCATTAATACCAATATTGCTGCTGGACAGGGTGTGACTCCAATAATACTAGCCGGCAATTCCCCTCTTTGCCCAATAAGTGGGTGGGCTATATACAGCAAAGACAATAGCATAAGGATTGGTTCCAAAGGAGACATTTTTGTCATGAGAGAGCCATTCATTTCATGCTCTCACTTTGAGTGCAGAACCTTTTTTCTGACCCAAGGCGCTTTGCTGAATGACAGGCATTCTAATGGAACCGTCAAGGACAGGAGTCCTTATAGAACCTTAATGAGTTGCCCCATCGGAGAAGCTCCATCTCCGTACAATTCAAGGTTCGAATCAGTTGCTTGGTCAGCAAGTGCATGCCATGATGGAATGGGATGGCTAACAATCGGGATTTCCGGTCCAGATAATGGAGCAGTGGCTGTTTTAAAATACAATGGTATAATAACAGATACAATAAAAAGTTGGAGAAACAAAATATTAAGAACACAAGAGTCTGAATGTGTTTGTATAAACGGTTCGTGTTTTACTATAATGACTGACGGCCCAAGCAATGGGCAGGCCTCGTACAAAATATTCAAAATGGAGAAAGGGAAGATTATTAAATCGATTGAACTGGATGCACCTAATTACCACTATGAGGAATGCTCCTGTTACCCTGATACAGGCAAAGTGGTGTGTGTGTGCAGAGACAATTGGCATGCTTCGAATCGACCATGGGTCTCTTTCGATCAGAATCTTGATTATCAAATAGGGTACATATGCAGTGGTGTTTTCGGTGACAACCCGCGTTCTAATGATGGGAAAGGCAATTGTGGCCCAGTACTTTCTAATGGAGCAAATGGAGTGAAGGGGTTTTCATTTAGATATGGCAATGGTGTTTGGATAGGAAGAACTAAAAGTATCAGCTCTAGAAGTGGATTTGAGATGATTTGGGATCCTAATGGATGGACAGAAACTGATAGTAGTTTCTCTATGAAGCAAGATATTATAGCATTAACTGATTGGTCGGGATACAGTGGAAGCTTTGTCCAACACCCTGAATTAACAGGAATGAACTGCATAAGGCCTTGTTTCTGGGTAGAGTTAATCAGAGGGCAACCCAAGGAGAGCACAATCTGGACTAGTGGAAGCAGCATTTCTTTCTGTGGCGTGAACAGTGAAACTGCAAGCTGGTCATGGCCAGACGGAGCTGATCTGCCATTCACCATTGACAAG
>cds_BAL70428_A/swine/Saraburi/NIAH116625-11/2009_2009/11/_NA_H1N1_Swine_2009
ATGAATCCAAACCAGAAGATAATAATCATTGGTTCAGTCTGTGTGACGATTGGAATAGCCAACTTGATATTACAAATTGGAAACATAATCTCAATATGGATTAGCCGTTCAACTCAAGTTGGGAATCAAAATCAGACTGAAGCATGCAACCAAAGAGCCATTAACATCAATTTTGTTGCTAAACAGGCAGTAGTTTCAATGAAATTAGCGGGAAATTCCTCTCTTTGCCCTGTTAGTGGGTGGGCTATATATAGTAAGGATAATAGTGTAAGAATTGGTTCCAAAGGGGACGTGTTTGTAATAAGAGAACCATTCATCTCATGCTCTAACTTTGAATGCAGAAACTTCTTCTTGACTCAGGGTGCCCTGCTGAATGACAAGCACTCTAATGGAACCATTAAAGACAGAAGCCCATATAGAACACTGATGAGCTGTCCTATTGGTGAAGTTCCTTCGCCATATAACTCAAGATTTGAGTCAGTCGCTTGGTCAGCAAGTGCCTGCCATGATGGCACCAGTTGGCTGACAATCGGAATTTCTGGCCCAGACAACGGGGCAGTGGCTGTGCTGAAATACAATGGAATAATAACAGACACCATCAAAAGTTGGAGAAACAATATATTGAGAACACAAGAGTCTGAATGTGCATGTATGGATGGTTCTTGTTTTACTTTAATGACCGATGGACCTAGTGATGGGCAGGCATCATATAAAATCTTCAAAATAGAAAAGGGGAAAATAGTCAAATCAGTCGAGTTGAATGCCCCCAATTATCACTACGAGGAATGCTCCTGTTACCCTGAATCTGGTGAAATCATATGTGTGTGCAGGGATAACTGGCATGGCTCAAATCGACCGTGGGTGTCTTTCAATCAGAATCTGGAGTATCAAATAGGGTACATATGCAGTGGGGTTTTCGGAGACAATCCGCGCCCAAATGATAGAACAGGCAGTTGCGGTCCAGTATCTTCCAATGGAGCAAATGGAGTAAAAGGATTTTCCTTCAAATATGGCAATGGTGTTTGGATAGGGAGAACTAAAAGCACTAGTTCAAGGAGCGGGTTTGAGATGATTTGGGACCCAAACGGATGGACCGAAACTGACAATAACTTCTCAGTAAAGCAAGATATCATAGGAATAACTGATTGGTCAGGATACAGCGGGAGTTTTGTTCAGCACCCAGAACTGACCGGGATGGACTGTATGAGACCTTGCTTTTGGGTTGAACTAATCAGAGGGCGACCAAAAGAGAACACAATCTGGACTAGTGGGAGCAGCATATCCTTTTGTGGTGTGAATAGTGACACTGTAGGTTGGTCTTGGCCAGACGGTGCTGAGTTGCCATTTACTATTGACAAG
>cds_ASB33098_A/swine/Iowa/MT_12_07_3843/2012_2012/07/09_NA_H1N1_Swine_2012
ATGAATACAAATCAAAGAATAATAACCATTGGGACAATTTGCATGATAGTTGGAATAATCAGTCTATTGTTACAGATAGGAAACATAGTCTCATTATGGATTAGCCATTCAATTCAGACCGGATGGGAAAATCACACTGAGATGTGCAACCAAAGTGTCATTAATATCAAAATTGCTACTATACAGGATGTGACTTCGATTATACTAGCCGGCAATTCCTCACTTTGCCCAGTAAGTGGGTGGGCTGTATACAGCAAGGACAATAGCATAAGGATTGGTTCTAAAGGGGACATTTTTGTCATAAGAGAACCATTCATTTCATGCTCTCAATTGGAATGCAGAACCTTTTTTCTGACCCAAGGCGCTTTGCTGAATGACAAACATTCTAATGGGACCGTCAAGGACAGGAGTCCCTATAGAACCCTGATGAGCTGCCCCATCGGTGAAGCCCCATCTCCGTACAACTCAAGGTTCGAATCAGTTGCTTGGTCAGCAAGTGCATGCCATGATGGGATGGGATGGCTAACAATCGGGATCTCTGGTCCAGATAATGGAGCAGTAGCTGTTTTAAAATACAACGGTATAATAACAGATACAATAAAAAGTTGGAGAAACAAAATATTAAGAACACAAGAGTCGGAATGTGTTTGTATGAACGGTTCTTGTTTTACTGTATTAACTGATGGCCCAAGCAATGGGCAAGCCTCGTACAAAATATTTAAAGTGGAAAAAGGAAAAATAATTAAGTCAATTGAGCTGGATGCCCCCAATTACCACTATGAGGAATGCTCATGTTATCCTGATACAGGCAAAGTAATGTGTGTTTGCAGAGACAATTGGCATGCCTCGAACCGGCCATGGGTCTCTTTCAATCAGAATCTTGACTATCAAATAGGATACATATGCAGTGGAGTTTTCGGTGATAACCCGCGTTCCAATGATGGGAAGGGCAATTGTGGCCCAGTACTTTCTAATGGAGCAAATGGAGTGAAAGGATTCTCATATAGATATGGTAATGGTGTTTGGATAGGAAGAACTAAGAGTATCAGCTCCAGAAGTGGGTTTGAAATGATTTGGGATCCAAATGGGTGGACTGAAACTGATAGTAGTTTCTCTATGAAGCAGGACATTATAGCATTGAATGATTGGTCAGGATACAGTGGAAGTTTTGTCCAACATCCTGAATTAACAGGAATGAATTGCATAAGGCCTTGTTTCTGGGTGGAATTAATCAGAGGGCAACCCAAGGAAAGCACAATCTGGGCTAGCGGAAGCAGCATCTCTTTCTGTGGCGTAAATAGTGAAACCGCAAGCTGGTCATGGCCAGACGGAGCTGATCTGCCATTCACCATTGACAAG
>cds_APQ31954_A/swine/Iowa/A01783000/2016_2016/10/31_NA_H1N1_Swine_2016
ATGAATACAAATCAAAGAATAATAACCATTGGGACAGTTTGCATGATAGTTGGAATAATCAGTCTATTGTTGCAGATAGGAAACATAGTCTCGTTATGGATTAGCCATTCAATTCAAATCGGATGGGAAAATCACACTGAGATGTGCAACCAAAGTGTCATTAATATCAAAATTGCTACTACACAGGATGTGACTTCGATTATAATAGCCGGTAATTCCTCACTTTGCCCAGTGAGTGGGTGGGCTGTATACAGCAAAGACAATAGCATAAGGATTGGTTCTAAGGGGGACATTTTTGTCATAAGAGAACCATTCATTTCATGCTCTCAATTGGAATGCAGAACCTTTTTTCTGACCCAAGGCGCTTTGCTGAATGACAAACATTCTAATGGAACCGTCAAGGACAGGAGTCCATATAGAACCCTGATGAGCTGCCCCATCGGTGAAGCCCCATCTCCGTACAACTCAAGGTTTGAATCAGTTGCTTGGTCAGCAAGTGCATGCCATGATGGGATGGGATGGCTAACAATCGGTATCTCTGGTCCAGATAATGGAGCAGTAGCTGTTTTAAAATACAACGGTATAATAACAGATACAATAAAAAGTTGGAGAAACAAAATATTAAGAACACAAGAGTCGGAATGTGTTTGCATAAACGGTTCTTGTTTTACTGTATTAACTGATGGTCCAAGCAACGGGCAAGCCTCGTACAAAATATTTAAAGTGGAAAAAGGAAAAATAATTAAGTCAATTGAGCTGGATGCCCCCAATTACCACTATGAGGAATGCTCATGTTATCCTGATACAGGCAAAGTAATGTGTGTTTGCAGAGACAATTGGCATGCCTCAAACCGGCCGTGGGTCTCTTTCAATCAGAATCTTGACTATCAAATAGGTTACATATGCAGTGGAGTTTTCGGTGACAACCCGCGTTCCAATGATGGGAAGGGCAATTGTGGCCCAGTACTTTCTAATGGAGCAAATGGAGTGAAAGGATTCTCATATAGATATGGTAATGGTGTTTGGATAGGAAGAACTAAAAGTATCAACTCCAGAAGTGGGTTTGAAATGATTTGGGATCCAAATGGGTGGACTGAAACTGATAGTAGTTTCTCTATGAAGCAGGACATTATAGCATTGAATGATTGGTCAGGGTACAGTGGAAGTTTTGTCCAACATCCTGAATTAACAGGAATGAATTGCATAAGGCCTTGTTTCTGGGTGGAATTAATCAGAGGGCAACCCAAGGAAAGCACAATCTGGGCTAGCGGAAGCAGCATCTCTTTCTGTGGTGTAAATAGTGAAACCGCAAACTGGTCATGGCCAGACGGAGCTGATCTGCCATTCACCATTGACAAG
>cds_ANG55793_A/swine/North_Carolina/A01895206/2016_2016/04/08_NA_H1N1_Swine_2016
ATGAATGCAAATCAAAGAATAATAACCATTGGGACAGTTTGTCTGATAATTGGAATAATTAGTCTATTGTTACAGATAGGGAACATGGTTTCGTTGTGGATCAGCCATTCAATTCAGACTGGAGAGAAAAATCACACTGAGATGTGCAATCAAAATGTCATCAATACTAAAATTGTTAATGTACAAGACGTGGGTTCGGTAATATTAACCGGCAATTCCTCTCTTTGCTCAATAAGTGGCTGGGCTATATACAGCAAAGACAATAGCATAAGGATTGGTTCTAAAGGAGACATTTTTGTCATAAGAGAACCATTCATTTCATGCTCTCACTTGGAATGCAGAACTTTTTTCCTGACCCAAGGTGCTTTGCTGAATGACAAGCATTCTAATGGGACCGTCAAGGACAGGAGTCCCTATAGAACCTTAATGAGCTGTCCCATTGGTGAAGCTCCATCTCCATATAACTCAAGGTTCGAATCAGTTGCTTGGTCAGCAAGTGCATGCCATGATGGGATGGGATGGCTGACAATCGGAATATCCGGTCCAGATAATGGAGCAGTAGCTGTTTTAAAATACAAAGGTATAATAACAGATACAATAAAAAGTTGGAGAAACAAAATATTAAGAACACAAGAGTCTGAATGTGTTTGTATGAACGGTTCTTGCTTTGCTGTATTAACTGATGGCCCAAGCAATGGGCAAGCATCGTACAAAATATTCAAAGTGGAACAAGGGAAAATAATTAAATCAATTGAGCTGGATGCACCCAATTACCACTATGAGGAATGCTCCTGTTATCCTGATGCAGGCAAAGTAATGTGTGTTTGCAGAGACAACTGGCATGCCTCAAACCGGCCATGGGTCTCTTTCGATCAGGATCTTAATTATCAAATAGGGTACATATGCAGTGGGGTTTTCGGTGATAACCCGCGTTCTAATGATGGAAAGGGCAATTGTGGCCCTGTACATTCTAATGGAGCAAATGGAGTGAAAGGATTCTCATATAGATATGGTAATGGTGTTTGGATAGGAAGGACTAAAAGTATCCACTCCAGAAGTGGGTTTGAAATGATTTGGGATCCAAATGGGTGGACTGGGACTGATAGTAGTTTCTCTATGAAGCAGGATATTATAGCATCAACTGATTGGTCAGGATACAGTGGGAGTTTTGTCCAACATCCTGAATTAACAGGAATGAATTGCATAAGGCCCTGTTTCTGGGTAGAATTAATCAGAGGGCAACCCAAAGAAAACACCATCTGGGCTAGCGGAAGCAGCATCTCCTTCTGTGGTGTAAATGGTGAAACCGCAAGCTGGTCATGGCCAGACGGAGCTAATCTGCCATTCACCATTGACAAG
>cds_ANC28729_A/swine/Nebraska/A01733542/2016_2016/03/15_NA_H1N1_Swine_2016
ATGAATCCAAACCAAAAGATAATAACCATTGGTTCGGTCTGTATGACAATTGGAATGGCTAACTTAATATTACAAATTGGAAACATAATCTCAATATGGGTTAGCCCCTCAATTCAACTTGGGAATCAAAGTCAGATTGAAACATGCAATCAAAGCGTCATTAACACCAACTTTGCTGCTGGACAGTCAGTGGTTCCCGTGAAATTGGCGGGCAATTCTTCTCTCTGCCCTGTTAGTGGATGGGCTATATACAGTAAAGACAACAGTGTGAGAATCGGTTCCAAGGGGGATGTGTTTGTCATAAGGGAACCATTCATATCATGCTCCCCATTGGAATGCAGAACCTTCTTCTTGACTCAAGGGGCCTTGCTAAATGACAAGCATTCCAATGGAACCATTAAAGACAGGAGCCCATATCGAACCCTAATGAGCTGTCCTATTGGTGAAGTTCCCTCTCCATACAACTCAAGATTTGAGTCAGTCGCTTGGTCAGCAAGTGCTTGTCATGATGGCATCAATTGGCTAACAATTGGAATTTCTGGCCCAGACAGTGGGGCAGTGGCTGTGTTAAAGTACAATGGCATAATAACAGACACTATCAAGAGTTGGAGAAACAATATATTGAGAACACAAGAGTCTGAATGTGCATGTGTAAATGGTTCTTGCTTTACTATAATGACCGATGGACCAAGTAATGGACAAGCCTCATACAAGATCTTCAGAATAGAAAAGGGAAAGATAGTCAAATCAGTCGAAATGAATGCCCCTAATTATCACTATGAGGAATGCTCCTGTTATCCTGATTCTAGTGAAATCACATGTGTATGCAGGGATAATTGGCATGGATCGAATCGACCGTGGGTGTCTTTCAACCAGAATCTAGAATATCAGATAGGATACATATGCAGTGGGGTTTTCGGAGACAATCCACGCCCTAATGATAAGACAGGCAGTTGTGGTCCAGTATCGTCTAATGGAGCAAATGGAGTAAAAGGATTTTCATTCAAGTACGGCGATGGTGTTTGGATAGGGAGAACAAAAAGCATTAGTTCAAGAAAAGGTTTTGAGATGATTTGGGATCCGAATGGATGGACTGGGACAGACAATAACTTCTCAATAAAGCAAGATATCGTAGGAATAAAAGAGTGGTCAGGATATAGCGGGAGTTTTGTTCAGCATCCAGAACTAACAGGGCTGGATTGTATAAGACCTTGCTTCTGGGTTGAACTGATCAGAGGGCGACCCGAAGAGAACACAATCTGGACTAGCGGGAGCAGCATATCCTTTTGTGGTGTAGACAGTGACACTGTGGGTTGGTCTTGGCCAGACGGTGCTGAGTTGCCATTTACCATTGACAAG
>cds_AMY15686_A/swine/Mexico/AVX45/2012_2012/12/19_NA_H1N1_Swine_2012
ATGAATCCAAACCAAAAGATAATAACCATTGGTTCGATCTGTATGACAATTGGAATGGCTAGCTTAATATTACAAATTGGGAACATAATCTCAATATGGATTAGTCATTCAATTCAAATTGGGAATCAAAATCAGATTGAAACATGCAATCAAAGCGTCATTAACACCAACTTTGTTGCTGAACAGTCAGTGGTTCCAATGAAATTAGCGGGCAATTCCTCTCTCTGCCCTGTTAGTGGGTGGGCTATATACAGTAAAGACAACAGTGTAAGAATCGGTTCCAAGGGGGATGTGTTTGTCATAAGGGAACCATTCATATCATGCTCCCACTTGGAATGTAGAACCTTCTTCTTGACTCAAGGGGCATTGCTAAATGACAAACATTCCAATGGAACCATTAAAGACAGAAGCCCATATCGAACCCTAATGAGCTGTCCTATTGGTGAAGTTCCCTCTCCATACAACTCGAGATTTGAGTCAGTCGCTTGGTCAGCAAGTGCTTGTCATGATGGCACCAGTTGGCTAACAATTGGAATTTCTGGCCCAGACAATGAGGCAGTGGCTGTGTTAAAGTACAACGGCATAATAACAGACACTATCAAGAGTTGGAGAAACAACATATTGAGAACACAAGAGTCTGAATGTGCATGTGTAAATGGTTCTTGCTTTACTGTAATGACCGATGGACCAAGTAATGGACAGGCCTCATACAAGATCTTCAGAATAGAAAAGGGAAAGATTGTCAAATCAGTAGAAATAAATGCCCCTAATTATCATTATGAGGAATGCTCCTGTTATCCTGATTCTAGTGAAATCACATGTGTGTGCAGGGATAACTGGCATGGCTCGAATAGGCCGTGGGTGTCTTTCAACCAGAATCTGGAGTACCAGATAGGATACATATGCAGTGGGATTTTCGGGGACAATCCACGCCCTAATGATAAGACAGGCAGTTGTGGTCCAGTATCTTCTCATGGAGCAAATGGAGTAAAAGGATTTTCGTTCAAATACGGCAATGGTATTTGGATAGGGAGAACTAAAAGCACTAGTTCAAGGAACGGTTTTGAGATGATTTGGGATCCGAACGGGTGGACTGGGACAGACAATAATTTCTCAATAAAGCAAGACATCGTAGGAATAAATGAGTGGTCAGGATATAGCGGGAGTTTTGTTCAGCACCCAGAACTAACTGGGCTAGATTGTATAAGACCTTGCTTCTGGGTTGAACTAATCAGAGGGCGACCCAAAGAGAACACAATCTGGACTAGCGGGAGCAGCATATCCTTTTGTGGTGTAAACAGTGACACTGTGAGCTGGTCTTGGCCAGACGGTGCTGAGCTGCCATTTACCATTGACAAG
>cds_ALT20009_A/swine/North_Carolina/A01795814/2015_2015/11/05_NA_H1N1_Swine_2015
ATGAATGCAAATCAAAGGATAATAACCATTGGGACAGTTTGTATGATAGTTGGTATAATCAGTTTATTGTTACAGATAGGAAACATAGTCTCGTTGTGGATTAGCCATTCAATTCAGACCGGATGGGAAAATCACAGTGAAATGTGCAACCAAAGTGTCATTAATACCAACATTGCTACTATGCAGGATGTGACTTCGATTATACTAGCCGGCAATTCCTCACTTTGCCCAGTAAGTGGATGGGCTATATACAGCAAAGACAATAGCATAAGAATTGGTTCTAAAGGGGACATTTTTGTCATAAGAGAACCATTCATTTCATGCTCTCAGTTGGAATGCAGAACCTTTTTTCTGACCCAAGGTGCTTTGTTGAATGACAAGCATTCTAATGGAACCGTCAAGGACAGGAGTCCCTATAGAACCCTGATGAGCTGCCCCATCGGTGAAGCTCCATCTCCATACAACTCAAGGTTCGAATCAGTTGCTTGGTCAGCAAGTGCATGCCATGATGGAATGGGATGGCTAACAATCGGGATCTCTGGTCCAGATAATGGAGCAGTAGCTGTTTTGAAATACAACGGTATAATAACAGATACAATAAAAAGTTGGAGAAACAAAATATTAAGAACACAAGAGTCGGAATGTGTTTGTATGAACGGTTCTTGTTTTACTGTATTAACTGATGGACCGAGCAATGGGCAAGCCTCGTACAAAATATTTAAAGTAGAAAAAGGGAAAATAATTAAGTCAATTGAGCTGGATGCCCCCAATTACCACTATGAGGAATGCTCATGTTATCCTGATACAGGCAAAGTAATGTGTGTTTGCAGAGACAATTGGCATGCCTCGAACCGGCCTTGGGTCTCCTTCAATCAGAATCTTGACTATCAAATAGGGTACATATGCAGTGGAGTTTTCGGTGATAACCCACGTTCTAATGATGGGAAGGGCAATTGTGGGCCAGTACTTTCTAATGGAGCAAATGGAGTGAAAGGATTCTCATATAGATATGGTAATGGTGTTTGGATAGGAAGAACTAAGAGTATCAACTCCAGAAAAGGGTTTGAGATCATTTGGGATCCAAATGGGTGGACTGAAACTGATAGTAATTTCTCTATGAAGCAGGACATTATAGCATTAACTGATTGGTCAGGATACAGTGGAAGTTTTGTCCAACATCCTGAATTAACAGGAATGAATTGCATAAGGCCTTGTTTCTGGGTGGAATTAATCAGAGGGCAACCCAAGGAAAGCACAATCTGGGCTAGCGGAAGCAGCATCTCCTTCTGTGGCGTAAATAGTGAAACCGCAAGCTGGTCATGGCCAGACGGAGCTGATCTGCCATTCACCATTGACAAG
>cds_ALR83463_A/swine/Indiana/A01260998/2015_2015/09/16_NA_H1N1_Swine_2015
ATGAATACAAATCAAAGAATAATAACCATTGGGACAGTTTGCATGATAGTTGGAATAATCAGTCTATTGTTACAGATAGGAAACATAGTCTCGTTATGGATTAGCCATTCAATTCAGACCGGATGGGAAAATCACACTGAAATGTGCAATCAAAATGTCATTAATATCAAAATTGCTACTATACAGGATGTGACTTCGATTATACTAGCCGGCAATTCATCACTTTGTCCAGTAAGTGGGTGGGCTGTATACAGCAAAGACAATAGCATAAGGATTGGTTCTAAAGGGGACATTTTTGTCATAAGAGAACCATTCATTTCATGCTCTCAATTGGAATGCAGAACCTTTTTTCTGACCCAAGGCGCTTTGCTGAATGACAAACATTCTAATGGAACCATCAAGGACAGGAGTCCCTATAGAACCCTGATGAGCTGTCCAATCGGTGAAGCCCCATCTCCATACAACTCAAGGTTTGAATCAGTTGCTTGGTCAGCAAGTGCATGCCATGATGGGATGGGATGGCTAACAATCGGGATCTCTGGTCCAGATAATGGAGCGGTAGCTGTTTTAAAATACAATGGTATAATAACAGACACAATAAAAAGTTGGAGAAACAAAATATTGAGAACACAAGAGTCGGAATGTGTTTGTATGAACGGTTCTTGTTTTACTGTATTAACTGATGGCCCAAGCAATGGGCAAGCCTCGTACAAAATATTTAAAGTGGAAAAAGGAAAAATAATTAAGTCAATTGAGCTGGATGCCCCCAATTACCACTATGAGGAATGCTCATGTTATCCTGATACAGGCAAAGTAATGTGTGTTTGCAGAGACAATTGGCATGCCTCGAACCGGCCATGGGTCTCTTTCAATCAGAATCTTGACTATCAAATAGGATACATATGCAGTGGAGTTTTCGGTGATAACCCGCGTTCCAATGATGGGAAGGGCAATTGTGGCCCAGTACTTTCTAATGGAGCAAATGGAGTGAAAGGATTCTCATATAGATATGGTAATGGTGTTTGGATAGGAAGAACCAAAAGTATCAACTCCAGAAGTGGATTTGAAATGATTTGGGATCCAAATGGGTGGACTGAAACTGATAGTAGTTTCTCTATGAAGCAGGACATTATAGCATTGAATGATTGGTCAGGATACAGTGGAAGTTTTGTCCAACATCCTGAATTAACAGGAATGAATTGCATAAGGCCTTGTTTCTGGGTGGAATTAATCAGAGGGCAACCCAAGGAAAGCACAATCTGGGCTAGCGGAAGCAGCATCTCTTTCTGTGGCGTAAATAGTGAAACCGCAAGCTGGTCATGGCCAGATGGAGCTGATCTGCCATTCACCATTGACAAG
>cds_ALR83359_A/swine/North_Carolina/A01945817/2015_2015/10/21_NA_H1N1_Swine_2015
ATGAATACAAATCAAAGGATAATAACCATTGGGACAGTTTGTATGATAGTTGGTATAATCAGTTTATTGTTACAGATAGGAAACATGGTCTTGTTATGGATCAGCCATTCAATTCAGACCGGATGGGAAAATCACACTGAAATGTGCAACCAAAGTGTCATTAATACCAACATTGCTACTATGCAGGATGTGACTTCGATTATACTAGCCGGCAATTCCTCACTTTGCCCAGTAAGTGGATGGGCTATATACAGCAAAGACAATAGCATAAGAATTGGTTCTAAAGGGGACATTTTTGTCATAAGAGAACCATTCATTTCATGCTCTCAGTTGGAATGCAGAACCTTTTTTCTGACCCAAGGTGCTTTGCTGAATGACAAGCATTCTAATGGAACCGTCAAGGACAGGAGTCCCTATAGAACCCTGATGAGCTGCCCCATTGGTGAAGCTCCATCTCCATACAACTCAAGGTTCGAATCAGTTGCTTGGTCAGCAAGTGCATGCCATGATGGAATGGGATGGCTAACAATCGGGATCTCTGGTCCAGATAATGGAGCAGTAGCTGTTTTAAAATACAACGGTATAATAACAGATACAATAAAAAGTTGGAGAAACAAAATATTAAGAACACAAGAGTCGGAATGTGTTTGTATGAACGGTTCTTGTTTTACTATATTAACTGATGGGCCGAGCAATGGGCAAGCCTCGTACAAAATATTTAAAATAGAAAAAGGGAAAATAACTAAGTCAATTGAGCTGGATGCCCCCAATTACCACTATGAGGAATGCTCATGTTATCCTGATACAGGCAAAGTAATGTGTGTTTGCAGAGACAATTGGCATGCCTCGAACCGGCCTTGGGTCTCTTTCAATCAGAATCTTGACTATCAAATAGGGTACATATGCAGTGGAGTTTTCGGTGATAACCCACGTTCTAATGATGGGAAGGGCAATTGTGGGCCAGTGCTTTCTAATGGAGCAAATGGAGTGAAAGGATTCTCATATAGATATGGTAATGGTGTTTGGATAGGAAGAACTAAGAGTATCAACTCCAGAAAAGGATTTGAGATCATTTGGGATCCAAATGGGTGGACTGAAACTGATAGTAATTTCTCTATGAAGCAGGACATTATAGCATTAGCTGATTGGTCAGGATACAGTGGAAGTTTTGTCCAACATCCTGAATTAACAGGAATGAATTGCATAAGGCCTTGTTTCTGGGTGGAATTAATCAGAGGGCAACCCAAGGAAAGCACAATCTGGGCTAGCGGAAGCAGCATCTCCTTCTGTGGCGTAAATGGTGAAACCGCAAGCTGGTCATGGCCAGACGGAGCTGATCTGCCATTCACCATTGACAAG
>cds_ALE66426_A/swine/North_Carolina/A02025523/2015_2015/07/28_NA_H1N1_Swine_2015
ATGAATACAAATCAAAGGATAATAACCATTGGGACAGTCTGTATGATAGTTGGTATAATCAGTTTATTGTTACAGATAGGAAACATAGTCTCGTTGTGGATTAGCCATTCAATTCAGACCGGATGGGAAAATCACACTGAAATGTGCAACCAAGGTGTCATTAATACCAACATTGCTACGATGCAGGATGTGACTTCGATTATACTAGCCGGCAATTCCTCACTTTGCCCAGTAAGTGGATGGGCTATATACAGCAAAGACAATAGCATAAGAATTGGTTCTAAAGGGGACATATTTGTCATAAGAGAACCATTCATTTCATGCTCTCAATTGGAATGCAGAACCTTTTTTCTGACCCAAGGTGCTTTGCTGAATGACAAGCATTCTAATGGAACCGTCAAGGACAGGAGTCCCTATAGAACCCTGATGAGCTGCCCCATCGGTGAAGCTCCATCTCCATACAACTCAAGGTTCGAATCAGTTGCTTGGTCAGCAAGTGCATGCCATGATGGAATGGGATGGCTAACAATCGGGATCTCTGGTCCAGATAATGGAGCAGTAGCTGTTTTAAAATACAACGGTATAATAACAGATACAATAAAAAGTTGGAGAAACAAAATATTAAGAACACAAGAGTCGGAATGTGTTTGTATGAACGGTTCTTGTTTTACTGTATTAACTGATGGGCCGAGCAATGGGCAAGCCTCGTACAAAATATTCAAAGTAGAAAAAGGGAAAATAATTAAGTCAATTGAGCTGGATGCCCCCAATTACCACTATGAGGAATGCTCATGTTATCCTGATACAGGCAAAGTAATGTGTGTTTGCAGAGACAATTGGCATGCCTCGAACAGGCCTTGGGTCTCCTTCAATCAGAATCTTGACTATCAAATAGGGTACATATGCAGTGGAGTTTTCGGTGATAACCCACGTTCTAATGATGGGAAGGGCAATTGTGGGCCAGTGCTTTCTAATGGAGCAAACGGAGTGAAAGGATTCTCATATAGATATGGTAATGGTGTTTGGATAGGAAGAACTAAAAGTATCAACTCCAGAAAAGGGTTTGAGATCATTTGGGATCCAAATGGGTGGACTGAAACTGATAGTAATTTCTCTATGAAGCAGGACATTATAGCATTAACTGATTGGTCAGGATACAGTGGAAGTTTTGTCCAACATCCTGAACTAACAGGAATGAATTGCATAAGGCCTTGTTTCTGGGTGGAATTAATCAGAGGGCAACCCAAGGAAAGCACAATCTGGGCTAGCGGAAGCAGCATCTCCTTCTGTGGCGTAAATAGTGAAACCGCAAGCTGGTCATGGCCAGACGGAGCTGATCTGCCATTCACCATTGACAAG
>cds_AKD00858_A/swine/Missouri/A01489630/2015_2015/03/10_NA_H1N1_Swine_2015
ATGAATACAAATCAAAGAATAATAACCATTGGGACAGTTTGCATGATAGTTGGAATAATCAGTCTATTGTTACAGATAGGAAACATAGTCTCGTTATGGATTAGCCATTCAATTCAGACCGAATGGGAAAATCACACTGTGATGTGCAACCAAAGTGTCATTAATATCAAGATTGCTACTATACAGGATGTGACTTCGATTATACTAGCTGGCAATTCATCACTTTGCCCAGTAAGTGGGTGGGCTGTATACAGCAAAGACAATAGCATAAGGATTGGTTCTAAAGGGGACATTTTTGTCATAAGAGAACCATTCATTTCATGCTCTCAATTGGAGTGCAGAACCTTTTTTCTGACCCAAGGCGCTTTGCTGAATGACAAACATTCTAATGGGACCGTCAAGGACAGGAGTCCCTATAGAACCCTGATGAGCTGCCCCATCGGTGAAGCCCCATCTCCGTACAACTCAAGGTTCGAATCAGTTGCTTGGTCAGCAAGTGCATGCCATGATGGGATGGGATGGCTAACAATCGGGATCTCTGGTCCAGATAATGGAGCAGTAGCTGTTTTAAAATACAATGGTATAATAACAGATACAATAAAAAGTTGGAGAAACAAAATATTAAGAACACAAGAGTCGGAATGTGTTTGTATGAACGGTTCTTGTTTTACTGTGTTAACTGATGGTCCAAGCAATGGGCAAGCCTCGTACAAAATATTTAAAGTGGAAAAAGGAAAAATAATTAAGTCAATTGAGCTGGATGCCCCCAATTACCACTATGAGGAATGCTCATGTTATCCTGATACAGGCAAAGTAATGTGTGTTTGCAGAGACAATTGGCATGCCTCGAACCGGCCATGGGTCTCTTTCAATCAGAATCTTGACTACCAAATAGGATACATATGCAGTGGAGTTTTCGGCGATAACCCGCGTTCCAATGATGGGAAGGGCAATTGTGGCCCAGTACTTTCTAATGGAGCAAATGGAGTGAAAGGATTCTCATATAGATATGGTAATGGTGTTTGGATAGGAAGAACTAAGAGTATCAACTCCAGAAGTGGATTTGAAATGATTTGGGATCCAAATGGGTGGACTGAAACTGATAGTAGTTTCTCTATGAAGCAGGACATCATAGCATTGAATGATTGGTCAGGATACAGTGGAAGTTTTGTCCAACATCCTGAATTAACAGGAATGAATTGCATAAGGCCTTGTTTCTGGGTGGAATTAATCAGAGGGCAACCCAAGGAAAGCACAATCTGGGCTAGCGGAAGCAGCATCTCTTTCTGTGGCGTAAATAGTGAAACCGCAAGCTGGTCATGGCCAGACGGGGCTGATCTGCCATTCACCATTGACAAG
>cds_AJI76461_A/swine/Minnesota/A01567359/2014_2014/12/11_NA_H1N1_Swine_2014
ATGAATACAAATCAAAGAATAATAACCATTGGGACAGTTTGCATGATAGTTGGAATTATCAGTCTATTGTTACAGATAGGAAACATAGTCTCATTATGGATTAGCCATTCAATTCAGACCGGATGGGAAAATCACACTGAGATGTGCAACCAAAGTGTCATTAATATCAAAATTGCTACTATACAGGATGTAACTTCGATTGTACTAGCCGGCAATTCATCACTTTGCCCCGTAAGTGGGTGGGCTGTATACAGCAAAGACAATAGCATAAGGATTGGCTCTAAAGGGGACATTTTTGTCATAAGAGAACCATTCATTTCATGCTCTCAATTGGAATGCAGAACCTTTTTTCTGACCCAAGGCGCTTTGCTGAATGACAAACATTCTAATGGAACCGTCAAGGACAGGAGTCCCTATAGAACCCTGATGAGCTGCCCCATCGGTGAAGCCCCATCTCCGTACAACTCAAGGTTCGAATCAGTTGCTTGGTCAGCAAGTGCATGCCATGATGGGATGGGATGGCTAACAATCGGGATCTCTGGCCCAGATAATGGAGCAGTAGCTGTTTTAAAATACAACGGTATAATAACAGATACAATAAAAAGTTGGAGAAACAAAATATTAAGGACACAAGAGTCGGAATGTGTTTGTATGAATGGTTCTTGTTTTACTGTGTTAACTGATGGTCCAAGCAATGGTCAAGCCTCGTACAAAATATTTAAAGTGGAAAAAGGAAAAATAATTAAGTCAATTGAGCTGGACGCCCCCAATTACCACTATGAGGAATGCTCATGTTATCCTGATACAGGCAAAGTAATGTGTATTTGCAGAGACAATTGGCATGCCTCGAACCGGCCATGGGTCTCTTTCGATCAGAATCTTGACTATCAAATAGGATACATATGCAGTGGAGTTTTCGGTGATAACCCGCGTTCCAATGATGGGAAGGGCAATTGCGGCCCAGTACTTTCTAATGGAGCAAATGGAGTGAAAGGATTCTCATATAGATATGGTAATGGTGTTTGGATAGGACGAACTAAGAGTATCAACTCCAGAAGTGGATTTGAAATGATTTGGGATCCAAATGGGTGGACTGAAACTGATAGTAGTTTCTCTATGAAGCAGGACATTATAGCATTGAATGATTGGTCAGGATACAGTGGAAGTTTTGTCCAACATCCTGAATTAACAGGAATGAATTGCATAAGGCCTTGTTTCTGGGTGGAATTAATCAGAGGACAACCCAAGGAAAGCACAATCTGGGCTAGCGGAAGCAGCATCTCTTTCTGTGGCGTAAATAGTGAAACCGCAAGCTGGTCATGGCCAGACGGAGCTGATCTGCCATTCACCATTGACAAG
>cds_AIZ06965_A/swine/Minnesota/36-1012/2010_2010/10/18_NA_H1N1_Swine_2010
ATGAATCCAAACCAAAAGATAATAACCATTGGTTCGGTCTGTATGACAATTGGAATGGCTAACTTAATATTACAAATTGGAAACATAATCTCAATATGGATTAGCCACTCAATTCAACTTGGGAATCAAAATCAGATTGAAACATGCAATCAAAGCGTCATTAACATCAACTTTGCTGCTGGACAGTCAGTGGTTTCCGTGAAATTAGCGGGCAATTCCTCTCTCTGTCCTGTTAATGGATGGGCTATATACAGTAAAGACAACAGTATAAGAATCGGTTCCAAGGGGGATGTGTTTGTCATAAGAGAACCATTCATATCATGCTCCCCCTTGGAATGCAGAACCTTCTTCTTGACTCAAGGGGCCTTGCTAAATGACAAACATTCCAATGGAACCATTAAAGACAGGAGCCCATATCGAACCCTAATGAGCTGTCCTATTGGTGAAGTTCCCTCTCCATACAACTCAAGATTTGAGTCAGTCGCTTGGTCAGCAAGTGCTTGTCATGATGGCATCAATTGGCTAACAATTGGAATTTCTGGCCCAGACAATGGGGCAGTAGCTGTGTTAAAGTACAACGGCATAATAACAGACACTATCAAGAGTTGGAGAAACAATATATTGAGAACACAAGAGTCTGAATGTGCATGTGTAAATGGTTCTTGCTTTACTGTAATGACCGATGGACCAAGTGATGGACAGGCCTCATACAAGATCTTCAGAATAGAAAAGGGAAAGATAGTCAAATCAGTCGAAATGAATGCCCCTAATTATCACTATGAGGAATGCTCCTGTTATCCTGATTCTAGTGAAATCACATGTGTGTGCAGGGATAACTGGCATGGCTCGAATCGACCGTGGGTGTCTTTCAACCAGAATCTGGAATATCAGATAGGATACATATGCAGTGGGATTTTCGGAGACAATCCACGCCCTAATGATAAGACAGGCAGTTGTGGTCCAGTAACGTCTAATGGAGCAAATGGAGTAAAAGGATTTTCATTCAAATACGGCAATGGTGTTTGGATAGGGAGAACTAAAAGCATTAGTTCAAGAAACGGTTTTGAGATGATTTGGGATCCGAACGGATGGACTGGGACAGACAATAACTTCTCAATAAAGCAAGATATCGTAGGAATAAATGAGTGGTCAGGATATAGCGGGAGTTTTGTTCAGCATCCAGAACTAACAGGGCTGGATTGTATAAGACCTTGCTTCTGGGTTGAACTAATCAGAGGGCGACCCAAAGAGAACACAATCTGGACTAGCGGGAGCAGCATATCCTTTTGTGGTGTAACCAGTGACACTGTGGGTTGGTCTTGGCCAGACGGTGCTGAGTTGCCATTTACCATTGACAAG
>cds_AIC64648_A/swine/Italy/6352-17/2013_2013/01/_NA_H1N1_Swine_2013
ATGAATCCAAACCAAAAGATAATAACCATTGGTTCGGTCTGTATGACAATTGGAATGGCTAACTTAATATTACAAATTGGAAACATAATCTCAATATGGATTAGCCACTCAATTCAACTTGGGAATCAAAATCAGATTGAAACATGCAATCAAAGCGTCATTAACACCAACTTTGCTGCTGGACAGTCAGTGGTTTCCGTGAAATTAGCGGGCAATTCCTCCCTCTGCCCTGTTAGTGGATGGGCTATATATAGTAAAGACAACAGTATAAGAATCGGTTCCAAGGGGGATGTGTTTGTCATAAGGGAACCATTCATATCATGCTCCCCTTTGGAATGCAGAACCTTTTTCTTGACTCAGGGGGCCTTGCTAAATGACAAACATTCCAATGGAACCATTAAAGACAGGAGTCCATATCGAACCCTAATGAGCTGTCCTATTGGTGAAGTTCCCTCCCCATACAACTCAAGATTTGAGTCAGTCGCTTGGTCAGCAAGTGCTTGTCATGATGGCATCAATTGGCTAACAATTGGAATTTCTGGCCCAGACGATGGGGCAGTGGCGGTGTTAAAGTACAACGGCATAATAACAGACACTATCAAGAGTTGGAGAAACAATATATTGAGAACACAAGAGTCTGAATGTGTATGTGTAAATGGTTCTTGCTTTACTGTAATGACCGATGGACCAAGTGATGGACAAGCCTCATACAAGATCTTCAGAATAGAAAAGGGAAAGATAGTCAAATCAGTCGAAATGAATGCCCCTAATTATCACTATGAGGAATGCTCCTGTTATCCTGATTCTAGTGAAATCACATGTGTGTGCAGGGATAACTGGCATGGCTCGAACCGACCGTGGGTGTCTTTCAATCAGAATCTGGAATATAAGATGGGATACATATGCAGTGGGATTTTCGGAGACAATCCACGCCCTAATGATAAGAAAGGCAGTTGTGGTCCAGTATCGTCTAATGGAGCAAATGGAGTAAAAGGATTTTCATTCAAATACGGCAATGGTGTTTGGATAGGGAGAACTAAAAGCATTAGTTCAAGAAACGGTTTTGAGATGATTTGGGACCCGAACGGATGGACTGGGACAGACAATAACTTCTCAATAAAGCAAGATATCGTAGGAATAAATGAATGGTCAGGATATAGCGGGAGTTTTGTTCAGCATCCAGAACTAACAGGGCTGAATTGTATAAGACCTTGCTTCTGGGTTGAACTAATCAGAGGGCGACCCAAAGAGAACACAATCTGGACTAGCGGGAGCAGCATATCCTTTTGTGGTGTAAACAGTGACACTGTGGGTTGGTCTTGGCCAGACGGTGCTGAGTTGCCATTTACCATTGACAAG
>cds_AHB21006_A/swine/Arkansas/SG1241/2006_2006/05/02_NA_H1N1_Swine_2006
ATGAATACAAATCAAAGAATAATAACCATTGGGACAGTTTGTCTGACAGTTGGAATAATTAGTCTATTGTTACAGATAGGAAACATGGTTTCGTTATGGATCAGCCATTCAATTCAGACTGGAGGGAAAAATCACACTGAGATGTGCAACAAAAATGTCATTAATACCAAAATTGTTAATGTACAGGACGTGGTTTCAGTAATATTAACCGGCAATTCCTCTCTTTGCCCAATAAGTGGGTGGGCTATATACAGCAAAGACAATAGCATAAGGATTGGTTCTAAAGGGGACATTTTTGTTATAAGAGAACCATTCATTTCATGCTCTCACTTGGAATGCAGAACTTTTTTTCTGACCCAAGGCGCTTTGCTGAATGACAAGCATTCTAATGGAACCGTCAAGGACAGGAGTCCCTATAGAACCTTAATGAGCTGCCCCATCGGTGAAGCTCCATCTCCATATAACTCAAGGTTCGAATCAGTTGCTTGGTCAGCAAGTGCATGCCATGATGGGATGGGATGGCTAACAATCGGAATCTCCGGTCCAGATAATGGAGCAGTAGCTGTTTTAAAATACAACGGTATAATAACAGATACAATAAAAAGTTGGAGAAACAAAATATTAAGAACACAAGAGTCAGAATGTGTTTGTATGAACGGTTCTTGTTTTACTGTATTAACTGATGGCCCAAGCAATGGGCAAGCCTCGTACAAAATATTCAAAATGGAAAAAGGAAAAATAATTAAATCAATTGAGCTGGATGCACCCAATTACCACTATGAGGAATGCTCCTGTTATCCTGATGCAGGCAAAGTAATGTGTGTTTGCAGAGACAACTGGCATGCCTCGAACCGGCCATGGGTCTCTTTCGATCAGAATCTTGATTATCAAATAGGGTACATATGCAGTGGGGTTTTCGGTGATAACCCGCGTTCTAATGATGGAAAGGGCAATTGTGGCCCAGTACATTCTAATGGAGCAAATGGAGTGAAAGGATTCTCATATAGATATGGTAATGGTGTTTGGATAGGAAGGACTAAAAGTATCAACTCCAGAAGTGGGTTTGAAATGATTTGGGATCCAAATGGGTGGACTGGAACTGATAGTAGTTTCTCTATGAAGCAGGATATTATAGCATTAACTGATTGGTCAGGATACAGTGGAAGTTTTGTCCAACATCCTGAATTAACAGGAATGAATTGCATAAGGCCTTGTTTCTGGGTAGAATTAATCAGAGGGCAACCCAAGGAAAACACAATCTGGGCTAGCGGAAGCAGCATCTCTTTCTGTGGTGTAAATGGTGAAACCGCAAGCTGGTCATGGCCAGACGGAGCTGATCTGCCATTCACCATTGACAAG
>cds_AHB20994_A/swine/Minnesota/00938/2005_2005/12/30_NA_H1N1_Swine_2005
ATGAATACAAATCAAAGAATAATAACCATTGGGACAGTTTGTCTGATAGTTGGAATAATTAGTCTATTGTTACAGATAGGAAACATGGTTTCGTTATGGATCAGCCATTCAATTCAGACTGGAGGGAAAAATCACACTGAGATGTGCAACCAAAATGTCATTAATACCAAAATTGTTAATGTACAGGACGTGGTTTCAGTAATATTAACCGGCAATTCCTCTCTTTGCCCAATAAGTGGGTGGGCTATATACAGCAAAGACAATAGCATAAGGATTGGTTCTAAAGGGGACATTTTTGTCATAAGAGAACCATTCATTTCATGCTCTCACTTGGAATGCAGAACTTTTTTTCTGACCCAAGGCGCTTTGCTGAATGACAAGCATTCTAATGGAACCGTCAAGGACAGGAGTCCCTATAGAACCTTAATGAGCTGCCCCATCGGTGAAGCTCCATCTCCATATAACTCAAGGTTCGAATCAGTTGCTTGGTCAGCAAGTGCATGCCATGATGGGATGGGATGGCTAACAATCGGAATCTCCGGTCCAGATAATGGAGCAGTAGCTGTTTTAAAATACAACGGTATAATAACAGATACAATAAAAAGTTGGAGAAACAAAATATTAAGAACACAAGAGTCAGAATGTGTTTGTATGAACGGTTCTTGTTTTACTGTATTAACTGATGGCCCAAGCAATGGGCAAGCATCGTACAAAATATTCAAAATGGAAAAAGGAAAAATAATTAAATCAATTGAGCTGGATGCACCCAATTACCACTATGAGGAATGCTCCTGTTATCCTGATGCAGGCAAAGTAATGTGTGTTTGCAGAGACAACTGGCATGCCTCGAACCGGCCATGGGTCTCTTTCGATCAGAATCTTGATTATCAAATAGGGTACATATGCAGTGGGGTTTTCGGTGATAACCCGCGTTCTAATGATGGAAAGGGCAATTGTGGCCCAGTACATTCTAATGGAGCAAATGGAGTGAAAGGATTCTCATATAGATATGGTAATGGTGTTTGGATAGGAAGGACTAAAAGTATCAACTCCAGAAGTGGGTTTGAAATGATTTGGGATCCAAATGGGTGGACTGGAACTGATAGTAGTTTCTCTATGAAGCAGGATATTATAGCATTAACTGATTGGTCAGGATACAGTGGAAGTTTTGTCCAACATCCTGAATTAACAGGAATGAATTGCATAAGGCCTTGTTTCTGGGTAGAATTAATCAGAGGGCAACCCAAGGAAAACACAATCTGGGCTAGCGGAAGCAGCATCTCTTTCTGTGGTGTAAATGGTGAAACCGCAAGCTGGTCATGGCCAGACGGAGCTGATCTGCCATTCACCATTGACAAG
>cds_AFX65242_A/swine/Minnesota/A01270667/2012_2012/10/05_NA_H1N1_Swine_2012
ATGAATACAAATCAAAGAATAATAACCATTGGGACAGTTTGCATGATAGTTGGAATAATCAGTCTATTGTTACAGATAGGAAACATAGTCTCGTTATGGATTAGCCATTCAATTCAGACCGGATGGGAAAATCACACTGAGATATGCAACCAAAGTGTCATTAATATCAAAATTGCTACTATACAGGATGTGACTTCGATTATACTAGCCGGCAATTCATCACTTTGCCCAGTAAGTGGGTGGGCTGTATACAGCAAAGACAATAGCATAAGGATTGGTTCTAAAGGGGACATTTTTGTCATAAGAGAACCATTCATTTCATGCTCTCAATTGGAATGCAGAACCTTTTTTCTGACCCAAGGCGCTTTGCTGAATGACAAACATTCTAATGGAACCGTCAAGGACAGGAGTCCCTATAGAACCCTGATGAGCTGCCCCATCGGTGAAGCCCCATCTCCGTACAACTCAAGGTTCGAATCAGTTGCTTGGTCAGCAAGTGCATGCCATGATGGGATGGGATGGCTAACAATCGGGATCTCTGGTCCAGATAATGGAGCAGTAGCTGTTTTAAAATACAACGGTATAATAACAGATACAATAAAAAGTTGGAGAAACAAAATATTAAGAACACAAGAGTCGGAATGTGTTTGTATGAACGGTTCTTGTTTTACTGTATTAACTGATGGCCCAAGCAATGGGCAAGCCTCGTACAAAATATTTAAAGTGGAAAAAGGAAAAATAATTAAGTCAATTGAGCTGGATGCCCCCAATTACCACTATGAGGAATGCTCATGTTATCCTGATACAGGCAAAGTAATGTGTGTTTGCAGAGACAATTGGCATGCCTCGAACCGGCCATGGGTCTCTTTCAATCAGAATCTTGACTATCAAATAGGATACATATGCAGTGGAGTTTTCGGTGATAACCCGCGTTCCAATGATGGGAAGGGCAATTGTGGCCCAGTACTTTCTAATGGAGCAAATGGAGTGAAAGGATTCTCATATAGATATGGTAATGGTGTTTGGATAGGAAGAACTAAGAGTATCAACTCCAGAAGTGGGTTTGAAATGATTTGGGATCCAAATGGGTGGACTGAAACTGACAGTAGTTTCTCTATGAAGCAGGACATTATAGCATCGAATGATTGGTCAGGATACAGTGGAAGTTTTGTCCAACATCCTGAATTAACAGGAATGAATTGCATAAGGCCTTGTTTCTGGGTGGAATTAATCAGAGGGCAACCCAAGGAAGGCACAATCTGGGCTAGCGGAAGCAGCATCTCTTTCTGTGGCGTAAATAGTGAAACCGCAAGCTGGTCATGGCCAGACGGAGCTGATCTGCCATTCACCATTGACAAG
>cds_AFV68694_A/swine/North_Carolina/A01270265_/2012_2012/06/06_NA_H1N1_Swine_2012
ATGAATACAAATCAAAGAATAATAACCATTGGGACAGTTTGTATGATAGTTGGTATAATCAGTTTATTGTTACAGATAGGAAACATAGTCTCGTTATGGATTAGCCATTCAATTCAGACCGGATGGGAAAATCACACTGAGATGTGCAGCCAAAATGTCATTAATACCAACATTGCTACTATACAGGATGTGACTTCGATTATACTAGCCGGCAATTCCTCACTTTGCCCAGTAAGTGGATGGGCTATATACAGCAAAGACAATAGCATAAGAATTGGTTCTAAAGGGGACATTTTTGTCATAAGAGAACCGTTCATTTCATGCTCTCAGTTGGAATGCAGAACCTTTTTTCTGACCCAAGGTGCTTTGCTGAATGACAAGCATTCTAATGGAACCGTCAAGGACAGGAGTCCCTATAGAACCCTGATGAGCTGCCCCATCGGTGAAGCTCCATCTCCATACAACTCAAGGTTCGAATCAGTTGCTTGGTCAGCAAGTGCATGCCATGATGGGATGGGATGGCTAACAATCGGGATCTCTGGTCCAGATAATGGAGCAGTAGCTGTTTTAAAATACAACGGTATAATAACAGATACAATAAAAAGTTGGAGAAACAAAATATTAAGAACACAAGAGTCGGAATGTGTTTGTATGAACGGTTCTTGTTTTACTGTATTAACTGATGGGCCGAGCAATGGGCAAGCCTCGTACAAAATATTTAAAGTGGAAAAAGGGAAAATAATTAAGTCAATTGAGCTGGATGCCCCCAATTACCACTATGAGGAATGCTCATGTTATCCTGATACAGGCAAAGTAATGTGTGTTTGCAGAGACAATTGGCATGCCTCGAACCGGCCCTGGGTCTCTTTCAATCAGAATCTTGACTATCAAATAGGGTACATATGCAGTGGAGTTTTCGGTGATAACCCACGTTCTAATGATGGGGAGGGCAATTGTGGCCCAGTACTTTCTAATGGAGCAAATGGAGTGAAAGGATTCTCATATAGATATGGTAATGGTGTTTGGATAGGAAGAACTAAGAGTATCAACTCCAGAAGAGGGTTTGAGATCATTTGGGATCCAAATGGGTGGACTGAAACTGATAGTAATTTCTCTATGAAGCAGGACATTATAGCATTAACTGATTGGTCAGGATACAGTGGAAGTTTTGTCCAACATCCTGAATTAACAGGAATGAATTGCATAAGGCCTTGTTTCTGGGTGGAATTAATCAGAGGGCAACCCAAGGAAAGCACAATCTGGGCTAGCGGAAGCAGCATCTCTTTCTGTGGCGTAAATAGTGAAACCGCAAGCTGGTCATGGCCAGACGGAGCTGATCTGCCATTCACCATTGACAAG
>cds_AFH53705_A/swine/Illinois/A01047038/2010_2010/11/30_NA_H1N1_Swine_2010
ATGAATACAAATCAAAGAATAATAACCATTGGGGCAGTTTGTATGGTAGTTGGAATAATCAATCTATTGTTACAGATAGGAAACATAGTCTCGTTATGGATTAGCCATTCAATTCAGACCGGATGGGAAAATCACACTGAGATGTGCAACCAAAGTGTCATTAATACCAACATTGCTACTATACAGGATGTGACTTCGATTATACTAGCCGGCAATTCCTCACTTTGCCCAGTAAGTGGGTGGGCTATATACAGCAAGGACAATAGCATAAGAATTGGTTCTAAAGGGGACATTTTTGTCATAAGAGAACCATTCATTTCATGCTCTCAATTGGAATGCAGAACCTTTTTTCTGACCCAAGGTGCTTTGCTGAATGACAAGCATTCTAATGGAACCGTCAAGGACAGGAGTCCCTATAGAACCCTGATGAGCTGCCCCATCGGTGAAGCTCCATCTCCGTACAACTCAAGGTTCGAATCAGTTGCTTGGTCAGCAAGTGCATGCCATGATGGGATGGGATGGCTAACAATCGGGATCTCTGGTCCAGATAATGGAGCAGTAGCTGTTTTAAAATACAACGGTATAATAACAGATACAATAAAAAGTTGGAGAAACAAAATATTAAGAACACAAGAGTCGGAATGTGTTTGTATGAACGGTTCTTGTTTTACTGTATTAACTGATGGCCCAAGCAATGGGCAAGCCTCGTACAAAATATTTAAAGTGGAAAAAGGAAAAATAATTAAGTCAATTGAACTGGATGCTCCCAATTACCACTATGAGGAATGCTCATGTTATCCTGATACAGGCAAAGTAATGTGTGTTTGCAGAGACAATTGGCATGCCTCGAACCGGCCATGGGTCTCTTTCAATCAGAATCTTGACTATCAAATAGGATACATATGCAGTGGAGTTTTCGGTGATAACCCGCGTTCTAATGATGGGAAGGGCAATTGTGGCCCAGTACTTTCCAATGGAGCAAATGGAGTGAAAGGATTCTCATATAGATATGGTAATGGTGTTTGGATAGGAAGAACTAAGAGTACCAACTCCAGAAGTGGGTTTGAAATGATTTGGGATCCAAATGGGTGGACTGAAACTGACAGTAGTTTCTCTATGAAGCAGGACATTATAGCACTAACTGATTGGTCAGGATACAGTGGAAGTTTTGTCCAACATCCTGAATTAACAGGAATGAATTGCATAAGGCCTTGTTTCTGGGTGGAATTAATCAGAGGGCAACCCAAGGAAAGCACAATCTGGGCTAGCGGAAGCAGCATCTCTTTCTGTGGCGTAAATAGTGAAACCGCAAGCTGGTCATGGCCAGACGGAGCTGATCTGCCATTCACCATTGACAAG
>cds_AEQ61305_A/swine/Jiangsu/zg17/2011_2011/01/_NA_H1N1_Swine_2011
ATGAATCCAAATCAGAAGATAATAACCATTGGTTCGATCTGTATGACAATTGGAATAGCCAGCTTGATATTACAAATTGGGAACATAATATCAATATGGATTAGCCACTCAATTCAAACTGAGAATCAAAATCAGCCTGAAATATGCAATCAAAACGTCATTAACACTAATTTTGTTGCTGAACAGGCAGTAGCTTCAGTGAAATTAGCGGGCAATTCCTCTCTCTGTCCTGTTAGTGGATGGGCTATATACAGTAAAGATAATAGTGTACGAATCGGTTCCAAGGGGGATGTGTTTGTCATAAGGGAGCCATTCATTTCATGCTCCCACTCGGAATGCAGAACTTTCTTCTTAACTCAAGGGGCCCTTCTGAATGACAAACATTCTAACGGAACAATTAAGGACAGAAGCCCATATCGAACATTGATGAGCTGTCCTATTGGTGAGGTTCCTTCTCCATACAACTCAAGGTTTGAGTCAGTCGCTTGGTCAGCAAGTGCCTGCCATGATGGCACAAGTTGGCTAACAATTGGAATTTCTGGCCCAGATAATGGGGCAGTGGCTGTGCTGAAATACAATGGCATAATAACAGACACTATCAAGAGTTGGAGAAAGAACATATTAAGAACACAAGAGTCTGAATGTGCATGCGTTAATGGTTCTTGCTTTACAGTAATGACTGATGGACCAAGTAATGGGCAGGCCTCGTACAAGGTCTTTAAGATAGAACGGGGGAAAGTAGTCAAATCAGTTGAGTTGAATGCCCCTAATTATCACTATGAGGAATGCTCCTGTTATCCTGAATCTAGTGAAATCACATGTGTGTGTAGAGATAATTGGCATGGCTCAAATCGGCCGTGGGTGTCATTTAATCAGAATCTGGAATATCAAATGGGATACATATGCAGTGGGATTTTCGGAGATAATCCACGCCCTAATGACAAAACAGGCAGTTGTGGTCCAGTATTTTCTAATGGGGCAAATGGGGTAAAAGGATTTTCATTTAAATACGGCAATGGTGTTTGGATAGGGAGAACTAAAAGCACTAGTTCAAGGATGGGTTTTGAGATGATTTGGGATCCGGATGGATGGACCAAAACAGATGATAAATTCTCAGTAAAGCAAGATATCATAGGAATAACTGATTGGTCAGGATACAGTGGGAGTTTTGTTCAACACCCGGAATTGACCGGACTGGACTGTATGAGGCCTTGCTTTTGGGTTGAACTAATCAGAGGGCGACCCAAAGAGAACACAATCTGGACTAGCGGGAGTAGCATATCCTTTTGTGGTGTAAATAGTGACACAGTGGGTTGGTCTTGGCCAGACGGTGCTGAATTGCCATTCACCATTGACAAG
>cds_AEP17032_A/swine/Iowa/A01049739/2011_2011/03/24_NA_H1N1_Swine_2011
ATGAATACAAATCAAAGAATAATAACCATTGGGACAGTTTGTATGATAGTTGGAATAATCAGTCTATTGTTACAGATAGGAAACATAGTCTCGTTATGGATTAGCCATTCAATTCAGACCGGATGGGAAAATCACACTGAGATGTGCAACCAAAGTGTCATTAATAACAATATTGCTACTATACAGGATGTGACTTCGAGTATACTAGCCGGCAATTCCTCACTTTGCCCAGTAAGTGGATGGGCTATATACAGCAAAGACAATAGCATAAGAATTGGTTCTAAAGGGGACATTTTTGTCATAAGAGAACCATTCATTTCATGCTCTCAATTGGAATGCAGAACCTTTTTTCTGACCCAAGGCGCTTTGCTGAATGACAAGCATTCTAATGGAACCGTCAAGGACAGGAGTCCCTATAGAACCCTGATGAGCTGCCCAATCGGTGAAGCTCCATCTCCATACAACTCAAGGTTCGAATCAGTTGCTTGGTCAGCAAGTGCATGCCATGATGGGATGGGATGGCTAACAATCGGGATCTCTGGTCCAGATAATGGAGCAGTAGCTGTTTTAAAATACAACGGTATAATAACAGATACAATAAAAAGTTGGAGAAACAAAATATTAAGAACACAAGAGTCGGAATGTGTTTGTATGAACGGTTCTTGTTTTACTGTATTAACTGATGGCCCAAGCAATGGGCAAGCCTCGTACAAAATATTTAAAGTGGAAAAAGGAAAAATAATTAAGTCAATTGAGCTGGATGCCCCCAATTACCACTATGAGGAATGCTCATGTTATCCTGATACAGGCAAAGTAATGTGTGTTTGCAGAGACAATTGGCATGCCTCGAACCGGCCATGGGTCTCTTTCAATCAGAATCTTGACTATCAAATAGGGTACATATGCAGTGGAGTTTTTGGTGATAACCCGCGTTCTAATGATGGGAAGGGAAATTGTGGCCCAGTACTTTCTAATGGAGCAAATGGAGTGAAAGGATTCTCATATAGATATGGTAATGGTGTTTGGATAGGAAGAACTAAGAGTATCAACTCCAGAAGAGGGTTTGAGATCATTTGGGATCCAAATGGGTGGACTGAAACTGATAGTAGTTTCTCTATGAAGCAGGACATTATAGCATTAACTGATTGGTCAGGATACAGTGGAAGTTTTGTCCAACATCCTGAATTAACAGGAATGAATTGCATAAGGCCTTGTTTCTGGGTGGAATTAATCAGAGGGCAACCCAAGGAAAGCACAATCTGGGCTAGCGGAAGCAGCATCTCTTTCTGTGGCGTAAATAGTGAAACCGCAAGCTGGTCATGGCCAGACGGAGCTGATCTGCCATTCACCATTGACAAG
>cds_AEC46374_A/swine/Jiangsu/s15/2011_2011/02/05_NA_H1N1_Swine_2011
ATGAATCCAAATCAGAAGATAATAACCATTGGTTCGATCTGTATGACAATTGGAATAGCCAGCTTGATATTACAAATTGGAAACATAATATCAATATGGATTAGCCACTCAATTCAAACTGAGAATCAGAATCAGCCTGAAATATGCAATCAAAACGTCATTAATACTAATTTTGTTGCTGAACAGGCAGTAGCTTCAGTGAAATTAGCGGGCAATTCCTCCCTCTGTCCTGTTAGTGGATGGGCTATATACAGTAAAGATAATAGTGTAAGAATCGGTTCCAAGGGGGATGTGTTTGTCATAAGGGAGCCATTCATTTCATGCTCCCACTTGGAATGCAGAACTTTCTTCTTAACTCAAGGGGCCCTTTTGAATGACAAACACTCTAACGGAACAATTAAGGACAGAAGCCCATATCGAACATTGATGAGCTGTCCTATTGGTGAGGTTCCTTCTCCATACAACTCAAGATTTGAGTCAGTCGCTTGGTCAGCAAGTGCCTGCCATGATGGCACAAGTTGGCTAACAATTGGAATTTCTGGCCCAGATAATGGGGCAGTGGCTGTGCTGAAATACAATGGCATAATAACAGATACTATCAAGAGTTGGAGAAAAAACATATTAAGAACACAAGAATCTGAATGTGCATGCGTTAATGGTTCTTGCTTTACAGTAATGACTGATGGACCAAGTAATGGACAGGCCTCGTACAAGGTCTTTAAGATAGAGAAGGGGAAAGTAGTCAAAACAGTTGAGTTGAATGCTCCTAATTATCACTATGAGGAATGCTCCTGTTATCCTGAATCTGGTGAAATCACATGTGTGTGTAGGGATAATTGGCATGGCTCAAATAGGCCGTGGGTGTCTTTTAATCAGAATCTGGAATATCAAATGGGATACATATGCAGTGGGATTTTCGGAGATAATCCACGCCCTAATGATAAAACAGGCAGTTGTGGTCCAGTATTTTCTAATGGGGCAAATGGGGTAAAAGGATTTTCGTTTAAATACGGCAATGGTGTTTGGATAGGGAGGACTAAAAGCATTAGTTCAAGGATGGGTTTTGAGATGATTTGGGATCCGGACGGATGGACCAAAACAGACGATAAATTCTCAGTAAAGCAAGATATCATAGGAATAAATGATTGGTCAGGATACAGTGGCAGTTTTGTTCAACATCCAGAATTGACCGGACTGGACTGTATGAGGCCTTGCTTTTGGGTTGAACTAATCAGAGGGCGACCCAAAGAGAACACAATCTGGACTAGCGGGAGTAGCATATCCTTTTGTGGTGTAAATAGTGACACAGTGGGTTGGTCTTGGCCAGACGGTGCTGAGTTGCCATTCACCATTGACAAG
>cds_AEA29531_A/swine/QC/705-B/2009_2009/08/26_NA_H1N1_Swine_2009
ATGAACACAAATCAAAGAATAATAACCATTGGGACAGTTTGTATGATAGTTGGAATAATTAGTATATTGTTGCAGATAGGAAACATAATCTCGTTATGGATTAGCCACTCAATTCAGACGGGCGGAAAAAATTATTCTGAGATGTGCAACCAAAATGTCATTAATACCAACATTGCTACTGTACAGGATGTGACTTCAATAATATTAGCAGGCAATTCCTCTCTTTGCCCAGTTAGTGGATGGGCTATATACAGCAAAGACAATAGCATAAGGATTGGTTCTAAAGGGGACATTTTCGTCATGAGAGAACCATTCATTTCATGCTCTCACTTGGAATGCAGAACTTTCTTTCTGACCCAAGGCGCTTTGCTGAATGACAAGCATTCTAATGGAACAGTCAAGGACAGGAGTCCTTATCGAACCTTAATGAGCTGCCCCATTGGTGAAGCTCCATCCCCGTATAACTCAAGGTTTGAATCAGTTGCTTGGTCAGCAAGTGCATGCCATGATGGAATGGGATGGTTAACAATCGGAATCTCCGGCCCAGATAATGGAGCAGTAGCTGTTTTAAAATACAACGGTATAATAACAGATACAATAAAAAGTTGGAGAAACAAAATATTAAGAACACAAGAGTCAGAATGTGTTTGTATGAACGGTTCATGTTTTACTGTATTAACTGATGGCCCAAGCAATGGGCAAGCCTCGTACAAAATATTCAAAGTGGAAAAAGGAAAAATAATTAAGTCAATTGAGCTGAATGCACCTAATTACCACTATGAGGAATGCTCCTGTTATCCTGATGCAGGCAAAGTAATGTGTGTTTGCAGAGACAATTGGCATGCCTCTAACCGACCATGGGTCTCTTTTGATCAGAATCTTGACTATCAGATAGGGTACATATGCAGTGGGGTTTTCGGTGATAACCCGCGTTCTAATGATGGGAAGGGCAATTGTGGCCCAGTACTTTCTAATGGAGCAAATGGAGTGAAAGGATTCTCATTTAGATATGGCAATGGTGTTTGGATAGGAAGAACTAAAAGTATAAACTCCAGAAGCGGGTTTGAGATGATTTGGGATCCAAATGGGTGGACTGGGACTGATAGTAGCTTCTCTATGAAGCAGGATATTATAGCATTAACTGATTGGTCAGGATACAGTGGAAGTTTTGTCCAACATCCTGAATTAACAGGAATGAATTGCATAAGGCCTTGTTTCTGGGTAGAATTAATCAGAGGGCAACCCAAGGAAAGCACAATCTGGGCTAGCGGAAGCAGCATCTCTTTCTGTGGCATAGACAGTGAAACCACAAGCTGGTCATGGCCAGACGGAGCTGATCTGCCATTCACCATTGACAAG
>cds_ADY72619_A/swine/Hong_Kong/NS116/2007_2007/02/06_NA_H1N1_Swine_2007
ATGAATCCAAATCAAAAGATAATAACCATTGGTTCTATCTGTATGACAATTGGAATAGCCAGCTTGATATTACAAATTGGAAATACAATATCAATATGGATTAGCCACTCAATTCAAACTGGGAATCAGAATCAGCCTGAAATATGCAATCAAAACGTCATTAACACTAATTTTGTTGCTGAACAGGCAGTAGCTTCAGTGAAATTAGCGGGCAATTCCTCTCTCTGTCCTGTTAGTGGATGGGCTATATACAGTAAAGATAATAGTGTAAGAATCGGTTCCAAGGGGGATGTGTTTGTCATAAGGGAGCCATTCATTTCATGCTCCCACTTGGAATGCAGAGCTTTCTTCTTAACTCAAGGGGCCCTTCTGAATGACAAACATTCTAACGGAACCATTAAGGACAGAAGCCCATATCGAACCTTGATGAGCTGTCCTATTGGTGAAGTCCCTTCTCCATACAACTCAAGGTTTGAGTCAGTCGCTTGGTCAGCAAGTGCCTGCCATGATGGCACAAGTTGGCTAACAATTGGAATTTCTGGCCCAGATAATGGGGCAGTGGCTGTGCTGAAATACAATGGCATAATAACAGACACTATCAAGAGTTGGAGAAAAAACATATTAAGAACACAAGAGTCTGAATGTGCATGCATTAATGGTTCTTGCTTTACCGTAATGACTGATGGACCAAGTAATGGGCAGGCCTCGTACAAGATCTTTAAGATAGAGAGAGGGAAAGTAGTCAAATCAGTCGAGTTGAATGCCCCTAATTATCACTATGAGGAATGCTCCTGTTATCCTGAATCTGGTGAAATCACATGTGTGTGCAGGGATAATTGGCATGGCTCAAATCGGCCGTGGGTGTCCTTTAATCAGAATCTGGAGTATCAAATGGGATACATATGCAGTGGGATTTTCGGAGATAATCCACGCCCTAATGATAAAACAGGCAGTTGTGGTCCAGTATTTTCTAATGGAGCAAATGGGGTAAAAGGATTTTCGTTTAAATACGGCAATGGTGTTTGGATAGGGAGAACTAAAAGCACTAGTTTAAGGAGGGGTTTTGAGATGATTTGGGATCCGGACGGATGGACCAGAACAGACGATAAATTCTCAGTAAAGCAAGATATCATAGGAATAACTGATTGGTCAGGATACAGTGGGAGTTTTGTTCAGCATCCAGAATTGACCGGACTGGACTGTATGAGACCTTGCTTTTGGGTTGAACTAATCAGAGGGCGACCCAAAGAGAACACAATCTGGACTAGCGGGAGTAGCATATCCTTTTGTGGTGTAAATAGTGACACAGTGGGTTGGTCTTGGCCAGACGGTGCTGAGTTGCCATTCACCATTGACAAG
>cds_ADY72521_A/swine/Hong_Kong/NS1160/2004_2004/12/15_NA_H1N1_Swine_2004
ATGAATCCAAATCAGAAGATAATAACCATTGGTTCGATCTGTATGACAATTGGAATAGCCAGCTTGATATTACAAATTGGAAACATAATATCAATATGGATTAGCCACTCCATTCAAACTGGAAATCAGAATCAGCCTGAAATATGCAATCAAAACGTCATTAACATTAATTATGTTGCTGAACAGGCAGTAGTTTCAGTAAAATTAGCGGGCAATTCCTCTCTCTGCCCTGTTAGTGGATGGGCTATATACAGTAAAGATAATAGTGTAAGAATCGGTTCCAAGGGGGATGTGTTTGTCATAAGAGAGCCATTCATCTCATGCTCCCACTTGGAATGCAGAACTTTCTTCTTAACTCAAGGGGCCCTTCTGAATGACAAACATTCTAACGGAACCATTAAGGACAGAAGCCCATATCGAACCTTGATGAGCTGTCCTATTGGTGAAGTTCCTTCTCCATACAACTCAAGGTTTGAGTCAGTCGCTTGGTCAGCAAGTGCCTGCCATGATGGCACCAGTTGGCTAACAATTGGAATTTCCGGCCCAGATAATGGGGCAGTGGCTGTGCTGAAATACAATGGCATAATAACAGACACTATCAAGAGTTGGAGGAAAAACATATTAAGAACACAAGAGTCTGAATGTGCATGCGTGAATGGTTCTTGCTTTACAGTAATGACCGATGGACCAAGTAATGGGCAGGCCTCGTACAAGATCTTTAAGATAGAAAGGGGGAAAGTAGTCAAATCAGTCGAGTTGAATGCCCCTAATTATCACTATGAGGAATGCTCCTGTTATCCTGAATCTAGTGAAATCACATGTGTGTGTAGGGATAATTGGCATGGCTCAAATCGGCCGTGGGTTTCCTTTAATCAGAATCTGGAGTATCAAATAGGATACATATGCAGTGGGATTTTCGGAGACAATCCACGCCCTAATGATAAAACAGGCAGTTGTGGTCCAGTATTTTCTAATGGAACAAATGGGGTAAAAGGGTTTTCGTTTAAATACGGCAACGGTGTTTGGATAGGGAGAACTAAAAGCACTAGTTCAAGGAGGGGTTTTGAGATGATTTGGGATCCAGACGGATGGACCAGAACAGACGATAAATTCTCAGTACAGCAAGATATCATAGGAATAACTGATTGGTCAGGATACAGTGGGAGTTTTGTTCAGCATCCAGAATTGACCGGACTGGACTGTATGAGACCTTGCTTTTGGGTTGAACTAATCAGAGGACGACCCAAAGAGAACACAATCTGGACTAGCGGGAGCAGCATATCCTTTTGTGGTGTAAATAGTGACACAGTGGGTTGGTCTTGGCCAGACGGTGCTGAGTTGCCATTCACCATTGACAAG
>cds_ADY71429_A/swine/Hong_Kong/1683/2005_2005/12/06_NA_H1N1_Swine_2005
ATGAATCCAAATCAGAAGATAATAACCATTGGTTCGATCTGTATGACAATTGGAATAGCCAGCTTGATATTACAAATTGGAAACATAATATCAATATGGATTAGCCACTCAATTCAAACTGGGAATCAGAATCAGCCTGAAATATGCAATCAAACCGTCATTAACACTAATTTTGTTGCTGAACAGGCAGTAGCTTCAGTGAAATTAGCGGGCAATTCCTCTCTCTGTCTTGTTAGTGGATGGGCTATATACAGTAAAGATAATAATGTAAGAATCGGTTCCAAGGGGGATGTGTTTGTCATAAGGGAGCCATTCATTTCATGCTCCCACTTGGAATGCAGAACTTTCTTCTTAACTCAAGGGGCCCTTCTGAATGACAAACATTCTAACGGAACCATTAAGGACAGAAGCCCATATCGAACCTTGATGAGCTGTCCTATTGGTGAAGTTCCTTCTCCATACAACTCAAGGTTTGAGTCAGTCGCTTGGTCAGCAAGTGCCTGCCATGATGGCACAAGTTGGCTAACAATTGGAATTTCTGGCCCAGATAATGGGGCAGTGGCTGTGCTGAAATACAATGGCATAATAACAGACACTATCAAGAGTTGGAGAAAAAACATATTAAGAACACAAGAGTCTGAATGTGCATGCGTTAATGGTTCTTGCTTTACAGTAATGACTGATGGACCAAGTAATGGGCAGGCCTCGTACAAGATCTTTAAGATAGAAAGAGGGAAAGTAGTCAAATCAGTCGAGTTGAATGCCCCTAATTATCACTATGAGGAATGCTCCTGTTATCCTGAATCTGGTGAAATCACATGTGTGTGTAGGGATAATTGGCATGGCTCAAATCGGCCGTGGGTGTCCTTTAATCAGAATCTGGAGTATCAAATGGGATACATATGCAGTGGGATTTTCGGAGATAATCCACGCCCTAATGATAAAACAGGCAGTTGTGGTCCAGTATTTTCTAATGGAGCAAATGGGGTAAAAGGATTTTCGTTTAAATATGGCAATGGTGTTTGGATAGGGAGAACTAAAAGCACTAGTTCAAGGAGGGGTTTTGAGATGATTTGGGATCCGGACGGATGGACCAGAACAGACGATAAATTCTCAGTAAAGCAAGATATCATAGGAATAACTGATTGGTCAGGATACAGTGGGAGTTTTGTCCAGCATCCAGAATTGACCGGACTGGACTGTATGAGACCTTGCTTTTGGGTTGAACTAATCAGAGGGCGACCCCAAGAGAACACAATCTGGACTAGCGGGAGTAGCATATCCTTTTGTGGTGTAAATAGTGACACAGTGGGTTGGTCTTGGCCAGACGGTGCTGAGTTGCCATTCACCATTGACAAG
>cds_ADI46341_A/swine/East_Java/UT6003/2006_2006//_NA_H5N1_Swine_2006
ATGAATCCAAATCAGAAGATAATAACCATTGGATCCATCTGTATGGTAATTGGAGTAGTTAGCTTAATGTTACAAATTGGGAACATGATCTCAATATGGGTCAGTCATTCAATTCAGACAGGGAATCAACACCAAGCTGAATCA------------------AATACTAACCCTCTTACTGAGAAAGCTGTGGCTTCAGTAACATTAGCGGGCAATTCATCTCTTTGCCCCATTAGAGGATGGGCTATACACAGTAAGGACAACAGTATAAGGATCGGTTCCAAGGGGGATGTGTTTGTTATTAGAGAGCCGTTCATCTCATGCTCTCACTTGGAATGCAGAACTTTCTTTTTGACTCAGGGAGCCTTGCTGAATGACAAGCACTCCAACGGGACTGTCAAAGACAGAAGCCCTCACAGAACATTGATGAGTTGTCCTGTAGGTGAGGCTCCCTCCCCATACAACTCAAGGTTTGAGTCTGTTGCTTGGTCAGCAAGTGCTTGCCATGATGGCACCAGTTGGTTGACAATTGGAATTTCTGGCCCAGACAATGGGGCTGTGGCTGTATTGAAATACAATGGCATAATAACAGACACTATCAAGAGTTGGAGGAACAACATACTGAGAACTCAAGAGTCTGAATGTGCATGTGTAAATGGCTCTTGCTTTACTGTAATGACTGATGGACCAAGTAATGGGCAGGCATCATATAAGATCTTCAAAGTGGAAAAAGGGAAAGTGGTTAAATCAGTCGAATTGGATGCTCCTAATTATCACTATGAGGAGTGCTCCTGTTATCCTGATGCCGGCGAAATTACATGTGTGTGCAGGGATAATTGGCATGGCTCAAATAGGCCATGGGTATCTTTCAATCAAAATTTGGAGTATCAAATAGGATATATATGCAGTGGATTTTTCGGAGACAATCCACGCCCCAATGATGGAACAGGTAGTTGTGGTCCGATGTCCTCTAACGGGGCATATGGGGTAAAAGGGTTTGCATTTAAATACGGCAATGGTGTTTGGATCGGGAGAACCAAAAGCACTAATTCCAGGAGCGGCTTTGAAATGATTTGGGATCCAAATGGGTGGACTGGACCGGACAGTAGCTTTTCGGTGAAACAAGATATAGTAGCAATAACTGATTGGTCAGGATATAGCGGGAGCTTTGTCCAGCATCCAGAACTGACAGGATTAGATTGCATAAGACCTTGTTTCTGGGTTGAGTTAATCAGAGGGCGGCCCAAAGAGAGCACAATTTGGACTAGTGGGAGCAGCATATCCTTTTGTGGTGTAGATAGTGACACTGTGAGTTGGTCTTGGCCAGACGGTGCTGAGTTGCCATTCACCATTGACAAG
>cds_ACY06408_A/swine/Guangdong/109/2006_2006//_NA_H1N1_Swine_2006
ATGAATACAAACCAAAGAATAATAACTATCGGGACAGCCTGCCTGATAATTGGAATAGTTAGTCTATTGTTGCAGATAGGAAATATAGTCTCATTATGGATAAGCCATTCGATTCAGACTGGAGAAAAAAATCACTCTGAGACATGCAACCGAAATACCATTAATATCAACATTGCTGGTGGACAGGGCGTGGCTTCAATAATACTTGCTGGCAATTCCTCTCTTTGCCCAGTAAATGGGTGGGCTATATACAGTAAAGACAACAGCATAAGGATTGGTTCCAAAGGAGACATTTTTGTCATAAGAGAACCATTCATCTCATGCTCTCACTTGGAGTGCAGAACCTTTTTTCTGACCCAGGGTGCCTTGTTAAATGACAGGCATTCTAATGGAACTGTCAAGGACAGGAGCCCCTACCGAACCTTAATGAGCTGCCCGATTGGTGAAGCTCCATCTCCGTATAATTCAAAATTCGAATCAGTTGCTTGGTCAGCAAGTGCATGCCATGATGGGATGGGATGGCTAACAATTGGGATTTCCGGTCCAGATAATGGAGCAGTGGCTGTTTTGAAATACAATGGTATAATAACAGATACGATAAAAAGTTGGAGAAACAAAATACTAAGAACACAAGAGTCAGAATGTGTTTGTATAAACGGTTCATGTTTTACCATAATGACTGATGGCCCAAGCAATGGGCAAGCCTCCTACAAAATATTCAAAATGGAGAGAGGGAAGATTATTAAGTCAGTTGAACTGGATGCACCTAATTACCACTATGAGGAATGCTCCTGTTATCCTGATACAGGCAAAGTGGTGTGTGTGTGCAGAGACAACTGGCATGCTTCAAATCGACCGTGGGTCTCCTTCGATCAGAATCTTGATTATCAAATAGGGTACATATGCAGTGGGGTTTTTGGTGATAACCCGCGTTCTAATGATGGGAAGGGCAATTGTGGCCCAGTACTTTCTAATGGAGCAAATGGAGTGAAAGGATTCTCATTTAGATATGGCAATGGTGTCTGGATAGGAAGAACTAAAAGTACCAACTCTAGAAGTGGATTTGAGATGATTTGGGATCCAAATGGATGGACGGAAACTGATAGTAATTTTTCTATGAAGCAAGATATTATAGCATTAACTGATTGGTCAGGATATAGTGGAAGTTTTGTTCAACACCCTGAGTTAACAGGAATGAATTGCATAAGGCCCTGTTTTTGGGTAGAATTGATCAGAGGACAACCCAAGGAGAGCACAATCTGGACTAGTGGAAGCAGCATTTCTTTCTGTGGCGTGGACAGTGAAACCGCAAGCTGGTCATGGCCAGACGGAGCTGATCTGCCATTCACCATTGACAAG
>cds_AAF77043_A/swine/New_Jersey/11/1976_1976//_NA_H1N1_Swine_1976
ATGAATACAAATCAAAGAATAATAACCATTGGGACAATCTGTCTAATAGTTGGAATAATTAGTCTATTATTGCAGATAGGAAATATAATCTTGTTATGGATGAGCCATTCAATTCAGACTGGAGAAAAAAGCCATCCTAAGGTATGCAACCAAAGTGTCATTAATACCAATATTGCTGCTGGACAGGGTGTGACTCCAATAATACTAGCCGGCAATTCCTCTCTTTGCCCAATCAGTGGGTGGGCTATATACAGCAAAGACAATAGCATAAGGATTGGTTCCAAAGGAGACATTTTTGTCATGAGAGAGCCATTCATTTCATGCTCTCACTTGGAATGCAGAACCTTTTTTCTGACCCAAGGCGCTTTGCTGAATGACAGGCATTCTAATGGAACCGTCAAGGACAGGAGTCCTTATAGAACCTTAATGAGCTGCCCCATCGGTGAAGCTCCATCTCCGTACAATTCAAGGTTCGAATCAGTTGCTTGGTCAGCAAGTGCATGCCATGATGGAATGGGATGGCTAACAATCGGGATTTCCGGTCCAGATAATGGAGCAGTGGCTGTTTTAAAATACAATGGTATAATAACAGATACAATAAAAAGTTGGAGAAACAAAATATTAAGAACACAAGAGTCTGAATGTGTTTGTATAAACGGTTCGTGTTTTACTATAATGACTGACGGCCCAAGCAATGGGCAAGCCTCGTACAAATTATTCAAAATGGAGAAAGGGAAGATTATTAGGTCAATTGAGCTGGATGCACCTAATTACCACTATGAGGAATGCTCCTGTTACCCTGATACAGGCAAAGTGGTGTGTGTGTGCAGAGACAATTGGCATGCTTCGAATCGACCATGGGTCTCTTTCGATCAGAATCTTGATTATCAAATAGGGTACATATGCAGTGGGGTTTTCGGTGATAATCCGCGTTCTAATGATGGGAAAGGCAATTGTGGCCCAGTACTTTCTAATGGAGCAAATGGAGTGAAGGGGTTTTCATTTAGATATGGCAATGGTGTTTGGATAGGAAGAACTAAAAGTATCAGCTCTAGAAGTGGATTTGAGATGATTTGGGATCCTAATGGATGGACAGAAACTGATAGTAGTTTCTCTATGAAGCAAGATATTATAGCATTAACTGATTGGTCGGGATACAGTGGAAGTTTTGTCCAACATCCTGAATTAACAGGAATGAACTGCATAAGGCCTTGTTTCTGGGTAGAGTTAATCAGAGGGCAACCCAAGGAGAGCACAATCTGGACTAGTGGAAGCAGCATTTCTTTCTGTGGCGTGAACAGTGGCACTGCAAGCTGGTCATGGCCAGACGGAGCTGATCTGCCATTCACCATTGACAAG
>cds_AQU12422_A/swine/Iowa/A01672427/2017_2017/01/17_NA_H1N1_Swine_2017
ATGAATACAAATCAAAGAATAATAACCATTGGGACAGTTTGCTTGATAGTTGGAATAATCAGTCTATTGTTACAGATAGGAAACATAGTCTCGTTATGGGTTAGTCATTCAATTCAGACCAGATGGGAAAATCACACTGAAGTGTGCAACCAAAATGTCATCAATATCAAAATTGCTACTATACAGGATGTGACTTCGATTGTGCTAGCCGGCAATTCATCACTTTGCCCAGTAAGTGGGTGGGCTGTATACAGCAAAGACAATAGCATAAGGATTGGTTCTAAAGGGGACATTTTCGTCATAAGAGAACCATTCATTTCATGCTCTCAATTGGAATGCAGAACCTTTTTTCTGACCCAAGGCGCTTTGCTGAATGACAAACATTCTAATGGAACCGTCAAGGACAGGAGTCCCTATAGAACTCTGATGAGCTGCCCCATCGGTGAAGCCCCATCTCCGTACAACTCAAGGTTCGAATCAGTTGCTTGGTCAGCAAGTGCATGCCATGATGGGATGGGATGGCTAACAATCGGGATCTCTGGTCCAGATAATGGGGCAGTAGCTGTTTTAAAATACAACGGTATAATAACAGATACAATAAAAAGTTGGAGAAACAGAATATTAAGAACACAAGAGTCGGAATGTGTTTGTATGAACGGTTCTTGTTTTACTGTATTGACTGATGGCCCAAGCAATGGGCAAGCCTCATACAAAATATTTAAAGTGGAAAAAGGAAAAATAATTAAGTCAATTGAGCTGGATGCCCCCAATTACCACTATGAGGAATGCTCATGTTATCCTGATTCAGGCAAAGTAATGTGTGTTTGCAGAGACAACTGGCATGCCTCGAACCGGCCATGGGTCTCTTTCAATCAGAATCTTGACTATCAAATAGGATACATATGCAGTGGAGTTTTCGGTGATAACCCGCGTTCCAATGATGGGAAGGGCAATTGTGGCCCAGTACTTTCTAATGGAGCAAATGGAGTGAAAGGATTCTCATATAGATATGGTAATGGTGTTTGGATAGGAAGAACTAAGAGTATTAACTCCAGAAGTGGATTTGAAATGATTTGGGATCCAAATGGGTGGACTGAAACTGATAGTAGTTTCTCTATGAAGCAGGACATCATAGCGTTGACTGATTGGTCAGGATACAGTGGAAGTTTTGTCCAACATCCTGAATTAACAGGAATGAATTGCATAAGGCCATGTTTCTGGGTGGAATTAATCAGAGGGCAACCCAAGGAAAACACAATCTGGGCTAGCGGAAGCAGCATCTCTTTCTGTGGCGTAAATAGTGAAACCGCAAGCTGGTCATGGCCAGACGGAGCTGATCTGCCATTCACCATTGACAAG
>cds_AMK52047_A/swine/Oklahoma/A01729565/2016_2016/01/13_NA_H1N1_Swine_2016
ATGAATACAAATCAAAGAATAATAACCATTGGGACAGGTTGTCTGATAGTTGGAATACTCAGTCTATTGTTACAGATAGGAAACATGGTTTCGTTATGGATCAGCCATTTAGTTCGGACCGAAGGGAAAAACCACAGTGAGATGTGCAACAAAAATGTCATTAATACCAAAATTGTTAATGTACAGGACGTGGTTTCAGTAATATTAACCGGCAATTCCTCTCTTTGCCCAATAAGTGGGTGGGCTATATACAGCAAAGACAATAGCATAAGGATTGGTTCTAAAGGGGACATTTTTGTCATAAGAGAACCATTCATTTCATGCTCTCACTTGGAGTGCAGAACTTTTTTTCTGACCCAAGGCGCTTTGCTGAACGACAAGCATTCTAATGGAACCGTTAAGGATAGGAGCCCCTATAGGACCTTAATGAGCTGCCCCATCGGTGAAGCTCCATCTCCATATAACTCAAGGTTCGAATCAGTTGCTTGGTCAGCAAGTGCATGCCATGATGGGATGGGATGGCTAACAATCGGAATCTCCGGTCCAGATAATGGAGCAGTAGCTGTCTTAAAATACAACGGTATAATAACGGATACAATAAAAAGTTGGAGAAACAAAATATTAAGAACACAAGAGTCAGAATGTGTTTGTATGAACGGTTCTTGTTTTACTGTGTTAACTGATGGCCCGAGTAATGGGCAAGCCTCGTACAAAATATTCAAAATAGAAAAAGGAAAAATAATTAAATCAATTGAACTGGATGCACTCGATTACCATTATGAGGAATGCTCCTGTTATCCTGACGCTGGCAAAGTGATGTGTGTCTGCAGAGACAACTGGCATGCATCGAACCGGCCATGGGTCTCTTTCGATCAAAATCTTGATTATCAAATAGGGTACATATGCAGTGGGGTTTTCGGTGATAACCCGCGTTCTAATGATGGAAAGGGCAATTGTGGCCCAGTGCATTCTAACGGAGCAAATGGAGTAAAAGGATTCTCATATAGATATGGTAATGGTGTTTGGATAGGAAGGACTAAAAGTATCAACTCCAGAAATGGGTTTGAAATGATTTGGGATCCAAATGGGTGGACTGGAACTGATAGTAGTTTCTCAATGAAGCAGGATATTATAGCATTAACTGATGGGTCAGGATACAGTGGAAGTTTTGTCCAACATCCTGAATTAACAGGAATAAACTGCATAAGGCCTTGTTTCTGGGTAGAATTAATCAGAGGGCAACCCAAAGAAAACACAATTTGGGCTAGCGGAAGCAGCATTTCCTTCTGTGGTGTAAATGGGGAAACCGCAAGCTGGTCATGGCCAGACGGAGCTGATCTGCCATTCACCATTGACAAG
>cds_ALP01844_A/swine/North_Carolina/A01945422/2015_2015/10/06_NA_H1N1_Swine_2015
ATGAATACAAATCAAAGGATAATAACCATTGGGACAGTTTGTATGATAGTTGGTATAATCAGTTTATTGTTACAGATAGGAAACATAGCCTCGTTATGGATTAGCCATTTCATTCAGACCGGATGGGAAAATCACACTGAAATGTGCAACCAAAGTGTCGTTAATACCAACATTGCTACTATGCAGGATGTGACTTCGATTATACTAGCCGGCAATTCCTCACTTTGCCCAGTAAGTGGATGGGCTATATACAGCAAAGACAATAGCATAAGAATTGGTTCTAAAGGGGACATTTTTGTCATAAGAGAACCATTCATTTCATGCTCTCAGTTGGAGTGCAGAACTTTTTTTCTGACCCAAGGTGCTTTGCTGAATGACAAGCATTCTAATGGAACCGTCAAGGACAGGAGTCCCTATAGAACCCTGATGAGCTGCCCCATTGGTGAAGCTCCATCTCCATACAACTCAAGGTTCGAATCAGTTGCTTGGTCAGCAAGTGCATGCCATGATGGAATGGGATGGCTAACAATCGGGATCTCTGGTCCAGATAATGGAGCAGTAGCTGTTTTAAAATACAACGGTATAATAACAGATACAATAAAAAGTTGGAGAAACAAAATATTAAGAACACAAGAGTCGGAATGTGTTTGTATGAACGGCTCTTGTTTTGCTGTATTAACTGATGGGCCGAGCAATGGGCAAGCCTCGTACAAAATATTTAAAGTAGAAAAAGGGAAAATAATTAAGTCAATTGAGCTGGATGCCCCCAATTACCACTATGAGGAATGCTCATGTTATCCTGATACAGGCAAAGTAATGTGTGTTTGCAGAGACAATTGGCATGCCTCGAACCGGCCTTGGGTCTCTTTCAATCAGAATCTTGACTATCAAATAGGGTACATATGCAGTGGAGTTTTCGGTGATAACCCACGTTCTAATGATGGGAAGGGCAATTGTGGGCCAGTACTTTCTAATGGAGCAAATGGAGTGAAAGGATTCTCATATAGATATGGTAATGGTGTTTGGATAGGAAGAACTAAGAGTATCAACTCCAGAAGAGGATTTGAGATCATTTGGGATCCAAATGGGTGGACTGAAACTGATAGTAATTTCTCTATGAAGCAGGACATTATAGCATTAACTGATTGGTCAGGATACAGTGGAAGTTTTGTCCAACATCCTGAATTAACAGGAATGAATTGCATAAGGCCTTGTTTCTGGGTGGAATTAATCAGAGGGCAACCCAAGGAAAGCACAATCTGGGCTAGCGGAAGCAGCATCTCCTTCTGTGGCGTAAATAGTGAAACCGCAAGCTGGTCATGGCCAGATGGAGCTGATCTGCCATTCACCATTGACAAG
>cds_ALH21530_A/swine/Iowa/A02076946/2015_2015/08/13_NA_H1N1_Swine_2015
ATGAATACAAATCAAAGAATAATAACCATTGGGACAGTTTGCATGATAGTTGGAATAATCAGTCTATTGTTACAGATAGGAAATATAGTCTCGTTATGGGTTAGCCATTCAATTCAGACCGGAAGGGAAAATCACACTGGGATGTGCAACCAAAGTGTCATTAATATCAAAATTGCTACTATACTGGATGTGACTCCGATTATACTAGCCGGCAATTCATCACTTTGCCCAGTAAGTGGGTGGGCTGTATACAGCAAAGACAATAGCATAAGGATTGGTTCCAAAGGAGACATTTTTGTCATAAGAGAACCATTCATTTCATGCTCTCAATTGGAATGCAGAACCTTCTTTCTGACCCAAGGTGCTTTGCTGAATGACAAACATTCTAATGGAACCGTCAAGGACAGGAGTCCCTATAGAACCCTGATGAGCTGCCCCATCGGTGAAGCCCCATCTCCGTACAACTCAAGGTTCGAATCAGTTGCTTGGTCAGCAAGTGCATGCCATGATGGGATGGGATGGCTAACAATCGGGATCTCTGGTCCAGATAATGGAGCAGTAGCTGTTTTAAAATACAACGGTATAATAACGGATACAATAAAAAGTTGGAGAAACAAAATATTAAGAACACAAGAGTCGGAATGTGTTTGTATGAACGGTTCTTGTTTTACTATATTAACTGATGGCCCAAGCAATGGGCAAGCCTCGTACAAAATATTTAAAGTGGAAAAAGGAAAAATAATTAAGTCAATTGAGCTGGATGCCCCCAATTACCACTATGAAGAATGCTCATGTTATCCTGATACAGGCAAGGTAATGTGTGTTTGCAGAGACAATTGGCATGCCTCGAACCGGCCATGGGTCTCTTTCAACCAGAATCTTGACTATCAAATAGGGTACATATGCAGTGGAGTTTTCGGTGATAACCCTCGTTCCACTGATGGGAAGGGCAATTGTGGCCCAGTACTTTCTAATGGAGCAAATGGAGTGAAAGGATTCTCATATAGATATGGTAATGGTGTTTGGATAGGAAGAACTAAGAGTACCAACTCCAGAAGTGGATTTGAAATGATTTGGGATCCAAATGGGTGGACTGAAACTGATAGTAGTTTCTCTATGAAGCAGGACATTATAGCATTGAATGATTGGTCAGGGTACAGTGGAAGTTTTGTCCAACATCCTGAATTAACAGGACTAAATTGCATAAGGCCTTGTTTCTGGGTGGAGTTAATCAGAGGGCAACCCAAGGAAAGCACAATCTGGGCCAGCGGAAGCAGCATCTCTTTCTGTGGCGTAAATAGTGACACCGCAAGCTGGTCATGGCCAGACGGAGCTGATCTGCCATTCGCCATTGACAAG
>cds_AKL90789_A/swine/Minnesota/A01470872/2015_2015/04/16_NA_H1N1_Swine_2015
ATGAATACAAATCAAAGAATAATAACCATTGGGACAGTTTGCATGATAGTTGGAATAATCAGTCTATTGTTACAAATAGGAAACATAGTCTCGTTATGGATTAGCCATTCAATTCAGACCGGATGGGAAAATCACACTGGGGTGTGCAACCAAAGTGTCATTAATATTAAAATTGCTACTGTACAGGATGTGACTCCGATTATACTAGCCGGCAATTCATCACTTTGCCCAGTAAGTGGGTGGGCTGTATACAGCAAAGACAATAGCATAAGGATTGGTTCTAAAGGGGACATTTTTGTCATAAGAGAACCATTTATTTCATGCTCTCAATTGGAATGCAGAACCTTCTTTCTGACCCAAGGTGCTTTGCTGAATGACAAACATTCTAATGGAACCGTCAAGGACAGGAGTCCCTATAGAACCCTGATGAGCTGCCCCATCGGTGAAGCCCCATCTCCGTACAACTCAAGGTTCGAATCAGTTGCTTGGTCAGCAAGTGCATGCCATGATGGGATGGGATGGCTAACAATCGGAATCTCTGGTCCAGATAATGGAGCAGTAGCTGTTTTAAAATACAACGGTATAATAACAGATACAATAAAAAGTTGGAGAAACAAAATATTAAGAACACAAGAGTCGGAGTGTGTTTGTATGAACGGTTCTTGTTTTACTGTATTAACTGATGGCCCAAGCAATGGGCAAGCCTCGTACAAAATATTTAAAGTGGAAAAAGGAAAAATAATTAAGTCAATTGAGCTGGATGCCCCCAATTACCACTATGAAGAATGCTCATGTTATCCTGATACAGGCAAAGTAATGTGTGTTTGCAGAGACAATTGGCATGCCTCGAACCGGCCATGGGTCTCTTTCAATCAGAATCTTGACTATCAAATAGGATACATATGCAGTGGAGTTTTCGGTGATAACCCTCGTTCCACTGATGGGAAGGGCAATTGTGGCCCAGTACTTTCTAATGGAGCAAATGGAGTGAAAGGATTCTCATATAGGTATGGTAATGGTGTTTGGATAGGAAGAACTAAGAGTATCAACTCCAGAAGTGGATTTGAAATGATTTGGGATCCAAATGGGTGGACTGAAACTGATAGTAGTTTCTCTATGAAGCAGGACATTATAGCATTGAATGATTGGTCAGGATACAGTGGGAGTTTTGTCCAACATCCTGAATTAACAGGAATGAATTGCATAAGGCCTTGTTTCTGGGTGGAGTTAATCAGAGGGCAACCCAAGGAAAGCACAATCTGGGCTAGCGGAAGCAGCATCTCTTTCTGTGGCGTAAATAGTGAAACCGCAAGCTGGTCATGGCCAGACGGAGCTGATCTGCCATTCACCATTGACAAG
>cds_AKJ84095_A/swine/Minnesota/D09-22757-14/2009_2009/05/05_NA_H1N1_Swine_2009
ATGAATACAAATCAAAGAATAATAACCATTGGGACAGTTTGTATGATAGTTGGAATAATCAGTCTATTGTTACAGATAGGAAACATAGTCTCGTTATGGATTAGCCATTCAATTCAGACCGGATGGGAAAATCACACTGAGATGTGCAACCAAAGTGTCATTAATACCAACATTGCTACTATACAGGATGTGACTTCGATTATACTAGCCGGCAATTCCTCACTTTGCCCAGTAAGTGGATGGGCTATATACAGCAAAGACAATAGCATAAGGATTGGTTCTAAAGGGGACATTTTTGTCATAAGAGAACCATTCATTTCATGCTCTCAATTGGAATGCAGAACCTTTTTTCTGACCCAAGGCGCTTTGCTGAATGACAAACATTCTAATGGAACCGTCAAGGACAGGAGTCCCTATAGAACCCTGATGAGCTGCCCCATCGGTGAAGCTCCATCTCCGTACAACTCAAGGTTCGAATCAGTTGCTTGGTCAGCAAGTGCATGCCATGATGGGATGGGATGGCTAACAATCGGGATCTCTGGTCCAGATAATGGAGCAGTAGCTGTTTTAAAATACAACGGTATAATAACAGATACAATAAAAAGTTGGAGAAACAAAATATTAAGAACACAAGAGTCGGAATGTGTTTGTATGAACGGTTCTTGTTTTACTGTATTAACTGATGGCCCAAGCAATGGGCAAGCCTCGTACAAAATATTTAAAGTGGAAAAAGGAAAAATAATTAAGTCAATTGAGCTGGATGCCCCCAATTACCACTATGAGGAATGCTCATGTTATCCTGATACAGGCAAAGTAATGTGTGTTTGCAGAGACAATTGGCATGCCTCGAACCGGCCATGGGTCTCTTTCAATCAGAATCTTGACTATCAAATAGGATACATATGCAGTGGAGTTTTCGGTGATAACCCGCGTTCTAATGATGGGAAGGGCAATTGTGGCCCAGTACTTTCTAATGGAGCAAATGGAGTGAAAGGATTCTCATATAGATATGGTAATGGTGTTTGGATAGGAAGAACTAAGAGTATCAACTCCAGAAGTGGGTTTGAGATGATTTGGGATCCAAATGGGTGGACTGAAACTGATAGTAGTTTCTCTATGAAGCAGGACATTATAGCATTAACTGATTGGTCAGGATACAGTGGAAGTTTTGTCCAACATCCTGAATTAACAGGAATGAATTGCATAAGGCCTTGTTTCTGGGTGGAATTAATCAGAGGGCAACCCAAGGAAAGCACAATCTGGGCTAGCGGAAGCAGCATCTCTTTCTGTGGCGTAAATAGTGAAACCGCAAGCTGGTCATGGCCAGACGGAGCTGATCTGCCATTCACCATTGACAAG
>cds_AJP13801_A/swine/Shandong/S93/2014_2014/11/08_NA_H1N1_Swine_2014
ATGAATCCAAATCAGAAGATAATAACCATTGGTTCGATCTGTATGACAATTGGAATAGCCAGCTTGATATTACAAATTGGAAACATAATATCAATATGGATTAGCCACTCAATTCAAACTGAGAATCAAAATCAGTCTGAAATATGCAATCAAAACGTCATTAACACTAATTTTGTTGCTGAACAGGCAGTAGCTTCAGTGAAATTAGCGGGCAATTCCTCTCTCTGTCCTGTTAGTGGATGGGCTATATACAGTAAAGATAATAGTGTACGAGTCGGTTCCAAAGGGGATGTTTTTGTCATAAGGGAGCCATTCATTTCATGCTCCCACTTGGAATGCAGAACTTTCTTCTTAACTCAAGGGGCCCTTCTGAATGACAAGCATTCTAACGGAACAATTAAGGACAGAAGCCCATATCGAACATTGATGAGCTGTCCTATTGGTGAGGTTCCTTCTCCATATAACTCAAGGTTTGAGTCAGTCGCTTGGTCAGCAAGTGCCTGCCATGATGGCACAAGTTGGCTAACAATTGGAATTTCTGGTCCAGATAATGGGGCAGTGGCTGTGCTGAAATACAATGGCATAATAACAGACACTATCAAGAGTTGGAGAAAGAACATATTAAGAACACAAGAGTCTGAATGCGCATGCGTTAATGGTTCTTGCTTTACAGTAATGACTGATGGACCAAGTAATGGGCAGGCCTCGTACAAGATCTTTAAGATAGAAAGGGGGAAAGTAGTCAAATCAGTTGAGTTGAATGCCCCTAATTATCACTATGAGGAATGTTCCTGTTATCCTGAATCTAGTGAAATCATATGTGTGTGTAGAGATAATTGGCATGGCTCAAATCGGCCGTGGGTGTCATTTAATCAGAATCTGGAATATCAAATAGGATACATATGCAGTGGGATTTTCGGAGATAATCCACGCCCTAATGATAAAACAGGCAGTTGTGGTCCAGTATTTCCTAATGGGGCAAATGGGGTAAAAGGATTTTCATTTAAATACGGCAATGGTGTTTGGATAGGGAGAACTAAAAGCACTAGTTCAAGGATGGGTTTTGAGATGATTTGGGATCCGGATGGATGGACCAGAACAGATGATAAATTCTCAGTAAAGCAAGATATCATAGGAATAACTGATTGGTCAGGATACAGTGGGAGTTTTGTTCAGCACCCGGAACTGACCGGACTGAACTGTATGAGACCTTGCTTTTGGGTTGAACTAATCAGAGGGCGACCCAAAGAGAACACAATCTGGACTAGCGGGAGTAGCATATCCTTTTGTGGTGTAAATAGTGACACAGTGGGTTGGTCTTGGCCAGACGGTGCTGAGTTGCCATTCACCATTGACAAG
>cds_AIZ07276_A/swine/Iowa/A01476675/2014_2014/10/13_NA_H1N1_Swine_2014
ATGAATACAAATCAAAGAATAATAACCATTGGGACAGTTTGCATGATAGTTGGAATAATCAGTCTATTGTTACAGATAGGAAATATAGTCTCGTTATGGGTTAGCCATTCAATTCAGACCGGAAGGGAAAATCACACTGGGATGTGCAACCAAAGTGTCATTAATATCAAAATTGCTACTATACAGGATGTGACTCCGATTATACTAGCCGGCAATTCATCACTTTGCCCAGTAAGTGGGTGGGCTGTATACAGCAAAGACAATAGCATAAGGATTGGTTCCAAAGGGGACATTTTTGTCATAAGAGAACCATTCATTTCATGCTCTCAATTGGAATGCAGAACCTTCTTTCTGACCCAAGGTGCTTTGCTGAATGACAAACATTCTAATGGAACCGTCAAGGACAGGAGTCCCTATAGAACCCTGATGAGCTGCCCCATCGGTGAAGCCCCATCTCCGTACAACTCAAGGTTCGAATCAGTTGCTTGGTCAGCAAGTGCATGCCATGATGGGATGGGATGGCTAACAATCGGGATCTCTGGTCCAGATAATGGAGCAGTAGCTGTTTTAAAATACAACGGTATAATAACAGATACAATAAAAAGTTGGAGAAACAAAATATTAAGAACACAAGAGTCGGAATGTGTTTGTATGAACGGTTCTTGTTTTACTGTATTAACTGATGGCCCAAGCAATGGGCAAGCCTCGTACAAAATATTTAAAGTGGAAAAAGGAAAAATAATTAAGTCAATTGAACTGGATGCCCCCAATTACCACTATGAAGAATGCTCATGTTATCCTGATACAGGCAAAGTAATGTGTGTTTGCAGAGACAATTGGCATGCCTCGAACCGGCCATGGGTCTCTTTCAATCAGAATCTTGACTATCAAATAGGATACATATGCAGTGGAGTTTTCGGTGATAACCCTCGTTCCACTGATGGGAAGGGCAATTGTGGCCCAGTACTTTCTAATGGAGCAAATGGAGTGAAAGGATTCTCATATAGATATGGTAATGGTGTTTGGATAGGAAGAACTAAGAGTATCAACTCCAGAAGTGGATTTGAAATGATTTGGGATCCAAATGGGTGGACTGAAACTGATAGTAGTTTCTCTATGAAGCAGGACATTATAGCATTGAATGATTGGTCAGGATACAGTGGAAGTTTTGTCCAACATCCTGAATTAACAGGACTAAATTGCATAAGGCCTTGTTTCTGGGTGGAGTTAATCAGAGGGCAACCCAAGGAAAGCACAATCTGGGCCAGCGGAAGCAGCATCTCTTTCTGTGGCGTAAATAGTGACACCGCAAGCTGGTCATGGCCAGACGGAGCTGATCTGCCATTCGCCATTGACAAG
>cds_AIZ07272_A/swine/Iowa/A01476533/2014_2014/09/30_NA_H1N1_Swine_2014
ATGAATACAAATCAAAGAATAATAACCATTGGGACAGTTTGCCTGATAGTTGGAATAATCAGTCTATTGTTACAGATAGGAAACATAGTCTCGTTATGGGTTAGCCATTCAATTCAGACCAGATGGGAAAATCACACTGAGGTGTGCAACCAAAATGTCATCAATATCAAAATTGCTACTATACAGGATGTGACTTCGATTATGCTAGCCGGCAATTCATCACTTTGCCCAGTAAGTGGGTGGGCTGTATACAGCAAAGACAATAGCATAAGGATTGGTTCTAAAGGGGACATTTTCGTCATAAGAGAACCATTCATTTCATGCTCTCAATTGGAATGCAGAACCTTTTTTCTGACCCAAGGCGCTTTGCTGAATGACAAACATTCTAATGGAACCGTCAAGGACAGGAGTCCCTATAGAACCCTGATGAGCTGCCCCATCGGTGAAGCCCCATCTCCGTACAACTCAAGGTTCGAATCAGTTGCTTGGTCAGCAAGTGCATGCCATGATGGGATGGGATGGCTAACAATCGGGATCTCTGGTCCAGATAATGGGGCAGTAGCTGTTTTAAAATACAACGGTATAATAACAGATACAATAAAAAGTTGGAGAAACAGAATATTAAGAACACAAGAGTCGGAATGTGTTTGTATGAACGGTTCTTGTTTTACTGTATTGACTGATGGCCCAAGCAATGGGCAAGCCTCATACAAAATATTTAAAGTGGAAAAAGGAAAAATAATTAAGTCAATTGAGCTGGATGCCCCCAATTACCACTATGAGGAATGCTCATGTTATCCTGATACAGGCAAAGTAATGTGTGTTTGCAGAGACAACTGGCATGCCTCGAACCGGCCATGGGTCTCTTTCAATCAGAATCTTGACTATCAAATAGGATACATATGCAGTGGAGTTTTCGGTGATAACCCGCGTTCCAATGATGGGAAGGGCAATTGTGGCCCAGTACTTTCTAATGGAGCAAATGGAGTGAAAGGATTCTCATATAGATATGGTAATGGTGTTTGGATAGGAAGAACTAAGAGTATCAACTCCAGAAGTGGATTTGAAATGATTTGGGATCCAAATGGGTGGACTGAAACTGATAGTAGTTTCTCTATGAAGCAGGACATCATAGCGTTGAATGATTGGTCAGGATACAGTGGAAGTTTTGTCCAACATCCTGAATTAACAGGAATGAATTGCATAAGGCCTTGTTTCTGGGTGGAATTAATCAGAGGGCAACCCAAGGAAAGCACAATCTGGGCTAGCGGAAGCAGCATCTCTTTCTGTGGCGTAAATAGTGAAACCGCAAGCTGGTCATGGCCAGACGGAGCTGATCTGCCATTCACCATTGACAAG
>cds_AIW63415_A/swine/Iowa/A01477623/2014_2014/09/30_NA_H1N1_Swine_2014
ATGAATACAAATCAAAAAATAATAACCATTGGGACAGTTTGCATGATAGTTGGAATAATCAGTCTATTGTTACAGATAGGAAATATAGTCTCGTTATGGGTTAGCCATTCAATTCAGACCGGAAGGGAAAATCACACTGGGATGTGCAACCAAAGTGTCATTAATATCAAAATTGCTACTATACAGGATGTGACTCCGATTATACTAGCCGGCAATTCATCACTTTGCCCAGTAAGTGGGTGGGCTGTATACAGTAAAGACAATAGCATAAGGATTGGTTCCAAAGGGGACATTTTTGTCATAAGAGAACCATTCATTTCATGCTCTCAATTGGAATGCAGAACCTTCTTTCTGACCCAAGGTGCTTTGCTGAATGACAAACATTCTAATGGAACCGTCAAGGACAGGAGTCCCTATAGAACCCTGATGAGCTGCCCCATCGGTGAAGCCCCATCTCCGTACAACTCAAGGTTCGAATCAGTTGCTTGGTCAGCAAGTGCATGCCATGATGGGATGGGATGGCTAACAATCGGGATCTCTGGTCCAGATAATGGAGCAGTAGCTGTTTTAAAATACAACGGTATAATAACAGATACAATAAAAAGTTGGAGAAACAAAATATTAAGAACACAAGAGTCGGAATGTGTTTGTATGAACGGTTCTTGTTTTACTGTATTAACTGATGGCCCAAGCAATGGGCAAGCCTCGTACAAAATATTTAAAGTGGAAAAAGGAAAAATAATTAAGTCAATTGAGCTGGATGCCCCCAATCACCACTATGAAGAATGCTCATGTTATCCTGATACAGGCAAAGTAATGTGTGTTTGCAGAGACAATTGGCATGCCTCGAACCGGCCATGGGTCTCTTTCAATCAGAATCTTGACTATCAAATAGGATACATATGCAGTGGAGTTTTCGGTGATAACCCTCGTTCCACTGATGGGAAGGGCAATTGTGGCCCAGTACTTTCTAATGGAGCAAATGGAGTGAAAGGATTCTCATATAGATATGGTAATGGTGTTTGGATAGGAAGAACTAAGAGTATCAACTCCAGAAGTGGATTTGAAATGATTTGGGATCCAAATGGGTGGACTGAAACTGATAGTAGTTTCTCTATGAAGCAGGACATTATAGCATTGAATGATTGGTCAGGATACAGTGGAAGTTTTGTCCAACATCCTGAATTAACAGGACTAAATTGCATAAGGCCTTGTTTCTGGGTGGAGTTAATCAGAGGGCAACCCAAGGAAAGCACAATCTGGGCCAGCGGAAGCAGCATCTCTTTCTGTGGCGTAAATAGTGACACCGCAAGCTGGTCATGGCCAGACGGAGCTGATCTGCCATTCACCATTGACAAG
>cds_AIE51967_A/swine/Guangxi/NS2176/2012_2012/08/19_NA_H1N1_Swine_2012
ATGAATCCAAATCAGAAGATAATAACCATTGGTTCGATCTGTATGACAATTGGAATAGCCAGCTTGATATTACAAATTGGAAACATAATATCAATATGGATTAGCCACTCAATTCAAACTGAGAGTCAAAATAAGCCTGAAATATGCAATCAAAACGTCATTAACACTAATTTTGTTGCTGAACAGGCAGTAGCTTCAGTGAAATTAGTGGGCAATTCCTCTCTCTGTCCTGTTAGTGGATGGGCTATATACAGTAAAGATAATAGTGTACGAATCGGTTCCAAGGGGGATGTGTTTGTCATAAGGGAGCCATTCATTTCATGCTCCCACTTGGAATGCAGAACTTTCTTCTTAACTCAAGGGGCCCTTCTGAATGACAAACATTCTAATGGAACAATTAAGGACAGAAGCCCATATCGAACATTGATGAGCTGTCCTATTGGTGAGGTTCCTTCTCCATACAACTCAAGGTTTGAGTCAGTCGCTTGGTCAGCAAGTGCCTGCCATGATGGCACAAGTTGGCTAACAATTGGAATTTCTGGCCCAGATAATGGGGCAGTGGCTGTGCTGAAATACAATGGCATAATAACAGACACTATCAAGAGTTGGAGAAAGAACATATTAAGAACACAAGAATCTGAATGTGCATGCGTTAATGGTTCTTGCTTTACAATAATGACTGATGGACCAAGTAATGGGCAGGCCTCGTACAAGGTCTTTAAGATAGAAAGGGGGAAAGTAGTCAAATCAGTTGAGTTGAATGCCCCTAATTATCACTATGAGGAATGCTCCTGTTATCCTGAATCTAGTGAAATCACATGTGTGTGTAGAGATAATTGGCATGGCTCAAATCGGCCGTGGGTGTCTTTTAATCAGAATCTGGAATATCAAATGGGATACATATGCAGTGGGATTTTCGGAGATAATCCACGCCCTAATGACAAAACAGGCAGTTGTGGTCCAGTATTTTCTAATGGGGCAAATGGGGTAAAAGGATTTTCATTTAGATACGGCAATGGTGTTTGGATAGGGAGAACTAAAAGCACTAGTTCAAGGATGGGTTTTGAGATGATTTGGGATCCGGATGGATGGATCAGAACAGATGATAAATTCTCAGTAAAGCAAGATATCATAGGAATAACTGATTGGTCAGGATACAGTGGGAGTTTTGTTCAACACCCGGAATTGACCGGACTGGACTGTATGAGGCCTTGCTTTTGGGTTGAACTAATCAGAGGGCGACCCAAAGAGAACACAATCTGGACTAGCGGGAGTAGCATATCCTTTTGTGGTGTAAATAGTGACACAGTGGGTTGGTCTTGGCCAGACGGTGCTGAGTTGCCATTCACCATTGACAAG
>cds_AIE49773_A/swine/Guangxi/3612/2011_2011/12/11_NA_H1N1_Swine_2011
ATGAATCCAAATCAGAAGATAATAACCATTGGTTCGATCTGTATGACAATTGGGATAGCCAGCCTGATGTTACAAATTGGAAACATAATATCAATATGGATTAGCCATTCGATTCAAACTGGAAATCAGAAACAGCCTAAAATATGCAATCAAAGCACCATTAACACTAATTTTGTTGTCGAACAGGCAGTGGTTTCAGTGAAATTAGCGGGCAATTCCTCTCTCTGCTCTGTTAGTGGATGGGCTATATACAGTAAAGATAATAGTGTAAGAATCGGCTCCAAGGGGGATGTGTTTGTCATAAGAGAGCCATTCATCTCATGCTCCCACTTGGAATGCCGAACTTTCTTCTTAACTCAAGGGGCCCTTCTGAATGACAAACATTCTAACGGAACCGTTAAGGACAGAAGTCCATATCGAACCTTGATGAGCTGTCCCGTTGGTGAGGTCCCTTCTCCATACAACTCAAGATTTGAATCAGTCGCTTGGTCAGCAAGTGCCTGCCATGATGGCTCCAATTGGCTAACAATTGGAATTTCCGGCCCTGATAATGGGGCAGTGGCTGTGATAAAATACAATGGCATAATAACAGACACTATCAAGAGTTGGAGAAAAAACATATTAAGAACACAAGAATCTGAATGTGCATGCGTGAATGGTTCTTGCTTTACTGTAATGACCGATGGACCAAGTAATGGGCAGGCTTCCTACAAGATCTTTAAGATAGAAAAGGGGAAAATAGTAAAATCAGTTGAGTTGAATGCTCCTAATTATCACTATGAAGAATGCTCCTGTTATCCTGAGTCTGGTGAAATCACTTGTGTGTGTAGAGATAATTGGCATGGCTCGAATCGGCCGTGGGTTTCTTTTAATCAAAACCTGGAGTATCAAATAGGATACATATGCAGTGGGGTTTTCGGAGACAATCCGCGCCCTAATGATAAGACAGGCAGTTGTGGCCCAGTATATTCTAATGGTACAAATGGGGTAAAAGGATTTTCGTTTAAATACGGCAATGGTGTTTGGATAGGGAGAACTAAAAGCACTAGTTCAAGGAGGGGTTTTGAGATGATTTGGGATCCAAACGGATGGACCGGAACAGATGACAAATTCTCAGTAAAACAAGATATCATAGGAATAACTAATTGGTCAGGATATAGTGGAAGTTTCGTTCAGCATCCAGAATTAACCGGACTGGACTGTATTAGACCTTGTTTTTGGGTTGAGCTAATCAGAGGACGACCCAAAGAAAACACAATCTGGACTAGCGCAAGCAGCATATCCTTTTGTGGTGTAAATAGTGAAACAGTAGGTTGGTCTTGGCCAGATGGTGCTGAGTTGCCATTCGCCATTGACAAG
>cds_AIE48974_A/swine/Guangdong/NS91/2012_2012/01/11_NA_H1N1_Swine_2012
ATGAATCCAAATCAAAAGATAATAACCATTGGTTCGATCTGTATGACAATTGGAATAGCCAGCTTGATATTACAAATTGGAAACATAATATCAATATGGATTAGCCACTCAATTCAAACTGGGAATCAGAATCAGCCTGGAATATGCAATCAAAACGTCATTAATACTAATTTTGTTGCTGAACAGGCAGTAGCTTCAGTGAAATTAGCGGGCAATTCCTCTCTTTGTCCTGTTAATGGATGGGCTATATACAGTAAAGATAATAGTGTAAGAATCGGTTCCAAGGGGGATGTGTTTGTAATAAGGGAGCCATTCATTTCATGCTCCCACTTGGAATGCAGAACTTTCTTCTTAACTCAGGGGGCCCTTCTGAATGACAAACATTCTAACGGAACCATTAAGGACAGAAGCCCATATCGGACCTTGATGAGCTGTCCTATTGGTGAAGTTCCTTCGCCATACAACTCAAGGTTTGAGTCAGTCGCTTGGTCAGCAAGTGCCTGCCATGATGGTACAAGTTGGCTAACAATTGGAATTTCTGGCCCAGATAATGGGGCAGTGGCTGTGCTGAAATACAATGGCATAATAACAGACACTATCAAGAGTTGGAGAAAAAACATATTAAGAACACAAGAGTCTGAATGTGCATGCATTAATGGTTCTTGCTTTACAGTAATGACTGATGGACCAAGTAATGGGCAGGCCTCGTACAAGGTCTTTAAGATAGAAAGGGGAAAAGTAGTCAAATCAATCGAGTTGAATGCCCCTAATTATCACTATGAGGAATGCTCCTGTTATCCTGAATCTGGTGAAATCACATGTGTGTGTAGGGATAATTGGCATGGCTCAAATCGGCCGTGGGTGTCATTTAATCAGAATCTAGAGTATCAAATGGGATACATATGCAGTGGGATTTTCGGAGATAACCCACGCCCTAATGATAACACAGGTAGTTGTGGTCCAGTATTTTCTAATGGAGCAAATGGGGTAAAAGGATTTTCGTTTAAATACGGCAATGGTGTTTGGATAGGGAGAACTAAAAGCACTAGCTCAAGGAGGGGTTTTGAGATGATTTGGGATCCGGACGGATGGACCAGAACAGACGATAAATTCTCATTAAAGCAAGATATCATAGGAATAACCGATTGGTCAGGATACAGTGGGAGTTTTGTTCAACATCCAGAATTGACAGGACTGGACTGTATGAGGCCTTGCTTTTGGGTTGAACTAATCAGAGGGCGACCCAAAGAGAACACAATCTGGACTAGCGGGAGTAGCATATCCTTTTGTGGTGTAAATAGTGACACAGTGGGTTGGTCTTGGCCAGACGGTGCTGAGTTGCCATTTACCATTGACAAG
>cds_AHI43573_A/swine/Minnesota/A01366382/2013_2013/12/18_NA_H1N1_Swine_2013
ATGAATACAAATCAAAGAATAATAACCATTGGGACAGTTTGCATGATAGTTGGAATAATCAGTCTATTGTTACAGATAGGAAACATAGTCTCGTTATGGATTAGCCATTCAATTCAGACCGGATGGGAAAATCACACTGGGATGTGCAACCAAAGTGTCATTAATATCAAAATTGCTACTATACAGGATGTGACTCCGATTATACTAGCCGGCAATTCATCACTTTGCCCAGTAAGTGGGTGGGCTGTATACAGCAAAGACAATAGCATAAGGATTGGTTCTAAAGGGGACATTTTTGTCATAAGAGAACCATTCATTTCATGCTCTCAATTGGAATGCAGAACCTTCTTTCTGACCCAAGGTGCTTTGCTGAATGACAAACATTCTAATGGAACCGTCAAGGACAGGAGTCCCTATAGAACCCTGATGAGCTGCCCCATCGGTGAAGCCCCATCTCCGTACAACTCAAGGTTCGAATCAGTTGCTTGGTCAGCAAGTGCATGCCATGATGGGATGGGATGGCTAACAATCGGGATCTCTGGTCCAGATAATGGAGCAGTAGCTGTTTTAAAATACAACGGTATAATAACAGATACAATAAAGAGTTGGAGAAACAAAATATTAAGAACACAAGAGTCGGAATGTGTTTGTATGAACGGTTCTTGTTTTACTGTATTAACTGATGGCCCAAGCAATGGGCAAGCCTCGTACAAAATATTTAAAGTGGAAAAAGGAAAAATAATTAAGTCAATTGAGCTGGATGCCCCCAATTACCACTATGAAGAATGCTCATGTTATCCTGATACAGGCAAAGTAATGTGTGTTTGCAGAGACAATTGGCATGCCTCGAACCGGCCATGGGTCTCTTTCAATCAGAATCTTGACTATCAAGTAGGATACATATGCAGTGGAGTTTTCGGTGATAACCCTCGTTCCACTGATGGGAAGGGCAATTGTGGCCCAGTACTTTCTAATGGAGCAAATGGAGTGAAAGGATTCTCATATAGATATGGTAATGGTGTTTGGATAGGAAGAACTAAGAGTATCAACTCCAGAAGTGGATTTGAAATGATTTGGGATCCAAATGGGTGGACTGAAACTGATAGTAGTTTCTCCATGAAGCAGGACATTATAGCATTGAATGATTGGTCAGGATACAGTGGAAGTTTTGTCCAACATCCTGAATTAACAGGAATGAATTGCATAAGGCCTTGTTTTTGGGTGGAGTTAATCAGAGGGCAACCCAAGGAAAGCACAATCTGGGCTAGCGGAAGCAGCATCTCTTTCTGTGGCGTAAATAGTGAAACCGCAAGCTGGTCATGGCCAGACGGAGCTGATCTGCCATTCGCCATTGACAAG
>cds_AHI43458_A/swine/Indiana/A01290919/2013_2013/12/_NA_H1N1_Swine_2013
ATGAATACAAATCAAAGAATAATAATCATTGGGACAGTTTGTATGATAGTTGGTATAATCAGTTTATTGTTACAGATAGGAAACATAGTCTCGTTATGGATTAGCCATTCAATTCAGACCGGATGGGAAAATCACACTGAGATGTGCAGCCAAAGTGTCATTAATACCAAAATTGCTACTATACAGGATGTGACTTCGATTATACTAGCCGGCAATTCCTCACTTTGCCCAGTAAGTGGATGGGCTATATACAGCAAAGACAATAGCATAAGAATTGGTTCTAAAGGGGACATTTTTGTCATAAGAGAACCATTCATTTCATGCTCTCAGTTGGAATGCAGAACCTTTTTTCTGACCCAAGGTGCGTTGCTGAATGACAAGCATTCTAATGGAACCGTCAAGGACAGGAGTCCCTATAGAACCCTGATGAGCTGCCCCATCGGTGAAGCTCCATCTCCATACAACTCAAGGTTCGAATCAGTTGCTTGGTCAGCAAGTGCATGCCACGATGGAATGGGATGGCTAACAATCGGGATCTCTGGTCCAGATAATGGAGCAGTAGCTGTCTTAAAATACAACGGTATAATAACAGATACAATAAAAAGTTGGAGAAACAAAATATTAAGAACACAAGAGTCGGAATGCGTTTGTATGAACGGTTCTTGTTTTACTGTATTAACTGATGGGCCGAGCAATGGGCAAGCCTCGTACAAAATATTTAAAGTGGAAAAAGGGAAAATAATTAAGTCAATTGAGCTGGATGCCCCCAATTACCACTATGAGGAATGCTCATGTTATCCTGATACAGGCAAGGTAATGTGTGTTTGCAGAGACAATTGGCATGCCTCGAACCGGCCCTGGGTCTCTTTCAATCAGAATCTTGACTATCAAATAGGGTACATATGCAGTGGAGTTTTCGGTGATAACCCACGTTCTAATGATGGGAAAGGCAATTGTGGCCCAGTACTTTCTAATGGAGCAAATGGAGTGAAAGGATTCTCATATAGATATGGTAATGGTGTTTGGATAGGAAGAACTAAGAGTATCAACTCCAGAAGAGGGTTTGAGATTATTTGGGATCCAAATGGTTGGACCGAAACTGATAGTAATTTCTCTATGAAGCAGGACATTATAGCATTAACTGATTGGTCAGGATACAGTGGAAGTTTTGTCCAACATCCTGAGTTAACAGGAATGAATTGCATAAGGCCTTGTTTCTGGGTGGAATTAATCAGAGGGCAACCCAAGGAAAGCACAATCTGGGCTAGCGGAAGCAGCATCTCTTTCTGTGGCGTAAATAGTGAAACCGCAAGCTGGTCATGGCCAGACGGAGCTGATCTGCCATTCACCATTGACAAG
>cds_AHI43399_A/swine/Illinois/A01410018/2013_2013/12/_NA_mixed_N1_Swine_2013
ATGAATACAAATCAAAGAATAATAACCATTGGGACAGTTTGCATGATAATTGGAATAATCAGTCTATTGTTACAGATAGGAAACATAGTCTCGTTATGGGTTAGCCATTCAATTCAGACCGGATGGGGAAATCACATTGAGATGTGCAACCAAAGTGTCATTAATATCAAAATTGCTACTATACAGGATGTTACTTCGATTGTACTAGCCGGCAATTCCTCACTTTGCCCAGTAAGTGGATGGGCTATATACAGCAAAGACAATAGCATAAGGATTGGTTCTAAAGGGGACATTTTTGTCATAAGAGAACCATTCATTTCATGCTCTCAATTGGAATGCAGAACCTTTTTTCTGACCCAAGGCGCTTTGCTGAATGACAAACATTCTAATGGAACCGTCAAAGACAGGAGTCCCTATAGAACCCTGATGAGCTGCCCCATCGGTGAAGCCCCATCTCCGTACAACTCAAGGTTCGAATCAGTTGCTTGGTCAGCAAGTGCATGCCATGATGGGATGGGATGGCTAACAATCGGGATCTCTGGTCCAGATAATGGAGCAGTAGCTGTTTTAAAATACAATGGTATAATAACAGATACAATAAAAAGTTGGAGAAACAAAATACTAAGAACACAAGAGTCGGAATGTGTTTGTATGAACGGCTCTTGTTTTACTGTATTAACTGATGGCCCAAGCAATGGGCAAGCCTCGTACAAAATATTTAAAGTGGAAAAAGGGAAAATAATTAAGTCAATTGAACTGGATGCCCCCAACTACCACTATGAGGAATGCTCATGTTATCCTGATACAGGCAAAGTAATGTGTGTTTGCAGAGACAATTGGCATGCCTCGAACCGGCCATGGGTCTCTTTCAATCAGGATCTTGACTATCAAATAGGATACATATGCAGTGGAGTTTTTGGTGATAACCCGCGTCCTAATGATGGGAAGGGCAATTGTGGTCCAGTACTTTCTAATGGAGCAAATGGAGTGAAAGGATTCTCATATAGATATGGTAATGGTGTGTGGATAGGAAGAACTAAGAGTATCAACTCCAGAAGTGGGTTTGAAATGATTTGGGATCCAAATGGGTGGACTGAAACTGATAGTAGTTTCTCTACGAAGCAGGACATTATAGCATTGAATGATTGGTCAGGATACAGTGGAAGTTTTGTCCAACATCCTGAATTAACAGGAATGAATTGCATAAGGCCTTGTTTCTGGGTGGAATTAATCAGAGGGCAACCCAAGGAAAGCACAATCTGGGCTAGCGGAAGCAGCATCTCTTTCTGTGGCGTAAATAGTGAAACCGCAAGCTGGTCATGGCCAGACGGAGCTGATCTGCCATTCACCATTGACAAG
>cds_AHB22678_A/swine/Oklahoma/SG1460/2004_2004/08/26_NA_H1N1_Swine_2004
ATGAATACAAATCAAAGAATAATAACCATTGGGGCAGTTTGTCTGATAGTTGGAATGATTAGTCTATTGTTACAGATAGGAAACATAGTCTCGTTATGGATTAGCCATTCAATTCAAACCGGATGGAAAAATCACACTGAGATGTGCAACCAAAATGTCATTAATACCAACATTGCTACTGTGCAGGATGTGACTTCGGTAATATTGGCCGGCAATTCCTCACTTTGCCCAGTAAGTGGGTGGGCTATATACAGCAAAGACAATAGCATAAGGATTGGTTCTAAAGGGGACATTTTTGTCATAAGAGAACCATTCATTTCATGCTCTCAATTGGAATGCAGAACTTTTTTTCTGACCCAAGGCGCTTTGCTGAATGACAAGCATTCTAATGGAACCGTCAAGGACAGGAGTCCCTATAGAACCTTAATGAGCTGCCCCATCGGTGAAGCTCCATCTCCGTACAACTCAAGGTTCGAATCAGTTGCTTGGTCAGCAAGTGCATGCCATGATGGGATGGGATGGCTAACAATCGGGATCTCCGGTCCAGATAATGGAGCAGTGGCTGTTTTAAAATATAAAGGTATAATAACAGATACAATAAAAAGTTGGAGAAACAAAATATTAAGAACACAAGAGTCAGAATGTGTTTGTATGAACGGTTCTTGTTTTACTGTATTAACTGATGGCCCAAGCAATGGGCAAGCCTCGTACAAAATATTCAAAGTGGAAAAAGGAAAAATAATTAAGTCAATTGAGCTGGATGCACCCAATTACCACTATGAGGAATGCTCTTGTTATCCTGATACAGGCAAAGTAATGTGTGTTTGCAGAGACAATTGGCATGCCTCGAACCGACCATGGGTCTCTTTCGATCAGAATCTTGACTATCAGATGGGGTACATATGCAGTGGGATTTTCGGTGACAACCCGCGTTCTAATGATGGGAAGGGCAATTGTGGCCCAGTACTTTCTAATGGAGCAAATGGAGTGAAAGGATTCTCATATAGATATGGTAATGGTGTTTGGATAGGGAGAACTAAGAGTATCGACTCCAGAAGTGGGTTTGAGATGATTTGGGATCCAAATGGGTGGACTGAAACTGATAGTAGTTTCTCTATGAAGCAGGATATTATAGCATTAACTGATTGGTCAGGATACAGTGGAAGTTTTGTTCAACATCCTGAATTAACAGGAATGAATTGCATAAGGCCTTGTTTCTGGGTAGAATTAATCAGAGGGCAACCCAAGGAAAGCACAATCTGGGCTAGCGGAAGCAGCATCTCTTTCTGTGGCGTAAATAGTGAAACAGCAAGCTGGTCATGGCCAGACGGAGCTGATCTGCCATTCACCATTGACAAG
>cds_AHA57116_A/swine/Iowa/A01290587/2013_2013/10/_NA_H1N1_Swine_2013
ATGAATACGAATCAAAGAATAATAACCATTGGGACAGTTTGCATGATAGTTGGAATAATCAATCTATTGTTACAGATAGGAAACATAGTCTCGTTATGGATTAGCCATTCAATTCAGACCGGATGGGAAAATCACACTGAGATGTGCAACCAAAGTGTCATTAATATCAAAATTGCTACTATACAGGATGTGACTTCGATTATACTAGCCGGCAATTCCTCACTTTGCCCAGTAAGTGGGTGGGCTGTATACAGCAAAGACAATAGCATAAGGATAGGCTCTAAAGGGGACATTTTTGTCATAAGAGAACCATTCATTTCATGCTCTCAATTGGAATGCAGAACCTTTTTTCTGACCCAAGGCGCTTTGCTGAATGACAAACATTCCAATGGAACCGTCAAGGACAGGAGTCCCTATAGAACCCTGATGAGCTGCCCCATCGGTGAAGCCCCATCTCCGTACAACTCAAGGTTCGAATCAGTTGCTTGGTCAGCAAGTGCATGCCATGATGGCATGGGATGGCTAACAATCGGGATCTCTGGTCCAGATAATGGAGCAGTAGCTGTTTTAAAATACAACGGTATAATAACAGATACAATAAAAAGTTGGAGAAACAAAATATTAAGAACACAAGAGTCAGAATGTGTTTGTATGAACGGTTCTTGTTTTACTGTATTAACTGATGGCCCAAGCAATGGGCAAGCCTCGTACAAAATATTTAAAGTGGAAAAAGGAAAAATAATTAAGTCAATTGAGCTGGATGCCCCCAATTACCATTATGAGGAATGCTCATGTTATCCTGATACAGGCAAAGTAATGTGTGTTTGCAGAGACAATTGGCATGCCTCGAACCGGCCATGGGTCTCTTTCAATCAGAATCTTGACTATCAAATAGGATACATATGCAGTGGAGTTTTCGGTGATAACCCGCGTTCCAATGATGGGAAGGGCAATTGTGGCCCAGTACTTTCTAATGGAGCAAATGGAGTGAAAGGATTCTCATATAGATATGGTAATGGTGTTTGGATAGGAAGAACTAAGAGTATCAACTCCAGAAGTGGGTTTGAAATGATTTGGGATCCAAATGGGTGGACTGAAACTGATAGTAGTTTCTCTATGAAGCAGGACATTATAGCATTGAATGATTGGTCAGGATACAGTGGAAGTTTTGTCCAACATCCTGAATTAACAGGAATGAATTGCATAAGGCCTTGTTTCTGGGTGGAATTAATCAGAGGGCAACCCAAGGAAGGCACAATCTGGGCTAGCGGAAGCAGCATCTCTTTCTGTGGCGTAAATAGTGAAACCGCAAGCTGGTCATGGCCAGACGGAGCTGATCTGCCATTCACCATTGACAAG
>cds_AGU01774_A/swine/Italy/73449/2013_2013/03/_NA_H1N1_Swine_2013
ATGAATCCAAATCAGAAGATAATAATCATTAGTTCGATCTGTATGACAAATGGAATTGCTAGCTTGATATTACAAATTGGGAACATAATCTCAATATGGATTAGCCATTCAATTCAAATTGGGAACCAAAACCAGACCGAAACATGCAATCAAAGCGTTATTAACAACAATTTTGTTGCTGAACAGACAGTAGTTTCAATGAAATTAGTAGGTAGTTCTTCTCTATGCCCTGTTAGTGGGTGGGCTATATACAGTAAAGATAATAGTGTAAGAATCGGTTCCAAAGGGGATGTGTTTGTCATAAGAGAGCCTTTCATCTCATGCTCTCACTTGGAATGTAGAACCTTCTTCTTAACTCAAGGGGCCCTGCTGAATGATAAACATTCTAATGGAACCGTTAAAGACAGAAGCCCCTATCGAACCCTGATGAGCTGTCCCATTGGTGAAGTCCCTTCCCCATACAATTCAAGATTTGAATCAGTTGCTTGGTCAGCAAGTGCTTGCCATGATGGCACCAGCTGGCTGACAATTGGAATTTCTGGCCCAGACAATGGGGCAGTGGCTGTGCTGAAATACAATGACATAATAACAGACACTATCAAGAGTTGGGAAAACAATATATTGAGAACACAAGAGTCTGAATGTGCATGCTTGAATGGCTCTTGCTTTACTGTAATGACTGATGGACCAAGTAATGGGCAGGCCTCATACAAGATCTTCAAAATAGAAAAGGGGAAAGTAGTCAAATCAGTAGAGTTGAATGCTCCTAATTATCACTATGAGGAATGTTCCTGCTATCCCGATTCCGGTGAAATCATATGTGTGTGCAGGGACAACTGGCATGGTTCGAATCGACCATGGGTGTCTTTCAATCAGAATCTGGAGTATCAAATAGGATACATATGCAGCGGGGTTCTCGGAGACAATCCGCGCCCTAATGACAGAATAGGCAGTTGTGGTCCAGTATCGTCTCATGGAGCAAATGGGGTAAAAGGGTTTTCGTTTAAATACGGCAATGGCATTTGGATAGGGAGAACTAAAAGCACTAGCTCAAGGAGCGGTTTTGAGATGATTTGGGATCCAAACGGATGGACTGGAACAGACAATAATTTCTCAGTAAAGCAAGATATCATAGGAATAACTGAATGGTCAGGATATAGCGGGAGTTTTGTCCAGCATCCAGAATTAACCGGATTGGATTGTATTAGACCTTGCTTCTGGGTTGAACTAATCAGAGGGAGACCCAAAGAGAACACAATCTGGACTAGCGGGAGCAGCATATCCTTTTGTGGTGTAAATAGTGACACTGTGGGTTGGTCTTGGCCAGACGGTGCTGAGCTGCCATTTACCATTGACAAG
>cds_AFZ15806_A/swine/Nebraska/A01271157/2012_2012/10/24_NA_H1N1_Swine_2012
ATGAATACAAATCAAAGAATAATAACCATTGGGACTGTTTGTCTGATAGTTGGAATAATTAGTCTATTGTTACAGATAGGAAACATGATTTCGTTATGGATCAGCCATTCAATTCAGACTGGAGGGGAAAATCACACTGAGATGTGCAACAAAAATGTAATTAATACCAAAATTGTTAAAGTACGGGACGTGGTTTCAGTAATCTTAACCGGCAATTCCTCTCTTTGTCCAATAAGTGGATGGGCTATATACAGCAAAGACAACAGCATAAGGATTGGTTCTAAGGGGGACATTTTTGTCATAAGAGAACCTTTCATTTCATGCTCTCACTTGGAATGCAGAACTTTTTTTCTGACCCAAGGCGCCTTGCTAAATGACAAGCATTCTAATGGAACCGTCAAAGACAGGAGTCCCTATAGAACCTTAATGAGCTGCCCCATTGGTGAAGCGCCATCCCCATATAACTCAAGGTTCGAATCAGTTGCTTGGTCAGCAAGTGCATGCCATGATGGGATGGGATGGCTAACAATCGGAATCTCCGGTCCAGATAATGGAGCAGTAGCTGTTTTAAAGTACAACGGTGTAATAACAGATACAATAAAAAGTTGGAGAAACAAAATATTAAGAACACAAGAATCAGAATGTGTTTGTATGAACGGTTCTTGTTTTACTGTATTAACTGATGGCCCAAGCAATGGGCAAGCCTCGTACAAAATATTCAAAATGGAAAAAGGAAAAGTAATTAAATCGGTTGAGCTGGATGCACCCAATTACCACTATGAAGAATGCTCCTGTTATCCTGACGCAGGCAAAGTAATGTGTGTTTGCAGAGACAACTGGCATGCCTCGAACCGGCCATGGGTCTCTTTCGATCAGAACCTTGATTATCAAATAGGTTACATATGCAGTGGGGTTTTCGGTGATAACCCGCGTTCTAATGATGGAAAGGGCAATTGTGGCCCAGTACATTCTAATGGAGCAAATGGGGTGAAAGGATTCTCATATAGATATGGCAATGGTGTTTGGATAGGAAGGACTAAAAGTATCAACTCCAGAAGTGGGTTTGAAATGATTTGGGATCCAAATGGGTGGGCTGAAACTGATAGTAGTTTCTCTATGAAGCAGGATATTATAGCATTAACTGATTGGTCAGGATACAGTGGAAGTTTTGTCCAACATCCTGAATTAACAGGAATGAACTGCATAAGGCCTTGTTTCTGGGTAGAATTAATCAGAGGGCAACCCAAGGAAAACACAATCTGGGCTAGCGGAAGCAGCATCTCTTTCTGTGGTGTAAATGGTGAAACCGCAAGCTGGTCATGGCCAGACGGAGCTGATCTGCCATTCACCATTGACAAG
>cds_AFX65262_A/swine/Minnesota/A01270409/2012_2012/10/02_NA_H1N1_Swine_2012
ATGAATACAAATCAAAGAATAATAACCATTGGAACAGTTTGCATGATAGTTGGAATAATCAGTCTATTGTTACAGATAGGAAACATAGTCTCGTTATGGATTAGCCATTCAATTCAGACCGGATGGGAAAATCACACTGAGATGTGCAACCAAAGTGTCATTAATGTCAAAATTGCTAATATACAGGATGTGACTTCGGTTATACTAGCCGGTAATTCCTCACTTTGCCCAGTAAGTGGATGGGCTGTATACAGCAAAGACAATAGCATAAGGATAGGTTCTAAAGGGGACATTTTTGTCATAAGAGAACCATTCATTTCATGCTCTCACTTGGAATGCAGAACCTTTTTTCTGACCCAAGGCGCTTTGCTGAATGACAAACATTCTAATGGAACCGTCAAGGACAGGAGTCCCTATAGAACCCTGATGAGCTGCCCCATCGGTGAAGCCCCATCTCCGTACAACTCAAGGTTCGAATCAGTTGCTTGGTCAGCAAGTGCATGCCATGATGGGATGGGATGGCTAACAATCGGGATCTCTGGTCCAGATAATGGAGCAGTAGCTGTTTTAAAATACAACGGTATAATAACAGATACAATAAAAAGTTGGAGAAACAAAATATTAAGAACACAAGAGTCGGAATGTGTTTGTATGAACGGTTCTTGTTTTACTGTATTAACTGATGGCCCAAGCAATGGGCAAGCCTCGTACAAAATATTTAAAGTGGAAAAAGGAAAAATAATTAAGTCAATTGAGCTGGATGCCCCCAATTACCACTATGAGGAATGCTCATGTTATCCTGATACAGGCAAAGTAATGTGTGTTTGCAGAGACAATTGGCATGCCTCGAACCGGCCATGGGTCTCTTTCAATCAGAATCTTGACTATCAAATAGGATACATATGCAGTGGAGTTTTCGGTGATAACCCGCGTTCTAATGATGGGAAGGGCAATTGTGGCCCTGTACTTTCTAATGGAGCAAATGGAGTGAAAGGATTCTCATATAGATATGGTAATGGTGTTTGGATAGGAAGAACTAAGAGTATCAACTCCAGAAGTGGGTTTGAAATAATTTGGGATCCAAATGGGTGGACTGAAACTGATAGTAGTTTCTCTATGAAGCAGGACATTATAGCATTGAATGATTGGTCAGGATACAGTGGAAGTTTTGTCCAACATCCTGAATTAACAGGAATGAATTGCATAAGGCCTTGTTTCTGGGTGGAATTAATCAGAGGGCAACCCAAGGAAAGCACAATCTGGGCTAGCGGAAGCAGCATCTCTTTCTGTGGCGTAAATAGTGAAACCGCAAGCTGGTCATGGCCAGACGGAGCTGATCTGCCATTCACCATTGACAAG
>cds_AFU08751_A/swine/Illinois/A01327221/2012_2012/03/22_NA_H1N1_Swine_2012
ATGAATACAAATCAAAGAATAATAACCATTGGGACAGTTTGCATGATGGTTGGAATAATCAGTCTATTGTTACAGATAGGAAACATAGTCTCGTTATGGATTAGCCATTCAATTCAGATCGGAAGGGAAAATCACACTGAGATGTGCAACCAAAGTGTCATTAATATCAAAATTGCTACTATACAGGATGTGACTTCGATTATACTAGCCGGCAATTCCTCACTTTGCCCAGTAAGTGGATGGGCTATATACAGCAAAGACAATAGCATAAGGATAGGTTCTAAAGGGGACATTTTTGTCATAAGAGAACCATTCATTTCATGCTCTCAATTGGAATGCAGAACCTTTTTTCTGACCCAAGGCGCTTTGCTGAATGACAAACATTCTAATGGAACCGTCAAGGACAGGAGTCCCTATAGAACCCTGATGAGCTGCCCCATCGGTGAAGCCCCATCTCCGTACAACTCAAGGTTCGAATCAGTTGCTTGGTCAGCAAGTGCATGCCATGATGGGATGGGATGGCTAACAATCGGGATCTCTGGTCCAGATAATGGAGCAGTAGCTGTTTTAAAATACAACGGTATAATAACAGATACAATAAAAAGTTGGAGAAACAAAATATTAAGAACACAAGAGTCGGAATGTGTTTGTATGAACGGCTCTTGTTTTACTGTATTAACTGATGGCCCAAGCAATGGGCAAGCCTCGTACAAAATATTTAAAGTGGAAAAAGGAAAAATAATTAAGTCAGTTGAGCTGGATGCCCCCAATTACCACTATGAGGAGTGCTCATGTTATCCTGATGCAGGCAAAATAATGTGTGTTTGCAGAGACAATTGGCATGCCTCGAACCGGCCATGGGTCTCTTTCAATCAGAATCTTGACTATCAAATAGGATACATATGCAGTGGAGTTTTCGGTGATAACCCGCGTTCTAATGATGGGAAGGGCAATTGTGGCCCAGTACTTTCTAATGGAGCAAATGGAGTGAAAGGATTTTCATATAAATATGGTAATGGTGTTTGGATAGGAAGAACTAAGAGTATCAACTCCAGAAGTGGGTTTGAAATGATTTGGGATCCAAATGGGTGGACTGAAACTGATAGTAGTTTCTCTATGAAGCAGGACATTATAGCATTGAATGATTGGTCAGGATACAGTGGAAGTTTTGTCCAACATCCTGAATTAACAGGAATGAATTGCATAAGGCCTTGTTTCTGGGTGGAATTAGTCAGAGGGCAACCCAAGGAAAGCACAATCTGGGCTAGCGGAAGCAGCATCTCTTTCTGTGGCGTAAATAGTGAAACCGCAAGCTGGTCATGGCCAGACGGAGCTGATCTGCCATTCACCATTGACAAG
>cds_AEQ61315_A/swine/Jiangsu/zg16/2011_2011/01/_NA_H1N1_Swine_2011
ATGAATCCAAATCAGAAGATAATAACCATTGGTTCGATCTGTATGGCAATTGGAATAGCCAGCTTGATATTACAAATTGGAAACATAATATCAATATGGATTAGCCACTCAATTCAAACTGAGAATCAAAATCAGCCTGAAATATGCAATCAAAACGTCATTAACACTAATTTTGTTGCTGAACAGGCAGTAGCTTCAGTGAAATTAGCGGGCAATTCCTCTCTCTGTCCTGTTAGTGGATGGGCTATATACAGTAAAGATAATAGTGTACGAATCGGTTCCAAGGGGGATGTGTTTGTAATAAGGGAGCCATTCATTTCATGCTCCCACTTGGAATGCAGAACTTTCTTCTTAACTCAAGGGGCCCTTCTGAATGACAAACATTCTAACGGAACAATTAAGGACAGAAGCCCATATCGAACATTGATGAGCTGTCCAATTGGTGAGGTTCCTTCTCCATACAACTCAAGGTTTGAGTCAGTCGCTTGGTCAGCAAGTGCCTGCCATGATGGCACAAGTTGGCTAACAATTGGAATTTCTGGCCCAGATAATGGGGCAGTGGCTGTGCTGAAATACAATGACATAATAACAGACACTATCAAGAGTTGGAGAAAAAACATATTAAGAACACAAGAGTCTGAATGTGCATGCGTTAATGGTTCTTGCTTTACAGTAATGACTGATGGACCAAGTAATGGGCAGGCCTCGTACAAGGTCTTTAAAATAGAAAGGGGGAAAGTAGTTAAATCAGTTGAGTTGAATGCCCCTAATTATCACTATGAGGAATGCTCCTGTTATCCTGAATCTAGTGAAATCACATGTGTGTGTAGAGATAATTGGCATGGATCAAATCGGCCGTGGGTGTCATTTAATCAGAATCTGGAATATCAAATAGGATACATATGCAGTGGGATTTTCGGAGATAATCCACGCCCTAATGATAAAACAGGCAGTTGTGGTCCAGTATTTTCTAATGGGGCAAATGGGGTAAAAGGATTTTCATTTAAATACGGCAATGGTGTTTGGATAGGGAGAACTAAAAGCACTAGTTCAAGGATGGGTTTTGAGATGATTTGGGATCCGGACGGATGGACCAGAACAGATGATAAATTCTCAGTAAAGCAAGATATCATAGGAATAACTGATTGGTCGGGATACAGTGGGAGTTTTGTTCAACACCCGGAATTGACCGGACTGGACTGTATGAGGCCTTGCTTTTGGGTTGAACTAATCAGAGGGCGACCCAAAGAGAACACAATCTGGACTAGCGGGAGTAGCATATCCTTTTGTGGTGTAAATAGTGACACAGTGGGTTGGTCTTGGCCAGACGGTGCTGAGTTGCCATTCACCATTGACAAG
>cds_AEA29511_A/swine/QC/4362-1/2009_2009/12/17_NA_H1N1_Swine_2009
ATGAATCCAAACCAAAAGATAATAACCATTGGTTCGGTCTGTATGACAATTGGAATGGCCAACTTAATATTACAAATTGGAAACATAATCTCAATATGGATTAGCCACTCAATTCAACTTGGGAATCAAAATCAGATTGAAACATGCAATCAAAGCGTCATTAACACCAACTTTGCTGCTGGACAGTCAGTGGTTTCCGTGAAATTAGCGGGCAATTCCTCTCTCTGCCCTGTTAGTGGATGGGCTATATACAGTAAAGACAACAGTGTAAGAATCGGTTCCAAGGGGGATGTGTTTGTCATAAGGGAACCATTCATATCATGCTCCCCCTTGGAATGCAGAACCTTCTTCTTGACTCAAGGGGCCTTGCTAAATGACAAACATTCCAATGGAACCATTAAAGACAGGAGCCCATATCGAACCCTAATGAGCTGTCCTATTGGTGAAGTTCCCTCCCCATACAACTCAAGATTTGAGTCAGTCGCTTGGTCAGCAAGTGCTTGTCATGATGGCATCAATTGGCTAACAATTGGAATTTCTGGCCCAGACAATGGGGCAGTGGCTGTGTTAAAGTACAACGGCATAATAACAGACACTATCAAGAGTTGGAGAAACAATATATTGAGAACACAAGAGTCTGAATGTGCATGTGTAAATGGTTCTTGCTTTACTGTAATGACCGATGGACCAAGTGATGGACAGGCCTCATACAAGATCTTCAGAATAGAAAAGGGAAAGATAGTCAAATCAGTCGAAATGAATGCCCCTAATTATCACTATGAGGAATGCTCCTGTTATCCTGATTCTAGTGAAATCACATGTGTGTGCAGAGATAACTGGCATGGCTCGAATCGACCGTGGGTTTCTTTCAACCAGAATCTGGAATATCAGATAGGATACATATGCAGTGGGATTTTCGGAGACAATCCACGCCCTAATGATAAGACAGGCAGTTGTGGTCCAGTATCGTCTAATGGAGCAAATGGAGTAAAAGGATTTTCATTCAAATACGGCAATGGTGTTTGGATAGGGAGAACTAAAAGCATTAGTTCAAGAAACGGTTTTGAGATGATTTGGGATCCGAACGGATGGACTGGGACAGACAATAACTTCTCAATAAAGCAAGATATCATAGGAATAAATGAGTGGTCAGGATATAGCGGGAGTTTTGTTCAGCATCCAGAACTAACAGGGCTGGATTGTATAAGACCTTGCTTCTGGGTTGAACTAATCAGAGGGCGACCCAAAGAGAACACAATCTGGACTAGCGGGAGCAGCATATCCTTTTGTGGTGTAAACAGTGACACTGTGGGTTGGTCTTGGCCAGACGGTGCTGAGTTGCCATTTACCATTGACAAG
>cds_ADY72279_A/swine/Hong_Kong/3/2003_2003/01/09_NA_H1N1_Swine_2003
ATGAATCCAAATCAGAAGATAATAACCATTGGTTCGATCTGTATGACAATTGGAATAGCCAGCTTGATATTACAAATTGGAAACATAATATCAATATGGATTAGCCACTCAATTCAAACTGGGAATCAGAATCAGCCTGAAACATGCAATCAAAGCGTCATTAACACTAATTTTGTTGCTGAACAGGCAGTAGTTTCAGTGAAATTAGCGGGCAATTCCTCTCTCTGCCCTGTTAGTGGATGGGCTATATACAGTAAAGATAATAGTGTAAGAATCGGTTCCAAGGGGGATGTGTTTGTCATAAGAGAGCCATTCATCTCATGCTCCCACTTGGAATGCAGAACTTTCTTCTTAACTCAAGGGGCCCTTCTGAATGACAAACATTCTAACGGAACCATTAAGGACAGAAGCCCATATCGAACCTTGATGAGCTGTCCTATTGGTGAAGTTCCTTCTCCATACAACTCAAGGTTTGAGTCAGTCGCTTGGTCAGCAAGTGCCTGCCATGATGGCACCAGTTGGCTAACAATTGGAATTTCTGGCCCAGATAATGGGGCAGTGGCTGTATTGAAATACAATGGCATAATAACAGACACTATCAAGAGTTGGAGAAAAAACATATTAAGAACACAAGAGTCTGAATGTGCATGCGTGAATGGTTCTTGCTTTACTGTAATGACCGATGGACCAAGTAATGGGCAGGCCTCGTACAAGATCTTTAAGATAGAAAGGGGGAAAGTAGTCAAATCAGTCGAGTTGAATGCCCCTAATTATCACTATGAGGAATGCTCCTGTTATCCTGAATCTGGTGAAATCACATGTGTGTGTAGGGATAATTGGCATGGCTCAAATCGGCCGTGGGTTTCTTTTAATCAGAATCTGGAGTATCAAATAGGATACATATGCAGTGGGATTTTCGGAGACAATCCGCGCCCTAATGATAAGACAGGCAGTTGTGGTCCAGTATTTTCTAATGGAACAAATGGGATAAAAGGATTTTCGTTTAAATACGGCAATGGTGTTTGGATAGGGAGAACTAAAAGCACTAGTTCAAGGAAGGGTTTTGAGATGATTTGGGATCCAAACGGATGGACCAGAACAGACGATAAATTCTCAGTAAAGCAAGATATCATAGGAATAACTGATTGGTCAGGATATAGTGGGAGTTTTGTTCAGCATCCAGAATTGACCGGACTGGACTGTATGAGACCTTGCTTTTGGGTTGAACTAATCAGAGGACGACCCAAAGAGAACACAATCTGGACTAGCGGGAGCAGCATATCTTTTTGTGGTGTAAATAGTGACACAGTGGGTTGGTCTTGGCCAGACGGTGCTGAGTTGCCATTCACCATTGACAAG
>cds_ADY71680_A/swine/Hong_Kong/243/2009_2009/02/19_NA_H1N1_Swine_2009
ATGAATCCAAATCAGAAGATAATAACCATTGGTTCGATCTGTATGACAATTGGAATAGCCAGCTTGATACTACAAATTGGAAACATAATATCAATATGGATTAGCCACTCAATTCAAACTGAGAATCAGAATCAGCCTGAAATATGCAATCAAACCGTCATTAACACTAATTTTGTTGCTGAACAGGCAGTAGCTTCAGTGAAATTAGCGGGCAATTCCTCTCTCTGTCCTGTTAGTGGATGGGCTATATACAGTAAAGATAATAGTGTGAGAATCGGTTCCAAGGGGGATGTGTTTGTCATAAGGGAGCCATTCATTTCATGCTCCCACTTGGAATGCAGAACTTTCTTCTTAACTCAAGGGGCCCTTCTGAATGACAAACATTCTAACGGAACCATTAAGGACAGAAGCCCATATCGAACCTTGATGAGCTGTCCTATTGGTGAAGTTCCTTCTCCATACAACTCAAGGTTTGAGTCAGTCGCTTGGTCAGCAAGTGCCTGCCATGATGGCACAAGTTGGCTAACAATTGGAATTTCTGGCCCAGATAATGGGGCAGTGGCTGTGCTGAAATACAATGGCATAATAACAGACACTATCAAGAGTTGGAGAAAAAACATATTAAGAACACAAGAGTCTGAATGTGCATGCGTTAATGGTTCTTGCTTTACAGTAATGACTGATGGACCAAGTAATGGGCAGGCCTCGTACAAGGTCTTTAAGATAGAAAGGGGGAAAGTAGTCAAATCAGTCGAGTTGAATGCCCCTAATTATCACTATGAGGAATGCTCCTGTTATCCTGAATCTGGTGAAATCACATGTGTGTGTAGGGATAATTGGCATGGCTCAAATCGGCCGTGGGTGTCATTTAATCAGAATCTGGAATATCAAATGGGATACATATGCAGTGGGATTTTCGGAGATAATCCACGCCCTAATGATAAAACAGGCAGTTGTGGTCCAGTATTTTCTAATGGGGCAAATGGGGTAAAAGGATTTTCGTTTAAATACGGCAATGGTGTTTGGATAGGGAGAACTAAAAGCACTAGTTCAAGGATGGGTTTTGAGATGATTTGGGATCCGGACGGATGGACCAGAACAGACGATAAATTCTCAGTGAAGCAAGATATCATAGGAATAACTGATTGGTCAGGATACAGTGGGAGTTTTGTTCAACATCCAGAATTGACCGGACTGGATTGTATGAGGCCTTGCTTTTGGGTTGAACTAATCAGAGGGCGACCCAAAGAGAACACAATCTGGACTAGCGGGAGTAGCATATCCTTTTGTGGTGTAAATAGTGACACAGTGGGTTGGTCTTGGCCAGACGGTGCTGAGTTGCCATTCACCATTGACAAG
>cds_ADY71506_A/swine/Hong_Kong/1716/2006_2006/12/01_NA_H1N1_Swine_2006
ATGAATCCAAATCAGAAGATAATAACCATTGGTTCGATCTGTATGACAATTGGAATAGCCAGCTTGATATTACAAATTGGAAACATAATATCAATATGGATTAGCCACTCAATTCAAACTGGGAATCAGAATCAGCCTGAAATATGCAATCAAAACGTCATTAACACTAATTTTGTTGCTGAACAGGCAGTAGCTTCAGTGAAATTAGCGGGCAATTCCTCTCTCTGTCCTGTTAGTGGATGGGCTATATACAGTAAAGATAATAGTGTAAGAATCGGTTCCAAGGGGGATGTGTTTGTCATAAGGGAGCCATTCATTTCATGCTCCCACTTGGAATGCAGAACTTTCTTCTTAACTCAAGGGGCCCTTCTGAATGACAAACATTCTAACGGAACCATTAAGGACAGAAGCCCATATCGAACCTTGATGAGCTGTCCTATTGGTGAAGTTCCTTCTCCATACAACTCAAGGTTTGAGTCAGTCGCTTGGTCAGCAAGTGCCTGCCATGATGGCACAAGTTGGCTAACAATTGGAATTTCTGGTCCAGATAATGGGGCAGTGGCTGTGCTGAAATACAATGGCATAATAACAGACACTATCAAGAGTTGGAGAAAAAACATATTAAGAACACAAGAGTCTGAATGTGCATGCGTTAATGGTTCTTGCTTTACAGTAATGACTGATGGACCAAGTAATGGGCAGGCCTCGTACAAGGTCTTTAAGATAGAAAGGGGGAAAGTAGTCAAATCAGTCGAGTTGAATGCCCCTAATTATCACTATGAGGAATGCTCCTGTTATCCTGAATCTGGTGAAATCACATGTGTGTGTAGGGATAATTGGCATGGCTCAAATCGGCCGTGGGTGTCATTTAATCAGAATCTGGAATATCAAATGGGATACATATGCAGTGGGATTTTCGGAGATAATCCACGCCCTAATGATAAAACAGGCAGTTGTGGTCCAGTATTTTCTAATGGAGCAAATGGGGTAAAAGGATTTTCGTTTAAATACGGCAATGGTGTTTGGATAGGGAGAACTAAAAGCACTAGTTCAAGGAGGGGTTTTGAGATGATTTGGGATCCGGACGGATGGACCAGAACAGACGATAAATTCTCAGTAAAGCAAGATATCATAGGAATAACTGATTGGTCAGGATACAGTGGGAGTTTTGTTCAACATCCAGAATTGACCGGACTGGACTGTATGAGGCCTTGCTTTTGGGTTGAACTAATCAGAGGGCGACCCAAAGAGAACACAATCTGGACTAGCGGGAGTAGCATATCCTTTTGTGGTGTAAATAGTGACACAGTGGGTTGGTCTTGGCCAGACGGTGCTGAGTTGCCATTCACCATTGACAAG
>cds_ADY70968_A/swine/Hong_Kong/8631/2001_2001/03/12_NA_H1N1_Swine_2001
ATGAATACAAATCAAAGAATAATAACCATTGGGACAGTCTGTCTGATAGTTGGAATAGTTAGTCTATTATTGCAGATAGGAAATATAGTCTCATTATGGATAAGCCATTCAATTCAGACTAGAGAAAAAAATCACTCTAAGATATGCAGCCAAAATACCATTAATATCAACATTGCTGATGGACAGGGCGTAACTTCAATAATACTAGCCGGCAATTCCTCTCTTTGCCCAATAAGTGGGTGGGCTATATATAGCAAAGACAATAGCATAAGGATTGGTTCCAAAGGAGACATTTTTGTCATAAGAGAACCATTCATTTCATGCTCTCACTTGGAATGCAGGACCTTTTTTCTGACCCAAGGTGCTTTGCTAAATGACAGGCATTCTAATGGAACCGTCAAGGACAGGAGCCCCTACCGAACCTTAATGAGCTGCCCGATCGGTGAAGCTCCATCTCCGTATAATTCAAGATTCGAATCAGTTGCTTGGTCAGCAAGTGCATGCCATGATGGAATGGGATGGATAACAATTGGGATTTCCGGTCCAGATGATGGAGCAGTGGCTGTTTTGAAATACAATGGCATAATAACAGATACAATAAAAAGTTGGAGAAACAAAATACTAAGAACACAAGAGTCAGAATGTGTTTGCATAAACGGTTCATGTTTTACTATAATGACTGATGGCCCAAGCAATGGGCAAGCCTCGTACAAAATATTCAAAATGAAGAAAGGGAAGATTATTAAGTCAGTTGAGCTGGATGCACCTAATTACCATTATGAGGAATGCTCCTGTTACCCTGATACAGGCAAAGTGGTGTGTGTGTGCAGAGACAATTGGCATGCTTCAAATCGACCGTGGGTCTCCTTCGATCAGAATCTTGACTATCAGATAGGGTACATATGCAGTGGGGTTTTCGGTGATAACCCACGTTCTAATGATGGGAAAGGCAATTGTGGCCCGGCACTTTCTAATGGAGCAAATGGAGTGAAAGGATTTTCATTTAGATATGGCAATGGTGTTTGGATAGGAAGAACTAAAAGTATCAGCTCTAGAAATGGATTTGAGATGATTTGGGATCCAAATGGATGGACGGAAACTGATAGTAGTTTCTCTATGAAGCAGGATATTGTAGCATTGACTGATTGGTCAGGATATAGTGGAAGTTTTGTCCAACATCCTGAATTAACAGGAATGAACTGCATAAGGCCCTGTTTTTGGGTAGAGTTAATAAGAGGACAACCCAAGGAGAGCACAATCTGGACTAGTGGAAGTAGCATTTCTTTCTGTGGCGTGGACAGTAAAACCGCAAGCTGGTCATGGCCAGACGGGGCTGATCTGCCATTCACCATTGACAAG
>cds_ADY70928_A/swine/Hong_Kong/NS241/2000_2000/10/20_NA_H1N1_Swine_2000
ATGAATACAAATCAAAGAATAATAACCATTGGGACAGTCTGTCTGATAGTTGGAATAGTTAGTCTATTATTGCAGATAGGAAATATAGTCTCATTATGGATAAGCCATTCAATTCAGACTAGAGAAAAAAATCACTCTAAGATATGCAGCCAAAATACCATTAATATCAACATTGCTGATGGACAGAGGGTAACTTCAATAATACTAGCCGGCAATTCCTCTCTTTGCCCAATAAGTGGGTGGGCTATATACAGCAAAGACAATAACATAAGGATTGGTTCCAAAGGAGACATTTTTGTCATAAGAGAACCATTCATTTCATGCTCTCACTTGGAGTGCAGAACCTTTTTTCTGACCCAAGGTGCTTTGCTAAATGACAGGCATTCTAATGGAACCGTCAAGGACAGGAGCCCCTACCGAACCTTAATGAGCTGCCCGATCGGTGAAGCTCCATCTCCGTATAATTCAAGATTCGAATCAGTTGCTTGGTCAGCAAGTGCATGCCATGATGGAATGGGATGGATAACAATTGGGATTTCCGGTCCAGATGATGGAGCAGTGGCTGTTTTGAAATACAATGGCATAATAACAGATACAATAAAAAGTTGGAGAAACAAAATACTAAGAACACAAGAGTCAGAATGTGTTTGTATAAACGGTTCATGTTTTACTATAATGACTGATGGCCCAAGCAATGGGCAAGCCTCGTACAAAATATTCAAAATGAAGAAAGGGAAGATTATTAAGTCAGTTGAACTGGATGCACCTAATTACCATTATGAGGAATGCTCCTGTTACCCTGATACAGGCAAAGTGGTGTGTGTGTGCAGAGACAATTGGCATGCTTCAAATCGACCGTGGGTCTCCTTCGATCAGAATCTTGACTATCAGATAGGGTACATATGCAGTGGGGTTTTCGGTGATAACCCACGTTCTAATGATGGGAAAGGCAATTGTGGCCCGGCACTTTCCAATGGAGCAAATGGAGTGAAAGGATTTTCATTTAGATATGGCAATGGTGTTTGGATAGGAAGAACTAAAAGTATCAGCTCTAGAAATGGATTTGAGATGATTTGGGATCCTAATGGATGGACGGAAACTGACAGTAGTTTCTCTATGAAGCAGGATATTGTAGCATCAACTGATTGGTCAGGATATAGTGGAAGTTTTGTCCAACATCCTGAATTAACAGGAATGAACTGCATAAGGCCCTGTTTTTGGGTAGAGTTAATAAGAGGACAACCCAAGGAGAGCACAATCTGGACTAGTGGAAGTAGCATTTCTTTCTGTGGCGTGGACAGTAAAACCGCAAGCTGGTCATGGCCAGACGGGGCTGATCTGCCATTCACCATTGACAAG
>cds_ADY70473_A/swine/Hong_Kong/94/1979_1979/12/28_NA_H1N1_Swine_1979
ATGAATACAAATCAAAGAATAATAACCATTGGGACAATCTGTCTAATAGTTGGAATAATTAGTCTATTATTGCAGATAGGAAATATAATCTCGTTATGGATAAGCCATTCAATTCAGACTGGAGAAAAAAGCCATCCTGAGGCATGCAATCAAAGTGTCATTAATACCAATATTGCTACTGGACAGAGTGTGACTCCAATAATACTAGCCGGCAATTCCTCTCTTTGCCCAATCAGTGGGTGGGCTATATACAGCAAAGACAATAGCATAAGGATTGGTTCCAAAGGAGACATTTTTGTCATAAGAGAGCCATTCATTTCATGCTCTCACTTGGAATGCAGAACCTTTTTTCTGACCCAAGGCGCTTTGCTGAATGACAGACATTCTAATGGAACCGTCAAGGACAGGAGTCCTTATAGAACCTTAATGAGCTGCCCCATCGGTGAAGCTCCATCTCCGTACAATTCAAGGTTCGAATCAGTTGCTTGGTCAGCAAGTGCATGCCATGATGGAATGGGATGGCTAACAATAGGGATTTCCGGCCCAGATAATGGAGCAGTGGCTGTTTTAAAATACAATGGTATAATAACAGATACAATAAAAAGTTGGAGAAACAAAATATTAAGAACACAAGAGTCTGAATGTGTTTGTATAAACGGTTCGTGTTTTACTATAATGACTGACGGCCCAAGCAATGGGCAAGCCTCGTACAAAATATTCAAAATGGAGAAAGGGAAGATTATTAAGTCAATTGAGCTGGATGCACCTAATTACCACTATGAGGAATGCTCCTGTTACCCTGATACAGGCAAAGTGGTGTGTGTGTGCAGAGACAATTGGCATGCTTCGAATCGACCATGGGTCTCTTTCGATCAGAATCTTGATTATCAAATAGGGTACATATGCAGTGGGGTTTTCGGTGATAATCCGCGTTCTAATGATGGGAAAGGCAATTGTGGCCCAGTACTTTCTAATGGAGCAAATGGAGTGAAGGGGTTTTCATTTAGATATGGCAATGGTGTTTGGATAGGAAGAACTAAAAGTATCAGCTCTAGAAGTGGATTTGAGATGATTTGGGATCCTAATGGATGGACAGAAACTGATAGTAGTTTCTCTGTGAAGCAAGATATTATAGCATCGACTGATTGGTCGGGGTACAGTGGAAGTTTTGTCCAACATCCTGAATTAACAGGAATGAATTGTATAAGGCCTTGTTTCTGGGTAGAGTTGATCAGAGGGCAACCCAAGGAGAGCACAATCTGGACTAGTGGGAGCAGCATTTCTTTCTGTGGCGTGAACAGTGGTACTGCAAGCTGGTCATGGCCAGACGGAGCTGATTTGCCATTCACCATTGACAAG
>cds_ADI46336_A/swine/Banten/UT2071/2005_2005//_NA_H5N1_Swine_2005
ATGAATCCAAATCAGAAGATAATAACCATTGGATCAATCTGTATGGTAATTGGAATAGTTAGCTTAATGTTACAAATTGGGAACATGATCTCAATATGGATCAGTCAATCAATTCAGACAGGGAATCAACACCAAGCTGAATCA------------------AATACTAACCCTCTTACTGAGAAAGCTGTGGCTTCAGTAACATTAGCGGGCAATTCATCTCTTTGCCCCATTAGAGGATGGGCTGTACACAGTAAGGACAACAGTATAAGGATCGGTTCCAAGGGAGATGTGTTCGTTATTAGAGAGCCGTTCATCTCATGCTCCCACTTGGAATGCAGAACTTTCTTTTTGACCCAGGGAGCCTTGCTGAATGACAAGCACTCCAACGGGACTGTCAAAGACAGAAGCCCTCACAGATCACTGATGAGTTGTCCTGTGGGTGAGGCTCCCTCCCCATATAATTCAAGGTTTGAGTCTGTTGCTTGGTCAGCAAGTGCTTGCCATGATGGCACTAGTTGGTTGACAATTGGAATTTCTGGCCCAGACAATGGGGCTGTGGCTGTATTGAAATACAATGGCATAATAACAGACACTATCAAGAGTTGGAGGAACAACATATTGAGAACTCAAGAGTCTGAATGTGCATGTGTAAATGGCTCTTGCTTTACTGTAATGACTGATGGACCAAGTAATGGGCAAGCATCATATAAGATCTTCAAAATGAAAAAAGGGAAAGTGGTTAAATCAGTCGAATTGGATGCTCCTAATTATCACTATGAGGAGTGCTCCTGTTATCCTGATGCCGGCGAAATCACATGTGTGTGCAGGGATAATTGGCATGGCTCAAATAGGCCATGGGTATCTTTCAATCAAAATTTGGAGTATCAAATAGGGTATATATGCAGTGGAGTTTTCGGAGACAATCCACGCCCCGATGATGGGACAGGTAGTTGTGGTCCGATGTTCCCTAACGGGGCATATGGGGTAAAAGGGTTTTCATTTAAATACGGCAATGGTGTTTGGATCGGGAGAACCAAAAGCACTAATTCCAGGAGCGGCTTTGAAATGATTTGGGATCCAAATGGGTGGACTGGAACGGACAGTAGTTTTTCGGTGAAACAAGATATAGTAGCAATAACTGATTGGTCAGGATATAGCGGGAGTTTTGTCCAGCATCCAGAACTGACAGGATTAGATTGCATAAGACCTTGTTTCTGGGTTGAGTTAATCAGAGGGCGGCCCAAAGAGAGCACAATTTGGACTAGTGGGAGCAGCATATCTTTTTGTGGTGTAAATAGTGACACTGTGAGTTGGTCTTGGCCAGACGGTGCTGAGTTGCCATTCACCATTGACAAG
>cds_ADD64909_A/swine/OR/10-004060/2009_2009/12/31_NA_H1N1_Swine_2009
ATGAATACAAACCAAAGAATAATAACCATTGGGACAGTGTGTCTAATAGTTGGAATAGTTAGTCTATTATTGCAGATAGGAAATATAGTCTCGTTATGGATAAGCCATTCAATTCAGACTGGGGAAAGAAACCACCCTGAAACATGCAGCCAAAATGTCATTAATACCAACATTGTTGATGGACAGGGCGTAACTTCAATAATACTAGCCGGCAACTCCTCTCTTTGTCCAATAAGTGGGTGGGCTATATACAGCAAAGACAATAGCATAAGAATTGGTTCCAAAGGAGACATTTTTGTCATAAGAGAACCATTCATTTCATGCTCTCACTTGGAGTGCAGAACTTTTTTTCTGACCCAAGGTGCTTTGCTGAATGACAGGCATTCTAATGGAACCGTCAAGGACAGGAGTCCTTATAGAACCTTAATGAGCTGCCCGATTGGTGAAGCTCCATCTCCATATAATTCAAGGTTCGAATCAGTTGCTTGGTCAGCAAGTGCATGCCATGATGGAATGGGGTGGCTAACAATCGGGATTTCCGGTCCGGATAATGGAGCAGTAGCTGTTTTGAAATACAATGGTATAATAACAGATACAATAAAGAGTTGGAGAAACAAAATACTAAGAACACAAGAATCAGAATGTGTTTGTATAAACGGTTCATGTTACACTGTAATGACTGATGGCCCAAGCAATGGGCAGGCCTCGTACAAAATATTCAAAATGGAGAAAGGGAAGATTACTAAGTCAGTTGAGCTGGATGCACCTAACTACCACTATGAGGAATGCTCCTGTTACCCTGATACAGGCAAGGTGGTGTGTGTGTGCAGAGACAATTGGCATGCTTCGAATCGACCATGGGTTTCTTTCGATCAGAATCTTAATTATCAGATAGGGTACATATGCAGTGGGGTTTTCGGTGATAATCCGCGTTCTAATGATGGGAAAGGCGATTGTGGGCCAGTACCTTCTAATGGAGCAAATGGAGTGAAAGGATTCTCATTTAGGTATGGCAATGGTGTTTGGATAGGGAGAACTAAAAGCATGAGTTCTAGAAGTGGGTTTGAGATGATTTGGGATCCAAATGGATGGACGGAAACTGATAGTAGTTTCTCTATAAAGCAGGATATTATAGCATTAACTGATTGGTCAGGATACAGTGGAAGTTTTGTCCAACATCCCGAATTAACAGGAATGAACTGCATAAAGCCTTGTTTCTGGGTAGAGTTAATCAGAGGACAACCCAAGGAGAGCACAATCTGGACTAGTGGAAGCAGCATTTCTTTCTGTGGCGTGGACAGTGAAACCGCAAGCTGGTCATGGCCAGACGGAGCTGATCTGCCATTCATCATTGACAAG
>cds_ACR26704_A/swine/North_Carolina/43110/2003_2003//_NA_H1N1_Swine_2003
ATGAATACAAATCAAAGAATAATAACCATTGGAACAGTCTGTCTGATAGTTGGAATAGTTAGTCTGTTATTGCAGATAGGAAATATAGTCTCGTTATGGATAAGCCATTCAATTCAGACTGGAGAAAGAAACCACCCTGAAACATGCAGCCAAAATGTCATTAATATCAACATTGCTGATGGACAGGGCGTGACTTCAATAATACTAGCCGGCAATTCCTCCCTTTGTCCAATAAGTGGGTGGGCTATATACAGCAAAGACAATAGCATAAGAATTGGTTCCAAAGGAGACATTTTTGTCATAAGAGAACCATTCATTTCATGCTCTCACTTGGAGTGCAGAACTTTTTTTCTGACCCAAGGTGCTTTGCTGAATGACAGGCATTCCAATGGAACAGTCAAGGACAGGAGTCCTTATAGAACCTTAATGAGCTGCCCGATTGGTGAAGCTCCATCCCCGTATAATTCAAGGTTCGAATCAGTTGCTTGGTCAGCAAGTGCATGCCATGATGGAATGGGATGGCTAACAATCGGGATTTCCGGTCCAGATAATGGAGCAGTAGCTGTTTTGAAATACAATGGTATAATAACAGATACAATAAAAAGTTGGAGAAACAAAATACTAAGAACACAAGAGTCAGAATGTGTTTGTATAAACGGTTCATGTTTTACTATAATGACTGATGGCCCAAGCAATGGGCAGGCCTCGTACAAAATATTCAAAATGGAGAAAGGGAAGATTATTAAGTCAGTTGAGCTGGATGCACCTAATTACCACTATGAGGAATGCTCCTGTTACCCTGATACAGGCAAGGTGGTGTGTGTGTGCAGAGACAATTGGCATGCTTCGAATCGACCATGGGTCTCTTTCGATCAGAATCTTAATTATCAGATAGGGTACATATGCAGTGGGGTTTTCGGTGATAACCCGCGTTCTAATGATGGGAAAGGCAATTGTGGCCCAGTACTTTCTAATGGAGCAAATGGAGTGAAAGGATTCTCATTTAGATATGGCAATGGTGTTTGGATAGGAAGAACTAAAAGTATCAGCTCTAGAAGTGGATTTGAGATGATTTGGGATCCAAATGGATGGACGGAAACTGATAGTAGTTTCTCTATAAAGCAGGATATTATAGCATTAACTGATTGGTCAGGATACAGTGGAAGTTTTGTCCAACATCCCGAATTAACAGGAATGAACTGCATAAAGCCTTGTTTCTGGGTAGAGTTAATCAGAGGGCAACCCAAGGAGAGCACAATCTGGACTAGTGGAAGCAGCATTTCTTTCTGTGGCGTGGACAGTGAAACCACAAGCTGGTCATGGCCAGACGGAGCTGATCTGCCATTCACCATTGACAAG
>cds_ABR28738_A/swine/Wisconsin/641/1980_1980//_NA_H1N1_Swine_1980
ATGAATACAAATCAAAGAATAATAACCATTGGGACAATCTGTCTAATAGTTGGAATAGTTAGTCTATTATTGCAGATAGGAAATATAGTCTCGTTATGGATAAGCCATTCAATTCAGACTGGAGAAAAAAGCCACCCTGAGGTATGCAACCAAAGTGTCATTAATACCAATATTGCTGCTGGACAGGGTGTGACTCCAATAATACTAGCCGGCAATTCCTCTCTTTGCCCAATAAGTGGGTGGGCTATATACACCAAAGACAATAGCATAAGGATTGGTTCCAAAGGAGACATTTTTGTCATGAGAGAGCCATTCATTTCATGCTCTCACTTTGAGTGCAGAACCTTTTTTCTGACCCAAGGCGCTTTGCTGAATGACCGGCATTCTAATGGAACCGTCAAGGACAGGAGTCCTTATAGAACCTTAATGAGCTGCCCCATCGGTGAAGCTCCATCTCCGTACAATTCAAGGTTCGAATCAGTTGCTTGGTCAGCAAGTGCATGCCATGATGGAATGGGATGGCTAACAATCGGGATTTCCGGTCCAGATAATGGAGCAGTGGCTGTTCTAAAATACAATGGTATAATAACAGATACAATAAAAAGTTGGAGAAACAAAATATTAAGAACACAAGAGTCTGAATGTGTTTGTATAAACGGTTCGTGTTTTACTATAATGACTGACGGCCCAAGCAATGGGCAAGCCTCGTACAAAATATTCAAAATGGAGAAAGGGAAGATTATTAAGTCGATTGAACTGGATGCACCTAATTACCACTATGAGGAATGCTCCTGTTACCCTGATACAAGCAAAGTGGTGTGTGTGTGCAGAGACAATTGGCATGCTTCGAATCGACCATGGGTCTCTTTCGATCAGAATCTTGATTATCAAATAGGGTACATATGCAGTGGGGTTTTCGGTGATAACCCGCGTTCTAATGATGGGAAAGGCAATTGTGGCCCAGTACTTTCTAATGGAGCAAATGGAGTGAAGGGGTTTTCATTTAGATATGGCAATGGTGTTTGGATAGGAAGAACTAAAAGTATCAGCTCTAGAAGTGGATTTGAGATGATTTGGGATCCTAATGGATGGACAGAAACTGATAGTAGTTTCTCTATGAAGCAAGATATTATAGCATTAACTGATTGGTCGGGATACAGTGGAAGTTTTGTCCAACATCCTGAATTAACAGGAATGAACTGCATAAGGCCTTGTTTCTGGGTAGAGTTAATCAGAGGGCAACCCAAGGAGAGCACAATCTGGACTAGTGGAAGCAGCATTTCTTTCTGTGGCGTGAACAGTGAAACTGCAAGCTGGTCATGGCCAGACGGAGCTGATCTGCCATTCACCATTGACAAG
>cds_ABR15833_A/swine/Tennessee/19/1977_1977//_NA_H1N1_Swine_1977
ATGAATACAAATCAAAGAATAATAACCATTGGGACAATCTGTTTAATAGTTGGAATAATTAGTCTATTATTGCAGATAGGAAATATAATCTCGTTATGGATAAGCCATTCAATTCAGACTGGAGAAAAAAGCCATCCTGAGGTATGCAACCAAAGTGTCATTAATACCAATATTGCTGCTGGACAGGGTGTGACTCCAATAATACTAGCTGGCAATTCCTCTCTTTGCCCAATCAGTGGGTGGGCTATATACAGCAAAGACAATAGCATAAGGATTGGTTCCAAAGGAGACATTTTTGTCATGAGAGAGCCATTCATTTCATGCTCTCACTTGGAATGCAGAACCTTTTTTCTGACCCAAGGCGCTTTGCTGAATGACAGGCATTCTAATGGAACCGTCAAGGACAGGAGTCCTTATAGAACCTTAATGAGCTGCCCCATCGGTGAAGCTCCATCTCCGTATAATTCAAGGTTCGAATCAGTTGCTTGGTCAGCAAGTGCATGCCATGATGGAATGGGATGGCTAACAATCGGGATTTCCGGTCCAGATAATGGAGCAGTGGCTGTTTTAAAATACAATGGTATAATAACAGATACAATAAAAAGTTGGAGAAACAAAATATTAAGAACACAAGAGTCTGAATGTGTTTGTATAAACGGTTCGTGTTTTACTATAATGACTGACGGCCCAAGCAATGGACAAGCCTCGTACAAAATATTCAAAATGGAGAAAGGGAAGATTATTAAGTCAATTGAGCTGGATGCACCTAATTACCACTATGAGGAATGCTCCTGTTACCCTGATACAGGCAAAGTGATGTGTGTGTGCAGAGACAATTGGCATGCTTCGAATCGACCATGGGTCTCTTTCGATCAGAATCTTGATTATCAAATAGGGTACATATGCAGTGGGGTTTTCGGTGATAATCCGCGTTCTAATGATGGGAAAGGCAATTGTGGCCCAGTACTTTCTAATGGAGCAAATGGAGTGAAGGGGTTTTCATTTAGATATGGCAATGGTGTTTGGATAGGAAGAACTAAAAGTATCAGCTCTAGAAGTGGATTTGAGATGATTTGGGATCCTAATGGATGGACAGAAACTGATAGTAGTTTCTCTATGAAGCAAGATATTATAGCATTAACCGATTGGTCGGGATACAGTGGAAGTTTTGTCCAACATCCTGAATTAACAGGAATGAACTGCATAAGGCCTTGTTTCTGGGTAGAGTTAATCAGAGGGCAACCCAAGGAGAGCACAATCTGGACTAGTGGAAGCAGCATTTCTTTCTGTGGCGTGAACAGTGGCACTGCAAGCTGGTCATGGCCAGACGGAGCTGATCTGCCATTCACCATTGACAAG
>cds_ABQ45417_A/swine/Tennessee/3/1976_1976//_NA_H1N1_Swine_1976
ATGAATACAAATCAAAGAATAATAACCATTGGGACAATCTGTCTAATAGTTGGAATAATTAGTCTATTATTGCAGATAGGAAATATAATCTCGTTATGGATAAGCCATTCAATTCAGACTGGAGAAAAAAGCCATCCTGAGGTATGCAACCAAAGTGTCATTAATACCAATATTGCTGCTGGACAGGGTGTGACTCCAATAATACTAGCCGGCAATTCCTCTCTTTGCCCAATCAGTGGGTGGGCTATATACAGCAAAGACAATAGCATAAGGATTGGTTCCAAAGGAGACATTTTTGTCATGAGAGAGCCATTCATTTCATGCTCTCACTTGGAATGCAGAACCTTTTTTCTGACCCAAGGCGCTTTGCTGAATGACAGGCATTCTAATGGAACCGTCAAGGACAGGAGTCCTTATAGAACCTTAATGAGCTGCCCCATCGGTGAAGCTCCATCTCCGTACAATTCAAGGTTTGAATCAGTTGCTTGGTCAGCAAGTGCATGCCATGATGGAATGGGATGGCTAACAATCGGGATTTCCGGTCCAGATAATGGAGCAGTGGCTGTTTTAAAATACAATGGTATAATAACAGATACAATAAAAAGTTGGAGAAACAAAATATTAAGAACACAAGAGTCTGAATGTGTTTGTATAAACGGTTCGTGTTTTACTATAATGACTGACGGCCCAAGCAATGGGCAAGCCTCGTACAAAATATTCAAGATGGAGAAAGGGAAGATTATTAAGTCAATTGAGCTGGATGCACCTAATTACCACTATGAGGAATGCTCCTGTTACCCTGATACAGGCAAAGTGGTGTGTGTGTGCAGAGACAATTGGCATGCTTCGAATCGACCATGGGTCTCTTTCGATCAGAATCTTGATTATCAAATAGGGTACATATGCAGTGGGGTTTTCGGTGATAATCCGCGTTCTAATGATGGGAAAGGCAATTGTGGCCCAGTATTTTCTAATGGAGCAAATGGAGTGAAGGGGTTTTCATTTAGATATGGCAATGGTGTTTGGATAGGAAGAACTAAAAGTATCAGCTCTAGAAGTGGTTTTGAGATGATTTGGGATCCTAATGGATGGACAGAAACTGATAGTAGTTTCTCTATGAAGCAAGATATTGTAGCATTAACTGATTGGTCGGGATACAGTGGAAGTTTTGTCCAACATCCTGAATTAACAGGAATGAACTGCATAAGGCCTTGTTTCTGGGTAGAGTTAATCAGAGGGCAACCCAAGGAGAGCACAATCTGGACTAGTGGAAGCAGCATTTCTTTCTGTGGCGTGAACAGTGGCACTGCAAGCTGGTCATGGCCAGACGGAGCTGATCTGCCATTCACCATTGACAAG
>cds_AAF77044_A/swine/Iowa/15/1930_1930//_NA_H1N1_Swine_1930
ATGAATACAAATCAAAAAATAATAACCATTGGGTCAATCTGTCTAATAGTTGGAATAACTAGCCTAATATTACAAATAGGGAATATAATCTCAATATGGATTAGCCATTCAATTCAAACTAGAGATCAAAACCATCCTGAAACATGCAACCAAAGCATCATTAATGCTAACATTGTTGCTGGACAGGATGCAACTTCAATGATATTAGCCGGCAATTCCTCTCTTTGCCCTATCAGTAGGTGGGCTATATACAGCAAAGACAATAGCATAAGAATTGGTTCCAAAGGAGACATTTTTGTCATAAGAGAACCGTTTATTTCATGCTCTCACTTGGAATGCAGAACCTTTTTTCTGACTCAAGGCGCTTTGCTGAATGACAAGCATTCAAATGGAACCGTCAAGGACAGAAGCCCTTATAGAACCTTAATGAGCTGCCCTATTGGTGAAGCTCCATCTCCGTACAATTCAAGGTTCGAATCGGTTGCTTGGTCAGCAAGTGCATGCCATGATGGCATGAGCTGGCTAACAATCGGAATTTCCGGTCCAGATAATGGAGCAGTGGCTGTATTAAAATACAATGGTATAATAACAGATACCATCAAAAGTTGGAGGAACAAAATATTGAGAACGCAAGAGTCTGAATGTGCCTGTGTAAATGGTTCATGTTTTACTATAATGACCGATGGCCCAAGTAATGGGCAGGCCTCGTACAAAATCTTCAAGATAGAGAAGGGGAGGATTATTAAATCAATTGAGTTGAATGCACCTAATTACCACTACGAGGAATGCTCCTGTTATCCTGATACAAGTAAAGTAATGTGTGTGTGCAGAGACAACTGGCATGGTTCGAACCGACCATGGGTGTCTTTCGATCAAAATCTGGATTATCAAATAGGATACATCTGCAGTGGGGTTTTCGGTGACAACCCACGTTCCAATGATGGAACAGGCAGCTGTGGTCCAGTGTCTTCTAATGGAGCAAATGGAGTAAAAGGATTTTCGTTTAGATATGGCAATGGTGTTTGGATAGGAAGAACTAAAAGTATCAGTTCCAGAAGCGGATTTGAGATGATTTGGGATCCTAATGGGTGGACAGAGACTGATAGTAGTTTCTCTGTGAAACAAGATATTGTAGCAATAACTGATTGGTCAGGGTACAGCGGGAGTTTCGTTCAACATCCTGAACTAACAGGACTGGACTGCATAAGGCCTTGCTTCTGGGTTGAGTTAATCAGAGGACAACCTAAGGAGAACACAATCTGGACTAGTGGGAGCAGCATTTCCTTTTGTGGCGTGAATAGTGATACTGTAGGCTGGTCTTGGCCAGACGGCGCTGAGTTGCCATTCACCATTGACAAG
>cds_BAM78342_A/swine/Yamagata/11/2010_2010/01/12_NA_H1N1_Swine_2010
ATGAATCCAAACCAAAAGATAATAACCATTGGTTCGGTCTGTATGACACTTGGAATGGCTAACTTAATATTACAAATTGGAAACATAATCTCAATATGGATTAGCCACTCAATTCAACTTGGGAATCAAAATCAGATTGAAACATGCAATCAAAGCGTCATTAACACCAACTTTGCTGCTGGACAGTCAGTGGTTTCCGTGAAATTAGCGGGCAATTCCTCTCTCTGCCCTGTTAGTGGATGGGCTATATACAGTAAAGACAACAGTATAAGAATCGGTTCCAAGGGGGATGTGTTTGTCATAAGGGAACCATTCATATCATGCTCCCCCTTGGAATGCAGAACCTTCTTCTTGACTCAAGGGGCCTTGCTAAATGACAAACATTCCAATGGAACCATTAAAGACAGGAGCCCATATCGAACCCTAATGAGCTGTCCTATCGGTGAAGTTCCCTCTCCATACAACTCAAGATTTGAGTCAGTCGCTTGGTCAGCAAGTGCTTGTCATGATGGCATCAATTGGCTAACAATTGGAATTTCTGGCCCAGACAATGGGGCAGTGGCTGTGTTAAAGTACAACGGCATAATAACAGACACTATCAAGAGTTGGAGAAACAATATATTGAGAACACAAGAGTCTGAATGTGCATGTGTAAATGGTTCTTGCTTTACTGTAATGACCGATGGACCAAGTGATGGACAGGCCTCATACAAGATCTTCAGAATAGAAAAGGGAAAGATAGTCAAATCAGTCGAAATGAATGCCCCTAATTATCACTATGAGGAATGCTCCTGTTATCCTGATTCTAGTGAAATCACATGTGTGTGCAGGGATAACTGGCATGGCTCGAATCGACCGTGGGTGTCTTTCAACCAGAATCTGGAATATCAGATAGGATACATATGCAGTGGGATTTTCGGAGACAATCCACGCCCTAATGATAAGACAGGCAGTTGTGGTCCAGTATCGTCTAATGGAGCAAATGGAGTAAAAGGATTTTCATTCAAATACGGCAATGGTGTTTGGATAGGGAGAACTAAAAGCATTAGTTCAAGAAACGGTTTTGAGATGATTTGGGATCCGAACGGATGGACTGGGACAGACAATAACTTCTCAATAAAGCAAGATATCGTAGGAATAAATGAGTGGTCAGGATATAGCGGGAGTTTTGTTCAGCATCCAGAACTAACAGGGCTGAATTGTATAAGACCTTGCTTCTGGGTTGAACTAATCAGAGGGCGACCCAAAGAAAACACAATCTGGACTAGCGGGAGCAGCATATCCTTTTGTGGTGTAAACAGTGACACTGTGGGTTGGTCTTGGCCAGACGGTGCTGAGTTGCCATTTACCATTGACAAG
>cds_BAL70414_A/swine/Saraburi/NIAH100761-22/2009_2009/01/_NA_H1N1_Swine_2009
ATGAATCCAAACCAGAAGATAATAATCATTGGTTCAGTCTGTGTGACGATTGGAATAGCCAACTTGATATTACAAATTGGAAACATAATCTCAATATGGATTAGCCGTTCAACTCAAGTTGGGAATCAAAATCAGACTGAAGCATGCAACCAAAGAGTCATTAACATCAATTTTGTTGCTAAACAGGCAGTAATTTCAATGAAATTAGCGGGAAATTCCTCTCTTTGCCCTGTTAGTGGGTGGGCTATATATAGTAAGGATAATAGTGTAAGAATTGGTTCCAAGGGGGACGTGTTTGTAATAAGAGAACCATTCATCTCATGCTCTAACTTTGAATGCAGAAACTTCTTCTTGACTCAGGGTGCCCTGCTGAATGACAAGCACTCTAATGGAACCATTAAAGACAGAAGCCCATATAGAACACTGATGAGCTGTCCTATTGGTGAAGTTCCTTCCCCATATAACTCAAGATTTGAGTCAGTCGCTTGGTCAGCAAGTGCCTGCCATGATGGCACCAGTTGGCTGACAATCGGAATTTCTGGCCCAGACAACGGGGCAGTGGCTGTGCTGAAATACAATGGAATAATAACAGACACCATCAAAAGTTGGAGAAACAATATATTGAGAACACAAGAGTCTGAATGTGCATGTATGGATGGTTCTTGTTTTACTTTAATGACCGATGGACCTAGTGATGGGCAGGCCTCATATAAAATCTTCAAAATAGAAAAGGGAAAAATAGTCAAATCAGTCGAGTTGAATGCCCCCAATTATCACTACGAGGAATGCTCCTGTTACCCTGAATCTGGTGAAATCATATGTGTGTGCAGGGATAACTGGCATGGCTCAAATCGACCGTGGGTGTCTTTCAATCAGAATCTGGAGTATCAAATAGGGTACATATGCAGTGGGGTTTTCGGAGACAATCCGCGCCCAAATGATAGAACAGGCAGTTGCGGTCCAGTATCTTCCAATGGAGCAAATGGAGTAAAAGGATTTTCCTTCAAATATGGCAATGGTGTTTGGATAGGGAGAACTAAAAGCACTAGTTCAAGGAGCGGGTTTGAGATGATTTGGGACCCAAACGGATGGACCGAAACTGACAATAACTTCTCAGTAAAGCAAGATATCATAGGAATAACTGATTGGTCAGGATACAGCGGGAGTTTTGTTCAGCACCCAGAACTGACCGGGATGGATTGTATGAGACCTTGCTTTTGGGTTGAACTAATCAGAGGGCGACCAAAAGAGAACACAATCTGGACTAGTGGGAGCAGCATATCCTTTTGTGGTGTGAATAGCGACACTGTAGGTTGGTCTTGGCCAGACGGTGCTGAGTTGCCATTTACTATTGACAAG
>cds_AQA27991_A/swine/Illinois/A01671425/2016_2016/12/15_NA_H1N1_Swine_2016
ATGAATACAAATCAAAGAATAATAACCATTGGGACAGTTTGCATGATAGTTGGAATGATCAGTCTATTGTTACAGGTAGGAAACATAGTCTCATTATGGATTAGCCATTCAATTCAGACCGAATGGGAAAATCACACTGGGGTGTGCAACCAAAGTGTCATTAATATTAAAATTGCTACTATACAGGATGTGACTCCGATTATACTAGCCGGCAATTCATCACTTTGCCCAGTAAGTGGGTGGGCTGTATACAGCAAAGACAATAGCATAAGGATTGGTTCTAAAGGGGACATTTTTGTCATAAGAGAACCATTCATTTCATGCTCTCAATTGGAATGCAGAACCTTCTTTCTGACCCAAGGTGCTTTGCTGAATGACAAACATTCTAATGGGACCGTCAAGGACAGGAGTCCCTATAGAACCCTGATGAGCTGTCCCATCGGCGAAGCCCCATCTCCGTACAACTCAAGGTTCGAATCAGTTGCTTGGTCAGCAAGTGCATGCCATGATGGGATGGGATGGCTAACAATCGGAATCTCTGGTCCAGATAATGGAGCAGTAGCTGTTTTAAAATACAACGGTATAATAACAGATACAATAAAAAGTTGGAGAAACAAAATATTAAGAACACAAGAGTCGGAGTGTGTTTGTATGAACGGTTCTTGTTTTACTGTATTAACTGATGGCCCAAGCAATGGGCAAGCCTCGTACAAAATATTTAAAGTGGAAAAAGGGAAAATAATTAAGTCAGTTGAGCTGGATGCCCCCAATTACCACTATGAAGAATGCTCATGTTATCCTGATACAGGCAAGGTAATGTGTGTTTGCAGAGACAATTGGCATGCCTCAAACCGACCATGGGTCTCTTTCAATCAGAATCTTGACTATCAAATAGGATACATATGCAGTGGAGTTTTCGGTGATAACCCTCGTTCCACTGATGGAAAGGGCAATTGTGGCCCAGTACTTTCTAATGGAGCAAATGGAGTGAAAGGATTCTCATATAGATATGGTAATGGTGTTTGGATAGGAAGAACTAAGAGTATCAACTCCAGAAGTGGATTTGAAATGATTTGGGATCCAAATGGGTGGACTGAAACTGATAGTAGTTTCTCTAAGAAGCAGGACATTATAGCATTGAATGATTGGTCAGGATACAGTGGGAGTTTTGTCCAACATCCTGAATTAACAGGAATGAATTGCATAAGGCCTTGTTTCTGGGTGGAGTTAATCAGAGGGCAACCCAAGGAAAGCACAATCTGGGCCAGCGGAAGCAGCATCTCTTTCTGTGGCGTAAATAGTGAAACCGCAAGCTGGTCATGGCCAGACGGAGCTGATCTGCCATTCACCATTGACAAG
>cds_AOS87387_A/swine/Iowa/A01778505/2016_2016/08/12_NA_H1N1_Swine_2016
ATGAATACAAATCAAAGAATAATAACCATTGGGACAATTTGCATGGTAGTTGGAGTAATCAGTCTATTGTTACAGATAGGAAACATAATCTCGTTATGGATTAGCCATTCAATTCAGACCGGATGGGAAAATCACACTGGGGTGTGCAACCAAAGTGTCATTAATATTAAAATTGCTACTATACAGGATGTGACTCCGATTGTACTAGCCGGCAATTCATCACTTTGCCCAGTAAGTGGGTGGGCTGTATACAGCAAAGACAATAGCATAAGGATTGGTTCTAAAGGGGACATTTTTGTCATAAGAGAACCATTCATTTCATGCTCTCAATTGGAATGCAGAACCTTCTTTCTGACCCAAGGTGCTTTGCTGAATGACAAACATTCTAATGGAACCGTCAAGGACAGGAGTCCCTATAGAACCCTGATGAGCTGCCCCATCGGTGAAGCCCCATCTCCGTACAACTCAAGGTTCGAATCAGTTGCTTGGTCAGCAAGTGCATGCCATGATGGGATGGGATGGCTAACAATCGGAATCTCTGGTCCAGATAATGGAGCAGTAGCTGTTTTAAAATACAACGGTATAATAACAGATACAATAAAAAGTTGGAGAAACAAAATATTAAGAACACAAGAGTCGGAGTGTGTTTGTATGAACGGTTCTTGCTTTACTGTATTAACTGATGGCCCAAGCAATGGGCAAGCCTCGTACAAAATATTTAAAGTGGAAAAAGGAAAAATAGTTAAGTCAATTGAGCTGGATGCCCCCAATTACCACTATGAAGAATGCTCATGTTATCCTGATACAGGCAAAGTAATGTGTGTTTGCAGAGACAATTGGCATGCCTCGAACCGGCCATGGGTCTCTTTCAATCAGAATCTTGACTATCAAATAGGATACATATGTAGTGGAGTTTTCGGTGATAACCCTCGTTCCACTGATGGGAAAGGCAATTGTGGCCCAGTACTTTCTAATGGAGCAAATGGAGTGAAAGGATTCTCATATAGGTATGGTAATGGTGTTTGGATAGGAAGAACTAAGAGTACCAACTCCAGAAGTGGATTTGAAATGATTTGGGATCCAAATGGGTGGACTGAAACTGATAGTAGTTTCTCTATGAAGCAGGACATTATAGCATTGAATGATTGGTCAGGATACAGTGGAAGTTTTGTCCAACATCCTGAATTAACAGGAATGAATTGCATAAGGCCATGTTTCTGGGTGGAGTTAGTCAGAGGGCAACCCAAGGAAAGCACAATCTGGGCTAGCGGAAGCAGCATCTCTTTCTGTGGCGTAAATAGTGAAACCGCAAGCTGGTCATGGCCAGACGGAGCTGATCTGCCATTCACCATTGACAAG
>cds_AND99783_A/swine/Oklahoma/A01377755/2016_2016/04/08_NA_H1N1_Swine_2016
ATGAATGCAAATCAAAGAATAATAACCATTGGGACAGTTTGTATGATAGTTGGAATAATCAATCTATTGTTACAGATAGGAAACATAGTCTCATTATGGATTAGCCATTCAATTCAGACCGGATGGGAAAACCACACCGAGATGTGCAATCAAAGTATCATTAATACCAACATTGCTGCTATACAGGATATGACTTCGATTATACTAGCCGGCAATTCCTCGCTTTGCCCAGTGAGTGGATGGGCTATATACAGCAAAGACAATAGCATAAGGATTGGTTCTAAAGGGGACATTTTTGTCATAAGAGAACCATTCATTTCATGCTCTCAATTGGAATGCAGAACCTTTTTTCTGACCCAAGGCGCTTTGCTGAATGACAAGCATTCCAATGGAACCGTCAAGGACAGGAGCCCCTATAGAACCTTGATGAGCTGCCCCATCGGTGAAGCTCCATCTCCATACAACTCAAGGTTCGAATCGGTTGCTTGGTCAGCAAGTGCATGCCATGATGGGATGGGATGGCTAACAGTCGGAATCTCTGGTCCAGATAATGGAGCAGTAGCTGTTTTAAAATACAACGGTATAATAACAGATACAATAAAAAGTTGGAGAAACAAAATATTAAGAACACAAGAGTCGGAATGTGTTTGCATTAACGGTTCTTGTTTTACTGTATTAACTGATGGCCCAAGCAATGGGCAGGCCTCATACAAAATATTTAAAGTGGAAAAAGGAAAAATAATTAAATCAATTGAGCTGGATGCCCCCAATTACCACTATGAGGAATGCTCATGTTATCCTGATGCAGGCAAAGTAATGTGTGTTTGCAGAGACAATTGGCATGCCTCGAACCGGCCATGGGTCTCTTTCAATCAGGATCTTGATTATCAGATAGGGTACATATGCAGTGGAGTTTTCGGTGATAACCCGCGTTCTAGTGATGGGAAGGGCAATTGTGGCCCAGTACTTTCTAATGGAGCAAATGGAGTGAAAGGATTCTCATATAAATATGGTAATGGTGTTTGGATAGGAAGAACTAAGAGTATTAACTCCAGAAGAGGGTTCGAGATCATTTGGGATCCAAATGGGTGGACTGAAACTGATAGTAGTTTCTCCATGAAGCAGGACATTGTAGCATTAACTGATTGGTCTGGTTACAGTGGAAGTTTTGTCCAACATCCTGAATTAACAGGAATGAATTGCATAAGGCCTTGTTTCTGGGTGGAATTAATCAGAGGGCAACCCAAGGAAAACACAATCTGGGCTAGCGGAAGCAGCATATCTTTTTGTGGCGTAAATAGTGAAACAGCAAGCTGGTCATGGCCGGACGGATCTGATCTGCCATTCACCATTGACAAG
>cds_AMY15697_A/swine/Mexico/AVX24/2012_2012/04/03_NA_H1N1_Swine_2012
ATGAATCCAAATCAAAAGATAATAACCATTGGTTCAATCTGTATGACAATTGGGATAGCCAGCTTGGCATTACAAATTGGAAATATAGTGTCGATATGGATTAGCCATTCAATTCAAATTGAGAATAAAAATCAGCATGAAACATGCAATCAAAGTGTCATTAACAACAATTTTGTTGCTGAACAGGCAACAATCTCAGTGAAATTAGCGGGGAATTCCTCTCTCTGTCCTGTTAGTGGATGGGCTATATACAGTAAAGATAACAGTGTGAGAATTGGTTCCAGGGGGGATGTGTTTGTCATAAGAGAGCCATTCATCTCATGCTCTCACTTGGAATGTAGAACCTTCTTTTTAACTCAAGGGGCCCTGCTGAATGACAAACATTCTAATGGAACCATCAAAGACAGAAGCCCATATAGAACTCTAATGAGCTGTCCTGTTGGTGAAGTTCCCTCTCCATACAACTCAAAATTTGAGTCAGTTGCTTGGTCAGCAAGTGCTTGCCATGATGGAACCAGTTGGCTGACAATTGGGATATCTGGCCCAGACAATGGGGCAGTGGCTGTGCTGAAATACAATGACATAATTACAGACACTATCAAGAGTTGGAAAAACAATATATTGAGAACACAAGAGTCTGAATGTGCATGCTTAAATGGTTCTTGCTTTACTGTAATGACCGATGGACCGAGCAATGGGCAGGCCTCATACAAGATCTTCAAAATAGAAAGGGGGAAAGTGGTCAAATCAGTCGAGCTGAATGCCCCTAATTATCACTACGAGGAATGCTCCTGTTATCCTGATTCTGGTGAAATCACATGTGTTTGCAGGGATAATTGGCATGGCTCGAATCGACCTTGGGTGTCCTTCAATCAGAATCTGGGATATCAAATAGGATACATATGCAGTGGGGTTTTAGGAGACAACCCGCGCCCTAATGATAGGACAGGCAGTTGTGGCCCAGTATCTTCTAATGGATCAAATGGGGTAAAAGGATTCTCTTTTAGATACGGCAATGGTGTTTGGATAGGGAGAACTAAAAGCACTAGTTCAAGAAGCGGTTTTGAGATGATTTGGGATCCAAACGGATGGACCGGAACAGATACCAGCTTTTCAGTAAAGCAAGATATCGTAGGGATAACTGATTGGTCAGGATATAGCGGAAGTTTTGTTCAGCATCCAGAACTGACCGGATTGGATTGTATAAGACCTTGCTTCTGGGTCGAGCTAATCAGAGGGCGACCCAAAGAAAACACAATCTGGACTAGCGGGAGCAGCATCTCCTTTTGCGGTGTAAGTAGTGACACTGTGAGCTGGTCTTGGCCAGACGGTGCTGAGTTGCCATTTACCATTGACAAG
>cds_AMP44880_A/swine/North_Carolina/A01730583/2016_2016/01/29_NA_H1N1_Swine_2016
ATGAATACAAATCAAAGGATAATAACCATTGGGACAGTTTGTATGATAGTTGGTATAATCAGTTTATTGTTACAGATAGGAAACATAGCCTCGTTATGGATTAGCCATTTAATTCAGACCGGATGGGAAAATCACACTGAAATGTGCAACCAAAGTGTCATTAATACCAACATTGCTACTATGCAGGATGTGGCTTCGATTATACTAGCCGGCAATTCCTCACTTTGCCCAGTAAGTGGATGGGCTATATACAGCAAAGACAATAGCATAAGAATTGGTTCTAAAGGGGACATTTTTGTCATAAGAGAACCATTCATTTCATGCTCTCAGTTGGAATGCAGAACTTTCTTTCTGACCCAAGGTGCTTTGCTGAATGACAAGCATTCTAATGGAACCGTCAAGGACAGGAGTCCCTATAGAACCCTGATGAGCTGCCCCATTGGTGAAGCTCCATCTCCATACAACTCAAGGTTCGAATCAGTTGCTTGGTCAGCAAGTGCATGCCATGATGGAATGGGATGGCTAACAATCGGGATCTCTGGTCCAGATAATGGAGCAGTAGCTGTTTTAAAATACAACGGTATAATAACAGATACAATAAAAAGTTGGAAAAACAAAATATTAAGAACACAAGAGTCGGAGTGTGTTTGTATGAACGGTTCTTGTTTTACTGTATTAACTGATGGGCCGAGCAATGGGCAAGCCTCGTACAAAATATTTAAAGTAGAAAAAGGGAAAATAATTAAGTCAATTGAGCTGGATGCCCCCAATTACCACTATGAGGAATGCTCATGTTATCCTGATACAGGCAAAGTAATGTGTGTCTGCAGAGACAATTGGCATGCCTCGAACCGGCCTTGGGTCTCTTTCAATCAGAATCTTGACTATCAAATAGGGTATATATGCAGTGGAGTTTTCGGTGATAACCCACGTTCTAATGATGGGAAGGGCAATTGTGGGCCAGTACTTTCTAATGGAGCAAATGGAGTGAAAGGATTCTCATATAGATATGGTAATGGTGTTTGGATAGGAAGAACTAAGAGTATCAGCTCCAGAAGAGGGTTTGAGATCATTTGGGATCCAAATGGGTGGACTGAAACTGATAGTAATTTCTCTATGAAGCAGGACATTATAGCATTAACTGATTGGTCAGGATACAGTGGAAGTTTTGTCCAACATCCTGAATTAACAGGAATGAATTGCATAAGGCCTTGTTTCTGGGTGGAATTAATCAGAGGGCAACCCAAGGAAAGCACAATCTGGGCTAGCGGAAGCAGCATCTCCTTCTGTGGCGTAAATAGTGAAACCGCAAGCTGGTCATGGCCAGATGGAGCTGATCTGCCATTCACCATTGACAAG
>cds_AMA11902_A/swine/Minnesota/A01941304/2015_2015/11/28_NA_H1N1_Swine_2015
ATGAATCCAAACCAAAGGATAATAACCATTGGTTCGGTCTGTATGACAATTGGAATGGCCAACTTAATATTACAAATTGGAAACATAATCTCAATATGGATTAGCCACTCAATCCAACTTGGGAATCAAAACCAGATTGAAACGTGCAATCAAAGCGTCATTAACACCAACTTTGCTGCTGGACAGTCAGTGGTTTTCCGAAAATTAGCGGGCAATTCCTCTCTCTGCCCTGTTAGTGGATGGGCTATATACAGCAAAGACAACAGTATAAGAATCGGTTCCAAGGGAGATGTGTTTGTCATAAGGGAACCATTCATATCATGCTCCCCCTTGGAATGCAGAACCTTCTTCTTGACTCAAGGGGCCTTGCTAAATGACAAACATTCCAATGGAACCATTAAAGACAGGAGCCCATATCGAACTCTAATGAGCTGTCCTATTGGTGAAGTTCCCTCTCCATACAACTCAAGATTTGAGTCAGTCGCTTGGTCAGCAAGTGCTTGTCATGATGGCACCAATTGGCTAACAATTGGAATTTCTGGCCCAGACAATGGGGCTGTGGCTGTGTTAAAGTACAATGGCATAATAACAGACACTATCAAGAGCTGGAGAAACAATATATTGAGAACACAAGAGTCTGAATGTGCATGTGTAAATGGTTCTTGCTTTACTGTAATGACCGATGGACCAAGTAATGGACAGGCCTCATACAAGATCTTCAAAATAGAGAAGGGAAAGATAGTTAAATCAGTCGAAATGAATGCCCCTAATTACCACTATGAGGAATGCTCCTGTTATCCTGATTCTAGTGAAATCACATGTGTGTGCAGGGATAACTGGCATGGCTCGAATCGTCCGTGGGTGTCTTTCAACCAGAACCTGGAATATCAGATAGGATACATATGTAGTGGGATTTTCGGAGACAATCCACGCCCTAATGATAGGACAGGCAGTTGTGGTCCAGTATCATCTAATGGAGCAAATGGAGTAAAAGGATTTTCATTCAAATATGACAATGGTGTTTGGATAGGGAGAACTAAAAGCATCAGTTCAAGAAACGGTTTTGAGATGATTTGGGATCCAAATGGATGGACTGAAACGGACAACAACTTCTCAATAAAGCAAGATATCGTAGGAATAAATGAGTGGTCAGGATATAGCGGGAGTTTTGTTCAGCATCCAGAACTAACAGGGCTGGATTGTATAAGACCTTGCTTCTGGGTTGAATTAATCAGAGGGAGACCCAAAGAGAACACAATCTGGACTAGCGGGAGCAGCATATCCTTTTGTGGTGTAAACAGTGACACTGTAGGTTGGTCTTGGCCAGACGGTGCTGAGTTGCCATTTACCATTGACAAG
>cds_ALT19862_A/swine/Illinois/A01944880/2015_2015/10/27_NA_H1N1_Swine_2015
ATGAATACAAATCAAAGAATAATAACCATTGGGACAGTTTGCATGATAGTTGGAATAATCAGTCTATTGTTGCAGATAGGAAACATAGTCTCGTTATGGATTAGCCATTCAATTCAAACCGGATGGGAAAATCACACTGAGATGTGCAACCAAAGTGTCATTAATATCAAAATTGCTACTACACAGGATGTGGATTCGATTATACTAGCCGGTAATTCCTCACTTTGCCCAGTGAGTGGGTGGGCTGTATACAGCAAAGACAATAGCATAAGGATTGGTTCTAAAGGGGACATTTTTGTCATAAGAGAACCATTCATTTCATGCTCTCAATTGGAATGCAGAACCTTTTTTCTGACCCAAGGCGCTTTGCTGAATGACAAACATTCTAATGGAACCGTCAAGGACAGGAGTCCATATAGAACCCTGATGAGCTGCCCCATCGGTGAAGCCCCATCTCCGTACAACTCAAGGTTTGAATCAGTTGCTTGGTCAGCAAGTGCATGCCATGATGGGATGGGATGGCTAACAATCGGAATCTCTGGTCCAGATAATGGAGCAGTAGCTGTTTTAAAATACAACGGTATAATAACAGATACAATAAAAAGTTGGAGAAACAAAATATTAAGAACACAAGAGTCGGAATGTGTTTGCATGAACGGTTCTTGTTTTACTGTATTAACTGATGGTCCAAGCAACGGGCAAGCCTCGTACAAAATATTTAAAGTGGAAAAAGGAAAAATAATTAAGTCAATTGAGCTGGATGCCCCCAATTACCACTATGAGGAATGCTCATGTTATCCTGATACAGGCAAAGTAATGTGTGTTTGCAGAGACAATTGGCATGCCTCGAACCGGCCGTGGGTCTCTTTCAATCAGAATCTTGACTATCAAATAGGTTACATATGCAGTGGAGTTTTCGGTGACAACCCGCGTTCCAATGATGGGAAGGGCAATTGTGGCCCAGTACTTTCTAATGGAGCAAATGGAGTGAAAGGATTTTCATATAGATATGGTAATGGTGTTTGGATAGGAAGAACTAAGAGTATCAACTCCAGAAGTGGGTTTGAAATGATTTGGGATCCAAATGGGTGGACTGAAACTGATAATAGTTTCTCTATGAAGCAGGACATTATAGCATTGAATGATTGGTCAGGGTACAGTGGAAGTTTTGTCCAACATCCTGAATTAACAGGAATGAATTGCATAAGGCCTTGTTTCTGGGTGGAATTAATCAGAGGGCAACCCAAGGAAAGCACAATCTGGGCTAGCGGAAGCAGCATCTCTTTCTGTGGCGTAAATAGTGAAACCGCAAACTGGTCATGGCCAGACGGAGCTGATCTGCCATTCACCATTGACAAG
>cds_ALR83363_A/swine/Iowa/A01945853/2015_2015/10/23_NA_H1N1_Swine_2015
ATGAATACAAATCAAAGAATAATAACCATTGGGACAGTTTGCATGATAGTTGGAATAGTCAGTCTATTGTTACAGATAGGAAACATAGTCTCGTTATGGATTAGCCATTCAATTCAGATCAGATGGGAAAATCACACTGGGATGTGCAACCAAAGTGTCATTAATATCAAAATTGCTACTATACAGGATGTGACTCCGATTATACTAGCCGGCAATTCATCACTTTGCCCAGTAAGTGGGTGGGCTGTATACAGCAAAGACAATAGCATAAGGATTGGTTCTAAAGGGGACATTTTTGTCATAAGAGAACCATTCATTTCATGCTCTCAATTGGAATGCAGAACCTTCTTTCTGACCCAAGGTGCTTTGCTGAATGACAAACATTCTAATGGAACCGTCAAGGACAGGAGTCCCTATAGAACCCTGATGAGCTGCCCCATCGGTGAAGCCCCATCTCCGTACAACTCAAGGTTCGAATCAGTTGCTTGGTCAGCAAGTGCATGCCATGATGGGATGGGATGGCTAACAATCGGGGTCTCTGGTCCAGATAATGGAGCAGTAGCTGTTTTAAAATACAACGGTATAATAACAGATACAATAAAAAGTTGGAGAAACAAAATATTAAGAACACAAGAGTCAGAATGTGTTTGTATGAACGGTTCTTGTTTTACTGTATTAACTGATGGCCCAAGCAATGGGCAAGCCTCGTACAAAATATTTAAAGTGGAAAAAGGAAAAATAATTAAGTCAATTGAGCTGGATGCCCCCAATTACCACTATGAAGAATGCTCATGCTATCCTGATACAGGCAAAGTTATGTGTGTTTGCAGAGACAATTGGCATGCCTCGAACCGGCCATGGGTCTCTTTCAATCAGAATCTTGACTATCAAATAGGATACATATGCAGTGGAGTTTTCGGTGATAACCCTCGTTCCACTGATGGGAAGGGCAATTGTGGCCCAGTATTTTCTAATGGGGCAAATGGAGTGAAAGGATTCTCATATAGATATGGTAATGGTGTTTGGATAGGAAGAACTAAGAGTATCAACTCCAGAAGTGGATTTGAAATGATTTGGGATCCAAATGGGTGGACTGAAACTGATAGTAGTTTTTCTGTGAAGCAGGACATTATAGCATTGAATGATTGGTCAGGATACAGTGGAAGTTTTGTCCAACATCCGGAATTAACAGGAATGAATTGCATAAGGCCTTGTTTCTGGGTGGAGCTAATCAGAGGGCAACCCAAGGAAAGCACAATCTGGGCTAGCGGAAGCAGCATCTCTTTCTGTGGCGTAAATAGTGAAACCGCAAGCTGGTCGTGGCCAGACGGAGCTATTCTGCCATTCGCCATTGACAAG
>cds_ALL26383_A/swine/Illinois/A02090643/2015_2015/08/28_NA_H1N1_Swine_2015
ATGAATACAAATCAAAGAATAATAACCATTGGGACAGTTTGCATGATAGTTGGAATAATCAGTCTATTGTTACAGATAGGAAATATAGTCTCGTTATGGGTTAGCCATTCAATTCAGGCCAGAAGGGAAAATCACACAGGGATGTGCAACCAAAGTGTCATTAATATCAAAATTGTTACTATACAGGATGTGACTCCGATTATACTAGCCGGCAATTCATCACTTTGCCCAGTAAGTGGGTGGGCTGTATACAGCAAAGACAATAGCATAAGGATTGGTTCCAAAGGGGACATTTTTGTCATAAGAGAACCATTCATTTCATGCTCTCAATTGGAATGCAGAACCTTCTTTCTGACCCAAGGTGCTTTGCTGAATGACAAACATTCTAATGGAACCGTCAAGGACAGGAGTCCCTATAGAACCCTGATGAGCTGCCCCATCGGTGAAGCCCCATCTCCGTACAACTCAAGGTTCGAATCAGTTGCTTGGTCAGCAAGTGCATGCCATGATGGGATGGGATGGCTAACAATCGGGATATCTGGTCCAGATAATGGAGCAGTAGCTGTTTTAAAATACAACGGTATAATAACAGATACAATAAAAAGTTGGAGAAACAAAATATTAAGAACACAAGAGTCGGAATGTGTTTGTATGAACGGTTCTTGTTTTACTGTATTAACTGATGGCCCAAGCAATGGGCAAGCTTCGTACAAAATATTTAAAGTGGAAAAAGGAAAAATAATTAAGTCAATTGAGCTGGATGCCCCCAATTACCACTATGAAGAATGCTCATGTTATCCTGATACAGGCAAAGTAATGTGTGTTTGCAGAGACAATTGGCATGCCTCGAACCGGCCATGGGTCTCTTTCAATCAGAATCTTGACTATCAAATAGGATACATATGCAGTGGAGTTTTCGGTGATAACCCTCGTTCCACTGATGGGAAGGGCAATTGTGGCCCAGTACTTTCTAATGGAGCAAATGGAGTGAAAGGATTCTCATATAGATATGGTAATGGTGTTTGGATAGGAAGAACTAAGAGTATCAACTCCAGAAGTGGATTTGAAATGATTTGGGATCCAAATGGGTGGACTGAAACTGATAGTAGTTTCTCTATGAAGCAGGACATTATAGCATTGAATGATTGGTCAGGATACAGTGGAAGTTTTGTCCAACATCCTGAATTAACAGGACTAAATTGCATAAGGCCTTGTTTCTGGGTGGAGTTAATCAGAGGGCAACCCAAGGAAAGCACAATCTGGGCCAGCGGAAGCAGCATCTCTTTCTGTGGCGTAAATAGTGACACCGCAAGCTGGTCATGGCCAGACGGAGCTGATCTGCCATTCGCCATTGACAAG
>cds_ALJ54026_A/swine/Kentucky/14TOSU23804/2014_2014//_NA_H1N1_Swine_2014
ATGAATACAAATCAAAGAATAATAACCATGGGGACAGTTTGCATGATAGTTGGAATAATCAGTCTATTGTTACAGATAGGAAACATAGTCTCGTTATGGGTTAGCCATTCAATTCAGACCGGATGGGAAAATCACACTGAGATGTGCAATCAAAGTGTCATTAATATCAAAATTGCTACTATACAGGACGTGACTTCGATTATACTAGCCGGCAATTCATCACTTTGCCCAGTAAGTGGGTGGGCTGTATACAGCAAAGACAATAGCATAAGAATTGGTTCTAAAGGGGACATTTTTGTCATAAGAGAACCATTCATTTCATGCTCTCAATTGGAATGCAGAACCTTTTTTCTGACCCAAGGCGCTTTGCTGAATGACAAACATTCTAATGGAACCGTCAAGGACAGGAGTCCCTATAGAACCCTGATGAGCTGCCCAATCGGTGAAGCCCCATCTCCATACAACTCAAGGTTCGAATCAGTTGCTTGGTCAGCAAGTGCATGCCATGATGGGATGGGATGGCTAACAATCGGGATCTCTGGTCCAGATAATGGAGCAGTAGCTGTTTTAAAATACAACGGTATAATAACAGATACAATAAAAAGTTGGAGAAACAAAATATTGAGAACACAAGAGTCGGAATGTGTTTGTATGAACGGTTCTTGTTTTACTGTATTAACTGATGGCCCAAGCAATGGGCAAGCCTCGTACAAAATATTTAAAGTGGAAAAAGGGAAAATAATTAAGTCAATTGAGCTGGATGCACCCAATTACCACTATGAGGAATGCTCATGTTATCCTGATACAGGCAAAGTAATGTGTGTTTGCAGAGACAATTGGCATGCCTCGAACCGGCCATGGGTCTCTTTCAATCAGAATCTTGACTATCAAATAGGATACATATGCAGTGGAGTTTTCGGTGATAACCCGCGTTCCAATGATGGGAAGGGAAATTGTGGCCCAGTACTTTCTAATGGAGCAAATGGAGTGAAAGGATTCTCATATAGATATGGTAATGGTGTTTGGATAGGAAGAACCAAGAGTATCAACTCCAGAAGTGGATTTGAAATGATTTGGGATCCAAATGGGTGGACTGAAACTGACTGGATACGCCAGCAAAAGCAGGACATTATAGCATTGAATGATTGGTCAGGATACAGTGGAAGTTTTGTCCAACATCCTGAATTAACAGGAATGGATTGCATACGACCTTGTTTCTGGGTGGAATTAATCAGAGGGCAACCCAAGGAAAGCACAATCTGGGCTAGCGGAAGCAGCATCTCTTTCTGTGGCGTAAATAGTGAAACCGCAAGCTGGTCATGGCCAGACGGAGCTGATCTGCCATTCACCATTGACAAG
>cds_AKP04522_A/swine/Pennsylvania/A01554941/2015_2015/05/13_NA_H1N1_Swine_2015
ATGAATACAAATCAAAGAATAATAACCATTGGGACAGTTTGCATGATAGTCGGAATAATCAGTCTATTGTTACAGATAGGAAATATAGTCTCGTTATGGGTTAGCCATTCAATTCAGACCGGAAGGGAAAATCACACTGGGATGTGCAACCAAAGTGTCATTAATATCAAAATTGCTACTATACAGGATGTGACTCCGATAATACTAGCTGGCAATTCATCACTTTGCCCAGTAAGTGGGTGGGCTGTATACAGCAAAGACAATAGCATAAGGATTGGTTCCAAAGGGGACATTTTTGTCATAAGAGAACCATTCATTTCATGCTCTCAATTGGAATGCAGAACCTTCTTTCTGACCCAAGGTGCTTTGCTGAATGACAAACATTCTAATGGAACCGTCAAGGACAGGAGTCCCTATAGAACCCTGATGAGCTGCCCCATCGGTGAAGCCCCATCTCCGTACAACTCAAGGTTCGAATCAGTTGCTTGGTCAGCAAGTGCATGCCATGATGGGATGGGATGGCTAACAATCGGGATCTCTGGTCCAGATAATGGAGCAGTAGCTGTTTTAAAATACAACGGTATAATAACAGATACAATAAAAAGTTGGAGAAACAAAATATTAAGAACACAAGAGTCGGAATGTGTTTGTATGAACGGTTCTTGTTTTACTGTATTAACTGATGGCCCAAGCAATGGGCAAGCCTCGTACAAAATATTTAAAGTGGAAAAAGGAAAAATAATTAAGTCAATTGAGCTGGATGCCCCCAATTATCACTATGAAGAATGCTCATGTTATCCTGATACAGGCAAAGTAATGTGTGTTTGCAGAGACAATTGGCATGCCTCGAACCGGCCGTGGGTCTCTTTCAATCAGAATCTTGACTATCAAATAGGATACATATGCAGTGGAGTTTTCGGTGATAACCCTCGTTCCACTGATGGGAAGGGCAATTGTGGCCCAGTACTTTCTAATGGGGCAAATGGAGTGAAAGGATTCTCATATAGATATGGTAATGGTGTTTGGATAGGAAGAACTAAGAGTATCAACTCCAGAAGTGGATTTGAAATGATTTGGGATCCAAATGGGTGGACTGAAACTGATAGTAGTTTCTCTATGAAGCAGGACATTATAGCATTGAATGGTTGGTCAGGATACAGTGGAAGTTTTGTCCAACATCCTGAATTAACAGGACTAAATTGCATAAGGCCTTGTTTCTGGGTGGAGTTAATCAGAGGGCAACCCAAGGAAAGCACAATCTGGGCCAGCGGAAGCAGTATCTCTTTCTGTGGCGTAGAGAGTGAAACCGCAAGCTGGTCATGGCCAGACGGAGCTGATCTGCCATTCACCATTGACAAG
>cds_AKM14797_A/swine/Argentina/CIP051-C14-A2/2013_2013/07/05_NA_H1N1_Swine_2013
ATGAATCCAAATCAAAAGATAATAACCATTGGTTCGGTCTGTATGACAATTGGAATGGCTAATTTAATATTACAAATTGGAAACATAATCTCAATATGGATTAGCCACTCAATTCAACTTGGGAATCAAATTCAGATTGAGACATGTAATCAAAGCGTCATTAATACCAACTTTGCTTCTGGGCAGTCAGTGGTCTCCGTGAAATTAGCGGGCAATTCCCCTCTCTGCCCTGTTAGTGGATGGGCTATATACAGTAAAGACAACAGCATAAGAATCGGTTCCAAGGGGGATGTGTTTGTCATAAGGGAACCATTCATATCATGCTCCCACTTGGAATGCAGAACCTTCTTCTTGACTCAGGGGGCCTTGCTAAATGACAAACATTCCAATGGAACCATTAAAGACAGGAGCCCATATCGAACCCTAATGAGTTGTCCCATTGGTGAAGTTCCCTCTCCATACAACTCAAGATTTGAGTCAGTCGCTTGGTCAGCAAGTGCTTGTCATGATGGCATCAATTGGCTAACAATTGGAATTTCTGGCCCAGACAATGGGGCAGTGGCTGTGTTAAAATACAACGGCATAATAACAGACACTATCAAGAGTTGGAAAAACAATATATTGAGAACACAAGAGTCTGAATGTGCATGTGTAAATGGTTCTTGCTTTACTGTAATGACCGATGGACCAAGTAATGGACAGGCCTCATATAAGATCTTCAGAATAGAAAAGGGAAAAATAGTCAAATCAGTTGAAATGCATGCCCCTAATTATCACTATGAGGAATGCTCCTGTTATCCTGATTCTAGTGAAATCACATGTGTGTGCAGGGATAACTGGCACGGCTCGAATCGACCGTGGGTGTCTTTCAACCAGAATCTGGAATATCAGATAGGATACATATGCAGTGGGATTTTCGGAGACAATCCACGCCCTAATGATAAGACAGGCAGTTGTGGTCCAGTATCGTCTAATGGAGCAAATGGAGTAAAAGGATTTTCATTCAAATACGGCAATGGTGTTTGGATAGGGAGAACTAAAAGCATTAGTTCAAGAAGCGGTTTTGAGATGATTTGGGATCCGAACGGATGGACTGGGACAGACAATAACTTCTCAATAAAGCAGGATATCGTAGGAATAAATGAGTGGTCAGGATATAGCGGGAGTTTTGTTCAGCATCCAGAACTAACAGGGCTGGATTGTATAAGACCTTGCTTCTGGGTTGAACTAATCAGAGGAAGACCCAAAGAGAACACAATCTGGACTAGCGGAAGCAGCATATCCTTTTGTGGTGTAAACAGTAACACTGTGGGTTGGTCTTGGCCAGACGGTGCTGAGTTGCCATTTACCATTGACAAG
>cds_AKD00933_A/swine/Iowa/A01555557/2015_2015/02/16_NA_H1N1_Swine_2015
ATGAATACAAATCAAAGAATAATAACCATTGGGACAATTTGCCTGATAGTTGGAATAATCAGTCTATTGTTACAGATAGGAAACATAGTCTCGTTATGGGTTAGCCATTCAATTCAGACCAGATGGGAAAATCATACTGAGATGTGCAACCAAAGTGTCATCAATATCAAAATTGCTACTATACAGGATGTGACTTCGATTATACTAGCTGGCAATTCATCACTTTGCCCAGTAAGTGGGTGGGCTGTATACAGCAAAGACAATAGCATAAGGATTGGTTCTAAAGGGGACATTTTTGTCATAAGAGAACCATTCATTTCATGCTCTCAATTGGAATGCAGAACCTTTTTTCTGACCCAAGGCGCTTTGCTGAATGACAAACATTCTAATGGAACCGTCAAGGACAGGAGTCCCTATAGAACCCTGATGAGCTGCCCCATCGGTGAAGCCCCATCTCCGTACAACTCAAGGTTCGAATCAGTTGCTTGGTCAGCAAGTGCATGCCATGATGGGATGGGATGGCTAACAATCGGGATCTCTGGTCCAGATAATGGAGCAGTAGCTGTTTTAAAATACAACGGTATAATAACAGATACAATAAAAAGTTGGAGAAACAACATATTAAGAACACAAGAGTCGGAATGTGTTTGTATGAACGGTTCTTGTTTTACTGTATTGACTGATGGCCCAAGCAATGGGCAAGCCTCATACAAAATATTTAAAGTGGAAAAAGGAAAAATAATTAAGTCAATTGAGCTGGATGCCCCCAATTACCACTATGAGGAATGCTCATGTTATCCTGATACAGGCAAAGTAATGTGTGTTTGCAGAGACAATTGGCATGCCTCAAACCGGCCATGGGTCTCTTTCAATCAGAATCTTGACTATCAAATAGGATACATATGCAGTGGAGTTTTCGGTGATAACCCGCGTTCCAATGATGGGAAGGGCAATTGTGGCCCAGTACTGTCTAATGGAGCAAATGGAGTGAAAGGATTCTCATATAGATATGGTAATGGTGTTTGGATAGGAAGAACTAAGAGTATCAACTCCAGAAGTGGATTTGAAATGATTTGGGATCCAAATGGGTGGACTGAAACTGATAGTAGTTTCTCTATGAAGCAGGACATCATAGCGTTGAATGATTGGTCAGGATACAGTGGAAGTTTTGTCCAACATCCTGAATTAACAGGAATGAATTGCATAAGGCCTTGTTTCTGGGTGGAATTAATCAGAGGGCAACCCAAGGAAAGCACAATCTGGGCTAGCGGAAGCAGCATCTCTTTCTGTGGCGTAAATAGTGAAACCACAAGCTGGTCATGGCCAGACGGAGCTGATCTGCCATTCACCATTGACAAG
>cds_AKD00862_A/swine/Minnesota/A01489611/2015_2015/03/09_NA_H1N1_Swine_2015
ATGAATACAAATCAAAGAATAATAACCATTGGGATAGTTTGCATGATAGTTGGAATAATCAGTCTATTGTTACAGATAGGAAACATAGTCTCGTTATGGATTAGCCATTCAATTCAGACCGGATGGGAAAATCACACTGGGGTGTGCAACCAAAGTGTCATTAATATTAAAATTGCTACTATACAGGATGTGACTCCGATTATACTAGCCGGCAATTCATCACTTTGCCCAGTAAGTGGGTGGGCTGTATACAGCAAAGACAATAGCATAAGGATTGGTTCTAAAGGGGACATTTTTGTCATAAGAGAACCATTCATTTCATGCTCTCAATTGGAATGCAGAACCTTCTTTCTGACCCAAGGTGCTTTGCTGAATGACAAACATTCTAATGGAACCGTCAAGGACAGGAGTCCCTATAGAACCCTGATGAGCTGCCCCATCGGTGAAGCCCCATCTCCGTACAACTCAAGGTTCGAATCAGTTGCTTGGTCAGCAAGTGCATGCCATGATGGGATGGGATGGCTAACAATCGGAATCTCTGGTCCAGATAATGGAGCAGTAGCTGTTTTAAAATACAACGGTATAATAACAGATACAATAAAAAGTTGGAGAAACAAAATATTAAGAACACAAGAGTCGGAGTGTGTTTGTATGAACGGTTCTTGCTTTACTGTATTAACTGATGGCCCAAGCAATGGGCAAGCCTCGTACAAAATATTTAAAGTGGAAAAAGGGAAAATAATTAAGTCAATTGAGCTGGATGCCCCCAATTACCACTATGAAGAATGCTCATGTTATCCTGATACAGGCAAAGTAATGTGTGTTTGCAGAGACAATTGGCATGCCTCGAACCGGCCATGGGTCTCTTTCAATCAGAATCTTGACTATCAAATAGGATACATATGCAGTGGAGTTTTCGGTGATAACCCTCGTTCCACTGATGGGAAGGGCAATTGTGGCCCAGTACTTTCTAATGGAGCAAATGGAGTGAAAGGATTCTCATATAGGTATGGTAATGGTGTTTGGATAGGAAGAACTAAGAGTACCAACTCCAGAAGTGGATTTGAAATGATTTGGGATCCAAATGGGTGGACTGAAACTGATAGTAGTTTCTCTATGAAGCAGGACATTATAGCATTGAATGATTGGTCAGGATACAGTGGAAGTTTTGTCCAACATCCTGAATTAACAGGAATGAATTGCATAAGGCCATGTTTCTGGGTGGAGTTAATCAGAGGGCAACCCAAGGAAAGCACAATCTGGGCTAGCGGAAGCAGCATCTCTTTCTGTGGCGTAAATAGTGAAACCGCAAGCTGGTCATGGCCAGACGGAGCTGATCTGCCATTCACCATTGACAAG
>cds_AJM71194_A/swine/North_Carolina/A01840320/2015_2015/01/09_NA_H1N1_Swine_2015
ATGAATACAAATCAAAGGATAATAACCATTGGGACAGTTTGTATGATAGTTGGTATAATCAGTTTATTGTTACAGATAGGAAACATGGTCTCGTTATGGATCAGCCATTCAATTCAGACCGGATGGGAAAATCACACTGAAATGTGCAACCAAAGTGTCATTAATACCAACATTGCTACTATGCAGGATGTGACTTCGATTATACTAGCCGGCAATTCCTCACTTTGCCCAGTAAGTGGATGGGCTATATACAGCAAAGACAATAGCATAAGAATTGGTTCTAAAGGGGACATTTTTGTCATAAGAGAACCATTCATTTCATGCTCTCAGTTGGAATGCAGAACCTTTTTTCTGACCCAAGGTGCTTTGCTGAATGACAAGCATTCTAATGGAACCGTCAAGGACAGGAGTCCCTATAGAACCCTGATGAGCTGCCCCATTGGTGAAGCTCCATCTCCATACAACTCAAGGTTCGAATCAGTTGCTTGGTCAGCAAGTGCATGCCATGATGGAATGGGATGGCTAACAATCGGGATCTCTGGTCCAGATAATGGAGCAGTAGCTGTTTTAAAATACAACGGTATAATAACAGATACAATAAAAAGTTGGAGAAACAAAATATTAAGAACACAAGAGTCGGAATGTGTTTGTATGAACGGTTCTTGTTTTACTATATTAACTGATGGGCCGAGCAATGGGCAAGCCTCGTACAAAATATTTAAAGTAGAAAAAGGGAAAATAATTAAGTCAATTGAGCTGGATGCCCCCAATTACCACTATGAGGAATGCTCATGTTATCCTGATACAGGCAAAGTAATGTGTGTTTGCAGAGACAATTGGCATGCCTCGAACCGGCCTTGGGTCTCTTTCAATCAGAATCTTGACTATCAAATAGGGTACATATGCAGTGGAGTTTTCGGTGATAACCCACGTTCTAATGATGGGAAGGGCAATTGTGGGCCAGTGCTTTCTAATGGAGCAAATGGAGTGAAAGGATTCTCATATAGATATGGTAATGGTGTTTGGATAGGAAGAACTAAGAGTATCAACTCCAGAAGAGGATTTGAGATCATTTGGGATCCAAATGGGTGGACTGAAACTGATAGTAATTTCTCTATGAAGCAGGACATTATAGCATTAGCTGATTGGTCAGGATACAGTGGAAGTTTTGTCCAACATCCTGAATTAACAGGAATGAATTGCATAAGGCCTTGTTTCTGGGTGGAATTAATCAGAGGGCAACCCAAGGAAAGCACAATCTGGGCTAGCGGAAGCAGCATCTCCTTCTGTGGCGTAAATGGTGAAACCGCAAGCTGGTCATGGCCAGACGGAGCTGATCTGCCATTCACCATTGACAAG
>cds_AJI76299_A/swine/Liaoning/96/2012_2012/11/27_NA_H1N1_Swine_2012
ATGAATCCAAATCAGAAGATAATAACCATTGGTTCGATCTGTATGACAATTGGAATAGCCAGCTTGATATTACAAATTGGGAACATAATATCAATATGGATTAGTCACTCAATTCAAACTGAGAATCAAAATAAGTCTGAAATATGCAATCAAAACGTCATTAACACTAATTTTGTTGCTGAACAGGCAGTAGATTCAGTGAAATTAGCGGGCAATTCCTCTCTCTGTCCTGTTAGTGGATGGGCTATATACAGTAAAGATAATAGTGTACGAATCGGTTCCAAGGGGGATGTGTTTGTCATAAGGGAGCCATTCATTTCATGCTCCCACTTGGAATGCAGAACTTTCTTCTTAACTCAAGGGGCCCTTCTGAATGACAAACATTCTAACGGAACAATTAAGGACAGAAGCCCATATCGAACACTGATGAGCTGTCCTATTGGTGAGGTTCCTTCTCCATACAACTCAAGGTTTGAGTCAGTCGCTTGGTCAGCAAGTGCCTGCCATGATGGTACAAGTTGGCTAACAATTGGAATTTCTGGCCCAGATAATGGGGCAGTGGCTGTGCTGAAATACAATGGCATAATAACAGACACTATCAAGAGTTGGAGAAAGAACATATTAAGGACACAAGAGTCTGAATGTGCATGCGTTAATGGTTCTTGCTTTACAGTAATGACTGATGGACCAAGTAATGGGCAGGCCTCGTACAAGGTCTTTAAGATAGAAAGGGGGAAAGTAGTCAAATCAGTTGAGTTGAATGCCCCTAATTATCACTATGAGGAATGCTCCTGTTATCCTGAGTCTAGTGAAATCACATGTGTGTGTAGAGATAATTGGCATGGCTCAAATCGGCCGTGGGTGTCATTTAATCAGAATCTGGAATATCAAATGGGATACATATGCAGTGGGATTTTCGGAGATAATCCACGCCCTAATGACAAAACGGGCAGTTGTGGTCCAGTATTTTCTAATGGGGCAAATGGGGTAAAAGGATTTTCATTTAAATACGGCAATGGTGTTTGGATAGGGAGAACTAAAAGCACTAGTTCAAGGATGGGTTTTGAGATGATTTGGGATCCGGATGGATGGACCAAAACAGATGATAAATTCTCAGTAAAGCAAGATATCATAGGAATAACTGATTGGTCAGGATACAGTGGGAGTTTTGTTCAACACCCGGAATTGACCGGACTGGACTGTATGAGGCCTTGCTTTTGGGTTGAACTAATCAGAGGGCGACCCAAAGAGAACACAATCTGGACTAGCGGGAGTAGCATATCCTTTTGTGGTGTAAATAGTGACACAGTGGGTTGGTCTTGGCCAGACGGTGCTGAGTTGCCATTCACCATTGACAAG
>cds_AJF45781_A/swine/Ohio/A01840052/2014_2014/12/03_NA_H1N1_Swine_2014
ATGAATGCAAATCAAAGAATAATAACCATTGGGACAGTTTGTCTGATAATTGGAATAATTAGTCTATTGTTACAGATAGGGAACATGGTTTCGTTGTGGATCAGCCATTCAATTCAGACTGGAGGGAAAAATCACACTGAGATGTGCAATCAAAATGTCATCAATACCAAAATTGTTAATGTACAAGACGTGGTTTCAGTAATATTAACCGGCAATTCCTCTCTTTGCTCAATAAGTGGCTGGGCTATATACAGCAAAGACAATAGCATAAGGATTGGTTCTAAAGGAGACATTTTTGTCATAAGAGAACCATTCATTTCATGCTCTCACTTGGAATGCAGAACTTTTTTCCTGACCCAAGGCGCTTTGCTGAATGACAAGCATTCTAATGGGACCGTCAAGGACAGGAGTCCCTATAGAACTTTAATGAGCTGTCCCATTGGTGAAGCTCCATCTCCATATAACTCAAGATTCGAATCAGTTGCTTGGTCAGCAAGTGCATGCCATGATGGGATAGGATGGCTGACAATCGGAATCTCCGGTCCAGATAATGGAGCAGTAGCTGTTTTAAAATACAACGGTATAATAACAGATACAATAAAAAGTTGGAGAAACAAAATATTAAGAACACAAGAGTCTGAATGTGTTTGTATGAACGGTTCTTGCTTTGCTGTATTAACTGATGGCCCAAGCAATGGGCAAGCATCGTACAAAATATTCAAAGTGAAACAAGGGAAAATAATTAAATCAATTGAGCTGGATGCACCCAATTACCACTATGAGGAATGCTCCTGTTATCCTGATGCAGGCAAAGTAATGTGTGTTTGCAGAGACAACTGGCATGCCTCGAATCGGCCATGGGTCTCTTTCGATCAGGATCTTAATTATCAAATAGGGTACATATGCAGTGGGGTTTTCGGTGATAACCCGCGTTCTAATGATGGAAAGGGCAATTGTGGCCCTGTACATTCTAATGGAGCAAATGGAGTGAAAGGATTCTCATATAGATATGGTAATGGTGTTTGGATAGGAAGGACTAAAAGTATCCACTCCAGAAGTGGGTTTGAAATGATTTGGGATCCAAATGGGTGGACTGGGACTGATAGTAGTTTCTCTATGAAGCAGGATATTATAGCATTAACTGATTGGTCAGGATACAGTGGGAGTTTTGTCCAACATCCTGAATTAACAGGAATGAATTGCATAAGGCCCTGTTTCTGGGTAGAATTAATCAGAGGGCAACCCAAAGAAAACACCATCTGGGCTAGCGGAAGCAGCATCTCCTTCTGTGGTGTAAATGGTGAAACCGCAAGCTGGTCATGGCCAGACGGAGCTGATCTGCCATTCACCATTGACAAG
>cds_AIU46133_A/swine/Iowa/A01476332/2014_2014/08/27_NA_H1N1_Swine_2014
ATGAATACAAATCAAAGAATAATAACCATTGGGACAGTTTGCATGATAGTTGGAATAATCAGTCTATTGTTACAGATAGGAAACATAGTCTCGTTATGGATTAGCCATTCAATTCAGACCGGATGGGAAAATCACACTGAGATGTGCAATCAAAGTGTCATTAATATCAAAATTGCTACTATACAGGATGTGACTTCGATTATACTAGCCGGCAATTCATCACTTTGCCCAGTAAGTGGGTGGGCTGTATACAGCAAAGACAACAGCATAAGGATTGGTTCTAAAGGGGACATTTTTGTCATAAGAGAACCATTCATTTCATGCTCTCAATTGGAATGCAGAACCTTTTTTCTGACCCAAGGCGCTTTGCTGAATGACAAACATTCTAATGGAACCGTCAAGGACAGGAGTCCCTATAGAACCCTGATGAGCTGCCCAATCGGTGAAGCCCCATCTCCATACAACTCAAGGTTCGAATCAGTTGCTTGGTCAGCAAGTGCATGCCATGATGGGATGGGATGGCTAACAATCGGGATCTCTGGTCCAGATAATGGAGCAGTAGCTGTTTTAAAATACAACGGTATAATAACAGATACAATAAAAAGTTGGAAAAACAAAATATTGAGAACACAAGAGTCGGAATGTGTTTGTATGAACGGTTCTTGTTTTACTGTATTAACTGATGGCCCAAGCAATGGGCAAGCCTCGTACAAAATATTTAAAGTGGAAAAAGGAAAAATAATTAAGTCAATTGAGCTGGATGCCCCCAACTACCACTATGAGGAATGCTCATGTTATCCTGATACAGGCAAAGTAATGTGTGTTTGCAGAGACAATTGGCATGCCTCGAACCGGCCATGGGTCTCTTTCAATCAGAATCTTGACTATCAAATAGGATACATATGCAGTGGAGTTTTCGGTGATAACCCGCGTTCCAATGATGGGAAGGGCAATTGTGGCCCAGTACTTTCTAATGGAGCAAATGGAGTGAAAGGATTCTCATATAGATATGGTAATGGTGTTTGGATAGGAAGAACCAAGAGTATCAACTCCAGAAGTGGATTTGAAATGATTTGGGATCCAAATGGGTGGACTGAAACTGATAGTAGTTTCTCTATGAAGCAGGACATTATAGCATTGAATGATTGGTCAGGATACAGTGGAAGTTTTGTCCAACATCCTGAATTAACAGGAATGAATTGCATAAGGCCTTGCTTCTGGGTGGAATTAATCAGAGGGCAACCCAAGGAAAGCACAATCTGGGCTAGCGGAAGCAGCATCTCTTTCTGTGGCGTAAATAGTGAAACCGCAAACTGGTCATGGCCAGACGGAGCTGATCTGCCATTCACCATTGACAAG
>cds_AIE51821_A/swine/Guangdong/NS2887/2012_2012/08/23_NA_H1N1_Swine_2012
ATGAATCCAAATCAGAAGATAATAACCATTGGTTCGATCTGTGTGACAATTGGAATAGCCAGCTTGATATTACAAATTGGAAACATAATATCAATATGGATTAGCCACTCAATTCAAACTGAGAATCAGAATCAGCTTGAAATATGCAATCAAACCGTCATTAACACTAACTTTGTTGCTGAACAGGCAGTAGCTTCAGTGAAATTAGCGGGCAATTCCTCCCTCTGTCCTGTTCGTGGATGGGCTATATACAGTAAAGATAATAGTGTAAGAATCGGTTCCAAGGGGGATGTGTTTGTCATAAGGGAGCCATTCATTTCATGCTCCCACTTGGAATGCAGAACTTTCTTCTTAACTCAAGGGGCCCTTTTGAATGACAAACACTCTAACGGAACAGTTAAGGACAGAAGCCCATATCGAACACTGATGAGCTGTCCTATTGGTGAAGTTCCTTCTCCATACAACTCAAGATTTGAGTCAGTCGCTTGGTCAGCAAGTGCCTGCCATGATGGCATAAGTTGGCTAACAATTGGAATTTCTGGCCCAGATGATGGGGCAGTGGCTGTGCTGAAATACAATGGCATAATAACAGATACTATCAAGAGTTGGAGAAAAAACATATTAAGAACACAAGAGTCTGAATGTGCATGCGTTAATGGTTCTTGCTTTACAGTAATGACTGATGGACCAAGTAATGGGCAGGCCTCGTACAAGGTTTTTAAGATAGAAAAGGGGAAAGTAGTCAAATCAGTTGAGTTGAATGCCCCTAATTATCACTATGAGGAATGCTCCTGTTACCCTGAATCTGGTGAAATCACATGTGTGTGTAGGGACAATTGGCATGGCTCAAATAGGCCGTGGGTGTCTTTTAATCAGAATCTGGAATATCAAATGGGATACATATGCAGTGGGGTTTTCGGAGATAATCCACGCCCTAATGATAAAACAGGCAGTTGTGGTCCAGTATTTTCTAATGGGGCAAATGGGGTAAAAGGATTTTCGTTTAAATACGGCAATGGTGTTTGGATAGGGAGAACTAAAAGCATTAGTTCAAGGATGGGTTTTGAGATGATTTGGGATCCGGACGGATGGACCAAAACAAACAATAAATTCTCAGTAAAGCAAGATATCATAGGAATAAATGATTGGTCAGGATACAGTGGCAGTTTTGTTCAACATCCGGAATTGACCGGACTGGACTGTATGAGGCCTTGCTTTTGGGTTGAACTAATCAGAGGGCGACCCAAAGAGAACACAATCTGGACTAGCGGGAGTAGCATATCCTTTTGTGGTGTAAATAGTGACACAGTGGGTTGGTCTTGGCCAGACGGTGCTGAGTTGCCATTCACCATTGACAAG
>cds_AIE51695_A/swine/Guangdong/NS2433/2012_2012/07/19_NA_H1N1_Swine_2012
ATGAATCCAAATCAGAAGATAATAACCATTGGTTCGATCTGTATGACAATTGGGATAGCCAGCCTGATGTTACAAATTGGAAACATAATATCAATATGGATTAGCCATTCGATTCAAACTGGAAATCAGAAACAGCCTAAAATATGCAATCAAAGCACCATTAACACTAATTTGGTTGTCGAACAGGCAGTGATTTCAGTGAAATTAGCGGGCAATTCCTCTCTCTGCCCTGTTAGTGGATGGGCTATATACAGTAAAGATAATAGTGTAAGAATCGGCTCCAAGGGGGATGTGTTTGTCATAAGAGAGCCATTCATCTCATGCTCCCACTTGGAATGCCGAACATTCTTCTTAACTCAAGGGGCCCTTCTGAATGACAAACATTCTAACGGAACCGTTAAGGACAGAAGTCCATATCGAACCTTGATGAGCTGTCCCGTTGGTGAGGTCCCTTCTCCATACAACTCAAGATTTGAATCAGTCGCTTGGTCAGCAAGTGCCTGCCATGATGGCTCCAATTGGCTAACAATTGGAATTTCCGGCCCTGATAATGGGGCAGTGGCTGTGATAAAATACAATGGCATAATAACAGACACTATCAAGAGTTGGAGAAAAAACATATTAAGAACACAAGAATCTGAATGTGCATGCGTAAATGGTTCTTGCTTTACTGTAATGACCGATGGACCAAGTAATGGGCAGGCTTCCTACAAGATCTTTAAGATAGAAAAGGGGAAAATAGTAAAATCAGTTGAGTTGAATGCTCCTAATTATCACTATGAAGAATGCTCCTGTTATCCTGAGTCTGGTGAAATCACTTGTGTGTGTAGGGATAATTGGCATGGCTCGAATCGGCCGTGGGTTTCTTTTAATCAGAACCTGGAGTATCAAATAGGATACATATGCAGTGGGGTTTTCGGAGACAATCCGCGCCCTAATGATAAGACAGGCAGTTGTGGCCCAGTATATTCTAATGGTACAAATGGGGTAAAAGGATTTTCGTTTAAATACGGCAATGGTGTTTGGATAGGGAGAACTAAAAGCACTAGTTCAAGGAGGGGTTTTGAGATGATTTGGGATCCAAACGGATGGACCGGAACAGATGACAAATTCTCAGTAAAACAAGATATCATAGGAATAACTAATTGGTCAGGATATAGTGGAAGTTTCGTTCAGCATCCAGAATTAACCGGACTGGACTGTATTAGACCTTGTTTTTGGGTTGAGCTAATCAGAGGACGACCCAAAGAAAACACAATCTGGACTAGCGCAAGCAGCATATCCTTTTGTGGTGTAAATAGTGAAACAGTAGGTTGGTCTTGGCCAGACGGTGCTGAGTTGCCATTCGCCATTGACAAG
>cds_AHZ65837_A/swine/Tianjin/3/2011_2011/11/23_NA_H1N1_Swine_2011
ATGAATCCAAATCAGAAGATAATAACCATTGGTTCGATCTGTATGACAATTGGAATAGCTAGCTTGACATTACAAATTGGAAACATAATATCAATATGGATTAGCCACTCAATTCAAACTGAGAATCAGAATCAGCCTGGAATATGCAATCAAACCGTCATTAACACTAATTTTGTTGCTGAACAGGCAGTAGTTTCAGTGAAATTAGCGGGCAATTCCTCTCTCTGTCCTGTTAGTGGATGGGCTATATACAGTAAAGATAATAGTGTAAGAATTGGTTCTAAGGGGGATGTGTTTGTCATAAGGGAACCATTCATTTCATGCTCCCATTTGGAATGCAGAACTTTCTTCTTAACTCAAGGGGCCCTTCTAAATGACAAACATTCTAACGGAACAATTAAGGACAGAAGCCCATATCGAACATTGATGAGCTGTCCTATTGGTGAAGTTCCTTCTCCATACAACTCAAGGTTTGAGTCAGTCGCTTGGTCAGCAAGTGCCTGCCACGATGGCACAAGTTGGCTAACAATTGGAATTTCTGGCCCAGATAATGGGGCAGTGGCTGTGCTGAAATACAATGGCATAATAACAGACACTATCAAGAGTTGGAGAAAAAACATATTAAGAACACAAGAGTCTGAATGTGCATGCGTTAATGGTTCTTGCTTTACAGTAATGACTGATGGGCCAAGTAATGGGCAGGCCTCGTACAAGGTCTTTAAGATAGAAAGGGGGAAAGTAGTCAAATCAGTTGAGTTGAATGCCCCTAATTATCACTATGAGGAATGCTCCTGTTATCCTGAATCTAGTGAAATCACATGTGTGTGTAGGGATAATTGGCATGGCTCAAATCGTCCGTGGGTGTCATTTAATCAGAATCTGGAATATCAAATGGGATACATATGCAGTGGGATTTTCGGAGATAATCCACGCCCTAATGATAAAACAGGCAGTTGTGGTCCAGTATTTTCTAATGGGGCAAATGGGGTAAAAGGATTTTCGTTTAAATACGGCAATGGTGTTTGGATAGGGAGGACTAAAAGCACTAGTTTAAGAATGGGTTTTGAGATGATTTGGGATCCGGACGGATGGACCAGAACAGACGATAAATTCTCAGTAAAGCAAGATATCATAGGAATAACTGATTGGTCAGGATACAGTGGGAGTTTTGTTCAACATCCAGAATTGACCGGACTGGACTGTATGAGGCCTTGCTTTTGGGTTGAACTAATCAGAGGGCGACCCAAAGAGAACACAATCTGGACTAGCGGGAGTAGCATATCTTTTTGTGGTGTAAATAGTGACACAGTGGGTTGGTCTTGGCCAGACGGTGCTGAGTTGCCATTCACCATTGACAAG
>cds_AHY95018_A/swine/Illinois/A01475118/2014_2014/03/_NA_H1N1_Swine_2014
ATGAATACAAATCAAAGAATAATAACCATTGGGACAGTTTGCATGATAGTTGGAATAATCAGTCTATTGTTACAGATAGGAAACATAGTCTCGTTATGGATTAGCCATGCAATTCAGACCGGATGGAAAAATCACACTAAGATGTGCAAGCAAAGTGCCATTAATATCAAAATTGCTACTATACAGGATGTGACTTCGATTATACTAGCCGGCAATTCATCACTTTGCCCAGTAAGTGGGTGGGCTGTATACAGCAAAGACAACAGCATAAGGATTGGTTCTAAAGGGGACATTTTTGTCATAAGAGAACCATTCATTTCATGCTCTCAATTGGAATGCAGAACCTTTTTTCTGACCCAAGGCGCTTTGCTGAATGACAAACATTCCAATGGAACCGTCAAGGACAGGAGTCCCTATAGAACCCTGATGAGCTGCCCCATCGGTGAAGCCCCATCTCCGTACAACTCAAGGTTCGAATCAGTTGCTTGGTCAGCAAGTGCATGCCATGATGGGATGGGATGGCTAACAATCGGGATCTCTGGTCCAGATAATGGAGCAGTAGCTGTTTTAAAATACAACGGTATAATAACAGATACAATAAAAAGTTGGAGAAACAAAATATTAAGAACACAAGAGTCGGAATGTGTTTGTATGAACGGTTCTTGTTTTACTGTGTTAACTGATGGTCCAAGCAATGGGCAAGCCTCGTACAAAATATTTAAAGTGGAAAAAGGAAAAATAATTAAGTCAATTGAGCTGGATGCCCCCAATTACCACTATGAGGAATGCTCATGTTATCCTGACACAGGCAAAGTAATGTGTGTTTGCAGAGACAATTGGCATGCCTCGAACCGGCCATGGGTCTCTTTCAATCAGAATCTTGACTATCAAATAGGATACATATGCAGTGGAGTTTTCGGTGATAACCCGCGTTCCAATGATGGGAAGGGCAATTGTGGCCCAGTACTTTCTAATGGAGCAAATGGAGTGAAAGGATTCTCTTATAGATATGGTAATGGTGTTTGGATAGGAAGAACTAAGAGTATCAACTCCAGAAGTGGATTTGAAATGATTTGGGATCCAAATGGGTGGACTGAAACTGATAGTAGTTTCTCTATGAAGCAAGACATTATAGCATTGAATGATTGGTCAGGATACAGTGGAAGTTTTGTCCAACATCCTGAATTAACAGGAATGAATTGCATAAGGCCTTGTTTCTGGGTGGAATTAATCAGAGGGCAACCCAAGGAAAGCACAATCTGGGCTAGCGGAAGCAGCATCTCTTTCTGTGGCGTAAATAGTGAAACCGCAAGCTGGTCATGGCCAGACGGAGCTGATCTGCCATTCACCATTGACAAG
>cds_AHL21492_A/swine/Iowa/A01410104/2014_2014/01/_NA_H1N1_Swine_2014
ATGAATACAAATCAAAGAATAATAACCATTGGGACAGTTTGCATGATAGTTGGAATAATCAGTCTATTGTTACAGATAGGAAACATAGTCTCGTTATGGATTAGCCATTCAATTCAGACCGGATGGGAAAATCACACTGGGGTGTGCAACCAAAGTGTCATTAATATCAAAATTGCTACTATACAGGATGTGACTCCGATTATACTAGCCGGCAATTCATCACTTTGCCCAGTAAGTGGGTGGGCTGTATACAGCAAAGACAATAGCATAAGGATTGGTTCTAAAGGGGACATTTTTGTCATAAGAGAACCATTCATTTCATGCTCTCAATTGGAATGCAGAACCTTCTTTCTGACCCAAGGTGCTTTGCTGAATGACAAACATTCTAATGGAACCGTCAAGGACAGGAGTCCCTATAGAACCCTGATGAGCTGCCCCATCGGTGAAGCCCCATCTCCGTACAACTCAAGGTTCGAATCAGTTGCTTGGTCAGCAAGTGCATGCCATGATGGGATGGGATGGCTAACAATCGGGATCTCTGGTCCAGATAATGGAGCAGTAGCTGTTTTAAAATACAACGGTATAATAACAGATACAATAAAAAGTTGGAGAAACAAAATATTAAGAACACAAGAGTCGGAGTGTGTTTGTATGAACGGTTCTTGTTTTACTGTATTAACTGATGGCCCAAGCAATGGGCAAGCCTCGTACAAAATATTTAAAGTGGAAAAAGGAAAAATAATTAAGTCAATTGAGCTGGATGCCCCCAATTACCACTATGAAGAATGCTCATGTTATCCTGATACAGGCAAAGTAATGTGTGTTTGCAGAGACAACTGGCATGCCTCGAACCGGCCATGGGTCTCTTTCAATCAGAATCTTGACTATCAAATAGGATACATATGCAGTGGAGTTTTCGGTGATAACCCTCGTTCCACTGATGGGAAGGGCAATTGTGGCCCAGTACTTTCTAATGGAGCAAATGGAGTGAAAGGATTCTCATATAGGTATGGTAATGGTGTTTGGATAGGAAGAACTAAGAGTATCAACTCCAGAAGTGGATTTGAAATGATTTGGGATCCAAATGGGTGGACTGAAACTGATAGTAGTTTCTCTATGAAGCAGGACATTATAGCATTGAATGATTGGTCAGGATACAGTGGAAGTTTTGTCCAACATCCTGAATTAACAGGAATGAATTGCATAAGGCCTTGTTTCTGGGTGGAGTTAATCAGAGGGCAACCCAAGGAAAGCACAATCTGGGCTAGCGGAAGCAGCATCTCTTTCTGTGGCGTAAATAGTGAAACCGCAAGCTGGTCATGGCCAGACGGAGCTGATCTGCCATTCGCCATTGACAAG
>cds_AHK10660_A/swine/Minnesota/A01410057/2013_2013/12/24_NA_mixed_N1_Swine_2013
ATGAATACAAATCAAAGAATAATAACCATTGGGGCAGTTTGTATGATAGTTGGTATAATCAGTTTATTGTTACAGATAGGAAACATAGTCTCGTTGTGGATTAGCCATTCAATTCAGACCGGATGGGAAAATCACACTGAGATGTGCAGCCAAAGTGTCATTAATACCAACATTGCTACTATAAAGGATGTGACTTCGATTATACTAGCCGGCAATTCCTCACTTTGCCCAGTAAGTGGATGGGCTATATACAGCAAAGACAATAGCATAAGAATTGGTTCTAAAGGGGACATTTTTGTCATAAGAGAACCATTCATTTCATGCTCTCAGTTGGAATGCAGAACCTTTTTTCTGACCCAAGGTGCTTTGCTGAATGACAAGCATTCTAATGGAACCGTCAAGGACAGGAGTCCCTATAGAACCCTGATGAGCTGCCCCATCGGTGAAGCTCCATCTCCATACAACTCAAGGTTCGAATCAGTTGCTTGGTCAGCAAGTGCATGCCATGATGGGATGGGATGGCTAACAATCGGGATCTCTGGTCCAGACAATGGAGCAGTAGCTGTTTTAAAATACAACGGTATAATAACAGATACAATAAAAAGTTGGAGAAACAAAATATTAAGAACACAAGAGTCGGAATGTGTTTGTATGAACGGTTCTTGTTTTACTGTATTAACTGATGGGCCGAGCAATGGGCAAGCCTCGTACAAAATATTTAAAGTGGAAAAAGGAAAAATAATTAAGTCAATTGAGCTGGATGCCCCCAATTACCACTATGAGGAATGCTCATGTTATCCTGATACAGGCAAAGTAATGTGTGTTTGCAGAGACAATTGGCATGCCTCGAATCGGCCCTGGGTCTCTTTCAATCAGGATCTTGACTATCAAATAGGGTACATATGCAGTGGAGTTTTCGGTGATAACCCACGTTCTAATGATGGGAAGGGCAATTGTGGCCCAGTACTTTCTAATGGAGCAAATGGAGTGAAAGGATTCTCATATAGATATGGGAATGGTGTTTGGATAGGAAGAACTAAGAGTATCAACTCCAGAAGAGGGTTTGAGATCATTTGGGATCCAAACGGGTGGACTGAAACTGATAGTAATTTCTCTATGAAGCAGGACATTATAGCATTAACTGATTGGTCAGGATACAGTGGAAGTTTTGTCCAACATCCTGAATTAACAGGAATGAATTGCATAAGGCCTTGCTTCTGGGTGGAATTGATCAGAGGGCAACCCAAGGAAAGCACAATCTGGGCTAGCGGAAGCAGCATCTCCTTCTGTGGCGTGAACAGTGAAACCGCAAGCTGGTCATGGCCAGACGGAGCTGATCTGCCATTCACCATTGACAAG
>cds_AHJ02799_A/swine/Guatemala/CIP049-IP070167/2010_2010/10/06_NA_H1N1_Swine_2010
ATGAATCCAAACCAAAAGATAATAACCATTGGTTCGGTCTGTATGACAATTGGAATGGCTAACTTAATATTACAAATTGGAAACATAATCTCAATATGGATTAGCCACTCAATTCAACTTGGGAATCAAAATCAGATTGAAACATGCAATCAAAGCGTCATTAACACCAACTTTGCTGCTGGACAGTCAGTGGTTTCCGTGAAATTAGCGGGCAATTCCTCTCTCTGCCCTGTTAGTGGATGGGCTATATACAGTAAAGACAACAGTATAAGAATCGGTTCCAAGGGGGATGTGTTTGTCATAAGGGAACCATTCATATCATGCTCCCCCTTGGAATGCAGAACCTTCTTCTTGACTCAAGGGGCCTTGCTAAATGACAAACATTCCAATGGAACCATTAAAGACAGGAGCCCATATCGAACCCTAATGAGCTGCCCTATTGGTGAAGTTCCCTCTCCATACAACTCAAGATTTGAGTCAGTCGCTTGGTCAGCAAGTGCTTGTCATGATGGCATCAATTGGCTAACAATTGGAATTTCTGGCCCAGACAATGGGGCAGTGGCTGTGTTAAAGTACAACGGCATAATAACAGACACTATCAAGAGTTGGAGAAACAATATATTGAGAACACAAGAGTCTGAATGTGCATGTGTAAATGGTTCTTGCTTTACTGTAATGACCGATGGACCAAGTGATGGACAGGCCTCATACAAGATCTTCAGAATAGAAAAGGGAAAGATAGTCAAATCAGTCGAAATGAATGCCCCTAATTATCACTATGAGGAATGCTCCTGTTATCCTGATTCTAGTGAAATCACATGTGTGTGCAGGGATAACTGGCATGCCTCGAATCGACCGTGGGTGTCTTTCAACCAGAATCTGGAATATCAGATAGGATACATATGCAGTGGGATTTTCGGAGACAATCCACGCCCTAATGATAAGACAGGCAGTTGTGGTCCAGTATCGTCTAATGGAGCAAATGGGGTAAAAGGATTTTCATTCAAATACGGCAATGGTGTTTGGATAGGGAGAACTAAAAGCATTAATTCAAGAAACGGTTTTGAGATGATTTGGGATCCGAACGGATGGACTGGGACAGACAATAACTTCTCAATAAAGCAAGATATCGTAGGAATAAATGAGTGGTCAGGATATAGCGGGAGTTTTGTTCAGCATCCAGAACTAACAGGGCTGGATTGTATAAGACCTTGCTTCTGGGTTGAACTAATCAGAGGGCGACCCAAAGAGAACACAATCTGGACTAGCGGGAGTAGCATATCCTTTTGTGGTGTAAACAGTGACACTGTGGGTTGGTCTTGGCCAGACGGTGCTGAGTTGCCATTTACCATTGACAAG
>cds_AHI43355_A/swine/Minnesota/A01393951/2013_2013/12/23_NA_H1N1_Swine_2013
ATGAATACAAATCAAAGAATAATAACCATTGGGACAGTTTGCATGATAGTTGGAATAATCAGTCTATTGTTGCAGATAGGAAACATAGTCTCGTTATGGATTAGCCATTCAATTCAAACCGGATGGGAAAATCACACTGAGATGTGCAACCAAAGTGTCATTAATATCAAAATTGCTACTACACAGGATGTGACTTCGATTATACTAGCCGGCAATTCCTCACTTTGCCCAGTAAGTGGGTGGGCTGTATACAGCAAAGACAATAGCATAAGGATTGGTTCTAAAGGGGACATTTTTGTCATAAGAGAACCATTCATTTCATGCTCTCAATTGGAATGCAGAACCTTTTTTCTGACCCAAGGCGCTTTGCTGAATGACAAACATTCTAATGGAACCGTCAAGGACAGGAGTCCATATAGAACCCTGATGAGCTGCCCCATCGGTGAAGCCCCATCTCCGTACAACTCAAGGTTTGAATCAGTTGCTTGGTCAGCAAGTGCATGCCATGATGGGATGGGATGGCTAACAATCGGAATCTCTGGTCCAGATAATGGAGCAGTAGCTGTTTTAAAATACAACGGTATAATAACAGATACAATAAAAAGTTGGAGAAACAAAATATTAAGAACACAAGAGTCGGAATGTGTTTGCATGAACGGTTCTTGTTTTACTGTATTAACTGATGGTCCAAGCAATGGGCAAGCCTCGTACAAAATATTTAAAGTGGAAAAAGGAAAAATAATTAAGTCAATTGAGCTGGATGCCCCCAATTACCACTATGAGGAATGCTCATGTTATCCTGATACAGGCAAAGTAATGTGTGTTTGCAGAGACAATTGGCATGCCTCGAACCGGCCATGGGTCTCTTTCAATCAGAATCTTGACTATCAAATAGGTTACATATGCAGTGGGGTTTTCGGTGACAACCCGCGTTCCAATGATGGGAAGGGCAATTGTGGCCCAGTACTTTCTAATGGAGCAAATGGAGTGAAAGGATTCTCATATAGATATGGTAATGGTGTTTGGATAGGAAGAACTAAGAGTATCAACTCCAGAAGTGGGTTTGAAATGATTTGGGATCCAAATGGGTGGACTGAAACTGATAGTAGTTTCTCTATGAAGCAGGACATTATAGCATTGAATGATTGGTCAGGATACAGTGGAAGTTTTGTCCAACATCCTGAATTAACAGGAATGAATTGCATAAGGCCTTGTTTCTGGGTGGAATTAATCAGAGGGCAACCCAAGGAAAGCACAATCTGGGCTAGCGGAAGCAGCATCTCTTTCTGTGGCGTAAATAGTGAAACCGCAAACTGGTCATGGCCAGACGGAGCTGATCTGCCATTCACCATTGACAAG
>cds_AHG26742_A/swine/Iowa/A01290861/2013_2013/11/_NA_H1N1_Swine_2013
ATGAATACAAATCAAAGAATAATAACCATTGGGACAGTTTGCCTGATAGTTGGAATAATCAGTCTATTGTTACAGATAGGAAACATAGTCTCGTTATGGGTTAGCCATTCAATTCAGACCAGATGGGAAAATCACACTGAGATGTGCAACCAAAGTGTCATCAATATCAAAATTGCTACTATACAGGATGTGACTTCGATTATACTAGCCGGCAATTCATCACTTTGCCCAGTAAGTGGGTGGGCTGTATACAGCAAAGACAATAGCATAAGGATTGGTTCTAAAGGGGACATTTTTGTCATAAGAGAACCATTCATTTCATGCTCTCACTTGGAATGCAGAACCTTTTTTCTGACCCAAGGCGCTTTGCTGAATGACAAACATTCTAATGGAACCGTCAAGGACAGGAGTCCCTATAGAACCCTGATGAGCTGCCCCATCGGTGAAGCCCCATCTCCGTACAACTCAAGGTTCGAATCAGTTGCTTGGTCAGCAAGTGCATGCCATGATGGGATGGGATGGCTAACAATCGGGATCTCTGGTCCAGATAATGGAGCAGTAGCTGTTTTAAAATACAACGGTATAATAACAGATACAATAAAAAGTTGGAGAAACAACATATTAAGAACACAAGAGTCGGAATGTGTTTGTATGAACGGTTCTTGTTTTACTGTATTGACTGATGGCCCAAGCAATGGGCAAGCCTCATACAAAATATTTAAAGTGGAAAAAGGAAAAATAATTAAGTCAATTGAGCTGGATGCCCCCAATTACCACTATGAGGAATGCTCATGTTATCCTGATACAGGCAAAGTAATGTGTGTTTGCAGAGACAATTGGCATGCCTCGAACCGGCCATGGGTCTCTTTCAATCAGAATCTTGACTATCAAATAGGATACATATGCAGTGGAGTTTTCGGTGATAACCCGCGTTCCAATGATGGGAAGGGCAATTGTGGCCCAGTACTTTCTAATGGAGCAAATGGGGTGAAAGGATTCTCATATAGATATGGTAATGGTGTTTGGATAGGAAGAACTAAGAGTATCAACTCCAGAAGTGGATTTGAAATGATTTGGGATCCAAATGGGTGGACTGAAACTGATAGTAGTTTCTCTATGAAGCAGGACATCATAGCGTTGAATGATTGGTCAGGATACAGTGGAAGTTTTGTCCAACATCCTGAATTAACAGGAATGAATTGCATAAGGCCTTGTTTCTGGGTGGAATTAATCAGAGGGCAACCCAAGGAAAGCACAATCTGGGCTAGCGGAAGCAGCATCTCTTTCTGTGGCGTAAATAGTGAAACCGCAAGCTGGTCATGGCCAGACGGAGCTGATCTGCCATTCACCATTGACAAG
>cds_AHB72823_A/swine/Minnesota/A01394326/2013_2013/10/24_NA_H1N1_Swine_2013
ATGAATGCAAATCAAAGAATAATAACCATTGGGACAGTTTGCATGATAGTTGGAATAATCAGTCTATTGTTACAGATAGGAAACATAGTTTCGTTATGGATTAGCCATTCAATTCAGACCGGATGGGAAAATCACACTGAGATGTGCAACCAAAGTGTCATTAATATCCAAATTGCTACTATGCAGGATGTGACTTCGATTATACTAGCCGGAAATTCATCACTTTGCCCAGTAAGTGGGTGGGCTGTATACAGCAAAGACAATAGCATAAGGATTGGTTCTAAAGGGGACATTTTTGTCATAAGAGAACCATTCATTTCATGCTCTCAATTAGAATGCAGAACCTTTTTTCTGACCCAAGGCGCTTTGCTGAATGACAAACATTCTAATGGAACCGTCAAGGACAGGAGTCCCTATAGAACCCTGATGAGCTGCCCCATCGGTGAAGCCCCATCTCCGTACAACTCAAGGTTCGAATCAGTTGCTTGGTCAGCAAGTGCATGCCATGATGGGATGGGATGGCTAACAATCGGGATCTCTGGTCCAGATAATGGAGCAGTAGCTGTTTTAAAATACAACGGTATAATAACAGATACAATAAAAAGTTGGAGAAACAAAATATTAAGAACACAAGAGTCGGAATGTGTTTGTATGAACGGTTCTTGTTTTACTGTATTAACTGATGGCCCAAGCAATGGGCAAGCCTCGTACAAAATATTTAAAGTGGAAAAGGGAAAAATAATTAAGTCAATTGAGCTGGATGCCCCCAATTACCACTATGAGGAATGCTCATGTTATCCTGATACAGGCAAAGTAATGTGTGTTTGCAGAGACAATTGGCATGCCTCGAACCGACCATGGGTCTCTTTCAATCAGAATCTTGACTATCAAATAGGATACATATGCAGTGGAGTTTTCGGTGATAACCCGCGTTCCAATGATGGGAAGGGCAATTGTGGCCCAGTACTTTCTAATGGAGCAAATGGAGTGAAAGGATTCTCATATAGATATGGTAATGGTGTTTGGATAGGAAGAACTAAGAGTATCAACTCCAGAAATGGGTTCGAAATGATTTGGGATCCAAATGGGTGGACTGAAACTGATAGTAGTTTCTCTATGAAGCAGGACATTATAGCATTGAATGATTGGTCAGGATATAGTGGAAGTTTTGTCCAACATCCTGAATTAACAGGAATGAATTGCATAAGGCCTTGTTTCTGGGTGGAATTAATCAGAGGGCAACCCAAAGAAAACACAATCTGGGCTAGCGGAAGCAGCATCTCTTTCTGTGGCGTAAATAGTGAAACCGCAAGCTGGTCATGGCCAGACGGAGCTGATCTGCCATTCACCATTGACAAG
>cds_AHB22870_A/swine/North_Carolina/SG1477/2005_2005/10/20_NA_H1N1_Swine_2005
ATGAATACAAATCAAAGAATAATAACCATTGGGACAGTCTGTCTGATAGTTGGAATAGTTAGTCTATTATTGCAGATAGGAAATATAGTCTCGTTATGGATAAGCCATTCAATTCAGACTGGAGAAAGAAACCACCCTGAAACATGCAGCCAAAATGTCATTAATACCAACATTGTTGATGGACAGAGCGTAACTTCAATAATACTAGCCGGCAATTCCTCTCTTTGTCCAATAAGTGGGTGGGCTATATACAGCAAAGACAATAGCATAAGAATTGGTTCCAAAGGAGACATTTTTGTCATAAGAGAACCATTCATTTCATGCTCTCACTTGGAGTGCAGAACTTTTTTTCTGACCCAAGGTGCTTTGCTGAATGACAGGCATTCTAATGGAACCGTCAAGGACAGGAGTCCTTATAGAACCTTAATGAGCTGCCCGATTGGTGAAGCTCCATCTCCTTATAATTCAAGGTTCGAATCAGTTGCTTGGTCAGCAAGTGCATGCCATGATGGAATGGGGTGGCTAACAATCGGGATTTCCGGTCCAGATAATGGAGCAGTAGCTGTTTTGAAATACAATGGTATAATAACAGATACAATAAAAAGTTGGAGAAACAAAATACTAAGAACACAAGAATCAGAATGTGTTTGTATAAACGGTTCATGTTTCACTATAATGACTGATGGCCCAAGCAATGGGCAGGCCTCGTACAAAATATTCAAAATGGAGAAAGGGAAGATTATTAAGTCAGTTGAGCTGGATGCACCTAACTACCACTATGAGGAATGCTCCTGTTACCCTGATACAGGCAAGGTGGTGTGTGTGTGCAGAGACAATTGGCATGCTTCGAATCGACCATGGGTTTCTTTTGATCAGAATCTTAATTATCAGATAGGGTACATATGCAGTGGGGTTTTCGGTGATAACCCGCGTTCTAATGATGGGAAAGGCAATTGTGGCCCAGTACCTTCTAATGGAGCAAATGGAGTGAAAGGATTCTCATTTAGATATGGCAATGGTGTTTGGATAGGAAGAACTAAAAGTATCAGTTCTAGAAGTGGATTTGAGATGATTTGGGATCCAAATGGATGGACGGAAACTGATAGTAGTTTCTCTATAAAGCAGGATATTATAGCATTAACTGATTGGTCAGGATACAGTGGAAGTTTTGTCCAACATCCCGAATTAACAGGAATGAACTGCATAAAGCCTTGTTTCTGGGTAGAGTTAATCAGAGGACAACCCAAGGAGAGCACAATCTGGACTAGTGGAAGCAGCATTTCTTTCTGTGGCGTGGACAGTGAAACCGCAAGCTGGTCATGGCCAGACGGAGCTGATCTGCCATTCACCATTGACAAG
>cds_AGY42544_A/swine/Iowa/A01364844/2013_2013/09/16_NA_H1N1_Swine_2013
ATGAATACAAATCAAAGAATAATAACCATTGGGACAGTTTGCCTGATAGTTGGAATAATCAGTCTATTGTTACAGATAGGAAACATAGTCTCGTTATGGATTAGCCATTCAATTCAGACCGGATGGGAAAATCACACTGATATGTGCAACCAAAGTGTCATTAATATCAAAATTGCTACTATACAGGATGTGACTTCGATTATACTAGCCGGCAATTCATCACTTTGCCCAGTAAGTGGGTGGGCTGTATACAGCAAAGACAATAGCATAAGGATTGGTTCTAAAGGGGACATTTTTGTCATAAGAGAACCATTCATTTCATGCTCTCAATTGGAATGCAGAACCTTTTTTCTGACCCAAGGCGCTTTGCTGAATGACAAACATTCTAATGGAACCGTCAAGGACAGGAGTCCCTATAGAACCCTGATGAGCTGCCCCATCGGTGAAGCCCCATCTCCGTACAACTCAAGGTTCGAATCAGTTGCTTGGTCAGCAAGTGCATGCCATGATGGGATGGGATGGCTAACAATCGGGATCTCTGGTCCAGATAATGGAGCAGTAGCTGTTTTAAAATACAACGGTATAATAACAGATACAATAAAAAGTTGGAGAAACAAAATATTAAGAACACAAGAGTCGGAATGTGTTTGTATGAACGGTTCTTGTTTTACTGTATTGACTGATGGCCCAAGCAATGGGCAAGCCTCATACAAAATATTTAAAGTGGAAAAAGGGAAAATAATTAAGTCAATTGAGCTGGATGCCCCCAATTACCACTATGAGGAATGCTCATGTTATCCTGATACAGGCAAAGTAATGTGTGTTTGCAGAGACAATTGGCATGCCTCGAACCGGCCATGGGTCTCTTTCAATCAGAATCTTGACTATCAAATAGGATACATATGCAGTGGAGTTTTCGGTGATAACCCGCGTCCCAATGATGGGAAGGGCAATTGTGGCCCAGTACTTTCTAATGGAGCAAATGGAGTGAAAGGATTCTCATATAGATATGGTAATGGTGTTTGGATAGGAAGAACTAAGAGTATCAACTCCAGAAGTGGATTTGAAATGATTTGGGATCCAAATGGGTGGACTGAAACTGATAGTATTTTCTCTATGAAGCAGGACATCATAGCGTTGAATGATTGGTCAGGATACAGTGGAAGTTTTGTCCAACATCCTGAATTAACAGGAATGAATTGCATAAGGCCTTGTTTCTGGGTGGAATTAATCAGAGGGCAACCCAAGGAAAGCACAATCTGGGCTAGCGGAAGCAGCATCTCTTTCTGTGGCGTAAATAGTGAAACCGCAAGCTGGTCATGGCCAGACGGAGCTGATCTGCCATTCACCATTGACAAG
>cds_AGV74412_A/swine/Illinois/A01244964/2013_2013/08/_NA_H1N1_Swine_2013
ATGAACACAAATCAAAGAATAATAACCATTGGAACAGTCTGTCTGATAGTCGGAGTAGTCAGTCTATTATTGCAGATAGGAAATATAGTCTCTTTATGGATGATCCATTCAATTCAAACTAGAGAAAAAAATCACTCTGAGATATGCAGTCAAAATTTCATTAATACCAACATTGCTATTGGGCAGGGTGTGACTTCAAAATTCCTAACTGGCAATTCCTCCCTTTGTCCAATAAGTGGATGGGCCATATACAGCAAAGACAATAACATAAGGATTGGTTCCAAAGGAGACATTTTTGTCATAAGAGAACCATTCATTTCGTGCTCCCATTTGGAATGCAGAACTTTTTTTCTGACCCAAGGTGCTTTGCTGAATGACAAGCATTCTAATGGAACTGTCAAGGACAGGAGCCCTTACAGAACCTTAATGAGTTGTCCCATTGGTGAAGCCCCATCTCCGTACAATTCAAAATTCGAATCAGTTGCTTGGTCAGCAAGTGCATGCCACGATGGAATGGGGTGGCTAACAATCGGGATTTCTGGTCCAGACAATGGAGCAGTGGCCGTTTTGAAATACAATGGTGTAATAACAGATACAATAAAAAGTTGGAGAAACAAAATATTAAGAACACAAGAGTCAGAATGTGTTTGTATAAACGGTTCATGTTTCACTATAATGACTGATGGCCCAAGCGATGGGCAAGCTTCATACAAAATATTCAAAATGAAAAAAGGAAAGATTGTTGATTCAGTTGAGCTGGACGCACCTAATTACCACTATGAGGAATGCTCCTGTTACCCTGATGCAGGCAAAGTAGTATGTGTATGCAGAGACAATTGGCATGCTTCGAATCGACCATGGGTCTCTTTCGATCAAAATCTTGATTATAAGATAGGGTACATATGCAGTGGGGTTTTCGGTGACAATCCGCGTTCTAATGATGGAAAAGGCAATTGTGGCCCAGTACTTTCTAATGGAGCGAATGGAGTAAAAGGTTTCTCATTTAGATATGGCAATGGTGTGTGGTTGGGGAGAACTAAAAGTATCAGCTCTAGAAAGGGTTTTGAAATGATTTGGGATCCAAACGGATGGACGGAGACTGATAGTAGTTTCTCTATGAAGCAGGATATTATAGCATCAACTGATTGGTCAGGATACAGTGGGAGTTTTGTCCAGCATCCCGAATTAACAGGAATGAACTGCATAAAGCCTTGTTTTTGGGTCGAGTTAATCAGAGGACAACCCAAGGAGAACACAATCTGGACTAGTGGAAGCAGCATTTCTTTCTGTGGTGTGGGCAGTGAAACCACAAGCTGGTCATGGCCAGACGGAGCTTATCTGCCTTTCACCATTGACAAG
>cds_AGL96915_A/swine/Italy/55230/2012_2012/03/_NA_H1N1_Swine_2012
ATGAATCCAAATCAGAAGATAATAATCATTAGCTCGATCTGTATGACAAATGGAATTGCTAGCTTGATATTACAAATTGGAAACATAATCTCAATATGGATTAGCCATTCAATTCAAATTGGGAACCAAAGCCAGACTGAAAAATGCACTCAAAGCGCCATTAACAACAACTTTATTGCTGAACAGGCAGTAGTCTCGGTGAAATTAGCGGGCAATTCTCCTCTCTGTCCTGTTAGTGGGTGGGCTATATACAGTAAAGATAACAGTATAAGAATTGGTTCCAAGGGGGATGTGTTTGTCATAAGAGAACCATTCATCTCATGCTCCCATTTGGAATGTAGGACCTTCTTCTTGACTCAAGGGGCCCTGCTGAATGACAAGCACTCTAATGGAACAATTAAAGACAGAAGCCCTTATAGAACCCTGATGAGCTGTCCTATTGGTGAAGTCCCTTCTCCGTACAACTCAAGATTTGAGTCAGTTGCCTGGTCAGCAAGCGCTTGCCATGATGGCATCAGTTGGTTGACAATTGGAATTTCTGGCCCAGACAATGGGGCAGTGGCTGTATTGAAATACAATGACATAATAACAGACACTATCAAAAGTTGGAGAAACAACATATTGAGAACACAAGAATCAGAATGTGCATGCGTGAATGGCTCTTGCTTTACTGTAATGACTGATGGGCCAAGTAATGGGCAGGCCTCATACAAAATCTTCAAAATAGAGAAGGGGAAAGTAGTTAAATCAGTCGAGTTGAATGCCCCTAATTATCACTACGAGGAGTGTTCCTGTTACCCTGATTCTGGTGAAATCATATGTGTGTGCAGGGACAATTGGCATGGCTCGAATCGACCATGGGTGTCTTTCAATCAGAACCTGGAGTATCAAATAGGATACATATGCAGTGGGGTTCTCGGAGACAATCCGCGCCCTAATGATAGAACAGGCAGTTGTGGTCCAGTATCGTCTAATGGGGCAAATGGGGTGAAAGGGTTCTCGTTTAAATACGGCAATGGTGTTTGGATAGGGAGAACTAAAAGTACTAGTTCAAGAAGCGGTTTTGAGATGATCTGGGATCCAAACGGATGGACTAGAACAGACAATAACTTCTCAGTTAAGCAAGATATCGTAGGAATAACTGACTGGTCAGGATACAGCGGGAGTTTTGTTCAGCATCCAGAACTAACCGGACTGAATTGCATAAAACCTTGCTTCTGGGTTGAACTAATCAGAGGGCGACCCAAAGAAAACACAATCTGGACTAGTGGGAGCAGCATATCCTTTTGTGGTGTAAACAGTGACACTGTGGGTTGGTCTTGGCCAGACGGTGCTGAGTTGCCATTTACCGTTGACAAG
>cds_AGG86744_A/swine/Illinois/A01445196/2013_2013/02/05_NA_H1N1_Swine_2013
ATGAATACAAATCAAAGAATAATAACCATTGGGACAGTTTGCATGATAGTTGGAATAATCAGTTTATTGTTACAGATAGGAAACATAGTCTCGTTATGGATTAGCCATTCAATTCATACCAGATGGGAAAATCACACTGAGATGTGCAACCAAAGTGCCATTAATATCAAAATTGCTACTATACAGGATGTGACTTCGATTATACTAGCCGGCAATTCCTCACTTTGCCCTGTAAGTGGGTGGGCTGTATACAGCAAAGATAATAGCATAAGGATTGGTTCTAAAGGAGACATTTTTGTCATAAGAGAACCATTCATTTCATGCTCCCAATTGGAATGCAGAACCTTTTTTCTGACCCAAGGCGCTTTGCTGAATGACAAACATTCTAATGGAACCGTCAAGGACAGGAGTCCCTATAGAACCCTGATGAGCTGCCCCATCGGTGAAGCCCCATCTCCGTACAACTCAAGGTTCGAATCAGTTGCTTGGTCAGCAAGTGCATGCCATGACGGGATGGGATGGCTAACAATCGGGATCTCTGGTCCAGATAATGGAGCAGTAGCTGTTTTAAAATACAACGGTATAATAACAGATACAATAAAAAGTTGGAGAAACAAAATATTAAGAACACAAGAGTCGGAATGTGTTTGTATGAACGGTTCTTGTTTTACTGTATTAACTGATGGCCCAAGCAATGGGCAAGCCTCGTACAAAATATTTAAAGTGGAAAAAGGAAAAATAATCAAGTCAATTGAGCTGGATGCCCCCAATTACCACTATGAGGAATGCTCATGTTATCCTGATACAGGCAAAGTAATGTGTGTTTGCAGAGACAATTGGCATGCCTCGAACCGGCCATGGGTCTCATTCAATCAGAATCTTGACTATCAAATAGGATACATATGCAGTGGAGTTTTCGGTGATAACCCGCGTTCCAATGATGGGAAGGGCAATTGTGGCCCAGTACTTTCTAATGGAGCAAATGGAGTGAAAGGATTCTCATATAGATATGGTAATGGTGTTTGGATAGGAAGAACTAAGAGTATCAACTCCAGAAGTGGGTTTGAAATGATTTGGGATCCAAATGGGTGGACTGAAACTGATAGTAGTTTCTCTATGAAGCAGGACATTATAGCATTGAATGATTGGTCAGGATACAGTGGAAGTTTTGTCCAACATCCTGAATTAACAGGAATGAATTGCATAAGGCCTTGTTTCTGGGTGGAATTAATCAGAGGGCAACCCAAGGAAAGCACAATCTGGGCTAGCGGAAGCAGCATCTCTTTCTGTGGCGTAAATAGTGAAACCACAAGCTGGTCATGGCCAGACGGAGCTGATCTGCCATTCACCATTGACAAG
>cds_AFY08107_A/swine/Illinois/A01270986/2012_2012/10/17_NA_H1N1_Swine_2012
ATGAATACAAATCAAAGAATAATAACCATTGGGACAGTTTGCATGATGGTTGGAATAATCAGTCTATTGTTACAGATAGGAAACATAGTCTCGTTATGGATTAGCCATTCAATTCAGATCGGAAAGGAAAATCACACTGAGATGTGCAACCAAAGTGTCATTAATATCAAAATTGCTACTATACAGGATGTGACTTCGATTATACTAGCCGGCAATTCCTCACTTTGCCCAGTAAGTGGATGGGCTATATACAGCAAAGACAATAGCATAAGGATAGGTTCTAAAGGGGACATTTTTGTCATAAGAGAACCATTCATTTCATGCTCTCAATTGGAATGCAGAACCTTTTTTCTGACCCAAGGCGCTTTGCTGAATGACAAACATTCTAATGGAACCGTCAAGGACAGGAGTCCCTATAGAACCCTGATGAGCTGCCCCATCGGTGAAGCCCCATCTCCGTACAACTCAAGGTTCGAATCAGTTGCTTGGTCAGCAAGTGCATGCCATGATGGGGTGGGATGGCTAACAATCGGGATCTCTGGTCCAGATAATGGAGCAGTAGCTGTTTTAAAATACAACGGTATAATAACAGATACAATAAAAAGTTGGAGAAACAAAATATTAAGAACACAAGAGTCGGAATGTGTTTGTATGAACGGCTCTTGTTTTACTGTATTAACTGATGGCCCAAGCAATGGGCAAGCCTCGTACAAAATATTTAAAGTGGAAAAAGGAAAAATAATTAAGTCAGTTGAGCTGGATGCCCCCAATTACCACTATGAGGAGTGCTCATGTTATCCTGATGCAGGCAAAATAATGTGTGTTTGCAGAGACAATTGGCATGCCTCGAACCGGCCATGGGTCTCTTTCAATCAGAATCTTGACTATCAAATAGGATACATATGCAGTGGAGTTTTCGGTGATAACCCGCGTTCTAATGATGGGAAGGGCAATTGTGGCCCAGTACTTTCTAATGGAGCAAATGGAGTGAAAGGATTTTCATATAAATATGGTAATGGTGTTTGGATAGGAAGAACTAAGAGTATCAACTCCAGAAGTGGGTTTGAAATGATTTGGGATCCAAATGGGTGGACTGAAACTGATAGTAGTTTCTCTATGAAGCAGGACATTATAGCATTGAATGATTGGTCAGGATACAGTGGAAGTTTTGTCCAACATCCTGAATTAACAGGAATGAATTGCATAAGGCCTTGTTTCTGGGTGGAATTAGTCAGAGGGCAACCCAAGGAAAGCACAATCTGGGCTAGCGGAAGCAGCATCTCTTTCTGTGGCGTAAATAGTGAAACCGCAAGCTGGTCATGGCCAGACGGAGCTGATCTGCCATTCACCATTGACAAG
>cds_AFX82092_A/swine/Iowa/A01267837/2012_2012/10/17_NA_H1N1_Swine_2012
ATGAATACAAATCAAAGAATAATAACCATTGGGACAGTTTGCATGATAGTTGGAATAATCAGTCTATTGTTACAGATAGGAAACATAGTCTCGTTATGGATTAGCCATTCAATTCAGACCGGATGGGAAAATCACACTGAGATGTGCAACCAAAGTGTCATTAATACCAACATTGCTACTATACAGGATGTGACTTCGATTACACTAGCTGGCAATTCCTCACTTTGCCCAGTAAGTGGATGGGCTATATACAGCAAAGACAATAGCATAAGGATTGGTTCTAAAGGGGACATTTTTATCATAAGAGAACCATTCATTTCATGCTCTCAATTGGAATGCAGAACTTTTTTCTTGACCCAAGGCGCTTTGCTGAATGACAAACATTCTAATGGAACCGTCAAGGACAGGAGTCCCTATAGAACCCTGATGAGCTGCCCCATCGGTGAAGCTCCATCTCCGTACAACTCAAGGTTCGAATCAGTTGCTTGGTCAGCAAGTGCATGCCATGATGGGATGGGATGGCTAACAATCGGGATCTCTGGTCCAGATAATGGAGCAGTAGCTGTTTTAAAATACAACGGTATAATAACAGATACAATAAAAAGTTGGAGAAACAAAATATTAAGAACACAAGAGTCGGAATGTGTTTGTATGAACGGTTCTTGTTTTACTGTATTAACTGATGGCCCAAGCAATGGGCAAGCCTCGTACAAAATATTTAAAGTGGAAAAAGGAAAAATAATTAAGTCGATTGAGCTGGATGCCCCCAATTACCATTATGAGGAATGCTCATGTTATCCTGATACAGGCAAAGTAATGTGTGTCTGCAGAGACAATTGGCATGCCTCGAATCGGCCATGGGTCTCTTTCAATCAGAATCTTGACTATCAAATAGGATACATATGCAGTGGAGTTTTCGGTGATAACCCGCGTTCTAATGATGGGGAGGGCAATTGTGGCCCAGTACTTTCTAATGGAGCAAATGGAGTGAAAGGATTCTCATATAAATATGGTAATGGTGTTTGGATAGGAAGAACTAAGAGTATCAACTCCAGAAGTGGGTTTGAGATGATTTGGGATCCGAATGGGTGGACTGAAACTGATAGTAGTTTCTCTACGAAGCAGGACATTATAGCATTAACTGATTGGTCAGGATACAGTGGAAGTTTTGTCCAACATCCTGAATTAACAGGAATGAATTGCATAAGGCCTTGTTTCTGGGTGGAATTAATCAGAGGGCAACCCAAGGAAAACACAATCTGGGCTAGCGGAAGCAGCATCTCTTTCTGTGGCGTAAATAGTGAAACCGCAAGCTGGTCATGGCCAGACGGAGCTGATCTGCCATTCACCATTGACAAG
>cds_AFQ34753_A/swine/Mexico/Qro32/2010_2010//_NA_H1N1_Swine_2010
ATGAATACAAATCAAAGAATAATAACCATTGGGACAGTCTGTCTGATAGTCGGAATAACCAGTCTATTATTGCAGATAGGAAATATAGTCTCGTTATGGATAAGCCATTCAATTCAGACTGGACAAAAAAACTACTCTAAGATCTGCAGTCAAAGTGTCATTAATACCAACATTGCTGATGGACAGGGATTAAATTCAATAATACTAGCCGGCAACTCCTCTCTTTGCCCAATAAGTGGATGGGCTATATACAGCAAAGACAATAGCATAAGGATCGGTTCCAAAGGAGACATTTTTGTCATAAGAGAACCATTCATTTCATGCTCTCATTTGGAGTGCAGGACCTTTTTTCTGACCCAAGGTGCTTTGCTGAATGACAGGCATTCTAACGGAACCGTCAAAGACAGGAGTCCTTACAGGACCTTAATGAGTTGCCCGATTGGTGAAGCTCCATCTCCGTACAATTCAAGGTTCGAATCAGTTGCTTGGTCAGCAAGTGCTTGCCATGATGGAATGGGATGGCTAACAATCGGGATTTCCGGTCCAGATAATGGAGCAGTGGCTGTTTTGAAATACAATGGGATAATAACAGATACAATAAAAAGTTGGAGGAACAAAATACTAAGAACACAAGAGTCAGAATGTGTCTGTATCAACGGTTCATGTTTTACTATAATGACTGATGGCCCAAGCAATGGGCAGGCCTCATACAAAATATTCAAAATGGAGAAAGGGAAGATTATTAAATCAGTTGAGCTGAATGCACCTAATTACCATTATGAGGAATGCTCCTGTTACCCTGATACAGGCAAAGTGATGTGCGTGTGCAGAGACAATTGGCATGCTTCGAATCGACCATGGGTCTCTTTCGATCAGAATCTTGATTATCAGATAGGATACATATGCAGTGGGGTTTTTGGTGATAACCCGCGTTCTAATGATGGGAGAGGCAATTGTGGCCCAGTGCTTTCTAATGGAGCGAATGGTGTGAAAGGATTCTCATTTAGATATGGCAATGGTGTTTGGATAGGGAGAACTAAAAGTATCAGCTCTAGAAGTGGATTTGAGATGATTTGGGATCCAAATGGATGGACGGGAACTGATAGTAGTTTCTCCATAAAGCAGGATGTCATAGCATTAACCGATTGGTCAGGATACAGTGGGAGTTTTGTCCAACATCCCGAATTAACAGGAATGAACTGCATAAGGCCTTGTTTCTGGGTAGAGTTAATCAGAGGACAACCCAAGGAGAGCACAATTTGGACTAGTGGAAGCAGCATTTCTTTTTGTGGCGTAGACAGTGAAATCGCAAGCTGGTCATGGCCAGACGGAGCTGATCTGCCATTC---ATTGACAAG
>cds_AFM47056_A/swine/Illinois/A01203207/2012_2012/01/24_NA_H1N1_Swine_2012
ATGAATACAAATCAAAGAATAATAACCATTGGGACAGTTTGCATGATGGTTGGAATAATCAGTCTATTGTTACAGATAGGAAACATAGTCTCGTTATGGATTAGCCATTCAATTCAGACCGGATGGGAAAATCACACTGAGATGTGCAACCAAAGTGTCATTAATATCAAAATTGCTACTATACAGGATGTGACTTCGATTATACTAGCCGGCAATTCCTCACTTTGCCCAGTAAGTGGATGGGCTATATACAGCAAAGACAACAGCATAAGGATTGGTTCTAAAGGGGACATTTTTGTCATAAGAGAACCATTCATTTCATGCTCTCAATTGGAATGCAGAACTTTTTTTCTGACCCAAGGCGCTTTGCTGAATGACAAACATTCTAATGGAACCGTCAAGGACAGGAGTCCCTATAGAACCCTGATGAGCTGCCCCATCGGTGAAGCCCCATCTCCGTACAATTCAAGGTTCGAATCAGTTGCTTGGTCAGCAAGTGCATGCCATGATGGGATGGGATGGCTAACAATCGGGATCTCTGGTCCAGATGATGGAGCAGTAGCTGTTTTAAAATACAACGGTATAATAACAGATACAATAAAAAGTTGGAGAAACAAAATATTAAGAACACAAGAGTCGGAATGTGTTTGTATGAACGGCTCTTGTTTTACTGTATTAACTGATGGCCCAAGCAATGGGCAAGCCTCGTACAAAATATTTAAAGTGGAAAAAGGAAAAATAATTAAGTCAATTGAGCTGGATGCCCCCAATTACCACTATGAGGAATGCTCATGTTATCCTGATGCAGGCAAAGTAATGTGTGTTTGCAGAGACAATTGGCATGCCTCGAACCGGCCATGGGTCTCTTTCAATCAGAATCTTGACTATCAAATAGGATACATATGCAGTGGAGTTTTCGGTGATAACCCGCGTTCTAATGATGGGAAGGGCAATTGTGGCCCAGTATTTTCTAATGGAGCAAATGGAGTGAAAGGATTTTCATATAGATATGGTAATGGTGTTTGGATAGGAAGAACTAAGAGTATCAACTCCAGAAGTGGGTTTGAAATGATTTGGGATCCAAATGGGTGGACTGAAACTGATAGTAGTTTCTCTATGAAGCAGGACATTATAGCATTGAATGATTGGTCAGGATACAGTGGAAGTTTTGTCCAGCATCCTGAATTAACAGGAATGAATTGCATAAGGCCTTGTTTCTGGGTGGAATTAATCAGAGGGCAACCCAAGGAAAGCACAATCTGGGCTAGCGGAAGCAGCATCTCTTTCTGTGGCGTAAATAGTGAAGCCGCAAGCTGGTCATGGCCAGACGGAGCTGATCTGCCATTCACCATTGACAAG
>cds_AFM46900_A/swine/Iowa/A01202834/2011_2011/11/14_NA_H1N1_Swine_2011
ATGAATCCAAACCAAAAGATAATAACCATTGGTTCGGTCTGTATAACAATTGGAATGGCTAACTTAATATTACAAATTGGAAACATAATCTCAATATGGATTAGCCACTCAATTCAACTTGGGAATCAAAATCAGATTGAAACATGCAATCAAAGCGTCATTAACACCAACTTTGCTGCTGGACAGTCAGTGGTTTCCGTGAAATTAGCGGGCAATTCCTCTCTCTGCCCTGTTAGTGGATGGGCTATATACAGTAAAGACAACAGTATAAGAATCGGTTCCAAGGGGGATGTGTTTGTCATAAGGGAACCATTCATATCATGCTCCCCCTTGGAATGCAGAACCTTCTTCTTGACTCAGGGGGCCTTGCTAAATGACAAACATTCCAATGGAACCATTAAAGACAGGAGCCCATATCGAACCCTAATGAGCTGTCCCATTGGTGAAGTTCCCTCTCCATACAACTCAAGATTTGAGTCAGTCGCTTGGTCAGCAAGTGCTTGTCATGATGGCATCAATTGGCTAACAATTGGAATTTCTGGCCCAGACAATGGGGCAGTGGCTGTGTTAAAGTACAACGGCATAATAACAGACACTATCAAGAGTTGGAGAAACAATATATTGAGAACACAAGAGTCTGAATGTGCATGTGTAAATGGTTCTTGCTTTACCATAATGACCGATGGACCAAGTGATGGACAGGCCTCATACAAGATCTTCAGAATAGAAAAGGGAAAGATAGTCAAATCAGTCGAAATGAATGCCCCTAATTATCACTATGAGGAATGCTCCTGTTACCCTGATTCTAGTGAAATCACATGTGTGTGCAGGGATAACTGGCATGGCTCGAATCGACCGTGGGTGTCTTTCAACCAGAATCTGGAATATCAGATAGGATACATATGCAGTGGGATTTTCGGAGACAATCCACGCCCTAATGATAAGACAGGCAGTTGTGGTCCAGTATCGTCTAATGGAGCAAATGGGGTAAAAGGATTTTCATTCAAATACGGCAATGGTGTTTGGATAGGGAGAACTAAAAGCATTAGTTCAAGAAAAGGTTTTGAGATGATTTGGGATCCAAACGGATGGACTGGGACAGACAATAACTTCTCAATAAAGCAAGATATCGTAGGAATAAATGAGTGGTCAGGATATAGCGGGAGTTTTGTTCAGCATCCAGAACTAACAGGGCTGGACTGTATAAGACCTTGCTTCTGGGTTGAACTAATAAGAGGGCGACCCAAAGAGAACACAATCTGGACTAGCGGGAGCAGCATATCCTTTTGTGGTGTAAACAGTGACACTGTGAGTTGGTCTTGGCCAGACGGTGCTGAGTTGCCATTTACCATTGACAAG
>cds_AFM46442_A/swine/Iowa/A01203397/2012_2012/04/10_NA_H1N1_Swine_2012
ATGAATACAAATCAAAGAATAATAACCATTGGGACAGTTTGCATGATAGTTGGAATAATCAGTCTATTGTTACAGATAGGAAACATAGTCTCGTTATGGATTAGCCATTCAATTCAGACCGGATGGGAAAATCACACTGAGATGTGCAACCAAAGTGTCATTAATATCAAAATTGCTACTATACAGGATGTGACTTCGATTATACTAGCCGGCAATTCCTCACTTTGCCCAGTAAGTGGGTGGGCTGTATACAGCAAAGACAATAGCATAAGGATTGGTTCTAAAGGGGACATTTTTGTCATAAGAGAACCATTCATTTCATGCTCTCAATTGGAATGCAGAACCTTTTTTCTGACCCAAGGCGCTTTGCTGAATGACAAACATTCTAATGGAACCGTCAAGGACAGGAGTCCCTATAGAACCCTGATGAGCTGCCCCATCGGTGAAGCCCCATCTCCGTACAACTCAAGGTTCGAATCAGTTGCTTGGTCAGCAAGTGCATGCCATGATGGGATGGGATGGCTAACAATCGGGATCTCTGGTCCAGATAATGGAGCAATAGCTGTTTTAAAATACAACGGTATAATAACAGATACAATAAAAAGTTGGAGAAACAAAATATTAAGAACACAAGAGTCGGAATGTGTTTGTATGAACGGTTCTTGTTTTACTGTATTAACTGATGGCCCAAGCAATGGGCAAGCCTCGTACAAAATATTTAAAGTGGAAAAAGGAAAAATAATTAAGTCAATTGAGCTGGATGCCCCCAATTACCACTATGAGGAATGCTCATGTTATCCTGATACAGGCAAAGTAATGTGTGTTTGCAGAGACAATTGGCATGCCTCGAACCGGCCATGGGTCTCTTTCAATCAGAATCTTGACTATCAAATAGGATACATATGCAGTGGAGTTTTCGGTGATAACCCGCGTTCCAATGATGGGAAGGGCAATTGTGGCCCAGTACTTTCTAATGGAGCAAATGGAGTGAAAGGATTCTCATATAGATATGGTAATGGTGTTTGGATAGGAAGAACTAAGAGTACCAACTCCAGAAGTGGGTTTGAAATGATTTGGGATCCAAATGGGTGGACTGAAACTGATAGTAGTTTCTCTATGAAGCAGGACATTATAGCATTGAATGATTGGTCAGGATACAGTGGAAGTTTTGTCCAACATCCTGAATTAACAGGAATGAATTGCATAAGGCCTTGTTTCTGGGTGGAATTAATCAGAGGGCAACCCAAGGAAAGCACAATCTGGGCTAGCGGAAGCAGCATCTCTTTCTGTGGCGTAAATAGTGAAACCGCAAGCTGGTCATGGCCAGACGGAGCTGATCTGCCATTCACCATTGACAAG
>cds_AFH77020_A/swine/Oklahoma/A01134906/2011_2011/03/24_NA_H1N1_Swine_2011
ATGAATACAAACCAAAGGATAATAACCATTGGGACAGTCTGTCTGATAGTCGGAACAATTAATCTATTATTGCAGATAGGAAATATAGTCTCGTTATGGATAAGCCATTCAATTCAGATTGGAGGGAAAAACTACTCTAATACCTGCAGTCAAAGTGTCATTAATACCAACATTGCTGATGGACAGAGAGTATATTCAAAGGTACTAGCCGGCAATTCTTCTCTTTGCCCAATAAATGGGTGGGCTATATACAGCAAAGATAATAGCATAAGGATCGGTTCCAAAGGAGACATTTTTGTCATAAGAGAACCATTCATTTCATGCTCTCATTTAGAATGCAGAACCTTTTTTCTGACCCAAGGTGCTCTGCTGAATGACAGGCATTCTAATGGAACCGTCAAAGACAGGAGCCCTTACAGGACCTTAATGAGTTGTCCGATTGGTGAAGCGCCATCTCCGTACAATTCAAGGTTCGAATCAGTTGCTTGGTCAGCGAGTGCATGCCATGATGGGATGGGATGGCTAACAATCGGGATTTCCGGTCCAGATAATGGAGCAGTGGCTGTTTTGAAATACAATGGGATAATAACAGACACAATAAAAAGTTGGAGGAACCAAATACTAAGAACACAAGAGTCTGAATGTGTCTGTATCAATGGTTCATGTTTTACTATAATGACTGATGGCCCAAGCAATAAGCAGGCCTCATACAAAATATTCAAAATAAAGAAAGGGAAAATTATTAAATCAGTTGAGCTGGATGCACCTAATTACCACTATGAGGAATGCTCCTGTTATCCTGATACAGGCAAAGTGATGTGCGTGTGCAGAGACAATTGGCATGCTTCGAATCGACCATGGGTCTCTTTTGATCAGAATCTTGATTATCAGATTGGGTACATATGCAGTGGAATTTTTGGTGATAACCCACGTTCTAATGATGGGAGAGGCAATTGTGGCCCAGTGCTTTCTAATGGGGCGAATGGAGTGAAAGGATTCTCATTTAGATATGGCAATGGTGTTTGGATAGGGAGAACTAAAAACATCAGCTCTAGAAGTGGATTTGAGATGATTTGGGATCCAAATGGATGGACAGAAACCGATAGTATGTTCTCTATAAAGCAGGATGTCATAGCATTAACCGATTGGTCAGGATACAGTGGGAGTTTTGTCCAACATCCCGAACTAACAGGAATGAACTGCATAAGGCCTTGTTTCTGGGTAGAGTTAATCAGAGGACAACCCAAGGAGAGCACAATTTGGACCAGTGGAAGCAGCATTTCTTTCTGTGGCGTAGATAGTGGAGCCGCAAGCTGGTCGTGGCCAGACGGAGCTGATCTGCCATTCAGTATTGACAAG
>cds_AEZ54159_A/swine/Illinois/A01049574/2011_2011/02/16_NA_H1N1_Swine_2011
ATGAATCCAAACCAAAAGATAATAATCATTGGTTCGGTCTGTATGACAATTGGAATGGCTAACTTAATATTACAAATTGGAAACATAATCTCAATATGGATTAGCCACTCAATTCAACTTGGGAATCAAAATCAGATTGAAATATGCAATCAAAGCGTCATTAACACCAACTTTGCTGCTGGACAGTCAGTGGTTTCCGTGAAATTAGCGGGCAATTCCTCTCTCTGCCCTGTTAGTGGATGGGCTATATATAGTAAAGACAACAGTATAAGAATCGGCTCCAAGGGGGATGTGTTTGTCATAAGGGAACCATTCATATCATGCTCCCCCTTGGAATGCAGAACCTTCTTCTTGACTCAAGGGGCCTTGCTAAATGACAAACATTCCAATGGAACCATTAAAGACAGGAGCCCATATCGAACCCTAATGAGCTGTCCTATTGGTGAAGTTCCCTCTCCATACAACTCAAGATTTGAGTCAGTCGCTTGGTCAGCAAGTGCTTGTCATGATGGCATCAATTGGCTGACAATTGGAATTTCTGGCCCAGACAATGGGGCAGTGGCTGTGTTAAAGTACAACGGCATAATAACAGACACTATCAAGAGTTGGAGAAACAATATATTGAGAACACAAGAGTCTGAATGTGCATGTGTAAATGGTTCTTGCTTTACTGTAATGACTGATGGACCAAGTGATGGACAGGCCTCATACAAAATCTTCAGAATAGAAAAGGGAAAGATAGTCAAATCAGTCGAAATGAATGCCCCTAATTATCACTATGAGGAATGCTCCTGTTATCCTGATTCTAGTGAAATCACATGTGTGTGCAGGGATAACTGGCATGGCTCGAATCGACCGTGGGTGTCTTTCAACCAGAATCTGGAATATCAGATAGGATACATATGCAGTGGGATTTTCGGAGACAATCCACGCCCTAATGATAAGAAAGGCAGTTGTGGTCCAGTATCGTCTAATGGAGCAAATGGAGTAAAAGGATTTTCATTCAAATACGGCAATGGTGTTTGGATAGGGAGAACTAAAAGCATTAGTTCAAGAAACGGTTTTGAGATGATTTGGGATCCAAACGGATGGACTGGGACAGACAATAACTTTTCAATAAAGCAAGATATCGTAGGAATAAATGAATGGTCAGGATATAGCGGGAGTTTTGTTCAGCATCCAGAACTAACAGGGCTGGATTGTATAAGACCTTGCTTCTGGGTTGAACTAATCAGAGGGCGACCTAAAGAGAACACAATCTGGACTAGCGGGAGCAGCATATCCTTTTGTGGTGTAAACAGTGACACTGTGGGTTGGTCTTGGCCAGACGGTGCTGAGTTGCCATTTACCATTGACAAG
>cds_AET09988_A/swine/Iowa/A01202023/2011_2011/05/26_NA_H1N1_Swine_2011
ATGAATACAAATCAAAGAATAATAACCATTGGGACAGTTTGCATGATAGTTGGAATAATCAGTCTATTGTTACAGATAGGAAACATAGTCTCGTTATGGATTAGCCATTCAATTCAGAACGGATGGGAAAATCACACTGAGATGTGCAACCAAAGTGTCATTAATATCAAAATTGCTACTATACAGGATGTGACTTCGATTATACTAGCCGGCAATTCCTCACTTTGCCCAGTAAGTGGATGGGCTATATACAGCAAAGACAATAGCATAAGGATTGGTTCTAAAGGGGACATTTTTGTCATAAGAGAACCATTCATTTCATGCTCTCAATTGGAATGCAGAACCTTTTTTCTGACCCAAGGCGCTTTGCTGAATGACAAACATTCTAATGGAACCGTCAAGGACAGGAGTCCCTATAGAACCCTGATGAGCTGCCCCATCGGTGAAGCCCCATCTCCGTACAACTCAAGGTTCGAATCAGTTGCTTGGTCAGCAAGTGCATGCCATGATGGGATGGGATGGCTAACAATCGGGATCTCTGGTCCAGATAATGGAGCAGTAGCTGTTTTAAAATACAACGGTATAATAACAGATACAATAAAAAGTTGGAGAAACAAAATATTAAGAACACAAGAGTCGGAATGTGTTTGTATGAACGGTTCTTGTTTTACTGTATTAACTGATGGCCCAAGCAATGGGCAAGCCTCGTACAAAATATTTAAAGTGGAAAAAGGAAAAATAATTAAGTCAATTGAGCTGGATGCCCCCAATTACCACTATGAGGAATGCTCATGTTATCCTGATACAGGCAAAGTAATGTGTGTTTGCAGAGACAACTGGCATGCCTCGAACCGGCCATGGGTCTCTTTCAATCAGAATCTTGACTATCAAATAGGATACATATGCAGTGGAGTTTTCGGTGATAACCCGCGTTCTAATGATGGGAAGGGCAATTGTGGCCCAGTACTTTCTAATGGAGCAAATGGAGTGAAAGGATTCTCATATAGATATGGTAATGGTGTTTGGATAGGAAGAACTAAGAGTATCAACTCCAGAAGTGGGTTTGAAATGATTTGGGATCCAAATGGGTGGACTGAAACTGATAGTAGTTTCTCTATGAAGCAGGACATTATAGCATTGAATGATTGGTCAGGATACAGTGGAAGTTTTGTCCAACATCCTGAATTAACAGGAATGAATTGCATAAGGCCTTGTTTCTGGGTGGAATTAATCAGAGGGCAACCCAAGGAAAGCACAATCTGGGCTAGCGGAAGCAGCATCTCTTTCTGTGGCGTAAATAGTGAAACCGCAAGCTGGTCATGGCCAGACGGAGCTGATCTGCCATTCACCATTGACAAG
>cds_AEP17242_A/swine/Iowa/A01049630/2011_2011/03/01_NA_H1N1_Swine_2011
ATGAATACAAATCAAAGAATAATAACCATTGGGACAGTTTGCATGATAGTTGGAATAATCAGTCTATTGTTACAGATAGGAAACATAGTCTCGTTATGGATTAGCCATTCAATTCAGACCGGATGGGAAAATCACACTGAGATGTGCAACCAAAGTGTCATTAATACCAACATTGCTACTATACAGGATGTGACTTCGATTATACTAGCCGGAAATTCCTCACTTTGCCCAGTAAGTGGATGGGCTATATACAGCAAAGACAATAGCATAAGGATTGGTTCTAAAGGGGACATTTTTGTCGTAAGAGAACCATTCATTTCATGCTCTCAATTGGAATGCAGAACCTTTTTTCTGACCCAAGGCGCTTTGCTGAATGACAAACATTCTAATGGAACCGTCAAGGACAGGAGTCCCTATAGAACCCTGATGAGCTGCCCCATCGGTGAAGCTCCATCTCCGTACAACTCAAGGTTCGAATCAGTTGCTTGGTCAGCAAGTGCATGCCATGATGGGATGGGATGGCTAACAATCGGGATCTCTGGTCCAGATAATGGAGCAGTAGCTGTTTTAAAATACAACGGTATAATAACAGATACAATAAAAAGTTGGAGAAACAAAATATTAAGAACACAAGAGTCGGAATGTGTTTGTATGAACGGTTCTTGTTTTACTGTATTAACTGATGGTCCAAGCAATGGGCAAGCCTCGTACAAAATATTTAAAGTGGAAAAAGGGAAAATAATTAAGTCAATTGAGCTGGATGCCCCCAATTACCATTATGAGGAATGCTCATGTTACCCTGATACAGGCAAAGTAATGTGTGTTTGCAGAGACAATTGGCATGCCTCGAACCGGCCATGGGTCTCTTTCAATCAGAATCTTGACTATCAAATAGGATACATATGCAGTGGAGTTTTCGGTGATAACCCGCGTTCTAATGATGGGAAAGGCAATTGTGGCCCAGTACTTTCTAATGGAGCAAATGGAGTGAAAGGATTCTCATATAAATATGGTAATGGTGTTTGGATAGGAAGAACTAAGAGTATCAACTCCAGAAGTGGGTTTGAGATGATTTGGGATCCAAATGGGTGGACTGAAACTGATAGTAGTTTCTCTACGAAGCAGGACATTATAGCATTAACTGATTGGTCAGGATACAGTGGAAGTTTTGTCCAACATCCTGAATTAACAGGAATGAATTGCATCAGGCCTTGTTTCTGGGTGGAATTAATCAGAGGGCAACCCAAGGAAAACACAATCTGGGCTAGCGGAAGCAGCATCTCTTTCTGTGGCGTAAATAGTGAAACCGCAAGCTGGTCATGGCCAGACGGAGCTGATCTGCCATTCACCATTGACAAG
>cds_AEO91935_A/swine/Illinois/01981/2008_2008/01/16_NA_H1N1_Swine_2008
ATGAATACAAATCAAAGAATAATAACCATTGGGACAATCTGTCTGATAGTTGGAATAGTTAGTCTATTATTGCAGATAGGAAATATAGTCTCATTATGGATAAGCCATTCAATTCAGACTGGAGAAAGAAACCACCCTGAAACATGCAGCCAAAATGTCATTAATACCAACATTGTTGATGGACAGGGCGTAACTTCAATAATACTAACCGGCAATTCCTCTCTTTGTCCAATAAGTGGGTGGGCTATATACAGCAAAGACAATAGCATAAGAATTGGTTCCAAAGGAGACATTTTTGTCATAAGAGAACCATTCATTTCATGCTCTCTCTTGGAGTGCAGAACTTTTTTTCTGACCCAAGGTGCTTTGCTGAATGACAGGCATTCTAATGGAACCGTCAAGGACAGGAGTCCTTATAGAACCTTGATGAGCTGCCCGATTGGTGAAGCTCCATCTCCTTATAATTCAAGGTTCGAATCAGTTGCTTGGTCAGCAAGTGCATGCCATGATGGAATGGGGTGGCTAACAATCGGGATTTCCGGTCCAGATAATGGAGCAGTAGCTGTTTTGAAATACAATGGCATAATAACAGATACAATAAAAAGCTGGAGAAACAAAATACTAAGAACACAAGAATCAGAATGTGTTTGTATAAACGGTTCATGTTTCACTATAATGACTGATGGCCCAAGCAATGGGCAGGCCTCGTACAAGATATTCAAAATGGAGAAAGGGAAGATTGTTAAGTCAGTTGAGCTAGATGCACCTAACTACCACTATGAGGAATGCTCCTGTTACCCTGATACAGGCAAGGTGGTGTGTGTGTGCAGAGACAATTGGCATGCTTCGAATCGACCATGGGTTTCTTTTGATCAGAATCTTAATTATCAGATAGGGTACATATGCAGTGGGGTTTTCGGTGATAACCCGCGTTCTAATGATGGGAAAGGCAATTGTGGCCCAGTAACTTCTAATGGAGCAAATGGAGTGAAAGGGTTTTCATTTAGATATGGCAATGGTGTTTGGATAGGAAGAACTAAAAGTATCAGTTCTAGAAGTGGATTTGAGATGATTTGGGATCCAAATGGATGGACAGAAACTGATAGTAGTTTCTCTATAAAGCAGGATATTATATCATTAACTGATTGGTCAGGATACAGTGGAAGTTTTGTCCAGCATCCTGAATTAACAGGAATGAACTGCATAAGGCCTTGTTTCTGGGTAGAGTTAATCAGAGGACAACCCAAGGAGAGCACAATCTGGACTAGTGGAAGCAGCATTTCTTTCTGTGGCGTGGACAGTGAAACCGCAAGCTGGTCATGGCCAGACGGGGCTGATCTGCCATTCACCATTGACAAG
>cds_AEI87758_A/swine/Minnesota/A01049217/2010_2010/12/05_NA_H1N1_Swine_2010
ATGAATACAAATCAAAGAATAATAACCATCGGGACAGTTTGTATGATAGTTGGAATAATCAGTCTATTATTACAGATAGGAAGCATAGTCTCGTTATGGATTAGCCATTCAATTCAGACTGGATGGGAAAATCACACTGAGATGTGCAACCAAAGTGTCATTAATACCAACATTGCTACTATACAGGATGTGACTTCAATTATACTAGCCGGCAATTCCTCACTTTGCCCAGTAAGTGGATGGGCTATATACAGCAAAGACAATAGCATAAGAATTGGTTCTAAAGGGGACATTTTTGTCATAAGAGAACCATTCATTTCATGCTCTCAATTGGAATGCAGAACCTTTTTTCTGACCCAAGGCGCCTTGCTGAATGACAAGCATTCTAATGGAACCGTCAAGGACAGGAGTCCCTATAGAACCCTGATGAGCTGCCCCATCGGTGAAGCTCCATCTCCATACAACTCAAGGTTCGAATCAGTTGCTTGGTCAGCAAGTGCATGCCATGATGGGATGGGATGGCTAACAATCGGGATCTCTGGTCCAGATAATGGAGCAGTAGCTGTTTTAAAATACAACGGTATAATAACAGATACAATAAAAAGTTGGAGAAACAAAATATTAAGAACACAAGAGTCGGAATGTGTTTGTATGAACGGTTCTTGTTTTACTGTATTAACTGATGGCCCAAGCAATGGGCAAGCCTCGTACAAAATATTTAAAGTGGAAAAAGGAAAAATAATTAAGTCAATTGAGCTGGATGCCCCCAATTACCACTATGAGGAATGCTCATGTTATCCTGATACAGGCAAAGTAATGTGTGTTTGCAGAGACAATTGGCATGCCTCGAACCGGCCATGGGTCTCTTTCAATCAGGATCTTGATTATCAAATAGGGTACATATGCAGTGGAGTTTTCGGTGATAACCCGCGTTCTAATGATGGGAAGGGCAATTGTGGCCCAGTACTTTCTAATGGAGCAAATGGAGTGAAAGGATTCTCATATAGATATGGTAATGGTGTTTGGATAGGAAGAACTAAGAGTATCAACTCCAGAAGAGGGTTTGAGATCATTTGGGATCCAAATGGGTGGACTGAAACTGATAGTAGTTTCTCTATGAAGCAGGACATTATAGCATTAACTGATTGGTCAGGATACAGTGGAAGTTTTGTCCAACATCCTGAATTAACAGGAATGAATTGCATAAGGCCTTGTTTCTGGGTGGAATTAATCAGAGGGCAACCCAAGGAAAGCACAATCTGGGCTAGCGGCAGCAGCATCTCTTTCTGTGGCGTAAGTAGTGAAACCGCAAGCTGGTCATGGCCAGACGGAGCTGATCTGCCATTCACCATTGACAAG
>cds_AEF33049_A/swine/Iowa/A01049128/2010_2010/11/22_NA_H1N1_Swine_2010
ATGAATACAAATCAAAGAATAATAACCATTGGGACAGTTTGCATGATAGTTGGAATAATCAGTCTATTGTTACAGATAGGAAACATAGTCTCGTTATGGATTAGCCATTCAATTCAGACCGGATGGGAAAATCACACTGAGATGTGCAACCAAAGTGTCATTAATACCAACATTGCTACTATACAGGATGTGACTTCGATTATACTAGCCGGCAATTCCTCACTTTGCCCAGTAAGTGGATGGGCTATATACAGCAAAGACAATAGCATAAGGATTGGTTCTAAAGGGGACATTTTTGTCACAAGAGAACCATTCATTTCATGCTCTCAATTGGAATGCAGAACCTTTTTTCTGACCCAAGGCGCTTTGCTGAATGACAAACATTCTAATGGAACCGTAAAGGACAGGAGTCCCTATAGAACCCTGATGAGCTGCCCCATCGGTGAAGCTCCATCTCCGTACAACTCAAGGTTCGAATCGGTTGCTTGGTCAGCAAGTGCATGCCATGATGGGATGGGATGGCTAACAATCGGGATCTCTGGTCCAGATAATGGAGCAGTAGCTGTTTTAAAATACAACGGTATAATAACAGATACAATAAAAAGTTGGAGAAACAAAATATTAAGAACACAAGAGTCGGAATGTGTTTGTATGAACGGTTCTTGTTTTACTATATTAACTGATGGCCCAAGCAATGGGCAAGCCTCGTACAAAATATTTAAAGTGGAAAAAGGAAAAATAATTAAGTCAATTGAGCTGGATGCCCCCAATTACCACTATGAGGAATGCTCATGTTATCCTGATACAGGCAAAGTAATGTGTGTTTGCAGAGACAATTGGCATGCCTCGAACCGGCCATGGGTCTCTTTCAATCAGAATCTTGACTATCAAATAGGATACATATGCAGTGGAGTTTTCGGTGATAACCCGCGTTCTAATGATGGGAAGGGCAATTGTGGCCCAGTACTTTCTAATGGAGCAAATGGAGTGAAAGGATTCTCATATAGATATGGTAATGGTGTTTGGATAGGAAGAACTAAGAGCATCAACTCCAGAAGTGGATTTGAGATGATTTGGGATCCAAATGGGTGGACTGAAACTGATAGTAGTTTCTCTATGAAGCAAGACATTATAGCATTAACTGATTGGTCAGGATACAGTGGAAGTTTTGTCCAACATCCTGAATTAACAGGAATGAATTGCATAAGGCCTTGTTTCTGGGTGGAATTAATCAGAGGGCAACCCAAGGAAAGCACAATCTGGGCTAGCGGAAGCAGCATCTCTTTCTGTGGCGTAAATAGTGAAACCGCAAGCTGGTCATGGCCAGACGGAGCTGATCTGCCATTCACCATTGACAAG
>cds_AEC23299_A/swine/Iowa/A01049003/2010_2010/11/15_NA_H1N1_Swine_2010
ATGAATCCAAACCAAAAGATAATAACCATTGGTTCGGTCTGTATGACAATTGGAATGGCTAACTTAATATTACAAATTGGAAACATAATCTCAATATGGATTAGCCACTCAATTCAACTTGGGAATCAAAATCAGATTGAAACATGCAATCAAAGCGTTATTAACACCAACTTTGCTGCTGGACAGTCAGTGGTTTCCGTGAAATTAGCGGGCAATTCCTCTCTCTGCCCTGTTAGTGGATGGGCTATATACAGTAAAGACAACAGTATAAGAATCGGTTCCAAGGGGGATGTGTTTGTCATAAGGGAACCATTCATATCATGCTCCCCCTTAGAATGCAGGACCTTCTTCTTGACTCAAGGGGCCTTGCTAAATGACAAACATTCCAATGGAACCATTAAAGACAGGAGCCCACATCGAACCCTAATGAGCTGTCCTATTGGTGAAGTTCCCTCTCCATACAACTCAAGATTTGAGTCAGTCGCTTGGTCAGCAAGTGCTTGTCATGATGGCATCAATTGGCTAACAATTGGAATTTCTGGCCCAGACAATGGGGCAGTGGCTGTGTTAAAGTACAACGGCATAATAACAGACACTATCAAGAGTTGGAGGAACAATATATTGAGAACACAAGAGTCTGAATGTGCATGTGTAAATGGTTCTTGCTTTACTGTAATGACCGATGGACCAAGTGATGGACAGGCCTCATACAAGATCTTCAGAATAGAAAAGGGAAAGATAGTCAAATCAGTCGAAATGAATGCCCCTAATTATCACTATGAGGAATGCTCCTGTTATCCTGATTCTAGTGAAATCACGTGTGTGTGCAGGGATAACTGGCATGGCTCGAATCGACCGTGGGTGTCTTTCAACCAGAATCTGGAATATCAGATAGGATACATATGCAGTGGGATTTTCGGAGACAATCCACGCCCTAATGATAAGACAGGCAGTTGTGGTCCAGTATCATCTAATGGAGCAAATGGAGTAAAAGGATTTTCATTCAAATACGGCAATGGTGTTTGGATAGGGAGAACTAAAAGCATTAGTTCAAGAAACGGTTTTGAGATGATTTGGGATCCCAACGGATGGACTGGGACAGACAATAACTTCTCAACAAAGCAAGATATCGTAGGAATAAATGAGTGGTCAGGATATAGCGGGAGTTTTGTTCAGCATCCAGAACTAACAGGGCTGGATTGTATAAGACCTTGCTTCTGGGTTGAACTAATCAGAGGGCGACCCAAAGAGAACACAATCTGGACTAGCGGGAGCAGCATATCCTTTTGTGGTGTAAACAGTGACACTGTGGGTTGGTCTTGGCCAGACGGTGCTGAGTTGCCATTTACCATTGACAAG
>cds_AEA29522_A/swine/QC/7780-PO/2009_2009/11/23_NA_H1N1_Swine_2009
ATGAATCCAAACCAAAAGATAATAACCATTGGTTCGGTCTGTATGACAATTGGAATGGCTAACTTAATATTACAAATTGGAAACATAATCTCAATATGGATTAGCCACTCAATTCAACTTGGGAATCAAAATCAGATTGAAACATGCAATCAAAGCGTCATTAACACCAACTTTGCTGCTGGACAGTCAGTGGTTTCCGTGAAATTAGCGGGCAATTCCTCTCTCTGCCCTGTTAGTGGGTGGGCTATATACAGTAAAGACAACAGTATAAGAATCGGTTCCAAGGGGGATGTGTTTGTCATAAGGGAACCATTCATATCATGCTCCCCCTTAGAATGCAGAACCTTCTTCTTGACTCAAGGGGCCTTGCTAAATGACAAACATTCCAATGGAACCATTAAAGACAGGAGCCCATATCGAACCCTAATGAGCTGTCCTATTGGTGAAATTCCCTCTCCATACAACTCAAGATTTGAGTCAGTCGCTTGGTCAGCAAGTGCTTGTCATGATGGCATCAATTGGCTAACAATTGGAATTTCTGGCCCAGACAATGGGGCAGTGGCTGTGTTAAAGTACAACGGCATAATAACAGACACTATCAAGAGTTGGAGAAACAATATATTGAGAACACAAGAGTCTGAATGTGCATGTGTAAATGGTTCTTGCTTTACTGTAATGACCGATGGACCAAGTGATGGACAGGCCTCATACAAGATCTTCAAAATAGAAAAGGGAAAGATAGTCAAATCAGTCGAAATGAATGCCCCTAATTATCACTATGAGGAATGCTCCTGTTATCCTGATTCTAGTGAAATCACATGTGTGTGCAGGGATAACTGGCATGGCTCGAATCGACCGTGGGTGTCTTTCAACCAGAATCTGGAATATCAGATAGGATACATATGCAGTGGGATTTTCGGAGACAATCCACGCCCTAATGATAAGACAGGCAGTTGTGGTCCAGTATCGTCTAATGGAGCAAATGGAGTAAAAGGATTTTCATTCAAATACGGCAATGGTGTTTGGATAGGGAGAACTAAAAGCATTAGTTCAAGAAACGGTTTTGAGATGATTTGGGATCCGAACGGATGGACTGGGACAGACAATAACTTCTCAATAAAGCAAGATATCGTAGGAATAAATGAGTGGTCAGGATATAGCGGGAGTTTTGTTCAGCATCCAGAACTAACAGGGCTGGATTGTATAAGACCTTGCTTCTGGGTTGAACTAATCAGAGGGCGACCCAAAGAGAACACAATCTGGACTAGCGGGAGCAGCATATCCTTTTGTGGTGTAAACAGTGACACTGTGGGTTGGTCTTGGCCAGACGGTGCTGAGTTGCCATTTACCATTGACAAG
>cds_ADY72647_A/swine/Hong_Kong/NS1195/2008_2008/12/18_NA_H1N1_Swine_2008
ATGAATCCAAATCAGAAGATAATAACCATTGGTTCGATCTGTATGACAATTGGAATAGCCAGCTTGATATTACAAATTGGAAACATAATATCAATATGGATTAGCCACTCAATTCAAACTGAGAATCAGAATCAGCCTGAAATATGCAATCAAAACGTCATTAACACTAACTTTGTTGCTGAACAGGCAGTAGCTTCAGTGAAATTATCGGGCAATTCCTCTCTCTGTCCTGTTAGTGGATGGGCTATATACAGTAAAGATAATAGTGTAAGAATCGGTTCCAAGGGGGATGTGTTTGTCATAAGGGAGCCATTCATTTCATGCTCCCACTTGGAATGCAGAACTTTCTTCTTAACTCAAGGGGCCCTTCTGAATGACAAACATTCTAACGGAACCATTAAGGACAGAAGCCCATATCGAACCTTGATGAGCTGTCCTATTGGTGAAGTTCCTTCTCCATACAACTCAAGGTTTGAGTCAGTTGCTTGGTCAGCAAGTGCCTGCCATGATGGCACAAGTTGGCTAACAATTGGAATTTCTGGCCCAGATAATGGGGCAGTGGCTGTGTTGAAATACAATGGCATAATAACAGACACTATCAAGAGTTGGAGAAAAAACATATTAAGAACACAAGAGTCTGAATGTGCATGCGTTAATGGTTCTTGCTTTACAGTAATGACTGATGGACCAAGTAATGGGCAGGCCTCGTATAAGGTCTTTAAGATAGAAAGGGGGAAAGTAGTCAAATCAGTCGAGTTGAATGCCCCTAATTATCACTATGAGGAATGCTCCTGTTATCCTGAATCTGGTGAAATCACATGTGTGTGTAGGGATAATTGGCATGGCTCAAATCGGCCGTGGGTGTCATTTAATCAGAATCTGGAATATCAAATGGGATACATATGCAGTGGGATTTTCGGAGATAATCCACGCCCTAATGATAAAACAGGCAGTTGTGGTCCAGTATTTTCTAATGGGGCAAATGGGGTAAAAGGATTTTCGTTTAAATACGGCAATGGTGTTTGGATAGGGAGAACTAAAAGCACTAGTTCAAGGATGGGTTTTGAGATGATTTGGGATCCGGACGGATGGACCAGTACAGACGATAAATTCTCAGTAAAGCAAGATATCATAGGAATAACTGGTTGGTCAGGATATAGTGGGAGTTTTGTTCAACATCCGGAATTGACCGGACTGGACTGTATGAGGCCTTGTTTTTGGGTTGAACTCATCAGAGGGCGACCCAAAGAGAACACAATCTGGACTAGCGGGAGTAGCATATCCTTTTGTGGTGTAAATAGTGACACAGTGGGGTGGTCTTGGCCAGACGGTGCTGAGTTGCCATTCACCATTGACAAG
>cds_ADY72545_A/swine/Hong_Kong/NS70/2005_2005/01/28_NA_H1N1_Swine_2005
ATGAATCCAAATCAGAAGATAATAACCATTGGTTCGATCTGTATGATAATTGGAATAGCCAGCTTGATATTACAAATTGGAAACATAATATCAATATGGATTAGCCACTCAATTCAAACTGGGAATCAGAATCAGCCTGAAATATGCAATAAAAACGTCATTAACACTAATTTTGTTGCTGAACAGGCAGTAGTTTCAGTAAAATTAGCGGGCAATTCCTCTCTCTGCCCTGTTAGTGGATGGGCTATATACAGTAAAGATAATAGTGTAAGAATCGGTTCCAAGGGGGATGTGTTTGTCATAAGAGAGCCATTCATCTCATGCTCCCACTTGGAATGCAGAACTTTCTTCTTAACTCAAGGGGCCCTTCTGAATGACAAACATTCTAACGGAACCATTAGGGACAGAAGCCCATATCGAACCTTGATGAGCTGTCCTATTGGTGAAGTTCCTTCTCCATACAACTCAAGGTTTGAGTCAGTCGCTTGGTCAGCAAGTGCCTGCCATGATGGCACCAGTTGGCTAACAATTGGAATTTCTGGCCCAGATAATGGGGCAGTGGCTGTGCTGAAATACAATGGCATAATAACAGACACTATCAAGAGTTGGAGAAAAAACATATTAAGAACACAAGAGTCTGAATGTGCATGCGTGAATGGTTCTTGCTTTACAGTAATGACCGATGGACCAAGTAATGGGCAGGCCTCGTACAAGATCTTTAAGATAGAAAGGGGGAAAATAGTCAAATCAGTCGAGTTGAATGCCCCTAATTATCACTATGAGGAATGCTCCTGTTATCCTGAATCTGGTGAAATCACATGTGTGTGTAGGGATAATTGGCATGGCTCAAATCGGCCGTGGGTTTCCTTTAATCAGAATCTGGAGTATCAAATAGGATACATATGCAGTGGGATTTTCGGAGACAATCCACGCCCTAATGATAAAACAGGCAGTTGTGGTCCAGTATTTTCTAATGGAACAAATGGGGTAAAAGGATTTTCGTTTAAATACGGCAATGGTGTTTGGATAGGGAGAACTAAGAGCACTAGTTCAAGGAGGGGTTTTGAGATGATTTGGGATCCAGACGGATGGACCAGAACAGACGATAAATTCTCAGTAAAGCAAGATATCATAGGAATAACTGATTGGTCAGGATACAGTGGGAGTTTTGTTCAGCATCCAGAATTGACCGGACTGGACTGTATGAGACCTTGCTTTTGGGTTGAACTAATCAGAGGACGACCCAAAGAGAACACAATCTGGACTAGCGGGAGCAGCATATCCTTTTGTGGTGTAAATAGTGACACAGTGGGTTGGTCTTGGCCAGACGGTGCTGAGTTGCCATTCACCATTGACAAG
>cds_ADY72391_A/swine/Hong_Kong/NS1117/2003_2003/12/04_NA_H1N1_Swine_2003
ATGAATCCAAATCAGAAGATAATAACCATTGGTTCGATCTGTATGGCAATTGGAATAGCCAGCTTGATATTACAGGTTGGAAACATAATATCAATATGGATTAGCCACTCAATTCAAACTGGGAATCAGAATCAGCCTGAAATATGCAATCAAAGCGTCATTAACACTAATTTTGTTGCTGAACAGGCATTAGTTTCATTGAAATTAGCGGGCAATTCCTCTCTTTGCCCTGTTAGTGGATGGGCTATATACAGTAAAGATAATAGTGTAAGAATCGGTTCCAAGGGGGATGTGTTTGTCATAAGAGAGCCATTTATCTCATGCTCCCACTTGGAATGCAGGACTTTCTTCTTAACTCAAGGGGCCCTTCTGAATGACAAACATTCTAACGGAACCATTAAGGACAGAAGCCCATATCGAACCTTGATGAGCTGTCCTATTGGTGAAGTTCCTTCTCCATACAACTCAAGGTTTGAGTCAGTTGCTTGGTCAGCAAGTGCTTGCCATGATGGCACCAGTTGGCTAACAATTGGAATTTCTGGCCCAGATAATGGGGCAGTGGCTGTGCTGAAATACAATGGCATAATAACAGACACTATCAAGAGTTGGAGAAAAAACATTTTAAGAACACAAGAGTCTGAATGTGCATGCGTGAATGGTTCTTGCTTTACTGTAATGACCGATGGACCAAGTAATGGGCAGGCCTCGTACAAGATCTTTAAGATAGAAAGGGGGAAAGTAGTCAAATCAGTCGAGTTGAATGCCCCTAATTATCACTATGAGGAATGCTCCTGTTATCCTGAGTCTGGTGAAATCATATGTGTGTGTAGGGATAATTGGCATGGCTCAAATCGGCCGTGGGTTTCTTTTAATCAGAATCTGGAGTATCAGATAGGATACATATGCAGTGGGATTTTCGGAGACAATCCGCGCCCTAATGATAAGACAGGCAGTTGTGGTCCAGTATTTTCTAATGGAACAAATGGGGTAAAAGGATTTTCGTTTAAATACGGCAATGGTGTTTGGATAGGGAGAACCAAAAGCACTAGTTCAAGGAGGGGTTTTGAGATGATTTGGGATCCAAACGGATGGACCAAAACAGACGATAACTTCTCAGTAAAGCAAGATATCTTAGGAATGACTGATTGGTCAGGATATAGTGGGAGTTTTGTTCAGCATCCAGAATTGACAGGACTGGATTGTATAAGACCTTGCTTTTGGGTTGAACTAATCAGAGGACGACCCAAAGAGAACACAATCTGGACCAGCGGGAGCAGCATATCCTTTTGTGGTGTAAATAGTGACACAGTGAGTTGGTCTTGGCCAGACGGTGCTGAGTTGCCATTCACCATTGACAAG
>cds_ADY72303_A/swine/Hong_Kong/NS193/2003_2003/02/17_NA_H1N1_Swine_2003
ATGAATACAAACCAAAGAATAATAACCATTGGGACAGTCTGTCTGATAGTTGGAATAGTTAGTCTATTATTGCAGATAGGAAATATAGTCTCATTATGGATAAGCCATTCAATTCAGACTGGAGAAAAAAATCACCCTAAGATATGCAGCCAAAATACCATTAATATCAACATTGCTGATGGACAGGGCGAAACTTCAATAATACTAGCCGGCAATTCCTCTCTTTGCCCAGTAAGTGGGTGGGCTATATACAGCAAAGACAATAGCATAAGGATTGGTTCCAAAGGAGACATTTTTGTCATAAGAGAACCATTCATTTCATGCTCTCAATTGGAATGCAGAACCTTTTTTCTGACCCAAGGTGCTTTGCTAAATGACAGGCATTCTAATGGAACCGTCAAGGACAGAAGCCCCTACCGAACCTTAATGAGCTGCCCGATCGGTGAAGCTCCATCTCCGTATAATTCAAGATTCGAATCAGTTGCTTGGTCAGCAAGTGCATGCCATGATGGAATGGGATGGATAACAATTGGGATTTCCGGTCCAGATGATGGAGCAGTGGCTGTTTTGAAATATAATGGCATAATAACAGATACAATAAAAAGTTGGAGAAACAAAATACTAAGAACACAAGAGTCAGAATGTGTTTGCATAAACGGTTCATGTTTTACTATAATGACTGATGGCCCAAGCAATGGGCAAGCCTCGTACAAAATATTCAAAATAAAAAAAGGAAAGATTATTAATTCAGTTGAGCTGGATGCGCCTAATTACCATTATGAGGAATGCTCCTGTTACCCTGATACAGGGAAAGTGGTGTGTGTGTGCAGAGACAATTGGCATGCTTCAAATCGACCGTGGGTCTCCTTTGATCAGAATCTTGACTATCAGATAGGGTACATATGCAGTGGGGTTTTCGGTGATAACCCACGTTCTAATGATGGAAAAGGCAATTGTGGCCCGGCACTTTCTAATGGAGCAAATGGAGTGAAAGGATTCTCATTTAGATATGGCAATGGTGTTTGGATAGGAAGAACTAAAAGTATCAGCTCTAGAAATGGATTTGAGATGATTTGGGATCCAAATGGATGGACGGAAACTGATAGTAGTTTCTCTATGAAACAGGATATTGTAGCATTAACTGATTGGTCAGGATATAGTGGAAGTTTTGTCCAACATCCTGAATTAACAGGAATGAACTGCATAAGGCCCTGTTTTTGGGTAGAGTTAATAAGAGGACAACCCAAGGAGAGCACAATCTGGACTAGTGGAAGTAGCATTTCTTTCTGTGGTGTGGACAGTAAAACCGCAAGCTGGTCATGGCCAGACGGGGCTGATCTGCCATTCACCATTGACAAG
>cds_ADY72247_A/swine/Hong_Kong/NS1103/2002_2002/12/09_NA_H1N1_Swine_2002
ATGAATACAAACCAAAGAATAATAACCATTGGGACAGTCTGTCTGATAGTTGGAATAGTTAGTCTATTATTGCAGATAGGAAATATAGTCTCATTATGGATAAGCCATTCAATTCAGACTGGAGAAAAAAATCACTCTAAGATATGCAGCCAAAATACCATTAATATCAACACTGCTGATGGACAGGGCGTAACTTCAATAATACTAGCCGGCAATTCCTCTCTTTGCCCAATAAGTGGGTGGGCTATATATAGCAAAGACAATAGCATAAGGATTGGTTCCAAAGGAGACATTTTTGTCATAAGAGAACCATTCATTTCATGCTCTCACTTGGAATGCAGGACCTTTTTTCTGACCCAAGGTGCTTTGCTAAATGACAGGCATTCTAATGGAACCGTCAAGGACAGAAGCCCCTACCGAACCTTAATGAGCTGCCCGATCGGTGAAGCTCCATCTCCGTATAATTCAAGATTCGAATCAGTTGCTTGGTCAGCAAGTGCATGCCATGATGGAATGGGATGGATAACAATTGGGATTTCCGGTCCAGATGATGGAGCAGTGGCTGTTTTGAAATACAATGGCATAATAACAGATACAATAAAAAGTTGGAGAAACAAAATACTAAGAACACAAGAGTCAGAATGTGTTTGCATAAACGGTTCATGTTTTACTATAATGACTGATGGCCCAAGCAATGGGCAAGCATCGTACAAAATATTCAAAATGAAGAAAGGGAAGATTATTAAGTCAGTTGAGCTGGATGCACCTAATTACCATTATGAGGAATGCTCCTGTTACCCTGATACAGGCAAAGTGGTGTGTGTGTGCAGAGACAATTGGCATGCTTCAAATCGACCGTGGGTCTCCTTCGATCAGAATCTTGACTATCAGATAGGGTACATATGCAGTGGGGTTTTCGGTGATAACCCACGTTCTAACGATGGGAAAGGCAATTGTGGCCCGGCACTTTCTAATGGAGCAAATGGAGTGAAAGGATTTTCATTTAAATATGGCAATGGTGTTTGGATAGGAAGAACTAAAAGTATCAGCTCTAGAAATGGATTTGAGATGATTTGGGATCCAAATGGATGGACGGAAACTGATAGTAGTTTCTCTATGAAGCAGGATATTGTAGCATTAACTGATTGGTCAGGATATAGTGGAAGTTTTGTCCAACACCCTGAATTAACAGGAATGAACTGCATAAGGCCCTGTTTTTGGGTAGAGTTAATAAGAGGACAACCCAAGGAGAGCACAATCTGGACTAGTGGAAGTAGCATTTCTTTCTGTGGCGTGGACAGTAAAACCGCAAGCTGGTCATGGCCAGACGGGGCTGATCTGCCATTCACCATTGACAAG
>cds_ADY72231_A/swine/Hong_Kong/748/2002_2002/05/24_NA_H1N1_Swine_2002
ATGAATACAAACCAAAGAATAATAACCATTGGGACAGTCTGTATGATAGTTGGAATAGTTAGTCTATTATTGCAGATAGGAAATATAGTCTCATTATGGATAAGCCATTCAATTCAGACTGGAGAAAAAAATCACTCTAAGATATGCAGCCAAAATACCATTAATATCAACATTGCTGATGGACAGGGCGTAACTTCAATAATACTAGCCGGCAATTCCTCTCTTTGCTCAATAAGTGGGTGGGCTATATACAGCAAAGACAATAGCATAAGGATTGGTTCCAAAGGAGACATTTTTGTCATAAGAGAACCATTCATTTCATGCTCTCACTTGGAATGCAGAACCTTTTTTCTGACCCAAGGTGCTTTGCTAAATGACAGGCATTCTAATGGAACCGTCAAGGACAGGAGCCCCTACCGAACCTTAATGAGCTGCCCGATCGGTGAAGCTCCATCTCCGTATAATTCAAGGTTCGAATCAGTTGCTTGGTCAGCAAGTGCATGCCATGATGGAATGGGATGGATAACAATTGGGATTTCCGGTCCAGATGATGGAGCAGTGGCTGTTTTGAAATACAATGGCATAATAACAGATACAATAAAAAGTTGGAGAAAAAAAATACTAAGAACACAAGAGTCAGAATGTGTTTGCATAAACGGTTCATGTTTTACTATAATGACTGATGGCCCAAGCAATGGGCAAGCCTCGTACAAAATATTCAAAATAAAGAAAGGGAAGATTATTAAGTCAGTTGAGCTGGATGCACCTAATTACCATTATGAGGAATGCTCCTGTTACCCTGATACAGGCAAAGTGGTGTGTGTGTGCAGAGACAATTGGCATGCTTCAAATCGACCGTGGGTCTCCTTCGATCAGAATCTTGACTATCAGATAGGGTACATATGCAGTGGGGTTTTCGGTGATAATCCACGTTCTAATGATGGAAAAGGCAATTGTGGCCCGGCACTTTCTAATGGAGCAAATGGAGTGAAAGGATTTTCATTTAGATATGGCAATGGTGTTTGGATAGGAAGAACTAAAAGTATCAGCTCTAGAAATGGATTTGAGATGATTTGGGATCCAAATGGATGGACGGAAACTGATAGTAGTTTCTCTATGAAGCAGGATATTGTAGCATTAACTGATTGGTCAGGATATAGTGGAAGTTTTGTCCAACATCCTGAATTAACAGGAATGAACTGCATAAGGCCCTGTTTTTGGGTTGAGTTAATAAGAGGACAACCCAAGGAGAGCACAATCTGGACTAGTGGAAGTAGCATTTCTTTCTGTGGCGTGAACAGTAAAACCGCAAGCTGGTCATGGCCAGACGGGGCTGATCTGCCATTCACCATTGACAAG
>cds_ADY72223_A/swine/Hong_Kong/NS58/2002_2002/01/31_NA_H1N1_Swine_2002
ATGAATACAAACCAAAGAATAATAACCATTGGAACAGTCTGTCTGATAGTTGGAATAGTTAGTCTATTATTGCAGATAGGAAATATAGTCTCATTATGGATAAGCCATTCAATTCAGACTGGAGAAAAAAATCACTCTAAGATATGCAGCCAAAATACCATTAATATCAACACTGCTGATGGACAGGGCGTAACTTCAATAATACTAGCCGGCAATTCCTCTCTTTGCCCAATAAGTGGGTGGGCTATATATAGCAAAGACAATAGCATAAGGATTGGTTCCAAAGGAGACATTTTTGTCATAAGAGAACCATTCATTTCATGCTCTCACTTGGAATGCAGGACCTTTTTTCTGACCCAAGGTGCTTTGCTAAATGACAGGCATTCTAATGGAACCGTCAAGGACAGAAGCCCCTACCGAACCTTAATGAGCTGCCCGATCGGTGAAGCTCCATCTCCGTATAATTCAAGATTCGAATCAGTTGCTTGGTCAGCAAGTGCATGCCATGATGGAATGGGATGGATAACAATTGGGATTTCCGGTCCAGATGATGGAGCAGTGGCTGTTTTAAAATACAATGGCATAATAACAGATACAATAAAAAGTTGGAGAAACAAAATACTAAGAACACAAGAGTCAGAATGTGTTTGCATAAACGGTTCATGTTTTACTATAATGACTGATGGCCCAAGCAATGGGCAAGCCTCGTACAAAATATTCAAAATGAAGAAAGGGAAGATTATTAAGTCAGTTGAGCTGGATGCACCTAATTACCATTATGAGGAATGCTCCTGTTACCCTGATACAGGCAAAGTGGTGTGTGTGTGCAGAGACAATTGGCATGCTTCAAATCGACCGTGGGTCTCCTTCGATCAGAATCTTGACTATCAGATAGGGTACATATGCAGTGGGGTTTTCGGTGATAACCCACGTTCTAATGATGGGAAAGGCAATTGTGGCCCGGCACTTTCTAATGGAGCAAATGGAGTGAAAGGATTTTCATTTAGATATGGCAATGGTGTTTGGATAGGAAGAACTAAAAGTATCAGTTCTAGAAATGGATTTGAGATGATTTGGGATCCAAATGGATGGACGGAAACTGATAGTAGTTTCTCTATAAAGCAGGATATTGTAGCATTAACTGATTGGTCAGGATATAGTGGAAGTTTTGTCCAACATCCTGAATTAACAGGAATGAACTGCATAAGGCCCTGTTTTTGGGTAGAGTTAATAAGAGGACAACCCAAGGAGAGCACAATCTGGACCAGTGGAAGTAGCATTTCTTTCTGTGGCGTGGACAGTAAAACCGCAAGCTGGTCATGGCCAGACGGGGCTGATCTGCCATTCACCATTGACAAG
>cds_ADY72175_A/swine/Hong_Kong/9665/2001_2001/10/18_NA_H1N1_Swine_2001
ATGAATACAAACCAAAGAATAATAACCATTGGAACAGTCTGTCTGATAATTGGAATAGTTAGTTTATTATTACAGATAGGAAATATAGTCTCGTTATGGATAAGCCATTCAATTCAGACT---GAAAAAAACCACTCTGAGATATGCAACCAAAATATCATTAATACCAACATTGCTGGAGGACAGGGCGTGGCTTCAATAATAATAGCCGGCAGTTCCTCTCTTTGCCCAGTAAGTGGGTGGGCTATATACAGCAAAGACAATAGCATAAGGATTGGTTCCAAAGGAGACATTTTTGTCATAAGAGAACCATTCATTTCATGCTCTCACTTGGAGTGCAGAACCTTTTTTCTGACTCAGGGTGCTTTGTTAAACGACAGACACTCTAATGGAACCATTAAGGACAGGAGCCCTTACCGAACCTTAATGAGCTGCCCGATCGGTGAAGCTCCATCCCCATATAATTCAAGATTCGAATCAGTTGCTTGGTCGGCAAGTGCATGTCATGATGGAATGGGATGGCTAACAATCGGGATTTCCGGTCCAGATAATGAAGCAGTAGCTGTTTTGAAATACAATGGTATAATAACAGACACAATAAAAAGTTGGGGAAACAAAATACTAAGAACACAAGAATCAGAATGTGTTTGTATAAACGGTTCATGTTTCACCATAATGACTGACGGCCCAAGCAATGGGCAAGCTTCGTACAAAATATTCAAAATGGAGAAAGGGAAGATTATTAAGTCAGTTGAGCTGGAAGCACTTAATTACCATTATGAGGAATGCTCCTGTTACCCTGACACAGGCAAAGTGGTGTGTGTGTGCAGAGACAATTGGCATGCTTCAAATCGACCGTGGGTCTCTTTCGACCAGAATCTTGATTATCAGATAGGGTACATATGCAGTGGGGTTTTCGGTGATAACCCGCGTTCCAATGATGGGAAAGGCAATTGTGGCCCAGTATCTTCTAATGGAGCAAATGGAGTGAAGGGTTTCTCATTTAGATATGGTAATGGTGTTTGGATAGGAAGAACTAAAAGTATCTTCTCTAGAAGTGGGTTTGAGATGATTTGGGACCCAAATGGATGGACGGAAACTGATAGTAGTTTCTCTATAAAGCAGGATATTATAGCATTAACTGATTGGTCAGGATACAGTGGAAGTTTTGTCCAACATCCTGAATTAACAGGAATGAACTGCATAAGGCCTTGTTTTTGGGTAGAGTTAATCAGAGGACAACCCAAGGAGAGTACAATCTGGACTAGTGGGAGCAGCATCTCTTTCTGTGGTGTAGACAGTGAAACTGCAAGCTGGTCATGGCCAGATGGGGCTGATCTGCCATTCATCATTGACAAG
>cds_ADY71813_A/swine/Hong_Kong/3954/1999_1999/02/26_NA_H1N1_Swine_1999
ATGAATACAAACCAAAGAATAATAACCATTGGGACAGTCTGTCTGATAGTTGGAATAGTTAGTCTATTATTGCAGATAGGAAATATAGTCTCATTATGGATAAGCCATTCAATTCAGACTGGAGAAAAAAATCACTCTAAGATATGCAGCCAAAATACCATTAATATCAACATTGCTGATGGACAGGGCGTAACTTCAATAATACTAGCCGGCAATTCCTCTCTTTGCCCAATAAGTGGGTGGGCTATATACAGCAAAGACAATAGCATAAGGATTGGTTCCAAAGGAGACATTTTTGTCATAAGAGAACCATTCATTTCATGCTCTCACTTGGAGTGCAGAACCTTTTTTCTGACCCAAGGTGCTTTGCTAAATGACAGGCATTCTAATGGAACCGTCAAGGACAGGAGCCCCTACCGAACCTTAATGAGCTGCCCGATCGGTGAAGCTCCATCTCCGTATAATTCAAGATTCGAGTCAGTTGCTTGGTCAGCAAGTGCATGCCATGATGGAATGGGATGGTTAACAATTGGGATTTCCGGTCCAGATGATGGAGCAGTGGCTGTTTTGAAATACAATGGCATAATAACAGATACAATAAAAAGTTGGAGAAACAAAATACTAAGAACACAAGAGTCAGAATGTGTTTGTATAAACGGTTCATGTTTTACTATAATGACTGATGGCCCAAGCAATGGGCAAGCCTCGTACAAAATATTCAAAATGAAGAAAGGGAAGATTATTAAGTCAGTTGAGCTGGATGCACCTAATTACCATTATGAGGAATGCTCCTGTTACCCTGATACAGGCAAAGTGGTGTGTGTGTGCAGAGACAATTGGCATGCTTCAAATCGACCGTGGGTCTCCTTCGATCAGAATCTTGACTATCAGATAGGGTACATATGCAGTGGGGTTTTCGGTGATAACCCACGTTCTAATGATGGGAAAGGCAATTGTGGCCCGGCACTTTCTAATGGAGCAAATGGAGTGAAAGGATTTTCATTTAGATATGGCAATGGTGTTTGGATAGGAAGAACTAAAAGTATCAGCTCTAGAAATGGATTTGAGATGATTTGGGATCCTAATGGATGGACGGAAACTGATAGTAGTTTCTCTATGAAGCAGGATATTGTAGCATTAACTGATTGGTCAGGATATAGTGGAAGTTTTGTCCAACATCCTGAATTAACAGGAATGAACTGCATAAGGCCCTGTTTTTGGGTAGAGTTAATAAGAGGACAACCCAAGGAGAGCACAATCTGGACTAGTGGAAGTAGCATTTCTTTCTGTGGCGTGGACAGTAAAACCGCAAGCTGGTCATGGCCAGACGGGGCTGATCTGCCATTCACCATTGACAAG
>cds_ADY71797_A/swine/Hong_Kong/2747/1998_1998/07/15_NA_H1N1_Swine_1998
ATGAATACAAACCAAAGAATAATAACCATTGGGACAGTCTGTTTGATAGTTGGAATAGTTAGCCTATTATTGCAGATAGGAAATATAGTCTCATTATGGATAAGCCATTCAATTCAGACTGGAGAAAAAAATCACTCTGAGATTTGCAACCAAAATATCATTAATGTCAACATTGCTGATGGACAGGGCGTGACTTCAATAATACTAGCCGGCAATTCCTCCCTTTGCCCAATAAGTGGGTGGGCTGTATACAGCAAAGACAATAGCATAAGGATTGGTTCCAAAGGAGACATTTTTGTCATAAGAGAACCATTCATTTCATGCTCTCATTTGGAGTGCAGAACCTTTTTTCTGACCCAAGGTGCTTTGCTAAATGACAAGCATTCTAATGGAACCGTCAAGGACAGGAGCCCCTACCGAACCTTAATGAGCTGCCCGATCGGTGAAGCTCCATCTCCGTATAATTCAAGATTCGAATCAGTTGCTTGGTCAGCAAGTGCATGCCATGACGGAATGGGATGGATAACAATCGGGATTTCTGGTCCAGATAATGGAGCAGTGGCTGTTTTGAAATACAATGGTATAATAACAGATACAATAAAAAGTTGGAGAAACAAAATACTAAGAACACAAGAGTCAGAATGTGCTTGTATAAACGGTTCATGTTTTACTATAATGACTGATGGCCCAAGCAATGGGCAAGCCTCGTACAAAATATTCAAAATGGAGAAAGGGAAGATTATTAAGTCAGTTGAGCTGGATGCACCTAATTACCACTATGAGGAATGCTCCTGCTACCCTGATACAGGCAAAGTGGTGTGTGTGTGCAGAGACAATTGGCATGCTTCAAATAGACCGTGGGTCTCCTTCGATCAGAATCTTGATTATCAGATAGGGTACATATGCAGTGGGGTTTTCGGTGATAACCCACGTTCTAATGATGGAAAAGGAAATTGTGGCCCAGCACTTTCTAATGGAGCAAATGGAGTGAAAGGATTCTCATTTAGGTATGGCAATGGTGTTTGGATAGGAAGAACGAAAAGTACCAGCTCTAGAAGTGGATTTGAGATGATTTGGGATCCAAATGGATGGACGGAAACTGATAGTAGTTTCTCTATGAAGCAGGATATTATAGCATTAAATGATTGGTCAGGATATAGTGGAAGTTTTGTCCAACATCCTGAATTAACAGGAATGAACTGCATAAGGCCTTGTTTTTGGGTAGAGTTAATCAGAGGGCAACCCAAGGAGAGCACAATCTGGACTAGTGGAAGCAGCATTTCTTTCTGTGGTGTGGACAGTAAAACCGCAAGCTGGTCATGGCCAGACGGAGCTGATTTGCCATTCACCATTGACAAG
>cds_ADY71170_A/swine/Hong_Kong/NS129/2003_2003/02/06_NA_H1N1_Swine_2003
ATGAATCCAAATCAGAAGATAATAACCATTGGTTCGATCTGTATGACAATTGGAATAGCCAGCTTGATATTACAAATTGGAAACATAATATCAATATGGATTAGCCACTCAATTCAAACTGGGAATCAGAATCAGCCTGAAATATGCAATCAAAGCGTCATTAACACTAATTTTGTTGCTGAACAGGCAGTAGTTTCAGTGAAATTAGCGGGCAATTCCTCTCTCTGCCCTGTTAGTGGATGGGCTATATACAGTAAAGATAATAGTGTAAGAATCGGCTCCAAAGGGGATGTGTTTGTCATAAGAGAGCCATTCATCTCATGCTCCCACTTGGAATGCAGAACTTTCTTCTTAACTCAAGGGGCCCTTCTGAATGACAAACATTCTAACGGAACAATTAGGGACAGAAGCCCATATCGAACCTTGATGAGCTGTCCTATTGGTGAAGTTCCTTCTCCATACAACTCAAGGTTTGAGTCAGTCGCTTGGTCAGCAAGTGCCTGCCATGATGGCACCAGTTGGCTAACAATTGGAATTTCTGGCCCAGATAATGGGGCAGTGGCTGTGCTGAAATACAATGGCATAATAACAGACACTATCAAGAGTTGGAGAAAAAACATATTAAGAACACAAGAGTCTGAATGTGCATGCATGAATGGTTCTTGCTTTACTGTAATGACCGATGGACCAAGTAATGGGCAGGCCTCTTACAAGATCTTTAAGATAGAAAGGGGGAAAGTAGTCAAATCAGTCGAGTTGAATGCCCCTAATTATCACTATGAGGAATGCTCCTGTTATCCTGAATCTGGTGAAATCACATGTGTGTGTAGGGATAATTGGCATGGCTCAAATCGGCCGTGGGTTTCTTTTAATCAGAATCTGGAGTATCAAATAGGATACATATGCAGTGGGATTTTCGGAGACAATCCTCGCCCTAATGATAAGACAGGCAGTTGTGGTCCAGTATTTTCTAATGGAACAAATGGGGTAAAAGGATTTTCGTTTAAATACGGCAATGGTGTTTGGATAGGGAGAACTAAAAGCACTAGTTCAAGAAGGGGTTTTGAGATGATTTGGGATCCAAACGGATGGACCAGAACAGACGATAAATTCTCAGTAAAGCAAGATATCATAGGAATAACTGATTGGTCAGGATACAGTGGGAGTTTTGTTCAGCATCCAGAATTGACCGGACTGGACTGTATGAGACCTTGCTTTTGGGTTGAACTAATCAGAGGACGACCCAAAGAGAACACAATCTGGACTAGCGGGAGCAGCATATCCTTTTGTGGTGTAAATAGTGACACAGTGGGTTGGTCTTGGCCAGACGGTGCTGAGTTGCCATTCACCATTGACAAG
>cds_ADY71048_A/swine/Hong_Kong/NS1344/2001_2001/09/18_NA_H1N1_Swine_2001
ATGAATACAAATCAAAGAATAATAACCATTGGGACAGTCTGTCTGATAGTTGGAATAGTTAGTCTACTATTGCAGATAGGAAATATAGTCTCATTATGGATAAGCCATTCAATTCAGACTGGAGAAAAAAATCACCCTAAAATATGCAGCCAAAATACCATTAATATCAACATTGCTGATAGACAGGACGTAACTTCATTAATACTAGCCGGCAATTCCTCTCTTTGCCCAATAAGTGGGTGGGCTATATACAGCAAAGACAATAGCATAAGGATTGGTTCCAAAGGAGATATTTTTGTCATAAGAGAACCATTCATTTCATGCTCTCACTTGGAGTGCAGAACTTTTTTTCTGACCCAAGGTGCTTTGCTAAATGACAGGCATTCTAATGGAACCGTCAAGGACAGGAGCCCCTACCGAACCTTAATGAGCTGCCCGATCGGTGAAGCTCCATCTCCATATAATTCAAGATTCGAATCAGTTGCTTGGTCAGCAAGTGCATGCCATGATGGAATGGGATGGATAACAATTGGGATTTCCGGTCCAGATAATGGAGCAGTGGCCGTTTTGAAATACAATGGCATAATAACAGATACAATAAAAAGTTGGAGAAACAAAATACTAAGAACACAAGAGTCAGAATGTGTTTGTATAAACGGTTCATGTTTTACTATAATGACTGATGGCCCAAGCAATGGGCAAGCCTCATACAAAATATTCAAAATGAAGAAAGGGAAGATTATTAAGTCAGTTGAGCTGGATGCACCTAATTACCATTATGAGGAATGCTCCTGTTACCCTGACACAGGCAAAGTGGTGTGTGTGTGCAGAGACAATTGGCATGCTTCAAATCGACCGTGGATCTCCTTTGATCAGAATCTTGACTATCAGATAGGGTACATATGCAGTGGGGTTTTCGGTGATAACCCACGTTCTAATGATGGGAAAGGCAATTGTGGCCCGGCACTTTCTAATGGAGCAAATGGAGTGAAAGGATTTTCATTTAAATATGGTAATGGTGTTTGGATAGGAAGAACTAAAAGTATCAGCTCTAGAAATGGATTTGAAATGATTTGGGATCCAAATGGATGGACGGAAACTGATAGTAGTTTCTCTACGAAGCAGGATATTATAGCGTTAACTGATTGGTCAGGATATAGTGGAAGTTTTGTCCAACATCCTGAATTAACAGGAATGAACTGCATAAGGCCCTGTTTTTGGGTAGAGTTAATAAGAGGACAACCCAAGGAGAGCACAATCTGGACTAGTGGAAGTAGCATTTCCTTCTGTGGCGTGGACAGCAAAACCGCAAGCTGGTCATGGCCAGACGGGGCTGATCTGCCATTCACCATTGACAAG
>cds_ADW93790_A/swine/Costa_Rica/000125-15/2010_2010/11/01_NA_H1N1_Swine_2010
ATGAATCCAAACCAAAAGATAATAACCATTGGTTCGGTCTGTATGACAATTGGAATGGCTAACTTAATATTACAAATTGGAAATATAATCTCAATATGGATTAGCCACTCAATTCAACTAGGGAATCAAAATCAGATTGAGACATGCAATCAAAGCGTCATTTACACCAACTTTGCTGCTGGACAGTCAGTGGTTTCCGCGAAATTAGCGGGCAATTCCTCTCTCTGCCCTGTTAGTGGATGGGCGATATACAGTAAAGACAACAGTGTAAGAATCGGTTCCAAGGGGGATGTGTTTGTCATAAGGGAACCATTCATATCATGCTCCCCCTTGGAATGCAGAACCTTCTTCTTGACTCAAGGGGCCTTGCTAAATGACAAACATTCCAATGGAACCATTAAAGACAGGAGCCCATATCGAACCCTAATGAGCTGTCCTATTGGTGAAGTTCCCTCTCCATACAACTCAAGATTTGAGTCAGTCGCTTGGTCAGCAAGTGCTTGTCATGATGGCATCAATTGGCTAACAATTGGAATTTCTGGCCCAGACAATGGGGCAGTGGCTGTGTTAAAGTACAACGGCATAATAACAGACACTATCAAGAGTTGGAGAAACAATATATTGAGAACACAAGAGTCTGAATGTGCATGTGTAAATGGTTCTTGCTTTACTGTAATGACCGATGGACCAAGTAATGGACAGGCCTCATACAAGATCTTCAGAATAGAAAAGGGAAAGGTAGTCAAATCAATCGAAATGAATGCCCCTAATTATCACTATGAGGAATGCTCCTGTTATCCTGATTCTAGTGAAATCACATGTGTGTGCAGGGATAACTGGCATGGCTCGAATCGACCGTGGGTGTCTTTCAACCAGAATCTGGAATATCAGATAGGATACATATGCAGTGGGATTTTCGGAGACAATCCACGCCCTAATGATAAGACAGGCAGTTGTGGTCCAGTATCGTCTAATGGAGCAAATGGAGTAAAAGGATTTTCATTCAAATACGGCAATGGTGTTTGGATAGGGAGAACTAAAAGCATTAGTTCAAGAAACGGTTTTGAGATGATTTGGGATCCGAACGGATGGACTGGGACAGACAATAACTTCTCATTAAAGCAAGATATCGTAGGAATAAATGAGTGGTCAGGATATAGCGGGAGTTTTGTTCAGCATCCAGAACTAACAGGGCTGGATTGTATAAGACCTTGCTTCTGGGTTGAACTAATCAGAGGGCGACCCAAAGAGAACACAATCTGGACTAGCGGGAGCAGCATATCCTTTTGTGGTATAAACAGTGACACTGTGGGTTGGTCTTGGCCAGACGGTGCTGAGTTGCCATTTACCATTGACAAG
>cds_ADN95953_A/swine/IL/25399-2/2010_2010/05/18_NA_H1N1_Swine_2010
ATGAATCCAAACCAAAAGATAATAACCATTGGTTCGATCTGTATGACAATTGGAATGGCTAACTTAATATTACAAATTGGAAACATAATCTCAATATGGATTAGCCACTCAATTCAACTTGGGAATCAAAATCAGATTGAAACATGCAATCAAAGCGTCATTAACACCAACTTTGCTGCTGGACAGTCAGTGGTTTCCGTGAAATTAGCGGGCAATTCCTCTCTCTGCCCTGTTAATGGATGGGCTATATACAGTAAAGACAACAGTATAAGAATCGGTTCCAAGGGGGATGTGTTTGTCATAAGGGAACCATTCATATCATGCTCCCCCTTTGAATGCAGAACCTTCTTCTTGACTCAAGGGGCCTTGCTAAATGACAAACATTCCAATGGAACCATTAAAGACAGGAGCCCATATCGAACCCTAATGAGCTGTCCTATTGGTGAAGTTCCCTCTCCATACAACTCAAGATTTGAGTCAGTCGCTTGGTCAGCAAGTGCTTGTCATGATGGCATCAATTGGCTAACAATTGGAATTTCTGGCCCAGACAATGGGGCAGTGGCTGTGTTAAAGTACAACGGCATAATAACAGACACTATCAAGAGTTGGAGAAACAATATATTGAGAACACAAGAGTCTGAATGTGCATGTGTAAATGGTTCTTGCTTTACTGTAATGACCGATGGACCAAGTGATGGACAGGCCTCATACAAGATCTTCAGAATAGAAAAGGGAAAGATAATCAAATCAGTCGAAATGAATGCCCCTAATTATCACTATGAGGAATGCTCCTGTTATCCTGATTCTAGTGAAATCACATGTGTGTGCAGGGATAACTGGCATGGCTCGAATCGACCGTGGGTGTCTTTCAACCAGAATCTGGAATATCAGATAGGATACATATGCAGTGGGATTTTCGGAGACAATCCACGCCCTAATGATAAGACAGGCAGTTGTGGTCCAGTATCGTCTAATGGAGCAAATGGAGTAAAAGGATTTTCATTCAAATACGGCAATGGTGTTTGGATAGGGAGAACTAAAAGCATTAGTTCAAGAAACGGTTTTGAGATGATTTGGGATCCGAACGGATGGACTGGGACAGACAATAACTTCTCAATAAAGCAAGATATCGTAGGAATAAATGAATGGTCAGGATATAGCGGGAGTTTTGTTCAGCATCCAGAACTAACAGGGCTGGATTGTATAAGACCTTGCTTCTGGGTTGAACTAATCAGAGGGCGACCCAAAGAGAACACAATCTGGACTAGCGGGAGCAGCATATCCTTTTGTGGTGTAAACAGTGACACTGTGGGTTGGTCTTGGCCAGACGGTGCTGAGTTGCCATTTACCATTGACAAG
>cds_ADM18069_A/swine/Missouri/02060/2008_2008//_NA_H1N1_Swine_2008
ATGAATACAAATCAAAGAATAATAACCATTGGGACAGTCTGTCTGATAGTTGGAATAGTTAGTCTACTATTGCAGATAGGAAATATAGTCTCATTATGGATAAGCCATTCAATTCAGACAGGAGAAAGGAACCACCCTGAAACATGCAGCCAAAATGTCATTAATACCAACATTGTTGATGGGCAGGACGTAACTTCAGTAATACTAGCCGGCAATTCCTCTCTTTGTCCAATAAGTGGGTGGGCTATATACAGCAAAGACAATAGCATAAGAATTGGTTCCAAAGGAGACATTTTTGTCATAAGAGAACCATTCATTTCATGCTCTCACTTGGAGTGCAGAACTTTTTTTCTGACCCAAGGTGCTTTGCTGAATGACAGGCATTCTAATGGAACCGTCAAGGACAGGAGTCCTTATAGAACCTTAATGAGCTGCCCGATTGGTGAAGCTCCATCTCCTTATAATTCAAGGTTCGAATCTGTTGCTTGGTCAGCAAGTGCATGCCATGATGGAATGGGGTGGCTAACAATCGGGATTTCCGGTCCAGATAATGGAGCAGTAGCTGTTTTGAAATACAATGGTATAATAACAGATACAATAAAAAGTTGGAGGAACAAAATACTAAGAACACAAGAATCAGAATGTGTTTGTATAAACGGTTCATGTTTCACTATAATGACTGATGGTCCAAGCAATGGGCAGGCCTCGTACAAAATATTCAAAATGGAGAAAGGGAAGATTATTAAGTCAGTTGAGCTGGATGCACCTAACTACCACTATGAGGAATGCTCCTGTTACCCTGATACAGGCAAGGTGGTGTGTGTGTGCAGGGACAATTGGCATGCTTCGAATCGACCATGGGTTTCTTTTGATCAGAATCTTAATTATCAGATAGGGTACATATGCAGTGGGGTTTTCGGTGATAACCCGCGTTCTAATGATGGGAAAGGCAATTGTGGTCCAGTACCTTCTAATGGAGCAAATGGAGTGAAAGGATTCTCATTTAGATATGGCAATGGTGTTTGGATAGGAAGAACTAAAAGTATCAGTTCTAGAAGTGGATTTGAGATGATTTGGGATCCAAATGGATGGACGGAAACTGATAGTAGTTTCTCTATAAAGCAGGATATTATAGCATTAACTGATTGGTCAGGATACAGTGGAAGTTTTGTCCAGCATCCCGAATTAACAGGAATGAACTGCATAAAGCCTTGTTTCTGGGTAGAGTTAATCAGAGGACAACCAAAAGAGAGCACAATCTGGACTAGTGGAAGCAGCATTTCTTTCTGTGGCGTGGACAGTGAAACCGTAAGCTGGTCATGGCCAGACGGAGCTGATTTGCCATTCACCATTGACAAG
>cds_ADI46340_A/swine/Banten/UT6001/2006_2006//_NA_H5N1_Swine_2006
ATGAATCCAAATCAGAAGATAATAACCATTGGATCAATCTGTATGGCAGTTGGAATAGTTAGTCTCATGTTACAAATTGGGAACATGATCTCAATATGGGTCAGTCATTCAATTCAGACAGGGAATCAACACCAAGCTGAATCA------------------AATACTAACCCTCTTACTGAGAAAGCTGTGGCTTCAATAACATTAGCGGGCAATTCATCTCTTTGCCCCATTAGAGGATGGGCTGTACACAGTAAGGACAACAATATAAGGATCGGTTCCAAGGGGGATGTGTTTGTTATTAGAGAGCCGTTCATCTCATGCTCCCACTTGGAATGCAGAACTTTCTTTTTGACTCAGGGAGCCTTGCTGAATGACAAGCACTCCAACGGGACTGTCAAAGACAGAAGCCCTCACAGAACATTAATGAGTTGTCCTGTGGGTGAGGCCCCCTCTCCATATAACTCAAGGTTTGAGTCTGTTGCTTGGTCAGCAAGTGCTTGCCATGATGGCACCAATTGGTTGACAATTGGAATTTCTGGCCCAGACAATGGGGCTGTGGCTGTACTGAAATACAATGGCATAATAACAGACACTATCAGGAGTTGGAGAAACAACATACTGAGAACTCAAGAGTCTGAATGTGCATGTGTAAATGGCTCTTGCTTTACTGTAATGACTGATGGACCAAGTAATGGGCAGGCATCATATAAGATCTTCAAAATGGAAAAAGGAAAAGTAGTCAAATCAGTCGAATTGGATGCTCCTAATTATCATTATGAGGAGTGCTCCTGTTATCCTGATGCCGGCGAAATCACATGTGTTTGCAGGGATAATTGGCATGGCTCAAATAGGCCATGGGTATCTTTCAATCAAAATTTGGAGTATCAAATAGGATATATATGCAGTGGAGTTTTCGGAGACAATCCACGCCCCAATGATGGAACAGGTAGTTGTGGCCCGATGTCCCCTAACGGGGCATATGGGGTAAAAGGGTTTTCATTTAAATACGGCAATGGTGTTTGGATCGGGAGAACCAAAAGCACTAATTCCAGGAGCGGCTTTGAAATGATTTGGGATCCAAATGGGTGGACTGGAACGGACAGTAGCTTTTCGGTGAAACAAGATATAGTAGCAATAACTGACTGGTCAGGATATAGCGGGAGTTTTGTCCAGCATCCAGAACTGACGGGATTAGATTGCATAAGACCTTGTTTCTGGGTTGAGTTAATCAGAGGGCGGCCCAAAGAAAGCACAATTTGGACTAGTGGGAGCAGCATATCTTTTTGTGGTGTAAATAGTGACACTGTGAGCTGGTCTTGGCCAGACGGTGCTGAGTTGCCATTCACCATTGACAAG
>cds_ADF83513_A/swine/MN/23506/2009_2009/05/07_NA_H1N1_Swine_2009
ATGAATACAAACCAAAGAATAATAACCATTGGGACAGTTTGTCTGATAGTTGGAATAATTAGTCTATTGTTACAGATAGGAACCATGGTTTCGTTATGGATCAGCCACTCAATTCAGACTGGAGGGAAAAATCACACTGAGATGTGCAACCAAAATGTCATTAATACCAAAATTGTTAATGTACAGGACGTGGTTTCAGTAATATTGACCGGCAATTCCTCTCTTTGCCCAATAAGTGGGTGGGCTATATACAGCAAAGACAATAGCATAAGGATTGGTTCTAAAGGGGACATTTTTGTCATAAGAGAACCATTCATTTCATGCTCTCACTTGGAATGCAGAACTTTTTTTCTGACCCAAGGCGCTTTGCTGAATGACAAGCATTCTAATGGAACTGTCAAGGACAGGAGTCCCTATAGAACCTTAATGAGCTGCCCCATCGGTGAAGCTCCATCTCCATATAACTCAAGGTTCGAATCAGTTGCTTGGTCAGCAAGTGCATGCCATGATGGGATGGGATGGCTAACAATCGGAATCTCCGGTCCAGATAATGGAGCAGTAGCTGTTTTAAAATACAACGGTATAATAACAGATACAATAAAAAGTTGGAGAAACAAAATATTAAGAACACAAGAGTCAGAATGTGTTTGTATGAACGGTTCTTGTTTTACTGTATTAACTGATGGCCCAAGCAATGGGCAAGCATCGTACAAAATATTCAAGATGGAAAAGGGAAAAATAATTAAATCAATTGAGCTGGATGCACCTAATTACCACTATGAGGAATGCTCCTGTTATCCTGATGCAGGCAAAGTAATGTGTGTTTGCAGAGACAACTGGCATGCTTCGAACCGGCCATGGGTCTCTTTTGATCAGAATCTTGATTATCAAATAGGGTACATATGCAGTGGGGTTTTCGGTGATAACCCGCGTTCTAATGATGGAAAGGGCAATTGTGGCCCAGTACATTCTAATGGAGCAAATGGAGTGAAAGGATTCTCATATAAATATGGTAATGGTGTTTGGATAGGAAGGACTAAAAGTATCAACTCCAGAAGTGGGTTTGAAATGATTTGGGATCCAAATGGGTGGACTGGAACTGATAGTAGTTTCTCTATGAAGCAGGATATTATAGCATTAACTGATTGGTCAGGATACAGTGGAAGTTTTGTCCAACATCCTGAATTAACAGGAATGAATTGCATAAGGCCCTGTTTCTGGGTAGAATTAATCAGAGGGCAACCCAAGGAAAACACAATCTGGGCTAGTGGAAGCAGCATCTCTTTCTGTGGTGTAAATGGTGAAACCGCAAGCTGGTCATGGCCAGACGGAGCTGATCTGCCATTCACCATTGACAAG
>cds_ACR26702_A/swine/North_Carolina/7571/2003_2003//_NA_H1N1_Swine_2003
ATGAATACAAATCAAAGAATAATAACCATTGGGACAGTCTGTCTGATAGTTGGAATAGTTAGTCTATTATTGCAGATAGGAAATATAGTCTCGTTATGGATAAGCCATTCAATTCAGACTGGAGAAAGAAACCACCCTGAAACATGCAACCAAAATGTCATTAATACCAACATTGCTGATGGACAGGGCGTGACTTCAATAATACTAGCCGGCAATTCCTCTCTTTGTCCAATAAGTGGGTGGGCTATATACAGCAAAGACAATAGCATAAGAATTGGTTCCAAAGGAGACATTTTTGTCATAAGAGAACCATTCATTTCATGCTCTCACTTGGAGTGCAGAACTTTTTTTCTGACCCAAGGTGCTTTGCTGAATGACAGGCATTCTAATGGAACCGTCAAGGACAGGAGTCCTTATAGAACCTTAATGAGCTGCCCGATTGGTGAAGCTCCATCTCCGTATAATTCAAGGTTCGAATCAGTTGCTTGGTCAGCAAGTGCATGCCATGATGGAATGGGATGGCTAACAATCGGGATTTCCGGTCCAGATAATGGAGCGGTAGCTGTTTTGAAATACAATGGTATAATAACAGATACAATAAAAAGTTGGAGAAACAAAATACTAAGAACACAAGAGTCAGAATGTGTTTGTATAAACGGTTCATGTTTTACTATAATGACTGATGGCCCAAGCAATGGGCAGGCCTCGTACAAAATATTCAAAATGGAGAAAGGGAAGATTATTAAGTCAGTTGAGCTGGATGCACCTAATTACCACTATGAGGAATGCTCCTGTTACCCTGATACAGGCAAGGTGGTGTGTGTGTGCAGAGACAATTGGCATGCTTCGAATCGACCATGGGTTTCTTTCGATCAGAATCTTAATTACCAGATAGGGTACATATGCAGTGGGGTTTTCGGTGATAACCCGCGTTCTAATGATGGGAAAGGCAATTGTGGCCCAGTACTTTCTAATGGAGCAAATGGAGTGAAAGGATTCTCATTTAGATATGGCAATGGTGTTTGGATAGGAAGAACTAAAAGTATCAGCTCTAGAAGTGGATTTGAGATGATTTGGGATCCAAATGGATGGACTGAAACTGATAGTAGTTTCTCTATAAAGCAGGATATTATAGCATTAACTGATTGGTCAGGATACAGTGGAAGTTTTGTCCAACATCCCGAATTAACAGGAATGAACTGCATAAAGCCTTGTTTCTGGGTAGAGTTAATCAGAGGACAACCCAAGGAGAGCACAATCTGGACTAGTGGAAGCAGCATTTCTTTCTGTGGCGTGGACAGTGAAACCGCAAGCTGGTCATGGCCAGACGGAGCTGATCTGCCATTCACCATTGACAAG
>cds_ACK57696_A/swine/Shandong/692/2008_2008/04/_NA_H1N1_Swine_2008
ATGAATCCAAATCAGAAGATAATAACCATTGGTTCGATCTGTATGACAATTGGAATAGCCAGCTTGATATTACAAATTGGAAACATAATATCAATATGGATTAGCCACTCGATTCAAACTGGGAATCAGAATCAGCCTGAAATATGCAATCGAAACGTCATTAACACTAATTTTGTTGCTGAACAGGCAGTAGCTTCAGTGAAATTAGCGGGCAATTCCTCTCTCTGTCCTGTTAGTGGATGGGCTATATACAGTAAAGATAATAGTGTAAGAATCGGTTCCAAGGGGGATGTGTTTGTCATAAGGGAGCCATTCATTTCATGCTCCCACTTGGAATGCAGAACTTTCTTCTTAACTCAAGGGGCCCTTCTGAACGACAAACATTCTAACGGAACCATTAAGGACAGAAGCCCATATCGAACCTTGATGAGCTGTCCTATTGGTGAAGTTCCTTCTCCATACAACTCAAGGTTTGAGTCAGTCGCTTGGTCAGCAAGTGCCTGCCATGATGGCACAAGTTGGCTAACAATTGGAATTTCTGGCCCAGATAATGGGGCAGTGGCTGTGCTGAAATACAATGGCATAATAACAGACACTATCAAGAGTTGGAGAAAAAACATATTAAGAACACAAGAGTCTGAATGTGCATGCGTTAATGGTTCTTGCTTTACAGTAATGACTGATGGACCGAGTAATGGGCAGGCCTCGTACAAGGTCTTTAAGATAGAAAGGGGGAAAGTAGTCAAGTCAGTCGAGTTGAATGCCCCTAATTATCACTATGAGGAATGCTCCTGTTACCCTGAATCTGGTGAAATCACATGTGTGTGTAGGGATAATTGGCATGGCTCAAATCGGCCGTGGGTGTCATTTAATCAGAATCTGGAATATCAAATGGGATACATATGCAGTGGGATTTTCGGAGATAATCCACGCCCTAATGATAAAACAGGCAGTTGTGGTCCAGTATTTTCTAATGGAGCAAATGGGGTAAAAGGATTTTCGTTTAAATACGGCAATGGTGTTTGGATAGGGAGAACTAAAAGCACTAGTTCAAGGAGGGGTTTTGAGATGATTTGGGATCCGGACGGATGGACCAGAACAGACGATAAATTCTCAGTAAAGCAAGATATCATAGGAATAACTGATTGGTCAGGATACAGTGGGAGTTTTGTTCAACATCCAGAATTGACAGGACTGGACTGTATGAGGCCTTGCTTTTGGGTTGAACTAATCAGAGGGCGACCCAAAGAGAACACAATCTGGACTAGCGGGAGTAGCATATCCTTTTGTGGTGTTAGTAGTGACACAGTGGGTTGGTCTTGGCCAGACGGTGCTGAGTTGCCATTCACCATTGACAAG
>cds_ABR29608_A/swine/Iowa/3/1985_1985//_NA_H1N1_Swine_1985
ATGAATACAAATCAAAGAATAATAACCATTGGGACAGTCTGTCTGATAGTTGGAATAGTTAGTCTATTATTGCAGATAGGAAATATAGTCTCGTTATGGATAAGCCATTCAATTCAGACTGGAGAAAAAAATCACCCTGAGATATGCAACCAAAATGTCATTAATACCAATATTGCTGCTGGACAGGGTGTGACTTCAATAATACTAGCCGGCAATTCCTCTCTTTGCCCAATAAGTGGGTGGGCTATATACAGCAAAGACAATAGCATAAGGATTGGTTCCAAAGGAGACATTTTTGTCATAAGAGAACCATTCATTTCATGCTCTCACTTGGAGTGCAGAACTTTTTTTCTGACCCAAGGCGCTTTGCTGAATGACAGGCATTCTAATGGAACAGTCAAGGACAGGAGTCCTTATAGAACCTTAATGAGCTGCCCCATCGGTGAAGCTCCATCTCCGTATAATTCAAGGTTCGAATCAGTTGCTTGGTCAGCAAGTGCATGCCATGATGGAATGGGATGGCTTACAATCGGGATTTCCGGTCCAGATAATGGAGCAGTGGCTGTTTTAAAATACAATGGTATAATAACAGATACAATAAAAAGTTGGAGAAACAAAATATTAAGAACACAAGAGTCAGAATGTGTTTGTATAAACGGTTCATGTTTTACTATAATGACTGACGGCCCAAGCAATGGGCAAGCCTCGTACAAAATATTCAAAATGGAGAAAGGGAAGATTATTAAATCGATTGAGCTGGATGCACCTAATTACCACTATGAGGAATGCTCCTGTTACCCTGATACAGGCAAAGTGGTGTGTGTGTGCAGAGACAATTGGCATGCTTCGAACCGACCATGGGTCTCTTTCGATCATAATCTTGATTATCAGATAGGGTACATATGCAGTGGGGTTTTCGGCGATAACCCGCGTTCTAATGATGGGAAAGGCAATTGTGGCCCAGTACTTTCTAATGGAGCAAATGGAGTGAAGGGATTCTCATTTAGATATGGCAATGGTGTTTGGATAGGAAGAACTAAAAGTATCAGCTCTAGAAGTGGATTTGAGATGATTTGGGATCCAAATGGATGGACGGAGACTGATAGTAGTTTCTCTATGAAGCAGGATATTATAGCATTAACTGATTGGTCAGGATACAGTGGAAGTTTTGTCCAACATCCTGAATTAACAGGAATGAACTGCATAAGGCCTTGTTTCTGGGTAGAGTTAATCAGAGGACAACCCAAGGAGAGCACAATCTGGACTAGTGGAAGCAGCATTTCTTTCTGTGGCGTGGACAGTGAAACCGCAAGCTGGTCATGGCCAGACGGAGCTGATCTGCCATTCACCATTGACAAG
>cds_ABR15877_A/swine/Tennessee/64/1977_1977//_NA_H1N1_Swine_1977
ATGAATACAAATCAAAGAATAATAACCATTGGGACAATCTGTCTAATAGTTGGAATAATTAGTCTATTATTGCAGATAGGAAATATAATCTCGTTATGGATAAGCCATTCAATTCAGACTGGAGAAAAAAGCCATCCTGAGGTATGCAATCAAAGTGTCATTAATACCAATATTGCTGCTGGACAGGGTGTGACTCCAATAATACTAGCCGGCAATTCCTCTCTTTGCCCAATCAGTGGGTGGGCTATATACAGCAAAGACAATAGCATAAGGATTGGTTCCAAAGGAGACATTTTTGTCATAAGAGAGCCATTCATTTCATGCTCTCACTTGGAATGCAGAACCTTTTTTCTGACCCAAGGCGCTTTGCTGAATGACAGACATTCTAATGGTACCGTCAAGGACAGGAGTCCTTATAGAACCTTAATGAGCTGCCCCATCGGTGAAGCTCCATCTCCGTACAATTCAAGGTTCGAATCAGTTGCTTGGTCAGCAAGTGCATGCCATGATGGAATGGGATGGCTAACAATAGGGATTTCCGGTCCAGATAATGGAGCAGTGGCTGTTTTAAAATACAATGGTATAATAACAGATACAATAAAAAGTTGGAGAAACAAAATATTAAGAACACAAGAGTCTGAATGTGTTTGTATAAACGGTTCGTGTTTTACTATAATGACTGACGGCCCAAGCAATGGGCAAGCCTCGTACAAAATATTCAAAATGGAGAAAGGGAAGATTATCAAGTCAATTGAGCTGGATGCACCTAATTACCACTATGAGGAATGCTCCTGTTACCCTGATACAGGCAAAGTGGTGTGTGTGTGCAGAGACAATTGGCATGCTTCGAATCGACCATGGGTCTCTTTCGATCAGAATCTTGATTATCAAATAGGGTACATATGCAGTGGGGTTTTCGGTGATAATCCGCGTTCTAATGATGGGAAAGGCAATTGTGGCCCAGTACTTTCTAATGGAGCAAATGGAGTGAAGGGGTTTTCATTTAGATATGGCAATGGTGTTTGGATAGGAAGAACTAAAAGTATCAGCTCTAGAAGTGGATTTGAGATGATTTGGGATCCTAATGGATGGACAGAAACTGATAGTAGTTTCTCTGTGAAGCAAGATATTATAGCATCGACTGATTGGTCGGGATACAGTGGAAGTTTTGTCCAACATCCTGAATTAACAGGAATGAATTGTATAAGGCCTTGTTTCTGGGTAGAGTTGATCAGAGGGCAACCCAAGGAGAGCACAATCTGGACTAGTGGGAGCAGCATTTCTTTCTGTGGCGTGAACAGTGGCACTGCAAGCTGGTCATGGCCAGACGGAGCTGATTTGCCATTCACCATTGACAAG
>cds_ABD77109_A/swine/Fujian/2001_2001//_NA_H5N1_Swine_2001
ATGAATCCAAATCAGAAGATAACAACCATTGGATCAATCTGTATGGTAATTGGAATAGTTAGCTTGATGTTGCAAATTGGGAACATAATCTCAATATGGATTAGTCATTCAATTCAGACAGGGAATCAACACCAGGCTGAACCATGCAATCAAAGCATTATTAATACCAATTTTCTTACTGAGAAAACTGTGGCTTCAGTAACATTAGCGGGCAATTCATCTCTTTGCCCCATTAGTGGATGGGCTGTATACAGTAAGGACAACGGTATAAGAATCGGTTCCAAAGGGGATGTGTTTGTTATAAGAGAGCCGTTCATCTCATGCTCCCACTTGGAATGCAGAACTTTCTTTTTGACTCAGGGAGCCTTGCTGAATGACAAGCATTCTAATGGGACCGTCAAAGACAGAAGCCCTCACAGAACATTAATGAGTTGTCCTGTGGGTGAGGCTCCTTCCCCGTATAACTCGAGGTTTGAGTCTGTTGCTTGGTCAGCAAGTGCTTGTCATGATGGCACTAGTTGGTTGACAATTGGAATTTCTGGCCCAGACAATGGGGCTGTGGCTGTATTGAAATACAATGGCATAATAACAGACACTATCAAGAGTTGGAGGAACAACATACTGAGAACTCAAGAGTCTGAATGTGCATGTGTAAATGGCTCTTGCTTTACTGTAATGACTGATGGACCAAGTAATGGGCAGGCTTCATATAAAATCTTCAGAATAGAAAAAGGGAAAGTAGTTAAATCAGTCGAATTGAATGCCCCTAATTATCACTATGAGGAGTGCTCCTGTTATCCTGATGCTGGCGAAATCACATGTGTGTGCAGGGATAACTGGCATGGCTCAAATCGGCCATGGGTATCTTTCAATCAAAATTTGGAGTATCAAATAGGATATATATGCAGTGGAATTTTCGGAGACAATCCACGCCCCAATGATGGGACAGGCAGTTGTGGTCCGGTGTCCCCTAACGGGGCATATGGAATAAAAGGGTTTTCATTTAAATACGGCAATGGTGTTTGGATCGGGAGAACCAAAAGCACTAATTCCAGGAGCGGCTTTGAAATGATTTGGGATCCAAATGGGTGGACTGGAACGGACAGTAATTTTTCGGTGAAGCAAGATATCGTAGCTATAACTGATTGGTCAGGATATAGCGGGAGTTTTGTCCAGCATCCAGAACTGACAGGATTAGATTGCATAAGACCTTGTTTCTGGGTTGAGCTAATCAGAGGGCGGCCCAAAGAGAGCACAATTTGGACTAGTGGGAGCAGCATATCCTTTTGTGGTGTAAACAGTGACACTGTGGGTTGGTCTTGGCCAGACGGTGCTGAGTTGCCATTCACCATTGACAAG
>cds_AAF77046_A/swine/England/195852/1992_1992//_NA_H1N1_Swine_1992
ATGAATCCAAATCAGAAGATAATAACCATTGGTTCGATCTGTATGACAATTGGAATAGCCAGCTTGATATTACAAATTGGAAACATAATCTCAATATGGATTAGCCATTCAATTCAAATTGGGAATCAAAATCAGCTTGAAACATGCAATCAAAGCGTCATTAACACCAAATTTGTTGCTGAACAGACAGTAGTTTCAGTGAAATTGGCGGGCAATTCCTCTCTCTGCCCTGTTAGTGGGTGGGCTATATACAGTAAAGATAATAGTGTAAGAATTGGTTCCAAGGGGGATGTGTTTGTCATAAGAGAGCCATTCATCTCATGCTCCCACTTGGAATGCAGAACCTTCTTCTTGACTCAAGGGGCCCTGCTGAATGACAAACATTCTAATGGAACCATTAAAGACAGAAGCCCATATCGAACCCTGATGAGCTGTCCTGTTGGTGAAGTTCCCTCTCCATACAACTCAAGGTTCGAGTCAGTTGCTTGGTCAGCAAGTGCTTGCCATGATGGCATCAGTTGGCTGACAATTGGAATTTCTGGCCCAGACAATGGGGCAGTGGCTGTGCTGAAATACAATGGCATAATAACAGACACTATCAAGAGTTGGAGAAACAACATATTGAGAACACAAGAGTCTGAATGTGCATGCGTGAATGGCTCTTGCTTTACTGTAATGACCGATGGACCAAGTAATGGGCAGGCCTCATACAAGATCTTCAAGATAGAAAGGGGGAAAGTAGTCAAATCAGTCGAGTTGAATGCCCCTAATTATCACTACGAGGAATGCTCCTGTTATCCTGATTCTGGTGAAATCACATGTGTGTGCAGGGATAATTGGCATGGCTCGAATCGACCGTGGGTGTCTTTCAATCAGAATCTGGAGTATCAAATAGGATACATATGCAGTGGGATTTTCGGAGACAATCCGCGCCCTAATGATAGGACAGGCAGTTGTGGTCCAGTATCTTCTAATGGAGCAAATGGGGTAAAAGGGTTTTCATTTAAATACGGCAATGGTGTTTGGATAGGGAGAACTAAAAGCACTAGTTCAAGGAGCGGTTTTGAGATGATTTGGGATCCAAACGGATGGACCGGAACAGACAATAACTTCTCAGTAAAGCAAGATATCGTAGGAATAACTGATTGGTCAGGATATAGCGGGAGTTTTGTTCAGCATCCAGAACTGACCGGACTGGATTGTATGAGACCTTGCTTCTGGGTTGAATTAATCAGAGGGCGACCCAAAGAGAACACAATCTGGACTAGTGGGAGCAGCATATCCTTTTGTGGTGTAAATAGTGACACTGTAGGTTGGTCTTGGCCAGACGGTGCTGAGTTGCCATTTACCATTGACAAG
>cds_CCE25845_A/swine/La_Reunion/0167/2010_2010/07/_NA_H1N1_Swine_2010
ATGAATCCAAATCAAAAGATAATAACCATTGGTTCGGTCTGTATGACAATTGGAATGGCTAACTTAATATTACAAATTGGAAACATAATCTCAATATGGATTAGCCACTCAATTCAACTTGGGAATCAAAATCAGATTGAAACATGCAATCAAAGCGTCATTAACACCAACTTTGCTGCTGGACAGTCAGTGGTTTCCGTGAAATTAGCGGGCAATTCCTCTCTCTGCCCTGTTAGTGGATGGGCTATATACAGTAAAGACAACAGTATAAGAATCGGTTCCAAGGGGGATGTGTTTGTCATAAGGGAACCATTCATATCATGCTCCCCCTTGGAATGCAGAACCTTCTTCTTGACTCAAGGGGCCTTGCTAAATGACAAACATTCCAATGGAACCATTAAAGACAGGAGCCCATATCGAACCCTAATGAGCTGTCCTATTGGTGAGGTTCCCTCTCCATACAACTCAAGATTTGAGTCAGTCGCTTGGTCAGCAAGTGCTTGTCATGATGGCATCAATTGGTTAACAATTGGAATTTCTGGCCCAGACAATGGGGCAGTGGCTGTGTTAAAGTACAACGGCATAATAACAGACACCATCAAGAGTTGGAGAAACAATATATTGAGAACACAAGAGTCTGAATGTGTATGTGTAAATGGTTCTTGCTTTACTGTAATGACCGATGGACCAAGTAATGGACAGGCCTCATACAAGATTTTCAGAATAGAAAAGGGAAAGATAGTCAAATCAGTCGAAATGAATGCCCCTAATTATCACTATGAGGAATGCTCCTGTTATCCTGATTCTAGTGAAATCACATGTGTATGCAGGGATAACTGGCATGGCTCGAATCGACCGTGGGTGTCTTTCAACCAGAATTTGGAATATCAGATAGGATACATATGCAGTGGGATTTTCGGAGACAATCCACGCCCTAATGATAAGACAGGCAGTTGTGGTCCAGTATCGTCTAATGGAGCAAATGGAGTAAAAGGATTTTCATTCAAATACGGCAATGGTGTTTGGATAGGGAGAACTAAAAGCATTAGTTCAAGAAACGGTTTTGAGATGATTTGGGATCCGAACGGATGGACTGGGACAGACAATAACTTCTCAATAAAGCAAGATATCGTAGGAATAAATGAGTGGTCAGGATATAGCGGGAGTTTTGTTCAGCATCCAGAACTAACAGGGCTGGATTGTATAAGACCTTGCTTCTGGGTTGAACTAATCAGAGGGCGACCCAAAGAGAACACAATCTGGACTAGCGGGAGCAGCATATCCTTTTGTGGTGTAAACAGTGACACTGTGGGTTGGTCTTGGCCAGACGGTGCTGAGTTGCCATTTACCATTGACAAG
>cds_CCD31003_A/swine/Holguin/121/2010_2010/11/01_NA_H1N1_Swine_2010
ATGAATCCAAACCAAAAGATAATAACCATTGGTTCGGTCTGTATGACAATTGGAATGGCTAACTTAATATTACAAATTGGAAACATAATCTCAATATGGATTAGCCACTCAATTCAACTTGGGAATCATAATCAGATTGAAACATGCAATCAAAGCGTCATTAACACCAACTTTGCTGCTGGACAGTCAGTGGTTTCCGTGAAATTAGCGGGCAATTCCTCTCTCTGCCCTGTTAGTGGATGGGCTATATACAGTAAAGACAACAGTATAAGAATTGGTTCCAAGGGGGATGTGTTTGTCATAAGGGAACCATTCATATCATGCTCCCCCTTGGAATGCAGAACCTTCTTCTTAACTCAAGGGGCCTTGCTAAATGACAAACATTCCAATGGAACCATTAAAGACAGGAGCCCATATCGAACCCTAATGAGCTGTCCTATTGGTGAAGTTCCCTCTCCATACAACTCAAGATTTGAGTCAGTCGCTTGGTCAGCAAGTGCTTGTCATGATGGCATCAGTTGGCTAACAATTGGAATTTCTGGCCCAGACAATGGGGCAGTGGCTGTGTTGAATTACAACGGCATAATAACAGACACTATCAAGAGTTGGAGAACCATTATATTGAGAACGCAAGACTCCGAATGTGCATGTGTAAATGGTTCTTGCTTTACTGTAATGACCGATGGACCAACTAATGGACAGGCCTCATACCATATCTTCAAAATAGAAAAGGGAAAGATAGTCAAATCAGTCGAAATGAATGCCCCTAATTATCACTATGAGGAATGCTCCTGTTATCCGGATTCTAGTGAAATCACATGTGTGTGCAGGGATAACTGGCATGGCTCGAATCGACCGTGGGTGTCTTTCAATCAGAATCTGGAATATCAGATAGGATACATATGCAGTGGGATTTTCGGAGACAATCCACGCCCTAATGATAAGACAGGCAGTTGTGGTCCAGTATCGTCTAATGGAGCAAATGGAGTAAAAGGATTTTCATTCAAATACGGCAATGGTGTTTGGATAGGGAGAACTAAAAGCATTAGTTCAAGAAACGGTTTTGAGATGATTTGGGATCCGAACGGATGGACTGGGACAGACAATAACTTCTCAATAAAGCAAGATATCGTAGGAATAAATGAGTGGTCAGGATATAGCGGGAGTTTTGTTCAGCATCCAGAACTAACAGGGCTGGATTGTATAAGACCTTGCTTCTGGGTTGAACTAATCAGAGGGCGACCCAAAGAGAACACAATCTGGACTAGCGGGAGCAGCATATCCTTTTGTGGTGTAAGCAGTGACACTGTGGGTTGGTCTTGGCCAGACGGTGCTGAGTTGCCATTTACCATTGACAAG
>cds_BAH02072_A/swine/Chonburi/NIAH589/2005_2005//_NA_H1N1_Swine_2005
ATGAATCCAAACCAGAAGATAATAACCATTGGTTCAGTCTGTGTGACGATTGGACTAGCCAACTTGATATTACAAATTGGAAACATAATCTCAATATGGATTAGCCATCCAACTCAAATTGGGAATCAAAATCAGACTGAAGCATGCAACCAAAGAGTCATTAACATCAATTTTGTTGCTAAACAGGCAGTAGTTTCAATGAAATTAGCGGGAAATTCCTCTCTCTGCCCTGTTAGTGGGTGGGCTATATATAGTAAGGATAATAGTGTAAGAATCGGTTCCAAGGGGGACGTGTTTGTCATAAGAGAGCCATTCATCTCATGCTCTAACTTTGAATGCAGAAACTTCTTCTTGACTCAGGGTGCCCTGCTGAATGACAAGCATTCTAATGGGACCATTAAAGACAGAAGCCCATATAGAACACTGATGAGCTGTCCTATTGGTGAAGTTCCTTCCCCATATAACTCAAGGTTTGAGTCAGTCGCTTGGTCAGCAAGTGCTTGCCATGATGGCACCAGTTGGCTGACAATTGGAATTTCTGGCCCAGACAATGGGGCAGTGGCTGTGCTGAAATACAATGGAATAATAACAGACACCATCAAGAGTTGGAGAAACAATATATTGAGAACACAAGAGTCTGAATGTGCATGTACGAATGGTTCTTGCTTTACTTTAATGACCGATGGACCTAGTAATGGGCAGGCCTCATATAAGATCTTCAAAATAGAAAAGGGAAAAATAGTCAAATCAGTCGAGTTGAATGCCCCTAATTATCACTACGAGGAATGCTCTTGTTACCCTGAGTCTGGTGAAATCACATGTGTGTGCAGGGATAACTGGCATGGCTCAAATCGACCGTGGGTGTCTTTCAATCAGAATCTGGAGTACCAAATAGGGTACATATGCAGTGGGGTTTTCGGAGACAATCCGCGCCCAAATGACAGAACAGGCAGTTGCGGTCCAGTATCTTCTAATGGAGCAAATGGGGTAAAAGGATTTTCCTTCAAATACGGCAATGGTGTTTGGATAGGGAGAACTAAAAGCACTAGTTCAAGGAGCGGGTTTGAGATGATTTGGGACCCCAACGGATGGACCGAAACTGACAATAATTTCTCAGTAAAGCAAGATATCATAGGAATAACTGATTGGTCAGGATACAGCGGGAGTTTTGTTCAGCACCCAGAACTGACCGGGATGGATTGTATGAGACCTTGCTTTTGGGTTGAACTAATCAGAGGGCGACCAAAAGAGAACACAATCTGGACTAGTGGGAGCAGCATATCCTTCTGTGGTGTGAATAGCGACACTGTAGGTTGGTCTTGGCCAGACGGTGCTGAGTTGCCATTTACTATTGACAAG
>cds_ASB32954_A/swine/Iowa/MT_12_07_2212/2012_2012/03/29_NA_H1N1_Swine_2012
ATGAATACAAATCAAAGAATAATAACCATTGGGACAATTTGCATGATAGTTGGAATAATCAGTCTATTGTTACAGGTAGGAAACATAGTCTCATTATGGATTAGCCATTCAATTCAGACCGGATGGGAAAATCACACTGAGATGTGCAACCAAAGTGTCATTAATATCAAAATTGCTACTATACAGGATGTGACTTCGATTATACTAGCCGGCAATTCCTCACTTTGCCCAGTAAGTGGGTGGGCTGTATACAGCAAGGACAATAGCATAAGGATTGGTTCTAAAGGGGACATTTTTGTCATAAGAGAACCATTCATTTCATGCTCTCAATTGGAATGCAGAACCTTTTTTCTGACCCAAGGCGCTTTGCTGAATGACAAACATTCTAATGGGACCGTCAAGGACAGGAGTCCCTATAGAACCCTGATGAGCTGCCCCATCGGTGAAGCCCCATCTCCGTACAACTCAAGGTTCGAATCAGTTGCTTGGTCAGCAAGTGCATGCCATGATGGGATGGGATGGCTAACAATCGGGATCTCTGGTCCAGATAATGGAGCAGTAGCTGTTTTAAAATACAACGGTATAATAACAGATACAATAAAAAGTTGGAGAAACAAAATATTAAGAACACAAGAGTCGGAATGTGTTTGTATGAACGGTTCTTGTTTTACTGTATTAACTGATGGCCCAAGCAATGGGCAAGCCTCGTACAAAATATTTAAAGTGGAAAAAGGAAAAATAATTAAGTCAATTGAGCTGGATGCCCCCAATTACCACTATGAGGAATGCTCATGTTATCCTGATACAGGCAAAGTAATGTGTGTTTGCAGAGACAATTGGCATGCCTCGAACCGGCCATGGGTCTCTTTCAATCAGAATCTTGACTATCAAATAGGATACATATGCAGTGGAGTTTTCGGTGATAACCCGCGTTCCAATGATGGGAAGGGCAATTGTGGCCCAGTACTTTCTAATGGAGCAAATGGAGTGAAAGGATTCTCATATAGATATGGTAATGGTGTTTGGATAGGAAGAACTAAGAGTATCAACTCCAGAAGTGGGTTTGAAATGATTTGGGATCCAAATGGGTGGACTGAAACTGATAGTAGTTTCTCTATGAAGCAGGACATTATAGCATTGAATGATTGGTCAGGATACAGTGGAAGTTTTGTCCAACATCCTGAATTAACAGGAATGAATTGCATAAGGCCTTGTTTCTGGGTGGAATTAATCAGAGGGCAACCCAAGGAAAGCACAATCTGGGCTAGCGGAAGCAGCATCTCTTTCTGTGGCGTAAATAGTGAAACCGCAAGCTGGTCATGGCCAGACGGAGCTGATCTGCCATTCACCATTGACAAG
>cds_ARV90022_A/swine/Kansas/A01378027/2017_2017/04/19_NA_H1N1_Swine_2017
ATGAATCCAAACCAAAAGATAATAACCATTGGTTCGATCTGTATGACAATTGGAATGGCTAACTTAATATTACAAATTGGAAACATAATCTCAATATGGGTTAGCCACTCAATTCAAATTGGAAATCAAAGCCAGATTGAAACATGCAATCAAAGCGTCATTAACACCAACTTTGCTGCTGGACAGTCAGTGGTTTCCGTGAAATTAGCGGGCAATTCCTCTCTCTGCCCTGTTAGTGGATGGGCTATATACAGTAAAGACAACAGTGTAAGAATCGGTTCCAAGGGGGATGTGTTTGTCATAAGGGAACCATTCATATCATGCTCTCCCTTGGAATGCAGAACCTTCTTCTTGACTCAAGGGGCCTTGCTAAATGACAAACATTCCAATGGAACCATTAAAGACAGGAGCCCATATCGAACCCTAATGAGCTGTCCTATTGGTGAAATTCCCTCTCCATACAACTCAAGATTTGAGTCAGTCGCTTGGTCAGCAAGTGCTTGTCATGATGGCATCAATTGGCTAACAATTGGAATTTCTGGCCCAGACAGTGGGGCAGTGGCTGTGTTAAAGTACAATGGCATAATAACAGACACTATCAAGAGTTGGAGGAACAATATATTGAGAACACAAGAGTCTGAATGTGCATGTGTAAATGGTTCTTGCTTTACCATAATGACCGATGGACCAAGTGATGGACAGGCCTCATACAAAATCTTCAGAATAGAAAAGGGAAAGATAATCAAATCAGTCGAAATGAAAGCCCCTAATTATCACTATGAAGAATGCTCCTGTTACCCTGACTCTAGTGAAATCACTTGTGTGTGCAGGGATAACTGGCATGGCTCGAATCGACCGTGGGTGTCTTTCAACCAGAATCTGGAATATCAGATGGGATACATATGCAGTGGGGTTTTCGGAGACAATCCACGCCCTAATGATAAGACAGGCAGTTGTGGTCCAGTATCGTCTAATGGAGCAAATGGAGTAAAAGGATTTTCATTCAAATACGGCAATGGTGTTTGGATAGGGAGAACTAAAAGCATTAGTTCAAGAAAAGGTTTTGAGATGATTTGGGATCCGAATGGATGGACTGGGACTGACAATAAATTCTCAATAAAGCAAGATATCGTAGGAATAAATGAGTGGTCAGGGTATAGCGGGAGTTTTGTTCAGCATCCAGAACTAACAGGGCTGGATTGTATAAGACCTTGCTTCTGGGTTGAACTAATAAGAGGGCGACCCAAAGAGAACACAATCTGGACTAGCGGGAGCAGCATATCCTTTTGTGGTGTAAACAGTGACACTGTGGGTTGGTCTTGGCCAGACGGTGCTGAGTTGCCATTTACCATTGACAAG
>cds_ARQ84811_A/swine/Iowa/A02214246/2017_2017/03/16_NA_H1N1_Swine_2017
ATGAATACAAATCAAAGAATAATAACCATTGGGACAGTTTGCCTGATAGTTGGAATAATCAGTCTATTGTTACAGATAGGAAACATAGTCTCATTATGGGTTAGCCATTCAATTCAGACCAGATGGGAAAATCACACTGAAGTGTGCAACCAAAATGTCATCAATATCAAAATTGCTACTATACAGGATGTGACTTCGATTATGCTAGCCGGCAATTCATCACTTTGCCCAGTAAGTGGGTGGGCTGTATACAGCAAAGACAATAGCATAAGGATTGGTTCTAAAGGGGACATTTTCGTCATAAGAGAACCATTCATTTCATGCTCTCAATTGGAATGCAGAACCTTTTTTCTGACCCAAGGCGCTTTGCTGAATGACAAACATTCTAATGGAACCGTCAAGGACAGGAGTCCCTATAGAACTCTGATGAGCTGCCCCATCGGTGAAGCCCCATCTCCGTACAACTCAAGGTTCGAATCAGTTGCTTGGTCAGCAAGTGCATGCCATGATGGGATGGGATGGCTAACAATCGGGATCTCTGGTCCAGATAATGGGGCAGTAGCTGTTTTAAAATACAACGGTATAATAACAGATACAATAAAAAGTTGGAGAAACAGAATATTAAGAACACAAGAGTCGGAATGTGTTTGTATGAACGGTTCTTGTTTTACTGTATTGACTGATGGCCCAAGCAATGGGCAAGCCTCATACAAAATATTTAAAGTGGAAAAAGGAAAAATAATTAAGTCAATTGAGCTGGATGCCCCCAATTACCACTATGAGGAATGCTCATGTTATCCTGATTCAGGCAAAGTAATGTGTGTTTGCAGGGACAACTGGCATGCCTCGAATCGGCCATGGGTCTCTTTCAATCAGAATCTTGACTATCAAATAGGATACATATGCAGTGGAGTTTTCGGTGATAACCCGCGTTCCAATGATGGGAAGGGCAATTGTGGCCCAGTACTTTCTAATGGAGCAAATGGAGTGAAAGGGTTCTCATATAAATATGGTAATGGTGTTTGGATAGGAAGAACTAAGAGTATCAACTCCAGAAGTGGATTTGAAATGATTTGGGATCCAAATGGGTGGACTGAAACTGATAGTAGTTTCTCTATGAAGCAGGACATCATAGCGTTGACCGATTGGTCAGGATATAGTGGAAGTTTTGTCCAACATCCCGAATTAACAGGAATGAATTGCATAAGGCCATGTTTCTGGGTGGAATTAATCAGAGGGCAACCCAAGGAAAACACAATTTGGGCTAGCGGAAGCAGCATCTCTTTCTGTGGCGTAGATAGTGAAACCGCAAGCTGGTCATGGCCAGACGGAGCTGATCTGCCATTCACCATTGACAAG
>cds_ARQ84805_A/swine/Ohio/A02214229/2017_2017/03/20_NA_H1N1_Swine_2017
ATGAATACAAATCAAAGAATAATAACCATTGGGACAGTTTGCCTGATAGTTGGAATAATCAGTCTATTGTTACAGATAGGAAACATAGTCTCGTTATGGGTTAGCCATTCAATTCAGACCAGATGGGAAAATAACACTGAAGTGTGCAACCAAAATGTCATCAATATCAAAATTGCTACTATACAGGATGTGACCTCGAATATGCTAGCCGGCAATTCATCACTTTGCCCAGTAAGTGGGTGGGCTGTATACAGCAAAGACAATAGCATAAGGATTGGTTCTAAAGGGGACATTTTCGTCATAAGAGAACCATTCATTTCATGCTCGCAATTGGAATGCAGAACCTTTTTTCTGACCCAAGGCGCTTTGCTGAATGACAAACATTCTAATGGAACCGTCAAGGACAGGAGTCCCTATAGAACTCTGATGAGCTGCCCCATCGGTGAAGCCCCATCTCCGTACAACTCAAGGTTCGAATCAGTTGCTTGGTCAGCAAGTGCATGCCATGATGGGATGGGATGGCTAACAATCGGGATCTCTGGTCCAGATAATGGGGCAGTAGCTGTTTTAAAATACAACGGTATAATAACAGATACAATAAAAAGTTGGAGAAACAGAATATTAAGAACACAAGAGTCGGAATGTGTTTGTATGAACGGTTCTTGTTTTACTGTATTGACTGATGGCCCAAGCAATGGGCAAGCCTCATACAAAATATTTAAGGTGGAAAAAGGAAAAATAACTAAGTCAATTGAACTGGATGCCCCCAATTACCACTATGAGGAATGCTCATGTTATCCTGATTCAGGCAAAGTAATGTGTGTTTGCAGAGACAACTGGCATGCCTCGAACCGGCCATGGGTCTCTTTCAATCAGAATCTTGACTATCAAATAGGATACATATGCAGTGGAGTTTTCGGTGATAACCCGCGTTCCAATGATGGGAAGGGCAATTGTGGCCCAGTACTTTCTAATGGAGCAAATGGAGTGAAAGGATTCTCATATAGATATGGTAATGGTGTTTGGATAGGAAGAACTAAGAGTATCAACTCCAGAAGTGGATTTGAAATGATTTGGGATCCAAATGGGTGGACTGAAACTGATAGTAGTTTCTCTATGAAGCAGGACATCATAGCGTTGACTGATTGGTCAGGATACAGTGGAAGTTTTGTCCAACATCCTGAATTAACAGGAATGAATTGCATAAGGCCATGTTTCTGGGTGGAATTAATCAGAGGGCAACCCAAGGAAAACACAATCTGGGCTAGCGGAAGCAGCATCTCTTTCTGTGGCGTAAATAGTGAGACCGCAAGCTGGTCGTGGCCAGACGGAGCTGATCTGCCATTCACCATTGACAAG
>cds_ARG44540_A/swine/Minnesota/A01932043/2017_2017/02/07_NA_H1N1_Swine_2017
ATGAATACAAATCAAAGAATAATAACCATTGGGACAGTATGCCTGATAGTTGGAATAATCAGTCTATTGTTACAGATAGGAAACATAGTCTCGTTATGGGTTAGCCATTCAATTCAGACCAGATGGGAAAATCACACTGGAGTGTGCAACCAAAATGTCATCAATATTAAAATTGCTACTATACAGGATGTGACTTCGATTATGCTAGCCGGCAATTCATCACTTTGCCCAGTAAGTGGGTGGGCTGTATACAGCAAAGACAATAGCATAAGGATTGGTTCTAAAGGGGACATTTTCGTCATAAGAGAACCATTCATTTCATGCTCTCAATTGGAATGCAGAACCTTTTTTCTGACCCAAGGCGCTTTGCTGAATGACAAACATTCTAATGGAACCGTCAAGGACAGGAGTCCCTATAGAACTCTGATGAGCTGCCCCATCGGTGAAGCCCCATCTCCGTACAACTCAAGGTTCGAATCAGTTGCTTGGTCAGCAAGTGCATGCCATGATGGGATGGGATGGCTAACAATCGGGATCTCTGGTCCAGATAATGGGGCAGTAGCTGTTTTAAAATACAACGGTATAATAACAGATACAATAAAAAGTTGGAGAAACAGAATATTAAGAACACAAGAGTCGGAATGTGTTTGTATGAACGGTTCTTGTTTTACTGTATTGACTGATGGCCCAAGCAATGGGCAAGCCTCATACAAAATATTTAAAGTGGAAAAAGGAAAAATAATTAAGTCAATTGAGCTGGATGCCCCAAATTACCACTATGAGGAATGCTCATGTTATCCTGATTCAGGCAAAGTAATGTGTGTTTGCAGAGACAACTGGCATGCCTCAAACCGGCCATGGGTCTCTTTCAATCAGAATCTTGACTATCAAATAGGATACATATGCAGTGGAGTTTTCGGTGATAACCCGCGTTCCAATGATGGGAAGGGCAATTGTGGCCCAGTACTTTCTAATGGAGCAAATGGAGTGAAAGGATTCTCATATAAATATGGTAATGGTGTTTGGATAGGAAGAACTAAGAGTATCAACTCCAGAAGTGGATTTGAAATGATTTGGGATCCAAATGGGTGGACTGAAACTGATAGTAGTTTCTCTATGAAGCAGGACATCATAGCGTTGAATGATTGGTCAGGATACAGTGGAAGTTTTGTCCAACATCCTGAATTAACAGGAATGAATTGCATAAGGCCATGTTTCTGGGTGGAATTAATCAGAGGGCAACCCAAGGAAAACACAATCTGGGCTAGCGGAAGCAGCATCTCTTTCTGTGGCGTAAATAGTGAAACCGCAAGCTGGTCATGGCCAGACGGAGCTGATCTGCCATTCACCATTGACAAG
>cds_ARG44518_A/swine/Iowa/A01672342/2017_2017/01/12_NA_H1N1_Swine_2017
ATGAATACAAATCAAAGAATAATAACCATTGGGACAGTTTGCCTGATAGTTGGAATAATCAGTCTATTGTTACAGATAGGAAACATAGTCTCGTTATGGGTTAGCCATTCAATTCAGACCAGATGGGAAAATCACACTGAGATGTGCAACCAAAATGTCATCAATATCAAAATTGCTACTATACAGGATGTGACTTCGATTATGCTAGCCGGCAATTCGTCACTTTGCCCAGTAAGTGGGTGGGCTGTATACAGCAAAGACAATAGCATAAGGATTGGTTCTAAAGGGGACATTTTCGTCATAAGAGAACCATTCATTTCATGCTCTCAATTGGAATGCAGAACCTTTTTTCTGACCCAAGGCGCTTTGCTGAATGACAAACATTCTAATGGAACCGTCAAGGACAGGAGTCCCTATAGAACTCTGATGAGCTGCCCCATCGGTGAAGCCCCATCTCCGTACAACTCAAGGTTCGAATCAGTTGCTTGGTCAGCAAGTGCATGCCATGATGGGATGGGATGGCTAACAATCGGGATCTCTGGTCCAGATAATGGGGCAGTAGCTGTTTTAAAATACAACGGTATAATAACAGATACAATAAAAAGTTGGAGAAACAAAATATTAAGAACACAAGAGTCGGAATGTGTTTGTATGAACGGTTCTTGTTTTACTGTATTGACTGATGGCCCAAGCAATGGGCAAGCCTCATACAAAATATTTAAAGTGGAAAAAGGAAAAATAATTAAGTCAATTGAGCTGGATGCTCCCAATTACCACTATGAGGAATGCTCATGTTATCCTGATACAGGCAAAGTAATGTGTGTTTGCAGAGATAACTGGCATGCCTCGAACCGGCCATGGGTCTCTTTCAATCAGAATCTTGACTATCAAATAGGATACATATGCAGTGGAGTTTTCGGTGATAACCCGCGTTCCAATGATGGGAAGGGCAATTGTGGCCCAGTACTTTCTAATGGAGCAAATGGAGTGAAAGGATTCTCATATAGATATGGTAATGGTGTTTGGATAGGAAGAACTAAGAGTATCAACTCCAGAAGTGGATTTGAAATGATTTGGGATCCAAATGGGTGGACTGAAACTGATAGTAGTTTCTCTATGAAGCAGGACATCATAGCGTTGAATGATTGGTCAGGATACAGTGGAAGTTTTGTCCAACATCCTGAATTAACAGGAATGAATTGCATAAGGCCTTGTTTCTGGGTGGAATTAATCAGAGGGCAACCCAAGGAAAGCACAATCTGGGCTAGCGGAAGCAGCATCTCTTTCTGTGGCGTAAATAGTGAAACCGCAAGCTGGTCATGGCCAGACGGAGCTGATCTGCCATTCACCATTGACAAG
>cds_ARC95327_A/swine/Iowa/A01672822/2017_2017/02/02_NA_H1N1_Swine_2017
ATGAATACAAATCAAAGAATAATAACCATTGGGACAGTTTGCCTGATAGTTGGAATAATCAGTCTATTACTACAGATAGGAAACATAGTCTCGTTATGGGTTAGCCATTCAATTCAGACCAGATGGGAAAATCACACTGAAATGTGCAACCAAAATGTCATCAATATCAAAATTGCTACTATACAGGATGTGACTTCGATTATGCTAGCCGGCAATTCATCACTTTGCCCAATAAGTGGGTGGGCTGTATACAGCAAAGACAATAGCATAAGGATTGGTTCTAAAGGGGACATTTTCGTCATAAGAGAACCATTCATTTCATGCTCTCAATTGGAATGCAGAACCTTTTTTCTGACCCAAGGCGCTTTGCTGAATGACAAACATTCTAATGGAACCGTCAAGGACAGGAGTCCCTACAGAACTCTGATGAGCTGCCCCATCGGTGAAGCCCCATCTCCGTACAACTCAAGGTTCGAATCAGTTGCTTGGTCAGCAAGTGCATGCCATGATGGGATGGGATGGCTAACAATCGGGATCTCTGGTCCAGATAATGGGGCAGTAGCTGTTTTAAAATACAACGGTATAATAACAGATACAATAAAAAGTTGGAGAAACAGAATATTAAGAACACAAGAGTCGGAATGTGTTTGTATGAACGGTTCTTGTTTTACTGTATTGACTGATGGCCCAAGCAATGGGCAAGCCTCATACAAAATATTTAAAGTGGAAAGAGGAAAAATAATTAAGTCAATTGAGCTGGATGCCCCCAATTACCACTATGAGGAATGCTCATGTTATCCTGATTCAGGCAAAGTAATGTGTGTTTGCAGAGACAACTGGCATGCCTCGAACCGGCCATGGGTCTCTTTCAATCAGAATCTTGACTATCAAATAGGATACATATGCAGTGGAGTTTTCGGTGATAACCCGCGTTCCAGTGATGGGAAGGGCAATTGTGGCCCAGTACTTTCTAATGGAGCAAATGGAGTGAAGGGATTCTCATATAGATATGGTAATGGTGTTTGGATAGGAAGAACTAAGAGTATCAACTCCAGAAGTGGATTTGAAATGATTTGGGATCCAAATGGGTGGACTGAAACTGATAGTAGTTTCTCTATGAAGCAGGACATCATAGCGTTGACTGATTGGTCAGGATACAGTGGAAGTTTTGTTCAACATCCTGAATTAACAGGAATGAATTGCATAAGGCCATGTTTCTGGGTGGAATTAATCAGAGGGCAACCCAAGGAAAACACAATCTGGGCTAGCGGAAGCAGCATCTCTTTCTGTGGCGTAAATAGTGAAACCGCAAGCTGGTCATGGCCAGACGGAGCTGATCTGCCATTCACCATTGACAAG
>cds_APQ31956_A/swine/Iowa/A01782998/2016_2016/10/28_NA_H3N1_Swine_2016
ATGAATACAAATCAAAGAATAATAACCATTGGAACAGTTTGCATGATAGTTGGAATAATCAGTCTATTGTTACAGATAGGAAACATAGTCTCGTTATGGATTAGCCATTCAATTCAGACCGGATGGGAAAATCACACTGGGGTGTGCAACCAAAGTGTCATTAATATTAAAATTGCTACTATACAGGATGTGACTCCGATTATACTAGCCGGCAATTCATCACTTTGCCCAGTAAGTGGGTGGGCTGTATACAGCAAAGACAATAGCATAAGGATTGGTTCTAAAGGGGACATTTTTGTCATAAGAGAACCATTCATTTCATGCTCTCAATTGGAATGCAGAACCTTCTTTCTGACCCAAGGTGCTTTGCTGAATGACAAACATTCTAATGGAACCATCAAGGACAGGAGTCCCTATAGAACCCTGATGAGCTGCCCCATCGGTGAAGCCCCATCTCCGTACAACTCAAGGTTCGAATCAGTTGCTTGGTCAGCAAGTGCATGCCATGATGGGATGGGATGGCTAACAATCGGAATCTCTGGTCCAGATAATGGAGCAGTAGCTGTTTTAAAATACAACGGTATAATAACAGATACAATAAAAAGTTGGAGAAACAAAATATTAAGAACACAAGAGTCGGAGTGTGTTTGTATGAACGGTTCTTGTTTTACTGTATTAACTGATGGTCCAAGCAATGGGCAAGCTTCGTACAAAATATTTAAAGTGGAAAAAGGAAAAATAGTTAAGTCAATTGAGCTGGATGCCCCCAATTACCACTATGAAGAATGCTCATGTTATCCTGATACAGGCAAAGTAATGTGTGTTTGCAGAGACAATTGGCATGCCTCGAACCGGCCATGGGTCTCTTTCAATCAGGATCTTGACTATCAAATAGGATACATATGCAGTGGAGTTTTCGGTGATAACCCTCGTTCCACTGATGGGAAGGGCAATTGTGGCCCAGTACTTTCTAATGGAGCAAATGGAGTGAAAGGATTCTCATATAGGTATGGTAATGGTGTTTGGATAGGAAGAACTAAGAGTATCAACTCCAGAAGTGGATTTGAAATGATTTGGGATCCAAATGGGTGGACTGAAACTGATAGTGGTTTCTCTATGAAGCAGGACATCATAGCATTGAATGATTGGTCAGGATACAGTGGGAGTTTTGTCCAGCATCCTGAATTAACAGGAATGAATTGCATAAGGCCTTGTTTCTGGGTGGAGTTAATCAGAGGGCAACCCAAGGAAAGCACAATCTGGGCTAGCGGAAGCAGCATCTCCTTCTGTGGTGTAAATAGTGAAACCGCAAGCTGGTCATGGCCAGACGGAGCTGATCTGCCATTCACCATTGACAAG
>cds_APO39344_A/swine/Arkansas/A01668226/2016_2016/11/14_NA_H1N1_Swine_2016
ATGAATACAAATCAAAGAATAATAACCATTGGGACAGTTTGCCTGATAGTTGGAATAATCAGTCTATTGTTACAGATAGGAAACATAGTCTCGTTATGGGTTAGCCATTCAATTCAGACCAGATGGGAAAATCACACTGAAGTGTGCAACCAAAATGTCATCAATGTCAAAATTGCTACTATGCAGGATGTGACTTCGATTATGCTAGTCGGCAATTCATCACTTTGCCCAGTAAGTGGGTGGGCTGTATACAGCAAAGACAATAGCATAAGGATTGGTTCTAAAGGGGACATTTTCGTCATAAGAGAACCATTCATTTCATGCTCTCAATTGGAATGCAGAACCTTTTTTCTGACCCAAGGCGCTTTGCTGAATGACAAACATTCTAATGGAACCGTCAAGGACAGAAGTCCCTATAGAACTCTGATGAGCTGCCCCATCGGTGAAGCCCCATCTCCGTACAACTCAAGGTTCGAATCAGTTGCTTGGTCAGCAAGTGCATGCCATGATGGGATGGGATGGCTAACAATAGGGATCTCTGGTCCAGATAATGGGGCAGTAGCTGTTTTAAAATACAACGGTATAATAACAGATACAATAAAAAGTTGGAGAAACAGAATATTAAGAACACAAGAGTCGGAATGTGTTTGTATGAACGGTTCTTGTTTTACTGTATTGACTGATGGCCCAAGCAATGGGCAAGCCTCATACAAAATATTTAAAGTGGAAAAAGGAAAAATAATTAAGTCAATTGAGCTGGATGCCCCCAACTATCACTATGAAGAATGCTCATGTTATCCTGATTCAGGCAAAGTAATGTGTGTTTGCAGAGACAACTGGCATGCCTCGAACCGGCCATGGGTCTCTTTCAATCAGAATCTTGACTATCAAATAGGATACATATGCAGTGGAGTTTTCGGTGATAACCCGCGTTCCAATGATGGGAAGGGCAATTGTGGCCCAGTACTTTCTAATGGAGCAAATGGAGTGAAAGGATTCTCATATAGATATGGTAATGGTGTTTGGATAGGAAGAACTAAGAGTACCAACTCCAGAAGTGGATTTGAAATGATTTGGGATCCAAATGGGTGGACTGAAACTGATAGTAGTTTCTCTATGAAGCAGGACATCATAGCGTTGAATGATTGGTCAGGATACAGTGGAAGTTTTGTCCAACATCCTGAATTAACAGGAATGAATTGCATAAGGCCATGTTTCTGGGTGGAATTAATCAGAGGGCAACCCAAGGAAAACACAATCTGGGCTAGCGGAAGCAGCATCTCTTTCTGTGGCGTAAATAGTGAAACCGCAAGCTGGTCATGGCCAGACGGAGCTGATCTGCCATTCACCATTGACAAG
>cds_APC57992_A/swine/Minnesota/A01781754/2016_2016/09/21_NA_H1N1_Swine_2016
ATGAATACAAATCAAAGAATAATAACCATTGGGACAGTTTGCCTGATATTTGGAATACTCAGTCTATTGTTACAGATAGGAAACATAGTCTCGTTATGGGTTAGCCATTCAATTCAGACCAGATGGGAAAATCACACTGAAGTGTGCAACCAAAATGTCATCAATATCAAAATTGCTACTATACAGGATGTGACTTCGATTATGCTAGCCGGCAATTCATCACTTTGCCCAGTAAGTGGGTGGGCTGTATACAGCAAAGACAATAGCATAAGGATTGGTTCTAAAGGGGACATTTTCGTCATAAGAGAACCATTCATTTCATGCTCTCAATTGGAATGCAGAACCTTTTTTCTGACCCAAGGTGCTTTGCTGAATGACAAACATTCTAATGGAACCGTCAAGGACAGGAGTCCCTATAGAACTCTGATGAGCTGCCCCATCGGTGAAGCCCCATCTCCGTACAACTCAAGATTCGAATCAGTTGCTTGGTCAGCAAGTGCATGCCATGATGGGATGGGATGGCTAACAATCGGGATCTCTGGTCCAGATAATGGGGCAGTAGCTGTTTTAAAATACAACGGTATAATAACAGATACAATAAAAAGTTGGAGAAACAGAATATTAAGAACACAAGAGTCGGAATGTGTTTGTATGAACGGTTCTTGTTTTACTGTATTGACTGATGGCCCAAGCAATGGGCAAGCCTCATACAAAATATTTAAAGTGAAAAAAGGAAAAATAATTAAGTCAATTGAGCTGGATGCCCCCAATTACCACTATGAGGAATGCTCATGTTATCCTGATTCAGGCAAAGTAATGTGTGTTTGCAGAGACAACTGGCATGCCTCGAACCGGCCATGGGTCTCGTTCAATCAGAATCTTGACTATCAAATAGGATACATATGCAGTGGAGTTTTCGGTGATAACCCGCGTTCCAATGATGGGAAGGGCAATTGTGGCCCAGTACTTTCTAATGGAGCAAATGGAGTGAAAGGATTCTCATATAGATATGGTAATGGTGTTTGGATAGGAAGAACTAAGAGTATCAACTCCAGAAGTGGATTTGAAATGATTTGGGATCCAAATGGATGGACTGAAACTGATAGTAGTTTCTCTATGAAGCAGGACATAATAGCGTTGAATGATTGGTCAGGATACAGTGGAAGTTTTGTCCAACATCCTGAATTAACAGGAATGAATTGCATAAGGCCATGTTTCTGGGTGGAATTAATCAGAGGGCAACCCAAGGAAAACACAATCTGGGCTAGCGGAAGCAGCATCTCTTTCTGTGGCGTAAATAGTGAAACCGCAAGCTGGTCATGGCCAGACGGAGCTGATCTGCCATTCACCATTGACAAG
>cds_APB88938_A/swine/Indiana/15TOSU1187/2015_2015/07/23_NA_H1N1_Swine_2015
ATGAATACAAATCAAAGAATAATAACCATTGGGACAGTTTGCATGATAGTTGGAATAATCAATCTATTGTTACAGATAGGAAATATAGTCTCGTTATGGGTTAGCCATTCAATTCAGACCGGAAGGGAAAATCACACTGGGATGTGCAACCAAAGTGTCATTAATATCAAAATTGCTACTATACAGGATGTGGCTCCAATAATACTAGCCGGCAATTCATCACTTTGCCCAGTAAGTGGGTGGGCTGTATACAGCAAAGACAATAGCATAAGGATTGGTTCCAAAGGGGACATTTTTGTCATAAGAGAACCATTCATTTCATGCTCTCAATTGGAATGCAGAACCTTCTTTCTGACCCAAGGTGCTTTGCTGAATGACAAACATTCTAATGGAACCGTCAAGGACAGGAGTCCCTATAGAACCCTGATGAGCTGCCCCATCGGTGAAGCCCCATCTCCGTACAACTCAAGGTTCGAATCAGTTGCTTGGTCAGCAAGTGCATGCCATGATGGGATGGGATGGCTAACAATCGGGATCTCTGGTCCAGATAATGGAGCAGTAGCTGTTTTAAAATACAACGGTATAATAACAGATACAATAAAAAGTTGGAGAAACAAAATATTAAGAACACAAGAGTCGGAATGTGTTTGTATGAACGGTTCTTGTTTTACTGTATTAACTGATGGCCCAAGTAATGGGCAAGCCTCGTACAAAATATTTAAAGTGGAAAAAGGAAAAATAATTAAGTCAATTGAGCTGGATGCCCCCAATTACCACTATGAAGAATGCTCATGTTATCCTGATACAGGCAAAGTAATGTGTGTTTGCAGAGACAATTGGCATGCCTCGAACCGGCCGTGGGTCTCTTTCAATCAGAATCTTGACTATCAAATAGGATACATATGCAGTGGAGTTTTCGGTGATAACCCTCGTTCCACTGATGGGAAGGGCAATTGTGGTCCAGTACTTTCTAATGGGGCAAATGGAGTGAAAGGATTCTCATATAGATATGGTAATGGTGTTTGGATAGGAAGAACTAAGAGTATCAACTCCAGAAGTGGATTTGAAATGATTTGGGATCCAAATGGGTGGACTGAAACTGACTGGATACGCCAGCAAAAGCAGGACATTATAGCATTGAATGGTTGGTCAGGATACAGTGGAAGTTTTGTCCAACATCCTGAATTAACAGGACTAAATTGCATAAGGCCTTGTTTCTGGGTGGAGTTAATCAGAGGGCAACCCAAGGAAAGCACAATCTGGGCCAGCGGAAGCAGCATCTCTTTCTGTGGCGTAAATAGTGAAACCGCAAGCTGGTCATGGCCAGACGGAGCTGATCTGCCATTCGCCATTGACAAG
>cds_APB88909_A/swine/Indiana/15TOSU0860/2015_2015/06/25_NA_H1N1_Swine_2015
ATGAATACAAATCAAAGAATAATAACCATTGGGACAGTTTGCATGATAGTTGGAATAATCAGTCTATTGTTACAGATAGGAAACATAGTCTCGTTATGGATTAGCCATTCAATTCAGATCGGATGGGAGAATCACACTGTGGTGTGCAACCAAAGTGTCATTAATATCAAGATTGCTACTATACAGGATGTGACTTCGATTATACTAGCCGGCAATTCATCACTTTGCCCAGTAAGTGGGTGGGCTGTATACAGCAAAGACAATAGCATAAGGATCGGTTCTAAAGGGGACATTTTTGTCATAAGAGAACCATTCATTTCATGCTCTCAATTGGAGTGCAGAACCTTTTTTTTGACCCAAGGCGCTTTGTTGAATGACAAACATTCTAATGGAACCGTCAAGGACAGGAGTCCCTATAGAACCCTGATGAGCTGCCCCATCGGTGAAGCCCCATCTCCGTACAACTCAAGGTTCGAATCAGTTGCTTGGTCAGCAAGTGCATGCCATGATGGGATGGGATGGCTAACAATCGGGATCTCTGGTCCAGATAATGGAGCAGTAGCTGTTTTAAAATACAATGGTATAATAACAGATACAATAAAAAGTTGGAGAAACAAAATATTAAGAACACAAGAGTCGGAATGTGTTTGTATGAACGGTTCTTGTTTTACTGTGTTAACTGATGGTCCAAGCAATGGGCAAGCCTCGTACAAAATATTTAAAGTGGAAAAAGGAAAAATAATTAAGTCAATTGAGCTGGATGCCCCCAATTACCACTATGAGGAATGCTCATGTTATCCTGATACAGGCAAAGTAATGTGTGTTTGCAGAGACAATTGGCATGCCTCGAACCGGCCATGGGTCTCTTTCAATCAGAATCTTGACTACCAAATAGGATACATATGCAGTGGAGTTTTCGGCGATAACCCTCGTTCCAATGATGGGAAGGGCAATTGTGGCCCAGTACTTTCTAATGGAGCAAATGGAGTGAAAGGATTCTCATATAGATATGGTAATGGTGTTTGGATAGGAAGGACTAAGAGTATCAACTCCAGAAGTGGATTTGAAATGATTTGGGATCCAAATGGATGGACTGAAACTGACTGGATACGCCAGCAAAAGCAGGACATTATAGCATTGAATGATTGGTCAGGATACAGTGGAAGTTTTGTCCAACATCCTGAATTAACAGGAATGAATTGCATAAGGCCTTGTTTCTGGGTGGAATTAATCAGAGGGCAACCCAAGGAAAGCACAATCTGGGCTAGCGGAAGCAGCATCTCTTTCTGTGGCGTAAATAGTGAAACCGCAAGCTGGTCATGGCCAGACGGAGCTAATCTGCCATTCACCATTGACAAG
>cds_APA05218_A/swine/Iowa/A01781489/2016_2016/09/13_NA_H1N1_Swine_2016
ATGAATACAAATCAAAGAATAATAACCATTGGGACAGTTTGCCTGATAGTTGGAATAATCAGTCTATTGTTACAGATAGGAAACATAGTCTCGTTATGGGTTAGCCATTCAATTCAGACCAGATGGGAAAATCACACTGAAGTGTGCAACCAAAATGTCATCAATATCAAAATTGCTACTATACAGGATGTGACTTCGATTATGCTAGCCGGCAATTCATCACTTTGCCCAGTAAGTGGGTGGGCTGTATACAGCAAAGACAATAGCATAAGGATTGGTTCTAAAGGGGACATTTTCGTCATAAGAGAACCATTCATTTCATGCTCTCAATTGGAATGCAGAACCTTTTTTCTGACCCAAGGCGCTTTGCTGAATGACAAGCATTCTAATGGAACCGTCAAGGACAGGAGTCCCTATAGAACTCTGATGAGCTGCCCCATCGGTGAAGCCCCATCTCCGTACAACTCAAGGTTCGAATCAGTTGCTTGGTCAGCAAGTGCATGCCATGATGGGATGGGATGGCTAACAATCGGGATCTCTGGTCCAGACAATGGGGCAGTAGCTGTTTTAAAATACAACGGTATAATAACAGATACAATAAAAAGTTGGAGAAACAGAATATTAAGAACACAAGAGTCGGAATGTGTTTGTATGAACGGTTCTTGTTTTACTGTATTGACTGATGGCCCAAGCAATGGGCAAGCCTCATACAAAATATTTAAAGTGGAAAAAGGAAAAATAATTAAGTCAATTGAGCTGGATGCCCCCAATTACCACTATGAGGAATGCTCATGTTATCCTGATTCAGGCAAAGTAATGTGTGTTTGCAGAGACAACTGGCATGCCTCGAACCGGCCATGGGTCTCTTTCAATCAGAATCTTGACTATCAAATAGGATACATATGCAGTGGAGTTTTCGGTGATAACCCGCGTTCCAATGATGGGAAGGGCAATTGTGGCCCAGTACTTTCTAATGGAGCAAATGGAGTGAAAGGATTCTCATATAGATATGGTAATGGTGTTTGGATAGGAAGAACTAAGAGTATCAACTCCAGAAGTGGATTTGAAATGATTTGGGATCCAAATGGGTGGACTGAAACTGATAGTAGTTTCTCTATGAAGCAGGACATCATAGCGTTGACTGATTGGTCAGGATACAGTGGAAGTTTTGTCCAACATCCTGAATTAACAGGAATGAATTGCATAAGGCCATGTTTCTGGGTGGAATTAATCAGAGGGCAACCCAAGGAAAACACAATCTGGGCTAGCGGAAGCAGCATCTCTTTCTGTGGCGTAAATAGTGAAACCTCAAGCTGGTCATGGCCAGACGGAGCTGATCTGCCATTCACCATTGACAAG
>cds_ANJ77933_A/swine/Colombia/2/2011_2011/06/16_NA_H1N1_Swine_2011
ATGAATCCAAACCAAAAGATAATAACCATTGGTTCGGTCTGTGTGACAATTGGAATGGCTAACTTAATATTACAAATTGGAAACATAATCTCAATATGGATTAGCCACTCAATTCAACTTGGGAATCAAAATCAGATTGAAACATGCAATCAAAGCGTCATTAACACCAACTTTGCTGCTGGACAGTCAGTGGTTTCCGTGAAATTGGCGGGCAATTCCTCTCTCTGCCCTGTTAGTGGATGGGCTATATACAGTAAAGACAACAGTATAAGAATCGGTTCCAAGGGGGATGTGTTTGTCATAAGGGAACCATTCATATCATGCTCCCCTTTGGAATGCAGAACCTTCTTCTTGACTCAAGGGGCCTTGCTAAATGACAAACATTCCAATGGAACCATTAAAGACAGGAGCCCATATCGAACCCTAATGAGCTGTCCTATTGGTGAAGTTCCCTCTCCATACAACTCAAGATTTGAGTCAGTCGCTTGGTCAGCAAGTGCCTGTCATGATGGCATCAATTGGCTAACAATTGGAATTTCTGGCCCAGACAATGGGGCAGTGGCTGTGTTAAAGTACAACGGCATAATAACAGACACTATCAAGAGTTGGAGAAACAATATATTGAGAACACAAGAGTCTGAATGTGCATGTGTAAATGGTTCTTGCTTTACTGTAATGACCGATGGACCAAGTGATGGACAGGCCTCATACAAGATCTTCAGAATAGAAAAGGGAAAGATAGTCAAATCAGTCGAAATGAATGCCCCTAATTATCACTATGAGGAATGCTCCTGTTATCCTGATTCTAGTGAAATCACATGTGTGTGCAGGGATAACTGGCATGGCTCGAATCGACCGTGGGTGTCTTTCAACCAGAATCTGGAATATCAGATAGGATACATATGCAGTGGGATTTTCGGAGACAATCCACGCCCTAATGATAAGACAGGCAGTTGTGGTCCAGTATCGTCTAATGGAGCAAATGGAGTAAAAGGATTTTCATTCAAATACGGCAATGGTGTTTGGATAGGGAGAACTAAAAGCATTAGTTCAAGAAACGGTTTTGAGATGATTTGGGATCCGAACGGATGGACTGGGACAGACAATAACTTCTCAATAAAGCAAGATATCGTAGGAATAAATGAGTGGTCAGGATATAGCGGGAGTTTTGTTCAGCATCCAGAACTAACAGGGCTGGATTGTATAAGACCTTGCTTCTGGGTTGAACTAATCAGAGGGCGACCCAAAGAGAACACAATCTGGACTAGCGGGAGCAGCATATCCTTTTGTGGTGTAAACAGTGGCACTGTGGGTTGGTCTTGGCCAGACGGTGCTGAGTTGCCATTTACCATTGACAAG
>cds_AMY15938_A/swine/Mexico/AVX3/2011_2011/03/18_NA_H1N1_Swine_2011
ATGAATCCAAATCAAAAGATAATAACCATTGTTTCAATCTGTATGACAATTGGAATAGCCAGCTTGGCATTACAAATTGGAAACATAGTATCGATATGGATTAGCCATTCAATTCAAATTGAGAATCAAAATCAGCATGAAACATGCAATCAAAGTGTCATTAACAACAATTTTGTTGCTGAACAGGCAACAATCTCAGTGAAATTAGCGGGGAATTCCTCTCTCTGTCCTGTCAGTGGATGGGCTATATACAGTAAAGATAACAGTGTTAGAATTGGTTCCAAGGGGGATGTGTTTGTCATAAGAGAGCCATTCATCTCATGCTCTCACTTGGAATGTAGAACCTTCTTTTTGACTCAAGGGGCCCTGCTGAATGACAAACATTCTAATGGAACCATCAAAGACAGAAGCCCATATAGAACTCTAATGAGCTGCCCTGTTGGTGAAGTTCCCTCTCCATACAACTCAAAATTTGAGTCAGTTGCTTGGTCAGCAAGTGCCTGCCATGATGGAATCAGTTGGCTGACAATTGGGATATCTGGCCCAGACAATGGGGCAGTGGCTGTGCTGAAATACAATGACATAATTACAGACACTATCAAGAGTTGGAAAAACAATATATTGAGAACACAAGAGTCTGAATGTGCATGCTTAAATGGTTCTTGCTTTACTGTAATGACCGATGGACCGAGCAATGGGCAGGCCTCATACAAGATCTTCAAAATAGAAAGGGGGAAAGTGGTCAAATCAGTCGAGCTGAATGCCCCTAATTATCACTACGAGGAATGCTCCTGTTATCCTGATTCTGGTGAAATCACATGTGTTTGCAGGGATAATTGGCATGGCTCGAATCGACCTTGGGTGTCCTTCAATCAGAGTCTGGGATATCAAATAGGATACATATGCAGTGGGGTTTTCGGAGACAACCCGCGCCCTAACGATAGGACAGGCAGTTGTGGCCCAGTGTCTTCTAATGGATCAAATGGGGTAAAAGGATTCTCTTTTAGATACGGCAATGGTGTTTGGATAGGGAGAACTAAAAGCACTAGTTCAAGGAGCGGTTTTGAGATGATTTGGGATCCAAACGGATGGACCGGAACGGATGCCAGCTTTTCAGTAAAGCAAGATATCGTAGGGATAACTGATTGGTCAGGATATAGCGGGAGTTTTGTTCAGCATCCAGAACTGACCGGATTGGATTGTATAAGACCTTGCTTCTGGGTTGAGCTAATCAGAGGGCGACCCAAAGAAAACACAATCTGGACTAGCGGGAGTAGCATCTCCTTTTGCGGTGTAAGTAGTGACACTGTGGGCTGGTCTTGGCCAGACGGTGCTGAGTTGCCATTTACCATTGACAAG
>cds_AMY15908_A/swine/Mexico/AVX56/2013_2013/06/21_NA_H1N1_Swine_2013
ATGAATCCAAACCAAAAGATAATAACCATTGGTTCGATCTGTATGACAATTGGAATGGCTAACTTAATATTACAAATTGGAAACGTAATTTCAATATGGATTAGCCACTCAATTCAACTTGGGAATCAAAATCAGATTGAAACATGCAATCAAAGCGTCATTAACACCAACTTTGCTGCTGGGCAGTCAGTGGTTTCCGTGAAATTAGCGGGCAATTCCTCTCTCTGCCCTGTTAATGGATGGGCTATATACAGTAAAGACAACAGTATAAGAATCGGTTCCAAGGGGGATGTGTTTGTCATAAGGGAACCATTCATATCATGCTCCCCTTTGGAATGCAGAACCTTCTTCTTGACTCAAGGGGCCTTGCTAAATGACAAACATTCCAATGGAACCATTAAAGACAGAAGCCCATATCGAACCCTAATGAGCTGTCCTATTGGTGAAGTTCCCTCTCCATACAACTCAAGATTTGAGTCAGTCGCTTGGTCAGCAAGTGCTTGTCACGATGGCATCAATTGGCTAACAATTGGGATTTCTGGCCCAGACAATGGGGCAGTGGCTGTGTTAAAGTACAACGGCATAATAACAGACACTATCAAGAGTTGGAGAAACAATATATTGAGAACACAAGAGTCTGAATGTGCATGCATAAATGGTTCTTGCTTTACTGTAATGACCGATGGACCAAGTGATGGACAGGCATCATACAAGATCTTCAAAATAGAAAAGGGAAAGATAGTCAAATCAGTCGAAATGAATGCCCCTAATTATCACTATGAGGAATGCTCCTGTTATCCTGATTCTAGTGAAATCACATGTGTGTGCAGGGATAACTGGCATGGCTCGAATCGACCATGGGTGTCTTTCAACCAGAATCTGGAATATCAGATAGGATACATATGCAGTGGGATTTTCGGAGACAATCCACGCCCTAATGATAAGACAGGCAGTTGTGGTCCGGTATCGTCTAATGGAGCAAATGGAGTAAAAGGATTTTCATTCAAATACGGCAATGGTGTTTGGATAGGGAGAACTAAAAGCATTAGTTCAAGAAACGGTTTTGAGATGGTTTGGGATCCGAACGGATGGACTGGGACAGACAATAACTTCTCAATAAAGCAAGATATCGTGGGAATAAATGAGTGGTCAGGATATAGCGGGAGTTTTGTTCAGCATCCAGAACTAACAGGGCTGGATTGTATAAGACCTTGCTTCTGGGTTGAACTAATTAGAGGGCGACCCAAAGAGAACACAATCTGGACTAGCGGGAGCAGCATATCCTTTTGTGGTGTAAACAGTGACACTGTGGGTTGGTCTTGGCCAGACGGTGCTGAGTTGCCATTTACCATTGACAAG
>cds_AMU04459_A/swine/Iowa/A01732314/2016_2016/02/23_NA_H1N1_Swine_2016
ATGAATACAAATCAAAGAATAATAACCATTGGGACAGTTTGCATGATAGTTGGAATAATCAGTCTATTGCTGCAGATAGGAAACATAGTCTCGTTATGGATTAGCCATTCAATTCAAACCGGATGGGAAAATCACACTGAGATGTGCAACCAAAGTGTCATTAATATCAAAATTGCTACTACACAGGATGTGACTTCGATTATACTAGCCGGTAATTCCTCACTTTGCCCAGTGAGTGGGTGGGCTGTATACAGCAAAGACAATAGCATAAGGATTGGTTCTAAGGGGGACATTTTTGTCATAAGAGAACCATTCATTTCATGCTCTCAATTGGAATGCAGAACCTTTTTTCTGACCCAAGGCGCTTTGCTGAATGACAAACATTCTAATGGAACCGTCAAGGACAGGAGTCCATATAGAACCCTGATGAGCTGCCCCATCGGTGAAGCCCCATCTCCGTACAACTCAAGGTTTGAATCAGTTGCTTGGTCAGCAAGTGCATGCCATGATGGGATGGGATGGCTAACAATCGGAATCTCTGGTCCAGATAATGGAGCAGTAGCTGTTTTAAAATACAACGGTATAATAACAGATACAATAAAAAGTTGGAGAAACAAAATATTAAGAACACAAGAGTCGGAATGTGTTTGCATGAACGGTTCTTGTTTTACTGTATTAACTGATGGTCCAAGCAACGGGCAAGCCTCGTACAAAATATTTAAAATGGAAAAAGGAAAAATAATTAAGTCAATTGAGCTGGATGCCCCCAATTACCACTATGAGGAATGCTCATGTTATCCTGATACAGGCAAAGTAATGTGTGTTTGCAGAGACAATTGGCATGCCTCGAACCGGCCGTGGGTCTCTTTCAATCAGAATCTTGACTATCAAATAGGCTACATATGCAGTGGAGTTTTCGGTGACAACCCGCGTTCCAATGATGGGAAGGGCAATTGTGGCCCAGTACTTTCTAATGGAGCAAATGGAGTGAAAGGATTCTCATATAGATATGGTAATGGTGTTTGGATAGGAAGAACTAAGAGTATCAACTCCAGAAGTGGGTTTGAAATGATTTGGGATCCAAATGGGTGGACTGAAACTGATAGTAGTTTCTCTATGAAGCAGGACATTATAGCATTGAATGATTGGTCAGGGTACAGTGGAAGTTTTGTCCAACATCCTGAATTAACAGGAATGAATTGCATAAGGCCTTGTTTCTGGGTGGAATTAATCAGAGGGCAACCCAAAGAAAGCACAATCTGGGCTAGCGGAAGCAGCATCTCTTTCTGTGGCGTAAATAGTGAAATCGCAAACTGGTCATGGCCAGACGGAGCTGATCTGCCATTCACCATTGACAAG
>cds_AMH93576_A/swine/Iowa/A01941757/2016_2016/01/04_NA_H1N1_Swine_2016
ATGAATACAAATCAAAGAATAATAACCATTGGGACAGTTTGCATGATAGTTGGAATTATCAGTCTATTGTTACAGATAGGAAACATAGTCTCATTATGGATTAGCCATTCAATTCAGACCAGGTGGGAAAATCACACTGAGATGTGCAACCAAAGTGTCATTAATATCAAAATTGCTACTATACAGGATGTAACTTCGATTGTACTAGCCGGCAATTCATCACTTTGCCCCGTAAGTGGGTGGGCTGTATACAGCAAAGACAATAGCATAAGGATTGGCTCTAAAGGGGACATTTTTGTCATAAGAGAACCATTCATTTCATGCTCTCAATTGGAATGCAGAACCTTCTTTCTGACCCAAGGCGCTTTGCTGAATGACAAACATTCTAATGGAACCGTCAAGGACAGGAGTCCCTATAGAACCCTGATGAGCTGCCCCATCGGTGAAGCCCCATCTCCGTACAACTCAAGGTTCGAATCAGTTGCTTGGTCAGCAAGTGCATGCCATGATGGGATGGGATGGCTAACAATCGGGATCTCTGGCCCAGATAATGGAGCAGTAGCTGTTTTAAAATACAACGGTATAATAACAGATACAATAAAAAGTTGGAGAAACAAAATATTAAGGACACAAGAGTCGGAATGTGTTTGTATGAATGGTTCTTGTTTTACTGTGTTAACTGATGGTCCAAGCAATGGTCAAGCCTCGTACAAAATATTTAAAGTAAAAAAAGGAAAAATAATTAAGTCAATTGAGCTGGACGCCCCCAATTACCACTATGAGGAATGCTCATGTTATCCTGATACAGGCAAAGTAATGTGTATTTGCAGAGACAATTGGCATGCCTCGAACAGGCCATGGGTCTCTTTCGATCAGAATCTTGACTATCAAATAGGATACATATGCAGTGGAGTTTTCGGTGATAACCCGCGTTCCAATGATGGGAAGGGCAATTGCGGCCCAGTACTTTCTAATGGAGCAAATGGAGTGAAAGGATTCTCATATAGATATGGTAATGGTGTTTGGATAGGACGAACTAAGAGTATCAACTCCAGAAGTGGATTTGAAATGATTTGGGATCCAAATGGGTGGACTGAAACTGATAGTAGTTTCTCTATGAAGCAGGACATTATAGCATTGAATGATTGGTCAGGATACAGTGGAAGTTTTGTCCAACATCCTGAATTAACAGGAATGAATTGCATAAGGCCTTGTTTCTGGGTGGAATTAATCAGAGGACAACCCAAGGAAAGCACAATCTGGGCTAGCGGAAGCAGCATCTCTTTCTGTGGCGTAAATAGTGAAACCGCAAGCTGGTCATGGCCAGACGGAGCTGATCTGCCATTCACCATTGACAAG
>cds_AMB72625_A/swine/Illinois/A01727680/2015_2015/12/14_NA_mixed_N1_Swine_2015
ATGAATACAAATCAAAGAATAATAACCATTGGGACAGTTTGCATGATAGTTGGAATAATCAGTCTATTGTTACAGATAGGAAACATAGTCTCGTTATGGATTAGCCATTCAATTCAGACCGGATGGGAAAATCACACTGAGATGTGCAATCAAAGTGTCATTAATGTCAAAATTGCCACTATACAGGATGTGACTTCGATTATACTAGCCGGCAATTCATCACTTTGTCCAGTAAGTGGGTGGGCTGTATACAGCAAAGACAATAGCATAAGGATTGGTTCTAAAGGGGACATTTTTGTCATAAGAGAACCATTCATTTCATGCTCTCAACTGGAATGCAGAACCTTTTTTCTGACCCAAGGCGCTTTGCTGAATGACAAACATTCTAATGGAACCGTCAAGGACAGGAGTCCCTATAGAACCCTGATGAGTTGTCCAATCGGTGAAGCCCCATCTCCATACAACTCAAGGTTCGAATCAGTTGCTTGGTCAGCAAGTGCATGCCATGATGGGATGGGATGGCTAACAATCGGGATCTCTGGTCCAGATAATGGAGCGGTAGCTGTTTTAAAATACAACGGTATAATAACAGATACAATAAAAAGTTGGAGAAACAAAATATTGAGAACACAAGAGTCGGAATGTGTTTGTATGAACGGTTCTTGTTTTACTGTATTAACTGATGGTCCAAGCAATGGGCAAGCCTCGTACAAAATATTTAAAGTGGAAAAAGGAAAAATAATTAAGTCAATTGAGCTGGATGCCCCCAATTACCACTATGAGGAATGCTCATGTTATCCTAATACAGGCAAAGTAATGTGTGTTTGCAGAGACAATTGGCATGCCTCGAACCGGCCATGGGTCTCTTTCAATCAGAATCTTGACTATCAAATAGGATACATATGCAGTGGAGTTTTCGGTGATAACCCGCGTCCCAATGATGGGAAGGGCAATTGTGGCCCAGTACTTTCTAATGGGGCAAATGGAGTGAAAGGATTCTCATATAGATATGGTAATGGTGTTTGGATAGGAAGAACCAAGAGTATCAACTCCAGAAGTGGATTTGAAATGATTTGGGATCCAAATGGGTGGACTGAAACTGATAGTAGTTTCTCTATGAAGCAGGACATTATAGCATTAAATGATTGGTCAGGATACAGTGGAAGTTTTGTCCAACATCCTGAATTAACAGGAATGAATTGCATAAGGCCTTGTTTCTGGGTGGAATTAATCAGAGGGCAACCCAAGGAAAGCACAATCTGGGCTAGCGGAAGCAGCATCTCTTTCTGTGGCGTAAATAGTGAAACCGCAAGCTGGTCATGGCCAGACGGAGCTGATCTGCCATTCACCATTGACAAG
>cds_AMA65456_A/swine/Indiana/A01894037/2015_2015/11/19_NA_H1N1_Swine_2015
ATGAATACAAATCAAAGAATAATAACCATTGGGACAGTTTGCATGATAGTTGGAATAATCAGTCTATTGTTACAGATAGGGAACATAGTCTCGTTATGGATTAGCCATTCAATTCAGACCGAGTGGGAAAATCACACTGTGATGTGCAACCAAAGTGTCATTAATATCAAGATTGCTACTATACAGGATATGACTTCGATTATACTAGCCGGCAATTCACCACTTTGCCCAGTAAGTGGGTGGGCTGTATACAGCAAAGACAATAGCATAAGGATTGGTTCTAAAGGGGACATTTTTGTCATAAGAGAACCATTCATTTCATGCTCTCAATTGGAATGCAGAACCTTTTTTCTGACCCAAGGTGCTTTGCTGAATGACAAACATTCTAATGGAACCGTCAAGGACAGAAGTCCCTATAGAACTCTGATGAGCTGCCCCATCGGTGAAGCCCCATCTCCGTACAACTCAAGGTTCGAATCAGTGGCTTGGTCAGCAAGTGCATGCCATGATGGGATGGGATGGCTAACAATCGGGATCTCTGGTCCAGATAATGGAGCAGTAGCTGTTTTAAAATACAATGGTATAATAACAGATACAATAAAAAGTTGGAAAAACAACATATTAAGAACACAAGAGTCGGAATGTGTTTGTATGAACGGTTCTTGTTTTACTGTGTTAACTGATGGTCCAAGCAATGGGCAAGCCTCGTACAAAATATTTAAAGTGGAAAAAGGAAAAATAATTAAGTCAATTGAGCTGGATGCCCCCAATTACCACTATGAGGAATGCTCATGTTATCCTGATACAGGCAAAGTAATGTGTGTTTGCAGAGACAATTGGCATGCCTCAAACCGGCCATGGGTCTCTTTCAATCAGAATCTTGACTACCAAATAGGGTACATATGCAGTGGAGTTTTCGGCGATAACCCGCGTCCCAATGATGGGAAGGGCAATTGTGGCCCAGTACTTTCTAATGGAGCAAATGGAGTGAAAGGATTCTCATATAGATATGGTAATGGTGTTTGGATAGGAAGAACTAAGAGTATCAATTCCAGAAGTGGATTTGAAATGATTTGGGATCCAAATGGGTGGACTGAAACTGATAGTAGTTTCTCTATGAAGCAGGACATTATAGCATTGAATGATTGGTCAGGATACAGTGGAAGTTTTGTTCAACATCCTGAATTAACAGGAATGAATTGCATAAGGCCTTGTTTCTGGGTAGAATTGATCAGAGGGCAACCCAAGGAAAGCACAATCTGGGCTAGCGGAAGCAGCATCTCTTTCTGTGGCGTAAATAGTGAAACCGCAAGCTGGTCATGGCCAGACGGGGCTGATCTGCCATTCACCATTGACAAG
>cds_ALX29421_A/swine/Italy/191002/2013_2013//_NA_H1N1_Swine_2013
ATGAATCCAAATCAAAAGATAATAATCATTAGTTCAATCTGTATGACAAATGGAATTGCTAGCTTGATATTACAAATTGGGAACATAATCTCAATATGGATTAGCCATTCAATTCAAATTGAGAGCCCAAACCAGACCGAATCATGCAATCAAAGCGTTATTAACAATAACTTTGTTGCTGAACAGACAGTGGTTACAATGAAATTAGCGGGCAGTACTTCTCTCTGCCCTGTTAGTGGATGGGCTATATATAGTAAAGATAACAGTGTAAGAATCGGTTCCAAAGGGGATGTGTTTGTCATAAGAGAGCCATTCATCTCATGCTCCCACTTGGAATGTAGAACCTTCTTCTTAACTCAAGGGGCCCTACTGAATGATAAACATTCTAATGGAACCGTTAAAGACAGAAGCCCCTATCGAACCCTGATGAGCTGTCCTATTGGTGAAGTCCCCTCTCCATACAACTCAAAATTTGAGTCAGTTGCTTGGTCAGCAAGTGCTTGCCATGATGGCACCAGTTGGTTGACAATTGGAATTTCTGGTCCAGACAATGGAGCAGTGGCTGTGCTGAAATACAATGACATAATAACAGACACTATCAAGAGTTGGAAAAACAACATATTGAGAACACAAGAATCTGAATGTGCATGCTTGAATGGTTCTTGCTTTACTGTAATGACTGATGGACCAAGTAATGGACAGGCCTCATATAAGATCTTCAAAATAGAAAAGGGGAAAGTAGTCAAATCAATCGAGTTGAATGCTCCTAACTATCACTATGAGGAATGTTCCTGTTATCCTGATACTGGTGAAATCATATGTGTATGCAGGGACAATTGGCATGGCTCGAATCGACCATGGGTGTCCTTCAATCAAAATCTAGAGTATCAGATAGGATACATATGCAGTGGGGTTCTCGGGGACAATCCGCGCCCTAATGATAGAACAGGCAGTTGTGGTCCAGTATCATCTCATGGAGAAAATGGGGTGAAAGGGTTTTCGTTTAAATACGGCAATGGAATTTGGATAGGAAGAACTAAAAGCACTAATACAAGGAGTGGTTTTGAGATGATTTGGGACCCAAACGGATGGACTGGAACAGACAAGAATTTCTCAGTGAAGCAAGATATTGTAGGAATAACTAACTGGTCAGGATACAGCGGGAGTTTTGTCCAACATCCAGAATTGACCGGATTGGATTGTATTAGACCTTGCTTCTGGGTTGAACTGATCAGAGGGAGACCCAAAGAAAACACAATCTGGACTAGCGGAAGCAGCATATCCTTTTGTGGTGTAAATAGTGACACTGTGGGTTGGTCTTGGCCAGACGGTGCTGAGTTGCCATTTACCATTGACAAG
>cds_ALR83341_A/swine/Iowa/A01857978/2015_2015/10/24_NA_H1N1_Swine_2015
ATGAATACAAATCAAAGAATGATAACCATTGGGACAGTTTGCATGATAGTTGGAATAATCAGTCTATTGTTACAGATAGGAAATATAGTCTCGTTATGGGTTAGCCATTCAATTCAGACCGGAAGGGAAAATCACACTGAGATGTGCAACCAAAGTGTCATTAATATCAAAATTGCTACTATACAGGATGTGACTCCGATAATACTAGCCGGCAATTCATCACTTTGCCCAGTAAGTGGGTGGGCTGTATACAGCAAAGACAATAGCATAAGGATTGGTTCCAAAGGGGACATTTTTGTCATAAGAGAACCATTCATTTCATGCTCTCAATTGGAATGCAGAACCTTCTTTCTGACCCAAGGTGCTTTGCTGAATGACAAACATTCTAATGGAACCGTCAAGGACAGGAGTCCCTATAGAACCCTGATGAGCTGCCCCATCGGTGAAGCCCCATCTCCGTACAACTCAAGGTTCGAATCAGTTGCTTGGTCAGCAAGTGCATGCCATGATGGGATGGGATGGCTAACAATCGGGATCTCTGGTCCAGATAATGGAGCAGTAGCTGTTTTAAAATACAACGGTATAATAACAGATACAATAAAAAGTTGGAGAAACAAAATATTAAGAACACAAGAGTCCGAATGTGTTTGTATGAACGGTTCTTGTTTTACTGTATTAACTGATGGCCCAAGTAATGGGCAAGCCTCGTACAAAATATTTAAAGTGGAAAAAGGAAAAATAATTAAGTCAATTGAGCTGGATGCCCCCAATTACCACTATGAAGAATGCTCATGTTATCCTGATACAGGCAAAGTAATGTGTGTTTGCAGAGACAATTGGCATGCCTCGAACCGGCCGTGGGTCTCTTTCAATCAGAATCTTGACTATCAAATAGGATACATATGCAGTGGAGTTTTCGGTGATAACCCTCGTTCCACTGATGGGAAGGGCAATTGTGGCCCAGTACTTTCTAATGGGGCAAATGGAGTGAAAGGATTCTCATATAGATATGGTAATGGTGTTTGGATAGGAAGAACTAAGAGTATCAACTCCAGAAGTGGATTTGAAATGATTTGGGATCCAAATGGGTGGACTGAAACTGATAGTAGTTTCTCTATGAAGCAGGACATTATAGCATTGAATGGTTGGTCAGGATACAGTGGAAGTTTTGTCCAACATCCTGAATTAACAGGACTAAATTGCATAAGGCCTTGTTTCTGGGTGGAGTTAATCAGAGGGCAACCTAAGGAAAGCACAATCTGGGCCAGCGGAAGCAGCATCTCTTTCTGTGGTGTAAATAGTGAAACCGCAAGCTGGTCATGGCCAGACGGAGCTGATCTGCCATTCGCCATTGACAAG
>cds_ALN12289_A/swine/North_Carolina/120138/2014_2014/12/18_NA_H1N1_Swine_2014
ATGAATACAAATCAAAGGATAATAACCATTGGGACAGTTTGTATGATAGTTGGTATAGTCAGTTTATTGTTACAGATAGGAAACATAGTCTCGTTATGGATTAGCCATTCAATTCAGACCGGATGGGAAAATCACACTGAAATGTGCAACCAAAGTGTCATTAATACCAACATTGCTACTATGCAGGATGTGACTTCGATTATACTAGCCGGCAATTCCCCACTTTGCCCAGTAAGTGGATGGGCTATATACAGCAAAGACAATAGCATAAGAATTGGTTCTAAAGGGGACATTTTTGTCATAAGAGAACCATTCATTTCATGCTCTCAGTTGGAATGCAGAACCTTTTTTCTGACCCAAGGTGCTTTGCTGAATGACAAGCATTCTAATGGAACCGTCAAGGACAGGAGTCCCTATAGAACCCTGATGAGCTGCCCCATTGGTGAAGCTCCATCTCCATACAACTCAAGGTTCGAATCAGTTGCTTGGTCAGCAAGTGCATGCCATGATGGAATGGGATGGCTAACAATCGGGATCTCTGGTCCAGATAATGGAGCAGTAGCTGTTTTAAAATACAACGGTATAATAACAGATACAATAAAAAGTTGGAGAAACAAAATATTAAGAACACAAGAGTCGGAATGTGTTTGTATGAACGGTTCTTGTTTTACTATATTAACTGATGGGCCGAGCAATGGGCAAGCCTCGTACAAAATATTTAAAGTAGAAAAAGGGAAAATAATTAAGTCAATTGAGCTGGATGCCCCCAATTACCACTATGAGGAATGCTCATGTTATCCTGATACAGGCAAAGTAATGTGTGTTTGCAGAGACAATTGGCATGCCTCGAACCGGCCTTGGGTCTCTTTCAATCAGAATCTTGACTATCAAATAGGGTACATATGCAGTGGAGTTTTCGGTGATAACCCACGTTCTAATGATGGGAAGGGCAATTGTGGGCCAGTGCTTTCTAATGGAGCAAATGGAGTGAAAGGATTCTCATATAGATATGGTAATGGTGTTTGGATAGGAAGAACTAAGAGTATCAACTCCAGAAGAGGATTTGAGATCATTTGGGATCCAAATGGGTGGACTGAAACTGATAGTAATTTCTCTATGAAGCAGGACATTATAGCATTAACTGATTGGTCAGGATACAGTGGAAGTTTTGTCCAACATCCTGAATTAACAGGAATGAATTGCATAAGGCCTTGTTTCTGGGTGGAATTAATCAGAGGGCAACCCAAGGAAAGCACAATCTGGGCTAGCGGAAGCAGCATCTCCTTCTGTGGCGTAAATAGTGAAACCGCAAGCTGGTCATGGCCAGACGGAGCTGATCTGCCATTCACCATTGACAAG
>cds_ALJ54616_A/swine/Iowa/A02076965/2015_2015/08/31_NA_mixed_N1_Swine_2015
ATGAATACAAATCAAAGAATAATAACCATTGGGACAGTTTGCATGATAGTTGGAATAGTCAGTCTATTGTTACAGATAGGAAACATAGTCTCGTTATGGATTAGCCATTCAATTCAGACCGGATGGGAAAATCACACTGGGATGTGCAACCAAAGTGTTATTAATATCAAAATTGCTACTATACAGGATGTGACTCCGATTATACTAGCCGGCAATTCACCACTTTGCCCAGTAAGTGGGTGGGCTGTATACAGCAAAGACAATAGCATAAGGATTGGTTCTAAAGGGGACATTTTTGTCATAAGAGAACCATTCATTTCATGCTCTCAATTGGAATGCAGAACCTTCTTTCTGACCCAAGGTGCTTTGCTGAATGACAAACATTCTAATGGAACCGTCAAGGACAGGAGTCCCTATAGAACCCTGATGAGCTGCCCCATCGGTGAAGCCCCATCTCCGTACAACTCAAGGTTCGAATCAGTTGCTTGGTCAGCAAGTGCATGCCATGATGGGATGGGATGGCTAACAATCGGGGTCTCTGGTCCAGATAATGGAGCAGTAGCTGTTTTAAAATACAACGGTATAATAACAGATACAATAAAAAGTTGGAGAAACAAAATATTAAGAACACAAGAGTCAGAATGTGTTTGTATGAACGGTTCTTGTTTTACTGTATTAACTGATGGCCCAAGCAATGGGCAAGCCTCGTACAAAATATTTAAAGTGGAAAAAGGGAAAATAATTAAGTCAATTGAGCTGGATGCCCCCAATTACCACTATGAAGAATGCTCATGCTATCCTGATACAGGCAAAGTTATGTGTGTTTGCAGAGACAATTGGCATGCCTCGAACCGGCCATGGGTCTCTTTCAATCAGAATCTTGACTATCAAATAGGATACATATGCAGTGGAGTTTTCGGTGATAACCCTCGTTCCACTGATGGGAAGGGCAATTGTGGCCCAGTACTTTCTAATGGGGCAAATGGAGTGAAAGGATTCTCATATAGATATGGTAATGGTGTTTGGATAGGAAGAACTAAGAGTATCAACTCCAGAAGTGGATTTGAAATGATTTGGGATCCAAATGGGTGGACTGAAACTGATAGTAGTTTTTCTATGAAGCAGGACATTATAGCATTGAATGATTGGTCAGGATACAGTGGAAGTTTTGTCCAACATCCGGAATTAACAGGAATGAATTGCATAAGGCCTTGTTTCTGGGTGGAGCTAATCAGAGGGCAACCCAAGGAAAGCACAATCTGGGCTAGCGGAAGCAGCATCTCTTTCTGTGGCGTAAATAGTGAAACCGCAAGCTGGTCATGGCCAGACGGAGCTATTCTGCCATTCGCCATTGACAAG
>cds_ALA50504_A/swine/Iowa/A02076918/2015_2015/07/07_NA_mixed_N1_Swine_2015
ATGAATACAAATCAAAGAATAATAACCATTGGGACAGTCTGCATGATAGTTGGAATAATCAGTCTATTGTTACAGATAGGAAACATAGTCTCGTTATGGATTAGCCATTCAATTCAGACAGGATGGGAAAATCACACTGAGATGTGCAACCAAAGTGTCATTAATATCAAAATTGCTACTATACAGGATGTGACTTCGATTATACTAGCCGGCAATTCATCACTTTGCCCAGTAAGTGGGTGGGCTGTATACAGCAAAGACAATAGCATAAGGATTGGTTCTAAGGGGGACATTTTTGTCATAAGAGAACCATTCATTTCATGCTCTCAATTGGAATGCAGAACCTTTTTTCTGACCCAAGGCGCTTTGCTGAATGACAAACATTCTAATGGAACCGTCAAGGACAGGAGTCCCTATAGAACCCTGATGAGCTGCCCAATCGGTGAAGCCCCATCTCCATACAACTCAAGGTTCGAATCAGTTGCTTGGTCAGCAAGTGCATGCCATGATGGGATGGGATGGCTAACGATCGGGATCTCTGGTCCAGATAATGGGGCAGTAGCTGTTTTAAAATACAACGGTATAATAACAGATACAATAAAAAGTTGGAGGAACCAAATATTAAGAACACAAGAGTCGGAATGTGTTTGTATAAACGGTTCTTGTTTTACTGTATTAACTGATGGCCCAAGCAATGGGCAAGCCTCGTACAAAATATTTAAAGTGAAAAAAGGGAAAATAATTAAGTCAATTGAGCTGGATGCCCCCAATTACCACTATGAGGAATGCTCATGTTATCCTGATACAGGCAAAGTAATGTGTGTTTGCAGAGACAATTGGCATGCCTCGAACCGGCCATGGGTCTCTTTCAATCAGAATCTTGACTATCAAATAGGATACATATGCAGTGGAGTTTTCGGTGATAACCCGCGTTCCAATGATGGGAAGGGCAATTGTGGCCCAGTACTTTCTAATGGAGCAAATGGAGTGAAAGGATTCTCATATAGATATGGTAATGGTGTTTGGATAGGAAGAACCAAGAGTATCAACTCCAGAAGTGGATTTGAAATGATTTGGGATCCAAATGGGTGGACTGAAACTGATAGTAGTTTCTCTATGAAGCAGGACATTATAGCATTGAATGATTGGTCAGGATACAGTGGAAGTTTTGTCCAACATCCTGAATTAACAGGAATGAATTGCATAAGGCCTTGTTTCTGGGTGGAATTAATCAGAGGGCAACCCAAGGAAAGCACAATCTGGGCTAGCGGAAGCAGCATCTCTTTCTGTGGCGTAAATAGTGAAACCGCAAGCTGGTCATGGCCAGACGGAGCTGATCTGCCATTCACCATTGACAAG
>cds_AKN08827_A/swine/North_Carolina/A02076838/2015_2015/05/04_NA_H1N1_Swine_2015
ATGAATACAAATCAAAAGATAATAACCATTGGGACAGTTTGTATGATAGTTGGTATAATCAGTTTATTGTTACAGATAGGAAACATAGTCTCGTTGTGGATTAGCCATTCAATTCAGACCGGATGGGAAAATCACACTGAAATGTGCAACCAAAGTGTCATTAATACCAACATTGCTACTATGCAAGATGTGACTTCGATTATACTAGCCGGCAATTCATCACTTTGCCCAGTAAGTGGGTGGGCTATATACAGCAAGGACAATAGCATAAGAATTGGTTCTAAAGGGGACATTTTTGTCATAAGAGAACCATTCATTTCATGCTCTCAGTTGGAATGCAGAACCTTTTTTCTGACCCAAGGTGCTTTGCTGAATGACAAGCATTCTAATGGAACCGTCAAGGACAGGAGTCCCTATAGAACCCTGATGAGCTGCCCCATCGGTGAAGCTCCATCTCCATACAACTCAAGGTTCGAATCAGTTGCTTGGTCAGCAAGTGCATGCCATGACGGGATGGGGTGGCTAACAATCGGGATATCTGGTCCAGATAATGGAGCAGTAGCTGTTTTAAAATACAACGGTATAATAACAGATACAATAAAAAGTTGGAGAAACAAAATATTAAGAACACAAGAGTCGGAATGTGTTTGTATGAACGGTTCTTGTTTTACTGTATTAACTGATGGGCCGAGCAATGGGCAAGCCTCGTACAAAATATTTAAAATAGAAAAAGGGAAAATAATTAAGTCAATTGAGCTGGATGCCCCTAATTACCACTATGAGGAATGCTCATGTTATCCTGATACAGGCAAAGTAATGTGTGTTTGCAGAGACAATTGGCATGCCTCGAACCGGCCTTGGGTCTCTTTCAATCAGAATCTTGACTATCAAATAGGGTACATATGCAGTGGAGTTTTCGGTGATAACCCACGGTCTAATGATGGGAAGGGCAATTGTGGGCCAGTACTTTCTAATGGAGCAAATGGAGTGAAAGGATTCTCATATAGATATGGTAATGGTGTTTGGATAGGAAGAACTAAGAGTATCAACTCCAGAAGAGGGTTTGAGATCATTTGGGATCCAAATGGGTGGACTGAAACTGATAGTAATTTCTCTATGAAGCAGGACATTATAGCATTAACTGATTGGTCAGGATACAGTGGAAGTTTTGTCCAACATCCTGAATTAACAGGAATGGATTGCATAAGGCCTTGCTTCTGGGTGGAATTAATCAGAGGGCAACCCAAGGAAAGCACAATCTGGGCTAGCGGAAGCAGCATCTCTTTCTGTGGCGTAAATAGTGAAACCGCAAGCTGGTCATGGCCAGACGGAGCTGATCTGCCATTCACCATTGACAAG
>cds_AKN08633_A/swine/Arkansas/A02077488/2015_2015/05/04_NA_H1N1_Swine_2015
ATGAATACAAATCAAAGAATAATAACCATTGGGACAATTTGCATGATAGTTGGAATAATCAGTCTATTGTTACAGATAGGGAACATAGTCTCGTTATGGATTAGCCATTCAATTCAGACCGGGTGGGAAAATCACACTGTGATGTGCAACCAAAGTGTCATTAATATCAAGATTGCTACTATACAGGATGTGACTTCGATTGTACTAGCCGGCAATTCATCACTTTGCCCAGTAAGTGGGTGGGCTGTATACAGCAAAGACAATAGCATAAGGATTGGTTCTAAAGGGGACATTTTTGTCATAAGAGAACCATTCATTTCATGCTCTCAATTGGAATGCAGAACCTTTTTTCTGACCCAAGGTGCTTTGCTAAATGACAAACATTCTAATGGAACCGTCAAGGACAGGAGTCCCTATAGAACTCTGATGAGCTGCCCCATCGGTGAAGCCCCATCTCCGTACAACTCAAGGTTCGAATCAGTGGCTTGGTCAGCAAGTGCATGCCATGATGGGATGGGATGGCTAACAATCGGGATCTCTGGTCCAGATAATGGAGCAGTAGCTGTTTTAAAATACAATGGTATAATAACAGATACAATAAAAAGTTGGAAAAACAAAATATTAAGAACACAAGAGTCGGAATGTGTTTGTATGAACGGTTCTTGTTTTACTGTGTTAACTGATGGTCCAAGCAATGGGCAAGCCTCGTACAAAATATTTAAAGTGGAAAAAGGAAAAATAGTTAAGTCAATTGAGCTGGATGCCCCCAATTACCACTATGAGGAATGCTCATGTTATCCTGATACAGGCAAAGTAATGTGTGTTTGCAGAGACAATTGGCATGCCTCGAACCGGCCATGGGTCTCTTTCAATCAGAATCTTGACTACCAAATAGGGTACATATGCAGTGGAGTTTTCGGCGATAACCCGCGTTCCAATGATGGGAAGGGCAATTGTGGCCCAGTACTTTCTAATGGAGCAAATGGAGTGAAAGGATTCTCATATAGATATGGTAATGGTGTTTGGATAGGAAGAACTAAGAGTATCAACTCCAGAAGTGGATTTGAAATGATTTGGGATCCAAATGGGTGGACTGAAACTGATAGTAGTTTCTCTATGAAGCAGGACATTATAGCATTGAATGATTGGTCAGGATACAGTGGAAGTTTTGTTCAACATCCTGAATTAACAGGAATGAATTGCATAAGGCCTTGTTTCTGGGTAGAATTAATCAGAGGGCAACCCAAGGAAAGCACAATCTGGGCTAGCGGAAGCAGCATCTCTTTCTGTGGCGTAAATAGTGAAACCGCAAGCTGGTCATGGCCAGACGGGGCTGATCTGCCATTCACCATTGACAAG
>cds_AKM14859_A/swine/Argentina/CIP112-C59-B6/2014_2014/07/18_NA_H1N1_Swine_2014
ATGAATCCCAACCAAAAGATAATAACCATTGGTTCGGTCTGTATGACAATTGGAGTGGCTAACTTAATATTACAAATTGGAAACATAATCTCAATATGGATTAGCCACTCAATTCAACTTGGGAATCAAAGTCAGATTGAAACATGCAATCAAAGCTTCATTAACACCAACTTTGCTGCTGGACAGTCAGTGGTTTCCGTGAAATTAGTGGGCAATTCCTCTCTCTGCCCTGTTAGTGGATGGGCTATATACAGTAAAGACAACAGTGTAAGAATCGGTTCCAAGGGGGATGTGTTTGTCATAAGGGAACCATTCATATCATGCTCCCCCTTGGAATGCAGAACCTTCTTCTTGACTCAAGGGGCCTTGCTAAATGACAAACATTCCAATGGAACCATTAAAGACAGGAGCCCATATCGAACCCTAATGAGCTGTCCTATTGGTGAAGTTCCCTCTCCATACAACTCAAGATTTGAGTCGGTCGCTTGGTCAGCAAGTGCTTGTCATGATGGCATCAATTGGCTAACAATTGGAATTTCTGGCCCAGACAGTGGGGCAGTGGCTGTATTAAAGTACAATGGCATAATAACGGACACTATCAAGAGTTGGAGAAACAATATACTGAGAACACAAGAGTCTGAATGTGCATGTGTAAATGGTTCTTGCTTTACCATAATGACCGATGGACCAAGTGATGGACAGGCCTCATACAAGATCTTCAGAATAGAAAAGGGAAAGATAGTCAAATCAGTCGAAATGAATGCCCCTAATTATCACTATGAGGAATGCTCCTGTTATCCTGATTCTAGTGAAATCACATGTGTGTGCAGGGATAACTGGCATGGCTCGAATCGACCGTGGGTGTCTTTCAACCAGAATCTGGAATACCAGATAGGATACATATGCAGTGGGATTTTCGGAGACAATCCACGCCCTAATGATAAGACAGGCAGCTGTGGTCCAGTATCGTCTAATGGAGCAAATGGAGTAAAAGGGTTCTCATTCAAATACGGCAATGGTGTTTGGATAGGGAGAACTAAAAGCATTAGTTCAAGAAAAGGTTTTGAGATGATTTGGGATCCAAATGGATGGACTGGGACAGACAATAACTTCTCAATAAAGCAAGATATCGTAGGAATAAATGAGTGGTCAGGATATAGCGGGAGTTTTGTTCAGCATCCAGAACTAACAGGGCTGGATTGTATAAGACCTTGCTTCTGGGTTGAACTAATCAGAGGGCGACCCAAAGAGAACACAATCTGGACTAGCGGGAGCAGCATATCCTTTTGTGGTGTAAACAGTGACACTGGGGGTTGGTCTTGGCCAGACGGTGCTGAGTTGCCATTTACCATTGACAAG
>cds_AKM14831_A/swine/Argentina/CIP112-C40-P5/2014_2014/04/09_NA_H1N1_Swine_2014
ATGAATCCAAACCAAAAGATAATAACCATTGGTTCGGTCTGTATGACAATTGGAATGGCTAACTTAATATTACAAATTGGAAACATAACCTCAATATGGGTTAGCCACTCAATTCAACTTTGGAATCAAAGTCAGATTGAAACATGCAATCAAAGCGTCATTAACACCAACTTTGCTGCTGGACAGTCAGTGGTTTCCGTGAAATTAGCGGGCAATTCCTCTCTCTGCCCTGTTAGTGGATGGGCTATATACAGTAAAGACAACAGTGTAAGAATCGGTTCCAAGGGGGATGTGTTTGTAATAAGGGAACCATTCATATCATGCTCACCCTTGGAATGCAGAACCTTCTTCTTGACTCAAGGGGCCTTGCTAAATGACAAACATTCCAATGGAACCATTAAAGACAGGAGCCCATATCGAACCCTAATGAGCTGTCCTATTGGTGAAGTTCCCTCTCCATACAACTCAAGATTTGAGTCAGTCGCTTGGTCAGCAAGTGCTTGTCATGATGGCATCAATTGGCTAACAATTGGAATTTCTGGCCCAGACAGTGGGGCAGTGGCTGTGTTAAAGTACAATGGCATAATAACAGACACTATCAAGAGTTGGAGAAACAATATATTGAGAACACAAGAGTCTGAATGTGCATGTGTAAATGGTTCTTGCTTTACCATAATGACCGATGGACCAAGTAATGGACAGGCCTCATACAAGATCTTCAGAATAGAAAAGGGAAAGATAGTCAAATCAGTCGAAATGAATGCCCCTAATTATCACTATGAGGAATGCTCCTGTTATCCTGATTCTAGTGAAATCACATGTGTGTGCAGGGATAACTGGCATGGCTCGAATCGTCCGTGGGTGTCTTTCAACCAGAATCTGGAATATCAGATAGGATACATATGCAGTGGGGTTTTTGGAGACAATCCACGCCCTAATGATAAGACAGGCAGTTGTGGTCCAGTATCGTCTAATGGAGCAAATGGAGTAAAAGGATTTTCATTCAAATACGGCAATGGTGTTTGGATAGGGAGAACTAAAAGCACCAGTCTAAGAAAAGGTTTTGAGATGATCTGGGATCCGAATGGATGGAATGGGACAGACAATAACTTCTCAATAAAGCAAGATATCATAGGAATAAATGAGTGGTCAGGATATAGCGGGAGTTTTGTTCAGCATCCAGAACTAACAGGGCTGGATTGTATAAGACCTTGCTTCTGGGTTGAACTAATCAGAGGGCGACCCGAAGAGAACACAATCTGGACTAGCGGGAGCAGCATATCCTTTTGTGGTGTAAACAGTGACACTGTGGGTTGGTCTTGGCCAGACGGTGCTGAGTTGCCATTTACCATTGACAAG
>cds_AKM14829_A/swine/Argentina/CIP112-C35-25175/2014_2014/02/19_NA_H1N1_Swine_2014
ATGAATCCAAACCAAAAGATAATAACCATTGGTTCGGTCTGTATGACAATTGGAATGGCTAACTTAATATTACAAATTGGAAACATAATCTCAATATGGATTAGCCACTCAATTCAACTTGGGGATCAAAATCAGATTGAAACATGCAATCAAAGCGTCATTAACACCAACTTTGCTGCTGGACAGTCAGTGGTTTCCGTGAAATTAGCGGGCAATTCCTCTCTCTGCCCTGTTGGTGGATGGGCTATATACAGTAAAGACAACAGTATAAGAATCGGTTCCAAGGGGGATGTGTTTGTTATAAGGGAACCATTCATATCATGCTCCCCCTTGAAATGCAGAACCTTCTTCTTGACTCAAGGGGCTTTGCTAAATGACAAACATTCCAATGGAACCATTAAAGACAGGAGCCCATACCGAACCCTAATGAGCTGTCCTATTGGTGAAGTTCCCTCTCCATACAACTCAAGATTTGAGTCAGTCGCGTGGTCAGCAAGTGCTTGTCATGATGGCATCAATTGGCTAACAATTGGAATTTCTGGCCCAGACAATGGGGCAGTGGCTGTGTTAAAGTACAACGGTATAATAACAGACACTATCAAGAGTTGGAGAAACAATATATTGAGAACACAAGAGTCTGAATGTGCATGTATAAATGGTTCTTGCTTTACTATAATGACTGATGGACCAAGTAATGGACAGGCCTCTTACAAGATCTTCAGGATAGAAAAGGGAAAGATAGTCAAATCAGTCGAAATGAATGCCCCTAATTATCACTATGAGGAATGCTCCTGTTATCCTGATTCTAGTGAAATCACATGTGTGTGCAGGGATAACTGGCATGGCTCGAATCGACCGTGGGTGTCTTTCAATCAGAACCTGGAATATCAGATAGGATACATATGCAGTGGGATTCTAGGAGACAATCCACGCCCTAATGATAAGACAGGCAGTTGTGGTCCAGTATCGTCTAATGGAGCAAATGGAGTAAAAGGATTTTCATTCAAATACGGCAATGGTGTTTGGATGGGGAGAACTAAAAGCATTAATTCAAGAAAAGGTTTTGAGATGATTTGGGATCCGAACGGATGGACTGGGACAGACAATAACTTCTCAATAAAGCAAGATATCGTAGGAATAAATGAGTGGTCAGGATATAGCGGGAGTTTTGTTCAGCATCCAGAACAAACAGGGCTGGATTGCATAAGACCTTGCTTCTGGGTTGAACTAATCAGAGGGCGACCCAAAGAGAACACAATCTGGACTAGCGGGAGCATCATATCCTTTTGTGGTGTAAACAGTGACACTGTGGGTTGGTCTTGGCCAGACGGTGCTGAGTTGCCATTTACCATTGACAAG
>cds_AKM14793_A/swine/Argentina/CIP051-A178/2010_2010/09/14_NA_H1N1_Swine_2010
ATGAATCCAAACCAAAAGATAATAACCATTGGTTCGGTCTGTATGACAATTGGAGTGGCTAACTTAATATTACAAATTGGAAACATAATCTCAATATGGATTAGCCACTCAATTCAACTTGGGAATCAAAATCAGATTGAAACATGCAATCAAAGCGTCATTAACACCAAATTTGCTGCTGGACAGTCAGTGGTTTCCGTGAAATTAGCGGGCAATTCCTCTCTCTGCCCTGTTAGTGGATGGGCTATTTACAGTAAAGACAACAGTATAAGAATCGGTTCCAAGGGGGATGTGTTTGTCATAAGGGAACCATTCATATCATGCTCCCCCTTGGAATGCAGAACCTTCTTCTTGACTCAAGGGGCCTTGCTAAATGACAAACATTCCAATGGAACCATTAAAGACAGGAGCCCACATCGAACCCTAATGAGCTGTCCTATTGGTGAAGTTCCCTCTCCATACAACTCAAGATTTGAGTCAGTCGCTTGGTCAGCAAGTGCTTGTCATGATGGCATCAATTGGCTAACAATTGGAATTTCTGGCCCAGACAATGGGGCAGTGGCTGTGTTAAAGTACAACGGCATAATAACAGACACTATCAAGAGTTGGAGAAACAATATATTGAGAACACAAGAGTCTGAATGTGCATGTGTAAATGGTTCTTGCTTTACTGTAATGACCGATGGACCAAGTGATGGACAGGCCTCATACAAGATCTTCAGAATAGAAAAGGGAAAAATAGTCAAATCAGTCGAAATGAATGCCCCTAATTATCACTATGAGGAATGCTCCTGTTATCCTGATTCTAGTAAAATCACATGTGTGTGCAGGGATAACTGGCATGGTTCGAATCGACCGTGGGTGTCTTTCAACCAGAATCTGGAATATCAGATAGGATACATATGCAGTGGGATTTTCGGAGACAATCCACGCCCTAATGATAAGACAGGCAGTTGTGGTCCAGTATCGTCTAATGGAGCAAATGGAGTAAAAGGATTTTCATTCAAATACGGCAATGGTGTTTGGATAGGGAGAACTAAAAGCATTAGTTCAAGAAACGGTTTTGAGATGATTTGGGATCCGAACGGATGGACTGGGACAGACAATAACTTCTCAATAAAGCAAGATATCGTAGGAATAAATGAGTGGTCAGGATATAGCGGGAGTTTTGTTCAGCATCCAGAACTAACAGGGCTGGATTGTATAAGACCTTGCTTCTGGGTTGAACTAATCAGAGGGCGACCCAAAGAGAACACAATCTGGACTAGCGGGAGCAGCATATCCTTTTGTGGTGTAAACAGTGACACTGTGGGTTGGTCTTGGCCAGACGGTGCTGAGTTGCCATTTACCATTGACAAG
>cds_AKL90759_A/swine/Indiana/A02077188/2015_2015/04/14_NA_H1N1_Swine_2015
ATGAATACAAATCAAAGAATAATAACCATTGGGACAGTTTGCATGATAGTTGGAATAATCAGTCTATTGTTACAGGTAGGAAACATAGTCTCGTTATGGATTATCCATCCAATTCAGACCGGATGGGAAAATCACACTGAGATGTGCAACCAAAGTGCCATTAATATCAAAATTGCTACTATACAGGATGTGACTTCGATTATACTAGCCGGCAATTCCTCACTTTGCCCAGTAAGTGGATGGGCTATATACAGCAAAGACAATAGCATAAGGATTGGTTCTAAAGGGGACATTTTTGTCATAAGAGAACCATTCATTTCATGCTCTCAATTGGAATGCAGAACCTTTTTTCTGACCCAGGGCGCTTTGCTGAATGACAAACATTCTAATGGGACCGTCAAGGACAGGAGTCCCTATAGAACCCTGATGAGCTGCCCCATCGGTGAAGCCCCATCTCCGTACAACTCAAGGTTCGAATCAGTTGCTTGGTCAGCAAGTGCATGCCATGATGGGATGGGATGGCTAACAATCGGGATCTCTGGTCCAGATAATGGAGCAGTAGCTGTTTTAAAATACAACGGTATAATAACAGATACAATAAAAAGTTGGAGAAACAAAATATTAAGAACACAAGAGTCGGAATGTGTTTGTATGAACGGTTCTTGTTTTACTGTATTAACTGATGGCCCAAGCGATGGGCAAGCCTCGTACAAAATATTTAAAGTGGTAAAAGGAAAAATAATTAAGTCAATTGAGCTGGATGCCCCCAATTACCACTATGAGGAATGCTCATGTTATCCTGATACAGGCAAAGTAATGTGTGTTTGCAGAGACAATTGGCATGCCTCGAACCGGCCATGGGTCTCTTTCAATCAGAATCTTGACTATCAAATAGGATACATATGCAGTGGAGTTTTCGGTGATAACCCGCGTTCCAATGATGGGAAGGGCAATTGTGGCCCAGTACTTTCCAATGGAGCAAATGGAGTGAAAGGATTCTCATATAGATATGGTAATGGTGTCTGGATAGGAAGAACTAAGAGTATCAACTCCAGAAGTGGGTTTGAAATGATTTGGGATCCAAATGGGTGGACTGAAACTGATAGTAGTTTCTCTATGAAGCAGGACATTATAGCATTGAACGATTGGTCAGGATACAGTGGAAGTTTTGTCCAACATCCTGAATTAACAGGAATGAATTGCATAAGGCCTTGTTTCTGGGTAGAATTAATCAGAGGGCAACCCAAGGAAAGCACAATCTGGGCTAGCGGAAGCAGCATCTCTTTCTGTGGCGTAAATAGTGAAACCGCAAGCTGGTCATGGCCAGACGGAGCTGATCTGCCATTCACCATTGACAAG
>cds_AKJ80619_A/swine/Italy/302593/2010_2010/12/04_NA_H1N1_Swine_2010
ATGAATCCAAATCAGAAGATAATAATCATTAGTTCAATCTGTATGACAAATGGAATTGCTAGCTTGATATTACAAATTGGGAACATAATCTCAATATGGATTAGCCATTCAATTCAAATTGAGAGCCCAAACCAGACCGAATCATGCAATCAAAGCGTTATTAACAATAACTTTGTTGCTGAACAGACAGTGGTTTCAATGAAATTAGCGGGCAGTTCTTCTCTCTGCCCTGTTAGTGGATGGGCTATATACAGTAAAGATAACAGTGTAAGAATCGGTTCCAAAGGGGATGTGTTTGTCATAAGAGAGCCATTCATCTCATGCTCCCACTTGGAATGTAGAACCTTCTTCTTAACTCAAGGGGCCCTACTGAATGATAAACATTCTAATGGAACCGTTAAAGACAGAAGCCCCTATCGAACCCTGATGAGCTGTCCTATTGGTGAAGTCCCCTCTCCATACAACTCAAAATTTGAGTCAGTTGCTTGGTCAGCAAGTGCTTGCCATGATGGCACCAGTTGGTTGACAATTGGGATTTCTGGTCCAGACAATGGAGCAGTGGCTGTGCTGAAATACAATGACATAATAACAGACACTATCAAGAGTTGGAAAAACAACATATTGAGAACACAAGAATCTGAATGTGCATGCTTGAATGGTTCTTGCTTTACTGTAATGACCGATGGACCAAGTAATGGGCAGGCCTCATACAAGATCTTCAAAATAGAAAAGGGGAAAGTAGTCAAATCAGTCGAGTTGAATGCTCCTAATTATCACTATGAGGAATGTTCCTGTTATCCTGATACTGGTGAAATCATATGTGTATGCAGGGACAATTGGCATGGCTCGAATCGACCATGGGTGTCTTTCAATCAGAATCTGGAGTATCAGATAGGATACATATGCAGTGGGGTTCTCGGAGACAATCCGCGCCCTAATGATAGAACAGGCAGTTGTGGTCCAGTATCATCTCATGGAGCAAATGGGGTAAAAGGGTTTTCGTTTAAATACGGCAATGGAATTTGGATAGGGAGAACTAAAAGCACTAATACAAGGAGTGGTTTTGAGATGATTTGGGACCCAAACGGATGGACTGGAACAGACAATAATTTCTCAGTGAAGCAAGATATCGTAGGAATAACTAACTGGTCAGGATACAGCGGGAGTTTTGTCCAACATCCAGAATTAACCGGATTGGATTGTATTAGACCTTGCTTCTGGGTTGAACTGATCAGAGGGAGACCCAAAGAAAACACAATCTGGACTAGCGGAAGCAGCATATCCTTTTGTGGTGTAAATAGTGACACTGTGGGTTGGTCTTGGCCAGACGGTGCTGAGTTGCCATTTACCATTGACAAG
>cds_AKJ80490_A/swine/Germany/Wunnenberg-IDT13220/2011_2011/03/31_NA_H1N1_Swine_2011
ATGAATCCAAATCAAAAGATAATAATCATTAGCTCGATCTGCATGATAAATGGAATTGCTAGCTTGATGTTACAAATTGGGAACATAATCTCAATATGGATTAGCCATTCAATTCAAATTGGGAACCAAAACCAGACTGAAACATGCAATCAAAGTGTCATTAATATCAATTTTGTTGCTGAACAGGCAGTGATTTCAGTGAATTTAGCGGGCAGTTCTCCTCTCTGCCCTGTTAGTGGGTGGGCTATATACAGTAAAGATAACAGTGTAAGAATTGGTTCCAGGGGGGATGTGTTTGTCATAAGAGAGCCATTCATCTCATGCTCCCACTTGGAATGTAGAACCTTCTTCTTGACCCAAGGGGCCCTGCTGAACGACAAACATTCCAATGGAACCATTAAAGACAGAAGTCCCTATCGAACCCTGATGAGCTGTCCTATTGGTGAAGTCCCCTCTCCGTACAACTCAAGATTTGAGTCAGTTGCTTGGTCAGCAAGCGCTTGCCATGATGGCACCAATTGGTTGACAATTGGGATTTCTGGCCCAGACAATGGGGCAGTAGCTGTATTGAAATACAATGACGTAATAACAGACACTATCAAGAGTTGGAGAAACAACATATTGAGAACACAAGAGTCTGAATGTGCATGCGTGAATGGTTCTTGTTTTACTGTAATGACCGATGGACCAAGTAATGGGCAGGCCTCATACAAGATTTTCAAAATAGAAAAGGGGAAAGTAGTAAAATCAGTCGAATTGGATGCACCTAATTATCACTATGAGGAATGTTCCTGTTATCCTGATTCTGGTGAAATCATATGTGTATGCAGGGACAATTGGCATGGCTCGAACCGACCATGGGTGTCTTTCAATCAGAATCTGGAGTATCAAATAGGATATATATGCAGTGGGGTTCTCGGAGACAATCCGCGCCCCAATGATAGAACAGGCAGTTGTGGTCCGGTATCAACTAATGGGGCAAATGGGGTAAAAGGGTTTTCGTTTAAATACGGCAATGGTGTTTGGATAGGGAGAACTAAAAGCACTAGTTCAAGGAGCGGTTTTGAGATGATTTGGGACCCAAACGGTTGGACAGGAACAGACAATAACTTCTCAGTAAAGCAAGATATCGTAGGGATAAATGACTGGTCAGGATACAGCGGGAGTTTTGTCCAGCATCCAGAACTAACCGGACTGAATTGTATGAGACCTTGCTTCTGGGTTGAACTAATCAGAGGGAGACCCAAAGAGAACACAATCTGGACTAGCGGGAGCAGCATATCCTTTTGTGGTGTGAACAGTGACACAGTGAGTTGGTCTTGGCCAGACGGTGCTGAGTTGCCATTCACCATTGACAAG
>cds_AKH03187_A/swine/North_Carolina/A01841555/2015_2015/03/16_NA_H1N1_Swine_2015
ATGAATACAAATCAAAGGATAATAACCATTGGGACAGTTTGTATGATAGTTGGTATAATCAGTTTATTGTTACAGATAGGAAACATAGTCTCATTGTGGATTAGCCATTCAATTCAGACCGGATGGGAAAATCACACTGAAATGTGCAACCAAAGTGTCATTAATACCAACATTGCTACTATGCAGGATGTGACTTCGATTATACTAGCCGGCAATTCCTCACTTTGCCCAGTAAGTGGATGGGCTATATACAGCAAAGACAATAGCATAAGAATTGGTTCTAAAGGGGACATTTTTGTCATAAGAGAACCATTCATTTCATGCTCTCAGTTGGAATGCAGAACCTTTTTTCTGACCCAAGGTGCTTTGCTGAATGACAAGCATTCTAATGGAACCGTCAAGGACAGGAGTCCCTATAGAACCCTGATGAGCTGCCCCATCGGTGAAGCTCCATCTCCATACAACTCAAGGTTCGAATCAGTTGCTTGGTCAGCAAGTGCATGCCATGATGGAATGGGATGGCTAACAATCGGGATCTCTGGTCCAGATAATGGAGCAGTAGCTGTTTTAAAATACAACGGTATAATAACAGATACAATAAAAAGTTGGAGAAACAAAATATTAAGAACACAAGAGTCGGAATGTGTTTGTATGAACGGTTCTTGTTTTACTGTATTAACTGATGGGCCGAGCAATGGGCAAGCCTCGTACAAAATATTTAAAGTAGAAAAAGGGAAAATAATTAAGTCAATTGAGCTGGATGCCCCCAATTACCACTATGAGGAATGCTCATGTTATCCTGATACAGGCAAAGTAATGTGTGTTTGCAGAGACAATTGGCATGCCTCGAACCGGCCTTGGGTCTCCTTCAATCAGAATCTTGACTATCAAATAGGGTACATATGCAGTGGAGTTTTCGGTGATAACCCACGTTCTAATGATGGGAAGGGCAGTTGTGGACCAGTACTTTCTAATGGAGCAAATGGAGTGAAAGGATTCTCATATAGATATGGTAATGGTGTTTGGATAGGAAGAACTAAGAGTATCAACTCCAGAAAAGGGTTTGAGATCATTTGGGATCCAAATGGGTGGACTGAAACTGATAGTAATTTCTCTATGAAGCAGGACATTATAGCATTAACTGATTGGTCAGGATACAGTGGAAGTTTTGTCCAACATCCTGAATTAACAGGAATGAATTGCATAAGGCCTTGTTTCTGGGTGGAATTAATCAGAGGGCAACCCAAGGAAAGCACAATCTGGGCTAGCGGAAGCAGCATCTCCTTCTGTGGCGTAAATAGTGAAACCGCAAGCTGGTCATGGCCAGACGGAGCTGATCTGCCATTCACCATTGACAAG
>cds_AKC44920_A/swine/North_Carolina/A01840922/2015_2015/03/02_NA_H1N1_Swine_2015
ATGAACACAAATCAAAGGATAATAACCATTGGGGCAGTTTGTATGATAGTTGGTATAATCAATTTATTGTTACAGATAGGAAACATAGTCTCGTTATGGATTAGCCATTCAATTCAGACTGGATGGGAAAATCACACTGAAATGTGCAACCAAAGTGTCATTAATACCAACATTGCTAATATGCAGGATGTGACTTCGATTATACTAGCCGGCAATTCCTCACTTTGCCCAGTAAGTGGATGGGCTATATACAGCAAGGACAATAGCATAAGAATTGGTTCTAAAGGGGACATTTTTGTCATAAGAGAACCATTCATTTCATGCTCTCAGTTGGAATGCAGAACCTTTTTTCTGACCCAAGGTGCTTTGCTGAATGACAAGCATTCTAATGGAACCGTCAAGGACAGGAGTCCCTATAGAACCCTGATGAGTTGCCCCATCGGTGAAGCTCCATCTCCATACAACTCAAGGTTCGAATCAGTTGCTTGGTCAGCAAGTGCATGCCATGATGGGATGGGATGGCTAACAATCGGGATCTCTGGTCCAGATAATGGAGCAGTAGCTGTTTTAAAATACAACGGTATAATAACAGATACAATAAAAAGTTGGAGAAACAAAATATTAAGAACACAAGAGTCGGAATGTGTTTGTATGAACGGTTCTTGTTTTACTGTATTAACTGATGGGCCGAGCAATGGGCAAGCCTCGTACAAAATATTTAAAGTAGAAAAAGGGAAAATAATTAAGTCAATTGAGCTGGATGCCCCCAATTACCACTATGAGGAATGCTCATGTTATCCTGATACAGGCAAAGTAATGTGTGTTTGCAGAGACAATTGGCATGCATCGAACCGGCCTTGGGTCTCTTTCAATCAGAATCTTGACTATCAAATAGGGTACATATGCAGTGGAGTTTTCGGTGATAACCCACGTTCTAATGATGGGAAGGGCAACTGTGGGCCAGTACTTTCTAATGGAGCAAATGGAGTGAAAGGATTCTCATATAGGTATGGTAATGGTGTTTGGATAGGAAGAACTAAGAGTATCAACTCCAGAAGGGGGTTTGAGATCATTTGGGATCCAAATGGGTGGACTGAAACTGATAGTAATTTCTCTATGAAGCAGGACATTATAGCATTAACTGATTGGTCGGGATACAGTGGAAGTTTTGTCCAACATCCTGAATTAACAGGAATGGATTGCATAAGGCCTTGTTTCTGGGTGGAATTAATCAGAGGGCAACCCAAGGAAAGCACAATCTGGGCTAGCGGAAGCAGCATCTCTTTCTGTGGCGTAAATAGTGAAACCGCAAGCTGGTCATGGCCAGACGGAGCTGATCTGCCATTCACCATTGACAAG
>cds_AKC44003_A/swine/Denmark/1085-1/2012_2012//_NA_H1N1_Swine_2012
ATGAATCCAAATCAGAAGATGATAATCATTAGTTCGATCTGTTTGATAAATGGAATTGCTAGCTTGATATTACAAGTTGGAAACATAATCTCAATATGGATTAGCCATTCAATTCAGATTGGGAACCAAAACCAGACTGAAACATGCAATCAAACCACCATTAACAACAATTTTGTTGCTGGACAGGCAGTTGTTTCAGTGAAGTTGGCAGGCAGTTCGTCTCTCTGCCCTGTTAGTGGGTGGGCCATATACAGTAAAGATAACAGTGTAAGAATCGGTTCCAAGGGGGATGTGTTTGTTATAAGAGAGCCATTCATCTCATGCTCCCACTTGGAATGTAGAACCTTTTTCTTGACTCAAGGGGCCCTGTTGAATGACAAACATTCTAATGGAACCATTAAAGACAGAAGCCCCTACCGAACCCTAATGAGTTGTCCTATTGGTGAAGTCCCCTCTCCGTACAACTCAAAATTTGAGTCAGTTGCTTGGTCAGCAAGTGCTTGCCATGATGGCACCAGTTGGTTAACAATTGGAATTTCTGGCCCAGACAATGGGGCAGTGGCTGTATTGAAATACAATGACATAATAACAGACACTATCAAGAGTTGGAGAAACAACATATTGAGAACACAAGAGTCTGAATGTGCATGCGTAAATGGCTCTTGCTTTACTGTAATGACCGATGGACCAAGTAATGGGCAGGCCTCATACAAGATCTTCAAAATAGAAAAGGGGAAAGTAATCAAATCAGTCGAGTTGAATGCCCCTAATTATCACTATGAGGAATGTTCCTGTTATCCTGATTCTGGTGAAATCATATGTGTATGCAGGGACAATTGGCATGGATCGAATCGACCGTGGGTGTCTTTCAATCAGAATCTGGAATATCAAATAGGATATATATGCAGTGGAGTTCTCGGAGATAACCCGCGCCCTAATGACAGAACAGGCAGCTGTGGTCCAGTATTGCTTAATGGAGCTAATGGGGTAAAAGGGTTTTCGTTTAAATACGGCAATGGTGTTTGGATAGGGAGAACTAAAAGCACTAGTTCAAGGAGCGGTTTTGAAATGATTTGGGACCCAAATGGATGGACTGGAACAGACAATAACTTCTTAGTAAAGCAAGATATCGTAGGAATGACTGATTGGTCAGGATACAGTGGCAGTTTTGTTCAGCATCCAGAACTAACCGGGATGAATTGTATGAGACCTTGCTTCTGGGTTGAACTGATCAGAGGGCGACCCAAAGAGAACACAATCTGGACTAGCGGAAGCAGCATATCCTTTTGTGGTGTAAATAGTGACACTGTGGATTGGTCTTGGCCAGACGGTGCTGAGTTGCCATTTATCATTGACAAG
>cds_AKC44000_A/swine/Denmark/10169-3/2012_2012//_NA_H1N1_Swine_2012
ATGAATCCAAATCAAAAGATAATAACCATTGGTTCGATCTGTATGACAATTGGAGTTGCCAGCTTGATATTACAAATTGGGAACATAATCTCAATATGGATTAGCCATTCAATCCAAGTTGAGAATCAAAGTCAACCAGAAACATGCAATCAAAGCACCATTAACTACAATTTTGGTGCTGGACAGACAGCAGTTTCAGCGAAATTAGCGGGCAACTCTTCTCTCTGCCCTGTTAGTGGATGGGCTATATACAGTAAAGATAACAGTGTAAGAATCGGTTCCAAGGGGGATGTGTTTGTCATAAGAGAGCCATTCGTATCATGCTCCCACTTGGAATGTAGAACATTCTTCTTGACTCAAGGGGCCCTGCTAAATGACAAACATTCTAATGGAACCATTAAAGACAGAAGCCCTTATCGAACCCTAATGAGCTGTCCTATTGGTGAAGTTCCCTCTCCATACAACTCAAAGTTTGAGTCAGTTGCTTGGTCAGCAAGTGCTTGCCATGACGGCACCAGCTGGCTGACAATTGGAATTTCTGGCCCGGATAATGGGGCAGTGGCTGTGCTGAAATACAATGACATAATAACAGACACTATCAAGAGTTGGAGAAACAACATATTGAGAACACAAGAGTCTGAATGTGCATGCATGAATGGTTCTTGCTTTACTGTAATGACTGATGGACCAAGTAACGGACAGGCCTCATACAAAATCTTCAAAATAGTAAAAGGGAAAGTAGTCAAATCAATAGAGTTGAATGCCCCTAATTATCATTATGAAGAATGCTCCTGTTATCCTGATTCTGGTGAAATCACATGTGTGTGCAGAGACAATTGGCATGGCTCGAATCGACCATGGTTATCTTTCAATCAGAATCTTGAGTATCAAATAGGATACATATGCAGTGGGATTTTCGGAGACAATCCGCGCCCTAATGATGGGACAGGCAGTTGTGGTCCAGTATCTTCTAATGGAGCAAATGGGGTAAAAGGGTTTTCGTTCAAATACGGCAATGGTGTTTGGATAGGGAGAACTAAGAGCACTAATTCGAGGAGCGGGTTTGAAATAATTTGGGATCCGAACGGATGGACTGAAACAGACAGTAACTTCTCAGTAAAGCAAGATATCGTAAAGATAACTGATTGGTCAGGATACAGCGGGAGTTTTGTTCAGCATCCAGAACTAACCGGATTGGATTGTATAAGGCCTTGCTTCTGGGTTGAATTGATCAGAGGTCGACCCAAAGAGAACACGATCTGGACTAGCGGAAGCAGCATATCCTTTTGTGGTGTAAATAGTGACACTGTGGATTGGTCTTGGCCAGACGGTGCTGAGTTGCCATTTACCATTGACAAG
>cds_AKC43999_A/swine/Denmark/101048-2/2011_2011/04/_NA_H1N1_Swine_2011
ATGAATCCGAATCAAAAGATAATAACCATTGGTTCGATCTGTATGACAATTGGAATTGCCAACTTGATATTGCAAATTGGAAACATAATCTCAATATGGAATAGCAATTCAATTCAAGTTGAGAATCAAAATCAGCCTGAGACATGCAATCAAAGCGTCATTAATAACAATTTCATTGCTGAACAAGCATTAGTTTCAGTGAACTTAGCGGGCAATTCTCCTCTCTGTCCTGTTAGTGGGTGGGCTATACATAGTAAAGATAACAGTGTAAGAATCGGTTCCAAGGGGGATGTGTTTGTCATAAGAGAGCCATTCATCTCTTGCTCTCACTTGGAATGCAGAACCTTCTTCTTGACTCAAGGGGCCTTGCTGAATGACAAACATTCTAATGGAACCATTAAAGACAGAAGCCCATATCGGACCCTGATGAGTTGTCCTATTGGTGAAGTTCCTTCCCCATACAACTCAAGGTTTGAGTCAGTTGCTTGGTCAGCCAGTGCTTGCCATGATGGCATCAGTTGGCTAACAATCGGAATTTCTGGCCCAGACAACGGGGCAGTGGCTGTATTGAAATACAATGACATAATAACAGACACTATAAAAAGTTGGAAAAACAGTATATTGAGAACACAAGAGTCCGAATGTGTATGCATAAACGGTTCTTGCTTTACTGTAATGACTGATGGACCAAGTAATAGGCAGGCCTCATACAAGATCTTCAAAATAGACAGGGGGAAAGTGGTCAAATCAGTTGAATTGAATGCCCCTAATTATCATTATGAAGAATGCTCCTGTTATCCTGACTCTGGTGAAATCATGTGTGTGTGCAGGGACAATTGGCATGGATCAAATAGACCGTGGGTGTCCTTTAATCAGAATTTGGAGTATAAAATAGGATATATATGCAGTGGGGTCCTCGGAGACAATCCGCGCCCTAATGATATGAAAGGCAGTTGTGGTCCAGTTCATTCTAATGGAGAAAATGGGGTAAAAGGGTTTTCTTTCAAATACGGCAATGGTGTCTGGATAGGGCGAACTAAAAGCATTAGTTCAAGGAGCGGTTTTGAGATGATTTGGGATCCAAACGGATGGACTGGAACAGACAAAAACTTTTCAGTAAAGCAAGATATCATAGGAACAACTGATTGGTCAGGATACAGCGGGAGTTTTGTTCAGCACCCAGAACTTACAGGACTGGATTGTATGAGACCTTGCTTTTGGGTTGAACTGATCAGAGGCCGCCCCAAAGAGAACACAATCTGGACTAGTGGGAGCAGCATATCCTTTTGTGGTGTAAATAGTGACACTGTAGGTTGGTCTTGGCCAGACGGTGCTGAGTTGCCATTTACCATTGACAAG
>cds_AKA63462_A/swine/Iowa/A01555526/2015_2015/02/03_NA_H1N1_Swine_2015
ATGAATACAAATCAAAGAATAATAACCATTGGGACAGTTTGCATGATAGTTGGAATAATCAGTCTATTGTTACAGATAGGAAATATAGTCTCGTTATGGGTTAGCCATTCACTTCAGGCCGGAAGGGAAAATCACACAGGGATGTGCAACCAAAGTGTTATTAATATCAAAATTGCTACTATACAGGATATGACTCCGATTATACTAGCCGGCAATTCATCACTTTGCCCAGTAAGTGGGTGGGCTGTATACAGCAAAGACAATAGCATAAGGATTGGTTCCAAAGGGGACATTTTTGTCATAAGAGAACCATTCATTTCATGCTCTCAATTGGAATGCAGAACCTTCTTTCTGACCCAAGGTGCTTTGCTGAATGACAAACATTCTAATGGAACCGTCAAGGACAGGAGTCCCTATAGAACCCTGATGAGCTGCCCCATCGGTGAAGCCCCATCTCCGTACAACTCAAGGTTCGAATCAGTTGCTTGGTCAGCAAGTGCATGCCATGATGGGATGGGATGGCTAACAATCGGGATCTCTGGTCCAGATAATGGAGCAGTAGCTGTTTTAAAATACAACGGTATAATAACAGATACAATAAAAAGTTGGAGAAACAAAATATTAAGAACACAAGAGTCGGAATGTGTTTGTATGAACGGTTCTTGTTTTACTGTATTAACTGATGGCCCAAGCAATGGGCAAGCTTCGTACAAAATATTTAAAGTGGAAAAAGGAAAAATAATTAAGTCAATTGAGCTGGATGCCCCCAATTACCACTATGAAGAATGCTCATGTTATCCTGATACAGGCAAAGTAATGTGTGTTTGCAGAGACAATTGGCATGCCTCGAACCGGCCATGGGTCTCTTTCAATCAGAATCTTGACTATCAAATAGGATACATATGCAGTGGAGTTTTCGGTGATAACCCTCGTTCCACTGATGGGAAGGGCAATTGTGGCCCAGTACTTTCTAATGGAGCAAATGGAGTGAAAGGATTCTCATATAGATATGGTAATGGTGTTTGGATAGGAAGAACTAAGAGTATCAACTCCAGAAGTGGATTTGAAATGATTTGGGATCCAAATGGGTGGACTGAAACTGATAGTAGTTTCTCTATGAAGCAGGACATTATAGCATTGAATGATTGGTCAGGATACAGTGGAAGTTTTGTCCAACATCCTGAATTAACAGGACTAAATTGCATAAGGCCTTGTTTCTGGGTGGAGTTAATCAGAGGGCAACCCAAGGAAAGCACAATCTGGGCCAGCGGAAGCAGCATCTCTTTCTGTGGCGTAAATAGTGACACCGCAAGCTGGTCATGGCCAGACGGAGCTGATCTGCCATTCGCCATTGACAAG
>cds_AJW32116_A/swine/France/22-120421/2012_2012/11/27_NA_H1N1_Swine_2012
ATGAATCCAAATCAGAAGATAATAATCATTAGCTCAATCTGTATGATAAATGGAATTGCTAGCTTGATATTACAAATTGGAAACATAATCTCAATATGGATTAGCCATTCAATTCAAACTGGGAACCAGAATCAGACCGAAGCATGCAATCAAAGCGTTATTAACAACAATTTTGTTGCTGGACAGACAGTAGTTTCAGTGAAACTAGCGGGCAGCTCTTCTCTCTGCCCTGTTAGTGGATGGGCTATATACAGTAAAGATAACAGTGTAAGAATCGGTTCCAAAGGGGATGTTTTTGTCATAAGAGAGCCATTCATCTCATGCTCCCACTTAGAATGTAGAACCTTCTTCTTAACTCAAGGGGCCCTGCTGAATGACAAACACTCCAATGGAACTGTTAAAGACAGAAGCCCCTATCGAACCCTAATGAGCTGTCCTATTGGTGAAGTCCCCTCTCCATACAACTCAAGGTTTGAGTCAGTTGCTTGGTCAGCAAGTGCTTGCCATGATGGCTCCAGTTGGTTGACAATTGGGATTTCTGGCCCAGACAATGGGGCAGTGGCTGTGCTGAAATACAATGACATAATAACAGACACTATCAAGAGTTGGAAAAACAACATATTGAGAACACAAGAGTCTGAATGTGCATGCTTGAATGGCTCTTGCTTTACTGTAATGACCGATGGACTAAGTAATGGGCAAGCCTCATACAAAATCTTCAGAATAGAAAAGGGGAAAGTAGTCAAATCAGTCGAGTTGAATGCTCCTAATTATCACTATGAGGAATGTTCCTGTTATCCTGACTCTGGTGAAATCATATGTGTGTGCAGGGACAATTGGCATGGCTCAAATCGACCATGGGTGTCTTTCAATCAGAATCTGGAGTATCAAATAGGATACATATGCAGTGGGGTTCTCGGAGACAATCCGCGTCCTAATGATAGAACAGGCAGTTGTGGTCCGGTATCTTCCCATGGGGCAAATGGGGTAAAAGGGTTTTCGTTTAAATACGGCGATGGTATTTGGATAGGGAGAACTAAAAGCACTAGTTCAAGGAGCGGTTTTGAGATGATTTGGGACCCAAACGGATGGACTGGAACAGACAATAATTTCTCATTAAAGCAGGATATCGTAGGAATAACTGACTGGACAGGATATAGCGGGAGTTTTGTCCAGCATCCAGAATTAACTGGATTGGATTGTATTAGACCTTGCTTCTGGGTTGAACTAATCAGAGGGAGACCCAAAGAGAACACAATCTGGACTAGCGGGAGCAGCATATCCTTTTGTGGTGTAAATAGTGACACTGTAAGCTGGTCTTGGCCAGACGGTGCTGAGTTGCCATTTACCATTGACAAG
>cds_AJI76415_A/swine/Iowa/9-0805/2009_2009/08/11_NA_H1N1_Swine_2009
ATGAATACAAATCAAAGAATAATAACCATTGGTACAGTTTGTCTGATAGTTGGAATAATTAGTCTATTGTTACAGATAGGAAACATGGTTTCGTTATGGATCAGCCATTCAATTCAGACTGGAGGGAAAAATCACACTGAGATGTGCAACCAAGATGTCATTAATACCAAAATTGTTAATGTACAGGACGTGGTTTCAGTAATATTAACCGGCAATTCCTCTCTTTGCCCAATAAGTGGGTGGGCTATATACAGCAAAGACAATAGCATAAGGATTGGTTCTAAAGGGGACATTTTTGTCATAAGAGAACCATTCATTTCATGCTCTCACTTGGAATGCAGAACTTTTTTTCTGACCCAAGGTGCTTTGCTGAATGACAAGCATTCTAATGGAACCGTCAAGGACAGGAGTCCCTATAGAACCTTAATGAGCTGCCCCATCGGTGAAGCTCCATCTCCATATAACTCACGGTTCGAATCAGTTGCTTGGTCAGCAAGTGCATGCCATGATGGGATGGGATGGCTGACAATCGGAATCTCCGGTCCAGATAATGGAGCAGTAGCTGTTTTAAAATACAACGGTATAATAACAGATACAATAAAAAGTTGGAGAAACAAAATATTAAGAACACAAGAGTCAGAATGTGTTTGTATGAACGGTTCTTGTTTTACTGTATTAACTGATGGCCCAAGCAATGGGCAAGCATCGTACAAAATATTCAAGATGAAAAAAGGAAAAATAATTAAATCAATTGAACTGGATGCACCCAATTACCACTATGAGGAATGCTCCTGTTATCCTGATGCAGGCAAAGTAATGTGTGTTTGCAGAGACAACTGGCATGCCTCGAACCGGCCATGGGTCTCTTTCGATCAGAATCTTGATTATCAAATGGGGTACATATGCAGTGGGGTTTTCGGTGATAACCCGCGTTCTAATGATGGAAAGGGCAATTGTGGCCCAGTTCATTCTAATGGAGCAAATGGAGTGAAAGGATTCTCATATAGATATGGTAATGGTGTTTGGATAGGAAGAACTAAAAGTATCAACTCCAGAAGTGGGTTTGAAATGATTTGGGATCCAAATGGGTGGACTGGAACTGATAGTAGTTTCTCTATGAAGCAGGATATTATAGCATTAACTGATTGGTCAGGATACAGTGGAAGTTTTGTCCAACATCCTGAGTTAACAGGAATGAATTGCATAAGGCCCTGTTTCTGGGTAGAATTAATCAGAGGGCAACCAAAGGAAAACACAATCTGGGCTAGCGGAAGCAGCATCTCTTTCTGTGGAGTGAATGGTGAAACAGCAAGCTGGTCATGGCCAGACGGAGCTGATCTGCCATTCACCATTGACAAG
>cds_AJI76369_A/swine/Tianjin/45/2011_2011/11/15_NA_H1N1_Swine_2011
ATGAATCCAAATCAGAAGATAATAACCATTGGTTCGATCTGTATGACAATTGGAATAGCCAGCTTGATATTACAAATTGGAAACATAATATCAATATGGATTAGCCACTCAATTCAAACTGAGAATCAAAATCAGCCTGAAATATGCAATCAAAACGTCATTAACACTAATTTTGTTACTGAACAGGCAGTAGTTTCAGTGAAATTAGCGGGCAATTCCTCTCTCTGTCCTGTTAGTGGATGGGCTATATACAGTAAAGATAATAGTGTACGAATCGGTTCCAAGGGGGATGTGTTTGTCATAAGGGAGCCATTCATTTCATGCTCCCACTTGGAATGCAGAACTTTCTTCTTAACTCAAGGGGCCCTTCTGAATGACAAACATTCTAACGGAACAATTAAGGACAGAAGCCCATATCGAACATTGATGAGCTGTCCTATTGGTGAGGTTCCTTCTCCATACAACTCAAGGTTTGAGTCAGTCGCTTGGTCAGCAAGTGCCTGCCATGATGGCACAAGTTGGCTAACAATTGGAATTTCTGGCCCAGATAATGGGGCAGTGGCTGTGCTGAAATACAATGGCATAATAACAGACACTATCAAGAGTTGGAGAAAGAACATATTAAGAACACAAGAGTCTGAATGTGCATGCGTTAATGGTTCTTGCTTTACAGTAATGACTGATGGACCAAGTAATGGGCAGGCCTCGTACAAGGTCTTTAAGATAGAAAGGGGGAAAGTAGTCAAATCAGTTGAGTTGAATGCCCCTAATTATCACTATGAGGAATGCTCCTGTTATCCTGAATCTAGTGAAATCACATGTGTGTGTAGAGATAATTGGCATGGCTCAAATCGGCCGTGGGTGTCATTTAATCAGAATCTGGAATATCAAATGGGATACATATGCAGTGGGATTTTCGGAGATAATCCACGCCCTAATGACAAAACAGGCAGTTGTGGTCCAGTATTTTCTAATGGGGCAAATGGGGTAAAAGGATTTTCATTTAAATACGGCAATGGTGTTTGGATAGGGAGAACTAAAAGCACTAGTTCAAGGATGGGTTTTGAGATGATTTGGGATCCGGATGGATGGACCAAAACAGATGATAAATTCTCAGTAAAACAAGATATCATAGGAATAACTGATTGGTCAGGATACAGTGGGAGTTTTGTTCAACACCCGGAATTGACCGGACTGGACTGTATGAGGCCTTGCTTTTGGGTTGAACTAATCAGAGGGCAACCCAAAGAGAACACAATCTGGACTAGCGGGAGTAGCATATCCTTTTGTGGTGTAAATAGTGACACAGTGGGTTGGTCTTGGCCAGACGGTGCTGAGTTGCCATTCACCATTGACAAG
>cds_AJI76239_A/swine/Hunan/285/2013_2013/01/15_NA_H1N1_Swine_2013
ATGAATCCAAATCAGAAGATAATAACCATTGGTTCGATTTGTATGACAATTGGAATAGCCAGCTTGATATTACAAATTGGAAACATAATATCAATATGGATTAGCCACTCAATTCAAACTGAGAATCAAAATAAGCCTGAAATATGCAATCAAAACGTCATTAACACTAATTTTGTTGCTGAACAGGTAGTAGCTTCAGTGAAATTAGTGGGCAATTCCTCTCTCTGTCCTGTTAGTGGATGGGCTATATACAGTAAAGATAATAATGTGCGAATCGGTTCCAAGGGGGATGTGTTTGTCATAAGGGAGCCATTCATTTCATGCTCCCACTTGGAATGCAGAACTTTCTTCTTAACTCAAGGGGCCCTTCTGAATGACAAACATTCTAATGGAACAATTAAGGACAGAAGCCCATATCGAACATTGATGAGCTGTCCTATTGGTGAGGTTCCTTCTCCATACAACTCAAGGTTTGAGTCAGTCGCTTGGTCAGCAAGTGCCTGCCATGATGGCACAAGTTGGCTAACAATTGGAATTTCTGGGCCAGATAATGGGGCAGTGGCTGTGCTGAAATACAATGGTATAATAACAGACACTATCAAGAGTTGGAGAAAGAACATATTAAGAACACAAGAGTCTGAATGTGCATGCGTTAATGGTTCTTGCTTTACAATAATGACTGATGGACCAAGTAATGGGCAGGCCTCGTACAAGGTCTTTAAGATAGAAAGGGGGAAAGTAGTCAAATCAGTTGAGTTGAATGCCCCTAATTATCACTATGAGGAATGCTCCTGTTATCCTGAATCTAGTGAAATCATATGTGTGTGTAGAGATAATTGGCATGGCTCAAATCGGCCGTGGGTGTCATTTAATCAGAATTTGGAATATCAAATGGGATACATATGCAGTGGGATTTTCGGAGATAATCCACGCCCTAATGACAAAACAGGCAGTTGTGGTCCAGTATTTTCTAATGGGGCAAATGGGGTAAAAGGATTTTCATTTAGATACGGCAATGGTGTTTGGATAGGGAGAACTAAAAGCACTAGTTCAAGGATGGGTTTTGAGATGATTTGGGATCCGGATGGATGGATCAGAACAGATGATAAATTCTCAGTAAAGCAAGATATCATAGGAATAACTGATTGGTCAGGATACAGTGGGAGTTTTGTTCAACACCCGGAATTGACCGGACTGGACTGTATGAGGCCTTGCTTTTGGGTTGAACTAATCAGAGGGCGACCCAAAGAGAACACAATCTGGACTAGCGGGAGTAGCATATCCTTTTGTGGTGTAAATAGTGACACAGTGGGTTGGTCTTGGCCAGACGGTGCTGAGTTGCCATTCACCATTGACAAG
>cds_AJI76179_A/swine/Heilongjiang/27/2012_2012/05/14_NA_H1N1_Swine_2012
ATGAATCCAAATCAGAAGATAATAACCATTGGTTCGATCTGTATGACAATTGGAATAGCCAGCTTGATATTACAAATTGGAAACATAATATCAATATGGATCAGCCACTCAATTCAAACTGGGAATCAGAATCAGCCTGAAATATGCAATCAAAACGTCATTACCACTAATTTTGTTGCTGAACAGGCAGTAGCTTCAGTGAAGTTAGCGGGTAATTCCTCCCTCTGTCCTGTCAGTGGATGGGCTATATACAGTAAAGATAATAGTGTAAGAATCGGTTCCAAGGGGGATGTGTTTGTCATAAGGGAGCCATTCATTTCATGCTCTCACTTGGAATGCCGAACTTTCTTCTTAACTCAAGGGGCCCTTCTGAATGACAAACATTCTAACGGAACAATTAAGGACCGAAGCCCATATCGAACATTGATGAGCTGTCCTATTGGTGAAGTTCCTTCTCCATACAACTCAAGGTTTGAGTCAGTCGCTTGGTCAGCAAGTGCCTGCCATGATGGCACAAATTGGCTAACAATTGGAATTTCTGGCCCAGATAATGGGGCAGTGGCTGTGCTGAAATACAATGGCATAATAACAGACACTATCAAAAGTTGGAGAAAAAACATATTAAGAACACAAGAGTCTGAATGTGCATGCGTTAATGGTTCTTGCTTTACAGTAATGACTGATGGACCAAGTAATGGGCAGGCCTCGTACAAGGTCTTTAAGATAGAAAGGGGAAAAGTAGTCAAATCAGTTGAGTTGAATGCCCCTAATTATCACTATGAGGAATGCTCCTGTTATCCTGAATCTGGTGAAATCACATGTGTGTGTAGGGATAATTGGCATGGCTCAAATAGGCCGTGGGTGTCATTTAATCAGAATCTGGAATATCAAATGGGATACATATGCAGTGGGATTTTCGGAGACAATCCACGCCCTAATGATAAAACAGGCAGTTGTGGTCCAGTATTTTCTAATGGGGCAAATGGGGTAAAAGGATTTTCGTTTAAATACGGCAATGGTGTTTGGATAGGGAGAACTAAAAGCATTAGTTCAAGGATGGGTTTTGAGATGATTTGGGATCCGGACGGATGGACCGGAACAGACGATAAATTCTCAGTAAAGCAAGATATCATAGGAATAACTGATTGGTCAGGATACAGTGGGAGTTTTGTTCAACATCCAGAATTGACCGGACTGGACTGTATGAGGCCTTGCTTTTGGGTTGAACTAATCAGAGGGCGACCCAAAGAGAACACAATCTGGACTAGCGGGAGTAGCATATCCTTTTGTGGTGTAAATAGTGACACAGTGGGTTGGTCCTGGCCAGACGGTGCTGAGTTGCCATTCACCATTGACAAG
>cds_AJI76119_A/swine/Guangdong/109/2013_2013/01/15_NA_H1N1_Swine_2013
ATGAATCCAAATCAGAAGATAATAACCATTGGTTCGATCTGTATGACAATTGGAATAGCCAGCCTGATATTACAAATTGGAAACATAATATCAATATGGATTAGCCACTCAATTCAAACTGAGAATCAAAATAAGCCTGAAATATGCAATCAAAACGTCATTAACACTAATTTTGTTGCTGAACAGGCAGTAGCTTCAGTGAAATTAGTGGGCAATTCCTCTCTCTGTCCTGTTAGTGGATGGGCTATATACAGTAAAGATAATAGTGTACGAATCGGTTCCAAGGGGGATGTGTTTGTCATAAGGGAGCCATTCATTTCATGCTCCCACTTGGAATGCAGAACTTTCTTCTTAACTCAAGGGGCCCTTCTGAATGACAAACATTCTAATGGAACAATTAAGGACAGAAGCCCATATCGAACATTGATGAGCTGTCCTATTGGTGAGGTTCCTTCTCCATACAACTCAAGGTTTGAGTCAGTCGCTTGGTCAGCAAGTGCCTGCCATGATGGCACAAGTTGGCTAACAATTGGAATTTCTGGCCCAGATAATGGGGCAGTGGCTGTGCTGAAATACAATGGCATAATAACAGACACTATCAAGAGTTGGAGAAAGAACATATTAAGAACACAAGAGTCTGAATGTGCATGCGTTAATGGTTCTTGCTTTACAATAATGACTGATGGACCAAGTAATGGGCAGGCCTCGTACAAAGTCTTTAAGATAGAAAGGGGGAAAGTAGTCAAATCAGTTGAGTTGAATGCCCCTAATTATCACTATGAGGAATGCTCCTGTTATCCTGAATCTAGTGAAATCACATGTGTGTGTAGAGATAATTGGCATGGCTCAAATCGGCCGTGGGTGTCATTTAATAAGAATCTGGAATATCAAATGGGATACATATGCAGTGGGATTTTCGGAGATAATCCACGCCCTAATGACAAAACAGGCAGTTGTGGTCCAGTATTTTCTAATGGAGCAAATGGGGTAAAAGGATTTTCATTTAGATACGGCAATGGTGTTTGGATAGGGAGAACTAAAAGCACTAGTTCAAGGATGGGTTTTGAGATGATTTGGGATCCGGATGGATGGATCAGAACAGATGATAAATTCTCAATAAAGCAAGATATCATAGGAATAACTGATTGGTCAGGATACAGTGGGAGTTTTGTTCAACACCCGGAATTGACCGGACTGGACTGTATGAGGCCTTGCTTTTGGGTTGAACTAATCAGAGGGCGACCCAAAGAGAACACAATCTGGACTAGCGGGAGTAGCATATCCTTTTGTGGTGTAAATAGTGACACAGTGGGTTGGTCTTGGCCAGACGGTGCTGAGTTGCCATTCACCATTGACAAG
>cds_AJI76069_A/swine/Guangdong/5/2013_2013/01/14_NA_H1N1_Swine_2013
ATGGATCCAAATCAGAAGATAATAACCATTGGTTCGATCTGTATGACAATCGGAATAGCCAGTCTGATTTTACAAATTGGAAACATAATATCAATATGGATTAGCCACTCAACTCAAACTGGAAATCAGAATCAGCCTGAAATGTGCAATCAAAGCGTCATTAACACTAATTTTGTTGCTGAACAGGCAGTAATTTCAGTGAAATTAGCGGGCAATTCCTCTCTTTGTTCTGTTAGTGGATGGGCTATATACAGTAAAGATAATGGTGTAAGAATTGGCTCCAAGGGGGATGTGTTTGTCATAAGAGAGCCATTCATCTCTTGCTCCCACATAGAATGCAGAACTTTCTTCTTAACTCAAGGGGCCCTTCTGAATGACAAACATTCTAATGGAACCATTAAGGACAGGAGTCCATATCGAACCTTGATGAGTTGTCCTATTGGTGAAGTCCCTTCTCCATACAACTCAAGGTTTGAATCAGTCGCTTGGTCAGCAAGTGCCTGCCATGATGGCATCAATTGGCTAACAATTGGAATTTCTGGCCCAGATAATGGGGCAGTGGCTGTGCTGAAATACAATGGCATAATAACAGACACTATCAAGAGTTGGAGAAAAAACATATTAAGAACACAAGAGTCTGAATGTGCATGCGTGAATGGTTCTTGCTTTACTGTAATGACCGATGGACCAAGTAATGGGCAAGCCTCATACAAGATCTTTAAAATAGAAAAGGGGAAAATAGTTAAATCCGTTGAGTTGAATGCCCCTAATTATCACTATGAGGAATGCTCCTGTTATCCTGAATCTGGTGAAATCACATGTGTGTGTAGGGACAATTGGCATGGCTCAAATCGGCCGTGGGTTTCTTTTAATCAGAACCTGGAGTATCAAATAGGATACATATGCAGTGGGATTTTCGGAGACAATCCGCGCCCTAATGATAAGACAGGCAGTTGTGGCCCAGTATCTCCTAATGGAGCAGATGGGGTAAAAGGATTTTCGTTTAAATACGGCAATGGTGTTTGGATAGGGAGAACTAAAAGCACCAGTTCAAGGAAGGGCTTTGAGATGATTTGGGATCCCAACGGATGGACCGAAACAGACGATAACTTCTCAGTAAAACAAGATATCATAGGAATAACTGATTGGTCAGGATATAGTGGGAGTTTTGTTCAGCATCCAGAATTGACCGGACTGAACTGTATTAGGCCTTGTTTTTGGGTTGAGCTAATCAGAGGACGACCCAAAGAGAACACAATCTGGACTAGCGCAAGCAGCATATCCTTTTGTGGTGTAAATAGTGAAACAGTAGGTTGGTCTTGGCCAGACGGTGCTGAGTTGCCATTCACCATTGACAAG
>cds_AJD77927_A/swine/Iowa/A01566813/2014_2014/11/26_NA_H1N1_Swine_2014
ATGAGTACAAATCAAAGAATAATAACCATTGGGACAGTTTGCATGATAGTTGGAATGATCAGTCTATTGTTACAGATAGGAAACATAGTCTCGTTATGGATTAGCCATTCAATTCAGACCGGATGGGAAAATCAAACTGGGATGTGCAACCAAAGTGTCATTAATATCAAAATTGCTACTATACAGGATGTGACTCCGATTATACTAGCCGGCAATTCATCACTTTGCCCAGTAAGTGGGTGGGCTGTATACAGCAAAGACAATAGCATAAGGATTGGTTCTAAAGGGGACATTTTTGTCATAAGAGAACCATTCATTTCATGCTCTCAATTGGAATGCAGAACCTTCTTTCTGACTCAAGGTGCTTTGCTGAATGACAAACATTCTAATGGAACCGTCAAGGACAGGAGTCCCTATAGAACCCTGATGAGCTGCCCCATCGGTGAAGCCCCATCTCCGTACAACTCAAGGTTCGAATCAGTTGCTTGGTCAGCAAGTGCATGCCATGATGGGATGGGATGGCTAACAATCGGGATCTCTGGTCCAGATAATGGAGCAGTAGCTGTTTTAAAATACAACGGTATAATAACAGATACAATAAAGAGTTGGAGAAACAAAATATTAAGAACACAAGAGTCGGAATGTGTTTGTATGAATGGTTCTTGTTTTACTGTATTAACTGATGGCCCAAGCAATGGGCAAGCCTCGTACAAAATATTTAAAGTGGAAAAAGGAAAAATAATTAAGTCAATTGAGCTGGATGCCCCCAATTACCACTATGAAGAATGCTCATGTTATCCTGATACAGGCAAAGTAATGTGTGTTTGCAGAGACAATTGGCATGCTTCGAATCGGCCATGGGTCTCTTTCAATCAGAATCTTGACTATCAAGTAGGATACATATGCAGTGGAGTTTTCGGTGATAACCCTCGTTCCACTGATGGGAAGGGCAATTGTGGCCCAGTACTTTCTAATGGAGCAAATGGAGTGAAAGGATTCTCATATAGATATGGTAATGGTGTTTGGATAGGAAGAACTAAGAGTATCAACTCCAGAAGTGGATTTGAAATGATTTGGGATCCAAATGGGTGGACTGAAACTGATAGTAGTTTCTCCATGAAGCAGGACATTATAGCATTGAATGATTGGTCAGGATACAGTGGAAGTTTTGTCCAACATCCTGAATTAACAGGAATGAATTGCATAAGGCCTTGTTTTTGGGTGGAGTTAATCAGAGGGCAACCCAAGGAAAGCACAATCTGGGCTAGCGGAAGCAGCATCTCTTTCTGTGGCGTAAATAGTGAAACTGCAAGCTGGTCATGGCCAGACGGAGCTGATCTGCCATTCGCCATTGACAAG
>cds_AJD77923_A/swine/Minnesota/A01566725/2014_2014/11/24_NA_H1N1_Swine_2014
ATGAATACAAATCAAAGAATAATAACCATTGGGACAGTTTGCATGATAATTGGAATAATCAGTCTATTGTTGCAGATAGGAAACATAGTCTCGTTATGGATTAGCCATTCAATTCAAACCGGATGGGAAAATCACACTGAGATGTGCAACCAAAGTGTCATTAATATCAAAATTGCTAATACACAGGATGTGACTTCGATTATACTAGCCGGCAATTCCTCACTTTGCCCAGTAAGTGGGTGGGCTGTATACAGCAAAGACAATAGCATAAGGATTGGTTCTAAAGGGGACATTTTTGTCATAAGAGAACCATTCATTTCATGCTCTCAATTGGAATGCAGAACCTTTTTTCTGACTCAAGGCGCTTTGCTGAATGACAAACATTCTAATGGAACCGTCAAGGACAGGAGTCCATATAGAACCCTGATGAGCTGCCCCATCGGTGAAGCCCCATCTCCGTACAACTCAAGGTTTGAATCAGTTGCTTGGTCAGCAAGTGCATGCCATGATGGGATGGGATGGCTAACAATCGGAATCTCTGGTCCAGATAATGGAGCAGTAGCTGTTTTAAAATACAACGGTATAATAACAGATACAATAAAAAGTTGGAGAAACAAAATATTAAGAACACAAGAGTCGGAATGTGTTTGCATGAACGGTTCTTGTTTTACTGTATTAACTGATGGTCCAAGCAATGGGCAAGCCTCGTACAAAATATTTAAAGTGGAAAAAGGAAAAATAATTAAGTCAATTGAGCTGGATGCCCCCAATTACCACTATGAGGAATGCTCATGTTATCCTGATACAGGCAAAGTAATGTGTGTTTGCAGAGACAATTGGCATGCCTCGAACCGGCCATGGGTCTCTTTCAATCAGAATCTTGACTATCAAATAGGTTACATATGCAGTGGAGTTTTCGGTGACAACCCGCGTTCCAATGATGGTAAGGGCAATTGTGGCCCAGTACTTTCTAATGGAGCAAATGGAGTGAAAGGATTCTCATATAGATATGGTAATGGTGTTTGGATAGGAAGAACTAAGAGTATCAACTCCAGAAGTGGGTTTGAAATGATTTGGGATCCAAATGGGTGGACTGAAACTGATAGTAGTTTCTCTATGAAACAGGACATTATAGCATTGAATGATTGGTCAGGATACAGTGGAAGTTTTGTCCAACATCCTGAATTAACAGGAATGAATTGCATAAGGCCTTGTTTCTGGGTGGAATTAATCAGAGGGCAACCCAAGGAAAGCACAATCTGGGCTAGCGGAAGCAGCATCTCTTTCTGTGGCGTAAATAGTGAAACCGCAAACTGGTCATGGCCAGACGGAGCTGATCTGCCATTCACCATTGACAAG
>cds_AIZ07052_A/swine/Indiana/30-0824/2011_2011/08/22_NA_H1N1_Swine_2011
ATGAATCCAAACCAAAAGATAATAACCATTGGTTCGGTCTGTATGACAATTGGAATGGCTAACTTAATATTACAAATTGGAAACATAATCTCTATATGGATTAGCCACTCAATTCAACTTGGGAATCAAAATCAGATTGAAACATGCAACCAAAGCGTCATTAGCACCAACTTTGCTGCTGGACAGTCAGTGGTCTCCTTGAAATTAGCGGGCAATTCCTCTCTCTGCCCTGTTAGTGGATGGGCTATATACAGTAAAGACAACAGTATAAGAATCGGTTCCAAGGGGGATGTGTTTGTCATAAGGGAACCATTCATATCATGCTCCCCCTTGGAATGCAGAACCTTCTTCTTGACTCAAGGGGCCTTGCTAAATGACAAACATTCCAATGGAACCATTAAAGACAGGAGCCCATATCGAACCCTAATGAGCTGTCCTATTGGTGAAGTTCCCTCTCCATACAACTCAAGATTTGAGTCAGTCGCTTGGTCAGCAAGTGCTTGTCATGATGGCATCAATTGGCTAACAATTGGAATTTCTGGCCCAGACAATGGGGCAGTGGCTGTGTTAAAGTACAACGGCATAATAACAGACACTATCAAGAGTTGGAGAAACAATATATTGAGAACACAAGAGTCTGAATGTGCATGTGTAAATGGTTCTTGCTTTACCATAATGACCGATGGACCAAGTAATGGACAGGCCTCATACAAGATCTTCAGAATAGAAAAGGGAAAGATAGTCAAATCAGTCGAAATGAATGCCCCTAATTATCACTATGAGGAATGCTCCTGTTATCCTGATTCTAGTGAAATCACATGTGTGTGCAGGGATAACTGGCATGGCTCGAATCGACCGTGGGTGTCTTTCAACCAGAATCTGGAATATCAAATAGGATACATATGCAGTGGGATTTTCGGAGACAATCCACGCCCTAATGATAAGACAGGCAGTTGTGGTCCAGTATCGTCTAATGGAGCAAATGGAGTAAAAGGATTTTCATTCAAATACGGCAATGGTGTTTGGATAGGGAGAACTAAAAGCATTAGTTCAAGAAAAGGTTTTGAGATGATTTGGGACCCAAACGGATGGACTGGGACAGACAATAACTTCTCAATAAGGCAAGATATCGTAGGAATAAATGAGTGGTCAGGATATAGCGGGAGTTTTGTTCAGCATCCAGAACTAACAGGGCTGGACTGTATAAGACCTTGCTTCTGGGTTGAACTAATCAGAGGGCGACCCAAAGAGAACACAATCTGGACTAGCGGGAGCAGCATATCCTTTTGTGGTGTAAACAGTGACACTGTGGGTTGGTCTTGGCCAGACGGTGCTGAGTTGCCATTTACCATTGACAAG
>cds_AIQ77858_A/swine/North_Carolina/A01476202/2014_2014/08/05_NA_H1N1_Swine_2014
ATGAATACAAATCAAAGAATAATAACCATTGGGACAGTTTGTATGATAGTTGGTATAATCAGTTTATTGTTACAGATAGGAAACATAGTCTCATTATGGATTAACCATTCAATTCAGACCGAATGGGAAAATCACACTGAGATGTGCAGCCAAAGTGTCATTAATACCAACACTGCTACCATACAGGACGTGACTTCGATTATACTAGCCGGCAATTCCTCACTTTGCCCAGTAAGTGGATGGGCTATATACAGCAAAGACAATAGCATAAGAATTGGTTCTAAAGGGGACATTTTTGTCATAAGAGAACCATTCATTTCATGCTCTCAATTGGAATGCAGAACCTTTTTTCTGACCCAAGGTGCTTTGCTGAATGACAAGCATTCTAATGGAACCGTCAAAGACAGGAGTCCCTATAGAACCCTGATGAGCTGCCCCATCGGTGAAGCTCCATCTCCATACAACTCAAGGTTTGAATCAGTTGCTTGGTCAGCAAGTGCATGCCATGATGGGATGGGATGGCTAACAATCGGGATCTCTGGTCCAGATAATGGAGCAGTAGCTGTTTTAAAATACAACGGTATAATAACAGATACAATAAAAAGTTGGAGAAACAAAATATTAAGAACACAAGAGTCGGAATGTGTTTGTATGAACGGTTCTTGTTTTACTGTATTAACTGATGGGCCGAGCAATGGGCAAGCCTCGTACAAAATATTTAAAGTGGAAAAAGGGAAAATAATTAAGTCAATTGAGCTGGATGCCCCCAATTACCACTATGAGGAATGCTCATGTTATCCTGATACAGGCAAAGTAATGTGTGTTTGCAGAGACAATTGGCATGCCTCGAACCGGCCCTGGGTCTCTTTCAATCAGAATCTTGACTATCAAATAGGGTACATATGCAGCGGAGTTTTCGGTGATAACCCACGTTCTAATGATGGGAAGGGCAATTGTGGCCCAGTACTTTCTAATGGAGCAAATGGAGTGAAAGGATTCTCATATAGATATGGTAATGGTGTTTGGATAGGAAGAACTAAGAGTATCAACTCCAGAAAAGGGTTTGAGATCATTTGGGATCCAAATGGGTGGACTGAAACTGATAGTGATTTCTCTATGAAGCAGGACATTATAGCATCAACTGATTGGTCAGGATACAGTGGAAGTTTTGTCCAACATCCTGAATTAACAGGAATGAATTGCATAAGGCCTTGTTTCTGGGTGGAATTAATCAGAGGGCAACCCAAGGAGAGCACAATCTGGGCTAGCGGAAGCAGCATCTCTTTCTGTGGCGTAAATAGTGAAACCGCAAGCTGGTCATGGCCAGACGGAGCTGATCTGCCATTCACCATTGACAAG
>cds_AIE51731_A/swine/Guangdong/NS2541/2012_2012/07/26_NA_H1N1_Swine_2012
ATGAATCCAAATCAGAAGATAATAACCATTGGTTCGATCTGTATGACAATTGGGATAGCCAGCCTGATGTTACAAATTGGAAACATAATATCAATATGGATTAGCCATTCGATTCAAACTGGAAATCAGAAACAGCCTAAAATATGCAATCAAAGCACCATTAACACTAATTTTGTTGTCGAACAGGCAGTGGTTTCAGTGAAATTAGCGGGCAATTCCTCTCTCTGCTCTGTTAGTGGATGGGCTATATACAGTAAAGATAATAGTGTAAGAATCGGCTCCAAGGGGGATGTGTTTGTCATAAGAGAGCCATTCATCTCATGCTCCCACTTGGAATGCCGAACTTTCTTCTTAACTCAAGGGGCCCTTCTGAATGACAAACATTCTAACGGAACCGTTAAGGACAGAAGTCCATATCGAACCTTGATGAGCTGTCCCATTGGTGAGGTCCCTTCTCCATACAACTCAAGATTTGAATCAGTCGCTTGGTCAGCAAGTGCCTGCCATGATGGCTCCAATTGGCTAACAATTGGAATTTCCGGCCCAGATAATGGGGCAGTGGCTGTGCTAAAATACAATGGCATAATAACAGACACTATCAAGAGTTGGAGAAAAAACATATTAAGAACACAAGAATCTGAATGTGCATGTGTGAATGGTTCTTGCTTTACTGTAATGACCGATGGACCAAGTAGTGGGCAGGCTTCCTACAAGATCTTTAAGATAGAAAAGGGGAAAATAGTAAAATCAGTTGAGTTGAATGCTCCTAATTATCACTATGAAGAATGCTCCTGTTATCCTGAGTCTGGTGAAATCACTTGTGTGTGTAGGGATAATTGGCATGGCTCGAATCGGCCGTGGGTTTCTTTTAATCAGAACCTGGAGTATCAAATAGGATACATATGCAGTGGGGTTTTCGGAGACAATCCGCGCCCTAATGATAAGACAGGCAGTTGTGGCCCAGTATATTCTAATGGTACAAATGGGGTAAAAGGATTTTCGTTTAAATACGGCAATGGTGTTTGGATAGGGAGAACTAAAAGCACTAGTTCAAGGAGGGGTTTTGAGATGATTTGGGATCCAAACGGATGGACCGGAACAGATGACAAATTCTCAGTAAAACAAGATATCATAGGAATAACTAATTGGTCAGGATATAGTGGAAGTTTCGTTCAGCATCCAGAATTAACCGGACTGGACTGTATTAGACCTTGTTTTTGGGTTGAGCTAATCAGAGGACGACCCAAAGAAAACACAATCTGGACTAGCGCAAGCAGCATATCCTTTTGTGGTGTAAATAGTGAAACAGTAGGTTGGTCTTGGCCAGACGGTGCTGAGTTGCCATTCGCCATTGACAAG
>cds_AIE51672_A/swine/Hong_Kong/NS3815/2010_2010/12/16_NA_H1N1_Swine_2010
ATGAATCCAAACCAAAAGATAATAACCATTGGTTCGGTCTGTATGACAATTGGAATGGCTAACTTAATATTACAGATTGGGAACATAATCTCAATATGGATTAGCCACTCAATTCAACTTGGGAATCAAAATCAGATTGAAACATGCAATCAAAGCGTCATTAACACCAACTTTGCTGCTGGACAGTCAGTGGTTTCCGTGAAATTAGCGGGCAATTCCTCTCTCTGCCCTGTTAGTGGATGGGCTATATACAGTAAAGACAACAGTATAAGAATCGGTTCCAAGGGGGATGTGTTTGTCATAAGGGAACCATTCATATCATGCTCCCCCTTGGAATGCAGAACCTTCTTCTTGACTCAAGGGGCCTTGCTAAATGACAAACATTCCAATGGAACCATTAAAGACAGGAGCCCATATCGAACCCTAATGAGCTGTCCTATTGGTGAAGTTCCCTCTCCATACAACTCAAGATTTGAGTCAGTCGCTTGGTCAGCAAGTGCTTGTCATGATGGCATCAATTGGCTAACAATTGGAATTTCTGGTCCAGACAATGGGGCAGTGGCTGTGTTAAAGTACAACGGCATAATAACAGACACTATCAAGAGTTGGAGAAACAATATATTGAGAACACAAGAGTCTGAATGTGCGTGTGTAAATGGTTCTTGCTTTACTGTAATGACCGATGGACCAAGTGATGGACAGGCCTCATACAAGATCTTCAGAATAGAAAAGGGAAAGATAGTCAAATCAGTCGAAATGAATGCCCCTAATTATCACTATGAGGAATGCTCCTGTTATCCTGATTCTAGTGAAATCACATGTGTGTGCAGGGATAACTGGCATGGCTCGAATCGACCGTGGGTGTCTTTCAATCAGAATCTGGAGTATCAGATAGGGTACATATGCAGTGGGATTTTCGGAGACAATCCACGCCCTAATGATAAGACAGGCAGTTGTGGTCCAGTATCGTCTAATGGAGCAAATGGAGTAAAAGGGTTTTCATTCAAATACGGCAATGGTGTTTGGATAGGGAGAACTAAAAGCATTAGTTCAAGAAACGGTTTTGAGATGATTTGGGATCCGAACGGATGGACTGGGACAGACAATAAATTCTCAATAAAGCAAGATATCGTAGGAATAAATGAGTGGTCAGGATATAGCGGGAGTTTTGTTCAGCATCCAGAACTAACAGGGCTGAATTGTATAAGACCTTGCTTCTGGGTTGAACTAATCAGAGGGCGACCCAAAGAGAACACAATCTGGACTAGCGGGAGCAGCATATCCTTTTGCGGTGTAAACAGTGACACTGTGGGTTGGTCTTGGCCAGACGGTGCTGAGCTGCCACTTACCATTGACAAG
>cds_AIE51639_A/swine/Hong_Kong/NS3141/2010_2010/10/21_NA_H1N1_Swine_2010
ATGAATCCAAACCAAAAGATAATAACCATTGGCTCGGTCTGTATAACAATTGGAATGGCTAACTTAATATTACAAATTGGAAACATAATCTCAATATGGATTAGCCACTCAATTCAACTTGGGAATCAAAATCAGATTGAAACATGCAATCAAAGCGTCATTAACACCAACTTTGCTGCTGGACAGTCAGTGGTTTCCGTGAAATTAGCGGGCAATTCCTCTCTCTGCCCTGTTAGTGGATGGGCTATATACAGTAAAGACAACAGTATAAGAATCGGTTCCAAGGGGGATGTGTTTGTCATAAGGGAACCATTCATATCATGCTCCCACTTGGAATGCAGAACCTTCTTCTTGACTCAAGGGGCCTTGCTAAATGACAAACATTCCAATGGAACCATTAAAGACAGGAGCCCATATCGAACCCTAATGAGCTGTCCTATTGGTGAAGTTCCCTCTCCATACAACTCAAGATTTGAGTCAGTCGCTTGGTCAGCAAGTGCTTGTCATGATGGCATCAATTGGCTAACAATTGGAATTTCTGGCCCAGACAAAGGGGCAGTGGCTGTGTTAAAGTACAACGGCATAATAACAGACACTATCAAGAGTTGGAGAAACAATATATTGAGAACACAAGAGTCTGAATGTGCATGTGTAAATGGTTCTTGCTTTACTGTAATGACCGATGGACCAAGTGATGGACAGGCCTCATACAAGATCTTCAGAATAGAAAAGGGAAAGATAGTCAAATCAGTCGAAATGAATGCCCCTAATTATCACTATGAGGAATGCTCCTGTTATCCTGATTCTAGTGAAATCATATGTGTGTGCAGGGATAACTGGCATGGCTCGAATCGACCGTGGGTGTCTTTCAACCAGAATCTGGAATATCAGATAGGGTACATATGCAGTGGGATTTTCGGAGACAATCCACGCCCTAACGATAAGACAGGCAGTTGTGATCCAGTATCGTCTAATGGAGCAAATGGAGTAAAAGGATTTTCATTCAAATACGGCAATGGTGTTTGGATAGGGAGAACTAAAAGCATTAGTTCAAGAAACGGTTTTGAGATGATTTGGGATCCGAACGGATGGACTGGGACAGACAATAACTTCTCAATAAAGCAAGATATCGTAGGAATAAATGAGTGGTCAGGATATAGCGGGAGTTTTGTTCAGCATCCAGAACTAACAGGGCTTGATTGTATAAGACCTTGCTTCTGGGTTGAACTAATCAGAGGGCGACCCAAAGAGAACACAATCTGGACTAGCGGGAGCAGCATATCCTTTTGCGGTGTAAACAGTGACACTGTGGGTTGGTCTTGGCCAGACGGTGCTGAGTTGCCATTTACCATTGACAAG
>cds_AIE50906_A/swine/Hong_Kong/NS13/2012_2012/01/05_NA_H1N1_Swine_2012
ATGAATCCAAATCAGAAGATAATAACCATTGGTTCGATCTGTATGACAATTGGAATAGCCAGCTTGATATTACAAATTGGAAACATAATATCAATATGGATTAGCCACTCAATTCAAACTGAAAACCAGAATCAGCCTGAAATATGCAATCAAAATATCATTAACACTAATTTTGTTGCTGAACAGGCAGTAGCTTCAGTGAAATTAGCGGGCAATTCCTCCCTCTGTCCTGTTAGTGGATGGGCTATATACAGTAAAGATAATAGTATAAGAATCGGTTCCAAGGGGGATGTGTTTGTCATAAGGGAGCCATTCATTTCATGCTCCCACTTGGAATGCAGAACTTTCTTCTTGACTCAAGGGGCCCTTTTGAATGACAAACACTCTAACGGAACGATTAAGGACAGAAGCCCATATCGAACATTGATGAGCTGTCCTATTGGTGAAGTTCCTTCTCCATACAACTCAAGATTTGAGTCAGTTGCTTGGTCAGCAAGTGCCTGCCATGATGGCACAAGTTGGCTAACAATTGGAATTTCTGGCCCAGATAATGGGGCAGTGGCTGTGCTGAAATACAATGGCATAATAACAGATACTATCAAGAGTTGGAGAAAAAACATACTAAGAACACAAGAGTCTGAATGTGCATGTGTTAATGGTTCTTGCTTTACAGTAATGACTGATGGACCAAGTAATGGACAGGCCTCGTACAAGGTCTTTAAGATAGAAAAGGGGAAAGTAGTCAAATCAGTTGAGTTGAATGCCCCTAATTATCACTATGAGGAATGCTCCTGTTATCCTGAATCTGGTGAAATCACATGTGTGTGTAGGGATAATTGGCATGGCTCAAATAGGCCGTGGGTGTCTTTTAATCAGAATCTGGAATATCAAATGGGATACATATGCAGTGGGATTTTTGGAGATAATCCACGCCCTAATGATAAAACAGGCAGTTGTGGTCCAGTATTTTCTAATGGGGCAAATGGGGTAAAAGGATTTTCGTTTAAATACGGCAATGGTGTTTGGATAGGGAGAACTAAAAGCATTAGTTCAAGAATGGGTTTTGAGATGATTTGGGATCCGGACGGATGGACCAAAACAGACGATAAATTCTCAGTAAAGCAAGATATCATAGGAATAAATGATTGGTCAGGATACAGTGGCAGTTTTGTTCAACATCCAGAATTGACCGGACTGGACTGTATGAGGCCTTGCTTTTGGGTTGAACTAATCAGAGGGCGACCCAAAGAGAACACAATCTGGACTAGCGGGAGTAGCATATCCTTTTGTGGTGTAAATAGTGACACAGTGGGTTGGTCTTGGCCAGACGGTGCTGAGTTGCCATTCACCATTGACAAG
>cds_AIE50460_A/swine/Hong_Kong/3904/2011_2011/10/06_NA_H1N1_Swine_2011
ATGAATCCAAGTCAGAAGATAATAACAATTGGTTCGATCTGTATGACAATTGGAATAGCCAGTCTGATATTACAAATTGGAAACATAATATTAATATGGATTAGCCATTCAATCCAAATTGGGAATCAGAATCAGCCTGAAATATGCAATCAAAGCATCATTAACACTAATTTTGTTGCTGAACAGACAGTAGTTTCAGTGAAATTAGCGGGCAGTTCCTCTCTCTGCCCTGTTAGTGGATGGGCTATATACAGTAAAGATAATAGTGTAAGAATTGGTTCCAAGGGAGATGTGTTTGTCATAAGAGAGCCATTCATCTCATGTTCCCACTTGGAATGCAGAACTTTCTTTTTAACCCAAGGGGCCCTTCTGAATGACAAACATTCCAACGGAACCATTAAGGACAGAAGCCCATATAGAACCTTGATGAGCTGTCCTATTGGTGAAGTTCCTTCTCCATACAATTCAAAGTTTGAGTCAGTCGCTTGGTCAGCAAGTGCCTGCCATGATGGCATCAGTTGGCTAACAATTGGAATTTCTGGCCCAGATAATGGCGCAGTGGCTGTATTGAAATACAATGGCATAATAACAGACACTATCAAGAGTTGGAGAAAAAACATATTAAGAACACAAGAATCTGAATGTGCATGCGTGAATGGTTCTTGCTTTACTGTAATGACCGATGGACCAAGTAATGGGCAGGCCTCGTACAAGATCTTTAAAATAGAAAGGGGGAAAGTAGTCAAATCAGTCGAGTTGAATGCCCCCAATTACCACTATGAGGAATGCTCTTGTTATCCTGAATCTGGTGAAATCACATGTGTGTGTAGAGATAATTGGCATGGATCAAATCGGCCGTGGGTTTCTTTTAATCAGAATCTGGAGTATCAAATAGGGTACATATGCAGTGGGATTTTCGGAGACAATCCGCGTCCTAATGATAAGACAGGCAGTTGTGGTCCAGTACTTTCTGATGGAGCTAATGGGGTAAAAGGGTTTTCGTTTAAGTACGGCAATGGCGTTTGGATAGGGAGAACTAAAAGCACTAGTTCGAGGAAGGGTTTCGAGATGATTTGGGATCCAAACGGATGGACCAAAACAGACGATAAATTCTCAGTAAAGCAAGATATCATAGGAATGACTGATTGGTCAGGATATAGTGGAAGCTTTGTTCAGCATCCAGAATTGACCGGACTGGACTGTATGAGACCTTGTTTTTGGGTTGAACTAATAAGAGGACGACCCAAAGAGAACACAATCTGGACTAGCGGGAGCAGCATATCATTTTGTGGTGTGAATAGTGACACAGTGGGTTGGTCTTGGCCAGACGGTGCTGAGTTGCCGTTCACCATTGACAAG
>cds_AIE48696_A/swine/Guangdong/NS2765/2011_2011/08/18_NA_H1N1_Swine_2011
ATGAATCCAAATCAGAAGATAATAACCATTGGTTCGATCTGTATGACAATTGGAATAGCCAGCTTGATATTACAAATTGGAAACATAATATCAATATGGATTAGCCACTCAATTCAAACTGGGAATCAGAATCAGCCTGGAATATGCAATCAAAACGTCATTAATACTAATTTTGTTGCTGAACAGGCAGTAGCTTCAGTGAAATTAGCGGGCAATTCCTCTCTTTGTCCTGTTAGTGGATGGGCTATATACAGTAAAGATAATAGTGTAAGAATCGGTTCCAAGGGGGATGTGTTTGTCATAAGGGAGCCATTCATTTCATGCTCCCACTTGGAATGCAGAACTTTCTTCTTAACTCAGGGGGCCCTTCTGAATGACAAACATTCTAACGGAACCATTAAGGACAGAAGCCCATATCGGACCTTGATGAGCTGTCCTATTGGTGAAGTTCCTTCTCCATACAACTCAAGGTTTGAGTCAGTCGCTTGGTCAGCAAGTGCCTGCCATGATGGTACAAGTTGGCTAACAATTGGAATTTCTGGCCCAGATAATGGGGCAGTGGCTGTGCTGAAATACAATGGCATAATAACAGACACTATCAAGAGTTGGAGAAAAAACATATTAAGAACACAAGAATCTGAATGTGCATGCATTAATGGTTCTTGCTTTACAGTAATGACTGATGGACCAAGTAATGGGCAGGCCTCGTACAAGATCTTTAAGATAGAAAGGGGGAAAGTTGTCAAATCAGTCGAGTTGAATGCCCCTAATTATCACTATGAGGAGTGCTCCTGTTATCCTGAATCTGGTGAAATCACATGTGTGTGTAGGGATAATTGGCATGGCTCAAATCGGCCGTGGGTGTCATTTAATCAGAATCTAGAGTATCAAATGGGATACATATGCAGTGGGATTTTCGGAGATAATCCACGCCCTAATGATAAAACAGGTAGTTGTGGTCCAGTACTTTCTAATGGAGCAAATGGGGTAAAAGGATTTTCGTTTAAATACGGCAATGGTGTTTGGATAGGGAGAACTAAAAGCACTAGCTCAAGGAGGGGTTTTGAGATGATTTGGGATCCGGACGGATGGACCAGAACAGACGATAAATTCTCATTAAAGCAAGATATCATAGGAATAACCGATTGGTCAGGATACAGTGGGAGTTTTGTTCAACATCCAGAATTGACAGGACTGGACTGTATGAGGCCTTGCTTTTGGGTTGAACTAATCAGAGGGCGACCCAAAGAGAACACAATCTGGACTAGTGGGAGTAGCATATCCTTTTGTGGTGTAAATAGTGACACAGTGGGTTGGTCTTGGCCAGACGGTGCTGAGTTGCCATTTACCATTGACAAG
>cds_AHY95046_A/swine/North_Carolina/A01410471/2014_2014/03/_NA_H1N1_Swine_2014
ATGAATACAAATCAAAGGATAATAACCATTGGGACAGTTTGTATGATAGTTGGTATAATCAGTTTATTGTTACAGATAGGAAACATAGTCTCGTTATGGATTAGCCATTCAATTCAGACCGGATGGGAAAATCACACTGAAATGTGCAACCAAAGTGTCATTAATACCAACATTGCTACTATGCAAGATGTGACTTCGATTATACTAGCCGGCAATTCATCACTTTGCCCAGTAAGTGGATGGGCTATATACAGCAAGGACAATAGCATAAGAATTGGTTCTAAAGGGGACATTTTTGTCATAAGAGAACCATTCATTTCATGCTCTCAGTTGGAATGCAGAACCTTTTTTCTGACCCAAGGTGCTTTGCTGAATGACAAGCATTCTAATGGAACCGTCAAGGACAGGAGTCCCTATAGAACCCTGATGAGCTGCCCCATCGGTGAAGCTCCATCTCCATACAACTCAAGGTTCGAATCAGTTGCTTGGTCAGCAAGTGCATGCCATGATGGGATGGGATGGCTAACAATCGGGATCTCTGGTCCAGATAATGGAGCAGTAGCTGTTTTAAAATACAACGGTATAATAACAGATACAATAAAAAGTTGGAGAAACAAAATATTAAGAACACAAGAGTCGGAATGTGTTTGTATGAACGGTTCTTGTTTTATTGTATTAACTGATGGGCCGAGCAATGGGCAAGCCTCGTACAAAATATTTAAAGTAGAAAAAGGGAAAATAATTAAGTCAATTGAGCTGGATGCCCCCAATTACCACTATGAGGAATGCTCATGTTATCCTGATACAGGCAAAGTAATGTGTGTTTGCAGAGACAATTGGCATGCCTCGAACCGGCCTTGGGTCTCTTTCAATCAGAATCTTGACTATCAAATAGGGTACATATGCAGTGGAGTTTTCGGTGATAACCCACGTTCTAATGATGGGAAGGGCAATTGTGGGCCAGTACTTTCTAATGGAGCAAATGGAGTGAAAGGATTCTCATATAGATATGGTAATGGTGTTTGGATAGGAAGAACTAAGAGTATCAACTCCAGAAGAGGGTTTGAGATCATTTGGGATCCAAATGGGTGGACTGAAACTGATAGTAATTTCTCTATGAAGCAGGACATTATAGCATTAACTGATTGGTCAGGATACAGTGGAAGTTTTGTCCAACATCCTGAATTAACAGGAATGGATTGCATAAGGCCTTGTTTCTGGGTGGAATTAATCAGAGGGCAACCCAAGGAAAGCACAATCTGGGCTAGCGGAAGCAGCATCTCTTTCTGTGGCGTAAATAGTGAAACCGCAAGCTGGTCATGGCCAGACGGAGCTGATCTGCCATTCACCATTGACAAG
>cds_AHX38800_A/swine/Ohio/13TOSU2106/2013_2013/08/01_NA_H1N1_Swine_2013
ATGAATACAAATCAAAGAATAATAACCATTGGGACAGTTTGCATGATAGTTGGAATAATCAGTCTATTGTTACAGATAGGAAACATAGTCTCGTTATGGATTAGCCATTCAATTCAGACCGGATGGGAAAATCACACTGTGATGTGCAACCAAAGTGTCATTAATATCAAGATTGCTACTATACAGGATGTGACTTCGATTATACTAGCCGGCAATTCATCACTTTGCCCAGTAAGTGGGTGGGCTGTATACAGCAAAGACAATAGCATAAGGATTGGTTCTAAAGGGGACATTTTTGTCATAAGAGAACCATTCATTTCATGCTCTCAATTGGAATGCAGAACCTTTTTTCTGACCCAAGGCGCTTTGCTGAATGACAAACATTCTAATGGAACCGTCAAGGACAGGAGTCCCTATAGAACCCTGATGAGCTGCCCCATCGGTGAAGCCCCATCTCCGTACAACTCAAGGTTCGAATCAGTTGCTTGGTCAGCAAGTGCATGCCATGATGGGATGGGATGGCTAACAATCGGGATCTCTGGTCCAGATAATGGAGCAGTAGCTGTTTTAAAATACAATGGTATAATAACAGATACAATAAAAAGTTGGAGAAACAAAATATTAAGAACACAAGAGTCGGAATGTGTTTGTATGAACGGTTCTTGTTTTACTGTGTTAACTGATGGTCCAAGCAATGGGCAAGCCTCGTACAAAATATTTAAAGTGGAAAAAGGGAAAATAATTAAGTCAATTGAGCTGGATGCCCCCAATTACCACTATGAGGAATGCTCATGTTATCCTGATACAGGCAAAGTAATATGTGTTTGCAGAGACAATTGGCATGCCTCGAACCGGCCATGGGTCTCTTTCAATCAGAATCTTGACTACCAAATAGGATACATATGCAGTGGAGTTTTCGGCGATAACCCGCGTTCCAATGATGGGAAGGGCAATTGTGGCCCAGTACTTTCTAATGGAGCAAATGGAGTGAAAGGATTCTCATATAGATATGGTAATGGTGTTTGGATAGGAAGAACTAAGAGTATCAACTCCAGAAGTGGATTTGAAATGATTTGGGATCCAAATGGGTGGACTGAAACTGATAGTAGTTTCTCCATGAAGCAGGACATTATAGCATTGAATGATTGGTCAGGATACAGTGGAAGTTTTGTCCAACATCCTGAATTAACAGGAATGAATTGCATAAGGCCTTGTTTCTGGGTGGAATTAATCAGAGGGCAACCCAAGGAAAGCACAATCTGGGCTAGCGGAAGCAGCATCTCTTTCTGTGGCGTAAATAGTGAAACCGCAAGCTGGTCATGGCCAGACGGAGCTGATCTGCCATTCACCATTGACAAG
>cds_AHX38648_A/swine/Indiana/13TOSU0832/2013_2013/07/01_NA_H1N1_Swine_2013
ATGAATACAAATCAAAGAATAATAACCATTGGGACAGTTTGTATGATAGTTGGTATAATCAGTTTATTGTTACAGATAGGAAACATAGTCTCGTTATGGATCAGCCATTCAATTCAGACCAGATGGGAAAACCACACTGAGATGTGCAATCAAAGTGTCATTAATACCAACATTGCTACTATACAGAATGTGACTTCGATTATACTAGCCGGGAATTCCTCACTTTGCCCAGTAAGTGGATGGGCTATATACAGCAAAGACAATAGCATAAGAATTGGTTCTAAAGGGGACATTTTTGTCATAAGAGAACCATTCATTTCATGCTCTCAGTTGGAATGCAGAACCTTTTTTCTGACCCAAGGTGCTTTGCTGAATGACAAGCATTCTAATGGAACCGTCAAGGACAGGAGTCCCTATAGAACCCTGATGAGCTGCCCCATCGGTGAAGCTCCATCCCCATACAACTCAAGGTTCGAATCAGTTGCTTGGTCAGCAAGTGCATGCCATGATGGGATGGGATGGCTAACAATCGGGATCTCTGGTCCAGATAATGGAGCAGTAGCTGTTTTAAAATACAACGGTATAATAACAGATACAATAAAAAGTTGGAGAAACAAAATATTAAGAACACAAGAGTCGGAATGTGTTTGTATGAACGGTTCTTGTTTTACTGTATTAACTGATGGGCCAAGCAATGGGCAAGCCTCGTACAAAATATTTAAAGTGGAAAAAGGAAAAATAATTAAGTCAATTGAGCTGGATGCCCCCAATTACCACTATGAGGAATGCTCATGTTATCCTGATACAGGCAAAGTAATGTGTGTTTGCAGAGACAATTGGCATGCCTCGAACCGGCCCTGGGTCTCTTTCAATCAGAATCTTGACTATCAAATAGGGTACATATGCAGTGGAGTTTTCGGTGATAACCCCCGTTCTAATGATGGGAAGGGCAATTGTGGCCCAGTGCTTTCTAATGGAGCAAATGGAGTGAAAGGATTCTCATATAGATATGGTAATGGTGTTTGGATAGGAAGAACTAAGAGTGTCAACTCCAGAAGAGGGTTTGAGATCATTTGGGATCCAAATGGGTGGACTGAAACTGATAGTAATTTCTCTATGAAGCAGGACATTATAGCATTAACTGATTGGTCAGGATACAGTGGAAGTTTTGTCCAACATCCTGAATTAACAGGAATGAATTGCATAAGGCCTTGTTTCTGGGTGGAATTGATCAGAGGGCAACCCAAGGAAAGCACAATCTGGGCTAGCGGAAGCAGCATCTCTTTCTGTGGCGTAAATAGTGAAACCGCAAGCTGGTCATGGCCAGACGGAGCTGATCTGCCATTCACCATTGACAAG
>cds_AHM24215_A/swine/Iowa/A01480171/2014_2014/02/14_NA_H1N1_Swine_2014
ATGAATACAAATCAAAGAATAATAACCATTGGGACAGTTTGCATGATAGTTGGAATAATCAGTCTATTGTTGCAGATAGGAAACATAGTCTCGTTATGGATTAGCCATTCAATTCAGACCGGATGGGAAAATCACACTGGGATGTGCAACCAAAGTGTCATTAATATCAAAATTGCTACTATACAGGATGTGACTCCGATTATACTAGCCGGCAATTCATCACTTTGCCCAGTAAGTGGGTGGGCTGTATACAGCAAAGACAATAGCATAAGGATTGGTTCTAAAGGGGACATTTTTGTCATAAGAGAACCATTCATTTCATGCTCTCAATTGGAATGCAGAACCTTCTTTCTGACCCAAGGTGCTTTGCTGAATGACAAACATTCTAATGGAACCGTCAAGGACAGGAGTCCCTATAGAACCCTGATGAGCTGCCCCATCGGTGAAGCCCCATCTCCGTACAACTCAAGGTTCGAATCAGTTGCTTGGTCAGCAAGTGCATGCCATGATGGGATGGGATGGCTAACAATCGGGATCTCTGGTCCAGATAATGGAGCAGTAGCTGTTTTAAAATACAACGGTATAATAACAGATACAATAAAAAGTTGGAGAAACAAAATATTAAGAACACAAGAGTCGGAATGTGTTTGTATGAACGGTTCTTGTTTTACTGTATTAACTGATGGCCCAAGCAATGGGCAAGCCTCGTACAAAATATTTAAAGTGGAAAAAGGAAAAATAATTAAGTCAATTGAGCTGGATGCCCCCAATTACCACTATGAAGAATGCTCATGTTATCCTGATACAGGCAAAGTAATGTGTGTTTGCAGAGACAATTGGCATGCCTCGAACCGGCCATGGGTCTCTTTCAATCAGAATCTTGACTATCAAATAGGATACATATGCAGTGGAGTTTTCGGTGATAACCCTCGTTCCACTGATGGGAAGGGCAATTGTGGCCCAGTACTTTCTAATGGAGCAAATGGAGTGAAAGGATTCTCATATAGATATGGTAATGGTGTTTGGATAGGAAGAACTAAGAGTATCAACTCCAGAAGTGGATTTGAAATGATTTGGGATCCAAATGGGTGGACTGAAACTGATAGTAGTTTCTCTATGAAGCAGGACATTATAGCATTGAATGATTGGTCAGGATACAGTGGAAGTTTTGTCCAACATCCTGAATTAACAGGAATGAATTGCATAAGGCCTTGTTTCTGGGTGGAGTTAATCAGAGGGCAACCCAAGGAAAGCACAATCTGGGCTAGCGGAAGCAGCATCTCTTTCTGTGGCGTAAATAGTGAAACCGCAAGCTGGTCATGGCCAGACGGAGCTGTTCTGCCATTCGCCATTGACAAG
>cds_AHL21476_A/swine/Illinois/A01411312/2014_2014/01/_NA_H1N1_Swine_2014
ATGAATACAAATCAAAGAATAATAACCATTGGGACAGTTTGCATGATAATTGGAATAATCAATCTATTGTTACAGATAGGAAACATAGTCTCGTTATGGGTTAGCCATTCAATTCAGACCGGATGGGAAAATCACATTGAGATGTGCAACCAAAGTGTCATTAATATCAAAATTGCTACTATACAGGATGTGACTTCGATTGTACTAGCCGGCAATTCCTCACTTTGCCCAGTAAGTGGATGGGCTATATACAGCAAAGACAATAGCATAAGGATTGGTTCTAAAGGGGACATTTTTGTCATAAGAGAACCATTCATTTCATGCTCTCAATTGGAATGCAGAACCTTTTTTCTGACCCAAGGCGCTTTGCTGAATGACAAACATTCTAATGGAACCGTCAAAGACAGGAGTCCCTATAGAACCCTGATGAGCTGCCCCATCGGTGAAGCCCCATCTCCGTACAACTCAAGGTTCGAATCAGTTGCTTGGTCAGCAAGTGCATGCCATGATGGGATGGGATGGCTAACAATCGGGATCTCTGGTCCAGATAATGGAGCAGTAGCTGTTTTAAAATACAATGGTATAATAACAGATACAATAAAAAGTTGGAGAAACAAAATACTAAGAACACAAGAGTCGGAATGTGTTTGTATGAACGGCTCTTGTTTTACTGTATTAACTGATGGCCCAAGCAATGGGCAAGCCTCGTACAAAATATTTAAAGTGGAAAAAGGGAAAATAATTAAGTCAATTGAACTGGATGCCCCCAATTACCACTATGAGGAATGCTCATGTTATCCTGATACAGGCAAAGTAATGTGTGTTTGCAGAGACAATTGGCATGCCTCGAACCGGCCATGGGTCTCTTTCAATCAGGATCTTGACTATCAAATAGGATACATATGCAGTGGAGTTTTTGGTGATAACCCGCGTCCTAATGATGGGAAGGGCAATTGTGGCCCAGTACTTTCTAATGGAGCAAATGGAGTGAAAGGATTCTCATATAGATATGGTAATGGTGTTTGGATAGGAAGAACTAAGAGTATCAACTCCAGAAGTGGGTTTGAAATGATTTGGGATCCAAATGGGTGGACTGAAACTGATAGTAGTTTCTCTACGAAGCAGGACATTATAGCATTGAATGATTGGTCAGGATACAGTGGAAGTTTTGTCCAACATCCTGAATTAACAGGAATGGATTGCATAAGGCCTTGTTTCTGGGTGGAATTAATCAGAGGGCAACCCAAGGAAAGCACAATCTGGGCTAGCGGAAGCAGCATCTCTTTCTGTGGCGTAAATAGTGAAACCGCAAGCTGGTCATGGCCAGACGGAGCTGATCTGCCATTCACCATTGACAAG
>cds_AHL21463_A/swine/Illinois/A01409814/2014_2014/01/_NA_H1N1_Swine_2014
ATGAATACAAATCAAAGAATAATAACCATTGGGACAGTTTGCATGATAATTGGAATAATCAGTCTATTGTTACAGATAGGAAACATAGTCTCGTTATGGGTTAGCCATTCAATTCAGACCGGATGGGAAAATCACATTGAGATGTGCAACCAAAGTGTCATTAATATCAAAATTGCTACTATACAGGATGTGACTTCGATTGTACTAGCCGGCAATTCCTCACTTTGCCCAGTAAGTGGATGGGCTATATACAGCAAAGACAATAGCATAAGGATTGGTTCTAAAGGGGACATTTTTGTCATAAGAGAACCATTCATTTCATGCTCTCAATTGGAATGCAGAACCTTTTTTCTGACCCAAGGCGCTTTGCTGAATGACAAACATTCTAATGGAACCGTCAAAGACAGGAGTCCCTATAGAACCCTGATGAGCTGCCCCATCGGTGAAGCCCCATCTCCGTACAACTCAAGGTTCGAATCAGTTGCTTGGTCAGCAAGTGCATGCCATGATGGGATGGGATGGCTAACAATCGGGATCTCTGGTCCAGATAATGGAGCAGTAGCTGTTTTAAAATACAATGGTATAATAACAGATACAATAAAAAGTTGGAGAAACAAAATACTAAGAACACAAGAGTCGGAATGTGTTTGTATGAACGGCTCTTGTTTTACTGTATTAACTGATGGCCCAAGCAATGGGCAAGCCTCGTACAAAATATTTAAAGTGGAAAAAGGGAAAATAATTAAGTCAATTGAACTGGATGCCCCCAACTACCACTATGAGGAATGCTCATGTTATCCTGATACAGGCAAAGTAATGTGTGTTTGCAGAGACAATTGGCATGCCTCGAACCGGCCATGGGTCTCTTTCAATCAGGATCTTGACTATCAAATAGGATACATATGCAGTGGAGTTTTTGGTGATAACCCGCGTCCTAATGATGGGAAGGGCAATTGTGGCCCAGTACTTTCTAATGGAGCAAATGGAGTGAAAGGATTCTCATATAGATATGGTAATGGTGTTTGGATAGGAAGAACTAAGAGTATCAACTCCAGAAGTGGGTTTGAAATGATTTGGGATCCAAATGGGTGGACTGAAACTGATAGTAGTTTCTCTACGAAGCAGGACATTATATCATTGAATGATTGGTCAGGATACAGTGGAAGTTTTGTCCAACATCCTGAATTAACAGGAATGAATTGCATAAGGCCTTGTTTCTGGGTGGAATTAATCAGAGGGCAACCCAAGGAAAGCACAATCTGGGCTAGCGGAAGCAGCATCTCTTTCTGTGGCGTAAATAGTGAAACCGCAAGCTGGTCATGGCCAGACGGAGCTGATCTGCCATTCACCATTGACAAG
>cds_AHL21459_A/swine/North_Carolina/A01410112/2014_2014/01/_NA_H1N1_Swine_2014
ATGAATACAAATCAAAGAATAATAACCATTGGGACAGTTTGCATGATAGTTGGTATAATCAGTCTATTGTTACAGATAGGAAACATAGTCTCGTTATGGATTAGCCATTCGATTCAGACCGGATGGGGAAATCACACTGAGATGTGCAGCCAAAGTGTCATTAATACCAACACTGCTACTATACAGGATGTGACTTCGATTATACTAGCTGGCAATTCCTCACTTTGCCCAGTAAGTGGATGGGCTATATATAGCAAAGACAATAGCATAAGAATTGGTTCTAAAGGGGACATTTTTGTCATAAGAGAACCATTCATTTCATGCTCTCAGTTGGAATGCAGAACCTTTTTTCTGACCCAAGGTGCTTTGCTGAATGACAAGCATTCTAATGGAACCGTCAAGGACAGGAGTCCCTATAGAACCTTGATGAGCTGCCCCATCGGTGAAGCTCCATCTCCATACAACTCAAGGTTTGAATCAGTTGCTTGGTCAGCAAGTGCATGCCATGATGGGATGGGATGGCTAACAATCGGGATCTCTGGTCCAGATAATGGAGCAGTAGCTGTTTTAAAATACAACGGTATAATAACAGATACAATAAAAAGTTGGAGAAACAAAATATTAAGAACACAAGAGTCGGAATGTGTTTGTATGAACGGTTCTTGTTTTACTGTATTAACTGATGGGCCGAGCAATGGGCAAGCCTCGTACAAAATATTTAAAGTGGAAAAAGGGAAAATAATCAAGTCAATTGAGCTGGATGCCCCCAATTACCACTATGAGGAATGCTCATGTTATCCTGATACAGGCAAAGTAATGTGTGTTTGCAGAGACAATTGGCATGCCTCGAACCGGCCCTGGGTCTCTTTCAATCAGAATCTTGACTATCAAATAGGGTACATATGCAGTGGAGTTTTCGGTGATAACCCACGTTCTAATGATGGGAAGGGCAATTGTGGCCCAGTACTTTCTAATGGAGCAAATGGAGTGAAAGGATTCTCATATAGATATGGTAATGGTGTTTGGATAGGAAGAACTAAGAGTATCAACTCCAGAAGAGGGTTTGAGATCATTTGGGATCCAAATGGGTGGACTGAAACTGATAGTAATTTCTCTATGAAGCAGGACATTATAGCATCAACTGATTGGTCAGGATACAGTGGAAGTTTTGTCCAACATCCTGAATTAACAGGAATGAATTGCATAAGGCCTTGTTTCTGGGTGGAATTAATCAGAGGGCAACCCAAGGAAAGCACAATCTGGGCTAGTGGAAGCAGCATCTCTTTCTGTGGCGTAAATAGTGAAACCGCAAGCTGGTCATGGCCAGACGGAGCTGATCTGCCATTCACCATTGACAAG
>cds_AHI97680_A/swine/Thailand/CU-S3248N/2012_2012/01/26_NA_H1N1_Swine_2012
ATGAATCCAAATCAGAAGATAATAACCATTGGTTCAATCTGTATGACAATTGGAATAGTCAGCTTGATGTTACAAATCGGGAACATAATCTCAATATGGATTAGCCATTCAATTCAAATTGGAAATCAAAATCAGCCTGAAACCTGCAACCGAAGCGTAATTAACACCAATTTTGTTGCTGAACAGGCAGCAGTTTCAGTGAGATTAGCGGGCAATTCCTCTCTCTGCCCTGTTAGTGGGTGGGCTATCTACAGTAAAGACAATAGTGTAAGAATCGGTTCCAAGGGGGATGTGTTTGTCATAAGAGAGCCATTCATTTCGTGCTCTCATTTGGAGTGTAGGACTTTCTTCTTGACACAAGGTGCCCTGCTAAATGACAAACATTCTAATGGGACCATTAAAGATAGAAGCCCATATCGAACCCTGATGAGTTGTCTTGTAGGTGAGGTTCCTTCTCCATACAACTCAAGGTTTGAGTCAGTTGCTTGGTCAGCAAGTGCTTGTCATGATGGCTCCAGTTGGCTGACAATTGGAATTTCTGGTCCAGATAATGGGGCGGTAGCTGTGCTTAAATACAATGGAATAATAACAGACACTATCAAAAGTTGGAGAAATAACATATTAAGAACACAAGAGTCTGAATGTGCATGTGTGAACGGTTCTTGCTTTACTGTGATGACCGATGGACCTAGCAATGGGCAGGCCTCATACAAGATCTTCAAGATAGAAAAGGGGAAAGTAATCAAATCAGTTGAGTTGGATGCCCCCAATTATCACTACGAGGAATGCTCCTGTTATCCTGACTCTGGTGAAATCATATGTGTGTGCAGGGATAATTGGCATGGCTCGAATCGACCATGGGTGTCTTTCAATCAGAATCTGGAGTATCAAATAGGATACATATGCAGTGGGGTTTTCGGAGACAATCCGCGCCCTATTGATAGAACAGGTAGTTGCAGTCCAGTATCCTCTAGTGGAGCAAATGGGGTAAAAGGATTTTCATTCAAATACGGTAATGGTGTTTGGATAGGTAGAACTAAAAGCACTAGTTCAAGAAGCGGTTTTGAGATGATTTGGGATCCAAATGGATGGACAGGAACAGATAACAACTTCTCAGTAAAGCAGGATATTATAGGAATAACTGATTGGTCGGGATACAGTGGAAGTTTTGTTCAGCACCCAGAACTGACTGGACTGGATTGCATAAGACCTTGCTTCTGGGTTGAACTAATCAGAGGGCGGCCCAAGGAGAACACAATTTGGACTAGTGGGAGTAGCATATCCTTTTGTGGTGTTAATAGCGACACTGTGGGTTGGTCTTGGCCAGACGGTGCTGAGTTGCCATTTACTGTTGACAAG
>cds_AHI43287_A/swine/North_Carolina/A01290908/2013_2013/12/_NA_H1N1_Swine_2013
ATGAATACAAATCAAAGAATAATAACCATTGGGACAGTTTGTATGATAGTTGGTATAATCAGTTTATTGTTACAGATAGGAAACATAGTCTCGTTATGGATTAGCCATTCAATTCAGACCGGATGGGAAAATCACAATGAGATGTGCAACCAAAGTGTCATTAATACCAACATTGCTACTATACAGGATGTGACTTCGATTATACTAGCCGGCAATTCCTCACTTTGCCCAGTAAATGGATGGGCTATATACAGCAAAGACAATAGCATAAGAATTGGTTCTAAAGGGGACATTTTTGTCATAAGAGAACCATTCATTTCATGCTCTCAGTTGGAATGCAGAACCTTTTTTCTGACCCAAGGTGCTTTGCTGAATGACAAGCATTCTAATGGAACCGTCAAGGACAGGAGTCCCTATAGAACCCTGATGAGCTGCCCTATCGGTGAAGCTCCATCTCCATACAACTCAAGGTTCGAATCAGTTGCTTGGTCAGCAAGTGCATGCCATGATGGGATGGGATGGCTAACAATCGGGATCTCTGGTCCAGATAATGGAGCAGTAGCTGTTTTAAAATACAACGGTATAATAACAGATACAATAAAAAGTTGGAGAAACAAAATATTAAGAACACAAGAGTCGGAATGTGTTTGTATGAACGGTTCTTGTTTTACTGTATTAACTGATGGGCCGAGCAATGGGCAAGCCTCGTACAAAATATTTAAAGTGGAAAAAGGAAAAATAATTAAGTCAGTTGAGCTGGATGCCCCCAATTACCACTATGAGGAATGCTCATGTTATCCTGATACAGGCAAAGTAATGTGTGTTTGCAGAGACAATTGGCATGCCTCGAACCGGCCCTGGGTCTCTTTCAATCAGAATCTTGACTATCAAATAGGGTACATATGCAGTGGAGTTTTCGGTGATAACCCACGTTCTAATGATGGGAAGGGCAATTGTGGCCCAGTACTTTCTAATGGAGCAAATGGAGTGAAAGGATTCTCATATAGATATGGTAATGGTGTTTGGATAGGAAGAACTAAGAGTGTCAACTCCAGAAAAGGGTTTGAGATCATTTGGGATCCAAATGGGTGGACTGAAACTGATAGTAATTTCTCTATGAAGCAGGACATTATAGCATTAACTGATTGGTCAGGATACAGTGGAAGTTTTGTCCAACATCCTGAATTAACAGGAATGAATTGCATAAGGCCTTGTTTCTGGGTGGAATTAATCAGAGGGCAACCCAAGGAAAGCACAATCTGGGCTAGCGGAAGCAGCATCTCTTTCTGTGGCGTAAATAGTGAAACCGCAAGCTGGTCATGGCCAGACGGAGCTGATCTGCCATTCACCATTGACAAG
>cds_AHF20498_A/swine/Minnesota/A01395188/2013_2013/10/28_NA_H1N1_Swine_2013
ATGAATACAAATCAAAGAATAATAACCATTGGGACAGTTTGCATAATAGTTGGAATAATCAATCTATTGTTACAGATAGGAAACATAGTCTCGTTATGGATTAGCCATTCAATTCAGACCGGATGGGAAAATCACACTGAGATGTGCAACCAAAGTGTCATTAATATCAAAATTGCTACTATACAGGATGTGACTTCGATTATACTAGCCGGCAATTCCTCACTTTGCCCAGTAAGTGGGTGGGCTGTATACAGCAAAGACAATAGCATAAGGATTGGCTCTAAAGGGGACATTTTTGTCATAAGAGAACCATTCATTTCATGCTCTCAATTGGAATGCAGAACCTTTTTTCTGACCCAAGGCGCTTTGCTGAATGACAAACATTCCAATGGAACCATCAAGGACAGGAGTCCCTATAGAACCCTGATGAGCTGCCCCATCGGTGAAGCCCCATCTCCGTACAACTCAAGGTTCGAATCAGTTGCTTGGTCAGCAAGTGCATGCCATGATGGGATGGGATGGCTAACAATCGGGATCTCTGGTCCAGATAATGGAGCAGTAGCTGTTTTAAAATACAACGGTATAATAACAGATACAATAAAAAGTTGGAGAAACAAAATATTAAGAACACAAGAGTCGGAATGTGTTTGTATGAACGGTTCTTGTTTTACTGTATTAACTGATGGCCCAAGCAATGGGCAAGCCTCGTACAAAATATTTAAAGTGGAAAAAGGAAAAATAATTAAGTCAATTGAGCTGGATGCCCCCAATTACCATTATGAGGAATGCTCATGTTATCCTGATACAGGCAAAGTAATGTGTGTTTGCAGAGACAATTGGCATGCCTCGAACCGGCCATGGGTCTCTTTCAATCAGAATCTTGACTATCAAATAGGATACATATGCAGTGGAGTTTTCGGTGATAACCCGCGTTCCAATGATGGGAAGGGCAATTGTGGCCCAGTACTTTCTAATGGAGCAAATGGAGTGAAAGGATTCTCATATAGATATGGTAATGGTGTTTGGATAGGAAGAACTAAGAGTATCAACTCCAGAAGTGGGTTTGAAATGATTTGGGATCCAAATGGGTGGACTGAAACTGATAGTAGTTTCTCTATGAAGCAGGACATTATAGCATTGAATGATTGGTCAGGATACAGTGGAAGTTTTGTCCAACATCCTGAATTAACAGGAATGAATTGCATAAGGCCTTGTTTCTGGGTGGAATTAATCAGAGGGCAACCCAAGGAAGGCACAATCTGGGCTAGCGGAAGCAGCATCTCTTTCTGTGGCGTAAATAGTGAAACCGCAAGCTGGTCATGGCCAGACGGAGCTGATCTGCCATTCACCATTGACAAG
>cds_AHC68887_A/swine/Iowa/A01365692/2013_2013/11/06_NA_H1N1_Swine_2013
ATGAATACAAATCAAAGAATAATAACCATTGGGACAGTTTGCCTGATAGTTGGGATAATCAGTCTATTGTTACAGATAGGAAACATAGTCTCGTTATGGTTTAGCCATTCAATTCAGACCAGATGGGACAATCACACTGAGATGTGCAACCAAAGTGTCATCAATATCAAAATTGCTACTATACAGGATGTGACTTCGATTATACTAGCCGGCAATTCATCACTTTGCCCAGTAAGTGGGTGGGCTGTATACAGCAAAGACAATAGCATAAGGATTGGTTCTAAAGGGGACATTTTTGTCATAAGAGAACCATTCATTTCATGCTCTCAATTGGAATGCAGAACCTTTTTTCTGACCCAAGGCGCTTTGCTGAATGACAAACATTCTAATGGAACCGTCAAGGACAGGAGTCCCTATAGAACCCTGATGAGCTGCCCCATCGGTGAAGCCCCATCTCCGTACAACTCAAGGTTCGAATCAGTTGCTTGGTCAGCAAGTGCATGCCATGATGGGATGGGATGGCTAACAATCGGGATCTCTGGTCCAGATAATGGAGCAGTAGCTGTTTTAAAATACAACGGTATAATAACAGATACAATAAAAAGTTGGAGAAACAACATATTAAGAACACAAGAGTCGGAATGTGTTTGTATGAACGGTTCTTGTTTTACTGTATTGACTGATGGCCCAAGCAATGGGCAAGCCTCATACAAAATATTTAAAGTGGAAAAAGGAAAAATAATTAAGTCAATTGAGCTGGATGCCCCCAATTACCACTATGAGGAATGCTCATGTTATCCTGATACAGGCAAAGTAATGTGTGTTTGCAGAGACAATTGGCATGCCTCGAACCGGCCATGGGTCTCTTTCAATCAAAATCTTGACTATCAAATAGGATACATATGCAGTGGAGTTTTCGGTGATAACCCGCGTTCCAATGATGGGAAGGGCAATTGTGGCCCAGTACTTTCTAATGGAGCAAATGGAGTAAAAGGATTCTCATATAGATATGGTAATGGTGTTTGGATAGGAAGAACTAAGAGTATCAACTCCAGAAGTGGATTTGAAATGATTTGGGATCCAAATGGGTGGACTGAAACTGATAGTAGTTTCTCTATGAAGCAGGACATCATAGCGTTGAATGATTGGTCAGGATACAGTGGAAGTTTTGTCCAACATCCTGAATTAACAGGAATGAATTGCATAAGGCCTTGTTTCTGGGTGGAATTAATCAGAGGGCAACCCAAGGAAAGCACAATCTGGGCTAGCGGAAGCAGCATCTCTTTCTGTGGCGTAAATAGTGAAACCGCAAGCTGGTCATGGCCAGACGGAGCTGATCTGCCATTCACCATTGACAAG
>cds_AHB73646_A/swine/Iowa/13E078/2013_2013/05/29_NA_H1N1_Swine_2013
ATGAATGCAAATCAAAGAATAATAACCATTGGGACAATTTGCATGATAGTTGGAATAATCAGTCTATTGTTACAGATAGGAAACATAGTCTCGTTATGGATTAGCCATTCAATTCAGACCGGATGGGAAAATCACACTGAGATGTGCAACCAAAGTGTCATTAATATCAAAATTGCTACTATACAGGATGTGACTTCGATTATATTAGCCGGCAATTCCTCACTTTGCCCAGTAAGTGGGTGGGCTGTATACAGCAAAGACAATAGCATAAGGATTGGTTCTAAAGGGGACATTTTTGTCATAAGAGAACCATTCATTTCATGCTCTCAATTGGAATGCAGAACCTTTTTTCTGACCCAAGGCGCTTTGCTGAATGACAAACATTCTAATGGAACTGTCAAGGACAGGAGTCCCTATAGAACCCTGATGAGCTGCCCCATCGGTGAAGCCCCATCTCCGTACAACTCAAGGTTCGAATCAGTTGCTTGGTCAGCAAGTGCATGCCATGATGGGATGGGATGGCTAACAATCGGGATCTCTGGTCCAGATAATGGAGCAGTAGCTGTTTTAAAATACAACGGTATAATAACAGATACAATAAAAAGTTGGAGAAACAAAATATTAAGAACACAAGAGTCGGAATGTGTTTGTATGAACGGTTCTTGTTTTACTGTATTAACTGATGGCCCAAGCAATGGGCAAGCCTCGTACAAAATATTTAAAGTGGAAAAAGGAAAAATAATTAAGTCAATTGAGCTGGATGCCCCCAATTACCACTATGAGGAATGCTCATGTTATCCTGATACAGGCAAAGTAATGTGTGTTTGCAGAGACAATTGGCATGCCTCGAACCGGCCATGGGTCTCTTTCAATCAGAATCTTGACTATCAAATAGGATACATATGCAGTGGAGTTTTCGGTGATAACCCGCGTTCCAATGATGGGAAGGGCAATTGTGGCCCAGTACTTTCTAATGGAGCAAATGGAGTGAAAGGATTCTCATATAGATATGGAAATGGTGTTTGGATAGGAAGAACTAAGAGTATCAACTCCAGAAGTGGGTTTGAAATGATTTGGGATCCAAATGGGTGGACTGAAACTGATAGTAGTTTCTCTATGAAGCAGGACATTATAGCATTGAATGATTGGTCAGGATACAGTGGAAGTTTTGTCCAACATCCTGAATTAACAGGAATGAATTGCATAAGGCCTTGTTTCTGGGTGGAATTAATCAGAGGGCAACCCAAGGAAAGCACAATCTGGGCTAGCGGAAGCAGCATCTCTTTCTGTGGCGTAAATAGTGAAACCGCAAGCTGGTCATGGCCAGACGGAGCTGATCTGCCATTCACCATTGACAAG
>cds_AHB59499_A/swine/Illinois/A01227424/2013_2013/09/06_NA_H1N1_Swine_2013
ATGAATACAAATCAAAGAATAATAACCATTGGGACAGTTTGCATGATAATTGGAATAATCAGTCTATTGTTACAGATAGGAAACATAGTCTCGTTATGGGTTAGCCATTCAATTCAGACCGGATGGAAAAATCACACTGAGATGTGCAACCAAAGTGTCATTAATATCAAAATTGCTACTATACAGGATGTGGCTTCGATTGTACTAGCCGGCAATTCCTCACTTTGCCCAGTAAGTGGATGGGCTATATACAGCAAAGACAATAGCATAAGGATTGGTTCTAAAGGGGACATTTTTGTCATAAGAGAACCATTCATTTCATGCTCTCAATTGGAATGCAGAACCTTTTTTCTGACCCAAGGCGCTTTGCTGAATGACAAACATTCTAATGGAACCGTCAAAGACAGGAGTCCTTATAGAACCCTGATGAGCTGCCCCATCGGTGAAGCCCCATCTCCGTACAACTCAAGGTTCGAATCAGTTGCTTGGTCAGCAAGTGCATGCCATGATGGGATGGGATGGCTAACAATCGGGATCTCTGGTCCAGATAATGGAGCAGTAGCTGTTTTAAAATACAATGGTATAATAACAGATACAATAAAAAGTTGGAGAAACAAAATACTAAGAACACAAGAGTCGGAATGTGTTTGTATGAACGGCTCTTGTTTTACTGTATTAACTGATGGCCCAAGCAATGGGCAAGCCTCGTACAAAATATTTAAAGTGGAAAAAGGGAAAATAATTAAGTCAATTGAACTGGATGCCCCCAACTACCACTATGAGGAATGCTCATGTTATCCTGATACAGGCAAAGTAATGTGTGTTTGCAGAGACAATTGGCATGCCTCGAACCGGCCATGGGTCTCTTTCAATCAGAATCTTGACTATCAAATAGGATACATATGCAGTGGAGTTTTTGGTGATAACCCGCGTCCTAATGATGGGAAGGGCAATTGTGGCCCAGTACTTTCTAATGGAGCAAATGGAGTGAAAGGATTCTCATACAGATATGGTAATGGTGTTTGGATAGGAAGAACTAAGAGTATCAACTCCAGAAGTGGGTTTGAAATGATTTGGGATCCAAATGGGTGGACTGAAACTGATAGTAGTTTCTCTACGAAGCAGGACATTATAGCATTGAATGATTGGTCAGGATACAGTGGAAGTTTTGTCCAACATCCTGAATTAACAGGAATGAATTGCATAAGGCCTTGTTTCTGGGTGGAATTAATCAGAGGGCAACCCAAGGAAAGCACAATCTGGGCTAGCGGAAGCAGCATCTCTTTCTGTGGCGTAAATAGTGAAACCGCAAGCTGGTCATGGCCAGACGGAGCTGATCTGCCATTCACCATTGACAAG
>cds_AHB51782_A/swine/North_Carolina/SG1202/2004_2004/04/15_NA_H1N1_Swine_2004
ATGAATACAAACCAAAGAATAATAACCATTGGGACAGTCTGTCTGATAGTTGGAATAGTTAGTCTATTATTGCAGATAGGAAATATAGTCTCGTTATGGATAAGCCATTCAATTCAGACTGGAGAAAGAAACCACCCTGAAACATGCAGCCAAAATGTCATTAATACCAACATTGCTGATGGACAGGGCGTGACTTCAATAACACTAGCCGGCAATTCCTCTCTTTGTCCAATAAGTGGGTGGGCTATATACAGCAAAGACAATAGCATAAGAATTGGTTCCAAAGGAGATATTTTTGTCATAAGAGAACCATTCATTTCATGCTCTCACTTGGAGTGCAGAACTTTTTTTCTGACCCAAGGTGCTTTGCTGAATGACAGGCATTCTAATGGAACCGTCAAGGACAGGAGTCCTTATAGAACCTTAATGAGCTGCCCGATTGGTGAAGCTCCATCTCCGTATAATTCAAGATTCGAATCAGTTGCTTGGTCAGCAAGTGCATGCCATGATGGAATGGGATGGCTAACAATCGGGATTTCCGGTCCAGATAATGGAGCAGTAGCTGTTTTGAAATACAATGGTATAATAACAGATACAATAAAAAGTTGGAGAAACAAAATACTAAGAACACAAGAGTCAGAATGTGTTTGTATAAACGGCTCATGTTTTACTATAATGACTGATGGCCCGAGCAATGAGCAGGCCTCGTACAAAATATTCAAAATGGAGAAAGGGAAGATTATTAAGTCAGTTGAGCTGGATGCACCTAATTACCACTATGAGGAATGCTCCTGTTACCCTGATACAGGCAAGGTGGTGTGTGTGTGCAGAGACAATTGGCATGCTTCGAATCGACCATGGGTTTCTTTCGATCAGAATCTTAATTATCAGATAGGGTACATATGCAGTGGGGTTTTCGGTGATAACCCGCGTTCTAATGATGGGAAAGGCAATTGTGGCCCAGTACTTTCTAATGGAGCAAATGGAGTGAAAGGATTCTCATTTAGATATGGCAATGGTGTTTGGATAGGAAGAACTAAAAGTATCAGCTCTAGAAGTGGATTTGAGATGATTTGGGATCCAAATGGATGGACGGAAACTGATAGTAGTTTCTCTATAAAGCAGGATATTATAGCATTAACTGATTGGTCAGGATACAGTGGAAGTTTTGTCCAACATCCCGAATTAACAGGAATGAACTGCATAAAGCCTTGTTTCTGGGTAGAGTTAATCAGAGGACAACCCAAGGAGAGCACAATCTGGACTAGTGGAAGCAGCATTTCTTTCTGTGGCGTGGACAGTGAAACCGCAAGCTGGTCATGGCCAGACGGAGCTGATCTGCCATTCACCATTGACAAG
>cds_AHB51547_A/swine/Texas/SG1187/2004_2004/02/25_NA_H1N1_Swine_2004
ATGAATACAAATCAAAGAATAATAACCATTGGGACAGTCTGTCTGATAGTCGGAATAATTAGTCTATTATTGCAGATAGGGAATATAGTCTCGTTATGGATAAGCCATTCAATTCAGACTGGAGAGAAAAACTACTCTAATATCTGCAGTCAAAGTGTCATTAATACCAACATTGCTGATGGACAGGGAGTAAATTCAATAATACTAGCCGGCAATTCTTCTCTTTGCCCAATAAGTGGATGGGCTATATACAGCAAAGACAATAGCATAAGGATCGGTTCCAAAGGAGACATTTTTGTCATAAGAGAACCATTCATTTCATGCTCTCATTTGGAATGCAGGACCTTTTTTCTGACCCAAGGTGCTTTGCTGAATGACAGGTATTCTAATGGAACCGTCAAAGACAGGAGCCCTTATAGGACCTTAATGAGTTGTCCGATTGGTGAAGCTCCATCTCCGTACAATTCAAGGTTCGAATCAGTTGCTTGGTCAGCAAGTGCATGCCATGATGGAATGGGATGGCTAACAATCGGGATTTCCGGTCCAGATAATGGAGCAGTGGCTGTTTTGAAATACAATGGGATAATAACAGATACAATAAAAAGTTGGAGGAACAAAATACTAAGAACACAAGAGTCTGAATGTGTCTGTATCAATGGTTCATGTTTTACTATAATGACTGATGGCCCAAGCAATGGGCAGGCCTCATACAAAATATTCAAAATGGAGAAAGGGAAGATTGTTAAAACAGTTGAGCTGGATGCACCTAATTACCACTATGAGGAATGCTCCTGTTATCCTGATACAGGCAAGGTGATGTGCGTATGCAGAGACAATTGGCATGCTTCAAATCGACCATGGGTCTCTTTTGATCAGAATCTTGATTATCAGATTGGATACATATGCAGTGGAGTTTTTGGTGATAACCCGCGTTCTAATGATGGGAGAGGCAATTGTGGCCCAGTGCTTTCTAATGGAGCGAATGGAGTAAAAGGATTCTCATTTAGATATGGCAATGGTGTTTGGATAGGGAGAACTAAAAGTATCAGCTCTAGAAGTGGATTTGAGATGATTTGGGATCCAAATGGATGGACGGGAACGGATAGTAGATTCTCTAAAAAGCAGGATGTCATAGCATTAACTGATTGGTCAGGATACAGTGGGAGCTTTGTCCAGCATCCCGAATTAACAGGAATGAACTGCATAAGGCCTTGTTTCTGGGTAGAGTTAATCAGAGGACAACCTAAGGAGAGCACAATTTGGACCAGTGGAAGCAGCATTTCTTTCTGTGGCGTAGACAGTGAAACCGCAAGCTGGTCATGGCCAGACGGAGCTGATCTGCCATTCACTATTGACAAG
>cds_AHB51475_A/swine/Manitoba/SG1433/2009_2009/06/17_NA_H1N1_Swine_2009
ATGAATACAAATCAAAGAATAATAACCATTGGGACAGTTTGTATGATAGTTGGAATAATTAGTATATTGTTGCAGATAGGAAACATAATCTCGTTATGGATTAGCCACTCAATTCAGACGGGCGGAAAAAATCACTCTGAGATGTGCAACCAAAATGTCATTAATACCAACATTGCTACTGTACAGGATGTGACTTCAATAATATTAGCAGGCAATTCCTCTCTTTGCCCAGTTAGTGGATGGGCTATATACAGCAAAGACAATAGCATAAGGATTGGTTCTAAAGGGGACATTTTCGTCATGAGGGAACCATTCATTTCATGCTCTCACTTGGAATGCAGAACTTTCTTTCTGACCCAAGGCGCTTTGCTGAATGACAAGCACTCTAATGGAACTGTCAAGGACAGGAGTCCCTATAGAACTTTAATGAGCTGCCCCATTGGTGAAGCTCCATCCCCGTATAACTCAAGGTTTGAATCAGTTGCTTGGTCAGCAAGTGCATGTCATGATGGAATGGGATGGTTAACAATCGGAATCTCCGGCCCAGATAATGGAGCAGTAGCTGTTTTAAAATACAACGGTATAATAACAGATACAATAAAAAGTTGGAGGAACAAAATATTAAGAACACAAGAATCAGAATGTGTTTGTATGAACGGTTCATGTTTCACTGTACTAACTGATGGTCCAAGCAATGGGCAAGCCTCGTACAAAATATTCAAAGTGGAAAAAGGAAAAATAATTAAGTCAATTGAGCTGAATGCACCTAATTACCACTATGAGGAATGCTCCTGTTATCCTGATGCAGGCAAAGTAATGTGTGTTTGCAGAGACAATTGGCATGCCTCTAACCGACCATGGGTCTCTTTCGATCAGAATCTTGACTATCGGATAGGGTACATATGCAGTGGGGTTTTCGGTGATAACCCGCGTTCTAATGATGGGACGGGCAATTGTGGCCCAGTACTTTCTAATGGAGCAAATGGAGTGAAAGGATTCTCATTTAGATATGGCAATGGTGTTTGGATAGGAAGAACTAAAAGTATAAACTCCAGAAGCGGGTTTGAGATGATTTGGGATCCAAATGGGTGGACTGGGACTGATAGTAGCTTCTCTATGAAGCAGGATATTATAGCATTAACTGATTGGTCAGGATACAGTGGAAGTTTTGTCCAACATCCTGAATTAACAGGAATGAATTGCATAAGGCCTTGTTTCTGGGTAGAATTAATCAGAGGGCAACCCAAGGAAAGCACAATCTGGGCTAGCGGAAGCAGCATCTCTTTCTGTGGCGTAGACAGTGAAACCACAAGCTGGTCATGGCCAGACGGAGCTGATCTGCCATTCACCGTTGACAAG
>cds_AHB51381_A/swine/Minnesota/00574/2005_2005/04/26_NA_H1N1_Swine_2005
ATGAATACAAATCAGAGAATAATAACCATTGGGACAGTCTGTCTGATAGTTGGAATAGTTAGTCTATTATTGCAGATAGGAAATATAGTCTCGTTATGGATAAGCCATTCAATTCAGACTGGAGAAAGAAACCATCCTGAAACATGCAACCAAAATGTCATTAATACCAACATTGCTGATGGACAAGGCGTGACTCCAATAATACTAGCCGGCAATTCCTCTCTTTGTCCAATAAGTGGGTGGGCTATATACAGCAAAGACAATAGCATAAGAATTGGTTCCAAAGGAGACATTTTTGTCATAAGAGAACCATTCATTTCATGCTCTCACTTGGAGTGCAGAACTTTTTTTCTGACCCAAGGTGCTTTGCTGAATGACAGGCATTCTAATGGAACCGTCAAGGACAGGAGTCCTTATAGGACCTTAATGAGCTGCCCGATTGGTGAAGCTCCATCTCCGTATAATTCAAGGTTCGAATCAGTTGCTTGGTCAGCAAGTGCATGCCATGATGGAATGGGATGGCTAACAATCGGGATTTCCGGTCCAGATAATGGAGCGGTAGCTGTTTTGAAATACAATGGTATAATAACAGATACAATAAAAAGTTGGAGAAACAAAATACTGAGAACACAAGAGTCAGAATGTGTTTGTATAAACGGTTCATGTTTTACTATAATGACTGATGGCCCAAGCAATGGGCAGGCCTCGTACAAAATATTCAAAATGGAGAAAGGGAAGATTATTAAGTCAGTTGAGCTGGATGCACCTAATTACCACTATGAGGAATGCTCCTGTTACCCTGATACAGGCAAGGTGGTGTGTGTGTGCAGAGACAATTGGCATGCTTCGAATCGACCATGGGTTTCTTTCGATCAGAATCTTAATTATCAGATAGGGTACATATGCAGTGGGGTTTTCGGTGATAACCCGCGTTCTAATGATGGGAAAGGCAATTGTGGCCCAGTACTTTCTAATGGAGCAAATGGAGTGAAAGGATTCTCATTTAGATATGGCAATGGTGTTTGGATAGGAAGAACTAAAAGTATCAGCTCTAGAAGTGGATTTGAGATGATTTGGGATCCAAATGGATGGACTGAAACTGATAGTAGTTTCTCTATAAAGCAGGATATTATAGCATTAACTGATTGGTCAGGATACAGTGGAAGTTTTGTCCAACATCCCGAATTAACAGGAATGAACTGCATAAAGCCTTGTTTCTGGGTAGAGTTAATCAGAGGACAACCCAAGGAGAGCACAATCTGGACTAGTGGAAGCAGCATTTCTTTCTGTGGCGTGGACAGTGAAACCACAAGCTGGTCATGGCCAGACGGAGCTGATCTGCCATTCACCATTGACAAG
>cds_AHB51343_A/swine/Arkansas/SG1214/2005_2005/07/19_NA_H1N1_Swine_2005
ATGAATACAAATCAAAGAATAATAACCATTGGGACAGTCTGTCTGATAGTAGGAGTAGTTAGTCTATTATTGCAGATAGGAAATATAGTCTCTTTATGGATGAGCCATTCAATTCAAACTAGAGAAAAAAATCACTCTGAGATATGCAGTCAAAATGTCATTAATACCAACATTGATGTTGGGCAGGGTGTGACTTCAAAATTACTAGCTGGCAACTCCTCTCTTTGCCCAATAAGTGGATGGGCCATATACAGCAAAGACAATAGCATAAGGATTGGTTCCAAAGGAGACATTTTTGTCATAAGAGAACCATTCATTTCATGCTCCCATTTGGAGTGCAGGACTTTTTTTCTGACCCAAGGTGCTTTGCTGAATGACAAGCATTCTAATGGAACCGTCAAGGACAGGAGCCCTTATAGAACCTTAATGAGCTGCCCCATTGGTGAAGCTCCATCTCCGTACAATTCAAAATTCGAATCAGTTGCTTGGTCAGCAAGTGCATGCCACGATGGAATGGGGTGGCTAACAATCGGGATTTCCGGTCCAGATAATGGAGCAGTGGCCGTTTTGAAATACAATGGTATAATAACAGATACAATAAAAAGTTGGAGAAACAAAATACTAAGAACACAAGAGTCAGAATGTGTTTGTATAAATGGTTCATGTTTTACTATAATGACTGATGGCCCAAGCGATGGGCAAGCCTCATACAAAATATTCAAAATGGAGAAAGGAAAGATTGTTAATTCAGTTGAGCTGGACGCACCTAATTACCACTATGAGGAATGCTCCTGTTACCCTGATGCAGGCAAAGTGGTGTGTGTGTGCAGAGACAATTGGCATGCTTCGAATCGACCATGGGTCTCTTTCGATCAGAATCTTGATTATAAAATAGGGTACATATGCAGCGGGGTTTTCGGTGATAATCCGCGTTCCAATGATGGGAAAGGCAATTGTGGCCCAGTACTTTCTAACGGAGCAAATGGAGTAAAAGGGTTCTCATTTAGATATGGCAATGGTGTGTGGTTAGGGAGAACTAAAAGTATCAGCTCTAGAAGGGGATTTGAAATGATTTGGGATCCAAACGGATGGACGGGGACTGATAGTAGTTTCTCTATGAAGCAGGATATTATAGCATCAACTGATTGGTCAGGATACAGTGGGAGTTTTGTCCAGCATCCCGAATTAACAGGAATGAACTGCATAAAGCCTTGTTTCTGGGTCGAGTTAATCAGAGGACAACCCAAGGAGAGCACAATCTGGACTAGTGGAAGCAGCATTTCTTTCTGTGGTGTGGACAGTGAAACCACAAGCTGGTCATGGCCAGACGGAGCTGATCTGCCTTTCACTATTGACAAG
>cds_AHB51259_A/swine/Missouri/SG1182/2003_2003/10/09_NA_H1N1_Swine_2003
ATGAATACAAACCAAAGAATAATAACCATCGGAACAGCCTGTCTGATAGTTGGACTAGTTAGTCTATTATTGCAGATAGGAAATATAGTCTCGTTATGGATAAGTCATCTAATTCAAACTGGG---AAAAACCATTCTGAGATATGCAATCAAAATATCATTAATACAAACATTGACAAAGGACAGGACGTGACTTCAATAATACTAGCTGGCAATTCCTCTCTTTGCCCAATAAGCGGGTGGGCTATATACAGCAAAGACAATAGCATAAGAATTGGTTCCAAAGGAGACATTTTTGTCATAAGAGAACCATTCATTTCGTGTTCCAATTTAGAATGCAGAACCTTTTTTCTGACCCAAGGTGCTTTGCTAAATGACAGGCATTCTAATGGAACCGTCAAAGACAGGAGCCCTTACCGAACCTTAATGAGCTGCCCGATCGGTGAAGCCCCATCTCCATACAATTCAAGATTTGAATCAGTTGCTTGGTCAGCAAGTGCGTGCCATGATGGAATGGGGTGGCTAACAATCGGGATTTCCGGGCCAGATAATGGAGCAGTGGCTGTTTTGAAGTACAATGGTATAATAACAGACACAGTAAAAAGCTGGAGAAACAAAATACTAAGGACACAAGAATCAGAATGTGTTTGTATAAACGGTTCATGTTTTACCATAATGACTGATGGCCCAAGCAATGGGCAGGCCTCGTACAAAATCTTCAAAATGGAGAAAGGGAAGATCATTAAGTCAGTTGAGCTGGATGCACCTAATTACCACTATGAGGAATGCTCCTGTTACCCTGATACAGGCAAAGTAGTGTGTGTGTGCAGAGACAATTGGCATGCTTCAAATCGACCTTGGGTCTCTTTTGATCAAAACCTTGATTATCAGATAGGGTACATATGCAGTGGGGTTTTCGGTGATAATCCGCGTTCTAATGATGGGAAAGGCAACTGTGGCCCAGTACTTTCTAATGGAGCAAATGGAGTAAAGGGATTCTCATTTAGATATGACAATGGTGTTTGGATAGGAAGAACTAAAAGTATTAACTCTAGAAGTGGATTTGAGATGATTTGGGATCCAAATGGATGGACGGAAACTGATAGTAGTTTCTCTATAAAGCAGGATATTATAGCATTAACTGATTGGTCAGGATACAGTGGAAGTTTTGTCCAACATCCCGAATTAACAGGAATGAACTGCATAAGGCCTTGCTTCTGGGTAGAGTTAATCAGAGGACAACCCAAGGAGAGCACAATCTGGACTAGTGGAAGCAGTGTTTCTTTCTGTGGCGTAGACAGTGAAACCGCAAGCTGGTCATGGCCAGACGGGGCTAATCTGCCATTCACCATTGACAAG
>cds_AHB51163_A/swine/Texas/SG1162/2003_2003/10/15_NA_H1N1_Swine_2003
ATGAATACAAATCAAAGAATAATAACCATTGGGACAGTCTGTCTGATAGTCGGAATAATTAGTCTATTATTGCAGATAGGGAATATAGTCTCGTTATGGATAAGCCATTCAATTCAGACTGGAGAGAAAAACTACTCTAATATCTGCAGTCAAAGTGTCATTAATACCAACATTGCTGATGGACAGGGAGTAAATTCAATAATACTAGCCGGTAATTCCTCTCTTTGCCCAATAAGTGGATGGGCTATATACAGCAAAGACAATAGCATAAGGATCGGTTCCAAAGGAGACATTTTTGTCATAAGAGAACCATTCATTTCATGCTCTCATTTAGAATGCAGGACCTTTTTTCTGACCCAAGGTGCTTTGCTGAATGACAGGCATTCTAATGGAACCGTCAAAGACAGGAGCCCTTATAGGACCTTAATGAGTTGTCCGATTGGTGAAGCTCCATCTCCGTACAATTCAAGGTTCGAATCAGTTGCTTGGTCAGCAAGTGCATGCCATGATGGAATGGGATGGCTAACAATCGGGATTTCCGGTCCAGATAATGGAGCAGTGGCTGTTTTGAAATACAATGGGATAATAATAGACACAATAAAAAGTTGGAGGAACAAAATACTAAGAACACAAGAGTCTGAATGTGTCTGCATCAATGGTTCATGTTTTACTATAATGACTGATGGCCCAAGCAATGGGCAGGCCTCATACAAAATATTCAAAATGGAGAAAGGGAAGATTATTAAATCAGTTGAGCTGGATGCACCTAATTACCACTATGAGGAATGCTCCTGTTATCCTGATACAGGCAAAGTGATGTGCGTGTGCAGAGACAATTGGCATGCTTCGAATCGACCATGGGTCTCTTTTGATCAGAATCTTGATTATCAGATTGGATACATATGCAGTGGAGTTTTTGGTGATAACCCGCGTTCTAATGATGGGAGAGGCAATTGTGGCCCAGTGCTTTCTAATGGAGCGAATGGAGTGAAAGGATTCTCATTTAGATATGGCAATGGTGTTTGGATAGGGAGAACTAAAAGTATCAGCTCTAGAAGTGGATTTGAGATGATTTGGGATCCAAATGGATGGACAGAAACTGATAGTAGATTCTCTATAAAACAGGATGTCATAGCATTAACTGATTGGTCAGGATACAGTGGGAGCTTTGTCCAACATCCCGAATTAACAGGAATGAACTGCATAAGGCCTTGTTTCTGGGTAGAGTTAATCAGAGGACAACCCAAGGAGAGCACCATTTGGACCAGTGGAAGCAGCATTTCTTTCTGTGGCGTAGACAGTGAAACCGCAAGCTGGTCATGGCCAGACGGAGCTGATCTGCCATTCACTATTGACAAG
>cds_AHB24757_A/swine/Mexico/SG1445/2011_2011/10/21_NA_N1_Swine_2011
ATGAATCCAAACCAAAAGATAATAACCATTGGTTCAGTCTGTATGACAATTGGAATGGCTAACTTAATATTACAAATTGGAAACATGATCTCAATATGGATTAGCCACTCAATTCAACTTGGGAATCAAACCCAGATTGAAACATGCAATCAAAGCGTCATTAACACCAACTTTGCTGCTGGACAGTCAGTGGTTTCCGTGAAATTAGCGGGCAATTCCTCTCTCTGCCCTGTTAGTGGATGGGCTATATACAGTAAAGACAACAGTATAAGAATCGGTTCCAAGGGGGATGTGTTTGTCATAAGGGAACCATTCATATCATGCTCCCCCTTGGAATGCAGAACCTTCTTCTTGACTCAAGGGGCCTTGCTAAATGACAAACATTCCAATGGAACCATTAAAGACAGGAGTCCATATCGAACCCTAATGAGCTGTCCTATTGGTGAAGTTCCCTCCCCATACAACTCAAGATTTGAGTCAGTTGCTTGGTCAGCAAGTGCTTGTCATGATGGCATCAGTTGGCTAACAATTGGAATTTCTGGCCCAGACAATGGGGCAGTGGCTGTGTTAAAGTACAACGGCATAATAACAGACACTATCAAGAGTTGGAGAAACAACATATTGAGAACACAAGAGTCTGAATGTGCATGTGTAAATGGTTCTTGCTTTACTGTAATGACCGATGGACCAAGTGATGGACAAGCCTCATACAAGATCTTCAAAATAGAAAAGGGAAAGATAGTCAAATCAGTCGAAATGAATGCCCCTAATTATCACTATGAGGAATGCTCCTGTTATCCTGATTCTAGTGAAATCACATGTGTGTGCAGGGATAATTGGCATGGCTCGAATCGACCGTGGGTGTCTTTCAACCAGAATCTGGAATATCAGATAGGATACATATGTAGTGGGATTTTCGGAGACAATCCACGCCCTAATGATAAGACAGGCAGTTGTGGTCCAGTATCGTCTAATGGAGCAAATGGAGTAAAAGGATTTTCATTCAAATACGGCAATGGTGTTTGGATAGGGAGAACTAAAAGCATTAGTTCAAGAAACGGTTTTGAGATGATTTGGGATCCGAACGGATGGACTGGGACAGACAATAACTTCTCAATAAAGCAAGATATCGTAGGAATAAACGAGTGGTCAGGATATAGCGGGAGTTTTGTTCAGCATCCAGAACTAACAGGGCTGGATTGTATAAGACCTTGCTTCTGGGTTGAACTAATCAGAGGGCGACCCAAAGAGAACACAATCTGGACTAGCGGGAGCAGCATATCCTTTTGTGGTGTGAACAGTGACACTGTGGGTTGGTCTTGGCCAGACGGTGCTGAGTTGCCATTTACCATTGACAAG
>cds_AHB22882_A/swine/North_Carolina/SG1478/2005_2005/05/05_NA_H1N1_Swine_2005
ATGAATACAAATCAAAGAATAATAACCATTGGGACAGTCTGTCTGATAGTTGGAATAGTTAGTCTATTATTGCAGATAGGAAATATAGTCTCGTTATGGATAAGCCATTCAATTCAGACTGGAGAGAGAAACCACCCCGAAACATGTAGCCAAAATGTCATTAATACCAACATTGTTGATGGACAGGGCGTGACTTCAATAATACTAGCCGGCAATTCCTCTCTTTGTCCAATAAGTGGGTGGGCTATATACAGCAAAGACAATAGCATAAGAATTGGTTCCAAAGGAGACATTTTTGTCATAAGAGAACCATTCATTTCATGCTCTCACTTGGAGTGCAGAACTTTTTTTCTGACCCAAGGTGCTTTGCTGAATGACAGGCATTCTAATGGAACCGTCAAGGACAGGAGTCCTTATAGAACCTTAATGAGCTGCCCGATTGGTGAAGCTCCATCTCCTTATAATTCAAGGTTCGAATCAGTTGCTTGGTCAGCAAGTGCATGCCATGATGGAATGGAATGGCTAACAATCGGGATTTCCGGTCCAGATAATGGAGCAGTAGCTGTTTTGAAATACAATGGTATAATAACAGATACAATAAAAAGTTGGAGAAACAAAATACTAAGAACACAAGAGTCAGAATGTGTTTGTATGAACGGTTCATGTTTCACTATAATGACTGATGGCCCAAGCAATGGGCAGGCCTCGTACAAAATATTCAAAATGGAGAAAGGGAAGATTATTAAGTCAGTTGAGCTGGATGCACCTAATTACCACTATGAGGAATGCTCCTGTTACCCTGATGCAGGCAAGGTGGTGTGTGTGTGCAGAGACAATTGGCATGCTTCGAATCGACCATGGGTTTCTTTCGATCAGAATCTTAATTATCAGATAGGGTACATATGCAGTGGGGTTTTCGGTGATAACCCGCGTTCTAATGATGGGAAAGGCAATTGTGGCCCAGTACTTTCTAATGGAGCAAATGGAGTGAAAGGATTCTCATTTAGATATGGCAATGGTGTTTGGATAGGAAGAACTAAAAGTATCAGCTCTAGAAGTGGGTTTGAGATGATTTGGGATCCAAATGGATGGACGGAAACTGATAGTAGTTTCTCTATAAAGCAGGATATTATAGCATTAACTGATTGGTCAGGATACAGTGGAAGTTTTGTCCAACATCCCGAATTAACAGGAATGAACTGCATAAAGCCTTGTTTCTGGGTAGAGTTAATCAGAGGACAACCCAAGGAGAGCACAATCTGGACTAGTGGAAGCAGCATTTCTTTCTGTGGAGTGGACAGTGAAACCGCAAGCTGGTCATGGCCAGACGGAGCTGATCTGCCATTCACCATTGACAAG
>cds_AHB22750_A/swine/Iowa/00250/2004_2004/02/19_NA_H1N1_Swine_2004
ATGAATACAAATCAAAGAATAATGACCATTGGGACAGTCTGTCTGATAGTTGGAATAATTAGTCTATTGTTACAGATAGGAAACATGGTCTCGTTATGGATTAGCCATTCAATTCAGACCGGAGGGAAAAATCACACTGAGATGTGCAACCAAAATGTCATTAATACCAACATTGCTAATGTACAGGACGTGATTTCAGTAATATTAACCGGCAATTCCTCTCTTTGCCCAATAAGTGGGTGGGCTATATACAGCAAAGACAATAGCATAAGGATTGGTTCTAAAGGGGACATTTTTGTCATAAGAGAACCATTCATTTCATGCTCTCACTTGGAATGCAGAACTTTTTTTCTGACCCAAGGCGCTTTGCTGAATGACAAGCATTCTAATGGAACCGTCAAGGACAGGAGTCCCTATAGAACCTTAATGAGCTGCCCCATAGGTGAAGCTCCATCTCCGTATAACTCAAGGTTCGAATCAGTTGCTTGGTCAGCAAGTGCATGCCATGATGGGATGGGATGGCTAACAATCGGGATCTCCGGTCCAGATAATGGAGCAGTAGCTGTTTTAAAATACAACGGTATAATAACAGATACAATAAAAAGTTGGAGAAACAAAATATTAAGAACACAAGAGTCAGAATGTGTTTGTATGAACGGTTCTTGTTTTACTGTATTAACTGATGGCCCAAGCAATGGGCAAGCCTCGTACAAAATATTCAAAATGGAAAAAGGAAAAATAATTAAATCAATTGAGCTGGATGCACCCAATTACCACTATGAGGAATGCTCCTGTTATCCTGATGCAGGCAAAGTAATGTGTGTTTGCAGAGACAACTGGCATGCCTCGAACCGGCCATGGGTCTCTTTCGATCAGAATCTTGACTATCAGATAGGGTACATATGCAGTGGGGTTTTCGGTGATAACCCGCGTTCTAATGATGGAAAGGGCAATTGTGGCCCAGTACATTCTAATGGAGCAAATGGAGTGAAAGGATTCTCATATAGATATGGTAATGGTGTTTGGATAGGAAGAACTAAAAGTATCAACTCCAGAAGTGGGTTTGAGATGATTTGGGATCCAAATGGGTGGACTGGAACTGATAGTAGTTTCTCTATGAAGCAGGATATTATAGCATTAACTGATTGGTCAGGATACAGTGGAAGTTTTGTCCAACATCCTGAATTAACAGGAATGAATTGCATAAGGCCTTGTTTCTGGGTAGAATTAATCAGAGGGCAACCCAAGGAAAACACAATCTGGGCTAGCGGAAGCAGCATCTCTTTCTGTGGCGTAAATAGTGAAACCGCAAGCTGGTCATGGCCAGACGGAGCTGATCTGCCATTCACCATTGACAAG
>cds_AHB22654_A/swine/Oklahoma/SG1458/2004_2004/09/01_NA_H1N1_Swine_2004
ATGAATACAAATCAAAGAATAATAACCATAGGGACAGTCTGTCTGGTAGTTGGAATAATTAGTCTATTGTTGCAGATAGGAAACATAGTCTCATTATGGATTAGCCACTCAATTCAGACTGAAGGGAAAAACCACTCTGAAATGTGCAACCAAAATGTCATCAATACCAACATTGCCACTGGACAGGGTGTGACCTCATTAATATTAGCCGGCAATTCCTCTCTTTGCCCAGTAAGTGGGTGGGCTATATACAGCAAAGACAATAGCATAAGAATTGGTTCTAAAGGGGACATTTTTGTCATAAGAGAACCATTCATTTCATGCTCCCACTTGGAATGCAGAACTTTTTTTCTAACCCAAGGCGCTTTGCTGAATGACAAGCATTCTAATGGAACCGTCAAGGACAGGAGTCCTTATAGAACCTTAATGAGCTGCCCCATCGGTGAAGCTCCATCCCCGTATAATTCAAGGTTCGAATCAGTTGCTTGGTCAGCAAGTGCATGCCATGATGGGATGGGGTGGCTAACAATCGGGATATCCGGTCCAGATAATGGAGCAGTAGCTGTTTTAAAATACAACGGTATAATAACAGATACAATAAAAAGTTGGAGAAACAAAATATTAAGAACACAAGAGTCAGAATGTGTTTGTATAAATGGTTCATGTTTTGCTGTAATGACTGATGGCCCAAGCAATGGGCAAGCCTCGTACAAAATATTCAAAATGAAAAAGGGGAGAATCATTAAGTCAATTGAGCTGGATGCACCCAATTACCACTATGAGGAATGCTCCTGTTATCCTGATACAGGCAAGGTAATGTGTGTTTGCAGAGACAATTGGCATGCTTCGAACCGACCATGGGTCTCTTTCGATCAGAACCTTGACTATCAAATAGGGTACATATGCAGTGGAGTTTTCGGTGATAACCCGCGTCCTAACGATGGGAAGGGCAATTGTGGCCCAGTACTTTCTAATGGAGCAAATGGAGTGAAAGGGTTCTCATTTAGATATGGTAATGGTGTTTGGATAGGAAGAACTAAAAGTATTAACTCTAGAAATGGATTTGAGATGCTTTGGGATCCAAATGGGTGGACTGGAACTGATAGTAGTTTCTCTATGAAGCAGGATATTATAGCATTAACTGATTGGTCAGGATACAGTGGAAGTTTTGTTCAACATCCTGAATTAACAGGAATGAACTGCATAAGGCCTTGTTTCTGGGTAGAATTAATCAGAGGGCAACCCAAGGAAAGCACAATCTGGACTAGTGGAAGCAGCATTTCCTTCTGTGGCGTAAATGGTGAATCCGCAAGCTGGTCATGGCCAGACGGAGCTGATCTGCCATTCACCATTGACAAG
>cds_AHB22606_A/swine/Minnesota/SG1454/2003_2003/10/02_NA_H1N1_Swine_2003
ATGAATACAAATCAAAGAATAATAACCATTGGGACAGTTTGTCTGATAGTTGGAATAATTAGTCTATTGTTGCAGATAGGAAACATAGTCTCGTTATGGATTAGCCATTCAATTCAGACCAGAGGGGAAAATCACACTGAGATGTGCAACCAAAATGTCATTAATACCAACATTGCTACTGTGCAGGATGTGACTTCGATAATATTAGCCGGCAATTCCTCTCTTTGCCCAGTAAGTGGGTGGGCTATATACAGCAAAGACAATAGCATAAGGATTGGTTCTAAAGGGGACATTTTTGTCATAAGAGAACCATTCATTTCATGCTCTCAATTGGAATGCAGAACTTTTTTTCTGACCCAAGGCGCTTTGCTGAATGACAAGCATTCTAATGGAACCGTCAAGGACAGGAGTCCCTATAGAACCTTAATGAGCTGCCCCATCGGTGAAGCTCCGTCTCCGTACAACTCAAGGTTCGAATCAGTTGCTTGGTCAGCAAGTGCATGCCATGATGGGATGGGATGGCTAACAATCGGGATCTCCGGTCCAGATAATGGAGCAGTAGCTGTTTTAAAATACAACGGTATAATAACAGATACAATAAAAAGTTGGAGAAACAAAATATTAAGAACACAAGAGTCAGAATGTGTTTGTATGAACGGTTCTTGTTTTACTGTATTAACTGATGGCCCAAGTAATGGGCAAGCCTCGTACAAAATATTCAAAGTGGAAAAAGGGAAAATAATTAAGTCAATTGAGCTGGATGCACCCAATTACCACTATGAGGAATGCTCCTGTTATCCTGATACAGGCAAAGTAATGTGTGTTTGCAGAGACAATTGGCATGCATCGAACCGACCATGGGTCTCTTTCGATCAGAATCTTGACTATCAGATGGGGTACATATGCAGTGGGGTTTTCGGTGATAACCCGCGTTCTAATGATGGGAAGGGCAATTGTGGCCCAGTACTTTCTAATGGAGCAAATGGAGTGAAAGGATTCTCATATAGATATGGTAATGGTGTTTGGATAGGAAGAACTAAAAGTATCGACTCCAGAAGTGGGTTTGAGATGATTTGGGATCCAAATGGGTGGACTGAAACTGATAGTAGTTTCTCTATGAAGCAGGATATTATAGCATTAACTGATTGGTCAGGATACAGTGGAAGTTTTGTCCAACATCCTGAATTAACAGGAATGAATTGCATAAGGCCTTGTTTCTGGGTAGAATTAATCAGAGGGCAACCCAAGGAAAGCACAATCTGGGCTAGCGGAAGCAGCATCTCTTTCTGTGGCGTAAATAGTGAAACCGCAAGCTGGTCATGGCCAGACGGAGCTGATCTGCCATTCATCATTGACAAG
>cds_AHB22523_A/swine/Saskatchewan/01974/2008_2008/01/08_NA_H1N1_Swine_2008
[truncated: 1,769,295 more chars]
